# Supplementary material for: Transcriptomic profiling reveals SARS-CoV-2-infected humanized MHC mice recapitulate human post vaccination immune responses
Source: Front Cell Infect Microbiol. 2025 Aug 1;15:1634577. doi: 10.3389/fcimb.2025.1634577 (PMC12353716; doi:10.3389/fcimb.2025.1634577)
Supplement: Supplementary file 2 [file SupplementaryFile1.zip]

Archive with 90 entries (87 files):
- Supplementary file 1/
- Supplementary file 1/original RNAseq data/
- Supplementary file 1/original RNAseq data/1.1.different_expressed_gene/
- Supplementary file 1/original RNAseq data/1.1.different_expressed_gene/DEG_combinded_nofiltered.xls
- Supplementary file 1/original RNAseq data/1.1.different_expressed_gene/MHC_0D-vs-WT_0D-MA-pval-0.05-FC-2.gene.pdf
- Supplementary file 1/original RNAseq data/1.1.different_expressed_gene/MHC_0D-vs-WT_0D-MA-pval-0.05-FC-2.gene.png
- Supplementary file 1/original RNAseq data/1.1.different_expressed_gene/MHC_0D-vs-WT_0D-all.gene.xls
- Supplementary file 1/original RNAseq data/1.1.different_expressed_gene/MHC_0D-vs-WT_0D-diff-pval-0.05-FC-2.gene.xls
- Supplementary file 1/original RNAseq data/1.1.different_expressed_gene/MHC_0D-vs-WT_0D-heatmap-pval-0.05-FC-2.gene.pdf
- Supplementary file 1/original RNAseq data/1.1.different_expressed_gene/MHC_0D-vs-WT_0D-heatmap-pval-0.05-FC-2.gene.png
- Supplementary file 1/original RNAseq data/1.1.different_expressed_gene/MHC_0D-vs-WT_0D-volcano-pval-0.05-FC-2.gene.pdf
- Supplementary file 1/original RNAseq data/1.1.different_expressed_gene/MHC_0D-vs-WT_0D-volcano-pval-0.05-FC-2.gene.png
- Supplementary file 1/original RNAseq data/1.1.different_expressed_gene/MHC_1D-vs-MHC_0D-MA-pval-0.05-FC-2.gene.pdf
- Supplementary file 1/original RNAseq data/1.1.different_expressed_gene/MHC_1D-vs-MHC_0D-MA-pval-0.05-FC-2.gene.png
- Supplementary file 1/original RNAseq data/1.1.different_expressed_gene/MHC_1D-vs-MHC_0D-all.gene.xls
- Supplementary file 1/original RNAseq data/1.1.different_expressed_gene/MHC_1D-vs-MHC_0D-diff-pval-0.05-FC-2.gene.xls
- Supplementary file 1/original RNAseq data/1.1.different_expressed_gene/MHC_1D-vs-MHC_0D-heatmap-pval-0.05-FC-2.gene.pdf
- Supplementary file 1/original RNAseq data/1.1.different_expressed_gene/MHC_1D-vs-MHC_0D-heatmap-pval-0.05-FC-2.gene.png
- Supplementary file 1/original RNAseq data/1.1.different_expressed_gene/MHC_1D-vs-MHC_0D-volcano-pval-0.05-FC-2.gene.pdf
- Supplementary file 1/original RNAseq data/1.1.different_expressed_gene/MHC_1D-vs-MHC_0D-volcano-pval-0.05-FC-2.gene.png
- Supplementary file 1/original RNAseq data/1.1.different_expressed_gene/MHC_1D-vs-WT_1D-MA-pval-0.05-FC-2.gene.pdf
- Supplementary file 1/original RNAseq data/1.1.different_expressed_gene/MHC_1D-vs-WT_1D-MA-pval-0.05-FC-2.gene.png
- Supplementary file 1/original RNAseq data/1.1.different_expressed_gene/MHC_1D-vs-WT_1D-all.gene.xls
- Supplementary file 1/original RNAseq data/1.1.different_expressed_gene/MHC_1D-vs-WT_1D-diff-pval-0.05-FC-2.gene.xls
- Supplementary file 1/original RNAseq data/1.1.different_expressed_gene/MHC_1D-vs-WT_1D-heatmap-pval-0.05-FC-2.gene.pdf
- Supplementary file 1/original RNAseq data/1.1.different_expressed_gene/MHC_1D-vs-WT_1D-heatmap-pval-0.05-FC-2.gene.png
- Supplementary file 1/original RNAseq data/1.1.different_expressed_gene/MHC_1D-vs-WT_1D-volcano-pval-0.05-FC-2.gene.pdf
- Supplementary file 1/original RNAseq data/1.1.different_expressed_gene/MHC_1D-vs-WT_1D-volcano-pval-0.05-FC-2.gene.png
- Supplementary file 1/original RNAseq data/1.1.different_expressed_gene/MHC_3D-vs-MHC_0D-MA-pval-0.05-FC-2.gene.pdf
- Supplementary file 1/original RNAseq data/1.1.different_expressed_gene/MHC_3D-vs-MHC_0D-MA-pval-0.05-FC-2.gene.png
- Supplementary file 1/original RNAseq data/1.1.different_expressed_gene/MHC_3D-vs-MHC_0D-all.gene.xls
- Supplementary file 1/original RNAseq data/1.1.different_expressed_gene/MHC_3D-vs-MHC_0D-diff-pval-0.05-FC-2.gene.xls
- Supplementary file 1/original RNAseq data/1.1.different_expressed_gene/MHC_3D-vs-MHC_0D-heatmap-pval-0.05-FC-2.gene.pdf
- Supplementary file 1/original RNAseq data/1.1.different_expressed_gene/MHC_3D-vs-MHC_0D-heatmap-pval-0.05-FC-2.gene.png
- Supplementary file 1/original RNAseq data/1.1.different_expressed_gene/MHC_3D-vs-MHC_0D-volcano-pval-0.05-FC-2.gene.pdf
- Supplementary file 1/original RNAseq data/1.1.different_expressed_gene/MHC_3D-vs-MHC_0D-volcano-pval-0.05-FC-2.gene.png
- Supplementary file 1/original RNAseq data/1.1.different_expressed_gene/MHC_3D-vs-WT_3D-MA-pval-0.05-FC-2.gene.pdf
- Supplementary file 1/original RNAseq data/1.1.different_expressed_gene/MHC_3D-vs-WT_3D-MA-pval-0.05-FC-2.gene.png
- Supplementary file 1/original RNAseq data/1.1.different_expressed_gene/MHC_3D-vs-WT_3D-all.gene.xls
- Supplementary file 1/original RNAseq data/1.1.different_expressed_gene/MHC_3D-vs-WT_3D-diff-pval-0.05-FC-2.gene.xls
- Supplementary file 1/original RNAseq data/1.1.different_expressed_gene/MHC_3D-vs-WT_3D-heatmap-pval-0.05-FC-2.gene.pdf
- Supplementary file 1/original RNAseq data/1.1.different_expressed_gene/MHC_3D-vs-WT_3D-heatmap-pval-0.05-FC-2.gene.png
- Supplementary file 1/original RNAseq data/1.1.different_expressed_gene/MHC_3D-vs-WT_3D-volcano-pval-0.05-FC-2.gene.pdf
- Supplementary file 1/original RNAseq data/1.1.different_expressed_gene/MHC_3D-vs-WT_3D-volcano-pval-0.05-FC-2.gene.png
- Supplementary file 1/original RNAseq data/1.1.different_expressed_gene/MHC_6D-vs-MHC_0D-MA-pval-0.05-FC-2.gene.pdf
- Supplementary file 1/original RNAseq data/1.1.different_expressed_gene/MHC_6D-vs-MHC_0D-MA-pval-0.05-FC-2.gene.png
- Supplementary file 1/original RNAseq data/1.1.different_expressed_gene/MHC_6D-vs-MHC_0D-all.gene.xls
- Supplementary file 1/original RNAseq data/1.1.different_expressed_gene/MHC_6D-vs-MHC_0D-diff-pval-0.05-FC-2.gene.xls
- Supplementary file 1/original RNAseq data/1.1.different_expressed_gene/MHC_6D-vs-MHC_0D-heatmap-pval-0.05-FC-2.gene.pdf
- Supplementary file 1/original RNAseq data/1.1.different_expressed_gene/MHC_6D-vs-MHC_0D-heatmap-pval-0.05-FC-2.gene.png
- Supplementary file 1/original RNAseq data/1.1.different_expressed_gene/MHC_6D-vs-MHC_0D-volcano-pval-0.05-FC-2.gene.pdf
- Supplementary file 1/original RNAseq data/1.1.different_expressed_gene/MHC_6D-vs-MHC_0D-volcano-pval-0.05-FC-2.gene.png
- Supplementary file 1/original RNAseq data/1.1.different_expressed_gene/MHC_6D-vs-WT_6D-MA-pval-0.05-FC-2.gene.pdf
- Supplementary file 1/original RNAseq data/1.1.different_expressed_gene/MHC_6D-vs-WT_6D-MA-pval-0.05-FC-2.gene.png
- Supplementary file 1/original RNAseq data/1.1.different_expressed_gene/MHC_6D-vs-WT_6D-all.gene.xls
- Supplementary file 1/original RNAseq data/1.1.different_expressed_gene/MHC_6D-vs-WT_6D-diff-pval-0.05-FC-2.gene.xls
- Supplementary file 1/original RNAseq data/1.1.different_expressed_gene/MHC_6D-vs-WT_6D-heatmap-pval-0.05-FC-2.gene.pdf
- Supplementary file 1/original RNAseq data/1.1.different_expressed_gene/MHC_6D-vs-WT_6D-heatmap-pval-0.05-FC-2.gene.png
- Supplementary file 1/original RNAseq data/1.1.different_expressed_gene/MHC_6D-vs-WT_6D-volcano-pval-0.05-FC-2.gene.pdf
- Supplementary file 1/original RNAseq data/1.1.different_expressed_gene/MHC_6D-vs-WT_6D-volcano-pval-0.05-FC-2.gene.png
- Supplementary file 1/original RNAseq data/1.1.different_expressed_gene/VennData.xls
- Supplementary file 1/original RNAseq data/1.1.different_expressed_gene/VennGraph.png
- Supplementary file 1/original RNAseq data/1.1.different_expressed_gene/VennGraph.svg
- Supplementary file 1/original RNAseq data/1.1.different_expressed_gene/WT_1D-vs-WT_0D-MA-pval-0.05-FC-2.gene.pdf
- Supplementary file 1/original RNAseq data/1.1.different_expressed_gene/WT_1D-vs-WT_0D-MA-pval-0.05-FC-2.gene.png
- Supplementary file 1/original RNAseq data/1.1.different_expressed_gene/WT_1D-vs-WT_0D-all.gene.xls
- Supplementary file 1/original RNAseq data/1.1.different_expressed_gene/WT_1D-vs-WT_0D-diff-pval-0.05-FC-2.gene.xls
- Supplementary file 1/original RNAseq data/1.1.different_expressed_gene/WT_1D-vs-WT_0D-heatmap-pval-0.05-FC-2.gene.pdf
- Supplementary file 1/original RNAseq data/1.1.different_expressed_gene/WT_1D-vs-WT_0D-heatmap-pval-0.05-FC-2.gene.png
- Supplementary file 1/original RNAseq data/1.1.different_expressed_gene/WT_1D-vs-WT_0D-volcano-pval-0.05-FC-2.gene.pdf
- Supplementary file 1/original RNAseq data/1.1.different_expressed_gene/WT_1D-vs-WT_0D-volcano-pval-0.05-FC-2.gene.png
- Supplementary file 1/original RNAseq data/1.1.different_expressed_gene/WT_3D-vs-WT_0D-MA-pval-0.05-FC-2.gene.pdf
- Supplementary file 1/original RNAseq data/1.1.different_expressed_gene/WT_3D-vs-WT_0D-MA-pval-0.05-FC-2.gene.png
- Supplementary file 1/original RNAseq data/1.1.different_expressed_gene/WT_3D-vs-WT_0D-all.gene.xls
- Supplementary file 1/original RNAseq data/1.1.different_expressed_gene/WT_3D-vs-WT_0D-diff-pval-0.05-FC-2.gene.xls
- Supplementary file 1/original RNAseq data/1.1.different_expressed_gene/WT_3D-vs-WT_0D-heatmap-pval-0.05-FC-2.gene.pdf
- Supplementary file 1/original RNAseq data/1.1.different_expressed_gene/WT_3D-vs-WT_0D-heatmap-pval-0.05-FC-2.gene.png
- Supplementary file 1/original RNAseq data/1.1.different_expressed_gene/WT_3D-vs-WT_0D-volcano-pval-0.05-FC-2.gene.pdf
- Supplementary file 1/original RNAseq data/1.1.different_expressed_gene/WT_3D-vs-WT_0D-volcano-pval-0.05-FC-2.gene.png
- Supplementary file 1/original RNAseq data/1.1.different_expressed_gene/WT_6D-vs-WT_0D-MA-pval-0.05-FC-2.gene.pdf
- Supplementary file 1/original RNAseq data/1.1.different_expressed_gene/WT_6D-vs-WT_0D-MA-pval-0.05-FC-2.gene.png
- Supplementary file 1/original RNAseq data/1.1.different_expressed_gene/WT_6D-vs-WT_0D-all.gene.xls
- Supplementary file 1/original RNAseq data/1.1.different_expressed_gene/WT_6D-vs-WT_0D-diff-pval-0.05-FC-2.gene.xls
- Supplementary file 1/original RNAseq data/1.1.different_expressed_gene/WT_6D-vs-WT_0D-heatmap-pval-0.05-FC-2.gene.pdf
- Supplementary file 1/original RNAseq data/1.1.different_expressed_gene/WT_6D-vs-WT_0D-heatmap-pval-0.05-FC-2.gene.png
- Supplementary file 1/original RNAseq data/1.1.different_expressed_gene/WT_6D-vs-WT_0D-volcano-pval-0.05-FC-2.gene.pdf
- Supplementary file 1/original RNAseq data/1.1.different_expressed_gene/WT_6D-vs-WT_0D-volcano-pval-0.05-FC-2.gene.png
- Supplementary file 1/original RNAseq data/1.1.different_expressed_gene/gene_diff_stat.xls
- Supplementary file 1/original RNAseq data/1.1.different_expressed_gene/gene_diff_stat_barplot.pdf
- Supplementary file 1/original RNAseq data/1.1.different_expressed_gene/gene_diff_stat_barplot.png
