# Supplementary material for: Transcriptomic profiling reveals SARS-CoV-2-infected humanized MHC mice recapitulate human post vaccination immune responses
Source: Front Cell Infect Microbiol. 2025 Aug 1;15:1634577. doi: 10.3389/fcimb.2025.1634577 (PMC12353716; doi:10.3389/fcimb.2025.1634577)
Supplement: Supplementary file 2 [file SupplementaryFile1.zip › Supplementary file 1/original RNAseq data/1.1.different_expressed_gene/DEG_combinded_nofiltered.xls]

id	MHC_0D-vs-WT_0D-all.gene_FC	MHC_0D-vs-WT_0D-all.gene_pValue	MHC_0D-vs-WT_0D-all.gene_Regulation	MHC_1D-vs-MHC_0D-all.gene_FC	MHC_1D-vs-MHC_0D-all.gene_pValue	MHC_1D-vs-MHC_0D-all.gene_Regulation	MHC_1D-vs-WT_1D-all.gene_FC	MHC_1D-vs-WT_1D-all.gene_pValue	MHC_1D-vs-WT_1D-all.gene_Regulation	MHC_3D-vs-MHC_0D-all.gene_FC	MHC_3D-vs-MHC_0D-all.gene_pValue	MHC_3D-vs-MHC_0D-all.gene_Regulation	MHC_3D-vs-WT_3D-all.gene_FC	MHC_3D-vs-WT_3D-all.gene_pValue	MHC_3D-vs-WT_3D-all.gene_Regulation	MHC_6D-vs-MHC_0D-all.gene_FC	MHC_6D-vs-MHC_0D-all.gene_pValue	MHC_6D-vs-MHC_0D-all.gene_Regulation	MHC_6D-vs-WT_6D-all.gene_FC	MHC_6D-vs-WT_6D-all.gene_pValue	MHC_6D-vs-WT_6D-all.gene_Regulation	WT_1D-vs-WT_0D-all.gene_FC	WT_1D-vs-WT_0D-all.gene_pValue	WT_1D-vs-WT_0D-all.gene_Regulation	WT_3D-vs-WT_0D-all.gene_FC	WT_3D-vs-WT_0D-all.gene_pValue	WT_3D-vs-WT_0D-all.gene_Regulation	WT_6D-vs-WT_0D-all.gene_FC	WT_6D-vs-WT_0D-all.gene_pValue	WT_6D-vs-WT_0D-all.gene_Regulation	MHC_0D_1	MHC_0D_2	MHC_0D_3	MHC_0D_4	MHC_0D_5	MHC_1D_1	MHC_1D_2	MHC_1D_3	MHC_1D_4	MHC_3D_1	MHC_3D_2	MHC_3D_3	MHC_3D_4	MHC_3D_5	MHC_6D_1	MHC_6D_2	MHC_6D_3	MHC_6D_4	MHC_6D_5
0610007P14Rik	1.0676966090198399	0.29753143817690597		0.9245390266099041	0.539257379968773		1.00109710109653	0.957241494798037		1.37140505024426	0.000431096739884131		0.9057746754762809	0.280027089602911		0.9470658015609491	0.707338257530828		0.8312037523528341	0.20425187680705398		0.9871576133281601	0.8830219413001551		1.6316204949208	2.3012187034986398e-11		1.2158689594191001	0.0174008752913003		18.02910759835541	16.81212320742564	16.07862214697713	17.565915186597305	16.63222538785728	11.610581854851278	16.067476917723905	15.140075077426717	17.125050566577727	24.411055617367964	22.7782104704617	23.603219651881375	24.789855147200043	23.73566017544391	20.633333520011142	13.308234515650295	13.434668207220852	11.32250632848601	19.767181673706432
0610009B22Rik	1.14388426189124	0.0878846192945917		0.6924163696659771	0.00831040600870238		0.961547073823292	0.7986391748076209		1.15582651836117	0.19287647241021105		1.1175038792378797	0.306612131298638		0.880893223382123	0.38086459579744303		1.07163929294486	0.6866366234227249		0.824985120696686	0.0344163466000063		1.1944646144833702	0.0541465523246012		0.9397173832293041	0.583542786626135		9.820245627728143	7.947716559100537	8.095739853210022	9.01734088372749	10.03753056297279	4.794128526388267	6.770766900587279	5.537587525403567	6.580925336492088	9.426670372026129	10.717244426972035	10.890716397032024	11.647596533674568	10.440393480469787	7.832549583118885	7.224105530823932	7.030546936713044	6.692727267359874	9.51313667525189
0610009O20Rik	1.03942124447825	0.48683232055229203		0.818421146040335	0.0598451570945888		0.909287441025088	0.38120407712704296		0.6460636406770172	1.2889861403483e-07		1.06343914419572	0.501013567100258		0.74704985597267	0.0205416044684583		0.921917872274121	0.539970911268203		0.936739915480351	0.267452284017907		0.637588170399236	9.50240967097437e-11		0.8414038215236621	0.0198106268348724		25.42233877178173	27.695837096154847	27.012539199177024	26.59970210466979	24.742484223472104	18.285924297839717	23.338146729311333	19.53066885935527	20.543483150154373	17.74428225671668	14.833752108042649	19.878680574411856	18.59549961047553	15.839967164381667	20.24493065379839	17.26863782347523	19.592525386172873	21.835091509671816	16.172886357551562
0610010B08Rik	1.6640460413750202	0.49875147766836203		0.570007019097735	0.657754671112919		1.42298141794731	0.832555533912676		0.130718135361686	0.137899734611111		0.13806794445533	0.13531484681552		0.879436417657863	0.9431249835949179		1.5720052207153299	0.686052266325313		0.668020752914206	0.74820556939608		1.60013980443011	0.56162418653042		0.931667537156852	1.0		0.07841214866819658	0.03443334211438077	0.02404488614447767	0.02365752390916976	0.02209850476058791	0.013975197800561457	0.0	0.02582788695112057	0.03909157243448683	0.0	0.012314155089100496	0.0	0.0	0.011866131142287361	0.036804455430306776	0.012162266658122062	0.02380006863470695	0.036328476062087424	0.047919884763815646
0610010F05Rik	0.882813134845596	0.06261225178547099		1.08654058246352	0.513275336574771		0.9802939953900669	0.837011735032234		1.13058271284639	0.20891050431102898		0.977395618246623	0.797100466214668		1.16964359361231	0.257305028050106		1.24617070195966	0.129132572899688		0.979677411355951	0.793249391419757		1.03113434697735	0.656323092845912		0.8273823373657371	0.028041893144819002		2.311384363839685	2.463077735370857	2.2636665783936363	2.3309315485317437	2.559211034528385	2.4871611401043547	2.449120608468017	2.384892307981974	2.4736404212255163	2.3399682787175218	2.839481262347305	2.7374300783196683	2.8460110279001207	3.0238688955440516	2.278287394451585	2.622513110011172	2.5721074174508294	2.704834435058446	3.2815359000088455
0610010K14Rik	1.04300837887803	0.513209050901707		1.03340141288576	0.7122083510820709		1.04761696742226	0.635368785273417		0.998900159493783	0.9996877978698531		0.96526860362497	0.7326046271597141		0.9930309559959641	0.9672990768495769		0.8689622973376279	0.31439021069622997		1.0299709542964899	0.668959977076652		1.08887758678502	0.261273004667774		1.19097647835481	0.0278875714883199		34.41622203934526	31.612372647270742	37.59523293206694	36.8131542392386	32.51951093106168	25.706863573052495	40.325170182148064	34.027038774207135	36.21288274172906	39.22495134819977	32.446652215987285	36.862338826265145	36.73631665766448	31.32514356442637	35.5579816445888	30.595280778505273	33.24864374671927	35.21852771624741	31.685226148317163
0610011F06Rik	1.01974756025201	0.7643312665126021		0.9069085952857959	0.4828254018021789		1.06841066654079	0.5371198846153089		1.09935884833268	0.372390895009574		1.16822389773552	0.13809892860933898		0.716704042792005	0.0167094587179609		0.8182762163004829	0.173535753351815		0.8668494099321189	0.0568224888470345		0.968136431942569	0.663091321066442		0.8926609957039019	0.224688196921594		25.57907328948692	23.768346792911835	23.88693407180849	25.090991916147015	25.787442765822842	13.844285867527098	27.11418535180815	21.249344628923588	23.99369377524236	30.046549090870826	27.705755708593973	28.411581624741615	22.321439574370327	30.682479156272695	19.637423359915527	16.20058908750853	18.315561449788582	19.24791064866889	12.806441484619361
0610030E20Rik	0.8353769272073591	0.000669006350112992		0.664720482371948	0.000160179114739856		0.703408607521589	0.0015465924633609		0.771131673402678	0.0015306589708620002		0.9245329434827879	0.40302494320256205		0.7863909225695831	0.0604918495397432		1.10179719824369	0.459343724296692		0.7904794377331791	4.53701758097424e-05		0.703278034883449	1.77153739606852e-07		0.5958032820998289	1.41553591433096e-12		11.46136490269936	13.3182764592293	12.933657653715882	11.436096517637079	13.277814082542598	6.5783781476280225	9.883844979413	7.644033397724679	7.480424445467669	9.079269791524164	9.440998376885233	10.210750107725072	10.565001384137485	9.933676051762474	12.679291072792296	7.953291604099847	10.286300001066037	8.885873054066195	7.980409080550511
0610037L13Rik	1.1847763049695401	0.0038063608846579102		0.912317965111201	0.40710440777359397		1.0742624512329	0.5264090777728211		1.14185622198542	0.11643617010305099		1.10399249713755	0.279723298285354		0.8839783246284141	0.340493027922381		0.898256875511007	0.44171435706538104		1.00718449859236	0.905307154261922		1.23713948157125	0.00298876025727705		1.1650883669756698	0.0493312686588027		22.10874333357941	19.341807906113985	22.096132896104802	23.17421282776897	21.432716476134296	17.044343844457515	19.16371194581909	19.570108652366496	18.988501605299426	27.262489464410947	23.766871880205137	26.673637590366035	25.545548147507766	22.9884802535358	20.13826949878134	17.752738287100453	19.76483183762296	16.354431754828855	18.59045785837258
0610040J01Rik	1.13681692262796	0.067280314689768		1.10938105921769	0.38959477853741603		1.18444805788755	0.167594186694817		1.83340739865567	1.5594486664849798e-10		1.35002670625851	0.0024167417439918603		1.0630258551838299	0.6825276467870489		0.937588023088231	0.66609370524459		1.0654271343475301	0.467860859309839		1.5578089800709798	2.27731652181775e-08		1.28661120800307	0.00565609693618822		7.430370698445513	7.427783280340957	7.628975760010655	7.059536304925852	7.2696379005229534	7.411033556808235	6.220538704474231	7.985757610231856	9.252472036389916	14.313241398491062	14.366405353337909	13.00215056169217	11.411265054486924	15.742159409930155	6.836591576426452	8.242418689971661	7.080680656911174	7.248847432033839	8.31269562178042
1110001J03Rik	1.06936930635689	0.5035430223909799		1.07986035503764	0.6081833521944661		1.04955065909149	0.7262547524048141		1.5139210500151399	0.0012006556977453401		1.38613930608457	0.0108446567118326		0.857223773054725	0.36214571197102		0.803846703795881	0.19742592181811103		1.10178125677371	0.35597851870654407		1.18000292780546	0.12007620447607902		1.13989844064701	0.263035724634842		17.40940206140155	12.876742588383976	19.674850765709387	16.80118723500405	16.49006961531149	13.377116376321101	25.928785139602116	13.025864319015142	16.36226074692106	24.213159601395024	27.88360314937409	28.306717442837424	22.006920423905058	26.258456666192977	14.394798370816721	11.892131959899146	15.67760711589077	14.707184002876907	12.453709779613876
1110004E09Rik	0.9678083552667959	0.6724394092975511		1.2079923852319898	0.11009000429441802		1.1864550300244299	0.15339344031186403		1.80410602954254	5.91725730639126e-09		1.05915811345931	0.533447896931574		1.2186299677843	0.140815899065641		0.923281173874601	0.60293487430168		0.9865016089290071	0.873855690253573		1.66359611414724	4.10660539844178e-12		1.27571487740352	0.0035972357348146703		21.859276673930985	17.246426438811152	18.815578255427106	20.589918081074725	23.976630648417682	23.126200579794794	24.57995323853081	21.319632615000273	24.665168796464844	30.13392493285593	37.34273354316844	36.125667962282556	39.99471179111317	45.20010351911102	21.546271263735488	19.034407457306646	23.965052429490274	29.538362146355475	26.744363751369875
1110004F10Rik	1.10619705864589	0.0632392331541754		0.964070193256759	0.7395233435549879		1.0186065213289301	0.8694607544635691		1.0696603828486602	0.389481662086423		1.03078728590925	0.731439309582743		0.971061947500927	0.8201231165156551		1.03095545092792	0.827146071968419		1.04822846545224	0.4088371012031		1.15850644534595	0.0289046288969556		1.04098157895983	0.5726671778193311		43.54537126707722	43.04196842419016	46.85097840110368	45.26496770809937	41.999677902493715	36.827990023798364	40.94173841482456	39.84759478871134	43.66198522093887	49.903514616137755	48.7351189214217	44.07901572330646	51.169923601340074	47.37893143459037	44.516763019730845	38.30518294451725	40.520194684767255	43.090072125319665	41.09851783193845
1110008F13Rik	1.07844179514281	0.147720604921048		1.13437099281404	0.235855026461526		1.21221192915051	0.0744264583531968		1.2297230730587299	0.00798587862069702		0.949909314894249	0.5341199230735421		1.2261760959482901	0.0999762373005257		1.1280426093456901	0.36970273347559707		1.01019658958102	0.850531460242551		1.40974952532419	2.01427020034599e-07		1.1711228502534299	0.0252935102594318		71.11482016083568	64.19262832700308	73.41750229716212	72.18366362822006	70.28992940463294	76.22874692440845	72.21270088063675	77.3557870096413	75.0152397159597	94.46056325151707	97.48202688610844	86.22967185644914	84.78158959935246	78.66381237505516	78.99766444289892	79.26130665754044	80.63593463138668	75.77950734969414	101.51079836395955
1110008L16Rik	0.9512866436355071	0.591873688602614		1.2650092677629499	0.0965531400859328		1.2714514995886101	0.0914611962811911		1.53087992043255	0.0004965812606459201		1.06079687640307	0.62155196085444		1.11397256985277	0.496070126905955		0.973035473962065	0.879049004110571		0.9476231025051829	0.57003202982544		1.3875907241591698	0.000619308895992509		1.08827589791206	0.46099833255953604		2.805673576353197	2.3901069831650013	2.888684120085721	2.4631945213975266	2.6709414141769674	2.788058686523753	3.406428461555042	2.97125105255687	3.5293782904614743	3.636545166757233	5.80995822380956	3.599114035758751	3.904083675315536	3.766942732613291	3.483671000282503	2.9577017120061204	2.703312126906935	2.57455492626339	2.547017975110045
1110008P14Rik	1.0474513423351501	0.5824243922236271		1.2082025615711	0.11951188491413		1.26057245398532	0.0605063368049287		1.38707278476574	0.000768495933506738		1.0737994117213598	0.507923751438823		1.39841396830993	0.0242581455067416		1.19479227955595	0.214339052341302		1.0046408330261098	0.9351354712645871		1.3657419984930301	6.33965839747571e-05		1.22487232044384	0.0206791327028583		37.843298810962764	24.343953595206752	31.06412640065394	28.765820669977153	26.717495881208503	34.85459001042038	30.218373408219115	32.029351304975584	38.53012939416443	45.50747256590956	44.23874273014021	41.93480215462048	37.80960435666447	41.15358503185821	34.241700138030254	38.567547211260525	38.72254865449947	32.29297402256952	56.94282708400149
1110012L19Rik	1.01644125714471	0.8216222962672779		0.8735272182929531	0.31481292970225605		0.9712233769886971	0.8603034717787479		0.8476956957727629	0.14291885995062198		0.868832715986999	0.23808416460267898		0.940824233723838	0.666223950864504		1.09390133437163	0.5443104267858989		0.915595025623879	0.275753996691008		1.0014125160523801	1.0		0.873257344509243	0.156125296533134		15.008078896491769	13.997853963871806	11.770984064252975	15.441805256012936	14.708886028181475	9.482006438075928	12.601151820265114	12.089283724648867	12.981804531375431	12.278033146830671	11.845075485971316	13.422918730223751	14.367212297471694	9.732573819938397	13.644703440026515	12.273476031112365	13.030875326820428	11.180200208719706	14.507416428078168
1110017D15Rik	0.8832565189072341	0.100087504890815		1.4127313417799698	0.004380038038973221		1.2435684948719	0.0712199292364844		1.74016751002853	0.0109610485688988		1.33039857001032	0.163554255037385		0.8715711561659641	0.33236212536126897		0.7131795204482422	0.0269438294816725		1.00464723488382	1.0		1.165160677935	0.0658987849572971		1.07772439863138	0.44601073678359293		5.805636686508585	5.600148454590991	6.450051433004639	5.603762542272713	7.314846562537218	6.252803944023822	8.49095209513938	7.294367820037247	11.106278397998386	7.547068884746903	10.296253938052372	10.547149195544533	8.904211189713164	17.15267780908003	4.66940522766199	4.45674381506695	5.324331188398439	7.5264273749130455	3.929120631663625
1110025L11Rik																															0.0	0.0	0.0	0.0	0.0	0.0	0.0	0.0	0.0	0.0	0.0	0.0	0.0	0.0	0.0	0.0	0.0	0.0	0.0
1110032A03Rik	0.9781328254945458	0.7002291978001178		0.986196666293682	0.97440050246774		1.01162779032901	0.8505411694258471		1.18322426086299	0.10067616361682902		1.0737627944166	0.5059500700092759		0.845066474680294	0.18478333431128896		0.8805624502527509	0.366217187417892		0.954674309542917	0.456788817221877		1.08734392896329	0.24363086168053696		0.9373331752079742	0.377865142013274		13.820874649738483	12.09409653656706	12.920643610814391	14.02635347366733	13.052269182579167	8.998987562296655	13.650009484550152	11.785305812442271	15.177561539835244	13.074071434342997	16.15453447612412	15.03924259146346	14.683157938272577	20.571668812613392	8.581109701316548	8.99994460386227	10.949318381231656	14.668234892699795	10.573322906949405
1110032F04Rik	1.79201658349321	0.095194779093595		0.8186825466702801	0.734078666897977		1.6683924462125599	0.317915304216611		0.6813885957904139	0.401603846840336		0.589475847647633	0.21246113854928303		0.577995151395099	0.26342274787554		0.6254841849869941	0.35720370303822296		0.880947630389923	0.804132087125918		2.08520383965772	0.0332413242621286	Up	1.65774537934937	0.25522757338602		0.2958379220921071	0.22229407013562413	0.1693401678972601	0.27074466898921257	0.23344867286650545	0.07381701646634808	0.2924473587984006	0.20463440842517971	0.18353933000272638	0.25489057430841333	0.1300867725743068	0.14931978952033836	0.05851657452422529	0.22981538471810148	0.32400198448053236	0.0856548151454089	0.12571199945647965	0.06396235564228658	0.08437096855816882
1110034G24Rik	1.01866194872526	0.810257644985986		0.8386651326801741	0.19198645452630703		0.911091047063567	0.510780902157747		0.9160481797787181	0.4072617482001071		1.15654494996387	0.21257633597220899		0.699138908959567	0.0149573840239917		0.771219326198967	0.0976737668295702		0.939032870392205	0.442280258786134		0.814136120893832	0.0183215720884249		0.922674230049991	0.4181160238541599		2.8407449442731005	2.6339898272321003	2.5090743992174227	2.734205649807161	2.554022847051636	1.742995680987776	2.267266140372299	2.1153011025475217	2.340252537858541	3.099565568712687	2.180877695407214	2.6393102178436463	2.1738994976573767	2.3185907263029764	1.9891193456458256	1.5472234547107628	1.949223005311244	2.3359363167997214	1.175397788938871
1110037F02Rik	1.00191914988186	0.95608470439971		0.903124126991871	0.318411294662568		0.931872649160336	0.507260484158528		0.726356901147065	7.46010132912182e-05		0.9250993616031701	0.39073243401791796		0.992828588370965	0.950745584747779		1.02701018320502	0.8501426402103059		0.9721723803215601	0.6152561655252939		0.7942043240499499	0.000722385440496994		0.967821170392052	0.663525404310591		10.206048412029162	10.57456443166171	10.279725482701455	9.759899201692827	10.707753862839503	8.396647630010358	8.951411079297808	8.721697473568533	9.165733604588707	7.986326837558559	7.280963721654746	6.839306284625833	9.197314947026904	6.993380342606564	11.990596068967866	10.205553600746986	9.44718735050792	8.386712228308099	9.548812273148581
1110038F14Rik	1.0095467238017	0.892123050808315		1.28469625239072	0.105672315677923		1.19347307692173	0.244956458023673		1.02852107112582	0.7842560947607471		1.00399221004538	0.9636685114886541		0.995185424397547	0.9755808982626321		0.9278105339502579	0.605622921205311		1.08761368331112	0.221658035426424		1.0428913379095501	0.6053641480362371		1.08175665057212	0.35613065283407597		12.726176669699473	11.809620012820726	14.850477955935801	14.674626615697484	14.3293018726155	20.857388730182343	12.572905826593459	15.294240927108095	17.038387224066557	17.067737677067264	13.495056392748351	12.69303838732687	14.129737714042408	14.371243744503385	14.13495316316605	12.220601024472264	12.116539073941924	14.373959880105463	13.032525519309539
1110051M20Rik	0.9566397259640992	0.463211031161255		0.8580490559711859	0.202039302233635		0.9548217707174459	0.733010024492158		1.02043009939579	0.8396987841753342		1.13807999605964	0.18802093552225002		0.715258050423656	0.0112870159099212		0.8400215839129481	0.230852276803753		0.8607549297731211	0.0240981777004053		0.865107285125323	0.0522057988239734		0.813209555578265	0.00996330692000816		5.286039843318327	5.0649299476662835	5.520722075918511	4.884189016788782	4.60357403474553	3.276541333189507	4.27875646305125	4.252315798829667	4.747989464972651	4.873271017804401	5.038638686015147	4.8578531745095095	5.12034305683047	6.494431759137923	3.2244069181199317	3.0603596081147892	3.234280161045261	4.457597836979037	3.551193358543955
1110059E24Rik	0.9999298966541821	1.0		1.05383623672261	0.597603324566654		1.00003137938768	0.9585816329783391		1.21366200424115	0.0301057073970809		0.975511928541577	0.7909272091600971		1.05974639803236	0.6489748176110239		0.9953758755137699	0.9774420587405871		1.05515755460329	0.408951568932938		1.2561963001561	0.0018195077633664603		1.06405765179828	0.434647069489339		18.194418924902614	18.898165930442644	19.22173960767557	22.559138870529736	20.405206833307858	15.813934539749614	19.754566506246633	21.016520581940394	22.987240719065202	24.235071963025245	25.44192399658799	23.72218818609387	25.67082785504134	24.139101066596	23.280132504505836	19.02004758663746	19.669056721682814	17.28240752282233	22.77135809731961
1110059G10Rik	1.01669259109137	0.826776114556631		0.9025755205098771	0.451323083918626		0.9541328257382099	0.729208981192192		1.04416926319072	0.680334968224374		0.9648712179377329	0.71428448321963		0.930636605040087	0.6138821392127839		1.01599121897549	0.904354989546043		0.962828359045764	0.679782748759989		1.1112061560596498	0.18963664074639802		0.930077245606289	0.42894167062110106		5.0678271279660105	4.619190328021218	5.1468754853468575	5.527223944392688	4.954075803623688	3.434954761275876	4.374180652827849	4.761164628357661	4.804146058462467	5.327637694273488	6.23630801280428	5.153998447561576	5.356178818426669	4.96778175215743	4.440231420917143	3.925582349994237	4.017722089145152	4.49728374815026	5.921456310705375
1110065P20Rik	1.15197851497101	0.0982370977754994		1.0012352358482801	0.9741979389956741		1.1187206705433999	0.423199503142223		1.3350249117956898	0.0106379147285509		1.20505195412802	0.10541912999669001		1.1887498161686298	0.28737238567928003		1.25359069410577	0.176732103199351		1.0320146138513702	0.714986117326455		1.28887392193586	0.0066575928586812706		1.0906113007285698	0.425624200310317		13.084183385928295	11.46618633263694	11.825524681872775	12.96819481889188	10.585246135019013	9.73695880708554	11.416724590683463	12.371630727371604	12.016025775178491	14.524111797711253	17.096230740739006	16.385981004389897	18.78602194878212	15.136830637083227	13.198509733489136	10.467675806641415	10.424873291270801	13.400041314784046	21.542165148696014
1190002N15Rik	0.9752077412191009	0.6253090581424561		0.7016339238221989	0.000880738334760973		0.643295488526744	3.9958150702595205e-05		0.9497569669730559	0.526390958100081		1.4021085673920102	0.000310510608237361		0.487613414409595	7.510803405310649e-09	Down	0.6721586242117371	0.0029749048452857104		1.06506374122912	0.23285630734833		0.6667072314408821	4.35397975019759e-10		0.706623208323452	3.8849649701653805e-06		34.27832311354671	40.834003527241485	38.80677526978274	36.3330066122035	32.4277542884329	14.999194154643812	27.055563796642467	27.423566500488583	28.61446691580923	44.44489302147868	32.800550881714464	35.376088483591374	29.85288479278454	34.56608507874058	20.69513597087785	13.584506725848605	17.24353835987732	19.996122129910198	15.046622413838886
1190003K10Rik										inf	0.21685470855440603		26.235295346534702	0.305310372739334											inf	1.0					0.0	0.0	0.0	0.0	0.0	0.0	0.0	0.0	0.0	0.0	0.0	0.969028111726702	0.0	0.0	0.0	0.0	0.0	0.0	0.0
1190005I06Rik				inf	0.8605692756986171		0.684113094147814	1.0		inf	0.9984433753401759		inf	1.0								inf	0.704541628425524								0.0	0.0	0.0	0.0	0.0	0.0	0.08559596854930482	0.0	0.0	0.0	0.0	0.0	0.0	0.07337924966599772	0.0	0.0	0.0	0.0	0.0
1190007I07Rik	1.05337905148097	0.6993070338363381		0.8006964182369509	0.281021751028579		0.9082956367026751	0.6562924216492739		1.2354597460848702	0.20456798133203197		1.2762828717634598	0.136311864477117		0.822281351060475	0.33547617021037		0.907342649830247	0.6242853781133729		0.9294732379620569	0.648634059082222		1.03038262866099	0.8646308021190842		0.953861910202761	0.8162612744157851		5.505907594958075	5.6415900750584305	5.836349636886853	5.8141053361774375	4.49227445070633	2.9681414419601544	5.459603822844029	4.545121105966513	3.7163647157604185	6.00299107024302	7.323004137759172	7.5724753610568225	6.520947292769572	7.056572442479344	5.062285551459469	3.173522352315895	3.466155450254594	6.0255731432071356	4.071012028344156
1300017J02Rik	0.7576530526797941	0.641101477288719		1.7543904785246203	0.364673531876385		1.06737796994974	0.9233711475086049		1.42063749354002	0.621881151407835		1.17272012256379	0.8089599848978829		0.745517297792378	0.736343993775245		0.9934737670023921	1.0		1.24427767079281	0.7290373158743009		0.924346838980391	0.8881664587668521		0.569101998020061	0.426676043494735		0.17824602118690083	0.045659637702943116	0.14347905987263473	0.07058380873601328	0.0879098274393589	0.19458105158511796	0.13765872242591964	0.12843205397801957	0.23326465461893392	0.1439763147605367	0.14696042931488298	0.2409831084158209	0.08814240673295518	0.14161359137995355	0.12200951153824313	0.024191292007544274	0.09467880064236182	0.12043160447401023	0.023828698175170818
1500009L16Rik	0.9637333830649399	0.8384275539015551		1.43944435287377	0.0771251307815261		1.07799372701946	0.668707843395244		1.55602213585293	0.0209696734804432		0.8917302133120341	0.5087820401730749		2.05952122999687	0.000365939136190596	Up	0.6990350038429749	0.0985922094404931		1.28869833202595	0.091281765275655		1.69850059157407	0.00012593404131104		2.8377548526885294	5.64711381630793e-06	Up	1.6741984015776088	1.4544081733308991	1.6796738521906651	1.9600775061595557	2.4771126716081917	2.2703444100482626	2.023790151169319	2.895154524734575	2.878952998102894	2.077470694944867	3.680918679561416	2.716157357547482	3.455535670687537	2.814464535149241	4.743401422233676	3.8726154469571736	2.7451769215599047	2.2033207729338176	4.904447561705951
1500015O10Rik	0.8752116880495999	0.662769683842701		1.06499822821659	0.8699308027971321		0.6078275788094871	0.15666750081625597		2.4213015844054904	0.00422872586356665	Up	1.30832342923441	0.331129276418164		1.83145068869385	0.0620575167570649		0.797054011752769	0.438954478132485		1.53790988931605	0.0695080752099322		1.63694416622979	0.0336757955440989		2.00868669426021	0.0072977824772348	Up	0.9161203161002426	0.5866852096740777	0.7988832188779246	0.725550682592713	1.0730839803253724	0.4286042082212734	1.5565356983492953	0.39605668537546035	0.9990802211719354	1.7266348738624728	2.0771400319043876	2.2913477225204306	1.9253358822062292	2.1228749143237406	1.6931292891705656	0.3108363083401804	1.0948835628337992	1.9188226494820793	2.326947512340217
1520401A03Rik	0.157114924020617	0.0867316616968702		0.874627069060927	1.0		0.152954368755626	0.278976309796189		0.0	0.831500887952812		0.0	0.0403109262635583	Down	3.7999594693515	0.4922215711161789		0.731624502818325	0.8848744584559091		0.8987365142927621	1.0		1.1292460382106202	0.950944910722266		0.8078525285435291	0.857877440738894		0.0	0.022412409816759776	0.0	0.0	0.0	0.013644530612335653	0.0	0.0	0.0	0.0	0.0	0.0	0.0	0.0	0.011977875041095754	0.011874495237947093	0.0116184675772139	0.023645938602683703	0.023393026128517874
1600002H07Rik	0.793122943446735	0.00883826047660858		0.8233202775008459	0.233430972636154		0.708822696633114	0.0270020393963869		1.1323429950148	0.331548480037425		0.8495535590224871	0.18600361469774399		1.00675067188156	0.960639867895325		0.8722663750873341	0.41889937698110497		0.9223883394279251	0.39018433328258095		1.06813443063894	0.45568365287115203		0.91465931735166	0.418424771057659		3.116991165302407	2.807292164556821	3.238820813722606	3.5220796899619717	2.643731017106921	1.832906399234434	2.6985624758574276	2.6092418569522713	2.4711338356077737	3.014844916697893	4.037634026022657	3.4142065244584	3.8484606154102234	3.449082607494784	3.370244773619053	2.7591486256289155	2.6574760744142503	3.069110797468635	3.0999824398352245
1600002K03Rik	1.1038632066124399	0.348437866694068		0.8897216043127221	0.48862690083023796		1.1490676227379801	0.41814886164272397		1.2115409002428401	0.166494035365896		1.10225536198851	0.490975796095536		0.9147033500480029	0.650740513776017		0.885957892263997	0.522505782144973		0.855846281495374	0.17346811752923197		1.2256837242496699	0.0639219969483587		1.13947591100648	0.305361919721393		9.294188368178267	9.443198619122665	10.981033567958313	10.226809621306813	9.013593113419429	7.502877967572398	9.74742170880824	6.662999720786546	9.176191180385924	10.934975303855817	13.823234933729296	13.346836503529143	12.127163068296	10.507322419915477	11.889761302890212	6.020770374264729	10.454372083832403	6.754529558456316	8.603441154041782
1600012H06Rik	1.0482559526268198	0.41744202074345393		0.8057552898076751	0.0561761560995698		0.8913784961420681	0.32083628626187		0.9622829722105319	0.6286675340717061		0.92393667291328	0.354551028092868		0.9625186571617471	0.766094981102834		1.1949061289787701	0.195660793092436		0.948690737355359	0.427225609893085		1.1019185793656399	0.157419498211347		0.8433828418598279	0.027020143149042004		8.242437137404782	7.402399538865013	9.21404990469587	7.9492081524106535	8.0916138606818	5.043897501601292	6.761751919828853	6.6471030761551075	6.604624273038039	8.834816144834122	8.092462526370662	7.5595946424932805	7.415959986430807	8.25430379800818	8.05150961505712	7.174250412749485	6.416402735446746	7.079625430230401	9.369945103193515
1600014C10Rik	0.9895548958024201	0.8654811083594209		2.12654782616374	0.00841139010243724	Up	1.60463291199817	0.0688977643469944		1.4599166692121202	1.70832532338961e-05		0.6160180880806579	7.463084218904049e-08		2.52784199458979	5.15459414934086e-06	Up	1.8774937775102902	0.0020806773036699897		1.31196923558723	3.26129401109694e-05		2.3683958482580802	8.372475632609491e-27	Up	1.33226541926558	0.0451851584967158		8.466750532160148	7.815401375230841	8.992254712042742	7.696762671118182	8.380545940268464	24.561391921805	13.282372391569218	16.55110909344886	10.92813794427325	12.131661934883278	15.23203211769793	10.256319258405957	13.93657039976294	10.279172701691602	16.88454755174014	25.64380639773835	23.823837686744824	11.954446335283999	22.188624017711376
1600014C23Rik										inf	0.8307407728246871		0.5845469102668029	0.999358074860996											inf	0.565489457911004					0.0	0.0	0.0	0.0	0.0	0.0	0.0	0.0	0.0	0.09265480831459244	0.0	0.0	0.08508501360600834	0.0	0.0	0.0	0.0	0.0	0.0
1600015I10Rik	0.0	0.46711157278897203					0.0	1.0		inf	0.33802103486595897		1.4654637248239601	0.8894710470173509		inf	0.9897013609655211		0.493355510494956	0.992827685820501		0.355976558528641	0.7735514396603871		1.3541937315569	1.0		0.75616077664322	1.0		0.0	0.0	0.0	0.0	0.0	0.0	0.0	0.0	0.0	0.0	0.045003180313548434	0.0	0.020243656618820823	0.06504875513869847	0.0	0.02222404523398391	0.0	0.0	0.0
1700001C02Rik	0.82932345928256	0.0281979017821458		1.3735862024988503	0.0340832398496098		1.24005871500616	0.13950083338383		1.62455621225927	0.0332991194948889		1.2867638952118001	0.28067835409363		0.7296595759467339	0.0503812846243533		0.5685615179738791	0.000596942989648251		0.9198222437496729	0.322849985218745		1.05440890631126	0.677386084175286		1.06301510387653	0.5780677226998089		9.766205389555754	7.6856924220194625	10.643825954122514	7.654918884859357	10.775351259654922	7.034201342055273	14.680471342559187	11.6652418579695	15.63550654250701	11.710833871492687	13.890476670600213	15.027611201955773	11.351520211269715	24.743773598264198	6.450654955176571	5.1378471940141655	7.59408348399839	9.959002102569013	3.7148704527386593
1700001C19Rik	0.8203971683000358	0.8266743272627971		2.56501647005773	0.15844910811926802		2.09718536165006	0.23926586271720898		0.6205564762099921	0.66307458378123		0.9085433621014909	0.998668209796533		1.4746313127638702	0.661400935734728		2.40046569026231	0.302905141047203		1.00628056700947	1.0		0.5688539962589849	0.42976238242222203		0.502300779138799	0.417845784081475		0.04547824467223923	0.0931979367067229	0.024405129295568904	0.04802392711257672	0.1345775220594479	0.11347660611225126	0.1966869796092702	0.18350390252637608	0.1851604846393784	0.024489710068839057	0.0749918827586232	0.024594072155854352	0.022488928014825996	0.07226346501096914	0.07471172772726407	0.07406689851683726	0.048313287805427034	0.2212365199183562	0.07295673868838078
1700001F09Rik																															0.0	0.0	0.0	0.0	0.0	0.0	0.0	0.0	0.0	0.0	0.0	0.0	0.0	0.0	0.0	0.0	0.0	0.0	0.0
1700001J03Rik	0.863896174225255	0.537237468119664		1.27300321702335	0.42508541705899394		1.16738670441168	0.599806134638171		1.13320795159389	0.743989134347516		1.31699398111473	0.39859993292655		0.7118357677990571	0.31722535008134695		0.7498634106357591	0.40852433857751896		0.944217290448941	0.834220790953245		0.7498923322748041	0.22575500542441201		0.819626092672725	0.48542637459448607		1.568473343246174	0.9374897849187832	1.4729656185125108	1.173191206557369	1.740512888126176	1.1414754748515146	1.7766114397611492	1.3561632517226563	2.4327218136094015	1.478070470427258	1.3650193432379385	1.4136849701925533	1.0987778042410872	2.5614828565927588	0.715747314473704	1.0643546599206177	1.3191142153764537	0.9890871207546732	0.6290408780484038
1700001K19Rik	0.0	0.987859939978896											0.0	0.817681099153795		inf	0.98970078681833		inf	1.0		0.0	1.0		1.89829331258706	1.0		0.0	1.0		0.0	0.0	0.0	0.0	0.0	0.0	0.0	0.0	0.0	0.0	0.0	0.0	0.0	0.0	0.0	0.0	0.0	0.0379592432886314	0.0
1700001L19Rik	0.875010556162394	0.258025058645257		1.6871629467853302	0.00122421528534735		1.3362007869711499	0.0604153549181045		2.27846558808983	9.966995730725121e-06	Up	1.2603898109267901	0.155194221799733		1.1443848265010201	0.47705541436697707		0.7930178058049521	0.220238659484534		1.10609185503521	0.38638895164171794		1.5963080496764401	1.54073747215536e-05		1.2601431666843799	0.0909463286472204		2.952815897164914	2.622171372972504	2.173136380283313	1.9005575402428592	3.134534784634641	3.6137403485205146	3.9267150571993588	3.8904683253695658	4.93970017317487	4.0281780409026045	5.688322339985949	6.782794806929946	5.173150003127253	8.043307355535083	2.925933850262801	2.3816112899197184	2.9576390049116563	3.6785194126739658	2.225610953232713
1700001O22Rik	0.836226842734804	0.47246203420599603		1.09153326433363	0.7595925499964291		1.0043428581451	0.944176466382028		1.6886217996893302	0.0833769465294008		1.17749156655594	0.548654714686131		1.2822781334983502	0.5061674594751839		0.7557544773354441	0.332241227626375		0.909808457118413	0.71744839166943		1.20510644657084	0.39849481558271505		1.4168747535248203	0.17337424166805		0.6117967216243133	0.22388331164184827	0.4455640365246881	0.39224011976864337	0.3017343325131756	0.16355846020648507	0.4319892800356836	0.5037936350285186	0.5591757971870772	0.5883002977430611	0.38431594292687343	0.5908073199451045	0.9292073273611903	0.9026877528744525	0.40681022695441377	0.5219164692508607	0.27854364812961285	0.968441923317348	0.2570468335166041
1700001P01Rik	0.941012162853664	1.0		5.03638138029597	0.0173178085912404	Up	1.6499453850252601	0.35754456159681		0.892240915771227	1.0		1.12821737290725	1.0		1.30003853659581	0.8481964618387109		0.634156491474034	0.620600885403088		2.8766489914376003	0.0777359857212825		0.7523635545378509	0.839437985933		1.9358165547384	0.42335403714549497		0.08148185503776197	0.0	0.17490342661824382	0.2581286082300998	0.24111806035651084	0.40662450523556704	0.8054800117332017	0.8454286937822328	0.8530608042314218	0.0	0.2687209132183998	0.0881287585584781	0.16117065077291964	0.17262938863731517	0.35695603247470614	0.08846879545066673	0.2596839219541703	0.1761698214164688	0.08714277121112148
1700003E16Rik	0.9040518944906659	0.26464427647876004		1.1183711964294598	0.4183090944339021		1.19671865601713	0.21635124846618697		1.48457499315491	0.0190663932500469		1.05321796818075	0.7730805244661481		1.15877124327916	0.488858756920757		0.7687057817853491	0.16186460247176201		0.845792366634373	0.0847698104869965		1.28400989239306	0.0261599824012733		1.3607250364378702	0.0041174381524756		4.464410711142158	3.3799936586998673	4.312350631703667	4.033353940891004	3.9143458773974054	3.4037446389474777	4.811662548138921	3.8315103338371364	5.077861775821771	4.060178897812912	6.216497848033849	4.85542171055061	6.696522609870343	8.591385729918752	4.5363017356249005	3.2853426634479788	4.479230965999737	7.641473424562149	2.626015528945483
1700003F12Rik	0.598946404768574	0.5961279684843629		1.56635215235648	0.7689726060348492		0.7943441607872289	0.9039369492483861		1.29539213662868	0.9093696854221409		1.3076556774489698	0.9114124863854579		1.9959371371126802	0.535717099102619		1.8777619220928898	0.600971428997016		1.1831975952448701	0.8977857576252439		0.600642803450103	0.6237157670017379		0.63426718732931	0.747858787430254		0.06569079785990112	0.26923848381942167	0.07050370685386573	0.0	0.06479658469528975	0.16391065327325183	0.24351721284957262	0.07573176929659965	0.07641543810514027	0.07074805130997949	0.2166432168582448	0.07104954178357924	0.12993602853010575	0.1391740807618665	0.2158338801009851	0.0	0.0697858601633946	0.2840567663149265	0.3512731862773889
1700006A11Rik																															0.0	0.0	0.0	0.0	0.0	0.0	0.0	0.0	0.0	0.0	0.0	0.0	0.0	0.0	0.0	0.0	0.0	0.0	0.0
1700006E09Rik																															0.0	0.0	0.0	0.0	0.0	0.0	0.0	0.0	0.0	0.0	0.0	0.0	0.0	0.0	0.0	0.0	0.0	0.0	0.0
1700007B14Rik				inf	0.860568953820398		inf	0.86824939315815		inf	0.8268725293468561		0.678204413894797	0.9993541590235581											inf	0.5134127587547199					0.0	0.0	0.0	0.0	0.0	0.0	0.0	0.027112113522464447	0.0	0.0	0.0	0.05087173482006506	0.0	0.0	0.0	0.0	0.0	0.0	0.0
1700007G11Rik	0.8159208550166209	0.0794423915053221		1.482134617525	0.0159103450953867		1.0569022369783	0.6510153548563039		1.8081231083029499	0.09928012979830399		1.35259315434976	0.34900877231913396		1.06014347626539	0.7684547802068679		0.7452905455650981	0.11985790346057001		1.14538641266643	0.235420691498778		1.09914436760736	0.469254733111123		1.1589229581344198	0.286752053517708		3.009254551002603	2.803101662824033	3.1458418008200657	3.218968900787963	4.394612949403216	2.827931224728217	4.684290368004155	5.361529856135747	5.910008748761887	3.6618234274491925	5.284362677770592	4.945506844609815	4.444890814552157	12.005770241279228	3.4669457543046787	2.5035105098476143	3.5705042243783223	4.731804949713363	2.7585610219514427
1700007K09Rik	0.589342582471459	0.5973200760482329		2.5669639462701004	0.40712073226743495		1.8275073434079299	0.577273334924519		2.27652516931876	0.503105163674634		1.6922030958545602	0.63518107908987		2.38191343592207	0.41758128443136794		1.21144436864281	0.872144716362966		0.8268103400715681	0.8893608824866172		0.796059462321766	0.8473915813593971		1.1552111870301	0.954470157334036		0.23032696508975523	0.05900073229791404	0.0	0.0	0.11359582458472085	0.3591926546814748	0.0	0.0663832269938484	0.33491250902252884	0.31007356576400985	0.06330005656786768	0.06227898679557229	0.056948180114553715	0.42697914471562437	0.2522543196650245	0.12503856933457766	0.0	0.3112400015964794	0.24632883005997647
1700007K13Rik	0.8764351169272969	0.11380926351004599		1.2658958680006	0.115054994490756		1.08402971517938	0.5321717930804339		2.0053264529656802	0.00910561160280637	Up	1.19108563489087	0.44612003143106393		1.00609302859386	0.955076246577801		0.673517707721635	0.00868387668489632		1.02472765338484	0.784967023272745		1.48799327437771	1.20107683407007e-06		1.30698000981849	0.00269719030098986		17.89682057814485	18.27305515743083	22.39808060275421	15.693192002844876	24.51486906191868	13.728128818550037	26.725105463923995	23.621530071049843	31.779698020322822	29.967607405630122	41.29478391786036	32.55765719163358	29.895952952326052	67.32546156855291	22.371020602407327	12.839859208392287	20.356118777661226	24.337729358669183	16.705399305009614
1700008O03Rik	0.564476339607722	0.36971749202171794		1.1046726206802	0.93434728084862		0.691905468147817	0.7860101030884449		2.9076573574740694	0.135965347079213		1.53106962605986	0.45622927441896705		2.20564922279893	0.311109254540103		1.26086671047402	0.790388914761164		0.9033373816924609	0.919033288136103		1.07889318648626	0.9854923372391591		0.98702737136755	1.0		0.07754653412846488	0.0	0.11097075567847904	0.054591510434022134	0.07649093526307207	0.0	0.09582222813704586	0.059599785902967085	0.12027564635155785	0.25054952995694824	0.14207918136610867	0.13978735470383916	0.3067732163161216	0.10952794967939468	0.02830968025727207	0.16839205397422277	0.08238066461586287	0.22354848716599196	0.16586809121222107
1700008P02Rik																															0.0	0.0	0.0	0.0	0.0	0.0	0.0	0.0	0.0	0.0	0.0	0.0	0.0	0.0	0.0	0.0	0.0	0.0	0.0
1700009N14Rik	0.0	0.98786005217702					0.0	0.945840596124641		inf	0.8263249754849971		0.516972965235807	0.864299693413411		inf	0.9897006049363491		inf	1.0		1.96028509386478	0.9993893898117641		3.83628504931356	0.6113483498211		0.0	1.0		0.0	0.0	0.0	0.0	0.0	0.0	0.0	0.0	0.0	0.0	0.04421989711188857	0.04350660232633729	0.0	0.0	0.0	0.0	0.0	0.0	0.04301984907890807
1700010B08Rik	inf	0.7256489544637741		0.0	0.9655837118891899		0.0	1.0		0.0	0.833592143427592		0.0	0.999743279444582		0.0	0.825948345818432					inf	0.9990701165827621		inf	1.0					0.056746291901298505	0.05814469488734163	0.0	0.0	0.0	0.0	0.0	0.0	0.0	0.0	0.0	0.0	0.0	0.0	0.0	0.0	0.0	0.0	0.0
1700010D01Rik																															0.0	0.0	0.0	0.0	0.0	0.0	0.0	0.0	0.0	0.0	0.0	0.0	0.0	0.0	0.0	0.0	0.0	0.0	0.0
1700010I14Rik	0.595628947850186	0.0109889649133597		0.685905932157809	0.316032115048999		0.40414588591382794	0.0043861727650418	Down	1.34049454431147	0.349206188047568		0.46881125472304097	0.00102415722952058	Down	1.37075679964288	0.300155066963872		0.551769605063211	0.0210298811263714		1.01191447228397	0.971399025966496		1.7141933805818603	0.00146840517355018		1.47807780618076	0.0604792920563925		0.45709123122188206	0.2479528395407313	0.7502996280947616	0.5394628554867026	0.6895645004801748	0.3689939984051999	0.33224453154515987	0.3409731802174773	0.34405131677798223	0.5791537991953901	0.6207154674447224	0.6979462126767679	0.8243482465762447	0.9399218325805377	0.6478440525929093	0.4378994846209628	0.7426603119662364	0.9591985622971776	0.7764047643389607
1700011E24Rik	0.93565309454596	1.0		4.98733470085845	0.388072172759671		8.681081865009379	0.280505807244454		2.00417006495617	0.871284023187184		2.01162085841439	0.8661863021482609		2.75749971478015	0.6960560543554131		0.9517991807698001	1.0		0.538401736485956	1.0		0.9329056102859979	1.0		2.70425087829217	0.673860626287078		0.015898898543953554	0.0	0.0	0.016788852567811374	0.0	0.07934136687523259	0.019645853944712237	0.0	0.018494543181169037	0.01712288671479804	0.03495556594710891	0.0	0.01572396592906533	0.0	0.017412489389010057	0.03452440798074799	0.0	0.017187299650387202	0.017003467553389558
1700011H14Rik	0.0	0.987860044662973					0.0	1.0		inf	0.275964502408601		0.854024679604283	0.9988154602749559		inf	0.34906100246519395		1.5917123170121898	0.8797845686863861		1.08411362160614	1.0		7.60595327791993	0.20224168550197102		3.2283651624487	0.7931054493080499		0.0	0.0	0.0	0.0	0.0	0.0	0.0	0.0	0.0	0.02637716363869178	0.0	0.05297913809295793	0.0726665361866343	0.02594430118248667	0.0	0.026591776667252424	0.0	0.026476389345827682	0.07857960872216735
1700011I03Rik	1.85601636517413	0.839002458977186		1.1854449660374	1.0		4.26049605554133	0.6488827466430429		2.55933777389754	0.557798775543756		0.912746857448914	0.9985977802512019		1.6585171355856398	0.838584412929707		0.65198270475649	0.784280507121714		0.517640962422226	1.0		5.30813057202083	0.154905599997404		4.69312854710829	0.29923636659162606		0.0472973744591288	0.0484629270874959	0.050762668934783324	0.0	0.046653540980608615	0.05900783517837065	0.05844413108389743	0.0	0.055019115435701	0.0	0.20797748818391498	0.15346701025253118	0.046776970270838075	0.10020533814854388	0.0	0.051353049638340496	0.05024581931764411	0.10226043587337352	0.101166677647888
1700011L22Rik	0.45873385655668697	0.539535198695823		1.9642435693048	0.727588236425926		2.41130060905726	0.640836206823356		1.8099353573876398	0.797647450976102		0.796797167150381	0.9090282854841991		1.96620440614694	0.7329798999836651		1.6504655832935602	0.783842212779448		0.373899540491983	0.448298224127884		1.05356857373692	1.0		0.543215727721306	0.677030053200523		0.08321551152792711	0.04263309870626685	0.0	0.0	0.041041371975576314	0.05190951130666813	0.10282723554040873	0.04796758546282171	0.048400613006038117	0.08962191769873017	0.0914794598190297	0.09000383852780741	0.04114995338883055	0.0	0.0	0.04517555512374471	0.08840303726099415	0.17991811548915965	0.0
1700012A03Rik																															0.0	0.0	0.0	0.0	0.0	0.0	0.0	0.0	0.0	0.0	0.0	0.0	0.0	0.0	0.0	0.0	0.0	0.0	0.0
1700012B07Rik	1.75423683325869	0.527638871335996		0.9762489515726879	1.0		3.9936907612982004	0.34107601993650505		0.837765529104116	0.937589879673554		0.5406781554147321	0.501816145742231		3.36524756091569	0.0670133164615581		2.36063407924715	0.15978286869199698		0.4289130472784729	0.556633722131059		2.73164284136579	0.15527693070758097		2.49500438173358	0.28998075757428		0.1663765626425506	0.06819063693593992	0.107139795363008	0.035137925727657573	0.06564470753161553	0.12454206050408728	0.04111743515391998	0.07672302282142425	0.07741564017457929	0.03583703646199223	0.03657981017632667	0.03598975480398582	0.16454595235978706	0.105746798275214	0.14577262059176482	0.25290032626211534	0.17674821913111066	0.14388739340821538	0.7117420057034005
1700012B09Rik	0.9584958715306379	0.8018080766748309		1.23507413261198	0.31745594615587897		1.2751262857107502	0.250461675427161		1.3953579931616003	0.31955413173676894		1.3997934824702	0.33093523162726		0.684923570597592	0.11965874230804		0.6317248781349161	0.0621697226278312		0.929734190196408	0.650319034536526		0.963022330244952	0.848619054201009		1.0372534970968499	0.88048989222484		3.621205232027049	3.786166178710618	3.8072001701087492	2.965477499201612	3.9363925202388517	3.2269909863171446	5.479137289115385	3.1523348969709604	5.244009439965252	3.1040707512253505	4.062060316092089	5.115567008417705	3.2159167061201175	10.098819235282937	2.266255741060344	1.3640653810184196	2.5122909658822055	4.154330207355799	1.7388022720730751
1700012L04Rik	2.90340949582269	0.7944098347925099		0.972514858012356	1.0		0.98650187057312	1.0		1.6871326015772599	0.8813425899598141		5.0976363639166395	0.5885370424084201		0.660600333591583	1.0		0.951819416477652	1.0		2.87454735556549	0.774491797407981		0.9787478557924258	1.0		2.0411860596825	0.9847884136364999		0.0	0.0	0.10394260781884204	0.20453619242613627	0.0	0.0	0.23934263205786566	0.0	0.0	0.10430284135985549	0.0	0.10474732445807682	0.0	0.307773538599099	0.21213387072782536	0.0	0.0	0.0	0.0
1700012P22Rik	0.9372681495554009	1.0		0.0	1.0					4.171838248006161	0.7291283760727991		inf	0.51068662935564		3.4772031524889	0.8090072252850992		1.56871633419103	1.0		0.0	1.0		0.0	0.9929463424885258		2.0736051604349197	0.9847317935779492		0.0	0.0	0.0	0.0	0.050404579451411316	0.0	0.0	0.0	0.0	0.055034162526556914	0.05617482406977603	0.05526868878441239	0.0505379327046743	0.0	0.0	0.0554819380514734	0.05428568418740445	0.05524119023310379	0.0
1700013D24Rik	0.0	0.987859939978896											0.0	0.999743282847501								0.0	1.0		1.00302085203089	1.0		0.0	1.0		0.0	0.0	0.0	0.0	0.0	0.0	0.0	0.0	0.0	0.0	0.0	0.0	0.0	0.0	0.0	0.0	0.0	0.0	0.0
1700013F07Rik	0.8591344804116758	0.16193861074495902		1.10970520744883	0.46775351386536895		1.13889981905175	0.372800394591832		1.65758732378063	0.0139425120596944		1.259605345702	0.258312074711964		0.7907593482902511	0.201204947361903		0.674350870181769	0.0317719920183827		0.837915852440057	0.115067562903223		1.1395321255818	0.356923369143235		1.0056544666215799	0.993669384102145		9.96280843759014	7.7442447676978245	9.033525628850377	10.067015720973894	12.199270513172657	6.4290631233191	9.869851359987578	11.188601361856756	14.087031118524289	12.672266663526361	17.8445211831786	14.677011087495732	12.401428182446006	25.0195972045298	6.96064263325677	5.968057120131463	6.386820783197161	12.905629755387535	5.235631902765488
1700013G24Rik																															0.0	0.0	0.0	0.0	0.0	0.0	0.0	0.0	0.0	0.0	0.0	0.0	0.0	0.0	0.0	0.0	0.0	0.0	0.0
1700013H16Rik				inf	0.8605721179582779		0.805501907785538	1.0					0.0	0.811037656570655		inf	0.601974113606874		inf	0.6180607025036129		inf	0.7061874515303449		inf	0.724090578640742					0.0	0.0	0.0	0.0	0.0	0.046539561861150734	0.0	0.0	0.0	0.0	0.0	0.0	0.0	0.0	0.040854835705102094	0.04050222183508146	0.0	0.04032647416136337	0.0
1700015E13Rik										inf	0.9984433753401759		inf	1.0		inf	0.9897006049363491		inf	1.0											0.0	0.0	0.0	0.0	0.0	0.0	0.0	0.0	0.0	0.0	0.0	0.0	0.0	0.07554048983848854	0.0	0.0	0.0	0.0	0.07626520229416522
1700015F17Rik	0.643142394967683	0.968017438685443		4.1138421446303495	0.492585503338625		1.84257994525452	0.7562180303518571		1.4325017033482599	0.9966539179322741		1.5259629666817	1.0		0.5314625920270639	1.0		inf	1.0		1.43850225800266	0.999419099740129		0.605208973305277	0.9796089249061601		0.0	0.59337136074476		0.0	0.0	0.07685897057027052	0.07562077536881799	0.0	0.3573713961506955	0.0	0.0	0.0833035902723642	0.0	0.0	0.15490801504363474	0.07082428597345201	0.0	0.0	0.0	0.0	0.07741547081963136	0.0
1700015G11Rik																															0.0	0.0	0.0	0.0	0.0	0.0	0.0	0.0	0.0	0.0	0.0	0.0	0.0	0.0	0.0	0.0	0.0	0.0	0.0
1700016C15Rik	1.11514930686249	0.843151242863674		0.525526541607562	0.42817866432028895		0.656875592427925	0.690956135888654		1.8183634316317001	0.256549807000447		1.67876032432493	0.290701407006603		0.843892612353254	0.8091977334756899		0.555022916028595	0.27802284533343297		0.8941018092761059	0.8572987242947521		1.2178993121621398	0.6916678233004029		1.69112017829512	0.277118051261866		0.15656559674692366	0.3208477082005118	0.21004568554615888	0.16532948579479836	0.38608588571327374	0.0	0.1450980159704151	0.18049696515956315	0.18212640213511494	0.33723782425819326	0.4733128941060036	0.3810093210657528	0.3096858693835315	0.7877960091162466	0.12860309715024054	0.08499542472858512	0.16632565286056172	0.33850644669400015	0.29302511520414054
1700016D06Rik										inf	0.9984433710664709		inf	1.0																	0.0	0.0	0.0	0.0	0.0	0.0	0.0	0.0	0.0	0.0	0.044150039454523816	0.0	0.0	0.0	0.0	0.0	0.0	0.0	0.0
1700016G14Rik	1.2518797687457	0.685272268199857		2.35949705799591	0.0801247000293743		1.3186896604040501	0.5501122222941729		1.4436383619517201	0.546539413291191		1.6237115293658	0.421382497336119		1.6655572854366298	0.31717492250741197		0.8376900844439809	0.6930606448458501		2.24075233305672	0.0466955914847231	Up	1.12567030515569	0.85213901334453		2.48666033075021	0.0435337496715104	Up	0.3109766210615502	0.3983000506044197	0.2920405838946824	0.08209594879489414	0.07668586629075574	0.5819580074931051	0.6244317522151885	0.7170200542577141	0.1356549291132536	0.5023760707699462	0.3418590210974138	0.5045169297292691	0.11533312624117185	0.2470659140130382	0.6811638050893475	0.37984767221020205	0.45424832831127043	0.16808863694782347	0.2078634909623081
1700016H13Rik	1.36552495258084	0.508735425580155		0.658304292089678	0.47333353565246		0.9579663606156249	0.959575907824523		0.8689548198999691	0.8436093124829821		1.62175254279972	0.474896601028825		0.556555885782807	0.33821315742949004		1.16982778716094	0.8933022748964471		0.9387059505597299	0.9304382511411999		0.7422934394702071	0.5874253936590029		0.647426208711624	0.502453548435302		0.23557379556863384	0.2816089006435573	0.2528333703701563	0.49752046806357464	0.2323670573937649	0.3918667046594499	0.1940615935604316	0.0905272423715338	0.04567223868214562	0.21142467843213952	0.25896810787379376	0.3821861838335235	0.23298182104008153	0.24954611237764787	0.0860002178626319	0.12788693828853134	0.08341970002543231	0.21222001653258019	0.29393021208507997
1700016K19Rik	0.848147389840597	0.0257000593148458		1.4829989518873998	0.000979494104830817		1.28449075736237	0.0404384665565735		1.9816306439048001	0.00651473976008063		1.14350896398632	0.5449188311302129		0.983932528161283	0.894619412727563		0.669625658533581	0.009319799122346291		0.980337222931895	0.811866466364228		1.48172011281951	5.49413682405234e-05		1.24339057929145	0.0420696223010199		17.224255584790228	14.763828194977377	17.301196285155793	12.883448277004593	18.67787936815951	17.01200373044177	25.51298903613568	20.87532653079951	28.063631871668232	22.296006398177582	33.07513867799978	27.10806165535571	26.91707363657699	53.39252674231384	13.543400215848134	11.748194960693098	15.893445507831348	22.4395592725394	13.284305187884316
1700017B05Rik	0.9868292250861949	0.823359107294247		1.61952888796563	1.6694115544566e-05		1.29035748913849	0.0252720795927979		1.21840115469595	0.0298254897890371		0.85332763329767	0.0835100897790139		2.42958357086908	4.6868243908013e-06	Up	1.17857942337934	0.28309612036294896		1.24002285074751	0.00121282330089745		1.42279526996331	1.30145503174745e-06		2.0322645071662198	4.4540753205868796e-18	Up	4.499969828316688	4.006856883993528	4.963327415320849	4.55897946867531	4.012859685097254	7.157494311948592	7.776485991788671	6.518249706992471	5.495398013411563	5.633273151497747	6.607971875144556	4.920934886771506	5.181252181411861	5.109875006052154	10.420504843516992	10.7632604283625	8.705432795803944	6.866135365069036	14.988328972881904
1700017D01Rik													0.0	0.999743277534302		inf	0.9897013609655211		inf	1.0					inf	1.0					0.0	0.0	0.0	0.0	0.0	0.0	0.0	0.0	0.0	0.0	0.0	0.0	0.0	0.0	0.0	0.028752358521466684	0.0	0.0	0.0
1700017N19Rik										inf	0.9984433525686891		inf	1.0																	0.0	0.0	0.0	0.0	0.0	0.0	0.0	0.0	0.0	0.0	0.0	0.0	0.024002502644940776	0.0	0.0	0.0	0.0	0.0	0.0
1700018B08Rik	0.7093286950011891	0.9613776359834979		3.58088493721538	0.408227032557332		2.5448377857319997	0.525488880184527		0.6909642759237788	1.0		0.9291841389012719	1.0		0.722140478999959	1.0		2.07842890170384	1.0		1.00106242943649	1.0		0.53089554765387	0.784977889009476		0.245756726849633	0.6806447706748749		0.0	0.04428189257888491	0.0	0.0	0.021314303677923613	0.026958530733849746	0.08010298459225211	0.024911342726548293	0.050272459917873845	0.02327198967867579	0.0	0.023371162490646125	0.0	0.0	0.0	0.0	0.022955484813628312	0.0	0.02310968518305984
1700018C11Rik																															0.0	0.0	0.0	0.0	0.0	0.0	0.0	0.0	0.0	0.0	0.0	0.0	0.0	0.0	0.0	0.0	0.0	0.0	0.0
1700018F24Rik	1.37904067527633	0.7488374618328192		0.223556708235887	0.35318335152677094		0.21266170658582398	0.316266604311933		2.1324201427155702	0.320130337705411		2.54168425755627	0.22062806187716896		2.5579852755538504	0.163572832828944		1.66723397289955	0.41511373909058		1.4503061124518501	0.6881376228086579		1.16163760951719	0.932694313764414		2.11551895290396	0.368916372538162		0.08796657014457347	0.0	0.14161730736563688	0.2322264295495708	0.13015369347963907	0.0	0.0	0.05070621923492053	0.05116396980396071	0.0	0.19340467110528425	0.190284931974015	0.4349934519130703	0.46592014926334197	0.24085268627186057	0.04775478231939103	0.14017540423823727	0.713213463865981	0.3292730317043067
1700019A02Rik	0.350344000789319	0.405697299042846		0.991335840522173	1.0		0.39422908063288203	0.731448502874947		1.32357202529542	0.995996404665914		0.6196727482942789	0.8882588291356909		2.60377765278571	0.616351758831672		1.38045518409163	0.9045212432578391		0.882151729426923	1.0		0.752630097649602	0.833874324962736		0.6608489655009872	0.805067468731479		0.0	0.0	0.0	0.02840780450363004	0.053071488417094456	0.0	0.0	0.031013962664321763	0.031293941319247925	0.0	0.0	0.02909647901613245	0.05321189739804331	0.028497549870286947	0.029463037601086855	0.058417490329329136	0.028578971305009217	0.029082002265575804	0.05754189337115323
1700019B03Rik	0.64496431859824	0.555731930435116		5.0523893932424695	0.0108606560598646	Up	1.5490546081886003	0.395836443933579		1.7977350077245302	0.564849716163204		3.7635856923493396	0.19074173310065304		2.1287656444633503	0.37753582255607704		1.5069978598796	0.6381647831021229		2.10545317040642	0.141946801741964		0.307221357210385	0.142502066555274		0.907580488592394	0.974916784701248		0.03731719452738603	0.019118402429012145	0.0200256400384925	0.03940605542154919	0.0920230395489069	0.25606152329696624	0.23055941620253112	0.10755300813865713	0.1953430979230852	0.14066529981558493	0.04102308253168965	0.0605420315675123	0.03690660039717499	0.09882636560521528	0.020434914152680426	0.08103417007150977	0.039643490470801776	0.16136509146991052	0.11972937079428948
1700019D03Rik	0.7130233441217071	0.182749684230415		2.4278654512342404	0.00417532058060704	Up	1.60911740828295	0.0972951941568523		1.74645783788268	0.102091571765959		1.9502200716393199	0.04476669528133901		0.758940145433448	0.519720351139433		0.625339737626271	0.24088651486082396		1.0771715929982901	0.7884449569619849		0.644564287844264	0.102171682304612		0.8626321648379721	0.6182220439270301		0.19150537681191512	0.18396061659271928	0.244074273303425	0.08847345894139015	0.1652862033329001	0.35838091986863535	0.4584865038537858	0.48295047792958673	0.30630934087907924	0.18046748681613417	0.35525815645822345	0.27185481453632226	0.24858524102263876	0.4944807911814621	0.18351976810846474	0.07797249768533339	0.10172176227206671	0.16820734361233464	0.11520569753334703
1700019N19Rik	0.984970471421293	1.0		4.37490546772647	0.639693295797911		4.18279750240236	0.654321223077463		4.11055438453134	0.7234920792670849		1.3700013155146298	1.0		0.0	1.0		0.0	0.9959949620486179		1.02956790767272	1.0		2.9711644848764	0.7929769899892092		1.2280797108716999	1.0		0.0	0.0394978367089144	0.0	0.0	0.0	0.0	0.04763263147474582	0.0	0.08968240954265137	0.0830310715904839	0.0	0.04169245287376067	0.0	0.040834245075695476	0.0	0.0	0.0	0.0	0.0
1700019O17Rik	1.43833136236007	0.540124965193672		0.838279817272515	0.931660812736399		1.58910357474971	0.623911265243302		1.33561450527784	0.705081733251703		1.51455503855197	0.551773227962791		0.38110143914028793	0.257444159851878		0.263894782874043	0.0762009790757308		0.7607332371682851	0.8108470139715209		1.2735459768684199	0.7257863740568701		2.06855213396527	0.248351137228289		0.17726209486425382	0.12108691834760743	0.12683293226006292	0.06239482918287132	0.20399064257936073	0.0	0.10951907190329413	0.1362379766079445	0.20620179811753137	0.19090874508050248	0.1948656012182237	0.22367601242500426	0.14609309425087427	0.18777583703024636	0.0647125404602605	0.03207700660152007	0.03138538975390321	0.1277512708470384	0.0
1700020A23Rik				inf	0.8605721179582779		inf	0.8682519441644829					0.0	0.999743277534302		inf	0.782008642508617		inf	0.7983803955064229					inf	1.0					0.0	0.0	0.0	0.0	0.0	0.08653945814017525	0.0	0.0	0.0	0.0	0.0	0.0	0.0	0.0	0.0	0.0	0.0	0.07498633599173024	0.07418429636526576
1700020D05Rik	1.01405604247564	1.0		0.504779637129325	0.139663537819374		0.479510748196279	0.108783788889605		0.864793423128222	0.745988184688818		0.93678870507948	0.897779365703266		0.824542255299737	0.647514535083046		1.20750404937226	0.6992910861750931		1.06834891274816	0.8712797246535692		0.944279522771146	0.891440460363712		0.6916507726685229	0.34048591941625395		0.6473857081942459	0.8164175767922914	0.8017120828338699	0.5258643536910946	0.8350572589820003	0.3727723182179145	0.5538168151192043	0.2296430536163296	0.23171615707494056	0.8044905736619609	0.7116761501885925	0.5924738479386812	0.7387645892431576	0.3692679576727682	0.7635572722083822	0.4325526218312716	0.3703230072137825	0.8613513697463392	0.47932791686744186
1700020L24Rik	1.5237083007948997	0.396038510042789		1.36561230600622	0.605023327752676		1.7273787179051299	0.36511544543737606		1.13871792002497	0.8593387383712009		0.7970828583131899	0.674109188221158		1.8007155747452501	0.22285660163809198		0.548936217042313	0.124221689903937		1.20612561387604	0.775368606671021		2.19268458649271	0.0707091678159542		5.00401629613702	0.000936885378410279	Up	0.3755839523070247	0.09620987371940554	0.4534892169381613	0.39660757534153845	0.23154458242915169	0.5271475580339207	0.40608687572144797	0.32474453980924173	0.3276761722624852	0.4550608729688986	0.2580514771441697	0.40622231091774946	0.2785886041060993	0.3978605300450034	0.4627574049810595	0.8155793663706893	0.7979945450262962	0.2537626236469911	0.35146779746092205
1700020N15Rik							0.0	0.9441572980581421														inf	0.7100222635041851								0.0	0.0	0.0	0.0	0.0	0.0	0.0	0.0	0.0	0.0	0.0	0.0	0.0	0.0	0.0	0.0	0.0	0.0	0.0
1700021F05Rik	1.0449107527001	0.5845061401326949		1.0147803786140301	0.845048185261302		1.03557219049648	0.7497319778705741		1.42757484880401	0.000855515800963315		1.1358764123395502	0.24591375159809897		0.9227789172066371	0.5892346953753289		0.925616951294682	0.637999919643376		1.02515244824263	0.7442323040318578		1.3272042592734399	0.00108269396398203		1.04034173514283	0.719327288118798		3.6008978430285743	3.5272910883724893	4.251193768794709	3.878510306097591	3.65133343751208	2.551712759200646	4.627516894603211	3.337647103838299	4.155268038288353	5.165649926554316	5.731900816343521	6.340477210645769	4.558435629792719	5.767484299810312	3.707084461904455	3.2215673774534004	3.3357245770792914	3.3944381227939213	3.234897659916532
1700021F07Rik				inf	0.8605686685477959		inf	0.8682491863311079																							0.0	0.0	0.0	0.0	0.0	0.0	0.0	0.0	0.0922707474155672	0.0	0.0	0.0	0.0	0.0	0.0	0.0	0.0	0.0	0.0
1700022I11Rik				inf	0.634375570668027		inf	0.643280360636307																							0.0	0.0	0.0	0.0	0.0	0.0	0.016861900406653176	0.01573172019204727	0.0	0.0	0.0	0.0	0.0	0.0	0.0	0.0	0.0	0.0	0.0
1700023F06Rik	1.27478829826649	0.7793630115763891		1.4042247946838102	0.6805966557866601		0.7674069636803299	0.785831522617055		0.955611503378482	1.0		0.6229042225646689	0.537257127243941		0.500453165169925	0.532432143524494		0.45777997591568703	0.44220850707926507		2.3385700261238997	0.13817000937493001		1.9697059260036103	0.261039941375308		1.39696254985089	0.708041412961725		0.04157373470446726	0.085196478526669	0.13385904114037303	0.13170257688927417	0.24604688415774778	0.0518670668984043	0.3082294730099251	0.09585672843101901	0.24180518844390264	0.3134202305784701	0.04570233029388974	0.13489536878288716	0.08223261331341117	0.044039549676894794	0.1365947859347199	0.0	0.0	0.17977100337510474	0.0
1700024G13Rik	0.829892982506174	0.0536840019399103		1.35277418081498	0.0705110669501405		1.1213459079811101	0.438700473439806		1.48794337197326	0.19321293377130103		1.3148702520484399	0.3604826675990321		0.679427778844589	0.0626586306560469		0.525328038533576	0.00148898972387834		1.0023564387730102	0.9872768313556899		0.9458287389590359	0.6311082564484829		1.0713818063969398	0.5872671524142701		20.56782182038623	14.922441493901063	17.138777985204797	13.62503970275864	19.783797434678938	12.272295369069424	24.941546895979847	21.355217256676834	30.76162980484765	17.060590383232647	23.59342610930593	22.93650584553114	17.688276446636003	48.447266817169734	11.332905593845194	7.906176172334961	13.4357068363826	19.610622532751844	4.372027275235361
1700024P04Rik																															0.0	0.0	0.0	0.0	0.0	0.0	0.0	0.0	0.0	0.0	0.0	0.0	0.0	0.0	0.0	0.0	0.0	0.0	0.0
1700024P16Rik	1.0176477428159598	1.0		1.14708120889879	0.870177363808032		1.3106004775150701	0.7443374953490319		1.1796274526355601	0.80675356448187		0.6583088082035949	0.503212184931097		1.4756487163000198	0.5243067912850871		2.13433006714572	0.226441684195433		0.8911733668583409	0.9282288581112149		1.8378700313311598	0.323196421805329		0.703514826566336	0.6142805090857839		0.04506707812760456	0.05541320328210399	0.05804276096957143	0.047589745179809226	0.04445360446211156	0.05622533488454924	0.0668258545454952	0.07273794115386933	0.020969880905292882	0.038829279712053986	0.06935962589008865	0.08773818614862842	0.08022818425285559	0.02864405384941092	0.03948600678323287	0.1370082249702224	0.047876489777049655	0.058463021749978666	0.06747733108494568
1700025F22Rik																															0.0	0.0	0.0	0.0	0.0	0.0	0.0	0.0	0.0	0.0	0.0	0.0	0.0	0.0	0.0	0.0	0.0	0.0	0.0
1700025G04Rik	0.7481151583836859	1.8110604877997897e-06		0.926738555258545	0.563504192702178		0.850060000784878	0.187067024709746		0.8448111976874109	0.0715270896320176		0.9118751042530441	0.350884139771748		0.919368740796783	0.5799742445095071		0.9051040061433341	0.5198699669333721		0.816832784087532	0.00186163745132497		0.6999607112354829	1.50326608461276e-06		0.7594645463006271	0.000652331353865576		2.620072937255872	2.8045361097711887	2.528101800636885	2.691521513552356	2.5342246407692515	1.694689202728821	2.822645684502721	2.357793531428696	2.450095789939837	2.14236199321036	2.242693008777295	2.61370462644916	2.0428065514015685	2.338943391695174	3.649566479714376	1.6405588276246912	2.2699607186228055	1.6609390887677964	2.638872151224115
1700028K03Rik	1.8457620058413202	0.557667088328436		0.58668432869372	0.820128929807961		0.908137598187047	1.0		1.43719014393321	0.782945346247614		2.8040749939310596	0.38284886761730896		0.655582759732263	0.783588153940192		0.751940192024023	0.881237900061985		1.19550975231676	0.999564786562966		0.962416643231454	1.0		1.61301035456491	0.7397873667271		0.06252035357339497	0.01601526179497636	0.03355048822926042	0.016504995546222187	0.03083464897273548	0.0	0.0	0.018019179045671112	0.05454554173997409	0.016833382020880458	0.10309366729067412	0.08452558459958551	0.015458113446403606	0.0165571377973693	0.0	0.016970343793795275	0.04981333147845136	0.0	0.033431963870728436
1700028P14Rik	0.921712477275054	0.562971903742662		1.4529735313360899	0.0338194484494481		1.1794576090748998	0.30983753233486405		1.77554985746245	0.00617693291144314		1.01733065537412	0.9614971970846351		0.971225159434728	0.916185528225369		0.649106759472758	0.032445987593799		1.13678607366669	0.3096775550051731		1.62242247203334	6.13724459713818e-05		1.3777407418545702	0.0304912000709867		4.803299030613138	3.8413011332024403	3.4577682036509954	3.711342201280698	4.506796556709714	3.507839049774108	5.50102017229772	6.077736231798538	7.495403686948899	5.173084470670252	6.954546767901075	7.1591417321145245	6.140824611016127	11.293303230854038	4.490737182746304	2.0351899856669506	5.0405008261334805	4.369336308126429	3.3202600570209784
1700029F12Rik				inf	0.860568953820398		inf	0.86824939315815																							0.0	0.0	0.0	0.0	0.0	0.0	0.0	0.04590163620639634	0.0	0.0	0.0	0.0	0.0	0.0	0.0	0.0	0.0	0.0	0.0
1700029H14Rik	4.02505958528708	0.6113783527544361		3.65308214437343	0.274302171697434		1.1789181664751	0.886127300399023		4.46301675921555	0.18918654538122895		1.9825677251382399	0.46810026355374		3.72489662213877	0.253290564885459		0.7253813161784929	0.706410668900508		12.437367084159698	0.05335821361935401		9.135591891360269	0.148280796464084		20.5421232610494	0.0132991704900133	Up	0.0	0.03138412446931211	0.09862024537028688	0.0	0.0	0.03821290531129425	0.07569571194601173	0.14124431189293526	0.10688954655429864	0.06597468881195678	0.1683552709320095	0.19876751327888073	0.06058463017006136	0.09733801672561868	0.06709053140488452	0.0997672199299085	0.097616124879158	0.13244574525768257	0.06551456534426482
1700029I15Rik	1.1737841441127	0.590081077800157		1.3755798687388	0.35864833157820003		1.4138317363579398	0.316033722135723		1.7142811358227399	0.12460337731573598		1.4676941404868302	0.232336694640578		1.1282547150252	0.762243592057138		0.6893824740028269	0.29868210748191		1.14372222475012	0.685026346306709		1.3852645183351	0.27152649665199		1.9186245820171202	0.038516418691547004		2.0952477009710218	1.2881286251964914	1.9489238966032887	1.9175268039950273	2.617853226727832	1.0456058706057438	2.416440035199605	4.025850922772537	2.9247799002220174	3.460046179725975	4.913753841707882	3.3237131799197446	2.486632897639332	3.107328995471673	3.0596231354974814	1.5166079220114295	1.9290805630881223	2.2650405610688846	2.091426509066915
1700029J07Rik	0.9219397306423159	0.282760131100307		0.93940053196908	0.721116618771317		0.901356662180234	0.517233114761998		1.47759189920479	0.0457056596099448		1.2583813922649298	0.251216002154872		0.809892256234726	0.22481059664648603		0.698088223765665	0.0626713208673425		0.9620843496719029	0.6055637524567961		1.09154685996399	0.37715696004996097		1.06739277671268	0.5616200820527951		4.691851051761063	4.92432097168284	4.546032030526094	4.059922179044903	4.99757932981159	2.398315889899493	4.831331566691938	4.6765398812741	4.81351152506189	5.088147259544376	7.32477588251064	6.466578256956089	5.333039233137122	10.699592738866468	4.192889506735894	2.4409563966189727	3.7382503189865313	5.899798056536149	2.003641545052892
1700029P11Rik																															0.0	0.0	0.0	0.0	0.0	0.0	0.0	0.0	0.0	0.0	0.0	0.0	0.0	0.0	0.0	0.0	0.0	0.0	0.0
1700030F18Rik	0.0	0.987859939978896		inf	0.637482436759795		2.81224722669739	0.8344546592972919		inf	0.838001402471338		0.592332965991684	0.9993500397652729		inf	0.7832267339510021		1.9641225927957702	1.0		1.00050646613864	1.0		3.0272077791973198	0.791742864394162		1.06830316185499	1.0		0.0	0.0	0.0	0.0	0.0	0.0	0.0	0.0	0.1904848602041178	0.0	0.0	0.0	0.16194925295056659	0.0	0.0	0.0	0.0	0.0	0.1751275015643794
1700030J22Rik	0.7926938603651121	0.0561755631854172		1.20418183902243	0.31421420482344703		1.02409353714218	0.8812785621841609		1.61567603820802	0.00339874319090988		0.957802382707731	0.7775129363665401		1.22070973477944	0.302922437852949		0.9263016301916279	0.716021777343769		0.9333001240229641	0.5707503658332429		1.34703110689837	0.0184153790545115		1.04307916031695	0.804586192752066		1.296040800130049	1.0044971080145189	1.1948304673293362	1.1755817922531606	1.4095162953128322	1.2023328507749707	1.3961653536708831	1.0918739208586221	1.8748752490384712	1.8074046284661234	2.137121615713391	1.5095937936605188	2.119868088989696	2.4465984726872825	1.4558206814654684	1.1726452102872686	1.42978912323002	1.86809096905934	1.2616906325939627
1700030K09Rik	0.94925556482281	0.508173506859645		0.8834504554654609	0.402692974742899		0.8683256070263101	0.337289720811169		0.922135352242931	0.509881198410681		1.0904770361251	0.46588049792997493		1.00088741496298	0.9873975111201899		1.0090999213621898	0.970226315555139		0.966853272956758	0.6909257005184359		0.8094724120276949	0.0215950209317551		0.9406715825231651	0.576646493144884		4.251419365224516	4.591656990154274	4.460136194260482	4.287171038988506	3.947979028180128	2.699802929677053	4.614444812980037	3.819448351168846	3.3861105318996403	4.083721415953664	3.5999493187766642	4.142549554839196	4.375100241998442	4.097851069483296	5.054658755901714	3.8466432191431132	4.313002720335628	4.326810438766516	3.379367127644846
1700031F05Rik							0.0	1.0														inf	0.99907013492301								0.0	0.0	0.0	0.0	0.0	0.0	0.0	0.0	0.0	0.0	0.0	0.0	0.0	0.0	0.0	0.0	0.0	0.0	0.0
1700034E13Rik	1.18733344585084	0.9441349351484392		1.34975963131977	0.792391796694203		1.37362602539745	0.760207144963466		2.47482139893086	0.305353698189388		1.2589202897739298	0.7758403119949581		1.10502649313408	1.0		0.703543411375656	0.7407918089923989		1.1646574785351298	0.9995762716724721		2.35559756165658	0.241992291333176		1.8609973562188	0.529478277584771		0.2131852307906225	0.21843876989122893	0.22880448262009254	0.2251184507834833	0.21028325599226105	0.13298411491980808	0.13171371261046066	0.4915420497741562	0.37198458549294705	0.6887923486028192	0.8202466449601469	0.3458638071728952	0.10541979673197259	0.7904037416853172	0.11674033766468377	0.46293105543996677	0.22647486694535607	0.0	0.3419942719228919
1700034J05Rik																															0.0	0.0	0.0	0.0	0.0	0.0	0.0	0.0	0.0	0.0	0.0	0.0	0.0	0.0	0.0	0.0	0.0	0.0	0.0
1700034O15Rik							0.0	0.9356753029485841								inf	0.98970078681833		1.06338548556126	1.0		inf	0.7016803252099301					inf	0.992024747381038		0.0	0.0	0.0	0.0	0.0	0.0	0.0	0.0	0.0	0.0	0.0	0.0	0.0	0.0	0.0	0.0	0.0	0.05749475343298982	0.0
1700037C18Rik	1.067647796577	0.578289465278651		1.32892794521752	0.0973579967814057		1.36687049351975	0.0676465706040415		1.85139462115087	2.5692215608569397e-05		1.0866049438746	0.540510472399607		1.2418037891403502	0.23612967272295396		0.9852233661710671	0.974709041445663		1.0390897714449499	0.7835234727731941		1.83636940014505	1.06211720166812e-07		1.34360439107093	0.0401347372140126		3.9289069010935402	2.762753987374293	3.6379912736594715	3.0912856355313774	3.571469936432197	3.9886167377197896	4.378882245604133	3.6857275175395112	5.063217460266499	4.9780901558112856	6.351585221525814	6.249130152328447	7.123742764163048	7.426202427561595	3.923271302381089	3.4711938287734325	4.051069182485056	5.621418847016414	3.3367759303749422
1700037H04Rik	1.16509017681398	0.17774926568512		1.1616777087043402	0.44251883575457396		0.956868666691568	0.8657569909639491		1.19592895909948	0.216737792993908		1.22257838232952	0.184915027530158		0.984100611102725	0.935815610573508		0.715883422104366	0.0633112843891308		1.4169260955836103	0.00201494308931475		1.1507905537713798	0.20009731135139		1.60276574911567	0.0232872748997361		8.637300793163806	7.094452565731433	9.345183911360472	9.822379392128587	7.726391106004507	6.020503678618491	16.074145818741805	7.780579890690956	8.176241655962238	9.716519850201118	15.53036848663588	8.01814113630258	9.061027288020318	9.816367161302075	8.731920332228576	7.251764041947911	8.72995192924336	7.711730944646085	8.227620104444812
1700039E15Rik				inf	0.62392044736203		1.02498600988573	1.0		inf	0.43293014239925		1.5607058841635502	0.8799350963348391		inf	0.164816397350335		1.84610855662759	0.636286999146511		inf	0.493262103868721		inf	0.504796639684728		inf	0.30182549617613696		0.0	0.0	0.0	0.0	0.0	0.02010568076600585	0.01991361043270673	0.0	0.0	0.034712514557162684	0.017715990475254247	0.0	0.03187654075508775	0.0	0.14119845595195982	0.0	0.0	0.0	0.034470421068614775
1700040L02Rik	0.9452820582052371	0.5893215037471179		1.23122302553025	0.15543309739097103		1.14782160970025	0.307103573015572		1.56410054032361	0.0637911719052271		1.2575971472568501	0.32331363540484004		0.7758137828619329	0.145981340521009		0.612319874480756	0.005879059060193471		1.01543349793163	0.9098668956968651		1.18450709513834	0.106283783620033		1.19553313289174	0.15307827977248997		1.1709316249857777	1.0756710836573442	1.386726870245421	1.1085642353054437	1.5831360913461439	0.8059835339034943	1.6090410716814525	1.66411429209574	1.8904970029847035	1.5002463483266886	1.7310812372663562	1.8123345893431395	1.6272572197156245	3.3682780058120576	0.8954727866488758	0.6795077940034533	0.9329442627918734	1.571363457732601	0.6693229169378335
1700042G07Rik	inf	1.0		0.0	1.0					0.0	1.0					0.0	1.0		0.0	0.99599450380835								inf	0.9920248551576221		0.0	0.0	0.13920884975737774	0.0	0.0	0.0	0.0	0.0	0.0	0.0	0.0	0.0	0.0	0.0	0.0	0.0	0.0	0.0	0.0
1700047I17Rik2	1.01940920006493	0.9403050032805771		1.1862972219668702	0.33633000553428194		1.23488482508342	0.201276727425999		0.8415090531227709	0.20803667015146401		0.7226488270980649	0.0438366388649791		1.0156115659576601	0.951704596634848		1.00343152196612	1.0		0.980167758440111	0.926924714914782		1.19719741784867	0.388338383964789		1.02980471802561	0.9014228268227941		2.399786648320638	2.5904180676311066	3.27804867414546	4.26869924564264	2.6202875332432938	2.961934179984468	2.156620889567341	4.423599303693809	4.0455436154229165	2.6121780499575116	2.3559539731333503	2.331830897829979	3.0079764262374478	2.718847514126317	2.6563583194054106	3.8456460948247417	2.2903571349738834	3.4682599875024147	2.525336804486654
1700049G17Rik	1.0818390007025	0.393422451412016		0.7152984472700029	0.0338842897606774		0.690756441725143	0.0206441084319558		1.0592372643267298	0.6920399374076509		1.03657181497398	0.804492778994633		0.82231887901415	0.24070029920310798		1.1441107438765	0.436761653277671		1.1220360984584	0.249687848797442		1.11631702217741	0.29116814034725397		0.7770380542495858	0.0457361243971554		1.4096139761011195	1.5958565656865416	1.3965146804664121	1.4781090679884121	1.886311743215573	0.8977587951963236	1.0962523618392936	1.0909603307123965	1.1352092594502674	1.6455299952807758	1.6687995913555218	1.7271733123612707	1.5890838727622336	1.775157575285614	1.6517694034715562	0.9311349297064356	1.3089922393967484	1.214813533955208	1.1174818648678595
1700056E22Rik	1.6641955010921001	0.31568843181515804		1.30588661199306	0.68818882425878		0.954778901823603	0.9902316473528929		1.9912726476046398	0.173728269020324		0.9049771341620999	0.8307733926608319		1.8546883152877598	0.19830347144693103		0.7734447827538249	0.5549058837263039		2.27927661334589	0.0810349686640027		3.6917809346593398	0.000871216368751742	Up	3.99291046079921	0.00194840548852707	Up	0.4206384905362024	0.0	0.45145703499393647	0.38866106885524854	0.36304849625551167	0.5247852973464194	0.45480050300551	0.18185022575667467	0.42814771835951404	0.5096493541109794	0.8670209402703282	0.9667733927490544	0.5200128546137635	0.44558733613106377	0.6910255354629264	0.11417689423209107	0.5585755508424759	0.738929468112924	0.8434915600166464
1700057G04Rik				inf	0.21754295343447302		inf	0.22448705057545104		inf	0.0808057804964305		4.24328670569009	0.31872612750783		inf	0.355792829581173		1.54978915256565	0.8809977010878051					inf	0.517289790122742		inf	0.5563943847849979		0.0	0.0	0.0	0.0	0.0	0.08847060364957943	0.0	0.12262842978152329	0.0	0.03818618669032366	0.1948882494749901	0.07669783171616504	0.0	0.1502381290232701	0.07766407401123314	0.0	0.0	0.07665967124398643	0.03791986697052985
1700061G19Rik	1.4803607870613997	0.32740254549310605		1.1476041677415902	0.790839611570823		1.0238552795881801	0.9624157723308628		1.2804828397660801	0.61267903929374		0.961878852235535	0.96200447111		0.7642762088954209	0.622890272485812		0.546603341792264	0.20219491372893103		1.6595973931204	0.20868460416287898		1.98302140911692	0.0613876963164308		2.06922563126906	0.0942094680672128		0.17985872328335376	0.09923361260772971	0.10394260781884206	0.11687782424350644	0.12282258747956144	0.10356477194571176	0.11967131602893283	0.14355034147486076	0.17703429660603112	0.0894024354513047	0.16730161889624454	0.07481951747005487	0.23261200862573217	0.2491500074373659	0.12121935470161449	0.09012984222239352	0.08818654002688558	0.044869374924031244	0.1183718949349438
1700065D16Rik	0.0	0.987860044662973					0.0	1.0		inf	0.9984433753401759		1.0772264523550799	1.0					0.0	0.9959945132181421		0.9645034537681959	1.0		0.9142042361524481	1.0		1.02951894338229	1.0		0.0	0.0	0.0	0.0	0.0	0.0	0.0	0.0	0.0	0.0	0.0	0.0	0.0	0.10377720472994668	0.0	0.0	0.0	0.0	0.0
1700066B19Rik	1.09297300636402	0.8783958605124921		2.9266035793304996	0.188631142145457		2.24285948819153	0.268075236645081		4.4413922908634005	1.4846098922993801e-05	Up	1.04934460006568	0.8256542817246759		5.482296725424121	2.8746755475726098e-05	Up	2.61278363106994	0.00444586602101427	Up	1.42618919912409	0.386030423393269		4.65918256031128	4.0362577436761e-08	Up	2.29333712105871	0.0324292023265822	Up	0.14705618956923633	0.0376700264779885	0.276203242034884	0.07764389083421659	0.1631861926924759	0.8943975017545877	0.18171349505477868	0.19072577907451674	0.21383061855885246	0.673104019621627	0.646640057260184	0.5368016356446995	0.9817075647947037	0.35050131836122994	0.7650163993167238	1.0577874197919197	0.5467820540351004	0.2782031019331655	1.0419326570839513
1700066C05Rik																															0.0	0.0	0.0	0.0	0.0	0.0	0.0	0.0	0.0	0.0	0.0	0.0	0.0	0.0	0.0	0.0	0.0	0.0	0.0
1700066M21Rik	0.987103565373971	0.910921671857816		0.8056920488127671	0.164204052323213		0.9064224127069879	0.551970721153045		1.1776844640737	0.17903137684207196		0.9913882340732231	0.9633442428884742		0.9676556757730591	0.8600576224760699		1.01443132555206	0.915884453348493		0.87866157299695	0.187913957952517		1.18326872053989	0.0734120866167679		0.9413116208215291	0.604820524391141		3.008760838681615	2.5286756670154533	3.192917873158579	2.9451375779444904	3.3179384156504974	1.729235595403382	2.3393196085442987	2.416367117689644	2.7134593666510116	3.313210269924931	3.679189524596601	3.254201286771037	4.379898163823651	3.437895909883553	3.869080612634747	2.330776297165704	2.5498751059968	2.5033919037983856	2.8743208738306607
1700067K01Rik	0.8861769448212421	0.815423342482679		1.7611571583203998	0.24804746730253197		1.06505512930705	0.905030076842016		1.4339238699822399	0.512281290796396		0.6139657562805529	0.22250267833531898		1.3386219158843402	0.5828508784784351		1.19596266399706	0.730249857316789		1.46640013285877	0.28376750486429		2.0916879764089797	0.0209501580629745	Up	0.9899815550111641	1.0		0.20096710491527062	0.06863985061799487	0.16775980840326946	0.11789800288067802	0.22025716536738804	0.19500832662153675	0.24832980598889226	0.3089137783165646	0.2857272903061767	0.16834121299844926	0.31911346040516164	0.24151227641849068	0.22083989038713625	0.18923274222166828	0.2934658290701141	0.14546647789516742	0.18977340629413236	0.1931136909334678	0.1910481835247775
1700067P10Rik	0.6280087644260239	0.798000259687408		0.376587818980694	0.902358166836212		0.36019137362573495	0.8738354188601499		0.256096743945822	0.733416093983202		inf	1.0		0.8279153088180571	1.0		1.5507149165160803	1.0		0.659746664677635	0.8469039319088149		0.0	0.154768632243445		0.333966114730464	0.607579764703586		0.06403611781305223	0.19684249352288954	0.0	0.0	0.0	0.0	0.0791277593390299	0.0	0.0	0.0	0.07039540295897627	0.0	0.0	0.0	0.07013241947865763	0.06952711380505798	0.0	0.06922542100999782	0.0
1700071K01Rik																															0.0	0.0	0.0	0.0	0.0	0.0	0.0	0.0	0.0	0.0	0.0	0.0	0.0	0.0	0.0	0.0	0.0	0.0	0.0
1700074P13Rik																															0.0	0.0	0.0	0.0	0.0	0.0	0.0	0.0	0.0	0.0	0.0	0.0	0.0	0.0	0.0	0.0	0.0	0.0	0.0
1700080E11Rik				inf	0.8605721179582779		inf	0.8682519441644829		inf	0.9984433753401759		1.11393173262496	1.0											inf	1.0					0.0	0.0	0.0	0.0	0.0	0.07282826959442991	0.0	0.0	0.0	0.0	0.0	0.0	0.0	0.06183739294470991	0.0	0.0	0.0	0.0	0.0
1700080G18Rik	1.16294942625496	0.780894385839127		1.3513530315746998	0.553136334651829		1.67402531909639	0.36303040027856104		0.8961321011083471	0.8755389445874571		0.806259046375093	0.720265662473653		0.7747143107794219	0.7103722268279201		0.5734968222482231	0.32280816304662896		0.9416236209713671	1.0		1.30237658555658	0.5837134350290101		1.56994203916796	0.36717403410633503		0.190667540788363	0.09768308741073393	0.20463700914334526	0.30201047162921685	0.2507627827707713	0.07929177852093557	0.3534043551479423	0.18317621698615041	0.48055758638370094	0.10267310946360775	0.06986743743678395	0.27496172670245167	0.094284830702158	0.40395276941131747	0.1392128526651354	0.06900566045152004	0.13503563941616856	0.20611869105726854	0.2378997654063616
1700080O16Rik				inf	0.860568953820398		1.33095225762853	1.0		inf	0.9984433710664709		inf	1.0								inf	0.9990701165827621								0.0	0.0	0.0	0.0	0.0	0.0	0.0	0.03520503870004092	0.0	0.0	0.03356993990956586	0.0	0.0	0.0	0.0	0.0	0.0	0.0	0.0
1700088E04Rik	0.832434418756265	0.00904195689084522		1.40888903813407	0.003979328960421071		1.17179948252326	0.17620571598617396		1.6657114272186002	0.00633068494453665		1.08545330325096	0.669193999034564		1.02914776320485	0.861896770390475		0.8425399686214821	0.254547751959259		1.00175361417994	0.993115032483629		1.28772954503022	0.0400319180233068		1.01535533872244	0.9102892985871122		13.223341046128226	11.106531257249749	12.393157086092705	11.328158349755238	13.925142076208395	14.499068072399645	16.938093961018186	14.6004193465884	20.278473974872654	13.8401847189039	21.98904844164277	20.143716241937852	18.272146921912718	30.895728297832633	10.239538760131571	10.070276602155893	13.13753327067193	17.476046284513707	10.676234370093969
1700092M07Rik	1.22489285215719	0.860028075765677		0.33923118891575105	0.48103028540338894		0.838419470750601	1.0		0.5540966073047939	0.631575200306025		0.667270541178319	0.7456527517746291		1.1624718523969901	0.920055699338914		1.99105287733016	0.531780101370084		0.495603917398566	0.516922483741551		1.02984647226283	1.0		0.719348344829634	0.8363223969477042		0.6690089150468878	0.0	0.1436049186970844	0.8477486922925384	0.13198041198461646	0.0	0.0	0.46276096922816945	0.0	0.2882052195469691	0.2941786839443534	0.2894333965288965	0.0	0.14173781382853246	0.2930796898213377	0.4358252239043371	0.852856669996854	0.28928939095756984	0.14309760325194684
1700093K21Rik	0.527521462349718	0.248643169982667		3.02311405562653	0.0965966764724054		1.14125079651749	0.8622834448449549		1.87528456619191	0.430647735272265		1.2355141536490901	0.7873762004877959		2.22411195777814	0.267951688136135		1.56612558955852	0.533219387024459		1.39865606104222	0.46251455434631705		0.8076908245296469	0.720084638582173		0.746595774084886	0.6797224111388239		0.036710958515208274	0.11284688798351936	0.019700313756278724	0.03876588484610886	0.054316848253596665	0.18320122113140347	0.158769706283873	0.16928921136626174	0.08540873515289325	0.05930576719919581	0.12106992768828988	0.07941132901153838	0.10892110406025472	0.1361092363840781	0.06030881703904782	0.17936489359239866	0.05849919397090335	0.17858659152976333	0.07852287254258455
1700094D03Rik	0.990224809990397	0.8858438394368342		1.2752834091743401	0.0396140608093555		1.23610963024344	0.0541118185408481		1.5539628018093499	0.0448280418729046		1.29533637785153	0.241870120703605		0.8975114814854699	0.4389277865458401		0.7217154632262599	0.0191605700962267		1.02275005567395	0.71298057887027		1.19670867824831	0.111019547031511		1.22962069931958	0.00589996599100251		14.775657019440464	12.868808415750548	16.633502239269653	13.27966254184222	17.133162684628736	11.777274174888717	18.197034065523148	19.646048509564004	23.127303826955586	17.76970832176098	23.49819917150602	19.851934804865415	18.72098328267582	38.034429305889624	14.312357858759801	9.750363904935476	12.958537951076943	18.919171212317146	9.07747986273086
1700102P08Rik	0.93205632287818	0.817046789392028		1.83892074053125	0.0540826281404269		1.0054251594019699	0.9754143118760871		1.76782417824078	0.0757817727551128		1.4478688605991799	0.211532148871022		1.11063545947429	0.7573659719693979		0.725984506970937	0.33808169372583596		1.7057903487468502	0.0431681747028179		1.14827818905172	0.6132197407167679		1.4266200376391298	0.20782739712964698		0.49905283963081926	0.4211126170131717	0.567123350974629	0.5269877359709197	0.31852085571345085	0.6592388052548915	0.8343135918298867	0.778393162250616	0.9903123116096875	0.9484813807261687	0.7099693411590053	0.9207725259089027	0.754859306622358	0.8707219048126936	0.7394678086138832	0.38247941127863305	0.7172793779611725	0.2856148143980626	0.4081421247486243
1700109H08Rik	0.939171591715961	0.7889290593369609		1.86407540001084	0.0306258004051227		1.07739403634843	0.8530134140129431		2.3880002688666604	0.0006272423279887861	Up	1.66413091907669	0.0253602581142802		1.88532294875571	0.0200610142130636		1.04878090927128	0.8497374603946379		1.62721126173392	0.0230329426809585		1.3587619633181998	0.23217515748071801		1.68490378730577	0.0288370778282869		1.2800058682295699	1.0200937799535852	2.2133233622963218	1.3516552576412502	1.7535858935018969	3.54872295478313	2.2846342150978085	1.9675431418931961	2.8125156212235964	3.7527141174577383	3.7523211154860188	4.6147422663348525	3.375792539825517	3.08849669852942	2.570083433817884	2.161855656103565	2.6440544780788247	3.766831090650315	2.7378674300512342
1700112E06Rik	1.11260023440985	0.438719084962743		1.3560003869635702	0.12238407489489699		1.22658213268272	0.319555054064793		1.5674785622199	0.00821691058115265		1.09265362315847	0.581782330783394		1.6576827526777802	0.00693673697279224		1.13941182662261	0.49451308420607204		1.23135422238008	0.12193230101046001		1.61264219983514	0.000320649819371664		1.61770625600097	0.00169752114284233		1.3988600623372447	1.453239664956531	1.2094201024393352	1.2309686781473619	1.0923560273545252	1.9148797869786505	1.5844902943838455	1.3886955082175103	1.6272371168220319	1.904114729066525	1.644567881584215	2.9208773413558107	2.2097068971082754	1.5847338298138551	2.106545267687949	2.0250801385849213	1.8782182937518286	1.4072044122620804	2.8258632541309185
1700113H08Rik	0.332087276323038	0.14446002464085098		0.742551522492616	1.0		0.347032978683498	0.49623841351238707		1.36852496098766	0.904733892038812		1.5650663673903502	0.8030233010478771		0.9209257976877521	1.0		0.815032241635885	0.9854795994526521		0.712287667037245	0.6408102344626789		0.294289775164701	0.11347719946573499		0.373365420563234	0.27676394595659004		0.0560580788793423	0.0861592832729737	0.0	0.0	0.027647495344076217	0.0	0.03463475243395244	0.0	0.06521008720328399	0.03018687525574649	0.0	0.1212620624928122	0.027720641147271734	0.05938298705054281	0.0	0.030432485314893072	0.059552652443734755	0.0	0.05995268934480684
1700122O11Rik										inf	0.998443374217256		inf	1.0																	0.0	0.0	0.0	0.0	0.0	0.0	0.0	0.0	0.0	0.07102333555632183	0.0	0.0	0.0	0.0	0.0	0.0	0.0	0.0	0.0
1700123K08Rik	inf	0.7205635139914199		2.26978025722053	0.784105034339005		inf	0.45620558404499606		0.49807415015132	1.0		inf	1.0		0.5314625920270639	1.0		inf	1.0											0.0	0.0	0.011837281801495026	0.011646583625132488	0.0	0.013759961565455196	0.0	0.012715051938301114	0.012829837113531145	0.0	0.01212450107362845	0.0	0.0	0.0	0.0	0.0	0.0	0.01192299008284995	0.0
1700123O20Rik	1.08833265480738	0.163761925808852		0.977066232608729	0.834725052556736		1.06405237425183	0.5971389498335239		1.0998503074891002	0.27291946685233		0.921421020043788	0.39014359968689294		0.992601480769736	0.959027082105799		1.00969117186184	0.962098602586803		1.00046340339505	0.9890214373551729		1.31064797495142	0.000192022121263906		1.06931368573257	0.38461527044121296		17.334024530468437	15.803044739396661	18.372915167131474	19.014881997053923	17.708711075500734	15.58131719797315	15.399208652055506	16.787436042690505	17.43995280307669	19.596124086084025	19.558444106178587	19.9707511400616	20.949966264365155	19.13197870301705	17.89353130073842	16.453228939843633	16.89911337108642	14.548698857050892	18.970090950954223
1700125H20Rik	0.942407368660473	1.0		3.9098349969001402	0.501932324678522		1.1819879538128502	0.965540074135644		1.5835442686349601	0.996660423106203		3.03209251068147	0.843314882228148		3.26650400831995	0.5903755864145971		0.7319480780890072	0.8813245822777049		3.10794323747244	0.508836705195952		0.49210586991062893	0.98493129843952		4.17872057357374	0.37427002998546294		0.0	0.008063402974625924	0.0	0.0	0.0077623520436703695	0.009817895498645481	0.00972410476941491	0.02721702032296926	0.0	0.008475312136499633	0.008650975073429368	0.0	0.0	0.008336228022727493	0.025855970159133643	0.008544269983162983	0.0	0.0	0.016832406511604954
1700129C05Rik																															0.0	0.0	0.0	0.0	0.0	0.0	0.0	0.0	0.0	0.0	0.0	0.0	0.0	0.0	0.0	0.0	0.0	0.0	0.0
1810009A15Rik	1.2440721467721	0.932717751516944		0.8679345734141349	1.0		1.22371209098217	0.9674067247928059		0.8839264453586272	1.0		0.676399011763235	0.7570203089763199		0.81232937350828	0.967403857294903		1.16943340756545	1.0		0.884126654375021	1.0		1.6305402229633998	0.6037307761958571		0.868593326201091	1.0		0.0	0.0	0.4172008341352605	0.2462878463846824	0.07668586629075574	0.1939860024977017	0.1921328468354426	0.08962750678221426	0.0	0.16745869025664872	0.08546475527435345	0.25225846486463455	0.07688875082744791	0.08235530467101274	0.17029095127233687	0.08441059382448934	0.24777181544251112	0.08404431847391174	0.0
1810009J06Rik																															0.0	0.0	0.0	0.0	0.0	0.0	0.0	0.0	0.0	0.0	0.0	0.0	0.0	0.0	0.0	0.0	0.0	0.0	0.0
1810010H24Rik	1.03305675148653	0.6378906559095171		0.645863137335136	5.3496661591091296e-05		0.8724723374507349	0.20361119538340502		1.01787577842703	0.9736931944941801		1.40213795265512	0.1464720231836		0.7136978509535591	0.0784317796834317		0.8878635514874449	0.6174107364016209		0.765661407604809	0.0005400284896436599		0.7561291121127379	0.00207432669379355		0.8286567986957991	0.10791550105731901		18.911205470356766	25.285586501080246	20.089838057230175	19.59962247227182	19.984955317684356	11.523410487565126	13.730643757404444	10.304846126211565	15.413317860942506	20.027332026361083	16.87800763726239	21.85666121254235	13.67633807634198	34.885775191261196	12.304093561992664	9.971448762935953	15.658734608617408	25.50254010461527	8.284961545052393
1810011H11Rik	0.8269463238070931	0.156590356640185		0.684463345957912	0.0914502588271931		0.872612766279358	0.5821842703844671		1.15773490958418	0.4262551352014571		0.680873942608614	0.025572518546892995		1.02508434580261	0.9437082172638158		0.8292334243442009	0.35182056161286895		0.6494255914199201	0.0027667492519279397		1.41835807693793	0.00665979468448344		1.02161686593363	0.89597338461819		1.7258885792112515	1.5915777989528952	2.0746182415980696	2.296345744906469	2.7578798919799694	1.2488589692367311	1.4928448282631643	1.3131981339943983	1.3652061569415286	2.490734857320378	2.8459241318445603	1.8666783890186804	3.4479358772275925	1.7551240490376319	1.7389792865162874	2.398567423705245	2.0534951275778517	1.5299147016697006	2.5841115047534187
1810011O10Rik	1.0716891737829302	0.443400118842014		0.536908478087235	4.28052884584253e-09		0.5666007530513171	1.440963086858e-07		0.6736536778572111	8.4530110367505e-06		1.64574435390102	8.52852905323736e-05		0.8757862406496421	0.411123088509279		1.21008053160246	0.33346409762774104		1.0167825468760698	0.854166709553812		0.441879730870182	1.82434146061198e-10	Down	0.774619797536082	0.0165053788741486		53.74790481126506	47.518063858404616	50.30595746934829	56.59513371009816	52.790181617107514	30.644395846107628	27.849879894787335	20.214066679884127	26.839903570548955	38.46706029490538	31.453469956514606	26.401283750994228	47.98066015196219	35.40783102778891	34.892116941464444	36.291481830250966	51.66051659707967	69.62506649086997	28.14862094922969
1810013L24Rik	0.992773766426751	0.8951490126485141		1.12115166214439	0.286692609304943		1.01009031784401	0.9337576026386278		1.05041244217251	0.509562316120027		0.9890399718510191	0.9310274931421301		1.06067789574423	0.638411402028067		1.2420506640479199	0.104647969716735		1.1029366617152099	0.0933296237293178		1.06394859430551	0.35327505392399794		0.846797533885323	0.0183188791104301		17.84680630517814	18.97714962756068	18.72574300653881	18.516324121051642	19.315012575716256	20.116834138252088	19.61622602948487	19.95604618240869	19.395791258898818	19.744957984230375	18.768513385080105	19.734611901766534	22.711057239989618	19.368051290707907	17.399898030703717	17.290372653144736	22.486052474209313	19.40099347015887	19.180136777554758
1810022K09Rik	1.0597597705839898	0.342941428950722		0.9605224214858471	0.75017971109631		1.04346965123453	0.6910686206244171		1.5175481710811698	1.43346490432753e-06		0.9815394514570379	0.809722964566967		1.13131123384817	0.328428474210129		1.15714497154947	0.283251408146354		0.976615157810603	0.730377107807111		1.6543007010797501	2.07161090644888e-12		1.0351210431150302	0.6770258199871559		24.797364543450854	23.094833037314416	26.397795522588552	25.972528003358498	25.334796609830498	19.769496563824063	22.719518681464333	22.079924648608138	27.016523614421935	39.039122562107686	39.49366328702585	45.35451162102295	33.736174157663505	37.159810667496295	32.05980365896536	22.720975590381542	24.45847743271443	24.40950927667362	34.325268066335354
1810024B03Rik	1.00769390527546	1.0		1.03363550767186	0.8549844463215279		1.30713684377549	0.33946980942841704		1.15661695396656	0.593147365061806		0.9342209636795479	0.837283376256876		0.8569746159226189	0.6160341333799549		0.854407572972364	0.584277274839397		0.797941201768506	0.297159099448908		1.2538687758933302	0.30603436055206606		1.00959842540397	0.978756043832168		0.7107593465900036	0.5722157891259501	0.9535423957419984	0.9917911976729149	0.4757356837388571	0.4116996987607239	0.9096334431055928	0.6145502636779484	1.003968382014414	1.1208780131157712	0.5581023459753086	0.9883796466588376	0.7782538863083769	0.9142548949898349	0.5838182538128494	0.5512184559282679	0.40450016799651084	0.6860332536437627	0.841582509389882
1810026J23Rik	1.00158551268921	0.9749814998967281		0.9814520605390258	0.8791989687704742		1.12720656920389	0.270589909909195		0.8567914812830941	0.0652235245125163		1.0224092343750601	0.807499698065097		0.924932270408811	0.5446679207654529		0.9731697300128751	0.849789576102149		0.8731174014759201	0.0269852814626705		0.8476864808944351	0.0181845355863159		0.951048956115205	0.509521031363268		16.215763090392006	15.957985762493824	15.975027927236544	14.70144209599216	14.808452029870152	12.566621302497799	15.835686211746562	14.718815769940768	14.758400420461344	14.130238240375377	13.62966035044391	13.271023402358077	14.197253161460594	12.810952182382056	15.721830048617814	12.59081198900921	14.892258529934551	13.819272073408456	12.625090750001418
1810030O07Rik	1.0786754440435	0.166595724642918		0.8993808621595609	0.33731210318835		0.9436190883572109	0.621159291030631		0.9331550116291991	0.39551860253170706		0.9884970071039579	0.9086364806285291		0.7849198323479091	0.0568554103942348		0.9203965390098741	0.5536659905611079		1.02927415578063	0.630202753790974		1.0279255062733599	0.702919558558045		0.919117994749587	0.255384058254636		11.036354226896869	10.693309797285725	11.470894038804426	10.989633815736925	10.876573098854093	7.814437273883521	10.35958945783593	9.787999530653703	9.68491474110921	11.1457277498448	10.450848981404697	11.036163745026048	10.65641193922334	9.270710930384134	9.998303127435086	7.5575125460232915	8.13504880260391	7.807288323367469	8.448534808903975
1810037I17Rik	1.0059522805777	0.9234638819462191		1.24565957652207	0.0291315258997392		1.11187563643948	0.29946316725936795		1.8178815674054	6.332982082390571e-15		1.00082623300587	0.9652107723207909		1.01358296890301	0.913692359283738		0.8567328261786079	0.253801118943758		1.12827594067083	0.138290971488832		1.8437742270674597	6.733215404559979e-21		1.18906249224619	0.0140720108711985		74.70416762035862	60.90513810691116	83.25259743563966	78.83078430686116	79.90494410011256	78.05690656036361	85.22902845462215	84.62140646999538	108.89810627131281	139.81496654825713	148.49693874883673	141.48133109628196	126.43441231863152	144.47381834956684	75.59714335299361	68.9490984347565	64.529326048874	63.75037111388742	97.44418962429191
1810041L15Rik	0.8762863331483429	0.19980959025733602		0.9301978172278459	0.7376800847334192		0.818974128582893	0.25385382138999		0.779559248802163	0.116942165832726		1.6406861822776397	0.00721251535724585		0.58906855735009	0.0053104107412498295		0.671549229396371	0.0553522217791377		0.9964987303341679	1.0		0.42008206109261104	1.47015576385789e-11	Down	0.7675697443085	0.0482336946298166		0.8806892447714946	0.7301798944360913	0.8441986890483105	0.7312108029514292	0.5636608894754875	0.4361414764605209	0.9304076930452533	0.5115273968990476	0.797678964369247	0.5719899967473233	0.6429688808145131	0.5816987474863449	0.5319078994171723	0.6551836535033048	0.5522128229477803	0.22627798217608053	0.44994025033550805	0.654085493240043	0.27321557463415475
1810043G02Rik	0.8795202658877479	0.0931655517914512		1.09694995902577	0.456933824042632		1.10629567498382	0.43071032632624395		1.3453549752947802	0.006158462778406671		0.962296121213902	0.70469862586447		1.13213715661223	0.409302316602925		0.920344413786578	0.5749710574860071		0.8732929592649951	0.097046720165724		1.24095512965653	0.00934256806153782		1.0806584685302199	0.428815777313741		5.99694392858866	5.494108894146738	5.855786138915338	6.431963174177585	5.938508084118173	5.134527748811739	6.916249277435318	5.801992293807392	6.948644528084254	7.19313304660243	8.996806004810662	6.791376598478686	8.349862281116181	9.491582185982853	5.537606535245904	6.868648533379794	5.721213954912599	7.016806504077225	7.268722844185384
1810043H04Rik	1.33406265949034	0.0011338301506114699		1.10148370750993	0.4527984196658161		1.24690889458931	0.10396696899391802		1.44095121556658	0.00172338457028671		1.09124402417369	0.46508726469334605		0.898106018600259	0.49683729998844506		0.8174649084881	0.217646589043407		1.18003246197679	0.0863531196688299		1.77971003836887	1.3373248025141e-09		1.4651531364324701	0.000556563488500503		21.202436384562905	17.822879106519878	19.994223295517138	21.41108876687565	21.421436099041593	16.050967311930275	24.927486678901193	20.64625862710294	23.945566434566224	31.81342231153082	31.228198757169825	31.837673618178613	26.160541420193905	28.892708203508537	21.079193075611595	15.198007807946114	19.0252641768529	17.246098307085894	16.291111754837026
1810046K07Rik	0.763550689761677	0.7311689394762951		1.84204806426336	0.524888360324454		1.22540893037856	0.798583587046127		1.24939265424951	0.858614537850557		0.6820561683941391	0.6419431100647061		0.18636146926935396	0.246591112613501		0.0597337622090654	0.00134295988684481	Down	1.15093857507807	0.910788155676396		1.42131452658738	0.584305754649951		2.37800896465871	0.11799547673178801		0.034801285108530776	0.10697668710278871	0.18675519885315564	0.07349863177530563	0.034327554109619615	0.0	0.5160364756894434	0.08024146397750599	0.04048292203516672	0.03748048714163185	0.2678012660136824	0.11292062698252636	0.06883674612067205	0.07373082717979786	0.0	0.03778544035675293	0.0	0.03762148137025207	0.0
1810055G02Rik	1.10852542211837	0.174201126251108		1.44730634414065	0.0272252074651172		1.49678564063292	0.0153976865132817		0.997000184071227	1.0		0.931265453428071	0.517389069537449		1.1885592446946	0.299222529646096		1.1409056090856498	0.417313166267498		1.07259328221445	0.40477755563494705		1.19889632243606	0.03176928563543		1.1531332150075901	0.146007478051729		6.9282857312108455	7.053219849964789	5.900741890023495	6.844095669643791	6.282847744146796	11.682902927568175	7.925923315454704	8.889078837481762	7.253454152550605	6.113751162785375	6.117623532926313	7.783531955884785	7.691984430030999	6.013421446474704	5.238074807971688	9.148178985572944	8.499825742591357	5.097851289445703	9.704219002070488
1810062G17Rik	0.8591193068524359	0.509289627171185		1.44302201690043	0.21938621650536802		1.4169682891678501	0.241054345295031		1.7360666192582899	0.0496528138161354		1.39406373744198	0.191641700812961		1.2459073965554	0.48482977083693696		0.8931476225372049	0.712906794927572		0.87600842831744	0.579425207100475		1.07995858094904	0.769960523132241		1.19595155007799	0.48930965782225		1.6185462664800665	0.97218440452688	1.4376255307545662	1.0019130172356017	0.8808352413462878	1.3229802782856426	1.7930993016409804	2.0589730646961364	1.2984752819622083	1.5027165673414966	2.454180019733355	2.173133295562735	1.9871226668292357	2.364889978258719	1.0391299650086947	1.1513567934831006	1.1265322278407037	1.9910477292030326	1.7906835094096532
1810065E05Rik	1.8922450370740802	1.0		0.0	0.9638392311160308					3.03109488741468	0.657865411137112		0.25392870002360696	0.12263430820479701		2.10829677854547	0.82507839693392		1.22525519240574	1.0		0.0	1.0		22.8549035071869	0.00135867650502416	Up	3.23797286728989	0.7929157379673609		0.05496721896601456	0.0	0.05899445308636981	0.0	0.0	0.0	0.0	0.0	0.0	0.0	0.2417035673488742	0.0	0.05436242490935236	0.05822742622145117	0.060200152503842336	0.0	0.058393790017802615	0.0	0.117572084834032
2010003K11Rik	0.508397064388194	0.557890333674445		1.6970365714844	0.642939147501949		0.545889558435378	0.481312060673116		9.712327530416779	0.0537643165482799		2.8058165265507102	0.251396041430706		0.948021123851596	1.0		0.0923023718444327	0.0436830978872373	Down	1.5850201200480902	0.45337746558902203		1.78316503398976	0.519881230162465		5.236183224562179	0.11505791581485302		0.04356870397906038	0.17856948284167298	0.04676081328611146	0.09201499659273482	0.0	0.05435597499292927	0.3230202617747544	0.10045653716464119	0.0	0.28153723246233486	2.2989799465060012	0.5654739880770214	0.17235730262605287	0.32306990984052814	0.047716487631580255	0.0946093031040549	0.09256941862290903	0.04709938670260349	0.04659562059617806
2010005H15Rik	0.8972955003317191	0.700646275800214		2.3619087328447796	0.0497547081730816	Up	1.5771947390761598	0.248238012177222		1.6449257021039998	0.13534089392826198		0.632156272370115	0.0662410180775872		4.86703774786665	0.0307072920323996	Up	3.2424712862495397	0.0783673407989557		1.3434230272025098	0.229171031528769		2.3637898698409905	3.85576258245983e-05	Up	1.34508154603857	0.30091073655927303		0.6651193283314988	1.0601265300389728	1.5070167340013798	1.1705832233690574	1.2392346822974163	3.872389183580574	0.8218705933673077	3.4079296183469845	1.7193473573656566	2.2285636162643545	2.3559949833334124	1.838406893650113	1.827225401204612	1.2525667268567984	1.0521901654923025	10.350849067728008	2.6693091512498435	1.9972741381518266	9.80052189713915
2010106E10Rik													0.0	0.817681099153795											inf	0.7309740732584159					0.0	0.0	0.0	0.0	0.0	0.0	0.0	0.0	0.0	0.0	0.0	0.0	0.0	0.0	0.0	0.0	0.0	0.0	0.0
2010107E04Rik	1.0764941415448501	0.21884378099225302		1.23618515437029	0.0453193919803197		1.24188903508628	0.0481455084356923		2.0130928660218603	1.25911168485e-12	Up	1.12771912848925	0.193247455352506		1.24032853503052	0.0906681367735052		0.9461398369470758	0.706962128743383		1.07274793651681	0.31600725297732		1.9410017571972098	4.45301873964924e-21		1.41034474949938	1.1629090788988901e-05		55.75758350252741	42.7488357993805	54.65356522315111	55.09066271845837	54.075532603635644	47.18590500939111	75.83619018443915	57.71736505772199	66.58409974622681	95.74424931575692	125.24702588360901	122.13023934513804	86.14818478062207	110.28158428713881	70.28967959718186	56.389901669585704	58.73636094850521	47.12488683068021	82.98344139503236
2010107G12Rik	0.5020795751191761	0.009117972023179391		3.52282685190087	7.82756934729254e-05	Up	1.4252238368237502	0.219227617271106		4.505817505573691	2.1486668756805e-05	Up	0.8626210551905089	0.547224325155882		4.26380405223244	0.000670735951873925	Up	1.94261685405245	0.0533629616717256		1.24345081162227	0.315857544268686		2.6551418277675602	8.47713103426588e-06	Up	1.09987842371206	0.751694802046282		0.08796657014457347	0.15022389451862195	0.23602884560939477	0.12385409575977109	0.18799977947058977	0.3841124219007259	0.8877002897474906	0.38874768080105737	0.4604757282356464	0.28421621996846436	0.9670233555264214	1.1099954365150875	0.7684884317130909	0.5125121641896762	0.46564852679226376	1.018768689480342	0.358226033053273	0.3962297021477672	0.9564597587601291
2010107G23Rik	1.12438997477178	0.245533479930811		0.9823751537868141	0.955750035010577		1.13115074542905	0.430660590636459		0.9204042246656071	0.577094276068124		1.01347984290334	0.925139721842846		0.7723787135085609	0.12249048840462501		0.9377974154494799	0.687342086176932		0.9776121888635291	0.864474640999813		1.0326254592569	0.7951967192202979		0.924762821978022	0.5890577356146071		3.613207461293642	3.0247124140187007	2.712018576044334	3.3416444814627697	3.0282546920761972	2.2391733089051935	3.32667360164033	2.913122930611143	3.296547092989052	3.0266233227854027	2.5182132582881716	3.371569709681711	3.29318126744184	2.60170850093061	1.8363423203389901	2.410230221065633	2.1324717789826897	3.0380088850676517	2.273078509622193
2010109A12Rik	2.04271729042024	0.247111643388898		0.338749550379773	0.29690346338580104		0.714267261576131	0.9043643056828471		0.6522008043197509	0.615281512180124		1.27446944450316	0.855364950593722		0.681551353332914	0.661003305061953		0.9232450449651559	1.0		0.9718390366562522	1.0		1.04945542520118	1.0		1.50579622267638	0.69830167596993		0.46391129145587107	0.4753434910498001	0.29874015933335074	0.19595164420387143	0.6406348464946712	0.0	0.22929722961748078	0.10696421429848199	0.2158596682240094	0.7994013388894033	0.20399251806360275	0.0	0.2752841772325781	0.0982853453555517	0.406460883693826	0.0	0.4928308007889363	0.2006021324158331	0.29768479508616685
2010109I03Rik	0.637659715265766	0.0167544216926965		1.32601131689781	0.327938954362839		1.15249768361447	0.6489190743033311		1.5441309810412198	0.228340105289629		1.54116821336326	0.241525367857829		1.1242311679188999	0.710276874827966		0.6414597841940429	0.087858233486766		0.735236439380869	0.11986466899591901		0.6439286940549829	0.0259480810756288		1.11677318759643	0.604669993212375		0.6736178794854726	0.4417394519898938	0.7808089379078358	0.5690593588962456	0.903649667642419	0.7395523592837657	0.9988464374433982	0.7765817360303144	0.8776234099706415	0.5513623966955795	0.6812723099294248	1.4862796037970358	0.6395579401100278	1.912371351390798	0.8557864816722686	0.6436140031514324	0.7156101717867968	1.1360012649685176	0.3169835620525373
2010111I01Rik	1.2832705218895701	4.67064437506591e-05		0.745872056732722	0.005000698859196929		0.879665924422458	0.24798296160186897		1.12327702292745	0.10950166354810001		1.02810042248857	0.734241423924703		0.692526337359743	0.00299534266344595		0.912791468612759	0.49449687363322997		1.08904028834575	0.19853945168287898		1.41580293218503	7.89692577407855e-08		0.972650986590118	0.710723831788783		14.8059907902798	14.779991048718035	15.932403289017318	16.44723016061452	13.112112954646635	8.743874660904796	11.328752698084823	11.30735793155606	11.183803598913268	16.363635621531245	16.69568774557533	19.929830139928463	17.980938890096187	15.348561482718928	10.671097099000967	8.69766157674805	9.890708075243271	10.20458762101092	10.925203585003672
2010300C02Rik	0.7082017555471442	2.02737199289254e-09		1.2770907348571299	0.0223477191775577		1.06632758477878	0.5515261560818011		1.34866417450081	0.0490563179595285		1.0314212910983198	0.825738958592346		1.0720282362540101	0.608687395826694		0.8402553843211651	0.215040095040104		0.8491026458440909	0.00641157769662545		0.9336248428201971	0.38167660350554994		0.9016241826722521	0.138333371412346		6.315297450588232	7.1224810693863905	6.834088455658061	5.785760163090702	7.518157783944658	7.237735068691874	8.12655780211894	8.144233652945992	9.018252303084964	6.3980867481405275	9.44173970363803	7.7443391930586	9.734850888555858	12.863004067371973	5.9529772186427605	5.958343818325528	7.079134086233952	9.623815990430172	6.139198527728718
2010315B03Rik	1.0525986904173	0.494775665272228		0.7624266136745159	0.0346792090464017		0.8469403239161759	0.20930829640754997		1.0397590834204	0.6944299851918709		1.01693658310708	0.8824917709132141		0.8429573076516279	0.242774208614107		1.13629370580674	0.40109321895530603		0.948819400719364	0.484977686330492		1.0874572809835699	0.317202436591456		0.780415709400875	0.0105024688380221		6.052503744877401	6.1269372861423665	6.73074039873893	6.911071865814994	5.898185209667477	3.9802255263287845	5.158653269838096	4.770857082063093	4.4534117280779855	5.870540882919798	7.555403058778787	7.098330700099146	6.797252286308319	6.430800631718357	6.908231914254118	3.8993517702257288	4.454384663423272	5.518176980617683	5.264185763230458
2200002D01Rik	1.0926629600003699	0.376202471668796		1.4115870202209397	0.0208473137228933		1.53116590981324	0.00468286483803158		1.5357386676268798	0.000752178369854987		1.0487318280070401	0.7246571518200721		1.6444440588647198	0.157841196978517		1.67192071989485	0.140566585058472		1.00846630299116	0.9723927683306609		1.6177895152878898	0.000567456810180395		1.07200672733006	0.611086074176865		13.939665046460199	12.330803933504875	13.346476861945991	16.837927675317285	13.057470345460278	20.644013342728787	15.118240220223175	15.60791434674891	22.514972337321627	24.193321782877725	20.505472762511737	20.608571232136416	24.993848612169693	18.909557647656676	8.017781652508784	17.203778069175804	16.40669701782245	24.50115670161351	43.65182508667869
2200002J24Rik	0.9368258559096191	1.0		0.36212536655040206	0.9033998172249241		0.47079240686312696	1.0		0.9999904620361469	1.0		0.9845738849264921	1.0		1.08578482631895	1.0		3.94758258085727	0.6936913956163989		0.7234498622587329	1.0		0.973177767850695	1.0		0.256700261950903	0.6764791488014971		0.0	0.09765257098230196	0.0	0.05031935380680484	0.047003333227885906	0.0	0.0	0.0	0.05543162989070157	0.0	0.052384208012584026	0.05153921775116245	0.04712768794859506	0.050478321700883164	0.0	0.0	0.05062254523567706	0.10302714954440163	0.050962595347459984
2210010C04Rik	inf	1.0		0.0	1.0					1.01492261894127	1.0		inf	1.0		1.0982114032608898	1.0		0.241044349244634	0.671010829161532								inf	0.410069122827271		0.0	0.024321963874443554	0.0	0.0	0.0	0.0	0.0	0.0	0.0	0.0	0.02609428102214153	0.0	0.0	0.0	0.0	0.0	0.0	0.025660590234331593	0.0
2210011C24Rik	1.06781489356033	0.431843669530169		1.1689185204122	0.36388075572965795		0.9412495974764019	0.825926297736952		0.9338062134270669	0.560518402966228		1.6528790857268403	0.0387285608289847		0.573870092016782	0.000388281323422692		0.8712973636648509	0.5767860230600239		1.3278053715600702	0.000588925808378426		0.608512540653461	0.0035989363642519702		0.7014457391502901	0.0163813239858776		12.893358142248728	10.45399303712081	13.898169529470858	12.96391881157388	12.773142848963213	6.92382454118864	15.308560575806984	12.602200595298552	21.78016912589685	15.757548883499668	11.77039078317595	12.550623468006062	6.4311887461670425	13.30178909932159	6.262276062555154	5.05179256227225	5.955265244373475	11.271760834002777	6.414937759894332
2210013O21Rik	0.9167051756119409	0.17939567720750801		0.9360443727958331	0.6325902469613821		0.8728610960576451	0.278020731063743		1.14659078864472	0.159242434705738		1.1008505377358702	0.33490369338257		0.825798056538146	0.16854753383075902		0.7608542879011608	0.0586768287214229		0.9841321304055122	0.8540487015716609		0.9626642765718609	0.6002821858104971		0.994068006930062	0.980018390638993		23.87799108938378	21.97108695032707	28.04993271746789	27.033543774079433	23.08423747936539	17.41454948824286	24.000669601947482	22.665916942959175	24.252438938990515	33.072895696377074	25.335108154646885	28.781040552032323	27.551143675583862	30.26499720978874	19.580873201965304	15.86485277670461	18.993330590778847	24.4645549198814	20.264359189487145
2210016F16Rik	1.22946678832888	0.000539832768783677		0.9853078451717049	0.9118690208639691		1.08959512086678	0.43835130664597494		1.2656017437354399	0.00559632168436871		0.990032796236844	0.903617976762999		0.99598990020301	0.9775247359347421		0.995298808945272	0.9883583837800892		1.1131528889026499	0.0967867280343436		1.58647889879565	1.05266948212949e-10		1.22918548696178	0.009652417955027609		14.017419960628056	11.390591057391513	13.246052564440493	13.222916940376766	12.760289016967667	10.497309870808479	12.912797920202001	12.358877290631835	12.575240771093958	17.09520613039233	17.172237635064967	16.81729058428177	17.569542749317794	15.020591992757232	12.766933476164793	11.365638192015066	11.847917901999763	11.082592507591379	15.261039927252277
2210016L21Rik	0.976522646358489	0.725474167140735		0.9866187208746751	0.941541492013507		0.97016471070179	0.8180564625727901		0.960017558930172	0.66288380806126		0.9921661026746931	0.917756388650385		0.9464222649576729	0.693211218087886		0.890271821559644	0.439363378874066		0.994383200310375	0.9683689382217879		0.9539939042497851	0.5624396981556329		1.0369083712560099	0.695384889846261		12.259098508149979	11.634777775281282	11.558994240314481	11.344698329912005	10.728240392598897	9.090354524994286	11.566558160118612	10.515387853765622	11.971405595783217	12.887838007984236	9.646968349012008	12.396287051125173	10.625124575640678	10.84531493886731	12.261215684523432	9.354742253678868	9.831046551637376	11.35521380301549	10.01084488021988
2210404O09Rik	1.01694469968289	0.879608292315864		0.8400670207109259	0.320495142624069		0.956346473837419	0.82489854073565		0.9924328103091429	0.969555269384321		0.8074809956859091	0.135800131966284		0.8510538196399631	0.367091163934515		1.03512912281494	0.8757777025312479		0.894697110891731	0.335257251556116		1.26362084135957	0.0335466820512539		0.8357709015939709	0.203521259255705		2.380840371242954	2.4629684353899597	2.5798452300826957	2.8041994864366724	2.935539104925733	1.7993271667965567	1.8387139394359897	2.3488782799484755	2.396712930393549	2.021718739550553	3.170930974168312	2.872180125842809	2.694256605986925	2.619054425719483	2.507210313644942	1.9636009637713043	2.0915020242756404	1.9055847769965093	2.399349277398694
2210407C18Rik	9.40863636087399	0.0121526679872177	Up	1.34508147267889	0.735161738447489		4.19244952953216	0.11440311662465799		0.9783909457140308	1.0		2.41837741972693	0.3585828060331339		7.742407572512139	0.104893646315851		24.098524873190698	0.0369469735099759	Up	3.01163779391599	0.5095489303748211		3.84598977246877	0.33317234213698405		3.02093959641542	0.561823864287051		0.2308498412874618	0.35480803599812555	0.3097041379392286	0.12188592624713002	0.17078055580302243	0.5040113050138924	0.0	0.3992035602876377	0.2685382478700503	0.31077747851262283	0.3806625422208433	0.06242036928546008	0.05707746088666393	0.36681295746771164	0.25282697419320843	0.9399181900320552	1.1648931436582077	0.43672518725717124	6.048756804883655
2210408I21Rik	1.01576573283263	0.856858195450889		1.1045806139315402	0.48787804623305203		1.03937179769067	0.7835580022611		1.01472697087767	0.9529284262456981		0.9412215884901759	0.679319415813158		1.02192582040601	0.9265225431538721		0.9478513425078291	0.775550954465191		1.08073272964389	0.40749555606555604		1.10488809417663	0.31218062937464097		1.09256905576958	0.48089009458416404		1.2604863309784253	1.0270145390853747	1.4669319651852708	1.0985114725395648	1.5429251269647215	1.193639676659245	1.1259398013474864	1.5757093934292508	1.4486066384877667	0.8096087484585558	1.2270625212911872	1.264758241104467	1.3517538451922293	1.954610174570891	0.9646768762936504	1.1047501195344906	1.113197027445117	1.8058985277817232	1.3074539078485825
2210418O10Rik	0.7132961001201109	0.548046905201169		0.4124528759457271	0.12837723682591198		0.640912220701098	0.558336327163917		0.7638467529480658	0.58952123880461		0.480893401700243	0.0635216386883563		0.665827133934236	0.41785239971450894		0.853645177392029	0.8232677794214129		0.46026842187910294	0.20986710262591102		1.1519248591806799	0.762742274660551		0.5556646883454089	0.29897886191603495		0.10331659140170377	0.07939697224138903	0.13860774474191537	0.12273730114471601	0.24203672200379242	0.03222424323939469	0.11170741336203407	0.014888592693819694	0.06009199806286876	0.06954405856480078	0.1419709168133786	0.12571275287386663	0.08940734094184824	0.10944448921481804	0.12729648706997393	0.0420659347431161	0.0823178904238772	0.1396113392988018	0.05524723315797796
2300002M23Rik	0.0	0.42528575338159097		inf	0.8605721179582779		inf	0.8682519441644829		inf	0.16499998151829		inf	0.166847099478596		inf	0.0873611780739744		inf	0.0940406641591921		0.0	0.43722945968141397		0.0	0.42963960895851		0.0	0.446186978564178		0.0	0.0	0.0	0.0	0.0	0.05082806315444588	0.0	0.0	0.0	0.0	0.0	1.4981888954941276	0.04029266269322991	0.0	0.08923900811867654	0.13270319317600007	0.04328065365902838	0.0	0.17428554242224295
2300003K06Rik																															0.0	0.0	0.0	0.0	0.0	0.0	0.0	0.0	0.0	0.0	0.0	0.0	0.0	0.0	0.0	0.0	0.0	0.0	0.0
2300009A05Rik	1.02230459324463	0.862161908318546		0.9513669283305449	0.8480613819251558		1.0097848181214801	0.9009484959644449		1.41637518840781	0.0147752608697476		1.3223287440678	0.0516001320160094		0.990780881520766	0.964715294628395		0.9713455547111949	0.883836085905543		0.9642515395752042	0.7582258145313922		1.10514328781027	0.37495770291336605		1.04123028044187	0.7828256177369		9.947871693305895	9.321819712774609	10.220443711953031	9.24773796441749	8.638316597120214	5.622025768039579	8.930321869215934	8.625823194531767	11.275238455928358	13.369252157580139	14.020221559220861	14.529750106684737	12.192910101951313	14.410801138419352	8.75318270937975	7.846797509537396	7.677611605601556	10.66210397442281	10.457132545334575
2310002L09Rik	1.44113287026844	0.41988190860073		8.67381698534249	0.18716015254695498		21.450390943111802	0.109000478916472		3.2943081790583597	0.400306130574617		10.751071498199101	0.19876225071537398		0.637906698634954	0.47948631813590004		1.02936134369276	1.0		0.5834453231798299	0.391189334126108		0.44993195134398994	0.189144135866253		0.8962517495466371	0.927374252213342		0.2591712015658935	0.09656653682865264	0.10114896961055064	0.19903892682802882	0.1626820648188507	0.11757817018859769	4.978448747218464	0.3531107797323381	0.19185303227694628	0.0	0.1554048654757011	2.344437336109875	0.13981068500783392	0.14975079496249025	0.0516081010806804	0.07674401533069884	0.2502977561004051	0.05094067125295484	0.0755937292433825
2310007B03Rik	0.9556817206411071	0.5517693400687751		1.20708799895308	0.0902033112528211		1.37347521537781	0.00473376724464323		1.0556329332649	0.471476461661031		1.1463103544965	0.119930185109931		1.15782219661348	0.469225030971122		1.15881931819204	0.453282911962996		0.8408422844302141	0.0233140138137328		0.8884060691559841	0.20971732292214398		0.952826193380106	0.49836403047918604		25.783995473974443	23.127867390301525	28.791884912664813	25.632278800850685	22.537173949440028	30.840852432243395	27.891177745195108	21.729757757285928	34.225227780812794	29.76231390643827	22.708378828825843	24.80407877700777	31.349377460801207	27.04286322418862	13.630044988971417	23.952759795222185	24.52111611155529	37.99253306851968	39.86136415942098
2310009A05Rik	0.942377741677831	0.5856551977721789		1.01709246243835	0.8359028767403158		1.0095643144492599	0.8956914964647611		1.7202009400643798	6.142786005161179e-05		1.0357095044668199	0.8082165453790191		1.0646680072593901	0.7000644791911921		0.997904182104618	0.985102253967954		0.9507833404116469	0.686973127920962		1.57844897972193	9.07712500887307e-06		1.00496746227354	0.994980143335849		14.0612535090416	10.022793738335826	11.701354697842588	12.373619857442863	10.955167664133894	6.356054390455757	13.849736474290324	10.219691144077007	15.764244547934572	22.276704043941077	21.95433705428401	19.39609775536332	17.534333244810142	22.55875185222855	16.627426891467074	10.288619514214611	10.175030144384644	10.243975026493505	13.94843170776492
2310009B15Rik	1.03763255411916	0.8217849274771291		1.05936397042555	0.7772446288720841		1.11524084371079	0.6100395412877649		1.5307965019316598	0.0201245867344637		1.13059167472398	0.488200581799098		1.0612050039565601	0.790192325621607		1.1527732914823898	0.50359276586871		0.9865464817230409	0.958336164126399		1.41902928095921	0.0132028211112442		0.9530391606898929	0.774571208058621		5.075563257413516	5.9305552193323585	5.925274753946249	4.513408099070607	4.128143884492557	4.776947777793667	4.071130146868688	4.619505297023758	7.043603044395347	7.0007117252477435	6.7542601515069585	10.593971957012148	6.957152714975347	8.67802797100787	4.4860183695945555	4.3506195731256065	3.9730275695124897	6.35322060001388	7.047118394824422
2310011J03Rik	1.0820485592870699	0.185757146858239		0.955791757327168	0.68009841570774		1.04923666682799	0.687794709142022		0.968263883157668	0.7280857086258911		0.9939262959573071	0.93606773935828		1.02653356198789	0.839938583862212		1.03485388834286	0.83100839072343		0.9868330564634459	0.856767475543168		1.06392283147002	0.37003531296931796		1.0725580071349001	0.345618130174154		21.667984944725358	21.7623080813787	23.288407068272207	24.07831126029199	20.798649131560055	19.232677321774847	22.267953742092566	18.196166702421692	21.141236053269136	25.613609144065776	20.551723610096786	21.115204329049032	23.460384637643653	19.70659682802248	21.918262276150312	21.163399661081012	21.2605840961442	22.26429743065854	24.156669539927808
2310022A10Rik	1.07251227677682	0.37351366958750104		1.22285078510407	0.10388381258248999		1.11273693783883	0.39954911795509		1.03427515762189	0.74407838299952		0.83505115294395	0.0861223474436891		1.30307405342054	0.0553304009833467		1.07020062038505	0.6294681870866751		1.18021798194382	0.0352800043327781		1.34196035801429	0.000386546356254265		1.30445207995096	0.00510146602808822		5.417130464062178	5.941776643360577	5.170187812941151	5.931513016862701	4.159954637312759	5.647094129914325	7.749541335624048	4.945823348871676	6.4072582678919225	5.677550088322488	5.835192486675984	5.800050724148962	5.645179233078795	5.218505565985796	7.704737072779033	6.65138579110826	6.218301879443157	5.580999476607246	7.465428053816263
2310022B05Rik	1.1745090697322098	0.00156164684985086		0.8054623946804671	0.0378313850183037		0.8745703406090369	0.213234915677425		0.8192865544974771	0.00829556450878145		1.18864707387941	0.0473067063192199		0.7211404234244101	0.00777281245409807		0.797579778218101	0.0879236065408744		1.08288665158121	0.150968440282975		0.8171199208386619	0.00223848473873616		1.06027478967728	0.38357720332159995		33.824702327136265	30.16842856833875	33.56368725713652	31.33448699361696	29.421215517102887	21.06135417381004	23.937881933214115	23.715974921315443	28.06149577487481	28.381285696300562	22.834208158958596	28.352569944220143	24.967755994426923	27.817813936277805	20.458858903917694	17.828375049827255	20.465637277104225	31.413311246707995	20.241365844933686
2310030G06Rik	0.9549926522937009	0.49008563704561		0.963755733580582	0.787712769378683		1.0280627958250501	0.808630558588289		1.459714222098	5.6657392365621205e-05		1.1492035021036202	0.160975845652338		0.8103720473785	0.119710199327911		0.8988325582572441	0.46639443201930797		0.8961862802135458	0.13188355898742		1.22452999320467	0.0082464257161511		0.859546455805369	0.080843475809273		19.28167723270402	18.414546590794288	18.585390202390776	16.55680953787655	16.71751885138475	13.94309535343988	15.732153079407414	16.848672325682628	19.000864805360752	24.822312669033245	29.252067203806483	27.9389451770124	21.417788702712432	30.009159037319552	12.64348613577075	12.356569150095057	13.438329333203248	18.100385323118157	13.572381371239404
2310033P09Rik	1.20041876899309	0.0119601677289831		0.8339704615427691	0.17117398892612803		1.00497917543236	0.952440545819353		0.7270141753118969	0.00327598934202152		1.0518653316159101	0.655300797071094		0.636253159663835	0.0018430343757755		0.8137905388930451	0.18518020831492105		0.9974076479356461	0.9751344338313851		0.837248475595253	0.0436186970180774		0.93835755771522	0.544570361265748		14.603016800524664	12.951064203772287	14.048558417993133	15.938766644309434	12.548226137041008	8.36933334026287	12.939521218253075	11.317726037438737	11.943308787158507	11.189689376779347	10.387371229539559	9.910124984931484	10.760961101324334	9.83612535868802	10.975751859359026	7.194797742974254	9.255862009861273	9.860974653959962	6.080784717431885
2310034C09Rik																															0.0	0.0	0.0	0.0	0.0	0.0	0.0	0.0	0.0	0.0	0.0	0.0	0.0	0.0	0.0	0.0	0.0	0.0	0.0
2310034P14Rik	0.9172912267862808	0.591940973068419		0.816738020076034	0.46996217519031		0.632243883898616	0.0482541056621793		0.584051199252645	0.0294786133573867		0.7675419881990291	0.32812419788491803		0.8212455001709731	0.42293178526295794		0.6663615550086011	0.0771797911491612		1.1871975764741398	0.251329389000457		0.703127608383803	0.0343699900375372		1.1283779791905602	0.49335791983605803		2.6200155900064908	2.013435618127849	1.4059869656654962	2.1182341184228486	1.7767411339635968	0.9703985777119327	2.6304564634378957	0.6135370874898435	2.047712247194266	1.4549490552008828	0.9000636062709687	0.7969905121810191	1.7004671559809492	1.0841459189783078	1.076041373257085	0.8000656284234208	1.3916716461569707	2.9208445753687	1.7074931402526992
2310035C23Rik	0.957508506886408	0.445366501084742		1.00566305356848	0.9473061152875991		0.9989176038744609	0.9875437140965709		1.09761599425548	0.260964788163217		1.0723830000732602	0.43746704249699503		1.0982813748292901	0.46056788804831295		1.16300249770803	0.27635222984568203		0.96513551870686	0.549109531869771		0.9894762047487571	0.887280202654918		0.9031534084164571	0.18780497707684302		7.803169059017605	8.1932307589625	8.286097261046518	7.715861651650274	8.023321140713398	6.834114244176081	7.51839585789147	8.074057980821207	8.082797381524623	8.780048020652695	9.214620815957622	9.264798600386296	9.371671289845736	8.314670163346953	9.260724833834026	7.9633430282448305	8.016215470764598	8.634231984997173	8.689325177945406
2310036O22Rik	1.05400049550298	0.334549931016424		1.15568384370193	0.17548674364668002		1.1299151229597901	0.27565558413717495		1.24684791643252	0.004991411211700171		0.9914761324030079	0.9088931067051941		1.07989525253351	0.519008595322951		0.8431149487241151	0.210159511046175		1.07911424413139	0.17992841285617397		1.33777540798992	1.33039972939243e-05		1.34877099457195	2.4278016665220897e-05		74.6709950471616	71.42984508420184	83.81246712298447	80.4759343434505	68.08828025457488	86.82983100812766	83.11253394610301	74.65046905695672	85.60191017886966	108.84270438204875	94.80666622587812	99.44243613700775	87.83005454945419	90.99504088234012	87.02363973775729	67.64411378790261	73.75489184255305	81.52317735987032	86.32058111861834
2310039H08Rik	1.09879573439988	0.324148287240361		1.10372926109469	0.46270296113596404		1.18596960434768	0.233405559282458		1.53277265716191	0.000692797453803704		1.32319307911987	0.0260510534930989		1.1033783229421699	0.538894024236521		1.05702318369162	0.7618745058111841		1.02396940966614	0.81648770859525		1.2854528049666298	0.0144321556094411		1.1459330738721598	0.23720725470266196		10.195245820507552	10.44648800252782	10.306857554093456	9.93244155652793	9.667181017553666	7.713766810833577	12.19161207927356	9.099568864512516	13.619544293171263	15.655546143308193	18.004648819414438	15.010847175735394	12.034631258231466	18.325067417882966	9.36490082611519	8.284250051618448	10.551297051405667	13.510151375896857	12.240120992262256
2310045n01rik-mef2b																															0.0	0.0	0.0	0.0	0.0	0.0	0.0	0.0	0.0	0.0	0.0	0.0	0.0	0.0	0.0	0.0	0.0	0.0	0.0
2310050C09Rik										inf	0.9984433693557009		inf	1.0																	0.0	0.0	0.0	0.0	0.0	0.0	0.0	0.0	0.0	0.0	0.0	0.05153921775116245	0.0	0.0	0.0	0.0	0.0	0.0	0.0
2310057J18Rik																															0.0	0.0	0.0	0.0	0.0	0.0	0.0	0.0	0.0	0.0	0.0	0.0	0.0	0.0	0.0	0.0	0.0	0.0	0.0
2310057M21Rik	1.1227305456095802	0.198988121235471		0.9671193641611691	0.804817827446315		1.03738558516806	0.8324124975550021		0.9712941195606609	0.8311924719583771		0.948830110555397	0.679284999220234		0.929676124707236	0.653071347445989		1.09543783056064	0.597593194146147		1.04784407844495	0.6260138473602479		1.16015914921654	0.130847335038741		0.9523023023178799	0.697879654078053		2.184876893714672	2.2766633628139012	2.5436792590772708	2.515735578730063	2.2281907864555057	2.171428166341717	2.181190592588525	2.2057636228485213	2.0246473469692594	2.432846682118989	2.4425615418540634	2.1494944403541982	2.4172076043087847	2.2229334239677585	2.3928793320445703	1.9299470949296211	2.268624969069887	2.2151462468564587	1.782206129357823
2310057N15Rik																															0.0	0.0	0.0	0.0	0.0	0.0	0.0	0.0	0.0	0.0	0.0	0.0	0.0	0.0	0.0	0.0	0.0	0.0	0.0
2310061I04Rik	0.7537635475559591	7.03309565511876e-05		1.25816306205167	0.065938903229443		0.8979348317584799	0.37687760186389796		1.39643578942882	0.00136334780883229		0.8822367297332551	0.206546041798436		0.990629090974909	0.9442141040183829		0.68160613320596	0.00933115375887584		1.05737812014704	0.43757261728096397		1.2051906665948602	0.0181193904477273		1.09449574006231	0.30096421906876397		7.951426017011869	7.514813523972927	6.546264045123041	7.066631077568854	6.990667183604794	7.979240655433633	9.39817960266073	8.056550854912958	8.991042674224136	10.026294257479067	10.668442122450156	10.89697760996603	9.158312841394658	10.724988535446991	7.383216858199507	6.2738512076369854	6.479612032208574	7.581377142336312	6.892870466502228
2310061N02Rik										inf	0.9984433525686891		inf	1.0																	0.0	0.0	0.0	0.0	0.0	0.0	0.0	0.0	0.0	0.0	0.0	0.0	0.06349146848630167	0.0	0.0	0.0	0.0	0.0	0.0
2310079G19Rik																															0.0	0.0	0.0	0.0	0.0	0.0	0.0	0.0	0.0	0.0	0.0	0.0	0.0	0.0	0.0	0.0	0.0	0.0	0.0
2410002F23Rik	1.08483509995206	0.180250336927773		0.9672526175740022	0.794439196528484		0.9391124356691709	0.593140196189043		1.2761921963668301	0.00404709559075214		1.1605963997248703	0.104503543274777		1.08835681238237	0.489614042032201		1.19071882997897	0.201269805471015		1.1184691212554099	0.0773668306430376		1.20309580650274	0.0104078988579635		0.99046534641075	0.89429839389018		11.073441888181522	10.591956523023633	13.207069384428667	11.69328697613516	10.730038695392341	9.128864335625444	11.13961718354428	9.994579404350713	11.81512741936286	15.324103177625933	15.641717081001039	15.600665344819951	13.284576619027462	14.817968018988832	14.842788782973065	10.571079898956262	11.01354505876552	12.636748750398336	11.473180175625949
2410004B18Rik	1.07024094886704	0.325875067807818		0.9409468901256421	0.6281083032185251		0.884887669164779	0.326532598695011		1.16359083489574	0.129259320139532		1.0489588222164201	0.642306741395402		0.8936607541115649	0.41853653257833295		0.972342946960795	0.870510251553575		1.13926666635496	0.0729737113778757		1.19794193652398	0.0249604992801086		0.982770179495318	0.8405983869383371		11.49754014804199	11.060932510830176	11.654369029939263	11.635244300623095	11.813573308924527	9.562827560313837	8.840041937815641	11.340356750097351	11.294124952504454	15.031205640065858	12.323352030307117	13.644457543651809	14.466483236713017	13.092941521120592	10.283562483303973	9.639986736443504	11.264279468886423	9.080270644566436	9.597966127665128
2410004P03Rik	0.835307464029491	0.0036119564273093797		1.4695179971893897	0.000387716398281694		1.17373440963734	0.125066668174893		1.95512335543384	0.000922547115211026		0.9789075591489491	0.88497828460566		1.02260986150536	0.876518679360923		0.6850501757020301	0.00741801895127004		1.04684794881251	0.632671512520438		1.68151438298781	1.58835035761189e-06		1.24510360058248	0.00524717826099403		15.083372518317102	13.96576611093413	15.364332078076409	13.205492035279672	18.4217319381764	16.080749042002033	21.8913305454221	21.657080239139248	25.48937094153694	22.860549938822697	31.32352427047185	24.203750700021633	27.39379475273055	45.49370995311925	14.80732176136176	11.285068095415792	15.295298962996439	19.92258329960222	14.019551593680486
2410015M20Rik	1.07155755964506	0.252035343375196		1.12320748066941	0.28194199018876004		1.1746071358528798	0.1530669706304		1.16643963490724	0.0794248716652003		1.0184866605699399	0.873406999697067		1.14833088171867	0.281190360525308		1.0738301509482802	0.60424854435234		1.0259032949431899	0.6710971934177551		1.24006215494246	0.00282134412872641		1.14496526457222	0.0872117113812995		44.85106654836194	40.29804718613236	43.294505422291856	47.646096480724125	44.3733877856623	39.824427039918895	56.17022863278552	45.262721908524796	47.081423847841755	48.15890132191473	56.56023544551304	55.356533057977025	51.35089057579784	51.577545657286095	50.743545766152664	44.16362268897283	48.00472267456906	43.025570477649694	59.27462839869385
2410016O06Rik	1.20827721180032	0.00538963071227287		1.17448856772787	0.175645013940453		1.0057159122481898	0.989749815024365		0.876186410257625	0.182700823380612		1.07953769459568	0.45026783686311894		1.059993757337	0.6859691386322511		1.20091892766698	0.21672132775347103		1.41223328973119	0.000138262363337423		0.9897989126664879	0.87687981976515		1.06550303511168	0.4767885403856		9.817834154831308	9.016046260587208	9.211282252999686	9.268863579413305	9.085608071404756	10.220730530575837	9.882065514793272	9.16974208135273	11.950123729864213	9.663351478927789	6.671059670008356	8.204314095981081	8.895300878975974	8.08135122664301	7.71426719798278	9.200754726869338	11.834325432209827	11.175744885969547	7.5098793317901515
2410089E03Rik	0.93171229996378	0.25847582558725		0.960404312358593	0.7062856974672429		0.906936773609851	0.393474535326007		0.8528155096850429	0.0849138807585119		1.05244090137703	0.6277465468914201		0.9995097684909301	0.9939138893594399		1.00697119513979	0.972415984797433		0.987890632651813	0.851670460634		0.762113887912163	0.00036584758631211803		0.9238552362884308	0.343433829864747		2.41024430793416	2.7734450702019267	2.6073639489545877	2.4845606896007806	3.0802877567590983	2.3149142261943565	2.6237193158713548	2.310032653640241	2.46996085378669	2.0550073075485074	2.4603431693314435	2.20341790021152	2.412102516082296	2.5126733587661585	2.843964597335159	2.346919377282698	2.6011379752098684	2.652091510217676	2.4907489143910158
2410124H12Rik	0.0	0.98786005217702		inf	0.45844445220868896		3.9512090173341603	0.65385543735994		inf	0.8230796775227399		0.5274770113228701	0.864354654463391		inf	0.989700471117701		0.45090885418980503	0.9928032333832529		1.04179728065655	1.0		3.73850355563894	0.614188105717744		2.2099302334287003	0.9848976216875741		0.0	0.0	0.0	0.0	0.0	0.0	0.0	0.0831438148022243	0.16778879175426548	0.0	0.0	0.0	0.0	0.15279537377260236	0.0	0.0	0.07661596562619492	0.0	0.0
2410131K14Rik	0.7649703831070981	0.00102642893677318		1.07542055320668	0.6620316693633		0.9539004406498199	0.675925437403248		0.8317327018622661	0.166990024107806		0.8279661122566729	0.15139862024424		1.16879919244468	0.30622124063812		1.11688807876551	0.494399506612859		0.86344139110935	0.0870638936816726		0.776707032908466	0.007283133412681541		0.7996020914989971	0.0312738500896415		3.351559268789203	4.331714437989101	3.167913749534933	3.6196011581029737	3.681610893113945	4.08634783688417	4.400273951738008	2.7881203963734658	3.4778468942548453	2.9122759638116955	3.22384580232651	2.904090147194433	3.973852539956122	2.481208021852287	4.400586054283681	4.155846517080309	4.389922659671697	3.43788478467554	4.154654009022816
2410137M14Rik	3.3269333854300203	0.007702401478316491	Up	0.6687028494314661	0.49102826977038794		2.06790022518772	0.31521784438579		0.6163744114802889	0.38560734924410106		1.74727079041113	0.434807136860303		0.188519722709992	0.0114268568644972	Down	0.425943152689925	0.35586220188851403		1.0768422492064	0.9995877112058079		1.18254099699421	0.8670789698260671		1.4694641243579798	0.650199348642168		0.4114598182716119	0.5420564388110092	0.8201252004203434	0.3724213908337163	0.6377781758331755	0.3666671839118408	0.21789863901221873	0.27105844825696246	0.5470108586670851	0.3798311563971616	0.258469132714114	0.4450247599808466	0.2906661447465371	0.3735979370278081	0.12875177125099227	0.06382026400140582	0.06244422631961551	0.25417333771994577	0.0
2410141K09Rik																															0.0	0.0	0.0	0.0	0.0	0.0	0.0	0.0	0.0	0.0	0.0	0.0	0.0	0.0	0.0	0.0	0.0	0.0	0.0
2510002D24Rik	1.0435256189683	0.609336778667547		0.8900007456727579	0.41655785528057204		0.942619020500979	0.6969995077922221		1.0071682829771	0.9609641269967399		1.25619081688399	0.0558784657327122		0.793427950124948	0.126239745978733		0.878052021827718	0.41852518550942397		0.986515477997178	0.8824864990909681		0.844759121966231	0.0627428154539378		0.9420979244442099	0.5682480040763411		10.895288045049313	10.529475655962228	11.162018680546106	11.635901287878916	9.037230158297277	7.0538789982910215	10.964204380491717	8.564082872079759	9.55354242660904	10.889572215837186	10.344010217913466	11.382344206026813	10.203986006727055	11.934968187152561	10.621759862437278	6.542095081767485	7.234052111580457	10.350548988157207	6.355763676904651
2510009E07Rik	0.993770800596212	0.8982194067784258		0.8063234990698279	0.047009922002293		0.846619571457236	0.137045056673406		0.796688153751242	0.00373384336450911		1.1269462374171	0.17878967824182		0.647212537681003	0.000495632306024534		0.794875854899304	0.0882957270628434		0.9475710373582421	0.34682883567411604		0.7090638935083421	2.98434240986855e-07		0.807864478872851	0.00404346336892815		13.518540330618247	14.47717329557482	15.227571917147458	14.753519553898224	15.442014895643933	8.819751661972385	10.767289932212028	12.259043491559563	13.171452644729934	12.756597023983488	11.841204733670278	12.182657449558663	11.227514567476184	11.744147130316126	9.694218012854897	8.381167745002589	8.420115393494632	10.920618488239478	8.571446676586405
2510039O18Rik	1.03768546488482	0.48678800494346797		1.0213142425341302	0.887970684793266		1.04443208525988	0.7319389805815729		1.01297160904854	0.8398138663058691		0.9905714361782489	0.9380107594342199		1.06657139328121	0.59422498588148		1.01231414736194	0.9194430737610279		1.0157885547143	0.776369249776948		1.07054548261623	0.300987447677437		1.0924512129811301	0.214282764968322		24.09618199302872	22.09664929904817	24.949946972267398	24.07205486638149	22.673811793661283	23.876746945001802	23.13455035404191	22.84300481583852	20.992334335563278	26.716712288655106	23.74492384486404	20.9432150512539	28.460110279001206	22.23829088565089	26.485090960499676	21.569856632101462	23.093718626372365	23.012956255785948	27.698387766176353
2610002M06Rik	1.03418613282032	0.5802968875247629		0.874525502356438	0.24264832426551503		0.9108988985155949	0.43622955990214796		0.9502313659495351	0.568734499484901		0.9916753807498659	0.9136277895659971		0.866026353986277	0.260438374347944		0.9931520357598759	0.950295715458675		0.993903037022243	0.9155042532949771		1.00032329742374	0.9731713403266071		0.9010405290347571	0.19101343469528		5.8138042792023965	5.867896520941497	6.108985688907809	5.762427348671123	5.957869607768411	4.299834891378362	4.656672700492495	5.117144575854117	5.497438061914511	5.652117768486177	5.415264579146828	5.45969878423218	6.128567792759236	5.992680591517891	5.099546468733135	5.357919818693853	5.1776760063714065	4.619617816232744	4.4305878939082755
2610008E11Rik	1.03248606431198	0.594391752918713		0.6447436970549649	0.000137453893182445		0.68500371822165	0.00135012437070082		0.855390005192742	0.0727312327849002		1.0770907583547098	0.435762975599306		0.6523372749504489	0.00121767046226211		0.921488004195987	0.5770054442832979		0.9731442266734351	0.666049572399096		0.8274853303268829	0.00877535064080959		0.730230733312103	9.32599669446602e-05		8.553869280858324	9.107894455990628	8.538579518765467	9.77803315204241	8.720644539651763	4.403025819044893	5.824473346019944	5.2272027284894875	6.485135500591627	9.019128046999267	7.325395322783748	7.621292095423249	7.61969329847087	7.477086555378112	6.695319314059688	4.26049065940679	5.490390233203278	6.427669926617252	5.476092751269796
2610020H08Rik	0.9839379286245691	0.878426276061403		0.876936913394938	0.590315298815946		0.8720808289923141	0.577916711924206		1.21802799552852	0.14933751194395098		0.883706767619116	0.34469458162464095		1.11168535054325	0.499182649197826		0.7724648538582951	0.12256335425815801		0.9914746017579371	0.964564439882389		1.3680770491851202	0.00216724207704407		1.4152962466427699	0.00226778434013285		1.210587560561035	1.0502224000984728	1.204001873901587	0.9885915967263252	1.1543048730718042	0.41282068817248996	1.5956175470524376	0.7815518591409083	1.0139236987436329	1.4602397790379769	1.4017847765094429	1.3442573305453192	1.348921599040398	1.41917798354029	1.705909877102929	1.0077017081809276	1.1488746464613706	1.0033290781623652	1.2083797607942177
2610028H24Rik	0.8847112655635301	0.0528937735828722		0.9518917857908641	0.710023966549923		1.00283364737808	0.899728156695524		1.3729540891966399	0.00107695837284606		1.21166102117253	0.0528066946308937		0.886744860271979	0.330133135761219		0.81157447592794	0.133331582176788		0.840830582241212	0.0034980820593612802		1.01014883111525	0.895128733512312		0.965267084639573	0.589141328553945		27.661483938542073	21.016520217615167	26.209469978845974	22.12947235209055	26.65040961417832	16.02041189386494	23.357744457034045	23.503603355186442	26.881724016163307	31.309885773168297	32.80199690462732	30.239099870926555	36.190693166842934	42.564106895310914	15.011955304425307	16.467336197287313	25.495780094147637	27.335383910530858	21.512687858226986
2610042L04Rik	0.743750365907676	0.7316760540041409		1.43551294550723	0.743212697317975		1.00700350856958	1.0		2.69759329849147	0.20323228163728402		0.8218976068906919	0.731431496919219		0.54800884296756	0.6340028345781279		0.76710517440129	0.881850453391624		1.05979956417762	0.999597741381463		2.45966161046365	0.06279358241375799		0.532329304166266	0.54118552133119		0.02032161372644423	0.0	0.032715748863844166	0.010729566449212784	0.06013495989706745	0.03802962998606023	0.0	0.05856953380852132	0.03545896228619819	0.0547152195382935	0.0893588328528012	0.054948386631185384	0.020098018801419235	0.11839809388554469	0.011128125712640718	0.011032080008236618	0.010794215780668949	0.0	0.032600173402721706
2610044O15Rik8	0.91126185109638	0.28348260536033504		1.0006448331628002	0.9938260156520359		1.04776070783476	0.745425375348027		1.0867945157011099	0.51376709408722		1.1205702697843998	0.38623397542271204		0.826025547201159	0.222497688731717		1.01009035454417	0.9641241700163672		0.871360027990312	0.13268353929553		0.8920677960162521	0.252356392996425		0.744331431722447	0.00868306646574625		4.5233440607449475	5.162829845131883	4.731846757969245	5.985793131389883	5.986679048131027	4.50034418632337	4.881861963004608	4.950708567193255	5.694757260680032	5.889058230495219	6.011117365056636	6.068975048837896	5.691066357697824	5.671108699693422	3.699801039298644	3.388115760907966	3.710438740714541	5.199390405048215	5.082543250637841
2610301B20Rik	0.8818311339793891	0.0500977649232063		0.9526457890318349	0.7068371586174169		0.910913118894287	0.46227738152163		1.2485831094733701	0.0166241403053573		0.9545245366350171	0.6369813925348721		0.913882349404354	0.488357176935997		0.97945563294266	0.8907154848232409		0.9232997106758281	0.23816759016707503		1.16381605762534	0.0410390753574648		0.8217001353910659	0.018150713829634		11.49214300203061	9.640375673488572	9.890356504435447	10.071268790564503	12.056106750871894	7.825331416345818	8.891927632694788	10.549464258365875	11.194425852908156	12.538814325706328	14.593350683880857	12.10435653671122	14.254921031099396	14.335459497486552	8.610376692089488	7.486545671292923	8.67149015262257	11.703570797675068	10.521633658626458
2610305D13Rik	1.0207595691328102	0.8808303461292509		1.4504838093055201	0.29287580678573305		1.69255486655866	0.16268002152265698		3.5609586517928	0.009833898748771141	Up	4.04350425452358	0.00570621515304595	Up	1.49194899804732	0.555223866379428		1.86864556600387	0.42162462252788996		0.8750786768887461	0.362660780172436		0.90465695180986	0.4732009280471429		0.8156702824228249	0.160485602756114		2.3685408793585467	2.2651150703938305	2.4361548707541103	2.626178014167103	2.4336450191262737	4.161587133552207	1.4145930019724398	5.688702390874236	1.8138580661401043	13.94483639919807	9.698988985789573	2.7538868590540577	15.479890423770454	2.5299319409300938	12.71073872159932	1.200098442635131	1.4887469562962683	1.4936137033135402	1.414310938973046
2610318N02Rik	0.732060174173765	0.339783473517741		1.0963336626706899	0.8445228664506049		1.2760375174202099	0.593139088089573		1.61235402811946	0.269165652853079		0.643389391467301	0.186810803109627		4.501569530706651	0.00471581500169741	Up	0.6801769279369498	0.326477578967572		0.6292743233438179	0.163766005786319		1.84897890853098	0.0180785369870405		4.8512680211801	0.00011933649820716102	Up	0.25233090592339186	0.25854911473477965	0.47393186567524137	0.266455337527845	0.1866720467276213	0.1967537928559195	0.3117987142193039	0.32726272017376756	0.36690787278770837	0.407635174049063	0.485431327104206	0.3752579396683583	0.5614977510798491	0.5345942357800728	2.763530573997725	0.9931335747365168	1.1057508934822735	0.20458430874170574	1.31557473957435
2610507B11Rik	0.91713238403079	0.0680186946264751		1.10858374047569	0.393485090714003		1.15313482008847	0.20800557009547		0.7790647367757451	0.000531388369550076		0.9384107760370021	0.43674256802043393		1.05930865737158	0.6465421842483989		1.0515268706499301	0.7172841538978779		0.882625316250255	0.0160784122376162		0.769343120515697	2.8280370534610902e-05		0.9230356996173591	0.22623752934904698		31.448195367853746	33.735767836853185	30.94067423665049	31.69440900634713	34.069603208908454	40.200667529985985	36.220722421953155	30.110299047280776	28.46784222783393	23.704570663405047	27.29518926611721	26.213628680866766	27.47019881031936	24.42430595314185	35.57514545259933	35.39947683705298	33.41505422773252	28.195388771946202	33.231881284478774
2610524H06Rik	0.796199280120254	0.10430909587727001		0.839410648739003	0.530683489505474		0.543325672685114	0.0053624065056961		1.68396937099928	0.00475075493738875		0.693781923980349	0.0178380713861829		2.1066941814257802	0.0532701031045978		1.0500837164144798	0.859861974305655		1.23159712926252	0.12409494331672698		1.9475482907701298	2.4001885730369e-07		1.59635919680475	0.00821612116803482		2.5287829042830507	2.370580745629099	3.233770021030642	3.1248584953993044	2.706645909271817	1.0068797272499754	2.0610059982760656	3.225452117089463	2.6912789534553214	5.331034113948169	4.554321847731101	4.830015516677986	5.587249226794548	3.761676582877877	8.426428753910843	3.680301890747736	2.457791532230792	3.3153482582756415	10.875417847147961
2610528A11Rik	0.30130543326117704	0.12636858688973		1.52204915435776	0.8308393517867729		0.476007399841531	0.5477616233905229		17.1080516331215	0.153388143776876		3.9522616297126096	0.360884417533937		5.386432500422321	0.131800262776876		1.4036796287491997	0.669814200831943		0.9650537904307499	1.0		1.32914381785744	0.6654144400620289		1.16048213235003	0.871922830809092		0.0	0.06891223097759007	0.0	0.21305853377722525	0.06633936052136807	0.08390664393749796	0.16621016115129558	0.07753490666080441	0.07823485329811981	0.2897301148884875	0.36966898114700497	5.1646250253635095	0.06651487174755413	0.2849754987028695	1.2521790980461915	0.14604372582332284	0.28578971305009215	0.07270500566393952	0.14385473342788307
2610528J11Rik	0.921651447146754	0.40094953959793606		0.899440556694451	0.5552922103433411		0.9790897865382329	0.9305580714137142		1.25551629182555	0.0980054899304294		1.2191661325343102	0.151673256864009		0.754378656916015	0.101972386475862		0.8053077642141401	0.231467718562227		0.8474387330782521	0.12234252166202302		0.9572353557821209	0.697401260483257		0.8615396121615491	0.233434545265766		5.33366350843916	6.047448231790923	6.193656682584483	5.678385479758275	4.829824878817951	3.81800481270197	4.97001252295568	4.838498182127722	5.594161995074501	5.791363698033249	6.920661042749363	6.3834622708221795	7.263904411791363	9.586497365221293	3.591045210622582	3.892322721943005	3.3439608041149222	5.860411049836927	3.7404704547370455
2700049A03Rik	0.8542043337215641	0.0386682592195511		0.815230528299015	0.138674197163518		0.7881724190098579	0.0851873182753093		0.683939852671089	0.0016540023455755		0.8904907916514709	0.387947149298646		1.01470255225352	0.9188976560830558		0.973319296448798	0.89358636958351		0.8846996695436709	0.13064810576997998		0.66244420650673	4.29102552122441e-06		0.889506458137435	0.213751890408105		2.0862961278825027	2.1617280754795893	1.6521076092921068	1.9885463152541025	2.050189033871989	1.2283097087613808	1.7283098084860862	1.6845343206471863	1.5270404560761643	1.472694567379241	1.2111644295173243	1.3437502549774032	1.7001311616802217	1.2333171997804684	2.4646258839747346	1.7222251817007614	1.950722315217434	2.018846049390387	1.6462711817182636
2700060E02Rik	1.00706081270998	0.88710764720751		1.23110849078852	0.0433598103971615		1.1378476935695099	0.231022958436273		1.3447271816827	0.00013249546352146201		0.9371563919390601	0.42157333558045396		1.2484446914249199	0.0701806612217434		1.0312669232857	0.796296067142436		1.09094891998035	0.11119628566688301		1.45866788140651	8.158295325565229e-09		1.2178375290285	0.00520289670247445		50.339597965316145	48.40595907717782	49.61882800067339	54.57967022232204	54.00533573314889	57.04807164579099	59.20758173663245	59.81977226504006	63.375826776878505	74.48673442410607	71.62569082923281	71.38079262739141	65.33751446803849	70.16115650614229	67.15406747104942	53.486241716860306	53.084208978435534	56.71221557037075	80.55731696711916
2700062C07Rik	1.0583511007361701	0.5135578652749729		0.965392923476937	0.818612452488752		1.0248941584939	0.8376821668963841		0.9801761462693621	0.8669879579763621		1.08547417110465	0.5344728282221459		1.12836078427449	0.41585432262285404		1.01996667379034	0.9021661048615579		0.9979277917171371	0.952199056392924		0.9646439146242439	0.729269508745764		1.16963731588897	0.136888522325314		11.725807417992348	9.38969212320233	9.623755985552673	11.23759894434295	9.670890265771993	8.60530929684572	8.583981752947434	8.576622872839913	12.035431501559595	12.257099889453949	11.319608080843292	9.485113828107828	10.329914268143407	8.402635125997689	13.32774209623583	10.270609927668099	9.15939414644554	11.291256461018326	12.487761772161175
2700081O15Rik	1.04599983010127	0.418123778794889		0.7677933262046841	0.0200263365644954		0.716957435858945	0.00335925062756793		0.87386778753939	0.0988202826571891		1.07060413568233	0.45828433183562606		0.699787555319793	0.00557719610655581		0.771057816629928	0.0620146949749286		1.1218499547435001	0.0460078575838634		0.8614471291052471	0.0317527750945416		0.9480974539476791	0.488188201506008		5.928160126357833	6.970246161344744	6.550196599946718	6.132628720545833	6.3352476254506325	2.9117227648062687	5.89449718466553	4.9918832421703145	4.973810260610297	5.650613544195705	5.343437748693902	5.805146169260633	5.55278866935257	6.1328376805418845	4.9932352800304765	2.972702630292027	4.574330283152383	5.143799383044632	4.0374875888474815
2700094K13Rik	1.07935517594705	0.297342181374296		0.952638497311468	0.794057818055835		0.9628606501937119	0.83152381005807		1.20669928735623	0.0673603739081173		1.00059655238222	0.992127107438625		1.20207078643227	0.17066626103432		0.8271099903513691	0.207654232222553		1.06938330138837	0.3544041323807		1.3128253799028502	0.00099985503434432		1.5679262654203001	4.1789352289044095e-06		23.974935542439415	20.458783854783402	26.209469978845974	25.630475061866385	22.989639062780196	14.168341154689799	23.48003631283003	22.16298520264547	27.02563046164598	30.29731074390839	27.906176471100856	28.419401825596463	29.437054685403687	30.822284303501018	37.31310912309322	24.418937362698482	24.050143078500096	19.49852727081898	34.213905781903435
2700097O09Rik	1.05767286774158	0.597761746716604		1.0716242147892099	0.6404745754865451		1.1314632124079398	0.42221225127630896		1.30958581835279	0.0735590546498977		1.1849542746611899	0.246755520618308		0.9376988051534592	0.739214231716713		0.9442331184585879	0.7718738508286519		1.00333902601763	0.9987287076192579		1.1803202971753899	0.159186438043873		1.04968585918253	0.708943501341254		2.925647708442477	3.155520691644949	3.040840676953404	3.089413263856313	3.949020201114508	2.1515879332149686	4.262067463659147	3.266328181751828	3.582407576824868	4.543901795764753	4.502662230935076	4.629882496867448	3.776723281104007	4.1757282038884425	3.8112785829582796	2.3071547286032144	3.108028042286133	2.6300628457135815	2.8983548472108436
2810004N23Rik	1.1461792144966798	0.0834404500430315		1.0218386966206998	0.862107058690848		1.09364598725766	0.507964792745507		1.08664174905726	0.440890451224651		0.9894117795008779	0.9265354330151551		1.08431691820217	0.5744645498190121		1.06175434083178	0.71633036538366		1.0723048723340798	0.390988196355008		1.2716262618948	0.00616157307416601		1.17006262971424	0.108770464223519		9.712731455499823	9.575110160087378	9.35821923144676	9.90675932020586	9.653096992333598	7.940652783862143	12.410919949237915	7.846622319522507	9.329761000257982	10.420850087382089	10.111061857711135	10.306090769310416	12.298416894290169	10.44470257619229	11.765601440873962	10.106183556720447	10.044619198250453	8.43167631531904	10.30882588984358
2810006K23Rik	0.9304250303965209	0.449289056666109		0.7640856610561779	0.101750156600251		0.9237098414724592	0.6752726018848171		0.8305305618985791	0.19818462026192799		0.883022551272765	0.410004928001878		0.756276330002748	0.0923561905002456		0.89648292831946	0.538743024496276		0.7708978989336079	0.0103445198429945		0.8839793506957979	0.23353647653969		0.7843771752352421	0.0440590552493238		2.489270671403628	2.785776937269079	2.2358488036032167	3.169245689936226	2.9778080454029086	1.2774786539484062	2.4432893689240456	1.9335267348538099	2.3411779849462353	2.1105028056408264	2.367729824246567	2.0622129502683872	3.0729870747370014	2.0197638470565873	2.4555600400655826	2.0126650965026682	1.87549499189123	1.5077200549559455	2.1713073826771097
2810021J22Rik	0.983420721858228	0.853556214883582		0.7777551344673701	0.103753119875759		0.8675405883466349	0.380380350373268		0.862047958250052	0.2595959436443189		1.02679449928755	0.828234871910973		0.8549383785207991	0.318011550372524		1.0651938133396999	0.722695586432179		0.883020211262258	0.18928465771971803		0.8324626836864399	0.0659425901245577		0.7881650792563821	0.0391786392092961		1.4113039484409036	1.4615489403298174	1.4418044679636024	1.2193387009521592	1.3623152515081236	0.725007207494379	1.2309963189557735	1.000576634271981	1.1412975185007	1.4468013247852898	1.0702567230927866	1.126457422738261	1.3883115935363028	1.0473071652641153	1.4630057842795883	1.1553864478152682	0.873913296503629	1.1830076771383478	1.0412118912587849
2810403A07Rik	0.9994071571428309	0.997544642483486		0.8539734282213759	0.115233470985621		0.8883619818489928	0.248313285644341		1.15692467113956	0.06130416493262		1.01107361975735	0.9236851243036659		0.969959749556523	0.82012722488956		1.14246559204486	0.309737395599643		0.9616072542611429	0.4862194774319629		1.15483539707856	0.0274804708827596		0.847787400303274	0.0189930653717335		20.08023777800942	19.992763046806946	20.94149224219033	19.550581284249354	20.766098304961538	16.7328104896639	16.10479856544357	17.12192597521811	15.366677682979134	22.83664855630368	25.378574393331554	24.818949697881504	22.856928655068604	23.94686064733427	23.59633647756791	16.591524917305364	18.112082783092653	18.908719133254966	18.260761213790417
2810408A11Rik	1.2008065456108201	0.33759612813786		0.505524938852285	0.031525709243395005		0.655751441722785	0.21847700806158799		1.12803145968425	0.663078371258402		1.5211985843634999	0.110999243269948		0.887000062584244	0.675918412027297		0.981283792863173	0.9798491454329421		0.927339060380547	0.781422681858678		0.8985875063081619	0.648612943555731		1.08365382593296	0.750158690830058		0.6782116220900504	0.6297756364954918	0.5459261602823717	0.7161750797747164	0.898941197094053	0.2115328814230878	0.5237802493971633	0.19546941037288246	0.4191222736921366	0.8217272620680569	0.6756667563707327	0.9856902249441785	0.7545930593920107	0.7633399560919714	0.5338717150976431	0.2761376991807388	0.47282174701784735	0.7102603221092482	0.9973288563453736
2810417H13Rik	0.9436918265246059	0.7431555085006121		0.9092512078876709	0.6315099133044411		0.845663407436145	0.413050202852574		1.78863573622013	0.000448097495897679		0.473192456310796	9.56307638558387e-08	Down	5.131053019684201	0.00724730545659131	Up	0.7793699343017321	0.563518699529288		1.01586686870255	0.956561145188803		3.60072883380027	8.574660619145029e-19	Up	6.2210060051686105	1.93374145608719e-05	Up	1.8744581582880542	1.1785810295052943	1.440260474909175	1.372071965321955	2.248145601715335	1.169279683258036	1.342354204723367	1.7926252320052258	1.2884660883350172	2.5005153317208757	3.4187334279917736	3.2253574979759723	3.8972643328918823	1.8728155208009694	19.385987526556768	6.082442798072818	5.7250132840034595	1.519769150652671	8.497132084177187
2810428I15Rik	1.14535509135468	0.0378346576962226		1.0005871771896702	0.926838834284147		1.10493751043731	0.35736323852147206		1.3543641097561598	0.00110876790393186		1.1130507675649899	0.27912483296462		0.997468839694898	0.9953087937193659		0.8845703607545501	0.3880137263414621		1.0386617465915	0.5889025576912471		1.4068475367725601	8.34334617551004e-06		1.29082980769326	0.00231130821899629		37.83960828747859	30.490674683119266	35.64390294134569	33.595512964791496	33.918202987491604	22.916698994490048	38.04147072754986	30.409369663827977	39.74375770003041	51.03981164086859	46.928301908406326	46.250787555152264	44.617253218593454	48.25640019942521	34.923917951831655	29.35732144064668	34.81265617318565	26.370483788444375	40.31133927447185
2810459M11Rik	1.3169820227254199	0.287649413890103		0.854606929372224	0.741440601191944		1.23413632810599	0.5538320214346751		1.06128851705738	0.9032832059519051		1.15399652936278	0.6602709751592429		0.321188978729699	0.00603990376886031	Down	0.692374937337581	0.5169238343263249		0.91379249651412	0.7839135361268599		1.21785331216259	0.514368902019153		0.6083404928641839	0.177666899739183		0.2136972337465892	0.21896339017316524	0.39317828235286995	0.2578961297477551	0.406520272279245	0.09521678597530539	0.3206443997472908	0.2815557583215521	0.28409750390094785	0.27946648428000903	0.3859384115391248	0.18160186092626646	0.2566343835783746	0.501252310687515	0.06686897756355949	0.04971887874021258	0.03243125533861749	0.21451359821831206	0.09794732375095733
2810474O19Rik	0.7801773141253109	2.2593165149567397e-05		1.4100338021148602	0.158265995014965		1.22286567199421	0.39501583130291107		1.01435656570511	0.849900821828152		0.863824334047139	0.09283521937142		1.25297995944075	0.11020622525232301		1.4355438172121497	0.00831531391760217		0.900373006692869	0.070060632744841		0.9262456518210241	0.25164917285524		0.680016863107001	1.20839927703804e-08		14.89427728785428	17.097324325392	15.044243467727869	17.14112139018068	20.747124510580985	32.22134904713944	13.424986259498537	20.81426586946271	22.638013883473082	18.174285428323966	18.949919090660803	16.681692861650596	20.921652048942793	13.599242675795134	14.94597466531268	25.841465469309753	21.08363143300773	18.226307055572093	22.00958169512026
2900011O08Rik	1.40680043838221	0.88921847937826		3.2440389093494	0.237939406609133		2.24279577725088	0.37073280625449107		1.00432143737925	1.0		3.1385806598396404	0.6410114012092389		1.28924459940177	0.945831647869893		0.510653458422739	0.49860831648041903		2.04106839778829	0.586405693540706		0.453652687642185	0.786797933752065		3.55247275339657	0.22061571545259803		0.0	0.0264365595157602	0.0	0.018163312081143697	0.00848317939008022	0.010729604671303865	0.07438973044761979	0.0198296310675129	0.030012964695557465	0.0	0.009454321709984295	0.018603635094888476	0.008505622977190617	0.018220693252653023	0.00941900221009035	0.028013123322673902	0.009136376144531026	0.009297189492885364	0.009197748517547328
2900026A02Rik	0.95919908704365	0.470569513195654		0.888239466439455	0.25964029436721997		0.8106646688132579	0.0498068494934343		0.5786206447501179	2.34018636601573e-12		0.973065649227961	0.799348566271354		0.6780248934806329	0.00153053343707802		0.772052897920596	0.0519636417540053		1.05220295610512	0.37830386996394894		0.575589760803959	4.97089750390628e-17		0.8409232787160991	0.0337403993485735		7.703223721483027	9.578823153453909	8.299547817876144	8.951451214101201	9.133132790547489	6.311519494308583	7.569761066788329	7.523090115685375	8.05586115995934	5.269866175813268	4.4864708989506745	5.2187551807237895	5.596125291619723	5.255439040167308	5.494018934610695	5.345053832967238	5.681432588145152	7.15555857248979	4.937585193144935
2900092C05Rik																inf	0.989700471117701		0.975593874980678	1.0								inf	0.9920248551576221		0.0	0.0	0.0	0.0	0.0	0.0	0.0	0.0	0.0	0.0	0.0	0.0	0.0	0.0	0.0	0.0	0.043176863122675796	0.0	0.0
3010026O09Rik	1.14191541674273	0.34120981308941806		0.778977333282478	0.272658310943047		0.900058462112515	0.696094993885867		0.88812881775163	0.556887773887954		0.777860752775968	0.193137468288867		0.9182772968859569	0.7094263894606949		0.942068916531447	0.795666481409383		0.990014980791743	0.9620539469185291		1.31433030720227	0.0603669591210626		1.1128379012918501	0.528181018811254		2.022799057479686	1.4841176345311247	1.7421618329164956	1.5558714539291678	1.4779731793955084	0.6854299125581856	1.8206380225914514	1.0076491307686073	1.4524938382460357	1.6137227420606328	1.1804714380281764	1.5125595967914827	1.7535620117493693	1.454970682228059	1.8598180709684102	1.0574541287266332	1.5652461150400676	1.4038208166310364	1.5223448361675682
3110001I22Rik	1.14116190222078	0.447302612380416		2.20709197464367	0.000123086157135528	Up	1.5900860795268	0.0182715159142134		1.32430250401889	0.20249155550786105		1.14421365519973	0.5181450118130321		1.52462981784803	0.0565013006972101		1.01580376161398	0.9336560272912321		1.5859351132722	0.0049470950153769795		1.33209109669048	0.097275497314282		1.71157496483105	0.0046717142836053		1.2939986215307895	1.2612093222490788	1.5581713090161609	0.9998277562730123	1.4009094009540295	3.150014789161934	2.495938062428394	2.8016523814641503	2.3496679962608495	2.4133385547415354	1.526588328848414	1.297150293568363	2.0288893840315394	1.537912467860178	2.2121967897128902	1.9189656041142755	2.615215362994698	1.0917936046070917	1.7889421039690934
3110002H16Rik	0.994079016175307	0.9226001935757929		0.921974501127197	0.44893674006668105		0.963871517024554	0.7320718665825542		0.8619966623265	0.0851778410325009		1.02780320623301	0.763762935380307		1.0054143510342701	0.963465207787398		1.0656501897017099	0.652839666013021		0.9519274806715681	0.432894001537193		0.8424457873104251	0.0156625534436132		0.93725031844065	0.41393706312607603		15.7733392609293	16.241855361131094	16.40649071135208	15.463594172699846	16.49982615090713	13.046245902946731	15.448187310437309	14.92910722889805	12.730677361347668	14.156384299846337	15.027787385866665	15.480418929628646	14.540543276931807	11.758104356667992	18.639913171861867	15.180716722846844	16.032573044432112	14.041227313693154	14.474177333910058
3110009E18Rik	0.975451783515006	0.9031584389616971		1.20835378950653	0.502629102700648		1.0479144859162501	0.882678413432903		1.7391850920766398	0.0334045705632679		1.22841216461774	0.395478808559584		1.02181843862178	0.940105801055848		0.735684236390093	0.271040330505399		1.12522666245687	0.584339230528025		1.3950461062301898	0.10387891717227099		1.35466720638029	0.20052214183914396		0.25702732214117563	0.20350643210569572	0.3134758105749774	0.4441330465135542	0.24200452381370385	0.29151389162108665	0.27429259590730815	0.3097833081383426	0.46207460229202013	0.5410470229087173	0.7449101785539466	0.46753602426427904	0.35818992055966886	0.4826641546274933	0.38385896874577774	0.24101241701817663	0.1737590948369816	0.2904859003870819	0.36234733176389117
3110035E14Rik	2.58949670677516	0.186303271535757		0.859973019780065	0.97495638596752		0.7146807919757729	0.749575121494014		0.67642843253374	0.7064821631587701		1.30689972970341	0.85703139274578		0.278356139966781	0.21513647555463697		0.273521309171009	0.18735307719245498		3.1271834992616303	0.0896952553760812		1.3786723946089399	0.826511345980905		2.63577221318923	0.24891340084449998		0.03190754787798147	0.049040771840970915	0.11985851387958725	0.050540398975708285	0.06294641550568467	0.0	0.17742295834223648	0.01839234058223035	0.018558377500275676	0.0	0.1403048633810534	0.0	0.06311295016146963	0.016900021730418054	0.03494517795171268	0.0	0.0	0.034493243979879684	0.01706215539245052
3110040M04Rik	19.027602998042802	0.0465730607729985	Up	1.2542025304986202	0.7469785413945609		inf	0.00346145820542029	Up	3.48125463694578	0.0445052361837653	Up	inf	1.11775322287505e-05	Up	1.4345284512233	0.580399415253854		22.959018397105698	0.0038588408456953	Up	0.0	1.0		0.0	0.992946478145173		1.17464861776553	1.0		0.029664339290293735	0.243162878035277	0.3183772993284252	0.031324825269463695	0.0	0.07401799628558746	0.21993269865293957	0.0	0.31056589372252463	0.15974034922381602	0.3587126309473154	0.2566737238762676	0.44006922148031735	0.9741373669195522	0.09746524107244017	0.06441601909126725	0.22059497687588794	0.32068252206498404	0.15862628131779405
3110040N11Rik	1.1953716147351399	0.0482305719326072		1.06830895877735	0.613852773653275		1.1058018801633	0.474612138274166		1.53088274847264	0.000263858635175061		1.04089473845614	0.733770275480749		1.0222164164655	0.8678186551787159		0.90233834614014	0.5222078873550491		1.15639064974294	0.12026148914197501		1.7753668979861998	1.1140050208382002e-09		1.3538622208901199	0.00571189578088889		3.133430927948582	3.0510027982560413	3.344425072822803	3.3819505770154046	2.868787708919957	2.5917639557404883	3.8718988102313054	2.9537710713190615	3.423474070777786	5.0526682854863605	5.290608813735359	4.9431321654373335	4.948054218213353	4.4746101798370885	3.96261303466303	2.800638313183925	2.8689900917837647	2.4703363722219445	3.573298679774525
3110043O21Rik	0.9223190718508292	0.247772803725942		1.22968063867542	0.0868537383655086		1.0688530443809499	0.5848983657768689		1.2915620635562	0.00902041979249717		0.915796273699397	0.382956921506294		1.75724059887916	0.0045815614677466796		1.61558415402088	0.0134636958617351		1.06259843443853	0.40540556916654996		1.3140918596528999	0.00044513331840621395		1.00230518010275	0.9502488124715459		5.291336494984739	5.104502325808627	4.969135603517712	4.963385184323692	5.941127651585392	5.670909374428384	7.338272921729883	5.710758118272899	5.79505241601329	6.4110305826155285	8.214693446760537	6.71232335874792	7.209453610660444	6.20147069194974	7.243846194587726	11.795708800126981	8.058035941911415	5.720131217826955	11.498504338805759
3110052M02Rik	1.84148934895015	1.43933770246871e-18		0.6815161973009101	0.00175713687466855		1.35149917458359	0.0164356378422473		1.03786283277641	0.7240214652390491		1.8138725547133299	1.74201408669188e-08		0.7953821546858001	0.0973584024335971		1.75137829328408	0.000218453220794168		0.9298667292430121	0.372457148587094		1.06366398239029	0.477051447408791		0.8362449520681791	0.0882706389923714		3.3786923964745044	3.557102592984298	3.4805732753050016	3.4471302309525673	3.656810459624341	1.7288682251263277	2.4626097239867852	2.3634312683349328	2.5426437233174832	3.8157431708494483	4.004764607222231	3.8242780196042023	3.292065644447364	3.6471899383020516	3.9193952899821767	2.2879089444448906	2.853239697694823	2.486474422419798	2.039713799654752
3110062M04Rik	0.9821910335172529	0.83586011919716		0.560213003792615	0.000154018487406954		0.716777897171471	0.043743948698672		0.795985633248662	0.0661108998454435		0.8869245556071401	0.37017233232447794		0.610887942744895	0.0019608551742147803		0.6758688111441989	0.0210396214721453		0.768764690631167	0.0033775058049441103		0.888096057721853	0.20175723123116898		0.8871870433900451	0.258103779551719		2.9389987019400845	2.819788545329997	3.0969762813075903	2.553343626549343	3.0702957638249977	0.7500010580014925	1.9478817729880162	1.5709069160346687	1.9735903139409037	2.4027198150881057	1.7182323027017805	2.239572655747767	2.721692082626666	2.674621594630899	2.399464827859402	1.1313592254794669	1.7597918326437099	1.631908361497379	1.714464190301833
3110067G11Rik	0.0	0.987860044662973											0.0	0.9997432823243471		inf	0.989700181355595		inf	1.0		0.0	1.0		0.9814830473387529	1.0		0.0	1.0		0.0	0.0	0.0	0.0	0.0	0.0	0.0	0.0	0.0	0.0	0.0	0.0	0.0	0.0	0.012707699923791456	0.0	0.0	0.0	0.0
3110079O15Rik	0.0	0.98786005217702					0.0	0.9399001945595609		inf	0.9984433693557009		0.99850497542148	1.0					0.0	0.7801983134348871		2.04760896545176	0.9993776625897659		0.963402768438186	1.0		2.14930089451649	0.9848592002364351		0.0	0.0	0.0	0.0	0.0	0.0	0.0	0.0	0.0	0.0	0.0	0.088840622520986	0.0	0.0	0.0	0.0	0.0	0.0	0.0
3110082I17Rik	1.39030840136713	0.00032190407144685296		1.15883684089557	0.32749561042219894		1.22158399977859	0.17045598761819		1.08698055956676	0.48461363188886003		1.0994948041512098	0.422977774781646		1.12028695430305	0.484506028172863		1.13820150116419	0.423691265814519		1.3203727433516201	0.00497591268089236		1.38530941260928	0.00143921188099736		1.36604036312813	0.00813230780727394		5.0941709370936685	3.7780736097790224	4.686343720839968	4.533999446850838	4.546271825042609	5.508054843820715	5.5153860345395564	3.8872510169580017	4.881765263909586	5.094467263461453	4.400048540866164	4.748861882933564	6.1896911758668605	4.728200354432723	4.224206788884833	5.636340204818812	4.200536111609823	4.431814095251702	5.915065050452612
3110082J24Rik										inf	0.9984433710664709		inf	1.0																	0.0	0.0	0.0	0.0	0.0	0.0	0.0	0.0	0.0	0.0	0.07287346799143045	0.0	0.0	0.0	0.0	0.0	0.0	0.0	0.0
3300002I08Rik	0.9030675725146491	0.7266640644795641		0.5565505558314771	0.17788987600515302		0.633246514561735	0.310856526686478		0.9466110659791089	0.904393707881732		0.9817036366966451	0.9658809664245971		1.1648498539183703	0.6748355661675711		1.16266940067528	0.696992895978457		0.794892946113032	0.409080741275762		0.878758812629057	0.6571419697760079		0.903834092122104	0.7764448012999781		0.18593465857021216	0.20783635619305094	0.417256312969587	0.19634250519629934	0.35013420466663536	0.14761767277833748	0.20886782219145522	0.11692098956562792	0.09831374516851495	0.2002489723581002	0.26014471386036575	0.23766638611249144	0.25075752846318616	0.35811415727953677	0.2961975588619902	0.27528853903531936	0.413007939703707	0.20100226964804552	0.34347230567787773
3425401B19Rik	0.8693962976220571	0.289011481139052		3.8433543614969103	0.259756634877406		3.8479294740755	0.26099890309209		1.39979334172142	0.523632407137834		2.19937135989354	0.222094313001319		0.708769515177563	0.136067460352062		0.9526889885142399	0.8388979192877359		0.8708045854264159	0.322147878443489		0.560592770306905	0.000248726384219409		0.646371093483287	0.0161502993147241		0.32456868155740093	0.4818828699782602	0.469204189802355	0.34273668252751144	0.3201505043191191	0.23965206639990946	4.927321447491431	0.35127070271445204	0.37755756977273974	0.2782179099587078	0.33495592726337275	1.547465684411922	0.412711088013615	0.22453515061945736	0.3989946272320191	0.2517142382285776	0.2533237633654022	0.207658226182414	0.22668927247833165
3632451O06Rik	0.826602466323641	0.0250304723587668		1.0962404974753102	0.519021751899326		0.9343984462945959	0.782872429631729		1.04179175558404	0.783984615224687		0.831350560793049	0.12165638263032302		0.647747418315944	0.00701290744129748		0.5739393622066159	0.00101656631968528		0.971157687815341	0.790834472346549		1.0455824261551299	0.649393687456717		0.9307067840192759	0.471937187702415		2.581236070551897	2.5431208251980943	3.013900720437554	2.0967099223599743	2.6999842161650687	1.20320020963428	3.224616214336098	2.7795777417145278	3.712063750630455	2.5661117455897497	2.853163972313855	3.0679132686466013	2.2442507354488557	3.0197863933677294	1.7862737022583621	1.5860715261381455	1.1752055647934332	1.8398321098556742	1.713977987067949
3830403N18Rik	0.868159832869346	0.770056362967928		0.685692175725538	0.568353732271413		1.07400950641366	0.936167432906335		1.12590563268716	0.8707080589699191		0.583951436241996	0.183469539230903		1.06011655608279	0.9936721536071171		1.1984712491592802	0.804264677868806		0.555422798558241	0.295980303108362		1.70706424483181	0.217154943519231		0.7672829173614019	0.606651300740311		0.3354854090117824	0.3819475558581972	0.2800506478990063	0.15745088126645387	0.3676873647665268	0.13951632584328838	0.1842446947659523	0.08594778509614096	0.39025655560147154	0.2810212184732177	0.36880172254020843	0.7257054370445937	0.14746405583915229	0.23692244540253224	0.08164976695902369	0.5666153937368215	0.23759936554164557	0.2014845464880435	0.43852491319145004
3830406C13Rik	1.1052028942978402	0.0981940028930175		0.7933495855433759	0.0509845944173832		0.8961220543497591	0.3944296088471021		0.9586083242240592	0.628064226140297		0.979326814805723	0.8099180089492141		0.81086253521194	0.110973300373309		0.9688644377390921	0.8228310379195501		0.9796993878525269	0.7571803251052779		1.0918490476351	0.224546895013439		0.924261391139798	0.34254368476065694		3.9901744343370926	3.8298943620203456	3.9213426800347926	4.289675847537866	4.0069883265108475	2.136688985081351	3.40089444972898	3.1660193797488048	3.4322733252392013	3.954348651129611	3.8315200296262555	3.7307181450704943	3.95815764867114	4.1440846690583095	3.6197645179446627	2.818621469335224	2.7514648664871126	3.0792344344213145	3.489748192294848
3830417A13Rik																			0.0	0.7862158420863041								inf	0.756790365768822		0.0	0.0	0.0	0.0	0.0	0.0	0.0	0.0	0.0	0.0	0.0	0.0	0.0	0.0	0.0	0.0	0.0	0.0	0.0
4430402I18Rik	0.7969483300496442	0.0165798158857668		1.2648443040911201	0.0970493532142618		0.9992201985988539	0.948949727547813		1.58344537511109	0.049367027163705994		1.1156322606588702	0.615087608631871		0.916438820414956	0.58748956767822		0.633550497251469	0.0065816383303893295		1.0098991563643	0.895324708942751		1.1399397621052199	0.18587345637142003		1.15133080095154	0.211072368606966		2.9043856706831033	1.8553816320609549	2.3667467912206366	2.3664823039430876	3.147797978363701	1.9235805226517513	3.478105861666004	3.1209713698063433	3.7122382717282747	2.780428352187967	3.823493050137118	3.4903463192130673	3.6171331383620555	6.6280919851692435	2.316941694567839	1.751906753353118	2.2093278099119256	3.352941565858717	1.5914310319345568
4833420G17Rik	0.9304478916215619	0.16542030722576997		0.8588539804422909	0.17764245601466		0.8510844766228158	0.15167023058535		1.05250954539625	0.5397986230124721		1.24477565878981	0.0137818618018628		0.9291711954005291	0.574671731637456		1.03540318795047	0.7902789765392672		0.940219508817318	0.302200363852698		0.7939261586927131	0.000606425213813953		0.8341728346515781	0.0123135565158098		8.681525624835327	8.590041396224587	9.861446373491415	9.608149842442035	8.497194104734328	5.522417287578569	8.3794476378166	7.5944435381858755	8.122435805436865	10.064161748389397	10.22360391864064	10.340785442158742	8.497564887358497	9.51220063785505	10.136442210763487	7.095760130849548	7.314842785902961	9.675061721032955	6.5909208263164025
4833423E24Rik	1.8650172414184298	0.43590362209944106		0.328233132745091	0.354227838291424		0.357261353848707	0.4374100418971		2.62305626970747	0.31680416002269		3.8271404521932797	0.189525419514823		1.37365450354267	0.672788125822455		1.8820599280236399	0.418456147206692		1.7151586811910502	0.568752664098477		1.2966222707686101	0.8275863755925029		1.35899187318995	0.774972461546883		0.30174882815171195	0.030918484640390563	0.09715703698200369	0.09559184067393608	0.02976412851878591	0.0	0.03728631508319866	0.03478717473920957	0.07020243215831284	0.0	0.19902890189707	0.9464557951775783	0.05968574841679635	0.2876814975036089	0.16523780731766816	0.03276233137164156	0.09616781442101024	0.09786050613994945	0.3549839653371738
4833427G06Rik	0.8532076559827121	0.0471228479285861		1.2645765339511001	0.0623237991667964		1.2795440124356598	0.0829862431744055		2.24181066703524	0.000505648418827288	Up	1.0578816669368	0.7686802389498101		0.9259997458031121	0.604541850142828		0.732301784264683	0.0503130221057473		0.844096023751965	0.0844254303647338		1.82466515945847	6.98979001866585e-13		1.07695032300956	0.48455675737529097		14.826964032058507	13.847890585194799	14.434610537423064	13.786399163690703	17.99020738329662	13.177782030318065	17.915954119041206	16.8663933472667	24.268754337670178	22.25688050307884	36.276976547821754	31.5052920402293	28.224620287613746	52.60941874311696	13.50813744570088	9.331346084282968	12.754333942275531	19.50370410004261	12.138369597139336
4833439L19Rik	0.933928515512502	0.162645526089736		0.889176495784193	0.224622078173185		0.967761666621356	0.7100129464139799		0.756390251055962	0.000192227189028109		0.994636698158492	0.9548979668385609		0.81570624893711	0.0912805861963378		0.9613603043835859	0.766560859367165		0.858999810024855	0.005128468792954729		0.7168879385115251	2.38597729322542e-07		0.7913930337908479	0.000494275847389806		51.322783010519224	51.40049908744683	50.26743457871976	53.82667646252371	52.78261829026723	44.71310707770082	40.94576800331715	43.03481756029053	45.60517564813133	40.32163006493654	36.406873005033745	39.26035793928677	43.86546336898952	40.82869220909567	38.989668392000304	38.094119389945824	41.902560079230604	46.29781135357477	39.41109831046024
4921501E09Rik																inf	0.989700471117701		inf	1.0											0.0	0.0	0.0	0.0	0.0	0.0	0.0	0.0	0.0	0.0	0.0	0.0	0.0	0.0	0.0	0.0	0.013793221595114254	0.0	0.0
4921504E06Rik	0.7740571489175121	0.8213487070300519		1.19008123207143	0.9347847282718571		0.6956668791317699	0.7706562219795591		1.08035043005917	0.993289789662059		0.73349929580226	0.8468757680416259		1.31175089891474	0.8480286216700791		0.36066248387395	0.282587692724807		1.32450879996454	0.712102021656065		1.1368110745336202	0.945274626383927		2.8042308241097005	0.24888066131673298		0.05074319116124098	0.0	0.027230473605235565	0.13395895836292607	0.02502622582542628	0.06330680919835176	0.0	0.05849939065425961	0.08854124115775236	0.0273248461646328	0.027891192589534507	0.0	0.1254621832364045	0.08062929529168013	0.0	0.0	0.08085966432105902	0.19199345807064264	0.027134276065738424
4921507P07Rik	0.9838878256892339	0.981199739161323		1.1699636767163601	0.646109279991465		0.9319977391949721	0.733263877975572		0.898826093460975	0.699934796060963		1.2004728799167401	0.575045289070281		0.816187706207634	0.48377267219290504		0.9917089899723421	0.9951481445082491		1.23719648205067	0.28844336488375605		0.743378781729108	0.187640395941281		0.807915834527195	0.41596331287007793		0.5897171733939945	0.4531872123441082	0.4549137330237469	0.4086646468825938	0.5998674760011201	0.7357265422747193	0.4326645079335285	0.40366487831670694	0.6216821035549035	0.5557273533852395	0.4456929680635728	0.6976194588318817	0.27338841812876546	0.33186889356010135	0.24219706154137363	0.3001333546278509	0.3523945646235642	0.8367268357525942	0.236507818350445
4921509C19Rik				inf	0.8605721179582779		inf	0.8682519441644829											0.0	0.9959949620486179								inf	0.9920251284714731		0.0	0.0	0.0	0.0	0.0	0.01612850821681883	0.0	0.0	0.0	0.0	0.0	0.0	0.0	0.0	0.0	0.0	0.0	0.0	0.0
4921511H03Rik																															0.0	0.0	0.0	0.0	0.0	0.0	0.0	0.0	0.0	0.0	0.0	0.0	0.0	0.0	0.0	0.0	0.0	0.0	0.0
4921511M17Rik																															0.0	0.0	0.0	0.0	0.0	0.0	0.0	0.0	0.0	0.0	0.0	0.0	0.0	0.0	0.0	0.0	0.0	0.0	0.0
4921517D22Rik							0.0	1.0					0.0	0.802246839239464								inf	0.99907013492301		inf	0.714152610530677					0.0	0.0	0.0	0.0	0.0	0.0	0.0	0.0	0.0	0.0	0.0	0.0	0.0	0.0	0.0	0.0	0.0	0.0	0.0
4921524J17Rik	0.9793434198640258	0.7925614294353059		0.84468941139677	0.21693284644441002		0.8518763436697779	0.24013376658819602		1.0533250239201701	0.634659379173803		1.05784484655545	0.611670296458106		0.869452113229375	0.355469444037169		0.983377157616134	0.9126621513796399		0.9723248818205509	0.7637775049147829		0.9848162316182579	0.8571589932788879		0.865217157278533	0.16707334415545902		6.471140778271714	8.59039564941209	8.587484103653862	8.280830486468808	8.458330854587771	5.80644497256757	6.341829459150814	7.6072680960267105	6.081423229664004	8.273929155520825	8.515504600445642	9.343527013964188	9.079717865737598	8.306991120182579	7.645796798411198	5.641591299610166	7.145459540266223	6.961082648872433	6.682074915489029
4921524L21Rik	0.0	0.6826492844122121								inf	0.9984433753401759		1.0174992392021	1.0								0.0	0.7104496399575129		0.482373522155428	0.9849705265570401		0.0	0.7828140841983131		0.0	0.0	0.0	0.0	0.0	0.0	0.0	0.0	0.0	0.0	0.0	0.0	0.0	0.017601427861059584	0.0	0.0	0.0	0.0	0.0
4921528I07Rik				inf	0.8605692756986171		inf	0.868249706860871		inf	0.8323440957057979		inf	0.818710401397407		inf	0.989700181355595		0.951819416477652	1.0								inf	0.9920248418409009		0.0	0.0	0.0	0.0	0.0	0.0	0.015974431964197747	0.0	0.0	0.0	0.0	0.013982289687386303	0.012785467338202626	0.0	0.014158439121803753	0.0	0.0	0.0	0.0
4921530L21Rik																															0.0	0.0	0.0	0.0	0.0	0.0	0.0	0.0	0.0	0.0	0.0	0.0	0.0	0.0	0.0	0.0	0.0	0.0	0.0
4921536K21Rik	1.05905378495817	0.7749955464873779		1.0799936054597	0.76574699918385		1.3215809524038302	0.2928041142661		1.6477757396161699	0.0294713284555813		1.15624120309382	0.5168944153749221		0.991118849097011	0.9940675357424991		0.745077863547733	0.258811633283862		0.866391024758738	0.47571397620775396		1.5187095498793701	0.0355303663391291		1.40680165746555	0.11477299664974899		0.7380052508233047	0.5571940814872524	0.7086995987648321	0.47169108547471267	0.7662728274125937	0.5088242471931693	0.7199477568585533	0.5597439785673046	0.8810834280526222	0.7948211173144069	0.8753445179245659	0.756197262130501	1.3637327180755217	1.645847799995182	0.7019135428494222	0.4217305451582585	0.6808519634428667	0.8188061065682172	0.4984912687768355
4921539E11Rik	inf	1.0		0.0	1.0					0.0	1.0					0.0	1.0														0.0	0.0	0.0	0.020770116252170512	0.0	0.0	0.0	0.0	0.0	0.0	0.0	0.0	0.0	0.0	0.0	0.0	0.0	0.0	0.0
4922502D21Rik	0.624626522221269	0.967935322990517		0.8784064617184009	1.0		1.7041730810796498	1.0		4.08911473880419	0.487211314167087		0.4185962226840279	0.35688221276589793		2.71245443908822	0.6973694682078029		1.57799284977209	0.8798164047879641		0.31974033960724996	0.7733289020244591		6.123260563172559	0.0338231070971342	Up	1.07541338565577	1.0		0.027982761443898437	0.0	0.0	0.029549119709334493	0.0	0.03491107474779772	0.0	0.0	0.0	0.060274069030186166	0.0	0.060530924975773615	0.027674872339653784	0.08892741208834727	0.0	0.030382239054053954	0.0891814899831603	0.03025040411774258	0.0
4930401G09Rik																															0.0	0.0	0.0	0.0	0.0	0.0	0.0	0.0	0.0	0.0	0.0	0.0	0.0	0.0	0.0	0.0	0.0	0.0	0.0
4930402F06Rik																inf	0.98970078681833		inf	1.0											0.0	0.0	0.0	0.0	0.0	0.0	0.0	0.0	0.0	0.0	0.0	0.0	0.0	0.0	0.0	0.0	0.0	0.04009116286064061	0.0
4930402H24Rik	1.04110889636399	0.41924950957719		0.8239762589580492	0.0624672727745084		0.9145625166239899	0.422419089287641		0.657408743032722	5.04788115506468e-08		0.953885800715542	0.58502445157603		0.650503786146245	0.000457297039811078		0.7840348412100648	0.0695206830382031		0.9391939215918741	0.24359958541395502		0.7243996491588051	9.759833969080142e-07		0.8625338139056391	0.0311624081349122		12.756238943561833	14.229874379138748	12.990284282580374	12.144258276921681	14.2320679498951	8.422630783590758	12.551661383472313	10.413206241579715	10.246881411580567	8.094341726633363	9.095836579372483	7.954021828805485	9.75702172714348	9.68683251911885	8.612508063156683	8.02520897682918	8.704094522582718	8.937942180581722	7.472777637971823
4930402K13Rik										inf	0.9984433753401759		inf	1.0																	0.0	0.0	0.0	0.0	0.0	0.0	0.0	0.0	0.0	0.0	0.0	0.0	0.0	0.03024164472478514	0.0	0.0	0.0	0.0	0.0
4930404N11Rik	0.9566372334348281	0.776914859566674		1.05065065914164	0.7869091619176259		1.20235926349181	0.380769019774651		1.36120445158238	0.12754528952467997		1.2591999869381798	0.31210015597298996		0.7618925137469101	0.22929880307940098		0.6000557107701059	0.0213398239550598		0.8368505116260071	0.25393625298122396		1.04176936524354	0.782149128928431		1.21205476636421	0.257022870424272		3.9505217084207582	4.497638557040987	4.396996647300657	3.553632407979274	3.9689073532064523	2.738133358996336	5.2431533425625965	4.385686691582076	3.9997709458831556	4.806184884243701	4.905799923618787	5.934425756168022	3.762349119625681	8.757153562298106	2.804287679585461	2.2240673296605022	2.4869873158661258	5.456955274034159	2.034250820329834
4930407I10Rik	inf	1.0		0.0	1.0					0.0	1.0					0.0	1.0														0.0	0.0	0.0	0.0	0.01073241098954724	0.0	0.0	0.0	0.0	0.0	0.0	0.0	0.0	0.0	0.0	0.0	0.0	0.0	0.0
4930415F15Rik	1.07624385206349	0.948127143576566		1.1671047719283703	0.866106230295376		1.0169881988290301	1.0		1.02284240084518	1.0		0.7389923907827529	0.617142855830553		1.23254122665067	0.785633445648011		0.766845761307993	0.631088465802992		1.2360341647861999	0.7126730588207599		1.50489900977381	0.394005047238508		1.7280118370909598	0.30228311948869		0.08060348374058889	0.06607184098802549	0.12111258203368566	0.03404613222058388	0.09540752673586732	0.10056027713498486	0.09959962098159438	0.03716955576129875	0.11251531216241961	0.06944704085469135	0.07088642986610927	0.10461448067309512	0.04782997118689055	0.11953791527707557	0.035310806002570805	0.08751510520167412	0.06850254377484771	0.10456243046659153	0.17240675090596005
4930415L06Rik																															0.0	0.0	0.0	0.0	0.0	0.0	0.0	0.0	0.0	0.0	0.0	0.0	0.0	0.0	0.0	0.0	0.0	0.0	0.0
4930415O20Rik	1.38110649556254	0.534091641454517		0.9001322988589159	0.912930790444297		1.9695421935905901	0.419371997353214		2.53210376473404	0.0544182143786603		1.4901757763484902	0.341941358542137		0.8226261656981542	0.784001887837427		1.0326137784513298	1.0		0.632106515840697	0.49565597451487		2.37072033171703	0.0416271980672993	Up	1.0993116672540502	0.940544752368381		0.26949475729803957	0.27613593614341747	0.6748923740887713	0.4742999161825156	0.8860875716281671	0.5603659259430075	0.5550127289327714	0.5178126275226868	0.10449743656073954	0.5804840111016693	1.5800409879696722	1.651713552629568	1.2438045981910124	1.6177142709051584	0.3935345658378386	0.585207014429852	0.38172618916231393	0.2913338389502029	0.3842903832914474
4930426D05Rik	1.49935230744432	0.101762587823146		1.14109091376538	0.657878711171944		0.815502602440487	0.5348031663671869		1.4031689789202602	0.269214345331297		1.5488760644747799	0.131498075761187		0.8655341190175909	0.7368845009893191		0.796332890432823	0.6073029059001179		2.1002878420469497	0.0013746516735652099	Up	1.37331444453895	0.248159386024875		1.6286638975951102	0.096522057284363		0.6867333070818962	0.6765928132345208	0.6236556469130523	0.4741520824424068	0.4689589703765073	0.36247670180999114	1.1423171075489045	0.6699015935493502	0.39942448738385533	0.9956180311622569	0.8710745446663972	0.7998886594980412	0.3918330626583189	1.1191765039967236	1.2149485323502727	0.2294214165660926	0.4208903046737721	0.48540505599633793	0.16948703138412408
4930427A07Rik	1.12127729986754	0.41686327528463796		0.8234682261852578	0.31693037969189597		1.08986850023686	0.7332303367591401		1.45784991234968	0.0618662280510536		0.635217836017314	0.007872887939874841		2.91958730142905	0.0030780146492412	Up	1.23609526878968	0.4499164447731429		0.848123541849343	0.26533034861729504		2.5961946577300896	1.3300347157835e-11	Up	2.64949119292075	0.000264206700128649	Up	1.2578564042073823	0.745361263104259	1.171097041893362	0.7361473989703712	1.240733887926916	0.9453565248397683	0.7865134183123603	0.6114973562577897	0.8461956353151033	1.1588341018445942	1.5327104009977044	1.573551461307622	2.4580565897909845	0.9953332023249553	5.72619185329022	1.859347751063312	2.656438808186922	1.3434064712724105	3.2253474688262953
4930430A15Rik	2.0907239367669903	0.268405204879052		0.6869642100700469	0.7335542411671129		1.05567591196458	0.989503697723466		0.981532302348021	1.0		2.1608398849213097	0.42009106909		0.270843852711036	0.187244458745118		1.2051791454957599	1.0		1.36301697913105	0.783348770982478		0.962437166987764	1.0		0.46871468199257893	0.585271639858065		0.04740762474924332	0.07286384142525608	0.0763214952515973	0.15018391751569446	0.14028687148015176	0.05914538257971884	0.0292901822448437	0.027326988081849943	0.1378684128050783	0.0	0.13028892762104233	0.051274914070387256	0.02344300374878831	0.27620702181970425	0.0	0.0	0.050362942439596665	0.07687410389082276	0.0
4930430F08Rik	0.8938585117256659	0.25158524928677		0.816716995076486	0.253058393827939		0.908400989971703	0.5947401642577429		0.985250044310188	0.92200548489234		1.24983423695389	0.14310198008261302		0.7742840990226991	0.14858667827746802		1.12962636700809	0.533400491941955		0.80491344690514	0.0462583755348601		0.711712448781485	0.00244299559191153		0.612329978635172	0.00023323292355462		1.436071045123548	1.6835626261120555	1.69402647094067	1.7487063779944474	1.7227977442266729	0.8393226428679186	1.5187294877717623	1.416935622488288	1.3996274976295693	1.7138310383747248	1.7493526320049722	1.7351274356795932	1.5866081773798257	1.5623618562473347	1.4877709445128975	0.9551928571406337	1.2644558601819347	1.1748240915223447	1.355968128524809
4930431P22Rik	0.619534925362332	0.798611188798822		2.65616145280467	0.5036072863091121		1.63994962536621	0.7153195759593759		2.62438146087294	0.5577455105467121		1.4391315719866202	0.82525839890663		0.854032945655414	1.0		2.6067109072193397	0.8336748843634699		1.00451362312767	1.0		1.15174817554703	1.0		0.199931822411205	0.437352884851555		0.038724049918936375	0.03967832948900084	0.0	0.0	0.07639384090503315	0.0	0.19140119090689942	0.0	0.1351383452247797	0.08341049766020431	0.1277089488562692	0.20941487182212615	0.0	0.0	0.0	0.0420445760557624	0.0	0.0	0.08282877263631348
4930432K21Rik	1.11954649352285	0.6729653666560489		0.7657944470415041	0.466369746617541		0.9031715556773491	0.8180075923963159		0.688129124418958	0.30031712079069606		0.907744501081292	0.818201634649207		0.9335611392798241	0.8713870510862359		1.07935399652755	0.830205452722548		0.9499812609129259	0.8509251115423359		0.8559424129656109	0.581606376144569		0.967544225302712	0.93011216375311		0.4101880843265113	0.36298323643641506	0.5002738275109284	0.5709687439838512	0.20230220832258777	0.3023962217153392	0.2764683868655214	0.2579379073072305	0.347021923540175	0.18072274493044266	0.4304264572563147	0.30248814818751557	0.29503626280103223	0.23700932565387164	0.28587897870361506	0.24292421721107166	0.4951801958788726	0.644986980939503	0.17946234071201253
4930432M17Rik	inf	1.0		0.0	1.0		0.0	1.0		1.0687248603622	1.0		1.10726819081706	1.0		0.0	1.0		0.0	0.597338518393916		inf	0.999070128149401		inf	1.0		inf	0.555859770300333		0.0	0.0	0.0	0.0	0.044500937492594726	0.0	0.0	0.0	0.0	0.0	0.049595341570032966	0.0	0.0	0.0	0.0	0.0	0.0	0.0	0.0
4930433I11Rik																															0.0	0.0	0.0	0.0	0.0	0.0	0.0	0.0	0.0	0.0	0.0	0.0	0.0	0.0	0.0	0.0	0.0	0.0	0.0
4930435E12Rik																															0.0	0.0	0.0	0.0	0.0	0.0	0.0	0.0	0.0	0.0	0.0	0.0	0.0	0.0	0.0	0.0	0.0	0.0	0.0
4930438A08Rik	2.12236661107691	0.34569543626779		4.9109738978558894	0.136185067055394		4.01155191123861	0.158987060622053		0.9527985951266099	1.0		1.48966960183409	0.7125778119189058		7.59740751101689	6.45456272995632e-05	Up	26.6184352479005	1.76693583465113e-07	Up	2.60101420719454	0.19558950234483605		1.36391006811346	0.8013615113167231		0.606401174660418	0.783045214031611		0.1599448087703849	0.0	0.05722111405616086	0.03753285600269889	0.03505945931782891	0.6651529830487429	0.08783983350603249	0.16390461918369278	0.10336516793669799	0.0382796167171787	0.019536508196234585	0.13454960411864114	0.05272832195856442	0.03765142904917325	0.07785409446494813	0.6560482223982332	0.41534904818674706	0.4995070224852831	0.43714542202796763
4930439D14Rik	1.20180594682771	0.943995715353938		0.438944208244862	0.676775777265556		0.59699977081454	0.8926672421235341		0.496723030610878	0.662838204291402		0.697773132463354	0.896060821128935		1.04317459037537	1.0		2.9180198209306196	0.413866550216826		0.8838550159235551	1.0		0.872363996848625	0.963265580087768		0.428300256665671	0.546698906840785		0.11434335279661949	0.0781074162204769	0.04090694835449181	0.16099175565775342	0.0	0.0	0.04709703217030715	0.04394032191571824	0.044336993323372244	0.0	0.12569853811715254	0.04122364718177686	0.03769508473849395	0.0	0.20871492153693466	0.0413827049184528	0.16196178640619915	0.0	0.0
4930444G20Rik																															0.0	0.0	0.0	0.0	0.0	0.0	0.0	0.0	0.0	0.0	0.0	0.0	0.0	0.0	0.0	0.0	0.0	0.0	0.0
4930444P10Rik	0.6911804790327171	0.0658966342350629		1.9969003838591102	0.00863235644386706		1.47103714284452	0.120768205602137		3.3545770343183796	7.97421675514979e-08	Up	1.13498141444087	0.477684210452881		2.1052703968968403	0.0038873088669316	Up	0.799649013434167	0.337155429906667		0.9391327088781829	0.7784008501924929		2.05901211693415	5.8507809332912e-06	Up	1.81791824251746	0.0020825697590414896		0.816563343847379	0.27889532451315896	0.5550468484972962	0.6323321794758763	0.9128409651184394	0.9847801186754309	1.4798754819423705	0.9727559274639251	1.4248124781595481	1.4950260050375435	2.244136106106551	1.7369102650369002	2.449655844081764	2.9986501084066393	1.371261503767929	1.034346088138416	1.2144532881111518	1.6771970578535769	1.2226112140798027
4930447A16Rik																															0.0	0.0	0.0	0.0	0.0	0.0	0.0	0.0	0.0	0.0	0.0	0.0	0.0	0.0	0.0	0.0	0.0	0.0	0.0
4930447C04Rik	0.32072061424521003	0.7391449957627461		2.9228243983356696	0.819028524817828		1.31076208399131	0.9955156089624471		5.97809670718352	0.540454577910361		2.93362051626297	0.654437001881722		4.17282811494069	0.665789164004504		0.805187432390958	0.986851315923768		0.718784066953692	1.0		0.673483742844614	0.9798034221729459		1.6760560163884899	0.832607989105462		0.0	0.0	0.0	0.017115317345189916	0.0	0.0	0.04005574811296763	0.0	0.0	0.0	0.10690586537984155	0.0	0.0	0.0	0.0	0.0	0.017218443024057194	0.017521512362747297	0.034668211179942496
4930449I24Rik																															0.0	0.0	0.0	0.0	0.0	0.0	0.0	0.0	0.0	0.0	0.0	0.0	0.0	0.0	0.0	0.0	0.0	0.0	0.0
4930451I11Rik	0.0	0.987860044662973		inf	0.8605686685477959		inf	0.8682491863311079					0.0	0.999743282847501					0.0	0.9959943410251569		0.0	1.0		0.96609507687324	1.0		0.9668087886580591	1.0		0.0	0.0	0.0	0.0	0.0	0.0	0.0	0.0	0.1118063309893735	0.0	0.0	0.0	0.0	0.0	0.0	0.0	0.0	0.0	0.0
4930452B06Rik	1.17645312474374	0.21414206172272002		0.6544147175003431	0.0374065740758559		0.9024414783125441	0.6766944317053211		0.614200668332753	0.00815480818035638		1.0476418071771898	0.85326711868513		0.626101689849171	0.0163592897743402		0.819530633850092	0.355175873566835		0.8543941219251329	0.367042726404493		0.695340655622574	0.0479804061845467		0.896537895424288	0.47755133100215896		1.6568871220581907	1.680569245776068	1.293295120326606	1.237114067093566	1.535282343494518	0.459359875565657	0.9099431863951114	1.3313136507749181	1.0123662122632278	0.7390120672386075	0.7727274186556748	0.7059583503222919	1.1255419772212847	1.294209004477778	0.568215725163818	0.8903956187292908	0.8711976736527003	1.19410433265567	0.9307467545287917
4930453H23Rik	inf	1.0		0.0	1.0		0.0	1.0		0.0	1.0					1.02475247436565	1.0		0.975593874980678	1.0		inf	0.999070110368514					inf	0.9920248551576221		0.0	0.0	0.031616378392173856	0.0	0.0	0.0	0.0	0.0	0.0	0.0	0.0	0.0	0.0	0.0	0.0	0.0	0.03129447031660917	0.0	0.0
4930453N24Rik	0.94507185035161	0.328956612213086		1.2167933555364	0.0790476585769601		1.21991391943712	0.0752970855144408		1.39533484433996	5.7839670962528396e-05		1.0166902870779	0.878173309594938		1.1081919349437501	0.415450262954811		1.01906511772176	0.884968510559289		0.943446778516384	0.31856682519904805		1.3099051768218601	8.19034323947021e-05		1.0268552946866198	0.718888111521042		7.895484067888159	7.573666689114173	8.113361595991663	7.558885029845303	8.073383277898913	9.966778621721124	7.4843996244416555	9.027010047070789	9.423336382718906	11.478481743263833	12.147290150536296	10.911660299755882	10.762223455576724	10.63762065312231	8.953778189035141	7.25522068770754	8.010924864042893	8.182195714510268	9.711620379290533
4930467E23Rik	0.855648793795257	0.250837817566839		0.9360063205329721	0.782774168959979		0.905366079303918	0.662722264919902		0.9640864013065171	0.8221371560393101		0.986466175015616	0.9577037785965601		0.704039932011614	0.0731332605791999		1.0498412046235999	0.829724070130332		0.8855968904036591	0.303764252149866		0.8439813404780491	0.183224487804867		0.5734508401369771	0.000216206398286375		0.5630368721723447	0.8528261844236761	0.7882022499502948	0.629020187348072	0.9175720505815413	0.3970315342406017	0.8570586547570419	0.8090209422980034	0.6264815021927437	0.6239589811729439	0.82526775723757	0.7060484075171283	0.7101751544890518	0.8298179182257845	0.65238570018006	0.3366670001165478	0.5027807469836479	0.6351274062429073	0.44507006114953135
4930469G21Rik	0.0	0.987859939978896		inf	0.0091036923563904	Up	1.91124835424364	0.427978401626793								inf	0.98970078681833		0.860759548182729	1.0		10.793334996477801	0.0966669171950832		0.0	0.9929463424885258		1.2280797108716999	1.0		0.0	0.0	0.0	0.0	0.0	0.13298411491980808	0.13171371261046066	0.2457710248870781	0.37198458549294705	0.0	0.0	0.0	0.0	0.0	0.0	0.0	0.0	0.05761528750727282	0.0
4930474N05Rik																															0.0	0.0	0.0	0.0	0.0	0.0	0.0	0.0	0.0	0.0	0.0	0.0	0.0	0.0	0.0	0.0	0.0	0.0	0.0
4930480E11Rik																															0.0	0.0	0.0	0.0	0.0	0.0	0.0	0.0	0.0	0.0	0.0	0.0	0.0	0.0	0.0	0.0	0.0	0.0	0.0
4930486L24Rik	1.24125824458817	0.0421153444056027		1.21194741070876	0.637994751388803		1.51065346075711	0.27242551529426		0.684430727948348	0.0197400138185794		0.806763018977189	0.211309215688556		1.00524659386994	0.9975311140417721		1.26508362185451	0.199735076543026		0.996526970919198	0.970345499737249		1.06252480626843	0.617092402201948		0.9854513484555308	0.8950494169242521		4.5549128462187225	4.51538233624757	3.259089050692753	4.692563773797008	5.223463646936677	8.870515062502333	2.7913138352706297	4.738834105861662	3.446208250160442	3.2305013319940676	2.727527055070371	2.323056103239941	4.871039566258611	2.4713789242935666	3.2445821451451806	4.945489430757155	6.530492685530658	3.5228831877717166	3.287180194148873
4930488N24Rik	0.0	0.9878600711275219																				0.0	1.0		0.0	0.992946478145173		0.0	1.0		0.0	0.0	0.0	0.0	0.0	0.0	0.0	0.0	0.0	0.0	0.0	0.0	0.0	0.0	0.0	0.0	0.0	0.0	0.0
4930502E18Rik	0.52370004269869	0.562256357891082		0.584224677808184	0.973863951917197		0.19661214317070302	0.271483432188268		0.616043277618816	0.891257243912432		0.646817521067793	0.8796259766469321		0.219737509652678	0.611063314864135		1.01350109308211	1.0		1.5565293435024	0.599261755711648		0.505986226525414	0.589111620544801		0.11373507711814301	0.221238705077575		0.031040706681052174	0.031805645066580034	0.03331493840347501	0.032778235965726966	0.03061816639447757	0.0	0.0	0.03578534153575588	0.03610839382990145	0.0	0.0	0.0671457208064595	0.0	0.03288178831186955	0.0	0.0	0.0	0.033556156460279776	0.0
4930503B20Rik	1.22460186689402	0.585634733834819		1.1955490530963602	0.709754476280842		1.0825697414275	0.8786868777210111		1.07918236468394	0.916326273640195		0.809088126876946	0.559689477585902		0.883609153390384	0.8056704774065501		1.00949505265714	1.0		1.35280054322973	0.402502453636747		1.6505951586946597	0.11239203230542802		1.0711797481052	0.9133020581596171		0.12096275387049199	0.12394364778522943	0.1731002985087774	0.1277337442788123	0.1856029055665238	0.1676802083445637	0.16607835293468076	0.13945215567541985	0.18761474732237454	0.07237508817595048	0.16252536332109402	0.2616606439674401	0.07975454883608395	0.22779960562449836	0.08831901834425718	0.11674232801737465	0.1570596916286391	0.13076522826789438	0.1293665881897061
4930503E14Rik	0.136305675071315	0.011207783619151002	Down	3.3649853264362903	0.41066978126510906		0.907602819626298	1.0		1.34630986115929	0.9960222343499281		1.00886373982839	1.0		0.68659277773326	1.0		0.3711024846616	0.712185326696756		0.507154017941182	0.312312056875026		0.184560511466631	0.0263991730143608	Down	0.252151040346865	0.10572296628219198		0.0	0.06863985061799485	0.03594853037212917	0.0	0.0	0.0	0.08277660199629741	0.0	0.19481406157239325	0.0	0.03682078389290326	0.07245368292554721	0.0	0.0354811391665628	0.03668322863376427	0.0	0.035582513680149815	0.0	0.0
4930503L19Rik	0.9802163900350541	0.757373564394123		0.7531213559624269	0.012134236996263		0.876253556093146	0.24447795899411603		0.8685359221185129	0.139096617604825		0.854442285619885	0.11023720246645098		0.87712373686547	0.322324939656931		1.1364537907835701	0.378881028535327		0.8433215877590899	0.0114859964408056		1.00664752223413	0.898100233985468		0.7559288856187901	0.0008851527593898		8.19821157291566	8.771789802836759	8.443523932818959	9.056672334403801	9.937204228869634	6.943255272654946	5.006713896187213	7.215722978580015	5.978743877346176	7.437035153705044	8.3190995273566	7.366416492121496	9.495724964980129	6.897467442558102	9.047756253833297	7.240779999006011	7.3861354396936845	6.98779645134719	7.115389661234789
4930504O13Rik																															0.0	0.0	0.0	0.0	0.0	0.0	0.0	0.0	0.0	0.0	0.0	0.0	0.0	0.0	0.0	0.0	0.0	0.0	0.0
4930505A04Rik	0.7514717829233349	0.30669046328481203		2.10717672096757	0.0219211904334224	Up	1.40722780370318	0.219975117512401		1.4952695640373501	0.293583356663842		0.834929442344587	0.580416881287208		1.22595644521902	0.617179937026074		0.7956165649387379	0.53102394008629		1.1269561965489399	0.699508187752351		1.3566202764858601	0.22383763759764702		1.1557351400401799	0.6591893292249239		0.494704970694131	0.6758613615445376	0.7669278901228076	0.6384846006815875	1.0301606211123575	0.4800367132078261	1.3584311549230212	2.154548368442504	1.8542928904951121	0.8287847394539869	1.0876660530699338	0.6539630256706958	0.9785236483683425	1.9215050653078884	0.9632024400614774	0.7758474256170902	0.7007254802136315	1.3666969064698165	0.470288339336128
4930512M02Rik													0.0	0.9997432823243471		inf	0.9897013609655211		inf	1.0					inf	1.0					0.0	0.0	0.0	0.0	0.0	0.0	0.0	0.0	0.0	0.0	0.0	0.0	0.0	0.0	0.0	0.07572637635283407	0.0	0.0	0.0
4930513O06Rik																															0.0	0.0	0.0	0.0	0.0	0.0	0.0	0.0	0.0	0.0	0.0	0.0	0.0	0.0	0.0	0.0	0.0	0.0	0.0
4930519F16Rik	1.89482739774776	0.838220698869459		0.37181671180604703	0.9008655059205308		1.4623728243776297	1.0		1.4935629217673898	0.8919341686501808		3.00397763273198	0.641669030451739		1.08147585099156	1.0		1.21954454847144	1.0		0.480268097772384	1.0		0.9373166008392539	1.0		1.65993324441324	0.9798860694734921		0.01820432421896293	0.018652934700701073	0.01953808417647407	0.019223326355839874	0.0	0.0	0.022494608276115192	0.0	0.0	0.0	0.0	0.0	0.03600805087085637	0.07713622521280677	0.0	0.0	0.0	0.05903865121583059	0.019469061666931544
4930519G04Rik				inf	0.301644683643606		inf	0.309470642019252		inf	0.9984433753401759		0.538613226177541	0.999517436602308		inf	0.0374714112216977	Up	13.8662956644383	0.101578892281987					inf	0.7309740732584159		inf	0.992024747381038		0.0	0.0	0.0	0.0	0.0	0.056519236248959125	0.0	0.017409085071448806	0.0	0.0	0.0	0.0	0.0	0.015996545665233838	0.016538503435121518	0.06558304527616993	0.03208450000978166	0.0	0.09690006991815825
4930521O11Rik										inf	0.665105101066305		inf	0.642377309841895																	0.0	0.0	0.0	0.0	0.0	0.0	0.0	0.0	0.0	0.035271492247294124	0.01800127212541937	0.0	0.0	0.0	0.0	0.0	0.0	0.0	0.0
4930522H14Rik																															0.0	0.0	0.0	0.0	0.0	0.0	0.0	0.0	0.0	0.0	0.0	0.0	0.0	0.0	0.0	0.0	0.0	0.0	0.0
4930522L14Rik	0.912825268101308	0.253625833411044		0.825614531773215	0.19224379126200603		0.8643966151072041	0.330926783746091		0.8980368945755669	0.347189903157836		0.8844953899394642	0.309427906524096		0.7469483863369201	0.052757092210638		0.9338174115095308	0.6711659007680021		0.873371153690988	0.11569234633972501		0.9353351731113391	0.44586982473116205		0.7296394451081709	0.0024092289335424896		0.6865549811127759	0.8624318286068434	0.7510265028717944	0.7981811131664579	0.9669767136187882	0.3953264470532233	0.7056055101485215	0.700169803696737	0.7679245532767928	0.7714036095768331	0.7075642846103801	0.7604109035006777	0.7475539247223814	0.7447584167282145	0.7446857348485559	0.49456147194545663	0.5154567383582649	0.6422810419857757	0.5542198786036839
4930523C07Rik	0.95671198253419	0.35869440024903104		1.2907195024218001	0.0761600076060366		1.20898417135864	0.17729781849293103		0.7261900990631379	2.4360550144278102e-05		1.0738092493915001	0.40165151212536		0.8205637854641751	0.0968100438954416		0.950159933760458	0.6811957481382701		1.0222142835546801	0.725094636238188		0.6535884320452869	5.6356700240703995e-11		0.825119318383239	0.00438357061727903		19.608113887011868	19.510303413020466	20.268556522230803	20.81850823952707	20.297721288443874	30.94263294988635	20.35011986326818	23.89373430685354	21.929835076807898	15.58600038923879	15.168246640550864	15.830187013320392	15.45050056913333	12.666370982026118	14.688564768029803	17.666876701989295	15.97641636538474	18.212092739287773	12.928511114558468
4930524B15Rik	2.1058343100414	0.52226202005444		0.658264747808984	0.899029155914976		0.708062419580284	0.944344404926022		2.95715726752392	0.209423849005118		2.22971015101217	0.31551436390180393		0.24485089305737698	0.414918369364349		0.18509761243845702	0.240738230517414		1.95920099789756	0.590459198266987		2.8298334634638103	0.28686841962278997		2.7824866714531296	0.379257628215859		0.07469835094548992	0.0	0.053447472188924657	0.05258643536910947	0.049121015234235316	0.0	0.06153520167991159	0.0	0.05792903926873514	0.0	0.16423295773582905	0.21544503561406594	0.07387645892431577	0.23738654421820812	0.0	0.0	0.0	0.0538344606091462	0.0
4930524N10Rik																															0.0	0.0	0.0	0.0	0.0	0.0	0.0	0.0	0.0	0.0	0.0	0.0	0.0	0.0	0.0	0.0	0.0	0.0	0.0
4930538K18Rik	0.808275157340357	0.321046804689137		0.99079222049475	0.9935107015466791		0.8236587608055341	0.571889929664143		0.8982276089947149	0.7506912157842099		1.17665478279305	0.648728698939589		0.8546748776590949	0.654403659546295		0.876950233547655	0.699352872217974		0.9736135076810941	0.9691399081977281		0.622416591470963	0.0417830407215811		0.78731061442077	0.382097821583073		0.2312698546443642	0.236969054441929	0.23580339162905375	0.3419015270257224	0.20530953331243498	0.12983870942704936	0.31435153516810876	0.21329593608576078	0.2959295155911596	0.1245371655990997	0.21610123928593625	0.3126696914969884	0.1486714031237121	0.34298165547773146	0.20262957858923505	0.1506605277085723	0.22111817234396489	0.38751751483740876	0.07420116793596516
4930539E08Rik	2.78457351397364	0.0362282775150841	Up	1.27873825129714	0.6767507909384711		3.5268009605094304	0.0467825703028928	Up	1.3089784366398403	0.591865384192802		0.795315095621614	0.626002693463578		2.18345963327536	0.057192755337579		2.57305674156516	0.0256313345265647	Up	1.00853368967659	1.0		4.61852001127526	0.000291957819972107	Up	2.3621077715012597	0.176984265272073		0.09679672083405992	0.036066214343411625	0.07555537432314582	0.055753635007124366	0.07811924696908762	0.09880595454322189	0.07611493361134097	0.11159229556788673	0.04094534378219355	0.03790861316297967	0.154777293040989	0.06662277905563038	0.15665184748022098	0.04660814231121697	0.2120237285311858	0.09554262437039812	0.17761697119468345	0.09512804479393955	0.15057691723292435
4930544D05Rik	0.0	0.987860044662973		inf	0.8605686685477959		0.48728580566481206	1.0		inf	0.10884935062859802		2.1099023502597403	0.5667601952398891		inf	0.0899310974002239		1.35110540615318	0.830467949684909		2.80238348790497	0.7761191645574		4.89037605404625	0.465647890673503		7.42566043185437	0.31084740755824297		0.0	0.0	0.0	0.0	0.0	0.0	0.0	0.0	0.06506661066378282	0.18072274493044269	0.061489493893759246	0.18149288891250936	0.22127719710077415	0.0	0.3062989057538733	0.12146210860553583	0.11884324701092942	0.06046752946307841	0.0
4930544G11Rik																															0.0	0.0	0.0	0.0	0.0	0.0	0.0	0.0	0.0	0.0	0.0	0.0	0.0	0.0	0.0	0.0	0.0	0.0	0.0
4930548H24Rik	1.4391644330875	0.890012711010221		2.1048799728453402	0.578435226774236		1.36876272441403	0.864789471978347		1.3203922539976298	0.905168949146927		0.6582268994491279	0.758153982726186		1.2882971325738102	0.9457834430247021		0.46776114985941103	0.438910727592567		2.21272317258088	0.489242138137829		2.9197204023773997	0.286263899879633		3.94211349787885	0.18225083186562602		0.071260935590138	0.0	0.11472292033263926	0.0	0.035145449582448675	0.13335688048370384	0.04402763904358075	0.12322997078255389	0.04144747658961358	0.03837350505530773	0.07833770140073883	0.0385370324740647	0.10571529721335164	0.037743776632685584	0.0	0.07737144829883116	0.0	0.038517858641862836	0.15242351572737156
4930549C01Rik	0.9372681495554009	1.0		1.8330161181876699	1.0		inf	0.8682519441644829		2.0447250952414397	0.99742235879042		1.99975891345047	1.0		4.49048896412988	0.668073263629622		1.24557446452652	1.0		0.0	1.0		0.9491466562935279	1.0		3.35690157974283	0.793865829270934		0.0	0.0	0.0	0.0	0.03779393862408007	0.047802127216841336	0.0	0.0	0.0	0.04126525374071148	0.0	0.0	0.03789392844095774	0.0	0.04196318090885769	0.0	0.0	0.0828409710353252	0.040977459861145295
4930550C14Rik	1.0287202135524	0.85170564396871		0.945074504524703	0.8195204853065792		0.975978472598727	0.9719063274993691		1.19141897054339	0.354248373889799		1.10935159947219	0.576495724666292		0.80326771269321	0.298811203704209		0.8581813351990409	0.49727313146119806		0.9975312205633811	0.9622247529672641		1.11407222510733	0.45137741814083504		0.961082537729021	0.8123392904666701		0.5262173956833003	0.6275759942234688	0.5369956579714524	0.5738916325495808	0.6296724100793035	0.441257267642804	0.4263823611482167	0.45747436614118325	0.7526155721078034	0.6131817870917871	0.7017564126667134	0.6997668646991474	0.5972119126027425	0.9046787506327435	0.49128390489223217	0.38401521255681326	0.421556797634459	0.5781861258025404	0.3782593584433885
4930550L24Rik	0.44723703646115703	0.97587922526028		3.39914965348177	0.818952517592115		inf	0.632684709981709		1.05838829240253	1.0		0.263178928949667	0.7126907159983829		3.4204891848615198	0.810019984466175		3.16941863017923	0.839471355149188		0.0	0.709657823163169		1.8419215326865501	0.8320610872378491		0.48069905557917	1.0		0.0	0.0	0.0	0.0	0.031903661930123575	0.04035205013788069	0.03996656546767795	0.0	0.0	0.0	0.0	0.03498240797741115	0.0	0.0	0.0	0.0	0.0	0.06993000544775861	0.03459102368685738
4930555G01Rik	inf	1.0		0.0	1.0					0.0	1.0		0.0	0.999743282847501		0.0	1.0								inf	1.0					0.0	0.025228884561287215	0.0	0.0	0.0	0.0	0.0	0.0	0.0	0.0	0.0	0.0	0.0	0.0	0.0	0.0	0.0	0.0	0.0
4930557A04Rik	inf	1.0		3.17186156764247	0.8189105718905609		inf	0.632684709981709		0.0	1.0					0.0	1.0														0.0	0.0	0.0	0.0976195463852014	0.0	0.11533349603045173	0.11423171075489043	0.0	0.0	0.0	0.0	0.0	0.0	0.0	0.0	0.0	0.0	0.0	0.0
4930558K02Rik	inf	0.7253232684377091		1.61327185055866	0.973022471938096		1.04908729700881	1.0		2.01608668130168	0.8714697870547571		0.96178576468075	1.0		1.08455586724422	1.0		0.636671264699778	0.9904588799964801		inf	0.500457359261557		inf	0.352989997379569		inf	0.55895794012395		0.0	0.0	0.0	0.013770389974829642	0.012862928072365802	0.016269151786803913	0.0	0.0	0.015169415002148905	0.0	0.014335457796724071	0.014104217835468153	0.012896958974391108	0.01381389311486082	0.0	0.0	0.013853361314815958	0.014097200380081628	0.0
4930562C15Rik	0.705813785582961	0.00671747053696003		1.8069772969531899	2.5557602109046003e-06		1.2990791543256102	0.0241494521903175		1.11554681125342	0.7004106782467521		0.789787471163029	0.318592085483251		1.5454002697992701	0.0280028459555688		1.10553054449177	0.4999684608019879		0.98292201483806	0.82020132907499		1.00384214099441	0.991991381423884		0.9850497646522071	0.812619589155586		3.698875956970348	3.765654457377533	3.5741668653496568	2.813269734422646	5.7954065351467134	7.048158090749829	6.55462892354962	6.238703437001988	6.959113729583492	2.26721439376949	3.9223824525913797	3.1644718020492677	5.15203191860213	7.786130572980714	4.923738788998473	5.255729366787117	7.176630941603157	8.100102946811957	3.8413756606300393
4930563D23Rik	0.0	0.987859939978896														inf	0.9897006049363491		inf	1.0		0.0	1.0		0.0	0.9929463424885258		0.0	1.0		0.0	0.0	0.0	0.0	0.0	0.0	0.0	0.0	0.0	0.0	0.0	0.0	0.0	0.0	0.0	0.0	0.0	0.0	0.020297532376162674
4930563E22Rik	1.35766124194129	0.20847873002765197		0.616694034345453	0.181464356232298		1.27294353452218	0.5589726811113579		0.502277211317394	0.0641575654873736		0.6956321989052691	0.366842101706599		0.480836517158562	0.0446257745921123	Down	0.747799618539345	0.485974816108886		0.657791476078775	0.137713510923957		0.988176579701412	1.0		0.872517856838325	0.718411127784281		0.27624636154064064	0.3459547919164739	0.3294287298816304	0.32412164510631314	0.4238670641461875	0.21061504708247297	0.15171129710881914	0.23000696126241643	0.1963782191449334	0.18181373644828416	0.18558208555499506	0.18258852965451058	0.21249423561005523	0.11380096129909337	0.15127264400678764	0.08331501412800488	0.17934102427743487	0.23226977963994438	0.14771922822869246
4930563M21Rik													0.0	0.999743277534302											inf	1.0					0.0	0.0	0.0	0.0	0.0	0.0	0.0	0.0	0.0	0.0	0.0	0.0	0.0	0.0	0.0	0.0	0.0	0.0	0.0
4930564C03Rik																															0.0	0.0	0.0	0.0	0.0	0.0	0.0	0.0	0.0	0.0	0.0	0.0	0.0	0.0	0.0	0.0	0.0	0.0	0.0
4930564D02Rik										inf	0.9984433710664709		inf	1.0																	0.0	0.0	0.0	0.0	0.0	0.0	0.0	0.0	0.0	0.0	0.05379590947971814	0.0	0.0	0.0	0.0	0.0	0.0	0.0	0.0
4930567H17Rik																															0.0	0.0	0.0	0.0	0.0	0.0	0.0	0.0	0.0	0.0	0.0	0.0	0.0	0.0	0.0	0.0	0.0	0.0	0.0
4930568D16Rik																															0.0	0.0	0.0	0.0	0.0	0.0	0.0	0.0	0.0	0.0	0.0	0.0	0.0	0.0	0.0	0.0	0.0	0.0	0.0
4930571K23Rik																															0.0	0.0	0.0	0.0	0.0	0.0	0.0	0.0	0.0	0.0	0.0	0.0	0.0	0.0	0.0	0.0	0.0	0.0	0.0
4930578C19Rik	1.19260682790744	0.0568916259231443		0.43615575537465506	4.2141987867280395e-09	Down	0.5931293751266401	0.000580447356023597		0.302639994630365	1.15308971729795e-21	Down	0.7394622965079901	0.0496839104536498		0.5275674316215639	1.34612870424922e-05		0.9250837780695441	0.6128892045733371		0.878135908575419	0.198983106438197		0.492091297203399	3.2821055476371005e-07	Down	0.679194099721652	0.0014555389502593401		2.311121706525612	2.4816126814183965	2.6163635872208526	2.6912237958933947	2.888612379364426	0.4344754987448524	1.2909748133258168	1.277443107250862	1.3626309566967667	0.7671714281216021	0.6786625305191964	0.7361988946578718	1.1585018633390936	0.6875078267274394	1.2915762793963372	1.1085591778637718	1.1855557383362245	1.4973337872570356	1.5490360102958254
4930578I06Rik				inf	0.8605692756986171		inf	0.868249706860871																							0.0	0.0	0.0	0.0	0.0	0.0	0.05292960481481865	0.0	0.0	0.0	0.0	0.0	0.0	0.0	0.0	0.0	0.0	0.0	0.0
4930579F01Rik	0.912863242548387	1.0		0.7647568082389541	1.0		1.36253749027081	1.0		0.0	0.8343562060531721		0.0	0.999743279444582		0.5413918643282579	1.0		inf	1.0		0.515526066451337	1.0		0.452223730187509	0.9849377819954359		0.0	0.78172775231572		0.0	0.019968434886568836	0.0	0.0	0.019222904006958322	0.0	0.02408104289581822	0.0	0.0	0.0	0.0	0.0	0.0	0.0	0.0	0.0	0.02070304935472113	0.0	0.0
4930579G24Rik	0.8526408996973079	0.26261169615900504		0.7835695055665509	0.297115770369251		0.937763044742562	0.8049359618918341		0.905574839000638	0.655271251218594		0.7118830475542909	0.08072681833897799		1.2688036811443502	0.25525205205826396		0.8299014097475259	0.414586996216823		0.713484942341152	0.0271206577431097		1.09463067806355	0.515715744467311		1.30324659172721	0.0927961454612367		1.4195214542619239	1.2958297890019528	1.5235242643497786	1.2536926515459876	1.6547797847817391	0.8693920893666032	1.2118998755214265	0.8926353721152507	1.2909942187894816	0.9172826023144651	1.305137917600837	1.3957448055962012	1.5825812530717551	1.4216950260161427	2.7701237687681766	1.4011301614521836	1.3983386010608316	0.8649312247411606	2.4290273364188337
4930583I09Rik																															0.0	0.0	0.0	0.0	0.0	0.0	0.0	0.0	0.0	0.0	0.0	0.0	0.0	0.0	0.0	0.0	0.0	0.0	0.0
4930590J08Rik	0.8612166232504059	0.5625112196751589		1.38929004836938	0.345717807278822		1.5359685191735	0.20501064169031102		0.623121580230145	0.22975986623262598		1.40654093652979	0.43746444899314796		0.9418968322086209	0.848683573915696		1.01827528817935	1.0		0.779599674831	0.316698522288954		0.3851475428235929	0.000848999104156932	Down	0.796476669002547	0.486053910155609		0.15386755140957337	0.11386506490379208	0.1284428660841441	0.14442703567413792	0.23609138929326146	0.23462261297385104	0.19013011709371475	0.22666055094453044	0.1591003338086848	0.06444400504328664	0.10336809842698363	0.10170070590877497	0.12681214620330597	0.09960727333612401	0.11234392952129284	0.17634264271403913	0.13621617963971272	0.22178204821225936	0.05485247737297223
4930591A17Rik													0.0	0.99974328758046											inf	1.0					0.0	0.0	0.0	0.0	0.0	0.0	0.0	0.0	0.0	0.0	0.0	0.0	0.0	0.0	0.0	0.0	0.0	0.0	0.0
4930595M18Rik																															0.0	0.0	0.0	0.0	0.0	0.0	0.0	0.0	0.0	0.0	0.0	0.0	0.0	0.0	0.0	0.0	0.0	0.0	0.0
4930596D02Rik																															0.0	0.0	0.0	0.0	0.0	0.0	0.0	0.0	0.0	0.0	0.0	0.0	0.0	0.0	0.0	0.0	0.0	0.0	0.0
4931406B18Rik	1.9012073830592702	0.838211570019366		8.04817297134558	0.247935994763619		28.321769850257898	0.13869029523541		1.0244929401917	1.0		3.7210775196392407	0.7053315957627609		21.0405048842413	0.0008658680152073481	Up	26.7596731677736	0.000705592042455178	Up	0.541790068493764	1.0		0.522096282082783	0.9850513175029909		1.50432057083056	0.979647488525462		0.0	0.0	0.011345087131994194	0.022324636387468094	0.010426726934335604	0.21100514866278072	0.026123676056211947	0.0	0.01229637195288536	0.034153217285191766	0.0	0.011432920029207969	0.0	0.0	0.011576952404585063	0.33283395477656236	0.1796732000547773	0.057136158297233126	0.29393021208507997
4931406C07Rik	0.8599097070882841	0.0052979261280813395		1.29344106769991	0.00967369278586235		1.0893809415370501	0.361792417337539		1.26401628858755	0.14605556624751997		1.0804139817351501	0.6435342570184011		0.834196255847747	0.146017976899704		0.8136088826037741	0.12704868833881802		1.0225091864884102	0.691713985496255		1.01551863729734	0.8218618373860559		0.880748535784682	0.081977294873026		17.418702398170502	15.840270738844902	18.213718558197158	18.14824519261133	19.5401698135552	14.335704960545371	26.3046307162878	22.416653177351495	25.168729741565084	17.758222982340516	27.070779808948554	20.024972258212514	17.522650008134566	32.38306329136667	13.6757759900956	13.034903332841017	14.147430804933661	17.178801423192333	13.85177322138375
4931406P16Rik	0.9300072902684859	0.12074719057443599		0.8480685397697499	0.0785845514340047		0.8716335419384141	0.150549825385104		0.500560513253884	2.3301277612545497e-20		0.9463477872104341	0.619126888643696		0.7899117874395579	0.0473470490596364		0.9872311890093539	0.891045717585932		0.905647684327881	0.0557918601509312		0.49647860322441995	5.9979246672732995e-28	Down	0.742958157906686	7.85391713375041e-06		27.024539937213547	32.075986040909726	31.217139752379865	30.60380666755102	31.24680363540006	27.919279382838017	21.00708910283118	25.979968697974005	22.052505303216517	17.77032653093263	13.450020569584497	14.032863795568048	19.827470592397397	12.889458133706208	19.420673555283177	23.016079255050848	24.686109841263427	29.25490495863998	19.48372567151012
4931408C20Rik																inf	0.789037254433798		inf	0.804793119679168											0.0	0.0	0.0	0.0	0.0	0.0	0.0	0.0	0.0	0.0	0.0	0.0	0.0	0.0	0.02571468070471215	0.0	0.0	0.0	0.0
4931409K22Rik	0.915077879402923	1.0		19.8970533332434	0.0363891241468689	Up	2.58963397045185	0.31349561790145003		1.9873378642133	0.997421350825928		0.27117680931899896	0.545568186747844		6.69288212156439	0.442052880898615		0.839479675129822	0.9841570753508051		7.04753373866132	0.24876527949601396		6.7538903081506	0.266919095998423		7.293968471690401	0.313808698878074		0.01904295039084774	0.0	0.0	0.0	0.0	0.023757836260954478	0.09412350698904828	0.021953703908452485	0.15506323732346444	0.0	0.0	0.020596384022655553	0.018833424359981622	0.0	0.02085585807717384	0.020675853318807502	0.020230058339500905	0.04117227287036575	0.02036595102462165
4931414P19Rik	1.0317152638076	0.7568300924621899		0.9124671906456658	0.5602703612060971		0.9797645084846122	0.9186378268693809		0.878402653974386	0.34872314962947804		1.0469726946070799	0.7421747786846079		0.929042191789749	0.666855527759417		0.9600654411696221	0.8155785203723108		0.96196938760261	0.691769727106753		0.8733189370158059	0.19857019742600002		0.9977354271707858	1.0		1.1502293476144734	1.186328312653057	1.1126763011415708	1.086760242538036	1.1196433223877271	0.8685630152017946	1.1127348517499	1.0119811243527166	0.9242867472547627	1.0350337770007982	0.8901105290353781	0.8757524857021083	1.0552491842241825	1.2104354453759774	1.3011708806921423	0.903780044609877	1.0531131872908517	1.0552884316669202	0.7931172414202262
4931417E11Rik																															0.0	0.0	0.0	0.0	0.0	0.0	0.0	0.0	0.0	0.0	0.0	0.0	0.0	0.0	0.0	0.0	0.0	0.0	0.0
4931423N10Rik	0.860564922355034	0.703939483370399		1.50199035584084	0.377191239757234		1.32091183212778	0.566497891852316		0.8787156947588042	0.817757392082869		2.07741024011261	0.247241872242406		0.49969611184515605	0.233436720113766		0.44789300532073706	0.150555297714776		0.9795371875717191	1.0		0.3667602941944171	0.0193268940204549	Down	0.9597058160030592	0.9547674156920241		0.11974018850412355	0.06901366199168721	0.056224475085994194	0.047416029301025106	0.036909446978329596	0.08403014503248984	0.0924748909555339	0.06039368943906048	0.13928889983721773	0.08865895037579709	0.03290783040884731	0.08903676755157397	0.037007096733257965	0.04756582507051133	0.0491773397698447	0.008125482537712104	0.039751439333579205	0.06472179485656553	0.0
4931428F04Rik	1.1338673965819899	0.200803048497535		0.7956930053520921	0.18990922187952802		0.826956538895233	0.299477928487703		0.9417681991035249	0.653498567657519		1.0986182153623	0.522107939185746		0.739219498376851	0.0767632223526472		0.6797111817860079	0.0265908865315179		1.0925655371982699	0.41415019916055607		0.9802387831782908	0.862994145022357		1.23160859674428	0.0790812610496179		1.0648512982285243	1.3254753406027815	1.1936629760766027	1.0661520424322337	1.2137447754340775	0.4133111632490591	1.276822022942888	0.8093171982261191	1.101065139808475	1.1213445402168765	1.0925593691634845	1.2114354698029206	1.0297319394092341	1.1864989814129088	1.4167488574050393	0.7622095910872211	0.5279084879440656	0.7589022030860233	0.767656705003463
4931429L15Rik																															0.0	0.0	0.0	0.0	0.0	0.0	0.0	0.0	0.0	0.0	0.0	0.0	0.0	0.0	0.0	0.0	0.0	0.0	0.0
4931431F19Rik																															0.0	0.0	0.0	0.0	0.0	0.0	0.0	0.0	0.0	0.0	0.0	0.0	0.0	0.0	0.0	0.0	0.0	0.0	0.0
4931440F15Rik	0.8021225980979991	0.946742584079092		2.0533350033495	0.5791983044686769		3.7739001410514104	0.34243613123644395		1.5352104704989198	0.820167365460338		1.30087035973951	0.9109052462974709		1.4487281359934	0.844979580932691		1.1377746329853702	1.0		0.437596998034742	0.568672887509706		0.950716431088881	1.0		1.01969226324142	1.0		0.0	0.03182507429386567	0.0333352896181381	0.0	0.030636870222452206	0.0387498001324059	0.03837962181746471	0.0	0.07226090298519068	0.06690163923509362	0.0341441355830343	0.01679668458781012	0.015358962443845733	0.01645093746329943	0.051024869639023356	0.03372298617056569	0.01649794006306274	0.033576655028673345	0.0
4932411N23Rik																															0.0	0.0	0.0	0.0	0.0	0.0	0.0	0.0	0.0	0.0	0.0	0.0	0.0	0.0	0.0	0.0	0.0	0.0	0.0
4932414N04Rik																															0.0	0.0	0.0	0.0	0.0	0.0	0.0	0.0	0.0	0.0	0.0	0.0	0.0	0.0	0.0	0.0	0.0	0.0	0.0
4932429P05Rik																															0.0	0.0	0.0	0.0	0.0	0.0	0.0	0.0	0.0	0.0	0.0	0.0	0.0	0.0	0.0	0.0	0.0	0.0	0.0
4932438A13Rik	1.00968715907249	0.847919933766522		0.9146774047626941	0.32905590097563897		1.03160288933404	0.884293942784281		0.7309104231145379	5.32289910278102e-05		0.9230316684061199	0.364043005264557		1.18185242295596	0.18112702436591802		1.2861547695734499	0.0637317766715588		0.8960779715908129	0.0484308491846746		0.807372400560333	0.0010904290396830199		0.927019006932847	0.286179631888414		5.378376709554071	6.148649607158078	5.677965360342093	5.3242636056274915	6.340771446877617	6.1492183602263735	4.64554060801032	4.660320050333269	4.355013846690194	4.414573427818057	4.3229262062895435	4.372188940208382	4.5109049553452865	3.9691845534325845	7.4878010397939905	7.4231746018945834	6.8423622915296285	5.739465746658036	5.496540395699201
4932438H23Rik	0.798688543972539	0.689508776540041		2.30325701200739	0.11966482486027802		1.7488904848340299	0.30137850964026097		1.9803758275912902	0.23813495677397103		1.1082312749237901	0.886615373940524		2.0071087557486003	0.23846736593869802		1.72785034271754	0.318581240556399		1.05439674706101	0.8737976956233071		1.4430957236654898	0.35468386171330196		0.9281211354539108	0.95512261526023		0.03554577568761428	0.03642173281533703	0.015260030510316575	0.030028383955179403	0.06311143861680485	0.07095461165184391	0.09663057187738913	0.08195803891997781	0.0661583323192154	0.09187750287571163	0.054706047210009795	0.1460926400264704	0.028123737718764502	0.045184873535941555	0.015571907456950267	0.12350006344791059	0.12838959004892983	0.007685260665819109	0.06842754517920276
4932443I19Rik	0.741682296344333	0.0419885501071887		1.2057616434818001	0.357658734881777		1.10598220679042	0.563873591701458		1.6614211176785703	0.178850349752584		0.9166663707491299	0.736080553299413		0.9945771361926999	0.984563365067155		0.659451991804448	0.0478872795926517		0.8098688676599259	0.132100975738117		1.3553606528549498	0.0209487541340347		1.1180058014264198	0.465093151519023		1.053279572465533	0.686786301946152	0.7193768055258841	0.623527234444083	1.086166479044772	0.49775127759532684	1.3212299250840278	0.7911188781322754	1.262365768471357	0.7390573269613113	1.263140111851461	1.2427648664517588	0.9469913943719572	2.8231894744377497	0.9612940234252915	0.6064527597748153	0.8815886063579115	1.0178700792951532	0.5632278546074744
4933402D24Rik																															0.0	0.0	0.0	0.0	0.0	0.0	0.0	0.0	0.0	0.0	0.0	0.0	0.0	0.0	0.0	0.0	0.0	0.0	0.0
4933402E13Rik										inf	0.9984433753401759		1.0174992392021	1.0											inf	1.0					0.0	0.0	0.0	0.0	0.0	0.0	0.0	0.0	0.0	0.0	0.0	0.0	0.0	0.025334134174431953	0.0	0.0	0.0	0.0	0.0
4933402J07Rik	inf	1.0		1.54284581787706	1.0		1.5510757479721498	1.0		0.0	1.0					2.3028238997831	0.977427548541818		inf	0.794301262174021		inf	0.99907013492301								0.049701542075819616	0.0	0.0	0.0	0.0	0.0	0.06141489825531743	0.0	0.0	0.0	0.0	0.0	0.0	0.0	0.0	0.053963370832078236	0.0	0.0	0.05315453493229697
4933402N03Rik																															0.0	0.0	0.0	0.0	0.0	0.0	0.0	0.0	0.0	0.0	0.0	0.0	0.0	0.0	0.0	0.0	0.0	0.0	0.0
4933402N22Rik							0.0	1.0								inf	0.09235579023014599		inf	0.10123748547674499		inf	0.999070110368514								0.0	0.0	0.0	0.0	0.0	0.0	0.0	0.0	0.0	0.0	0.0	0.0	0.0	0.0	0.351801432727779	0.049823581553444074	0.09749865661817224	0.0	0.0
4933402P03Rik																			0.0	0.9959949620486179								inf	0.9920251284714731		0.0	0.0	0.0	0.0	0.0	0.0	0.0	0.0	0.0	0.0	0.0	0.0	0.0	0.0	0.0	0.0	0.0	0.0	0.0
4933403O08Rik	0.668533839391384	0.25751178740624203		1.69234835949386	0.23791289191272302		0.7637255344599971	0.558782287304079		0.799595136385235	0.713386508330979		0.7674288693275442	0.6066525088080811		0.298942303110036	0.0719716107542865		0.14287935410234698	0.00019212952189600702	Down	1.4845362789568999	0.166505717061646		0.7113373091014259	0.43068211787833005		1.39412578400437	0.33763182676099895		0.030762752628003064	0.06304168274329391	0.039619943686998116	0.05847250176751536	0.042481594370653415	0.03070349603908444	0.06842291483987266	0.06383682295741933	0.14314024465967712	0.03975725439055479	0.04058128021497615	0.08650780365759611	0.006084855159868215	0.019552408974410334	0.006738279412639661	0.020040366055620536	0.0065360909688368125	0.03325567780852993	0.0
4933405L10Rik	0.458165262041783	0.975883690127697		0.0	1.0		0.0	0.772031092368772		5.05751094424089	0.620063817789232		1.6470410043945398	0.881185307540903		0.0	1.0					1.48841228940128	0.999488500552794		1.42307896739456	1.0		0.0	0.7828140841983131		0.04181305719043048	0.0	0.0	0.0	0.0	0.0	0.0	0.0	0.0	0.04503206555421393	0.04596541936630522	0.045223968207640075	0.08270599184399824	0.0	0.0	0.0	0.0	0.0	0.0
4933405O20Rik																															0.0	0.0	0.0	0.0	0.0	0.0	0.0	0.0	0.0	0.0	0.0	0.0	0.0	0.0	0.0	0.0	0.0	0.0	0.0
4933406M09Rik	inf	1.0		0.0	1.0					0.0	1.0		0.0	0.9997432823243471		0.0	1.0		0.0	0.9959945132181421					inf	1.0		inf	0.992024858930994		0.0	0.0226020158867931	0.0	0.0	0.0	0.0	0.0	0.0	0.0	0.0	0.0	0.0	0.0	0.0	0.0	0.0	0.0	0.0	0.0
4933408B17Rik	0.9336395149896641	0.652765400141022		0.818853486688523	0.41918288012101895		0.7256762242176349	0.166739339422258		1.26368746483279	0.271929433111354		1.12555298757721	0.557753624310543		1.3110899848631201	0.219661571604538		1.10899914864206	0.6330948430052951		1.05417988152097	0.7411193116789709		1.0580882671808	0.7660202947233579		1.10182210159428	0.630174128649809		0.3655047734819989	0.44536554327541406	0.5407156254807647	0.47984739140190313	0.5651541247602384	0.3204330664922207	0.41502486712967773	0.36443063181235286	0.390703063760418	0.553228593185167	0.5103974446518509	0.6410609520943112	0.5178002489180104	0.8580824322706568	0.40030118893413713	0.6220832805421663	0.7346022738785155	0.6087048968468004	0.6550183665467005
4933409G03Rik	inf	1.0		0.0	1.0					0.908787033185463	1.0		inf	1.0		0.0	1.0														0.0	0.017279484782440496	0.0	0.0	0.0	0.0	0.0	0.0	0.0	0.0	0.0	0.0	0.016678355900879245	0.0	0.0	0.0	0.0	0.0	0.0
4933411K16Rik	0.7940456219450691	0.519625029966407		1.91776361120282	0.14581663569262898		2.5478389130324706	0.0397538897488411	Up	0.857336679404932	0.8185607606338441		1.11328209054887	0.824247137122652		1.41023898274129	0.474203489398452		1.7913739483908	0.24056745952999		0.598841931814484	0.15715015627266102		0.6188151216516551	0.185922834672882		0.624310717555065	0.304863251478748		0.3266253375389516	0.2974883461473696	0.2337039362093879	0.3832316239247735	0.35797684906605465	0.8602676898773879	0.6726706736101686	0.37655068159893884	0.3799499941758795	0.23451388314314403	0.2792702709821485	0.3140176750349198	0.43070871983855186	0.15377692863623793	0.11924013076242859	0.5516512470071553	0.46264887166139124	0.5884901957380971	0.4269435985675502
4933412E24Rik																															0.0	0.0	0.0	0.0	0.0	0.0	0.0	0.0	0.0	0.0	0.0	0.0	0.0	0.0	0.0	0.0	0.0	0.0	0.0
4933413G19Rik	0.833408170394101	0.826700417874547		0.6711180710442559	0.7654217163274641		0.5851806464888449	0.6460581184730301		0.5088595853628279	0.537642913412679		0.62326137339777	0.6875333111785149		1.0333588784083498	1.0		1.1320093040139398	0.949189947043048		0.955105284091269	1.0		0.687728847154261	0.6062403178061		0.758403640063397	0.7509707751056859		0.32592742015104786	0.09541693519974011	0.09994481521042504	0.049167353948590446	0.1837089983668654	0.05808921503365243	0.05753428655237155	0.16103403691090146	0.10832518148970435	0.0	0.10236987170224754	0.10071858120968925	0.09209751472738265	0.09864536493560867	0.10198743784991604	0.10110719480076197	0.09892720836349345	0.20133693876167866	0.2489793463174899
4933415F23Rik	1.01336303795526	1.0		1.40061702927472	1.0		0.158853895452609	0.404128333837491		1.9118069666905702	0.9974275371164849		1.90320007633634	1.0		0.990220414935578	1.0		inf	1.0		8.92137346656078	0.141608834539936		1.00302085203089	1.0		0.0	1.0		0.0	0.0	0.03064001634188213	0.0	0.0	0.0	0.0	0.0	0.03320917972677068	0.0	0.0	0.0	0.028234274587956725	0.03024164472478514	0.031266221822602	0.0	0.0	0.0	0.0
4933416C03Rik							0.0	1.0														inf	0.99907013492301								0.0	0.0	0.0	0.0	0.0	0.0	0.0	0.0	0.0	0.0	0.0	0.0	0.0	0.0	0.0	0.0	0.0	0.0	0.0
4933416I08Rik																															0.0	0.0	0.0	0.0	0.0	0.0	0.0	0.0	0.0	0.0	0.0	0.0	0.0	0.0	0.0	0.0	0.0	0.0	0.0
4933417A18Rik				inf	0.635487763397301		inf	0.644644415666516																							0.0	0.0	0.0	0.0	0.0	0.0	0.0	0.042537292768917365	0.0	0.0	0.0	0.0	0.0	0.0	0.0	0.0	0.0	0.0	0.0
4933421I07Rik	0.0	0.9878600875356971		inf	0.8605692756986171		0.7232478896436709	1.0					0.0	0.999743282847501								1.93080704993929	0.9993881846254191		0.9513209921898399	1.0		0.0	1.0		0.0	0.0	0.0	0.0	0.0	0.0	0.04421354040477814	0.0	0.0	0.0	0.0	0.0	0.0	0.0	0.0	0.0	0.0	0.0	0.0
4933425L06Rik	0.954024830627318	1.0		0.0	1.0		0.0	1.0		0.0	1.0		0.0	0.8195971380912329		0.0	1.0		0.0	0.9959944708983081		1.08121757869319	1.0		1.88620061093222	1.0		1.0605187070161501	1.0		0.023571941373928356	0.0	0.0	0.0	0.0	0.0	0.0	0.0	0.0	0.0	0.0	0.0	0.0	0.0	0.0	0.0	0.0	0.0	0.0
4933427D14Rik	0.915520460837377	0.207388029091792		0.9602656072563108	0.726503913861649		0.916240803792163	0.48422517685287697		1.09753316721918	0.346955710251372		1.07258105636375	0.49713920206961604		1.10057420698393	0.475155758566039		0.9963703980886359	0.9982691676283241		0.960672515053065	0.568229008687876		0.945421748319077	0.505348264548953		1.01040516829942	0.901946632137644		3.419168107041335	3.767239182297699	3.6365175076989047	3.5779333438124765	4.286890594663378	3.2506898871049947	3.5250559314376257	3.4431340766284704	3.366396454372976	3.882043163839061	4.053075568542622	3.998835725589635	4.858428383761189	4.189261047976394	4.872590832597812	3.2315391323458442	3.982416264734483	3.9077799236298016	3.998153411499604
4933427G17Rik	0.817943260600313	0.643778474116509		1.64329677110476	0.308835599347589		1.15580815055712	0.767510653870869		1.276999516275	0.669864518000957		1.11472142887502	0.878719329717309		1.2018946917470101	0.7399487201602409		1.2179259041041899	0.7046370982603091		1.16472691636129	0.678289508940994		0.945133505102001	0.97339354422176		0.805884738159395	0.66698168328225		0.05292645129447967	0.09038453611911536	0.17041249893963523	0.13040779097259728	0.15661797674787936	0.08804083666446698	0.32699917200827416	0.14237152187681365	0.2052239732594677	0.09500172053074972	0.11636492008902254	0.0572439403266728	0.20937644569528494	0.29901662320523154	0.15457360462471662	0.057464810924235984	0.16867741217842014	0.1907181966757053	0.13207481771345544
4933428G20Rik	1.0613249859724598	1.0		0.655008944026322	0.8969945966790681		0.9209019485608579	1.0		0.6460857313297459	0.833057962772359		0.572328962076415	0.7324245760369369		1.09154790385115	1.0		2.1588159082377403	0.596517789604198		0.7570350139645241	0.868293448216775		1.19664703479379	0.92371499347875		0.534479709911564	0.6772709862174019		0.07136095093833468	0.0	0.07658928997177834	0.1507108786297846	0.03519477652923106	0.0	0.08817886444237155	0.08226861675167457	0.0	0.0768547252125251	0.03922382452591379	0.0	0.10586366956031774	0.0	0.039077291976178354	0.11622005970782323	0.03790474088874907	0.07714383758868529	0.07631872173437165
4933430I17Rik	0.9224206312247071	0.7786460070039641		1.01605833105004	1.0		0.9509829272403472	0.9288378466925721		0.9213099479453281	0.8722159238341249		0.8933573351661469	0.813315081155136		1.8033425747412	0.0751420788958502		1.71910305390597	0.09832962533248801		0.986252203453657	0.960134525953599		0.9576124477880329	0.8834000952813779		0.9662907798188392	0.939989284493811		0.11484266874769643	0.1412072939531766	0.12325674395021549	0.12127108231861337	0.09062350228126051	0.14327681708345533	0.07568431370599576	0.1059172825217313	0.1246856930141997	0.0989471315414982	0.10099795202426229	0.10764952408167057	0.13629489154355018	0.11354391952534146	0.3270170910369089	0.17456634476517643	0.12200178233654739	0.07448951340723452	0.3438996759375202
4933434E20Rik	1.05494701515022	0.337005418764245		0.9290432012983729	0.513579199146731		1.0117087339181299	0.895304786408153		1.06013956404765	0.45270470473093605		0.942237068689753	0.510267473186697		0.928930581664342	0.5641865427188149		1.07487317398969	0.590798011979059		0.9699532001550941	0.617090126817172		1.19839793936742	0.00785120741875785		0.9109160257932151	0.20635314578097103		18.76154238454231	17.605031007923234	20.290279720145254	20.209865835326124	18.559279402808496	14.357635602237202	18.28030060526707	17.013655408205157	17.68936443576683	19.973883630114276	21.80890349368538	21.204675533833136	22.46145213525986	18.10560435402892	18.9942959992261	16.705607629082678	16.784090774891006	15.099843845814961	18.260103059035504
4933436I01Rik																															0.0	0.0	0.0	0.0	0.0	0.0	0.0	0.0	0.0	0.0	0.0	0.0	0.0	0.0	0.0	0.0	0.0	0.0	0.0
4933440N22Rik	0.758501831979682	0.30850380054045395		1.81981934731805	0.086974218616691		1.01751046279989	0.9787921749141109		1.5890012479463202	0.20501329612501104		0.829815760921017	0.516889295793235		1.82496134326251	0.0726294349684739		1.3886875556876999	0.325195818870764		1.35808180247179	0.205078392770278		1.46738077656304	0.10145325326958698		0.9953582526905631	1.0		0.26159562814742665	0.3655120202459642	0.4083806855370782	0.27623866025746885	0.28149236606634753	0.5340512678678541	0.47017729403322533	0.6579950170503439	0.5256152632245993	0.5122450113556982	0.5228620201068958	0.6173135117735117	0.3763161312714756	0.5542226957935132	0.5469541451763973	0.30984768023133413	0.37895876356268066	0.7969665634892826	0.7884423602937015
5031410I06Rik													0.0	0.814835674984557		inf	0.9897006049363491		inf	1.0					inf	0.726462813850572					0.0	0.0	0.0	0.0	0.0	0.0	0.0	0.0	0.0	0.0	0.0	0.0	0.0	0.0	0.0	0.0	0.0	0.0	0.01845167602162871
5031414D18Rik	1.32309053628951	0.0308250555217281		1.32137101933718	0.0735354343167416		1.19274864305721	0.260364850477624		0.9579998666420799	0.809600215189777		0.59211592349232	7.962874226737909e-05		2.21617308146709	0.0015764144505637	Up	1.9769277315382998	0.00657490855156741		1.4668114872696798	0.000647923492409862		2.16022216244554	1.56443878623461e-09	Up	1.48325448888423	0.0112248723653809		2.383066383643758	2.095568157114964	3.13027580734603	2.3474444959715273	1.806825227379464	3.3724659909568953	3.3182733746742397	2.8703373630568514	2.1308120170052445	2.5282220728359515	2.7565746564775195	2.1350648243422268	2.620671987803948	1.5071107171694251	7.790855693047103	6.603689646567291	4.194181455108698	3.0568144459000295	3.6327471297748524
5031439G07Rik	0.9397644883255991	0.247822722852127		0.9984619893166641	0.9424620650950941		0.948855419441647	0.585541022432823		0.7340708651988409	0.000282348774014719		0.837381473346722	0.0550793694300293		1.3382992421452902	0.0189067923928973		1.25964218786082	0.0892579771596591		0.990233287428223	0.864959824550759		0.832309861853428	0.0084570852190138		0.997739849075246	0.997546740281567		10.508438919973372	10.984817778779936	10.421630407353197	10.744552020159736	10.395293419312974	10.009168862579147	13.184772974252857	9.109303763635587	7.8398412649609535	6.910166879638677	8.364098631144405	8.141752241388176	9.743265493863705	6.775360440841652	17.08621975476702	13.724337237655261	14.115410638494566	10.715550393597265	13.259278317220337
5330417C22Rik	0.980062893641729	0.72662712424574		0.746020532189876	0.0210006050470094		0.8891799940802421	0.42662912881934295		0.970137193657702	0.8360612744890781		1.51912969251272	0.14018239842536903		0.6179716743851109	0.00225319955025391		0.7341323543517141	0.149730927216436		0.823422557015264	0.000363550233780447		0.630409335610805	9.02562345057568e-05		0.823445639270568	0.0716928258714248		28.941261227220213	30.876576332407435	29.298348240874166	24.697578416283946	32.131294582776476	11.50020264519892	22.42930856347771	22.373849439675453	27.19758044374718	23.802339415187156	26.232037097595065	23.7243658552962	19.287597493957065	50.51344557891613	19.239358976371673	15.505637296423581	18.234111819253332	27.708773340824866	6.631352345821927
5430401F13Rik																															0.0	0.0	0.0	0.0	0.0	0.0	0.0	0.0	0.0	0.0	0.0	0.0	0.0	0.0	0.0	0.0	0.0	0.0	0.0
5430402E10Rik																															0.0	0.0	0.0	0.0	0.0	0.0	0.0	0.0	0.0	0.0	0.0	0.0	0.0	0.0	0.0	0.0	0.0	0.0	0.0
5430419D17Rik	0.477745217076543	0.273537168529613		0.488194117018663	0.7549863240970219		0.536846715178321	0.8021193726071891		0.5646447944375	0.7376552606094009		2.53935429520057	0.743170996265742		0.743778137008366	0.8654120556056378		0.34768665917845304	0.269463282880346		0.43598479918507793	0.260554314633637		0.108995681273595	0.0168942543625641	Down	1.01716653000712	1.0		0.01736498549985091	0.05337873629001855	0.0	0.0733480198249464	0.017128605380517165	0.0	0.02145745932895824	0.020019258687010974	0.020199982613858802	0.0	0.09544731890271031	0.0	0.0	0.0	0.0	0.05656201676354102	0.018447491723520296	0.018772194085361432	0.018571410258107855
5430427O19Rik	1.53888995007303	0.0008484056041101031		1.5811719264163602	0.0509580588847957		1.6037949676532701	0.0362372222241442		1.60278355391096	0.00201910575933968		0.6090427694841121	0.000127192327099198		2.06830393118038	0.000213360568543363	Up	1.53639127466287	0.0318278502579178		1.5187594349271203	0.00240046862870839		4.08886436141428	2.7637209355306495e-35	Up	2.07332200146823	0.000139255099148906	Up	1.099086074719887	0.6977363386480996	1.2308993031178663	0.8830715544713942	1.1666125702211634	2.027007871963766	1.062870241046443	1.72158098671194	1.1673463636851036	1.7884163177244958	1.838616774652209	1.6409839892486542	1.9140529541039595	1.1516197373568262	2.4990277123158706	2.3088360075884524	2.3478941063901484	0.9556881665562575	2.057028046746736
5530400C23Rik																															0.0	0.0	0.0	0.0	0.0	0.0	0.0	0.0	0.0	0.0	0.0	0.0	0.0	0.0	0.0	0.0	0.0	0.0	0.0
5730409E04Rik	1.13527929246257	0.0659846538621573		0.836379961610298	0.17665447107201998		0.935960334480717	0.674061597877986		0.767562036447749	0.00938128188889488		0.967921938680566	0.788490582428054		0.725443629521647	0.0208638433661349		0.838806433591357	0.23195805441431303		1.0158901428704301	0.8391870844686601		0.908491266178415	0.230322949647409		0.980690465630056	0.857263858733216		7.533204413634797	6.970683365492187	7.721970969658984	7.992493508770868	6.8860953307280095	3.754903136963393	7.063960957539722	6.179871530685117	6.753572330802598	6.636291114892381	5.9711575252452835	5.354771280089777	6.023661338029287	5.13135566981335	5.0126379173295685	4.3119473991422685	4.994663230244273	5.814159458194521	5.923388704838907
5730455P16Rik	0.976368519597514	0.7347695670549409		0.914301070595236	0.472943196653784		0.905122085021206	0.42981953074445295		0.788723810917691	0.0187236360782575		0.965331299406175	0.74127516925698		0.9267494836654459	0.5748090395663921		1.2508316282105	0.13169066534607599		0.9875893255623001	0.875674624894848		0.8059037685789359	0.0076364604945548704		0.722386277855855	0.000320092320802329		4.878207954920127	4.9089647705015045	4.146326177963467	4.229342227485062	4.650333640565495	3.294889101020203	4.355712259198603	3.937954473778242	4.278182022852239	3.2439325419710365	3.6350862491256555	3.9069470503761106	3.9287032554150976	3.699359983161525	4.613536048829557	3.6139474458405005	3.5939942664960083	4.152752622288531	4.528506251012458
5730507C01Rik	0.0	3.20512967274658e-09	Down	inf	0.860568953820398		0.0314798049224377	0.000533673421998479	Down	inf	0.9984433693557009		0.011991851099383999	7.72855867829312e-09	Down	inf	0.989700471117701		0.0170419438191389	1.8960027663299301e-06	Down	0.8322236048588191	0.609406737877468		1.5332543365606799	0.13237736281149198		1.11069226235717	0.780973075184495		0.0	0.0	0.0	0.0	0.0	0.0	0.0	0.020367056787897197	0.0	0.0	0.0	0.019107833683283646	0.0	0.0	0.0	0.0	0.018767983240607165	0.0	0.0
5730508B09Rik	0.9584609618464309	0.595708488833489		1.2004208368476799	0.231861010491299		1.07201428328448	0.657701812377513		1.4345628812988702	0.000662150000783155		1.01246357367049	0.930263204426547		1.0949907964342	0.555115517706698		1.1308756566508	0.408421523795709		1.07426917059334	0.36982065494927796		1.37188118284169	0.00014721469893889198		0.926616811371887	0.40015643122256006		8.881166383155191	7.6050214029067975	8.40845768490851	8.607936919244054	9.292145537482105	11.357075700815225	6.388566980147179	11.116270984661705	9.630061330862015	11.682829174149752	15.237464833374714	10.909273748144683	11.732177727629724	13.171094664939611	8.476091341308306	10.193724513362412	8.154366747027522	8.400761789815894	9.939168525309896
5730559C18Rik	1.1500850275160701	0.27655731894831603		0.7121767043363442	0.103094634296584		0.9140412170895921	0.724638700434112		2.04966532114986	1.7153198654262199e-06	Up	1.04678337062743	0.705903607181536		1.7271367900314099	0.0397962274152904		1.1326214503624	0.571292589781819		0.896818179270666	0.446253249510676		2.2711220782322403	1.55044170543521e-11	Up	1.75101972191006	9.47715219912833e-05		0.9732344359859196	0.6523855569470602	0.6638195168394742	0.672334979576074	0.5562537578457181	0.363125139559204	0.3708954472631953	0.5872124880844035	0.5819329517237607	1.0285678228912405	1.4798398197701643	1.4953195870759448	1.736145242744567	1.6379718735819673	1.1057335703635085	0.8789271957331355	0.8599765229366011	0.9439424849849865	2.101154074225366
5830411N06Rik	1.30270161556813	0.17764572426562197		2.3813628239180096	0.0191888021591166	Up	2.4353978926250095	0.0153574902383849	Up	1.20234244053806	0.46473861515452397		0.9040671550700949	0.7251168652144979		1.29127804233217	0.31280156324099		1.36576670379022	0.22293276536021103		1.27601799015712	0.237714384819805		1.74757937639015	0.0627733733405481		1.22874854085988	0.37966357965941294		0.3463533892613315	0.5475424128900618	0.25490012816609764	0.3030423831926746	0.39044419271431885	0.41976184814508505	1.3573075012818336	1.1750658061236896	0.425921626402298	0.42630589111657563	0.4895344001020284	0.588668546852271	0.31318173945442385	0.45075824794827174	0.46602979093817226	0.6339173167208536	0.28384291663966926	0.4172118308671842	0.48683264010199123
5830473C10Rik	2.37467536316929	0.6766882158022		0.878159290226192	1.0		0.8506673994232421	1.0		1.26080082943644	0.9949612976007579		1.03711360883762	1.0		0.43555200657237897	0.775047204376511		0.248783775389591	0.42306624917178703		2.448655745977	0.648277205708635		2.90274080851152	0.537288584172817		4.14365396902633	0.3754620625180589		0.03245750242168111	0.016628677503689147	0.017417768625883203	0.0	0.016007838031967526	0.0	0.0	0.0	0.05663474218963796	0.017478133327138247	0.017840392578814923	0.017552615812476965	0.0	0.051573925236044364	0.0	0.0	0.0	0.0	0.03471247317953387
6030419C18Rik	1.362132215765	0.004003039270896279		0.797800524612115	0.165233298910703		1.12806770732646	0.520707830384803		0.819837132020133	0.200438486033566		1.09448684345574	0.54011481021027		0.635166703766594	0.0112011933802991		0.59026745914697	0.00434650922881264		0.9644064998900319	0.7771378961642601		1.03085348425898	0.843239379339391		1.46372043987824	0.00423298913945524		3.7319375289104553	3.0688655792432544	2.2960674237682497	2.8112968944966834	2.743267469301565	2.13520637812337	2.7610002085216623	2.493731387861945	1.4655044889897453	2.9952323658387674	2.508564373606829	2.4938090219857703	3.03263036573561	1.3093684905338014	1.6921618369768678	1.5743226881880215	2.020168518614957	1.4133118913074356	2.3133778029230117
6030458C11Rik	0.9920447863545001	0.884001477603347		0.832121128380284	0.10696882585381698		0.8739101750390121	0.24988485609236102		0.9784657296300259	0.8461438023675351		0.971657150458508	0.7691932677007378		0.9515868880918279	0.7297491004939408		1.16300356286415	0.285339563154148		0.9455378552627571	0.38284200624823206		1.0089940778411801	0.8831967470672		0.811238832740787	0.0110248129076444		4.610043733184454	4.901595070819625	5.176554886366877	5.334898358576447	4.967758280010932	3.6242042534642804	4.067542751379308	4.231737476717774	3.8291715528549712	4.590879603403048	5.050501299575625	4.883654950281085	5.777220905209082	4.724593794284415	5.991275075108762	3.993993202348497	4.042054227517046	4.249737955659875	4.845901136673598
6030468B19Rik	0.7486926436190671	0.815926164871304		1.3008337533152	0.8884579442326079		0.869861605071972	1.0		1.01814543133426	1.0		0.469412027534225	0.47941665250062704		3.53051880283256	0.29463016583228996		2.29688548203791	0.438004183613315		1.1195979600856798	0.999603771769417		1.64739689761323	0.560054473253653		1.15559155237569	0.958620810057401		0.041236559240521865	0.0	0.08851560276543725	0.1306344294692476	0.04067522834886801	0.05144640942153159	0.20381975965998292	0.0	0.04796881516089098	0.0	0.13599501204240183	0.0892008845750046	0.0	0.08736475142715706	0.8129217673876519	0.08954505816904466	0.08761436458469979	0.04457825164796291	0.04410145112387656
6030498E09Rik										inf	0.9984433710664709		inf	1.0		inf	0.7832267339510021		1.9874721942358	1.0								inf	0.9920248418409009		0.0	0.0	0.0	0.0	0.0	0.0	0.0	0.0	0.0	0.0	0.047207727997826986	0.0	0.0	0.0	0.0	0.0	0.0	0.0	0.0918531912765875
6330403K07Rik	1.17489210602982	0.27301291321709303		0.764602283919525	0.296448885010654		0.698804667137802	0.140023819396949		0.656188931434191	0.0492972718845069		1.19492689770526	0.49225263210717		0.55806911727748	0.0145355316380629		0.5225843133288309	0.00674498863704294		1.28774032639029	0.0907290172827641		0.650610089247816	0.0136858495160734		1.2540925449327198	0.20774837372497898		1.8772440394682384	1.5974872868171759	1.6732938586606454	2.1503179178717704	1.945843871312618	0.3969550864627563	1.4153866539091555	1.5772870749245491	2.072685074611515	0.9594817071275819	1.399097620761631	1.135636668483217	0.7866902853747015	1.8874722642497939	1.4635644084945398	0.6563742420920555	1.1154383230872496	0.7911105372243932	1.0208464812717108
6330408A02Rik	0.9213090531203381	0.343243272678474		0.9626761567792329	0.823325738585519		0.9447467336399309	0.7184639145796031		0.6636168434861639	0.00173967167231534		0.9615048489173491	0.771335363992507		0.6972207008860191	0.0231787774301935		0.746823290594802	0.082394881767691		0.940308673658953	0.5068562755651379		0.6424878770841801	9.50500635829409e-06		0.859434679038887	0.166906956518953		3.0686061738272548	2.848482023091614	2.804307584715099	3.031835030397874	3.0268349040750406	2.1226601002317977	3.3412860719760307	2.6094538469972064	2.774380402647277	1.9305530392121446	1.8202690601994502	2.1359440974794572	1.8028769539701557	2.3172671564676715	2.013116841647013	1.6493734198152386	2.4207165715476884	2.1184592089542984	1.7871167660386549
6330409D20Rik	0.856532936157251	0.9352279399729391		1.33198687666241	0.8210026338678961		1.02778415176025	1.0		0.993826906099232	1.0		0.879597905492346	0.9986641397361541		0.857543575676717	0.9670466964265608		0.895082721878184	0.9829345619855558		1.11390138216459	0.9995929777386608		0.97802121911293	1.0		0.8219223736310459	0.941535222361487		0.04543760280926136	0.04655732495000724	0.09753327811419495	0.1439430308628975	0.08963817078490484	0.056687598585119264	0.11229211959819434	0.10476566476419684	0.15856715574632327	0.09787129886313518	0.09989982117860081	0.0	0.13481298402453332	0.09626518186745725	0.049763307476366536	0.14800141651800547	0.04827011239183863	0.04911973573006101	0.04859436035365487
6330416G13Rik	0.929991542920469	0.260321245920649		1.22878038975816	0.20733032068444798		1.1769119302130702	0.30109125450288		1.29983121339834	0.00479563061067692		0.983633894698977	0.901316055809371		2.18671448722281	2.30384191551394e-09	Up	1.94816408312992	2.08532391703756e-06		0.9718549288225369	0.655795529698788		1.2395552743870502	0.005016530562626221		1.0429949149450202	0.623410667280734		4.613946605967566	4.197736185500493	5.180546009957843	4.208309723007835	4.391099387170666	6.8696347406251315	4.749022757649962	4.535931212804235	4.612267589850624	5.624427748837441	6.978383061097207	5.615492783073604	6.338307459514835	5.489160089594023	9.706584222523201	10.977047223002073	10.180189808398826	7.892857734941277	8.903787447655041
6430531B16Rik	0.868900246538725	0.23562422957821105		1.3231372980968101	0.10071076003513198		1.4023806798096499	0.0464973900096744		1.90013598469039	0.000518119035046679		1.10705941723688	0.5400707662561861		1.55725571415636	0.271358241158036		1.0803338001981	0.818856421772583		0.8209061105618609	0.0969842944684283		1.50125030900917	0.0012353079583780802		1.24979783819996	0.10972525714316199		3.5430558345730288	2.4327205677002706	3.057794389498263	2.931391550934927	3.098505649179071	3.053189172932577	3.339964531410949	3.242429588030708	5.523650418203459	4.484572597261028	4.818443961157514	4.938249401983686	6.502402117390206	8.396336299066656	2.9602733037988562	3.2519908948417493	3.725121087342581	10.108502856448418	2.539160057703367
6430548M08Rik	1.00596019816169	0.9434624189605358		0.921151829085065	0.350475763808521		0.9932266716910942	0.854680844332639		0.44431534547948204	6.29606301605673e-25	Down	1.05942591312623	0.478166310607751		0.954278421960438	0.7505498967793779		1.4408554622351297	0.0887846253986827		0.933916066357668	0.28814669477590604		0.42585205375992896	2.00318476045482e-25	Down	0.6651641799833721	3.46746713714797e-05		16.543492096263932	19.881411412049037	18.149947037715087	19.12284861121577	18.02025087813838	19.333989043910762	13.888171149673521	15.287228038184304	14.88627959899332	9.50647067460898	7.183228760193467	8.639802881459596	9.575131903515306	6.811877022804097	11.854417304713806	16.80854296371354	19.823613742414437	25.12068174016629	10.584951070397741
6430550D23Rik	1.1569248308425601	0.531029249295443		0.770922559864449	0.49147645006808205		0.867697204836462	0.7487175841599419		0.95996934051329	0.928290712671629		0.919788959167441	0.8483895910301441		1.02040466245508	0.9797517251252701		1.0145978827881401	0.95549431591914		1.03005823504091	0.926414669108067		1.2184569930771398	0.438451235314378		1.16141390694721	0.6379740937813629		0.3173616535242135	0.39364187655661514	0.34061350623947084	0.31748801222519507	0.5437037997000954	0.1250330278910942	0.47471456670478446	0.1925636972259137	0.34974372000026754	0.26983734418819383	0.49577419468939987	0.39744796238199315	0.4790644047941448	0.24771523310374266	0.4207484377527088	0.2901683488105968	0.28391198826001274	0.4875343546689662	0.4108649975105175
6430571L13Rik	1.2621202299746699	0.5696024625251179		3.97709593677105	0.0249884123240521	Up	2.5559576344247996	0.0832356626018315		1.47399819870442	0.40255937144016296		2.5976106377715498	0.0501976856362215		0.94222388368636	0.929179760596948		0.93617418570092	0.9177205321620749		1.9681249265183702	0.0507079790177956		0.7275521948764259	0.5041256750709691		1.26933568849849	0.630952861565503		0.13946424091102833	0.16331550664281536	0.27798130813620575	0.1893482580747441	0.13756578992126953	0.5716962087716357	1.5263719971558638	0.4134384834797126	0.25493771160939044	0.21457285154358988	0.4380403601052285	0.3878770439376277	0.1182254930434583	0.21105160366317527	0.06546058902749313	0.2379505532811036	0.2116546072353739	0.10769001622636808	0.1917687316307438
6430573F11Rik	1.0471925015074	0.7954643132971909		1.00729196917448	0.922802406257391		0.8738895104685891	0.682518669188563		1.56751688660795	0.0538030198803526		1.4865989869105902	0.0753729160406856		0.741661815012252	0.26929366134183197		0.612391669156371	0.0663990376705165		1.21014731698672	0.300582872566648		1.11276815497069	0.605516078007705		1.26536229640171	0.27543468594018605		0.35272957348326595	0.2909005648779894	0.2493039705299638	0.24528769269378017	0.3733862078481874	0.09659912104073368	0.43585872716121477	0.26779061163457524	0.3802928706511652	0.36135375242691053	0.5201636628119278	0.39080854556693634	0.39139106258763834	0.7473012316238699	0.17902160410406584	0.11209041291617469	0.21020776355816426	0.4557164517453427	0.12881205571918056
6430590A07Rik	0.995680271928394	1.0		0.27834703451288106	0.190210027524636		0.492993895499199	0.6139767983800339		0.310324187536964	0.20927079189917397		0.793072913772723	0.90817925215238		0.6924154093714151	0.6716987818814351		2.45326903133138	0.39556609436092205		0.5622424933906149	0.32532979090344		0.396776343994791	0.14741006593002898		0.28174057419952697	0.125246748843621		0.18322406322004853	0.14080445032177866	0.39329635390913203	0.1934801820247235	0.18072993352848382	0.11429445552567288	0.0	0.052807558050061376	0.05328427846250322	0.0	0.15106472959304637	0.1486279603797036	0.0	0.04852285518454264	0.2508339687660098	0.09946761866885773	0.14598447504450654	0.0	0.24494184340423333
6430628N08Rik							0.0	1.0														inf	0.999070123984578								0.0	0.0	0.0	0.0	0.0	0.0	0.0	0.0	0.0	0.0	0.0	0.0	0.0	0.0	0.0	0.0	0.0	0.0	0.0
6720489N17Rik	1.00154961787932	1.0		0.919220553596348	0.7352711630742129		0.954674070951951	0.892907646767787		1.16846727216919	0.361828009219871		1.00828305084224	0.963425510640117		0.862298852637674	0.46371407536880604		0.957812579671615	0.8756514393879851		0.9657584997787919	0.792513952982717		1.1716409256865001	0.22419531933196302		0.9004764834881529	0.48538159591170504		1.0793285566073239	1.208012054197624	1.550482890961989	1.2975556949306652	1.4249746636875962	0.7665044559829173	0.9233294713205547	1.359165137140868	1.5452788789909493	1.3770223259216716	1.5333415400887918	1.7780020211327703	1.5437011253651822	1.6006837368356148	1.3275686798895996	1.0276479805974248	0.9878505300203055	1.0411394801934748	1.1010383842638365
6820408C15Rik	0.7839243293981941	0.008628625938811259		1.71684659400932	1.15229527207955e-05		1.3229367788679198	0.0186343405365009		2.0968336900139097	0.00014487138722233	Up	0.932838843134612	0.6460802453397161		1.1660159264142098	0.318569008023535		0.7496989176227391	0.0624996406752654		1.01834919052783	0.8808102227413871		1.77581468416277	4.1617433158858505e-08		1.21745549524232	0.0405781026343037		2.747752230482721	1.8808231226813885	3.166623633550769	2.3188696234358472	3.2435318967470748	3.343777326774337	4.592038870877655	4.11548072006093	5.410213017843932	4.111472467557095	6.078389684422754	4.543110700332867	5.624373806374578	8.14764832803041	2.8243404881786054	2.1274834850169633	3.242051675019418	4.224329910483407	2.6616471143075295
7420426K07Rik				inf	0.8605686685477959		inf	0.8682491863311079								inf	0.9897013609655211		inf	1.0											0.0	0.0	0.0	0.0	0.0	0.0	0.0	0.0	0.03932549806740597	0.0	0.0	0.0	0.0	0.0	0.0	0.036705138538042574	0.0	0.0	0.0
7420461P10Rik	0.0	0.987860044662973		inf	0.6249457456329189		3.1326463715380197	0.8341303329101349		inf	0.9984433753401759		0.350380810768608	0.844562578662855		inf	0.9897006049363491		1.0426476590567	1.0		0.9645034537681959	1.0		2.85222409041165	0.792351286411425		0.9668087886580591	1.0		0.0	0.0	0.0	0.0	0.0	0.05889825702576458	0.0	0.05442561693181813	0.0	0.0	0.0	0.0	0.0	0.05000962790607459	0.0	0.0	0.0	0.0	0.05048940504711216
7530416G11Rik																			0.0	0.9959949620486179								inf	0.9920251284714731		0.0	0.0	0.0	0.0	0.0	0.0	0.0	0.0	0.0	0.0	0.0	0.0	0.0	0.0	0.0	0.0	0.0	0.0	0.0
8030411F24Rik																															0.0	0.0	0.0	0.0	0.0	0.0	0.0	0.0	0.0	0.0	0.0	0.0	0.0	0.0	0.0	0.0	0.0	0.0	0.0
8030423J24Rik																															0.0	0.0	0.0	0.0	0.0	0.0	0.0	0.0	0.0	0.0	0.0	0.0	0.0	0.0	0.0	0.0	0.0	0.0	0.0
8030462N17Rik	0.9880717000751451	0.848384728191187		1.09045419430197	0.464966660660249		1.07858186233228	0.538947160784221		0.9300579511654159	0.426515431643866		1.0197519760959999	0.83238365102135		1.0326526361703001	0.8124425785851941		1.10679235786474	0.465859539682865		1.00002877299516	0.989850254724472		0.910345462235893	0.202553199373278		0.920835872716379	0.293196457967133		4.6171090132588875	5.135980158224278	4.887193220307608	4.510261602287665	4.818879357883191	5.134918842288857	4.728196747574678	5.208898811269592	4.648206163128614	4.409916022504304	4.4004262179013045	4.772315445404951	4.9991993914834865	4.232847680955396	4.948415757050078	4.6910818324165815	5.212428180740747	4.884419597395237	4.205503846751884
8030474K03Rik	0.0	0.6826492844122121		inf	0.240963139743374		2.26844639846198	0.598083227439576		inf	0.5327506203650151		0.265218921211069	0.259376211055218		inf	0.0134803509151966	Up	0.7765227995250841	0.727307406983542		2.4040067793374904	0.647665320680823		7.391083200496111	0.0515424583388555		11.0687872755896	0.0147717979464826	Up	0.0	0.0	0.0	0.0	0.0	0.0	0.0	0.0	0.2008337829995877	0.023242356415078155	0.07117226224460164	0.0	0.0	0.0	0.023635458856559488	0.023431463650770812	0.22926254569807902	0.06998936878005722	0.046160517178047374
8430408G22Rik	0.7361189022481991	1.8435953099706e-05		1.71528210970819	2.05530707864148e-07		0.77800029489563	0.0213955070771344		2.18743716702711	9.53009035873588e-15	Up	1.10690320569821	0.4448657249793971		1.8058800668886599	0.0567169723862186		0.752416013991973	0.18114729689823497		1.62446296871308	4.79364219872908e-11		1.46639571490919	0.00623364633380031		1.7626561661084699	7.410223593109341e-09		30.923756045857502	33.386798592623414	36.33847775625691	28.45569009664299	30.731293196053517	43.54124087041807	50.471854584867685	49.84841015021739	64.44484658238288	76.54616837155226	71.46956090724018	60.21181623461431	64.67972795118426	83.42836239930018	22.24023098006415	60.02496933429108	59.63305078545454	96.1156862576339	37.82035971141811
9030025P20Rik	3.20347039534824	6.99832270582029e-12	Up	0.717048856475507	0.105360440411733		2.52736705261891	0.000934677459570694	Up	1.13817071892536	0.28177093726921004		3.21856064421508	1.3894598428320198e-16	Up	0.739550306045838	0.0963353443424938		2.7984844530068997	1.44360894460362e-05	Up	0.9108492603153071	0.696440742744053		1.14111068143311	0.3576638325230321		0.846048682991157	0.35029513307800797		2.3612079354596034	2.4047323516818264	4.039368301319058	2.6898265103043113	2.7666482084475748	1.3390111768241302	2.4579269032399025	1.2043333602016533	2.8299305786305538	3.174881028164473	3.3350738500643278	3.4824873913904657	3.02871995800909	3.5320760023580817	3.0091604516415416	1.6780436428402288	1.9763167040925318	2.537083428718794	1.0713189548274094
9030617O03Rik	1.0920411286369	0.23726600583398896		1.0059794536318198	0.909619453348087		1.0704454059302801	0.67860129989596		1.01314921410169	0.8796156988921441		0.7661904302976391	0.0139272765137399		1.0132894583674699	0.9259637641175641		0.9222233433361929	0.5909329497646129		1.02814637322222	0.737809416286751		1.45767169697182	5.34776074312121e-06		1.19871994961476	0.0539205982346571		4.54356692942482	4.448621739669926	4.381070342321832	3.9144745763257354	4.481717819732934	2.141440373104416	6.968944510025302	3.6749566142583143	4.110825397979505	3.5107892559849234	4.820357669397406	4.368186296549586	5.477881795121123	4.415786302028208	5.197279832831721	4.103145086705986	3.585627191305923	2.947058731712435	5.568830982723991
9030624G23Rik	0.26807798595633703	0.0333309688899943	Down	2.9971948220592006	0.241905535144171		0.89795852010172	0.9930991813084		0.829572916299835	1.0		0.19369007066500898	0.0510515058370154		1.25113221111803	0.941484359272709		0.516002505761881	0.511934593918883		0.895648427264259	0.8544402567088059		1.15088090852718	0.804648366133771		0.646854374188006	0.48629828293416405		0.02241828815853768	0.022970743659196692	0.07218236654086253	0.0236731704196917	0.022113120173789354	0.05593776262499864	0.0831050805756478	0.12922484443467402	0.10431313773082641	0.04828835248141458	0.0	0.024247065846777043	0.06651487174755415	0.0	0.024552531334239045	0.07302186291166142	0.023815809420841015	0.024235001887979838	0.047951577809294356
9030624J02Rik	0.9776547402354259	0.662770334811871		0.9293205459560401	0.49008191991686406		0.9933001548131591	0.959833919649985		0.825050426556627	0.0187806413464295		0.8508706369807181	0.0728647248063724		1.0895127632399901	0.49915731950911796		1.02765302300259	0.850950774308361		0.915781560024521	0.125071219106899		0.956660173498891	0.515260556421334		1.03543982721443	0.6256134160850141		19.05108706644613	18.493166260832457	18.802765087360786	18.97043773221046	18.36591840945063	14.837617936319688	17.56965685412455	16.18332526733845	17.463407812287624	17.2031124338184	14.81932170666817	14.730899409202834	19.17202364099756	13.203240340477647	19.65985944512293	19.762344170942033	18.53734934959838	18.818469009154434	21.86402821091921
9130008F23Rik	0.7954826684547329	0.0905792449039254		1.09672946246072	0.642174391327436		0.877563765758445	0.535040123055412		1.1686365379733201	0.434984003148657		1.00142519413737	1.0		1.0149841562091	0.9694706051696379		1.2113953959113402	0.41060103237016904		0.9954992627150799	1.0		0.9360159342107109	0.6466399904568381		0.665355437854782	0.0193285400324072		1.3423560074030187	1.3754357838287687	1.263776496176287	1.4423638395960743	1.1150174685499787	1.0870943233995798	1.425912276444788	1.3303395471713009	1.6162980067203965	2.029050179302423	1.0873301981824641	2.088639332061235	1.490623230492663	1.1226107533431704	1.0574760461825943	1.3040439770365995	1.2008727544189144	1.349302532164302	1.4859880800873777
9130011E15Rik	0.93243556336909	0.283083429388879		1.06925588520622	0.5673784705960551		0.9412477913953249	0.610383916970683		0.9285837888109391	0.463603247944815		0.971150119393074	0.7786608578217099		1.10612017109154	0.45791245980258005		0.991579439407852	0.9625591709253108		1.0604576919030901	0.3927608442090879		0.900268350495221	0.185881375441966		1.03865148712228	0.6749960471632249		5.80046232226036	5.452542083125256	5.69738893124669	5.8517039009616525	5.300053722937106	5.169008225454419	6.431533294603075	5.478027736912021	5.723276968546947	5.507970900687557	5.323233328516872	5.251369875906257	5.800665927588839	4.814104814985908	5.742928986949818	5.5246701415731865	5.708152824824034	6.704412393951727	6.369610656592897
9130019O22Rik	1.1257096627233998	0.18580275200170998		0.775398631064462	0.0701822983868656		1.07465101598134	0.6917572369132121		0.554523914694865	2.73588801013011e-05		1.0040915650670799	0.9667593618831479		0.692445905595931	0.0224350146393049		1.2240370096584499	0.255820734970411		0.8133469236302221	0.0322014129017712		0.626454952017715	2.1077261318445498e-05		0.636117545211778	0.000266608742361509		2.2551017373627937	2.4853183663037	2.1811061658737163	2.6859220214804	2.44425817141185	2.1755145009354164	1.5714960724016003	1.5719712484010018	1.6929231432091343	1.6520892291204547	1.0809814972168739	1.24789231303846	1.7634845419279335	1.097207109626752	1.823623753323589	1.4092955925117039	1.5739068854076375	1.8850806883697242	1.4021941525461525
9130023H24Rik	1.1287412574570501	0.19371811712230302		0.74583504427103	0.0555131789582647		0.988415742570398	0.973400678418834		0.8934754768596449	0.410485848591772		0.9830897094972691	0.9193720224430999		0.8899389654337371	0.46717633069475206		1.21222911216236	0.24923201958069102		0.8525602448641729	0.10680567592752499		1.0368040012922901	0.7448937263150699		0.8273226293993	0.107662377629604		2.285951713072806	2.633251616322121	2.590583006934279	2.5488488095549653	2.366875749134898	1.5233941251718421	2.000091668341701	1.6859782496128226	1.8333303405096406	2.110232018017741	2.3724882413607733	2.549212322401953	2.513560040314442	1.8349525409357064	2.0837221175233895	1.8499143823920483	2.0061144978889045	2.240962777202733	2.520691654044347
9130204L05Rik																															0.0	0.0	0.0	0.0	0.0	0.0	0.0	0.0	0.0	0.0	0.0	0.0	0.0	0.0	0.0	0.0	0.0	0.0	0.0
9130401M01Rik	1.148058728648	0.0860195473144579		0.992144925547231	0.9524640972361559		1.05527615032201	0.70463561280439		1.2816492822940801	0.0226254559206064		1.00588765336655	0.973025410544867		1.26495544514576	0.10413650397170199		1.1400421179940199	0.3970246089562		1.08043121306144	0.36289433316136205		1.4781016834938798	8.00840221107151e-06		1.27292245019789	0.0164365910936018		10.448600656393104	8.676307840301503	9.463224054095111	9.023655548211895	9.003705722097974	8.189647407204346	9.023345219293866	9.13502173021841	8.67528298390274	12.089647521255976	11.61432726221863	13.14943016926927	14.520872322043582	9.833940604971213	11.783639476926663	11.133686392178026	11.017422681166387	9.489752824841903	13.625428013233503
9130409I23Rik	inf	0.7249048075005909		0.7393171787091841	1.0		1.4284732904583701	1.0		0.0	0.8332697788252191		0.0	0.9997432823243471		1.07271766355522	1.0		inf	0.7999827121715121		inf	0.999070128149401		inf	1.0					0.0	0.0	0.024849667169805134	0.0	0.02283814050735622	0.0	0.0	0.026692344916014632	0.0	0.0	0.0	0.0	0.0	0.0	0.0	0.0	0.024596655631360393	0.0	0.024761880344143807
9230104L09Rik	1.1287262580831101	0.0471085589645785		0.569504305626543	3.62356965263469e-05		0.645434542005218	0.00815000920232172		0.5653042962680721	1.15742238045289e-09		0.992309171543135	1.0		0.40108423084388106	4.9818446229126104e-08	Down	0.601076248891091	0.0411099800883551		0.996969446654483	0.942961812280398		0.648531491809179	2.3917597441916604e-08		0.7515397621526171	0.0093157750142789		11.665427791023248	12.839668227037368	13.371553032439866	12.737273791643567	11.275432927423333	3.4191064780658738	6.483257200822772	6.838578767482948	10.319010692887327	9.573114508852694	6.203832033393865	6.70828609827258	8.27388396138086	5.042247334495878	4.818146957488374	3.4258129302173073	4.252186092253818	9.667600072284179	1.8704176084633901
9230110C19Rik	0.9220498079553281	0.372077836004735		1.20706107573114	0.168168887989979		1.21969394615411	0.15269045583197302		1.31823271784376	0.20050240139234698		1.15736843670233	0.514861400763305		0.849089728388184	0.30190202930451004		0.744440909785395	0.081682744554447		0.913408865786813	0.345752052704578		1.05851580196584	0.58290755450296		1.04971754138769	0.7133566204310021		4.896375288986734	4.61934506134925	5.319200394252546	4.287693522967155	5.271466601992726	4.134533137204391	5.423155498844916	6.092249518552883	6.7723911175624325	4.083612417890995	6.564174979380757	5.7478787261346325	5.639742466740944	10.658217521363396	3.7929984519449693	3.4685170491192694	3.996357150073338	6.32597587742801	2.426693354031841
9230110F15Rik																															0.0	0.0	0.0	0.0	0.0	0.0	0.0	0.0	0.0	0.0	0.0	0.0	0.0	0.0	0.0	0.0	0.0	0.0	0.0
9230112D13Rik	0.968776708487361	1.0		0.0	0.9622658689947561		0.0	1.0		1.49859986503387	0.996660963334275		0.522806818048406	0.770176657086643		1.03284250584213	1.0		0.619125153826098	0.9904421517163341		0.48771592271022496	1.0		2.8545684434407597	0.537971181098556		1.60938569895209	0.9797536971251001		0.0	0.06696355606562737	0.0	0.06901124744455112	0.0	0.0	0.0	0.0	0.0	0.0	0.07184312332831254	0.14136849701925536	0.0	0.0	0.07157473144737038	0.0	0.0	0.0	0.0698934308942671
9230113P08Rik																															0.0	0.0	0.0	0.0	0.0	0.0	0.0	0.0	0.0	0.0	0.0	0.0	0.0	0.0	0.0	0.0	0.0	0.0	0.0
9330159F19Rik	0.610381086155397	0.0015714810663246		1.6570229876329199	0.0451724780405877		0.6786436766388809	0.0361942468259628		1.04095794906892	0.918260744179864		1.076201494602	0.832218897946835		0.46487830199100205	0.000576802741715812	Down	0.396710046493344	0.00148828795617645	Down	1.4926607190429397	0.00134248773928426		0.5979982523128821	0.0016706012416312199		0.7138306987586222	0.0709197761803384		0.6741222260494297	0.7313661200616487	0.45964325872159917	0.5108619218879281	0.47719637339001864	0.5540901072746706	1.4895914863685604	0.6034443460844637	0.9963686323638882	0.34165647614365396	0.584135805118019	1.183737896894036	0.32158711038639654	0.613290743347916	0.13028811667303267	0.22388359653589407	0.4802390545451011	0.24863274749277958	0.1950823666233061
9330182L06Rik	0.677189099107805	2.35356909415438e-06		1.02023234796715	1.0		0.989280568134981	0.869430469164206		0.659539635884194	0.00120493307046201		1.10950801020791	0.497005967635378		0.939757034345875	0.6814495931948		1.3615979668336897	0.11587898468563301		0.699242190127783	1.28053199644535e-05		0.406947305912044	6.147372738426011e-21	Down	0.465936738125846	2.88391198029799e-13	Down	1.5666664466287876	2.1779662394043275	1.4814937814952376	1.6364769060077484	1.8209955577624295	2.2926470271876105	1.130140509467104	1.5425365640938982	1.6451210357418757	1.1309318741716512	1.1543720509208806	1.1082734487340655	1.0636618697911673	1.3904658951533246	0.9274673728523345	1.3332206216482887	1.4124314049525957	2.169670432181774	2.010611893793177
9330182O14Rik	inf	0.511341233475832		0.980758885709597	1.0		inf	0.646464643543551		1.3183463249968799	0.995995146957245		1.29606098906121	1.0		0.7123840702412009	1.0		1.9162612405739399	1.0					inf	0.5115759122112279		inf	0.992024858930994		0.0	0.0	0.026580549978028285	0.0	0.04885782421252242	0.0	0.0	0.0	0.057618654742697104	0.0	0.05445099848945655	0.0	0.04898708528119915	0.0	0.027123790095496425	0.0	0.0	0.0	0.026486648434359376
9430007A20Rik																															0.0	0.0	0.0	0.0	0.0	0.0	0.0	0.0	0.0	0.0	0.0	0.0	0.0	0.0	0.0	0.0	0.0	0.0	0.0
9430015G10Rik	0.860743903085033	0.0391680893047307		0.65051470195487	0.0009502033237830571		0.678206581562707	0.00334774899969099		0.903384761763212	0.324065179136597		0.9342223150231859	0.530441666688429		0.974866698582373	0.9016787136729171		1.0107796412752301	0.918210310586697		0.8267298152982571	0.0120681326362425		0.840034990274879	0.0335980881484277		0.8299961748015171	0.0431759956303725		6.457978901186967	6.10961535847328	6.01106838397837	5.371086694142685	7.027746778289131	3.588777386784945	4.0252875221047	3.6456802721260058	4.01099452450413	5.4779508383730775	5.654314906836018	6.510895888945277	5.444898928022712	5.529314790493368	9.70160756677227	4.38492319691937	5.524875168319823	4.880742328519809	5.073021813300566
9430016H08Rik	1.02882398210329	0.733106777330426		1.15485370894352	0.269892557543153		1.15338008791466	0.28024094938326		1.30954192658245	0.015006294028618		0.9256755046179921	0.48522077847742895		1.15636283103541	0.3172557560224		1.00335096322786	0.980107093962057		1.03138477335963	0.7265195192515029		1.46964758040161	9.81647060231393e-06		1.18449182361321	0.0928772325768652		9.977068801001133	8.492899373370982	9.184211932370516	9.03625461444902	7.986558062586073	8.904616335030347	10.099807482970125	8.538085404577094	11.605919067379947	12.026314406605225	12.866154516660592	12.741622656249458	12.182311710346754	10.08103515109502	9.708126480195103	8.624405562846581	9.987541632290203	9.789989653235798	11.901400662916636
9430020K01Rik	0.8282732639686641	0.000483978610942433		0.6800519291263871	5.996530582436071e-05		0.785995505231479	0.0127147248443952		0.413144321806689	3.34319893179527e-34	Down	0.914371595113501	0.46191145317168897		0.7154319499189441	0.0139979828884022		1.1684532710049198	0.420928652856526		0.717322185111805	3.85629775710704e-08		0.37744264737067296	1.37393578602178e-35	Down	0.5061999311775379	8.74321634147567e-19		65.8553365882767	72.79735867089265	71.61412502893947	67.14818193869041	73.78642595708257	51.89426839293672	38.225899124556776	44.14351905005326	45.23945579920631	34.02553971755338	23.526257046588047	24.949791422094762	38.52743383998449	27.325191649566253	34.99339465899578	49.69518946523043	53.71909589889109	72.8440171329225	30.32418062355464
9430038I01Rik	1.0197187508882	0.8639920416163571		1.27342204911932	0.158854455388166		1.50834485240769	0.0172397388125102		1.3619458208347	0.0380617439936897		1.05604951711611	0.735886359162428		1.2607313597691299	0.183064587050242		1.37795846779111	0.0748171541210547		0.8618605915956591	0.21348477958200499		1.32889842736869	0.0114852366628951		0.931930203307245	0.611303651331291		2.2664491370503637	1.8496205900257316	2.0234981048756824	2.096798540699888	2.0377567357309223	2.752535112363838	2.7014560393513536	2.011686738025415	2.403152487817749	2.678546340247177	3.130943152985663	3.0153593697546968	2.677912351303896	2.804563606169305	2.1087864072351867	2.264801163537068	2.8551914290755955	2.515162988838201	2.767118150457765
9430069I07Rik	3.3245769213842005	0.42745327561044394		0.6796866065984241	0.929185177843608		1.09121254163373	1.0		0.8471509309814692	1.0		0.304137471036171	0.24590105546745003		1.7991841636626797	0.605912225352666		2.17855275594374	0.484872061755764		2.07211156660239	0.8063356560978789		9.35419624319681	0.0170206748823814	Up	2.7405838708742203	0.675591703713296		0.17777859280966246	0.0910798017815701	0.0	0.18772989689461808	0.17535858935018972	0.11089759233697283	0.10983818341816387	0.0	0.1034013096038087	0.09573250299637086	0.09771669571578173	0.0	0.2637337921738685	0.09416148471126282	0.7788131617629952	0.0	0.28329155122273125	0.09609262986352844	0.0
9530002B09Rik																															0.0	0.0	0.0	0.0	0.0	0.0	0.0	0.0	0.0	0.0	0.0	0.0	0.0	0.0	0.0	0.0	0.0	0.0	0.0
9530003J23Rik	1.0669476390600001	0.906675474028299		0.38741452316944897	0.168146229667673		0.422650827095098	0.23312334826916895		0.652353002090019	0.4622619012473279		0.8953310425928391	0.898900014452958		0.534576129568971	0.28819534486105497		0.917584553089519	0.971054376962002		0.9783865655947409	1.0		0.789479398594652	0.57723450962848		0.6209167797511059	0.370083338535888		0.33368123080271345	0.6410703029416501	0.08953218885134055	0.3523593142698	0.37028138555159007	0.0	0.15462044523836688	0.1923425412159742	0.19407891417023324	0.13476372037881246	0.27511378153942817	0.45112670500812413	0.16500489923265277	0.17673624037684113	0.3197670118641338	0.0	0.13293090016357856	0.27054135003415064	0.22303974255840772
9530053A07Rik	0.9960212807904059	1.0		1.47532009811577	0.0406514599611444		1.45094571915953	0.0625693819625625		1.44858983761253	0.28112791674664195		1.40049258891718	0.33447818496784004		0.9844633323012071	0.948442998741534		1.00090326857006	0.9732432546009492		1.01402887306509	0.918641440032173		1.03845485060799	0.779052039884701		0.9782944783786541	0.876278803237718		0.45568948568455014	0.3748505247773683	0.5579600350285607	0.5015293534306611	0.6710642507877242	0.35231893510943346	0.8723830472949851	0.7177215065955704	0.9631123242925823	0.42856065214128963	0.7126090564115302	0.7011142236038278	0.4443280753446812	1.4685483159613661	0.3795755639443227	0.2926773783351519	0.6340981805455024	0.7493332873579062	0.38438740181790315
9530057J20Rik	0.97156024991159	0.959327453381148		1.5561919484946103	0.291884041265881		1.31705143542543	0.510046300072007		2.09667876268094	0.0544125752686437		1.1398046242929099	0.715012023403892		1.2919567948994	0.5729761337864611		1.18778224956497	0.670848908780912		1.1487216693413602	0.707261756143544		1.80636776079444	0.0432826135342039		1.05416455700667	0.9977178422197521		0.1754609271058555	0.1198565489702257	0.16739223651807383	0.32939110743472866	0.17307247277123783	0.24322631448139745	0.2409027642453594	0.2921829227999945	0.36285612940723055	0.2939516426360958	0.5143615026020905	0.35846237376853357	0.4049041809295128	0.4956475698298374	0.10675832259596274	0.23284118557261366	0.3106648146077497	0.3793595540931322	0.1668008872261957
9530068E07Rik	1.0176515724776	0.712119757573648		0.9869813175814081	0.8927219915535659		0.93271599644373	0.485886354734211		1.00841955790887	0.896406219247833		0.9035600325621171	0.222805074349337		0.8605941705149251	0.21364029081678498		0.854187630274609	0.240481483654227		1.07799859190119	0.144678954218549		1.14640752734102	0.0303835619309586		1.02377457212951	0.746733616132945		80.83211403561245	78.81168106296101	76.38012080226684	82.83218340013867	78.99993302369008	69.68162782058708	70.67132085109507	77.86214356723015	79.0445380465623	80.24067898088194	80.81626245221186	79.53493643083482	89.09476989577249	80.62681137338174	65.865116185953	58.024054333454885	61.721194570600595	66.684312102084	79.1740999330269
9530077C05Rik	0.550200942220595	1.58133828017979e-06		1.4936515920551598	0.0410460220955767		1.02558370813895	0.859828795188822		2.0821072116865	2.13876304876875e-05	Up	1.0398736222165001	0.8253437058375551		1.5091975988928799	0.0412061964366757		0.9810303387332041	0.963021697105753		0.8021177704669019	0.0598054960210147		1.1116059067316002	0.36079498282683203		0.845197226347013	0.22171428320601003		0.7123219524252151	0.43129021824310465	0.6255090069335962	0.5356538471784029	0.7239171822718085	0.7540377155036962	0.7334980365814977	0.9829536755274638	0.9541629656329383	0.9996334721709776	1.305101781880065	1.1906642378964156	1.2381847150867136	1.6920684885834567	0.886517847580994	0.7734024351178643	0.7452614359627219	0.8633854461607795	1.1542578908032222
9830107B12Rik	2.2330986999624	0.0402829344723399	Up	3.0475377413568503	0.116316111954511		4.10102193403507	0.0620998607552605		0.94375617780053	0.9094843318477142		2.70656990439231	0.0822939196001995		8.6104757794416	0.000463715009946425	Up	9.73210400243391	0.000346597888418562	Up	1.6587873714941201	0.277112169288981		0.782558514735734	0.7094036811574429		1.9753685767803701	0.164135669745161		0.08234696740904646	0.04687569427664036	0.12766030202692047	0.09661823018150219	0.13537670475298072	0.6049975543076603	0.19220199668134347	0.13712669833766164	0.14900804162449166	0.12810273389976853	0.08046636667184043	0.06927234431949475	0.06334293706821244	0.12600050392531048	0.44091168020629534	0.9934232204645679	1.6621266395655803	0.6627054070343465	0.2739892925320702
9830147E19Rik	0.8867207883418492	0.0875668535016421		0.7523070175851441	0.0304704339123209		0.77482999999239	0.0587520264885256		0.974817330849158	0.7741075915073371		0.985860214519845	0.9102008162189109		0.64351513611824	0.00214022939131806		0.803121369309029	0.164236945386341		0.86213926523955	0.0453864313535774		0.884139300187985	0.119519205181321		0.7094193697530942	0.00019392978928039199		0.9585575719076486	1.1993609537737369	1.1102754602600615	0.8886099823391591	1.27628146034402	0.5565027760802347	0.785733923839792	0.9008367465520986	0.8721686868548235	1.165229913275389	1.0641829694204026	0.9341034269508375	1.0231007014967868	1.216482954175446	0.8142115573993732	0.5701811664983737	0.7124827166806305	0.7934218736566501	0.5041181120038097
9930012K11Rik	1.0268339299934601	0.6972479278052571		0.9193026440080379	0.44367925799360497		1.21947746088845	0.18585824603992301		0.7866260773529901	0.0203782251939002		1.16206134006693	0.18281079078832999		0.8428957828678421	0.21019125843874997		0.952762460868585	0.8023876009709209		0.7749129171378499	0.00109549201950111		0.7018409815993571	2.58447233763535e-05		0.9059922258251449	0.323062068168964		9.98460435145506	9.023962959192339	8.600387225494067	9.083631506538378	9.77293020466148	9.294625397620242	6.896466324023849	5.96198925779696	10.006497731810272	7.913308470239792	7.458155456494561	8.750040849745693	6.7350829048067204	6.535925977047836	5.691885013297581	5.865133677853265	6.30982242589146	10.572318225428209	9.364030472619843
9930021J03Rik	1.0023018853624899	0.9845968087754691		0.9170163101153479	0.400857217110758		0.938838900081854	0.548875495162911		0.7889821948820992	0.0055131292361908		1.0531994252561299	0.59306595116992		0.84844521995956	0.194765138050006		0.947145772558447	0.672464451848867		0.9799696829337711	0.723472167802298		0.758322374544676	0.00010301518502912		0.896700394895418	0.162542676831068		4.06006653786761	4.974935557269682	4.69680435466625	3.90658365391332	4.418920613427035	3.8636833209735064	3.869496555297289	3.974571578203474	3.5737839067497057	3.638541901333214	3.7682534743445157	3.760890918953292	3.5317884902615235	3.1131649219575657	3.9921929382890977	3.603792797623584	3.594303982905594	3.828433430168033	3.0902076163695145
9930104L06Rik	1.02415038060787	0.7328289332734621		0.905585956036549	0.41685781245853104		0.9050361961213841	0.423499129442996		0.8854983525588721	0.25165183596014606		1.00038093858742	0.9729058710600649		0.8737066035448241	0.345160390347612		1.08518423868236	0.5877289285064571		1.02620170563745	0.7333065968085		0.91511261968614	0.28164255760125106		0.8240453233659041	0.0424589188694696		5.645952263173307	5.434474609084983	5.208259149809217	5.403565897339307	5.354310871030846	4.424233833655139	4.977762984715247	4.590332118539444	4.559399930110554	5.109052454189924	4.206152244588278	5.248581139869374	5.383858997981898	4.547403461100179	5.212497144757594	3.715202275762474	5.237846154166465	4.825619605052396	3.9589315503536473
9930111J21Rik1	1.25789511435004	0.23344162476870603		1.64812333735028	0.31323013202814803		1.7639048518663	0.25213290532175797		0.46547968109488597	0.000971617878059327	Down	0.6507068494700601	0.0571720625212876		1.52251879239326	0.0876832860526354		1.7727977978341898	0.0259011972637519		1.17541488737431	0.5166948571562949		0.9079502349702341	0.624891049749975		1.07940292111345	0.7113506685857		1.5662740428899953	1.982488753042076	2.2743331415707027	1.3203782807731745	2.7393708084200226	5.7801099745005065	1.6751815724215746	3.232019401961173	1.2248625232902632	1.0631437687145509	1.0707098877187702	0.5978976195445492	1.6271435102624556	0.37645093706465	3.9785397189311276	4.144269537859863	2.3630362993872622	1.4513146250990692	2.590055505921854
9930111J21Rik2	0.45777041653302797	0.101863910112737		1.5422749051562301	0.36464293059103003		1.53216644158086	0.399828541146515		1.8189414308948502	0.16741344413277098		0.751858554855459	0.569668344734095		2.8457788925244802	0.0151016857705548	Up	2.31560225773453	0.0530463973406912		0.460748099288666	0.13916563773006302		1.11550251922148	0.87031973817335		0.562931775224829	0.236330434073577		0.105794168838043	0.2601630293086547	0.22709059136451135	0.17874573620261597	0.20870810051666358	0.4487591293735845	0.10458167443227588	0.31710905645542475	0.24613212273565788	0.7747839027355058	0.3721611315817039	0.1830789690902716	0.3348164330663399	0.1568966228813551	1.1818319577065177	0.4594634070846112	0.5394682223866909	0.2744818191357717	0.29417484813342376
A130010J15Rik	1.2126915489757601	0.11609976563552499		1.10572433103426	0.5340346497540089		1.26087995963088	0.17845886142257397		0.943178331715473	0.735388856821856		0.913151517780115	0.5587359816320239		1.09972543191504	0.5531966877798039		1.31227145701411	0.134639943695846		1.06511417513864	0.6287206525302579		1.2652734455918402	0.0503693303392706		1.01588581043081	0.918909001322975		1.2283650188165498	1.2956544043110139	1.3183625411414002	1.6659138600316818	0.9978244316790519	1.2169841895207545	1.6815492239262058	1.3744724192613087	1.1907559623252437	1.3099616681919322	1.217963854890407	1.3546195915232104	1.2863112857518477	1.109865496250896	1.8860670706882392	1.1898654857580908	1.3049393861155085	1.1326275775766532	1.4553792239788246
A1bg																															0.0	0.0	0.0	0.0	0.0	0.0	0.0	0.0	0.0	0.0	0.0	0.0	0.0	0.0	0.0	0.0	0.0	0.0	0.0
A1cf	1.9608345755306	1.0		1.61443726357747	0.9736755598499709		3.32266282090784	0.8342046017162099		1.02430264972926	1.0		2.1415649632113998	1.0		0.0	0.8239763006171159					0.9532422361770441	1.0		0.9491466562935279	1.0		0.0	1.0		0.007484863468800745	0.0	0.0	0.00790383490532324	0.0	0.009338057237854917	0.0	0.00862894000229179	0.0	0.0	0.0164563373912637	0.0	0.0	0.0	0.0	0.0	0.0	0.0	0.0
A230046K03Rik	0.9680220919823141	0.564081033549951		0.9834702927199921	0.8029837111120608		1.02356470761851	0.885762791198193		0.8121402292470029	0.0148998436802916		0.86707669255211	0.121167251871431		1.15245683209839	0.262306304314034		1.48360182732808	0.00427771497239722		0.930958612789543	0.22619740776511396		0.916645249333266	0.24617812412132603		0.7511718734772309	0.000178631470428025		6.50923194339067	8.214270874861374	7.13548539306784	7.0205329846739035	7.694074739720486	7.657919677132168	5.87484813179895	7.79828808820467	5.7014258970962475	5.57830689498695	6.577758440148489	5.643885221960008	6.9116405213927985	5.707872490592231	9.728178057609279	8.687347856752105	7.736267132737161	6.20100628511452	8.474458942775321
A230050P20Rik	1.02315235090866	0.706063425090734		1.2779483370164	0.226484972306397		1.19696565582645	0.375436516727815		1.16695083527389	0.0559207726815881		0.8958201117246669	0.235501900756379		0.9958740761075551	0.97950888280691		0.9803162261401871	0.886028625309569		1.09294372595061	0.168500756474941		1.3456951543021598	2.00649796791161e-05		1.03854270758689	0.621944309258636		15.24534546948052	14.349557816786527	16.742831471802067	15.571168531965963	14.322489209284623	24.347979407633083	12.923933170826668	21.384299283784124	13.966223161510948	19.17866429283238	18.867529856145772	19.975032570586976	19.062171371542476	14.015646008946293	16.09662397852342	14.400420551911504	15.305465817819929	14.756051247797691	12.926407900730537
A230065H16Rik	1.25272317185278	1.0		0.740731192055711	1.0		0.552364604068301	0.9418400936690401		2.8316570867025797	0.492318465442716		1.37612823278222	0.834425709220362		24.5868319536085	0.00021730714591817901	Up	4.91930717250463	0.0155940811682157	Up	1.6779754006255	0.8298709182825659		2.60920830199832	0.47526343793150894		6.24453455000576	0.0663205434310973		0.04742973651451816	0.0971971019012278	0.0	0.0	0.0467841012632036	0.0	0.0	0.05467946775705982	0.05517308684083822	0.10216229797373905	0.15641963605250137	0.2051953184346654	0.04690787597122288	0.050242881767576804	1.6102979226191036	1.390412561336598	0.15115929785392002	0.15381991869945413	1.26812241687826
A2m	0.616385146327586	0.45250684179790795		0.664042497243918	0.50654860163393		0.35174233144217604	0.0245938808705433	Down	1.70772703172849	0.324173698594872		0.515605542727048	0.0718007479590361		31.494725748452897	0.000140399385604191	Up	9.090953202730619	0.00415488704201317	Up	1.16751260573126	0.7663706766551329		2.06828634574454	0.0659444977422143		2.1315170688780003	0.022551687445996005	Up	0.06509160191206717	0.07503261635005967	0.0611280338829004	0.05155136871038	0.11235970423398298	0.02030194361233748	0.15080998779450253	0.018760246258783208	0.0	0.05257704437246676	0.3130562087101857	0.05280109970282317	0.1850793070805683	0.04309519063437536	4.856521344375023	2.13786139596964	0.49268884280503167	0.19350770590536753	3.62861997300424
A330070K13Rik																															0.0	0.0	0.0	0.0	0.0	0.0	0.0	0.0	0.0	0.0	0.0	0.0	0.0	0.0	0.0	0.0	0.0	0.0	0.0
A3galt2	0.573361945185574	0.00214950856375692		3.33835619924397	0.104453886408922		2.38948988269021	0.19271495066133398		0.8725710624372329	0.6638452016785811		0.882948678093958	0.6874002717364		1.55767180029832	0.110744281685984		1.0242678559876899	0.9962877789797171		0.8010845316501701	0.21182534474949602		0.570619156080025	0.00520904250901353		0.8710007753867149	0.522203801348162		0.32398902427929144	0.24344694681802848	0.2549993883406172	0.22808305230187242	0.30892611301411926	1.8728219565692512	0.3336206505691893	0.41086254277267387	0.6783899003913432	0.30240734591376967	0.23744243818788086	0.16352863950018365	0.2670201945685584	0.24024378809509112	0.21289985964081878	0.4807531144455942	0.4359689292960412	0.6187646913642159	0.2771984158151562
A430005L14Rik	0.970261115928542	0.689556548873348		1.0247633492791801	0.829719115460688		1.08506226144481	0.522982579301807		1.2000461072782	0.0821006139263542		0.890302308490693	0.27494179664378005		1.01609434372898	0.913334844543543		0.987458525823447	0.932714704413575		0.917582546934578	0.28874041934906897		1.31981878299125	0.000737358276679853		0.997993635764707	0.996627649875273		13.845681771881125	14.139434146156024	13.220022934336331	14.376211885689496	13.794236866443157	11.554357525819391	14.076093319796607	13.71986528683152	14.651720722585585	20.197988746939227	16.18786528589967	17.32909971567364	17.21971892848156	14.225416287708812	14.504508510830137	13.021833192673	14.41364019997719	12.064263398858946	14.262843078226831
A430033K04Rik	0.9378251692542391	0.45879056832652204		0.8735653300308491	0.354678439279646		0.910077810973735	0.5215405223594529		0.952167531860132	0.7208731266758589		1.05334278396077	0.6697483066734681		0.854184604642262	0.315042579162414		1.0949501799056802	0.610740678399122		0.901600724140739	0.262344038807189		0.8553027194428671	0.10917621798752099		0.73089086227243	0.00616316629442926		2.9823288984017884	3.121894486684204	3.1143235380090593	2.962013503190797	3.1166458733716658	2.312886374104652	2.7489495390920053	2.2115885677972758	2.8691404601417	3.020946277179074	2.8354571946443707	2.911769712067814	3.4756445729140464	2.663987826174827	2.8601752862082352	2.2403866931628573	2.39758903211967	2.8928939095756987	2.2757691119586725
A430078G23Rik	1.13836828564189	0.43629164645301394		0.8870185063387289	0.4728395177187639		0.872302036261982	0.43191314988118		0.569334043040903	0.000460472121456232		0.8274986604181591	0.282617735117683		1.15515249863512	0.523860876389442		0.998151609645271	1.0		1.15872271640176	0.42996400635083293		0.7900615126347059	0.18343941150095		1.31817000298572	0.11369578084862199		1.8507668266615618	2.4231463543747953	2.7036638889178075	2.0267489239394694	1.9946079114897883	1.7103720341556712	2.075190161674619	1.7385380082002009	1.8738394387521355	1.661041204669084	1.2621822199567305	1.1676837736605632	1.3897505660176528	0.9258101894158945	4.110227803662238	2.2327412886235	3.440746322838673	1.704340597889559	0.9346921304424435
A430089I19Rik				inf	0.8605692756986171		inf	0.868249706860871								inf	0.98970078681833		inf	1.0											0.0	0.0	0.0	0.0	0.0	0.0	0.03399753296276501	0.0	0.0	0.0	0.0	0.0	0.0	0.0	0.0	0.0	0.0	0.02974295686252071	0.0
A430105I19Rik	0.8462577437378008	0.0011026133625640301		1.03595657007544	0.867532913016139		0.9823082479716361	0.7693000291665859		0.7110822888266229	2.13668436237804e-05		0.819520652018712	0.0816698799636616		0.9478881684703458	0.6616294382413829		1.08929109107489	0.606277458628777		0.8934286681184491	0.05401049003662001		0.742354729992962	0.00114930615569838		0.7348557495287099	1.05536022225888e-05		13.893128916508239	13.984447709274207	14.346139066840268	14.776215828893328	12.952123743327002	17.231067200980036	12.323283520577105	11.622846450636478	13.152838509789346	11.131624408738102	9.187636606000787	11.797394092320076	11.173501264721203	7.661380384813374	7.135807832487397	13.173024169006933	12.464828253800174	17.58918736703825	13.24731872332408
A4galt	0.797911128056088	0.130275207499545		1.01553877341446	0.964623211751553		1.01411993005206	0.964857900968239		0.583109968957543	4.5677123430821204e-05		0.6843963211452231	0.0057721551506445205		1.12413093314173	0.378074220741725		1.6156733351760502	0.0006681784563605389		0.799883767576398	0.136396873933137		0.684289663963093	0.0137584902461003		0.554318716597735	0.00032002177219840497		15.826136412410332	10.275811677965942	14.200710764767317	15.798657621880869	15.126472229666753	15.457339812816866	10.39902470320382	13.636732438803437	14.8475723241309	9.063557249201237	5.884926224560376	8.47008537428242	12.345894153551539	6.76040496853883	14.772563859822183	13.401375160791757	14.056123569572673	21.2531272556828	13.925535036463021
A4gnt	0.0	0.9878600711275219																	0.0	0.7935944776931259		0.0	1.0		0.0	0.992946478145173		1.9231269641783202	0.984720106482225		0.0	0.0	0.0	0.0	0.0	0.0	0.0	0.0	0.0	0.0	0.0	0.0	0.0	0.0	0.0	0.0	0.0	0.0	0.0
A530016L24Rik	0.542649767754112	0.25686862049994896		6.451610784969139	0.223789054891118		1.5361262469748997	0.637336820223543		5.63229136400314	0.153005362952053		3.9771572531353505	0.21569511240789604		1.04907839036006	0.949581092215742		0.135903857767663	0.0073962542147754905	Down	2.28857815808742	0.12669513618337802		0.785640510860499	0.631032268014441		4.21141399299938	0.030755483898994	Up	0.4334300380762787	0.49535467277137213	0.12524232253581788	0.6161233665295498	0.4110865291324119	0.020797843546474903	9.47561403966796	0.6726470918835686	0.5429755326605247	0.25135274885079933	8.503210746404656	1.4424221728653202	0.6594785972609958	1.306776172084699	0.018257423300345625	0.30769737119366314	1.3636385882026199	0.32438351379504554	0.0891427692389177
A530032D15Rik	2.2387760667655097	0.004700038306342771	Up	4.57760338080793	0.000199594816664435	Up	5.236252566330849	9.300392275418421e-05	Up	2.4875887082004198	0.000558203160186659	Up	0.9827101534123179	0.9125988449688001		4.72733397005337	0.0001131734982126	Up	2.8939792412067504	0.006115915590220429	Up	1.95696810079203	0.0510405132685972		5.7358854409425195	9.608721205561079e-15	Up	3.6614043239116603	0.00642101620843311	Up	0.41128151703590266	0.2985035364084893	0.40462996977001203	0.2714395880276075	0.2873587669095458	2.180724343548481	1.0164196710243032	1.6200013258229145	0.8571818709185302	1.0704487763422985	1.2056665981676231	0.9823371429207912	0.6101343948370184	0.39936910131666037	2.4586294168025264	2.1397104015975206	1.347170517936835	0.444610590753798	1.282910767273942
A530064D06Rik	2.17149991115806	0.010964691130080998	Up	3.69456983795303	0.00876914048754069	Up	2.0238933637877	0.0909633487593616		2.81105096740625	6.13146028819031e-09	Up	0.7298396199116222	0.0219884936366069		4.29113792399266	0.000616722025483136	Up	3.7853366916630096	0.00127460025943365	Up	3.96167477486096	1.5502706561391301e-06	Up	8.44197791056754	2.52185640195838e-34	Up	2.46118638613606	7.26698761730583e-05	Up	0.9633728376675182	0.520976466190581	1.8094219755832635	1.1868481692095538	1.2142197902584715	5.976096149577881	2.1824268949486965	5.7073852871474235	1.6498495273416132	3.4872831565183264	3.5301442073322415	3.5889741169583163	3.519967012880565	2.2394574584908127	2.4618693944992365	6.159663164514631	8.329566810302607	3.1532543614375115	3.2626253541443884
A530099J19Rik	0.8737216432267919	0.526017147237529		0.586634450392463	0.026451873662822003		0.523046065072983	0.00661873701585679		0.51586045994924	0.0178187763321327		1.9512852636118103	0.10558319630462801		0.671457438955432	0.24719575045333803		1.09665301970513	0.81488874661488		0.9805238767338459	0.881032373156242		0.23239088286891896	6.2294592247422e-10	Down	0.53520955492124	0.00172498704105862		1.5013552605589497	0.7128954164653251	0.8253275125694876	0.7346951816531182	0.8849388805018216	0.6395879866290806	0.5203569107127706	0.5065874492090872	0.38337050186561555	0.4929689567332025	0.503186441748534	0.3168446256564081	0.16296981900264976	0.9503630152997028	1.4638153755210492	0.6758926770908698	0.3306598300431927	0.2968940454551941	0.3132997579300817
A630001G21Rik	1.30303535028723	0.004585698458260371		1.18244087625109	0.288582492210523		1.10539923048625	0.516428412965853		1.3751359064175799	0.0032311471287701		0.957826458711314	0.653479230599009		1.9310025276453502	0.0730969126953187		1.3287746141259	0.38515769368598207		1.39557078779506	0.00109125233450591		1.8902388784313	3.63901602154949e-13		1.89519701650691	0.000289652470048432		6.079001758529577	5.441256724299243	6.899351293151723	5.902785214313598	5.192156564928475	5.579119184981999	10.130673019764904	5.880434854049208	5.0123346689303885	8.779499358622742	9.934426285102031	8.842104083606095	7.048687297568569	6.908338704239969	24.386163471895458	8.547471638154384	10.763262143111922	4.506977639242763	8.045716822328885
A630023A22Rik	1.04519810104973	1.0		4.29627114236465	0.186295147403402		2.30220957467271	0.3644089144376379		7.926697762768639	0.000482919522218533	Up	0.9114241685753341	0.827484741982687		10.216601198236301	3.14410829005633e-05	Up	13.9726441098965	1.12531579042556e-05	Up	1.95077038084838	0.424183336669515		9.18818429699331	0.00945809941671116	Up	0.7644938193025491	0.9244086630779029		0.1140015191559719	0.03893695561962489	0.08156931106859801	0.0	0.11244967837254317	0.7111370270935925	0.04695623386785481	0.17523584285670593	0.13261333877439144	0.40926002775728054	1.1279048196072745	0.4521044833672597	0.6013183024352876	0.24152631952844095	0.7907456504148199	1.0314747451647241	0.44406338821460517	0.16431983342881396	0.9753737979504898
A630033H20Rik	1.4017783498002498	0.0621050034367352		0.858994606983935	0.5155167023067829		0.9902738694013001	0.9907536465086999		1.22513751644768	0.185078855685994		0.688045819359068	0.0222742024064855		1.06775881233679	0.7045981727632171		1.1045300636359099	0.6698695078369941		1.21767426492047	0.266360192773573		2.5165164500707595	2.34657911169029e-06	Up	1.35550164388571	0.1979046387967		1.559836715200767	1.1372347639558407	2.0282606215977586	1.092820585639644	1.0355985129176395	0.6923411929851602	1.6309188202173146	1.1412040421084062	1.046823877758913	1.6476156798879829	1.9125953375025224	1.524861493217136	2.0915101087912333	1.4140332931212292	2.201123570162613	1.2213391230357529	1.5455406517248789	0.7944791238392258	1.3794777800217175
A630073D07Rik																															0.0	0.0	0.0	0.0	0.0	0.0	0.0	0.0	0.0	0.0	0.0	0.0	0.0	0.0	0.0	0.0	0.0	0.0	0.0
A630076J17Rik																			0.0	0.9959949620486179								inf	0.9920251284714731		0.0	0.0	0.0	0.0	0.0	0.0	0.0	0.0	0.0	0.0	0.0	0.0	0.0	0.0	0.0	0.0	0.0	0.0	0.0
A630095E13Rik				inf	0.8605721179582779		inf	0.8682519441644829																							0.0	0.0	0.0	0.0	0.0	0.10247725818537715	0.0	0.0	0.0	0.0	0.0	0.0	0.0	0.0	0.0	0.0	0.0	0.0	0.0
A630095N17Rik	0.9399983875461221	1.0		1.4673681396746299	0.969549502575119		0.702988672561373	1.0		0.0	0.831500887952812		0.0	0.6366068552659809		1.07580304164332	1.0		inf	0.799582504833933		1.96668676591649	0.8070057114374201		1.49262249607745	1.0		0.0	0.7820678087590459		0.0	0.08191453870921084	0.0	0.0	0.0	0.0	0.04939264222892275	0.0	0.04649807318661838	0.0	0.0	0.0	0.0	0.0	0.0	0.0	0.0	0.0	0.08549856798072296
A730017C20Rik	2.25867002856239	0.00227808609420023	Up	0.904509998137082	0.8518399254553459		1.2495141992142802	0.499534535660349		1.07929282453881	0.8375906033440308		1.0924756048134001	0.8088504091062378		0.695093072359689	0.282494996100719		0.7252224334268079	0.33993328881407797		1.63717407520326	0.10388086607017999		2.2610986254505	0.00316428088777235	Up	2.1636649142095803	0.0179488128183216	Up	0.5979021330315016	0.4712586758847408	0.4936216110799826	0.5828032620012024	0.40829761102432227	0.20082947069979157	0.4830694235903327	0.5302251418866407	0.5617623387430801	0.37149926535905115	0.733118294225865	0.7710369541181367	0.38663461406583705	0.560284257286917	0.1762985017921208	0.3245856484377243	0.31758721165268045	0.24859784840315816	0.6394411217228559
A830005F24Rik	1.82438095108599	0.8396963856502799		1.12331447969848	1.0		1.41070063146155	0.9379934369626141		1.5248808236925802	0.8928779089813241		0.654660213199035	0.8145692910455792		7.36718854109228	0.025736607171127995	Up	4.372839739909081	0.0688984189454033		1.44879523263882	0.9994941340013092		4.29370796945911	0.260700145072644		3.07790030739089	0.558844653764843		0.1060368666184848	0.054324970405691446	0.0	0.0	0.0522967221628303	0.0	0.0	0.12224481634112228	0.061674190921145546	0.05710009563495738	0.05828357658960079	0.05734342579821724	0.10487016275526784	0.056163054488886685	0.696790086332273	0.23025872100611486	0.28161760045082074	0.17194468492785697	0.17010559719209534
A830010M20Rik	1.04388581813695	0.652130524593922		1.10755461935997	0.416528427268003		0.928936093894178	0.673920397076239		1.23579230082637	0.0864511127768779		1.13779748523749	0.29027875987349605		0.972754984512941	0.865300042832559		0.9934636749739829	0.988350968474178		1.24684938916432	0.0160441759889541		1.143080102128	0.183728193101215		1.02042074008657	0.8912267880084549		1.2191885379007226	1.2338104587106713	1.3973634332661824	1.4225346864450974	1.3362137625440744	0.8731954295378339	1.9156975767509008	1.310105802956008	1.5145322666007244	1.3049434082211053	1.6463730076873895	1.6849342044821638	1.6672431085283907	2.032918022496269	1.3105295188725	1.0540829127585656	1.0793257146940647	1.8061318103301207	0.9738939901605264
A830018L16Rik	0.8350672801802759	0.193269007534113		1.3342867134449898	0.138992872823429		1.0223049266997	0.875074675003452		1.4514693110167198	0.251681134549807		1.19629942112248	0.5532240736803		0.7868059554169279	0.259469560561727		0.7323722634419928	0.147887212208017		1.0914165760308001	0.52671606174578		1.0225475803669102	0.8783077057030301		0.8966505396929051	0.534264375799224		0.31822502401280683	0.2923359905245518	0.2532107879044307	0.2954816311756662	0.47083979931060965	0.3080289227100119	0.47457870552101894	0.40481805588392794	0.4722963885734342	0.2068160904270362	0.48252034055834386	0.4510001344423509	0.3744126221905055	0.8892453324690706	0.22834092592101632	0.23828435679817	0.25646134172057483	0.37960062523406163	0.13495986321592915
A830021F12Rik																															0.0	0.0	0.0	0.0	0.0	0.0	0.0	0.0	0.0	0.0	0.0	0.0	0.0	0.0	0.0	0.0	0.0	0.0	0.0
A830080D01Rik	1.0776731057115898	0.330724727477701		0.7916640932783691	0.0816738909410017		0.869935877060353	0.31587120383671896		1.07345287349992	0.521850018260725		1.0771869137626	0.551829735456594		0.9151568279107108	0.548873029138716		1.1856974009668202	0.261818341176569		0.9819744827390959	0.827445868809631		1.08488664539705	0.324693350182926		0.831050593535868	0.06133941573878201		3.926000254899314	4.418928786056405	4.7084268458447385	4.5069451292495	4.371296242508911	2.8015346140184314	3.1974187538002385	3.3088514656521353	3.874993564468208	4.468487478264064	5.509289597238067	4.47144545324841	4.382861195163199	5.214326476558295	5.114107720017844	3.923574259074436	3.617801863270266	3.3599537042775953	3.4671557336622625
A930009A15Rik	0.0	0.9878600875356971		inf	0.860568953820398		inf	0.86824939315815		inf	0.9984433693557009		1.00708954575273	1.0		inf	0.46145973432178994		inf	0.476493906492841		0.0	1.0		0.9664736409109358	1.0		0.0	1.0		0.0	0.0	0.0	0.0	0.0	0.0	0.0	0.058208926946939556	0.0	0.0	0.0	0.05461007481677292	0.0	0.0	0.05529805468327126	0.05482078288104869	0.0536387842765317	0.05458290395425846	0.0
A930018P22Rik	inf	0.729867579845403		1.5225221497184398	0.9672723054261669		2.64108063748135	0.834341953667712		1.02575496508052	1.0		0.91626870441353	1.0		0.573985476835574	1.0		inf	1.0		inf	0.9990701165827621		inf	0.719004910457685					0.0	0.0	0.0	0.0	0.12247266557791028	0.0	0.0	0.07157068307151176	0.0722167876598029	0.0	0.0	0.0	0.06139834315158844	0.0657635766237391	0.0	0.0	0.0	0.06711231292055955	0.0
AA414768	0.94326870124938	0.691972964102097		0.992888179910938	0.9600353734550691		0.809557419067902	0.36052347984647704		1.06460218289005	0.7439756296299459		0.9203718694565791	0.6690291955478921		0.876959644958269	0.5463412422835751		0.81928459797698	0.34892888983099796		1.15878619720886	0.295586993481923		1.1043928379988	0.488251621910634		1.00829461528934	0.9451449769514642		1.5536719920441802	1.8104634535083104	1.405934314865404	1.9945036139816463	1.9231657396440218	0.7601368821659491	2.1456945069897038	1.7911539012666113	1.9490744158992344	1.2795690094925352	2.2103059896118586	2.3723480314651306	2.2295434302247865	1.4199258521348488	1.201117482551198	1.389209221792135	1.1003503271778863	1.2185167276403333	2.443548048340614
AA415398	0.890775282070316	0.41713988234017896		1.20622518757738	0.321868611918943		1.02457694919136	0.8619332171843791		1.08374554702993	0.730732828332029		1.17758138380228	0.4380149973523329		0.937778727853478	0.789822859714423		1.0809352226718298	0.7126081669481759		1.05021283306692	0.7163994461328709		0.8274388858713609	0.21118424515650197		0.7719173124614699	0.137234511841716		1.278441342111601	1.582851494974002	1.3149366049371582	1.6593788790988924	1.7864713701846462	1.0965442393675742	1.7772036717759276	1.5659695448999342	2.6025280900177057	2.0652946062873427	1.9617048960773282	1.55557184305211	1.1853514598490267	1.6646211555975365	1.5168294056756502	0.8675410428687697	1.5844936212269123	1.9291010722314637	1.0539299642338253
AA467197	0.219203090129184	2.06691782054258e-13	Down	22.6571409284572	0.0928729735833582		3.26678397130287	0.361467282261335		5.24571407040202	2.32912217048912e-06	Up	0.0883607612519009	2.35078005225223e-19	Down	57.9814526039367	1.6797465439664903e-05	Up	3.24089821832833	0.0594538478317769		1.51876204619368	0.157197384829745		13.135774524885699	5.14193794797757e-21	Up	3.9219282019985098	0.0010278919496905302	Up	0.659097671861008	0.14471568505293916	0.6568595355218492	0.8451321839829936	0.23218776182478823	33.42001628030544	1.628859579282697	3.8534848610419794	1.4786387273344646	3.5491939073839713	4.1920462462070365	1.8839970162945763	2.6073829725041224	1.3963799436440605	6.599720422643456	57.09579461062806	21.555689106803204	8.651895674008802	44.911447776185085
AA623943																															0.0	0.0	0.0	0.0	0.0	0.0	0.0	0.0	0.0	0.0	0.0	0.0	0.0	0.0	0.0	0.0	0.0	0.0	0.0
AA792892	0.8875859622573321	1.0		0.0	1.0					0.0	1.0					0.0	1.0					0.0	1.0		0.0	0.9929465081660519		0.0	1.0		0.0	0.0	0.0	0.0	0.04137999715689295	0.0	0.0	0.0	0.0	0.0	0.0	0.0	0.0	0.0	0.0	0.0	0.0	0.0	0.0
AA986860	0.625391276127119	7.668641745058139e-08		1.7218888328606599	0.0193152471113071		1.1785296712673201	0.45985417433128795		1.14198991020239	0.0834730292414165		1.0777477746589499	0.396282882415724		1.3906847751198401	0.0888871085779011		1.33184600410156	0.12699968617336999		0.914699633927982	0.322772806670805		0.670520129718431	6.93650313728945e-05		0.6515497912803779	2.38951417212645e-06		25.31941432331298	30.49575468423273	22.277173285060528	28.874175545177486	31.1846024727754	62.299154460038714	30.03592570068281	39.05781684724935	46.03535147045357	28.100008905829487	31.7750693875792	33.50748167507609	35.20306319513771	32.92678444324369	16.250893057401093	37.13826907971146	41.67699154450438	48.10363334256	41.03965877879553
AB124611	1.35509950196112	0.0225252805526809		2.20748105653378	0.0252448712480155	Up	2.0097342079236	0.0383632104454643	Up	1.67727088277561	7.70309480734828e-08		0.7738456310624731	0.00641322830607969		3.53074738001538	4.2966820641831205e-07	Up	2.26984295508576	0.00041749919869289	Up	1.48922543218757	9.193084084824019e-05		2.96342023563739	1.03753002315246e-36	Up	2.10766074605896	7.885789279686329e-05	Up	11.22585438999956	9.291708191590928	13.42432204302388	10.368324514590578	8.852265517246169	36.08604926537043	19.010517177289884	16.07805023878437	15.71394662259505	20.004207305086673	19.765695707823255	16.470647097674533	18.49358876913177	16.363482418137828	31.130254138402975	49.36493495523254	45.410508999237976	22.37811783188385	31.970785553116386
AF067061	2.1484687485856298	0.589327549043168		0.682026200236129	0.9287044697923359		0.449888230147665	0.6303066403722141		0.8975839196365369	1.0		0.972575435884272	1.0		0.463174344357971	0.706905720405846		0.374072544086381	0.545521051261539		3.26583899797807	0.28588739518052503		1.9943643775913	0.7062028149895391		2.67510362529058	0.49929145718260204		0.05649408615951496	0.0	0.06063318789432452	0.11931277891524615	0.16717518851384752	0.07048158090749829	0.06980826768354415	0.0651293215950757	0.0	0.12168664825316473	0.06210438883269684	0.061102605933878146	0.0	0.11968970945520518	0.1237447579245648	0.06133836484579559	0.0	0.0	0.0
AF067063																															0.0	0.0	0.0	0.0	0.0	0.0	0.0	0.0	0.0	0.0	0.0	0.0	0.0	0.0	0.0	0.0	0.0	0.0	0.0
AF366264																															0.0	0.0	0.0	0.0	0.0	0.0	0.0	0.0	0.0	0.0	0.0	0.0	0.0	0.0	0.0	0.0	0.0	0.0	0.0
AF529169	1.50901149597381	0.86887003837195		1.20883562487433	0.9711160638332941		0.8028123570440819	1.0		0.8284135990024691	1.0		0.791246715834742	0.999103245849404		2.76824046643978	0.5056158040021189		2.4137206980541603	0.532103049579109		2.2816268869112	0.555906624164427		1.58580539066443	0.8568187068813969		1.7330039952219	0.831408918241361		0.006326325437795629	0.0064822255342861885	0.0	0.0	0.018720625813420773	0.0	0.0078172752165223	0.007293317087914412	0.014718315066163638	0.006813362164230948	0.0	0.0068423970810613825	0.006256718059120434	0.006701551481254489	0.07621457654928404	0.0	0.0	0.0	0.013531688250775116
AI182371	0.971881676075187	0.832635666778734		0.7806145911865899	0.193559243803393		0.9633644548301039	0.840776488086508		1.50055650315825	0.0102634459637942		1.09819809277005	0.49859208611868		0.993007375948334	0.9761991153089079		0.959416469175547	0.853436625883037		0.788120816165204	0.0723550196726842		1.33930700098952	0.0184853292386973		1.0047220685615799	1.0		1.5638787673596966	1.411653551743061	1.3987150631059853	1.5334597363328963	1.6711397460373627	1.1613588944845927	1.1042538132292594	1.2019472019010675	0.9962267514812942	2.8071251702487654	2.415044340546468	2.3358154740010537	2.559373410003654	1.5383042115993049	1.5088613837012113	1.212842073113498	1.3646955869228312	1.7711163005531187	1.4335959080824845
AI314180	0.9501570548029709	0.31999333548675296		1.08700608169957	0.429529013423572		1.09756070922539	0.381873515481494		0.9999718438449441	0.999636756105783		0.9505559229449559	0.544483531733947		1.08642148144187	0.49944368941856		1.1517510735619299	0.283298607762649		0.94231840780679	0.277571879528502		1.0099071735543002	0.8675613152463779		0.89528863738539	0.10621852681985698		10.138382873233335	11.045640249629043	10.247221289100915	10.437030219681699	11.482097574641626	10.564825452604174	12.232002517689422	10.672468301839045	10.460795162634609	10.661139698734953	11.727373574767139	11.147171454096387	11.406717625258574	9.682459971200998	12.676246934716184	10.576491012018655	11.073328147617307	10.805835167295426	11.038794179353488
AI413582	0.800949997998989	0.00696419263634559		1.24378090653358	0.125962838431621		1.0653258069301	0.6897082243778461		1.29750292534105	0.0265284718499967		0.7341277113277	0.00655438878797404		1.3626137252457402	0.0377762031158523		0.8936900910063991	0.460698302464045		0.936022812016385	0.43552836599234707		1.4294729500935	3.95004975248654e-05		1.2200191377570502	0.0451073512148868		11.328364348095207	8.93725318569616	10.560068812139157	10.839241473628796	8.13142914842459	12.806119878276624	11.895153562394711	10.607359176101765	11.383662168600061	12.429603767700351	13.330356264089321	14.725983689503687	14.885694331219364	10.817145289675446	14.620261932614639	13.223678864768278	9.718046016561082	11.498950686597965	16.608901733092072
AI429214	0.885717417845628	0.316097935690095		0.7710818773607031	0.196877735541978		0.9512067088571841	0.842802040343566		1.38311495417387	0.0452423928011894		1.0035770939509499	0.989009387798314		1.0546546807748	0.8003183241390771		1.3306115829746399	0.157996171921555		0.718746067967107	0.0107842718700191		1.2305760307650302	0.0825247779714013		0.700662084669816	0.0209345978428987		2.23207874872203	2.2073020262285974	2.228478574982831	1.8088767400626904	1.9968858658621909	1.2304594522901688	1.9242707784131623	1.1070987284920983	1.9020773827885913	2.795252256963968	2.5678690635265156	2.7790924904076277	3.2342729061689726	3.4092321529354006	1.7339426263549278	1.94441677229398	1.847348206408023	2.1604409340016577	2.9700605146626637
AI464131	0.8211141515651651	0.00272008560916062		0.7920091372945909	0.171457770010809		0.8359184380082041	0.31149945233083504		0.6752417740024039	0.000156159175927799		1.10545033956728	0.40584174154780106		0.6424208407299711	0.00158710733641706		0.80224594941889	0.137419331235383		0.779480668869223	0.000503724253090802		0.507237221461116	1.59021252048926e-16		0.656564372697802	2.39186624756764e-06		4.534678563378692	4.912570764632341	4.053828079524763	4.137090609896466	3.8644583807160156	2.227866063168049	5.335919311443318	2.3082230833503843	3.2103267387849166	2.4943431730054844	2.962450731674619	3.9213358214270464	2.5474431340557513	2.9349200785950695	2.06241263207608	1.9741082938876744	2.9318082631862903	3.7672892590004516	2.6158412446311607
AI467606	1.1407835109239801	0.0731401786635556		0.9010705553161099	0.376452027857626		1.04080293718535	0.694855815738769		1.1217062704594298	0.198338772019559		0.9643635860718008	0.7188358317047959		1.20789099926577	0.16220222789928002		1.12680739787148	0.39907621000479204		0.988783466959001	0.846693355073712		1.33839685232052	8.20001079230643e-05		1.2232715841986799	0.0218541260063271		15.907612432365454	13.030291750319723	16.876009181422607	13.162111750763161	13.607984870901449	10.252444861578306	14.749557235168698	12.146691986873938	12.603475924187219	16.341170890701516	16.906973573867354	16.58459895595826	16.232031049400863	17.06996804374687	24.084137761300173	14.854130430376864	21.14237460475271	12.87892859698689	12.471133784088405
AI481877	inf	1.0		1.49456709097204	1.0		inf	0.868249706860871		1.03944483483473	1.0		inf	1.0		1.05931674486342	1.0		0.8384152375058271	1.0								inf	0.9920251284714731		0.0	0.008221184569837163	0.0	0.0	0.0	0.0	0.009914382344199106	0.0	0.0	0.0	0.0	0.0	0.0	0.008499348154464625	0.0	0.0	0.008523631965672624	0.0	0.0
AI593442	0.5638758676380871	0.18537686493996802		1.04383661151582	0.9932471569098209		0.41349905373813794	0.11590768286241401		2.11255104620363	0.39891392884685395		2.15291282863105	0.448485891895378		0.52792018998743	0.4660521417916		0.686122375491831	0.7496052113067428		1.42479712557946	0.37147678404554607		0.553402915999906	0.347343093141883		0.432616448832753	0.126282285549812		0.03867103555184322	0.031699206948012225	0.04980517411459574	0.03266854305558915	0.02288677664473118	0.028947409256197956	0.04778478925706551	0.04458198162121094	0.017993778245627798	0.024988891868234317	0.042511370512189804	0.05019076240385489	0.015298218144554588	0.2375951792501411	0.059293578865588545	0.016794806316159427	0.0	0.0	0.016543075520456283
AI597479	1.04817743036196	0.4203397768555371		0.77622353953437	0.0302021838973198		0.8306562347724201	0.12417369454655999		0.84189792049521	0.0503258701525964		1.11231731640356	0.291564109143319		0.7429767210108091	0.0224599814291518		0.9736985470976199	0.847348694868874		0.9807334330657719	0.7897967786645791		0.8016235206523001	0.00307560799853389		0.7990763713894379	0.0055346487953544		10.913147450773529	10.639554096920747	9.692189652995006	10.452379257877435	10.387396729179764	5.578177765777127	7.960202233396906	8.274457056568485	9.016402768935642	9.187218742862598	8.294358207710768	9.51270538432549	8.931194453938868	8.896231080276243	8.392235607582938	7.186010344965929	7.609182111156967	7.822612747096796	6.480578757629389
AI607873	0.8710243118993309	0.21014846245892105		4.44467805198974	0.000558845283760182	Up	2.0747990862146004	0.039759600201743996	Up	2.47799648144373	5.4949502546978605e-08	Up	0.499265971455274	8.5571675874602e-09	Down	3.91392666501809	0.000352526966236103	Up	2.14554940335272	0.0248160971742958	Up	1.8657796921466	0.00158190806297402		4.37158780356737	4.10076448335508e-32	Up	1.5884187664065803	0.0455104159033511		5.188515525591469	3.4542232274027604	5.241089747591271	4.116535032423704	4.816834899607722	27.74455027974018	9.822680394107428	25.26982136649322	12.24869625153461	9.980629321937604	15.86076615208847	10.383275027454108	13.76155491685522	8.03864174144577	9.283389138160734	25.350401427537953	18.422324613392707	8.023537951115136	24.154406896530528
AI661453	0.8953995812075519	0.0424103899186088		1.3898887523403503	0.00192095470129313		1.25157077574892	0.0399418613670827		1.00750265095221	0.9156669038704541		0.9573657444661021	0.630385827249779		1.0981473339963699	0.505021319582313		0.9733114236961851	0.8282738186500451		0.9951672722655781	0.9363777108404879		0.951972377273297	0.47113639140713104		1.00811911845467	0.939872520083503		10.538751724550218	10.93305143674987	9.70588888093768	10.061680789484242	9.458421337418995	13.917030761067227	11.723960059491883	12.930085904904734	14.598325114065222	9.380415512202424	10.474561765164905	9.835673848656857	11.442091272280965	11.09960312346413	7.204099132353191	10.301480948168097	10.583874440726724	14.833554979108143	10.633357672489659
AI837181	0.978326714199702	0.709549455098248		1.14048677376088	0.275244777631973		1.1351996685174	0.294530236944672		0.787303361874032	0.00582515340260071		0.9263389002254059	0.43487267966588		0.9721736399306751	0.8047367795460991		0.9598849585585161	0.7465938068517		0.983819645379083	0.7716427632294549		0.8394602698172121	0.0128179039162838		0.989484480196008	0.9071664380552841		28.546688297421145	25.037872857671523	24.778815078676736	25.38676495741929	24.52479479620997	32.332171526259884	26.94346269519456	25.782111782785467	24.943659772886697	23.199960913725942	19.27003578463433	21.41357819856092	19.905930621723396	19.40506188547683	21.071026858759176	22.745979667590305	22.674807239610193	28.513530009129685	25.359561021324964
AI846148	1.07058942222214	0.306317867962822		1.00875095886989	0.982398471716913		0.988881734005942	0.899424217943016		0.9723025121130219	0.775789983578414		0.999829453807216	0.9981594719976379		0.968311113560302	0.8189589170421929		1.00328365128152	0.9715477203539009		1.09322406778223	0.21223609230099802		1.0509092150984398	0.537104038612989		1.0321259672777199	0.730077897809455		6.029440623352647	5.6377937181485365	6.369628433142148	6.338392243357133	6.200728209965894	5.987467455449535	6.16413871249801	5.813324450802156	5.331119686959675	6.435382700758965	5.721661986314665	6.316589520630636	6.257243749869352	5.656699243728455	6.026017658570605	4.843790044988379	5.414351083211438	6.415747965905584	5.985672678435596
AI987944	1.00399460047589	0.961506897059093		0.8810164881057451	0.313563632610813		0.9292508111743599	0.565278192635552		0.999890387431121	0.986190228945508		0.8665564310731959	0.18885213991748		0.9761366334207601	0.8628145695247661		1.26440593597894	0.12230329837536698		0.953140499258124	0.5401820499833839		1.1694161812211499	0.056380477237463		0.7742590164984808	0.007625624443090471		3.887733471471433	4.417121663930543	4.399651345257879	4.2170628490460205	4.813080199865518	3.431508958617342	3.5457879528208514	3.5825361553598207	3.9379091203913954	4.557315305190046	4.4191835590704445	4.533829251738735	5.04814143404012	3.6980851712037386	4.750253906284985	3.933950785688737	3.666507348517034	4.159898680375562	4.044693763698721
AK010878	1.02951642670609	0.860319255709451		0.8051908022365319	0.36578274983691605		0.8943731153450569	0.690255184346848		1.15224677802679	0.480114311939877		1.04374128209552	0.845866090143387		0.917445907551102	0.722129333357732		0.951219608508631	0.8750902662333522		0.928086959028371	0.614870221194416		1.14629824037974	0.35433960327081204		0.9926475031309301	0.9542665269103341		2.75663914392814	2.6900678116553234	2.4889871450596215	2.6799169790773876	2.4169906773086387	1.255566888799668	2.216802992704629	1.9673314870801697	2.5958889877472524	3.5814831069347974	2.934191864815023	3.1708150927821444	2.6830336218170032	2.966491938304569	3.3545265702442264	2.042852598564793	2.7425482704144386	1.3717595044545696	2.15262143274013
AU015228													0.0	0.9997432823243471											inf	1.0					0.0	0.0	0.0	0.0	0.0	0.0	0.0	0.0	0.0	0.0	0.0	0.0	0.0	0.0	0.0	0.0	0.0	0.0	0.0
AU018091	1.52560606720831	0.15115605758314002		0.7996993398568921	0.613939665600553		1.13303146726569	0.801458112790743		0.795003658608822	0.639807992538996		0.7641578593378441	0.527678873858571		0.9250815161124691	0.888576663196775		1.57236122338026	0.44845046317690096		1.07844728075618	0.846652612907809		1.60479412928234	0.11671249472298299		0.8955826297486851	0.857913288864492		0.36338391612037924	0.1787226299110055	0.24960489013101003	0.19953680864899656	0.12903745254070562	0.16320777740158263	0.17960960810517362	0.08378557666604937	0.25362585374519114	0.14088934403239484	0.20772479969769955	0.12576865715378005	0.41688737798552794	0.03079495097475262	0.06367654781710023	0.07890870263181252	0.10809027740573812	0.23569890343884334	0.5129914078843377
AU019823	1.0165790180120402	0.7916299042501751		1.06088305045783	0.639797138344468		0.9929630202318209	0.924696996142751		0.99602738349021	0.9860392341629359		0.983472746459817	0.875289350949604		1.0249815051159101	0.8713702816150409		1.05090145316705	0.7326720688044621		1.08720768581184	0.212610758523844		1.03908716466093	0.596255020257411		0.9902685886577081	0.8988595205595841		6.958874189185287	6.772566276208191	7.361645329333	6.624097990548434	7.306994994644991	7.312658504751477	6.456879505387418	7.2893081785217175	6.963420055143909	7.293140176762522	7.38946260062331	6.568867348741425	8.091027577874666	6.3543874445865	6.883814348121485	6.79731990123386	6.226808979700683	8.00814340531551	6.762125151464331
AU021092	0.9711036241070581	0.5655996860215939		0.781408045737388	0.0206944685661535		0.90507004430377	0.378467905658247		0.896278922635396	0.22951753608416897		1.32589158522588	0.033485421363754		0.6785263679571409	0.0021906665017892898		0.7449372796919429	0.0425056913353102		0.8394325635798191	0.0018147101658260898		0.6621519516982629	2.22675595959048e-10		0.8830238051034391	0.0668759308580703		83.31043484951849	85.40104842604617	84.7683464522602	82.8216627664923	83.0086325651009	45.584191288226165	61.55819968457985	63.52223443883357	79.11677346257135	88.42036324369569	69.64563604809574	77.1717977541513	53.695641919843716	93.57559102861494	41.26164493134028	52.097780011883536	57.092990402507056	84.98554207517584	38.48768004347817
AU022252	0.9114360992465308	0.16551535027021802		0.8903980276265359	0.340706411389857		0.944489792366679	0.6379794035205649		0.795478729305889	0.0259917346259462		1.00685988723029	0.9591018140979741		0.911025314096082	0.501862428928693		1.08870407965454	0.5662962073869129		0.860285958972626	0.0387504533806538		0.7273475864023841	8.84980587261548e-05		0.7616159855725391	0.00230022573803525		3.16944584232334	3.5212207310377215	3.564097561919934	3.47847621946918	3.8639686366359434	2.6657365568236084	3.4543541319155273	2.9867570172912496	2.7858786037679626	2.8381477057120543	3.122074949022459	2.590254052984048	3.072938158179246	2.697262407088935	3.022656930568515	2.5035848092374287	3.3008186416559497	3.3492933864672594	3.351555841530452
AU022751																															0.0	0.0	0.0	0.0	0.0	0.0	0.0	0.0	0.0	0.0	0.0	0.0	0.0	0.0	0.0	0.0	0.0	0.0	0.0
AU040320	0.993472498544586	0.9152828006663579		1.0657010731348	0.574050535510161		0.992409956251015	0.9114369347706222		0.858676210890667	0.0686960951549203		0.8390192895299229	0.0538893418088625		1.17198806169119	0.20768166670082602		1.0950918182687301	0.509804773496195		1.0682872630992601	0.251355103500778		1.0264128435194901	0.6889380572863031		1.06190321099757	0.393211133189483		12.110311617191739	12.427837284355743	11.447874702290477	10.89947811783469	11.550341441658464	11.71507698777619	13.157157377438967	11.00802476574887	11.25911057310743	10.213384676580207	10.230497618079466	8.896709588796806	13.322180549194622	8.75305011525195	12.35520443953675	12.440742008848614	12.598048294377618	12.88021526137762	15.91062871188649
AU041133	1.0908419421745401	0.513004245020777		0.826359980730406	0.367875366834564		0.9807681964244	0.9654094464968871		1.04917841348004	0.744374894835753		0.849436692303163	0.361885618989401		1.0237291457776199	0.904781666609728		1.2603154189515602	0.263458805740125		0.920320723911035	0.5737708201262621		1.35922299999509	0.0183627282988272		0.88609889935148	0.47653156819976294		1.4863478249257351	1.1669556380123112	1.4502243118232518	1.6306985728735237	1.313791344812697	0.9151366997101142	1.1687716798953294	0.8456426721911879	1.5044615752681718	1.2473574422306182	1.3793115970815357	1.3988181996252285	2.2908994551777186	1.2677839384207383	1.6489905099287105	1.2784647798155573	1.332925825672127	1.3563872355072086	1.383168177218894
AV320801	0.7335070065309308	0.9559626416686959		1.8846899134599098	0.7277103692732281		1.48864266891598	0.861325128673595		1.0560381724661	1.0		0.590773424762651	0.786970886837427		1.09116608613902	1.0		0.567399634566481	0.7599757694641741		0.9314665215138309	1.0		1.3222579208270901	0.8919924579511629		1.4115537341865598	0.849059972738984		0.01308406524538432	0.0	0.014042683763482262	0.0	0.025811917938319228	0.0	0.03233527581841983	0.030167982210791627	0.015220161887127786	0.0	0.014383414809425413	0.014151401271356235	0.0	0.027720210630387203	0.01432968118014775	0.0	0.01389970554978575	0.028288720680359376	0.0
AW146154	0.921351114115725	0.330612436341543		0.779125177913006	0.0997902633861794		0.762875219745871	0.0690582907643516		1.06466507856971	0.59839846331026		0.9606563703098391	0.7555603648118899		0.7524508336864929	0.0728356631829919		0.961572904079187	0.824735861831239		0.9422521858069621	0.548101594873669		1.03048480101606	0.7460498834065259		0.720250677649525	0.00330719101978696		2.757626896968408	3.085231491366091	3.119649509074745	2.6758802659092145	2.896527012948809	1.5993181947347894	2.4497360427206782	1.9246659679811289	2.670306232887805	2.9859784399853093	3.3919811314955797	3.176045743792611	3.4643893622604716	2.826445645446138	2.416124561060104	1.7802691643898458	2.0902614368729697	2.0787109271093627	2.2477776553032283
AW209491	1.05851001144393	0.470008772836305		0.750481935242549	0.0383597029069831		0.873146421227823	0.361961160975755		0.876605319027027	0.25834799137749803		1.0351335267655999	0.729480216307825		0.783693758058673	0.0998060213440152		1.21095310021283	0.242665647701548		0.9109849542506909	0.260964662375145		0.9042612882993671	0.249287491501062		0.684628724340573	0.00035600759171886497		6.610059413720807	6.7471989195221065	7.013428555250588	7.11276378506114	6.693618521810009	3.70002169667638	5.155390604014581	5.0706219234920535	5.613418401348832	6.442234319285192	5.277184597301328	5.735731520931023	7.2333196860973406	5.937153902041444	5.422626193777889	4.393439973383975	5.874016939507085	5.434007343740808	4.838297608716343
AW549877	0.808431193447783	1.47308716441355e-05		0.750198166221841	0.00548826516675273		0.76050117179336	0.009757579162729721		0.9003230677741451	0.15399794078631399		1.0112335689754801	0.9250161627472371		0.872577906096825	0.2659810919855		1.1295980727080701	0.36289340244248597		0.798384073508607	3.2218207211526396e-05		0.7272450322619208	7.135330823618771e-07		0.623738468132586	5.25380417594145e-12		20.95192750860847	23.845638017810423	23.506690271383487	22.40986872269248	24.27723085754792	13.899455747021593	16.819069056957755	17.317430553151716	17.47376371720193	20.529236468674153	22.372971704776607	23.418258784846888	19.2773286166804	20.277094168719163	24.07473250652774	18.915477656419814	17.93392284299705	20.04427239549834	16.34307481357404
AW551984	1.06657760598166	0.741403290297038		1.3676622014547601	0.237347564456191		1.0883262493777	0.684185140155246		1.6234316902195098	0.0304705319876118		1.1018805282599298	0.682385710303222		0.8969146214951329	0.7303592474498549		0.7347488429687851	0.22714529367925398		1.3422577089925	0.0979471093268892		1.58840153458026	0.00767228875362115		1.30213262127604	0.20735438006294798		0.42840768172751786	0.3533132631378786	0.49343901368994064	0.29791415203868493	0.2885884881866665	0.22161286228621527	0.8392485942226332	0.34933729832130617	0.5591235631515443	0.4726423452496534	0.6202781128789697	0.9267102996136882	0.49603199054156283	0.5755732020657216	0.46919251617513785	0.2042091061450655	0.4440136109039656	0.20332299980988264	0.3128973486643474
AW554918	0.9022576232826608	0.132248883963266		1.05150423244289	0.690118726550145		0.942499608415256	0.621944461503179		0.822416223295639	0.0652223827331801		0.9676105191165041	0.791588854025159		0.9983027938516671	0.9940831164343509		1.03496365121306	0.8104244824108051		1.00789379102864	0.9196551387224691		0.7735061980991991	0.00172536321018303		0.8690537303350571	0.113826441091017		1.8066384052773627	1.891956430664698	1.8481964281805654	1.7448442805342381	1.6593152031425351	1.726164011653883	1.8326720235636786	1.5721310400690747	1.9973780772528984	1.543714723336937	1.510055813042472	1.4372509990124236	1.6538607734755981	1.3865776344972134	1.8042072917838616	1.561678611627979	1.6971981304851256	1.9853249021177783	1.6021440739974238
AY074887	0.0	0.687378352282085					0.0	1.0					0.0	0.650235612023665		inf	0.9897013609655211		inf	1.0		0.514783953836361	1.0		1.45864514456952	1.0		0.0	0.787662336631736		0.0	0.0	0.0	0.0	0.0	0.0	0.0	0.0	0.0	0.0	0.0	0.0	0.0	0.0	0.0	0.07764349980480455	0.0	0.0	0.0
AY358078	0.946575204664552	1.0		0.9538700355898639	1.0		0.394568940005502	0.733148060266072		2.3480272386361802	0.686571893907989		3.73108607754624	0.54790482458192		2.11336345358303	0.7187754740317		0.5261706804558879	0.6166137515452521		2.29426667778143	0.555636553584733		0.602597169723039	0.9795901662332099		3.8125784311172404	0.281602057873245		0.034801285108530776	0.0	0.037351039770631124	0.03674931588765282	0.0	0.0	0.0	0.0	0.08096584407033344	0.03748048714163185	0.038257323716240355	0.0752804179883509	0.03441837306033602	0.07373082717979786	0.07622880364962924	0.03778544035675293	0.036970743166644365	0.0	0.07443817828301137
AY761184				inf	0.8605686685477959		inf	0.8682491863311079																							0.0	0.0	0.0	0.0	0.0	0.0	0.0	0.0	0.11829109818675715	0.0	0.0	0.0	0.0	0.0	0.0	0.0	0.0	0.0	0.0
AY761185													0.0	0.999743279444582											inf	1.0					0.0	0.0	0.0	0.0	0.0	0.0	0.0	0.0	0.0	0.0	0.0	0.0	0.0	0.0	0.0	0.0	0.0	0.0	0.0
Aaas	0.8860358035632929	0.0802400680917622		0.996291311392846	0.9678961664982142		0.953925992226754	0.692051195871012		0.9646503468080491	0.7649701381763471		0.7325928596019641	0.00318702109902616		1.4017502244615803	0.0120013284000214		1.04050467244709	0.7699417764618409		0.9266139335449409	0.304742347818341		1.17800131328527	0.0370167719248248		1.19325113519347	0.0623854114128728		10.191334045075497	9.897405332365112	9.4956380160495	9.253967461570717	10.135456087761352	8.62778383025158	10.17140287944151	9.07004704371952	9.119357789727975	9.769776054686906	9.26436064690395	9.993102402181615	11.962128300538108	7.444357204276114	18.03021087381049	11.825199081780308	12.07587436188644	10.41186926926584	14.462628910166478
Aacs	0.8459359535196891	0.00445081831598215		1.37814031607364	0.20716639828078304		1.20515773864705	0.433847427311743		1.4018040708868997	0.000513810727832539		1.06346023814196	0.5409728850529559		1.28557122546176	0.0771856570428747		0.9108680518914549	0.5050384698949241		0.9689798653093811	0.636760285836889		1.12782720275282	0.0895593612467166		1.19427487941099	0.0320851995436275		10.97655345645792	11.624687616228535	10.164132568859507	10.135757818028553	10.242312211500776	9.516013003710137	25.562630388121637	10.455996350624506	10.774071029301236	12.632707826849185	19.993581214182107	13.18915058434073	16.02218112656905	14.496298564019964	14.039745620183842	12.787686210366779	18.929672994740553	8.48813183049157	11.979068823127045
Aadac	0.941796114687423	1.0		1.54028559916444	0.7022186153520571		1.44624266260059	0.755992136155619		2.2240717256278	0.27687219632924104		3.4705002000773195	0.112476562259838		0.6836552169548591	0.7634286678777371		0.300322084035911	0.11526209501882		1.00376616397265	1.0		0.6091248609190489	0.5632369591370671		2.14161137034405	0.238303131604172		0.19646320534607212	0.04026093247222418	0.08434291979117785	0.12447623766273748	0.1162733150405431	0.39216953827974316	0.09710578194001504	0.0	0.13712260222576178	0.2539056802809465	0.04319470629785715	0.6374692272854365	0.31088249175363786	0.04162316016602962	0.12910001792748257	0.0	0.04174208328165952	0.0	0.21011240044721716
Aadacl2	inf	1.0		0.0	1.0					13.5677973850612	0.389875138699817		inf	0.288959083642812		0.0	1.0		0.0	0.9959943410251569								inf	0.992024747381038		0.03197778461859337	0.0	0.0	0.0	0.0	0.0	0.0	0.0	0.0	0.0	0.0	0.4496229493247637	0.0	0.0	0.0	0.0	0.0	0.0	0.0
Aadacl3																															0.0	0.0	0.0	0.0	0.0	0.0	0.0	0.0	0.0	0.0	0.0	0.0	0.0	0.0	0.0	0.0	0.0	0.0	0.0
Aadat	0.0	0.987859939978896																				0.0	1.0		0.0	0.9929463424885258		0.0	1.0		0.0	0.0	0.0	0.0	0.0	0.0	0.0	0.0	0.0	0.0	0.0	0.0	0.0	0.0	0.0	0.0	0.0	0.0	0.0
Aaed1	0.8943212029188671	0.0495269434857732		0.6363831719963979	8.18766367022343e-05		0.8072965164833761	0.0752744229987002		0.39282556695842696	8.798297679252088e-24	Down	1.03942364098462	0.687393380528942		0.5122458528779871	2.98987092755416e-07		0.927204055603766	0.58081281795878		0.706081696063095	3.11003028082392e-08		0.341134037086436	6.960407446969458e-46	Down	0.493351792168378	6.85425784441987e-19	Down	41.27206849986787	47.70257766559846	41.657245757026665	41.26233604152263	44.683244831170356	17.881438119124564	29.86242562018278	29.368499645186912	28.173239948800703	18.703688527801248	17.07870692899163	15.049345535566284	19.555372293780916	16.623570757667384	20.165812402521674	22.036375518674713	21.727956794947282	25.672945333333306	17.454374322583146
Aagab	1.00021206598885	0.9997511439794141		1.00283853925754	0.979554508544452		1.00944089327617	0.936408404735418		1.07200390315833	0.440233094075279		0.9623090892390959	0.690059147699852		1.22280439151662	0.11742808965013199		1.04291696638107	0.755409692864484		0.994850499168798	0.94722311150712		1.12474061370777	0.11041999050164598		1.1718335342436899	0.0437451236373749		12.754585144704157	12.100098569587688	12.032293719143187	12.327477821508829	12.238365792911264	10.59229830716103	12.637018476300025	10.900201451016464	12.637170451450526	13.715724679768474	13.066669134287334	13.022855215357103	13.682929510628165	13.81768865892729	17.307829424325753	13.76446874129751	14.144150466361488	13.41270773938759	14.259798353660797
Aak1	0.940354770426574	0.677805471973796		1.04534831916665	0.884381978251258		1.1319318832198102	0.43873902282586796		0.532582341801712	6.09575718595145e-06		0.7813018902477551	0.0867829175083795		1.40879500008996	0.0198293767825705		1.24038830113511	0.168651763487906		0.8691908413394609	0.267281859765101		0.647331375236559	0.005699256320064		1.0669831813814101	0.586362106277937		0.46544932186447824	0.6625313068978144	0.4401449188033751	0.49416000768004864	0.6576489428893502	0.6717181692703335	0.593796883309478	0.4524794275792285	0.4185171715747012	0.28451156068890265	0.27934528897482025	0.24762746429732402	0.4130511329027192	0.2611864113501187	0.8376605910277829	0.8495525914363989	0.8178713575406518	0.5711636745611874	0.6296322866625322
Aamdc	0.931522934617342	0.301408183515866		1.0563524171460401	0.5917169358487231		0.982404330130083	0.92779332781783		1.07244964016911	0.499613010102146		1.10933067662132	0.311793077887495		0.762780546089124	0.0521020512867662		0.842900934780652	0.245331879914999		1.00301776112721	0.926296209451716		0.9094006936482959	0.216696088333381		0.8421274236279291	0.0604822147571212		18.804865664353123	17.59277312965178	18.48245817924485	20.181246926066258	19.25454935043912	13.196702033233095	23.678683762006184	18.085659855999413	21.221066358126787	20.968015922618186	21.177908674305566	22.328550268902607	19.457104091299602	19.487168775621345	11.864572769852746	11.817652804963835	15.417134309222861	17.842904445292525	12.569578416301662
Aamp	1.00445039142726	0.926939641967718		1.09958729003487	0.334325803634092		1.00314519278764	0.9740567358460279		1.18273674514752	0.0236204254180278		1.0832551606864398	0.342599430783998		0.997992181500674	0.991183513005953		0.8649888906136629	0.276669890155942		1.10237239710086	0.065243942014321		1.10684235084979	0.108480676795069		1.1576241725173702	0.0292810951086566		64.49763720486011	62.07954587688614	65.07695102787271	66.91707036423988	63.88001422353106	59.78128615622777	73.8570813212542	63.761575105702946	71.78968960272285	82.95250750434	75.12315689285916	75.18302239329896	77.57548820270051	78.69358339452188	64.98789705349313	54.579276506251816	61.30452341592929	67.31200293139679	63.512645520743746
Aanat	0.150228463530894	0.0876379674258988		2.3055889173655	0.7843332186999971		0.842149593802625	1.0		3.24925821443151	0.6562840277544111		1.0470397689030602	1.0		2.26390158881135	0.8250614502097391		0.963974437195332	1.0		0.41300587847263104	0.355338224375038		0.47055572070384993	0.42933565331136		0.351201495718112	0.364630320130595		0.0	0.0	0.0	0.0	0.03678221969501596	0.0	0.023039032238793448	0.021494825608935876	0.02168887022126094	0.020080304992271408	0.020496497964586413	0.02016587654583437	0.0	0.05925233141346791	0.0	0.0	0.019807207835154904	0.04031168630871894	0.019940260079112506
Aar2	0.996429591905772	0.9464608982372901		1.13050664774948	0.27461883856298397		1.13642479108714	0.26528300853984604		0.94525104770126	0.5494370758731799		0.966567149312868	0.7360230128301759		1.02302686830382	0.868648861941325		1.04892999827732	0.7365834808961421		0.9922062401923241	0.9036110681612521		0.9837044931293369	0.833679157108079		0.9707309645379629	0.702280314374394		9.23305820227897	9.260213561134776	10.119412540055537	10.54639742197265	9.162486293547412	10.508338999587725	9.268773563587057	10.708763454574948	10.740441744704187	9.582823549936725	9.397554222266324	8.943810011420407	10.402414288457871	8.404585092513857	8.674031589135359	9.25130832426972	9.244747621568465	10.041679820738722	10.516887588450775
Aard	0.954411984604415	0.571399150653147		0.8004368345619771	0.23765344003611397		0.71655318979371	0.044710481956245995		0.730970109300473	0.0141575946023248		0.8676067325679191	0.292439369144391		0.392406418260644	1.9990328053004302e-08	Down	0.421375704585943	1.06234797325205e-06	Down	1.0675988678411898	0.432927176443927		0.8109936483250171	0.0283337791846416		0.887010231849287	0.233820838844248		6.374443994704915	7.613676842696176	8.015455551015306	8.483775859811827	8.817623073690326	2.446986636847863	6.478497245705767	7.348790663658024	7.941650137909143	7.230786739672475	3.8976493288176206	5.792962194621385	6.602735918608096	5.793585713614346	3.304756146353363	2.047645710727598	2.604544973902361	4.07752108916456	2.9447533488197366
Aars	1.08104541429648	0.123317391614789		1.26822286979155	0.24222429880073398		1.45466524533966	0.0692450958816967		1.1520846184907199	0.0527955924464524		0.875528528114424	0.123414850490961		1.40851853407852	0.0054398445175861		1.18888063920627	0.203047367587469		0.943274440275646	0.29179365250274497		1.43622493789093	2.1548337664241898e-08		1.27983457970677	0.00030497275280667		21.463922633079445	20.52117470215102	20.619394608673343	20.954559578301367	20.41237386531792	35.106994910331515	20.417143510970135	21.830465489224018	20.944875803237114	25.319072778912716	23.405986272607574	23.053288272680128	30.966618595963002	19.973981005016103	26.993136177782183	29.916487911908714	29.58882620969876	22.284108881762094	32.62625354144388
Aars2	1.04708278577805	0.547603305971342		0.985474327096937	0.8854244990587821		1.2007467228608502	0.18903425507652802		1.01821179700242	0.8927439791343871		1.18773131537222	0.140915753765017		1.07087902446372	0.640106827403072		1.08153183154631	0.6089796814152231		0.860413019086333	0.0788461546369085		0.906816336124621	0.272514081298162		1.03579283141034	0.724986412029875		3.4848899261738615	3.871752624262984	2.866064553828365	2.9185885913747844	3.6613473534807985	2.9984285995311772	3.877218648915333	2.832304531550561	2.8578731704783764	3.6381367919177534	2.950284648065876	4.043554804447818	3.5918030743679235	3.2814090512403937	4.079872467812266	3.0443673728611786	3.702132551220587	3.2043662055121573	3.441407170644247
Aarsd1	1.09097023669948	0.197916612021048		0.9934423129802571	0.979029822382125		1.15638491526835	0.22480678099349802		1.1138035249179299	0.26127637528928305		1.09878864300787	0.359103650519984		0.999188376116443	0.9793612501519409		0.939880135831895	0.6938329427340729		0.9384246245336899	0.38205522859401003		1.1167138900278402	0.16061715102702803		1.15929575886269	0.0903731777596038		15.787388461015139	13.151852081914862	14.309906966840582	15.550354355685702	12.69353681866396	11.710149156646976	15.573664414724137	12.312118328932119	14.390926165577435	15.931187413183407	15.058187429297728	17.326355381250377	16.49933284390014	16.5480977945406	16.709174749109533	11.05530998492715	14.657488844651303	13.87570053301377	13.159752189471273
Aasdh	0.947217952838797	0.41486462358875603		0.680508864514443	0.0022453329623001		0.767001349610005	0.0393239558576764		0.9802892499946609	0.851227379651848		1.06820620294526	0.522749829852694		0.7181805437695541	0.0188335713841751		0.810815694065758	0.16496864440607098		0.8417232306829759	0.0188888340323959		0.877663677818302	0.0994239699043056		0.838255425761612	0.0482547903242775		2.705874881943317	2.9573930163884983	2.5722239365205084	2.2654612164786667	2.548298932870737	1.2860298594373736	2.4041924932067036	1.5374547153019011	1.5588284606465717	2.4076748764231723	2.39383617370836	2.856926202432975	2.829022796537128	2.6002028238843042	2.6247937755413266	1.4129897020990418	1.7110445947309751	2.054570497107424	1.3366897252576686
Aasdhppt	1.09517645522003	0.177469059575531		0.8949297036174759	0.39197082036267994		0.991591870548009	0.9822690554602959		1.30463679690066	0.00612454028158741		1.18873268867201	0.094796657562101		0.878350417841305	0.355360510704142		1.03820750569304	0.8021095418765649		0.9895448565475291	0.93601204440682		1.21443559753923	0.0131758010364979		0.9262054927520039	0.4279592196348351		7.218688787049134	6.306745286875004	6.7183069302662055	6.573250319867728	7.2408183502396914	4.524743465666557	5.838901401926069	6.352119019766643	6.470312126470427	8.694586132903591	9.852362919754992	9.485990982944662	8.984434713456665	8.441079818059995	6.9510944266267884	4.922214462934214	6.31648189861639	5.334393193343117	5.538407236973498
Aass	1.18903329416235	0.0341999886185192		0.8487972708493531	0.280935345274917		1.17025435845067	0.230167247234317		0.7766150570905129	0.0959873254968432		1.77365770947274	0.0133878857615313		0.574005976352818	0.00038347113965599903		1.03108896192111	0.8616317925660401		0.8637263017421021	0.11388392762012599		0.525801807976338	2.32194821380941e-08		0.660619879112188	0.0142575155850867		3.063594458852919	3.4769302120798034	2.889947134439029	2.8288830991118212	3.5232814655714955	1.5596977779854388	2.6652008169912964	2.660781795508091	3.3719834797900243	2.3525208545025498	2.4012802058791998	2.050511660899126	1.6847798262909255	3.9583951465325895	2.241849775423418	1.4170305847920894	1.7513403653002135	2.0494914430984816	1.351713647578509
Aatf	1.15659444457515	0.0462098234324281		1.18229387445049	0.18283289637864802		1.12002891819804	0.385048934367491		1.0834094372904601	0.41656675866768894		0.9235825171272801	0.43782872945217205		1.30411464940643	0.0500397756192468		1.1138549854748798	0.463339544026553		1.2221715949777	0.00848753682967276		1.3712888122456202	0.00016160100904885302		1.3534913070466799	0.000831921604563748		7.529480319714036	6.867224371267219	7.5927157176049995	7.404867544150041	5.978315325617248	8.309830002844997	8.434929008141827	7.702641898978236	7.122490859088714	8.287365710976314	7.845163845627488	8.456918852199081	8.428608678988683	6.223085788598544	9.854774761486395	8.714140359703752	9.40524876649636	7.155734324743794	9.556917229389581
Aatk	1.17921064901339	0.0132614389641144		0.921598475644377	0.46333366751637295		0.9783113582812699	0.8451677470346809		0.507053429966728	3.1805889313299702e-12		1.1715719186773998	0.13212581241156302		0.7606213256543409	0.0356632831731559		0.926926539393499	0.587795662335571		1.11204091703276	0.17611108827207603		0.514792305597907	1.9332716321562502e-11		0.965909069282748	0.7819741875094209		4.19894107423618	4.686560158918366	4.917001920526332	4.687350582955549	4.6225258584790465	3.9008608338864628	4.308326209344231	3.691077759768116	4.230289236143432	2.535661908003566	2.134866986713115	2.351833084905205	3.025568376462112	1.953937595736796	2.553912235885982	3.1994366090485036	3.640246996796286	4.604057081867119	2.934967506308917
Abat	0.505754059699282	3.45808932246465e-14		1.30841628300036	0.11067322985927198		0.8791218229326129	0.45970181419546		1.1096085025225901	0.535167679952744		1.33076485543553	0.145225937258641		1.2302196433336698	0.19574396941709302		0.7355826616925591	0.0484873827063033		0.7537200865034871	0.00378038691675932		0.425944871297825	2.91000368574289e-13	Down	0.8445266041462649	0.16142144665302696		1.4038219856721577	1.6631690465100517	1.6832379814494318	1.5403084163238747	1.8282532479836215	1.3272308052684643	3.116978302522355	1.6310427603943676	2.07953505224778	1.4410260977348457	2.3992441846281287	1.9335099850086113	1.1280554953148612	2.2887171577230236	1.7416620911513918	1.8338001224390141	1.8525165372882484	1.7309938967133276	2.4866140892961255
Abca1	0.542758102808498	1.48748160567905e-12		1.15670653336423	0.259993529856811		0.882966817771337	0.344822325918159		0.805066698801733	0.0521068275107787		0.9658389878590671	0.7402733326731579		1.6263129372212801	0.09247464563546302		1.9602940610445703	0.0246689916538604		0.712267528400431	1.0844556879193302e-05		0.456767217412062	1.1818979732849499e-21	Down	0.44943289442535206	4.90027395609676e-25	Down	7.98131958399533	10.27695879714601	8.799417319555479	10.132062952922412	12.180723541658901	6.4735363079806	14.02334271282599	10.783098626687561	12.543981905779265	8.65300296657695	10.829320025359365	7.075221929971865	6.746746785832869	7.364601991421334	13.069393617745513	23.9146184719483	10.578048378438744	7.797674033916176	21.51522230878188
Abca12	0.7755405851964471	0.7383892128174729		1.5733615825711498	0.55184971857205		2.3200818132618397	0.320231561198515		2.94305492694974	0.22667079272223603		2.92131495865906	0.233443000984028		2.11976876432801	0.29941223174100107		1.42793440521198	0.6361107458475479		0.5263492761830391	0.384328474694793		0.7902859674225171	0.7708007579112559		1.14955613270977	0.8721950513643689		0.01221787277269337	0.018778438046038005	0.01966954311121906	0.012901778327973271	0.024103115008604716	0.0	0.03019461295936068	0.007042699679871216	0.07106277675523079	0.0065792372598731386	0.013431202679184706	0.13875276368500503	0.006041720898852689	0.09706903025623391	0.020071539492750506	0.046429376249971434	0.038938547951316176	0.03301993528892122	0.03920011238909514
Abca13	0.8735828697151651	0.704819404193668		1.7018949278460203	0.25198451149450696		1.64440799733515	0.27049375388027697		0.852640479330131	0.7296940245284979		1.41231930168701	0.5499055496460611		6.6798599980035	0.000871016702627559	Up	7.712473941648411	0.0004877268219085	Up	0.904238263460889	0.808868367532895		0.5295714709370011	0.0826977676861633		0.7549214417199449	0.47854009591677704		0.05511618161903899	0.018824804559731925	0.02957716482649977	0.02910067778420638	0.030203286091029364	0.09168335727804655	0.05297104322870559	0.021180267185390473	0.039181032220847	0.03297741145072215	0.010098274606942575	0.02649435487647833	0.01514159682058143	0.055141600562018646	0.0972519777726932	0.38232585134235736	0.29926597594188514	0.14895659697002245	0.1047917407734823
Abca14	0.950360510576929	0.867987514238202		0.501408989808089	0.176602199536939		0.4639582058443621	0.11322889571942099		0.8057761633993341	0.6222365855744929		1.2492604703808898	0.680792522613762		0.5781577022050179	0.198244444517208		0.5947155292802819	0.257534885575984		1.02908266614903	0.9575051225314841		0.619337693602089	0.144105034743819		0.9213059360583149	0.8499806505684779		0.08584277822651269	0.1143456704453411	0.16583785984941032	0.16316621799991454	0.09314167180410211	0.0	0.07425157629686445	0.07917121652617677	0.08987167682600156	0.12943202498648285	0.1509882152947551	0.09284542519076537	0.07640843953576877	0.06365399034001289	0.018803019100474137	0.06524256264199092	0.045597041842366556	0.19487838425134285	0.018361333525490395
Abca15										inf	0.9984433753401759		inf	1.0		inf	0.9897006049363491		inf	1.0											0.0	0.0	0.0	0.0	0.0	0.0	0.0	0.0	0.0	0.0	0.0	0.0	0.0	0.009734388081482439	0.0	0.0	0.0	0.0	0.009827776836388904
Abca16																															0.0	0.0	0.0	0.0	0.0	0.0	0.0	0.0	0.0	0.0	0.0	0.0	0.0	0.0	0.0	0.0	0.0	0.0	0.0
Abca17	2.90948346685888	2.50588911911488e-19	Up	0.589260211110954	0.00251026922704684		1.52110668779916	0.0282704562525914		0.8014599203301519	0.11712598655987701		1.7551448398584	0.0008123925290123		0.38279442908533706	2.35047838272892e-07	Down	1.01157044399827	1.0		1.12872803288613	0.43447411378846007		1.34274554499222	0.0563376429175254		1.10004388097941	0.598456347521984		0.7969194494145506	0.885123931551358	0.9010100426507663	0.8800709284667296	0.7800708724623179	0.24286546184924032	0.5487440998814131	0.6101490644764809	0.5165859157473841	0.7403405197024919	0.8225599238788635	0.8685079666121948	0.43318228032577977	0.612196109022496	0.3397872929371575	0.2179647566307884	0.336054235445837	0.5458355701604303	0.13662585235110503
Abca2	0.910625123946359	0.0625877353816		0.9610573353912041	0.711009980968801		1.04672577915977	0.6351426987541421		0.662243823715845	1.11921587409426e-07		1.08929851620884	0.332389566000318		0.9034198691902521	0.4000442223698761		0.8722572183487249	0.292789611387185		0.837213433978024	0.00114690328851466		0.559085177238104	1.9872313434323997e-18		0.9422552724498059	0.403966498794209		9.517141221577369	9.935575337568629	9.165102028949825	8.344136145503304	8.88443338121432	7.100536413765154	10.12592754183504	8.352767430948585	7.933690003793651	5.8497761700894335	5.924291397333616	6.784006930995926	6.4041865498762585	6.09400183487208	9.073082901055178	8.164013855184017	7.987988405036334	8.44515411075949	6.420183968288461
Abca3	1.2897429965767802	0.000178608257978036		0.8012949879757472	0.0229313983829304		1.08230048210443	0.42024941294627294		0.623744564502313	3.18369550461086e-10		1.1701777228115802	0.0477863763118099		0.760975870034505	0.0206919404356306		1.04748546476007	0.737008721765861		0.955790291514501	0.37787886183418495		0.6947537849916039	3.6875285433608e-06		0.9354423376913079	0.317904517137276		129.3996270533287	143.6051274698634	108.18571951913917	121.31432424107429	111.69579712957734	87.12693450126517	91.95843738696365	97.6108132984514	96.15422651331566	82.75450541625416	75.2078672852508	72.43974952498459	87.92655297344452	73.74891241689949	85.73717067756104	84.98039741344992	91.02280711026016	118.9877434136213	70.95970416533756
Abca4	0.7769334322760071	0.0033545419354278397		1.1688448452446	0.280884348153984		1.07123495547005	0.7281522433538		1.1075465239985098	0.40826931801277705		0.989996608206504	0.9002881430252551		1.2014599135277702	0.37513649700745394		1.47511923552273	0.0772354400311016		0.8489623642644321	0.16060553607001501		0.87730367136325	0.145087220303844		0.632035097000899	1.00700945546359e-05		1.2401140864283773	1.0908071683241922	1.2701974209736544	1.3394284569168962	1.128278920140234	1.5966091498591326	1.133538860481205	1.0771471496679743	1.521619538987688	1.3721765381036786	1.3943918909312487	1.237159345002678	1.1648658595121275	1.67957494056753	0.9736682422731378	1.1681546261979114	1.5399988279558592	2.320050010341308	1.0234689921862152
Abca5	0.830411379901223	0.00057498317254396		0.8758804446536841	0.207033850673381		0.905938595664183	0.347507011773725		0.602509218487054	2.0264456306266397e-09		1.18481225638777	0.205730309520262		0.775677673463593	0.0377434043419656		1.24177632202116	0.22565491347952302		0.8039552085126009	0.000232915311848413		0.426871417853401	8.176749612653308e-21	Down	0.51752370593062	1.5301076733880298e-16		6.626035105411196	7.19869560995931	6.405626559580537	7.029386219093957	7.342208170585203	5.620974241377734	4.724210378294006	5.633465860889345	6.9284377504211605	4.984709956550395	3.466343849619938	4.321207020227117	5.02122953965071	3.5420745738194186	3.0360249783353996	5.065309118249877	4.825499880490742	7.23608170732964	5.613882278447992
Abca6	0.547912658744616	2.90447336551261e-10		1.0999902642643	0.556166052067579		0.6950311417785809	0.0486838213128411		0.603067036753984	0.00031034156467585295		1.05604577540206	0.797055752471484		0.651638849904593	0.00963186665137314		0.7896634272969079	0.18341039573423798		0.8688578227702192	0.20205766452121499		0.31665219816813694	2.98281106096688e-28	Down	0.45133552097252705	1.1030065398135301e-11	Down	0.8777210852651914	1.2746195211071094	1.0098001113548087	1.1002202973741961	1.0650878254794307	0.6617495673878377	1.7712157336994623	0.924525764818325	1.1532353710457572	0.43524285515289923	0.8538196527296995	0.7990691014452768	0.4496444981324972	0.7491755286316867	0.5878337047459765	0.42507212598055066	0.5836115563440967	1.0102853544121788	0.756362890512029
Abca7	1.0084646664762802	0.8876372916413471		1.05847510764448	0.6355758482060129		1.1421822979345	0.225042969414474		0.972634868118685	0.7341235241807191		1.09044879234027	0.297702768020614		1.2563505011469198	0.0631162362581703		1.20702215737158	0.164845073647761		0.9354320941233921	0.212239838369899		0.9082809719095409	0.135050750696563		1.0487091754013	0.4774412752386021		12.953770488240314	12.509909818424513	13.88669549643651	11.192523667881614	11.864763712101295	13.523829305952733	13.143660519910975	11.039896989418292	12.128381571744741	12.654763287046825	11.759313038627818	13.001593113493644	13.287386310326314	11.371319267148987	17.05403787642138	15.052810440852367	15.263682277548865	14.369452171354478	14.167488407181208
Abca8a	0.559821389116171	2.74975978706129e-20		0.868103504663592	0.266838788304992		0.5684448185070811	0.000386558702674899		0.639946698400296	2.8650156544313798e-09		0.719851919350508	0.0057815358277601		0.5126574216089811	6.781142738715709e-08		0.5829632717571689	0.00049602109221576		0.8564347521247929	0.138378927539547		0.50274572770718	1.67855652464992e-17		0.49176628416014095	1.0193594919306699e-13	Down	18.044272310777224	21.15273992226491	20.33983652523852	20.114788978001997	20.251151778397745	9.326067100965089	20.91579348721672	18.86965961281988	17.41957952750191	10.894230750349035	14.92167252552404	15.118953178987944	9.884037896269552	14.49888882457527	9.721394490027933	8.661430461261197	11.907570879386894	12.397326814785695	6.877255312707455
Abca8b	0.750099914808602	8.3087742440499e-07		0.9063495933640351	0.41666729108002		0.728787109286295	0.0065430620076868		0.6952497542533891	6.84212525066004e-05		0.922820009758365	0.4238458689318971		0.586149243679566	4.82420852942794e-05		0.7494834673853851	0.0888580513026276		0.9342399091472091	0.26826316226422897		0.5714556967094899	1.38263206013077e-14		0.585638457574008	1.27498380410873e-06		4.4921578731431735	4.989469376566192	3.9884446475432176	4.427870631683841	5.070028819952307	2.9132123612284366	4.741527674781191	4.111846976647946	4.124122577499655	2.821521835721658	3.482610995168732	4.050122325552775	2.9219232514810467	3.076873516658593	2.183119504129819	3.045447238073245	3.0100355355718333	2.6243432708122305	2.093769187878528
Abca9	0.772939501188485	2.4034515669786898e-05		0.8656417219353401	0.64639435756537		0.7120432775841709	0.19203687034322303		0.7675522715241949	0.00513648545856031		0.8214834419953271	0.0476577158074388		0.8861549845680821	0.374464288275914		0.8038678696193591	0.12390936265603698		0.9419265176254229	0.45803405806050396		0.72991227098914	2.40407299850715e-05		0.85128740905542	0.0480476390588102		3.4569828324247123	3.7389609283123675	3.8705824896726746	3.6279564209889132	4.153653256863363	0.9672975779274736	5.897763409917784	2.5011190232020537	3.326316555055706	2.4284555642576873	3.5187853213825155	3.146596144972096	2.7154594031735115	2.991405511216061	4.121074373802833	2.803475628864217	2.894160598567015	2.9374124224538924	3.476543058300656
Abcb10	1.02440369567221	0.688700664009912		0.98884978460145	0.9105010784734301		1.06467814832075	0.6051793772454189		0.9728227792288651	0.74934405941939		1.11099766864896	0.29206663614776696		0.861090616427688	0.259261507661385		0.9555224935389691	0.7525692890742249		0.952529942957624	0.483804426951158		0.9061068945364941	0.192644061901434		0.922114383039447	0.33685701320725003		7.099881361202483	6.3567728531395895	6.220210375328987	5.856519518246691	6.3655598213949975	5.603309265097566	6.194452126815496	6.079995781293594	6.0161432939060075	6.217338117864685	6.009565887937517	7.016645446076393	6.259015306036631	6.22343771447877	5.689001697134242	4.4454237649785835	5.2652754338492676	5.652210072267129	5.57962548481827
Abcb11	0.3608458094834821	0.405372400295344		0.583678683762573	1.0		0.544160048511445	1.0		2.01959544537671	0.7801541495233231		2.04551494194629	0.770883656261397		3.8969986408721695	0.32277184146141996		1.82141750692503	0.652558336227569		0.386807459834831	0.44964824849045		0.36226108137353	0.42887673429967		0.773041701023157	0.9249458530120941		0.008352994503624686	0.008558837952859881	0.008964985888761635	0.0	0.0	0.0104211307403891	0.0	0.0	0.0	0.0	0.018365023804641747	0.009034392203136246	0.008261088063274344	0.017696852063362026	0.03659283132318328	0.009069250593266968	0.008873707206582458	0.009029897204195543	0.035733260545910826
Abcb1a	0.865669978000073	0.0048148257381496395		0.6655980722648579	0.000122188841658131		0.8518361252829442	0.140145894732492		0.293310928230706	3.0269146839896994e-37	Down	0.914159157630471	0.6887172261342671		0.599581879702446	6.574261020626489e-05		1.04687910840729	0.808413217551165		0.6772600285877151	9.046865062867331e-12		0.280117062689138	2.4780548195939797e-73	Down	0.49498931884603603	2.0313964479790297e-22	Down	13.551750471860199	13.942967889804704	14.294726656896072	15.962646653370587	15.755932311847324	7.8899604492713316	8.965483874873202	11.832801091407966	8.396739429816524	6.369657398487236	3.511929809974998	3.445206467566898	6.061126565502347	2.6935117799179253	7.252635152585548	7.240601265182391	7.707841224048016	13.794106698343182	6.54437582485456
Abcb1b	0.651242208870396	0.000467211311709049		2.95621480998132	0.0028238363059287	Up	2.2485754688277204	0.0197176391211155	Up	1.3989029890230802	0.0171813085569293		0.706360086950364	0.0451290884640537		3.82987275088391	9.038953069618151e-15	Up	2.16168501158774	3.0535758087879297e-06	Up	0.8577055599335051	0.35465612439838		1.3077215078595399	0.11489107989469999		1.15402277169127	0.360858195128099		1.1119347068689063	1.2352802950651438	1.3315852037565747	1.4708101544455414	1.4431559781927443	5.47595155531323	4.4980050931454905	1.9026038007401258	2.6822452052015606	1.7143699063291162	2.5862532089859247	2.0255007491893307	1.8521268155120045	1.2894747703737575	4.396870024322416	5.1722474776737855	5.955991830602647	3.2644949228223004	5.582914778807538
Abcb4	1.54350130754225	0.14417639582819		3.3810224850079704	0.183111927323729		4.39895254058049	0.14222672458683402		1.3784959984476102	0.6497109093007181		2.19367764122098	0.352743174952473		0.48468084399363703	0.0963857275721595		0.650338958264507	0.350181294375606		1.1895477195606399	0.614003995858462		0.9838000476886422	1.0		1.15200473261544	0.7077134801995849		0.16956300276557612	0.18615166729058397	0.2599803196993429	0.20463363701519113	0.14336128600520512	0.18132469599832812	1.8557891075472912	0.2932215764999835	0.22542372212816988	0.07826439978169242	0.17308750579860718	0.8907764371494383	0.08384866633826978	0.14113007665632815	0.06632341718205594	0.02630039464564842	0.21873328919245977	0.10474508676881995	0.03885928244574069
Abcb5													0.0	0.64266022192841											inf	0.5592500282694101					0.0	0.0	0.0	0.0	0.0	0.0	0.0	0.0	0.0	0.0	0.0	0.0	0.0	0.0	0.0	0.0	0.0	0.0	0.0
Abcb6	0.987795213064913	0.8588390701008051		1.08586472642594	0.46677981172674105		1.07697807865819	0.532151410036849		1.0769469530739901	0.545546984480685		1.14120660738327	0.398569816363623		0.976685599642674	0.884423620154519		1.0166088318261801	0.8937705100058101		0.997138456738973	1.0		0.9395620046659409	0.5469385278054311		0.9476628718919241	0.5498253353182441		6.132105375776468	5.992170988061234	6.563447943605159	5.751950268441213	5.702525326236403	4.961273292930047	7.2262912653027955	6.221851392602203	6.51125828007947	5.884387213425302	6.741071190088651	5.999822100901343	5.4697388914298255	8.956078489303392	5.654521389881938	4.226965201499617	6.443369978057074	6.538719786415266	5.68252197731359
Abcb7	1.08674106609387	0.169001496220508		0.9216620010794309	0.5067770635417751		1.01870715964339	0.8261679865270122		1.03193672452747	0.7297229990357421		1.0617013851028398	0.57090303475907		0.961994446463905	0.791563298823227		1.1039183395218	0.46868406324211204		0.984575022088352	0.812532199507907		1.06653936812998	0.346282682400313		0.946524642020802	0.504640910821354		5.8446217283971205	5.5363361227406775	6.187554180499136	5.519174214797982	5.747644960191319	3.9212187051158964	5.694725500560695	5.262141576348103	5.360996115079635	5.933254181192682	6.2988667333179755	5.710266107590417	6.181967715425396	6.2754484754296245	7.474320896693848	4.821649203974938	4.989682942830469	4.705285162527447	5.004316251943409
Abcb8	0.9793711973375601	0.754226159561838		0.9367014120441669	0.674892403251995		1.04853351360368	0.763647457099846		0.973170135610117	0.7894593578092819		1.1781451095853002	0.11356801068107901		1.07754807237232	0.582046686726992		0.9390929360850809	0.666881347760178		0.8762182226932779	0.0696920337593774		0.8170381845588041	0.0108055714895548		1.12280080821032	0.178330685721278		7.570054961752697	7.387242261986631	7.019284310926361	7.6675177132063155	7.02677615461648	5.204024896850059	10.287410143101628	4.808839511425745	5.970465624213435	6.211688459108206	8.189727980435984	7.519209946961034	7.503739846113677	7.1098596821888425	8.140332910736479	7.399121458272372	7.7137171469330585	7.16289126699128	7.838965936414887
Abcb9	1.02963204156109	0.76064851703326		1.07496641624159	0.5663063514674821		1.05449754335068	0.6881934125543989		0.7443943232004809	0.0195965808301582		1.04265465820605	0.769215419152447		0.832284535826048	0.23763897569258702		0.8010537530594929	0.171592653939977		1.05129606514927	0.590280884494241		0.742171228391486	0.00241605367171109		1.06924525183584	0.54654581485525		1.9297820082455168	2.0605940932028575	2.1038723006880087	2.3381109891301737	2.0938642268913785	1.6979781576996191	2.6230393829953367	1.9320224244643909	2.3748013119794433	1.5532914149774724	1.7976280347298783	1.6587782953284138	1.4766142083598057	1.5278011254869377	1.846530846377345	1.4997634552787416	1.8342835557929407	1.8665695820873962	1.4446969373458634
Abcc1	1.01941836301148	0.716428222855527		1.3305046607433602	0.00655880537027896		1.1057278478795702	0.34256857976529603		1.10836567114281	0.20200424139823198		0.998890907717784	1.0		1.3610718210075399	0.0149501078020543		1.29924136428145	0.0562018087565253		1.2283227073375	0.000500734750914752		1.14168033789896	0.0515749555623697		1.06631787037607	0.374538797025042		9.171081088182042	9.910919734618542	8.99463238673079	9.226695340386637	10.161300324913901	11.21908414244732	14.178710336928475	11.807547520872552	10.688120790695795	9.510964960007886	11.240458339879781	10.700616846594908	11.297787804631703	11.065595756302445	12.380681647919097	13.999543551314732	9.941440253908498	11.035263477533912	14.962335152462003
Abcc10	0.963522590261288	0.6251145731378499		0.98635690092858	0.8912110119295991		0.941789769315197	0.615134549051946		1.00481283465847	0.98990173447236		1.09135683236816	0.4342047277056921		0.94031599493049	0.6748867403066351		1.02769252992181	0.8471673094039409		1.01039338209786	0.885583405472622		0.895270164322949	0.18813020193123		0.8803126365516801	0.185992165968518		2.062254298331268	2.361671590016154	2.3609041508717423	2.1264509109994165	2.496858629147492	2.10872997752512	2.448341502182517	1.9952135102929187	1.9661873326731545	2.325536947290877	2.569325836708199	2.073037354174679	2.2475192133868953	2.4929803488403244	2.223154192393764	1.5980951426342163	2.053349312579245	2.806387777080036	1.721177152523019
Abcc12	0.657395877037424	0.318770957689598		0.751917086337357	0.706934813874213		0.9312755553774549	0.9662723783512559		1.1637058799979398	0.817368558286805		0.932907518981084	0.9542042864749591		1.30111593407738	0.654412026173915		0.5286100406513989	0.135686012140693		0.531507492596992	0.142606967086428		0.8254746948643771	0.650454858124329		1.6175568498838202	0.193081639504915		0.09312212004315652	0.010601881688860011	0.044419917871300015	0.07648255058669624	0.10206055464825856	0.03872614335576829	0.07671238206982874	0.04771378871434117	0.024072262553267634	0.04457386382899807	0.06824658113483169	0.0671457208064595	0.13302974349510827	0.07672417272769563	0.10198743784991604	0.056170663778201096	0.06595147224232897	0.12303924035435916	0.06639449235133066
Abcc2	0.5692375311789699	0.787348860597178		4.0819386206634505	0.32924437874092		2.19366092980842	0.52189300579542		3.00173096074095	0.532370269395779		1.6650440839767802	0.717114526697595		3.8211255376402997	0.37511213888060496		2.02825386265049	0.623085096690423		1.05784516869162	1.0		1.02642499770438	1.0		1.06812319775388	1.0		0.01801405758850787	0.009228989657937661	0.0	0.0	0.0	0.0112370988160759	0.022259500767117708	0.02076754275839438	0.031432532733416424	0.0	0.019802993781905105	0.0	0.03563170454643113	0.02862375691134225	0.009864506831896219	0.058676203749742466	0.0095685129790022	0.009736932556587825	0.009632788172850276
Abcc3	0.9363550065795619	0.31200113565699		0.776438487120848	0.015096268250663		0.9472688984297221	0.585275996041954		0.833815238843047	0.0588403209670614		1.23257394166574	0.20628917587511397		0.9079852504945141	0.486217676295995		1.17168616625018	0.414787892589369		0.7685085923373659	0.0038487766836874		0.6379990102185931	0.00038204612110470497		0.7239623777401991	0.00140634771261764		17.18338458112502	17.524223253229255	16.473718661397545	15.335653416767368	17.26758983836788	11.114994206145814	12.35378025527616	12.199644976679195	13.669714617022683	14.132052965615305	12.862809889253702	11.4453840649187	13.61538988983393	19.077994025451588	9.702128641637582	14.411172220361056	13.597245752906566	22.650585197651072	12.740083147005835
Abcc4	1.2466983191581202	0.0016903295527772		1.16082685478387	0.232121032953308		1.33208026276222	0.0201541864476451		0.8861844833097391	0.23890618191578797		1.02856078196951	0.8068382288709409		1.2282510547428702	0.131570045170888		1.07058927050013	0.661576823226004		1.08732195088044	0.294488106119621		1.08465663992806	0.318722107491542		1.42913098658394	5.3437776650859296e-05		2.785197954018045	2.482767930045763	2.6429851133423514	2.6282185565246525	2.3316197621006705	3.0476301301494013	2.6605248872399696	2.8389704285033	2.7114121184998727	2.013928211182913	2.5261575410968757	2.335857196539864	2.448491502651224	2.3435747305914303	3.5839827907056354	3.531602824454898	2.4062294721140622	2.2848691989772316	3.4786690083469907
Abcc5	0.976292820108663	0.625955906377296		0.744289300437124	0.00298696341683832		0.822260372127204	0.0577746254612618		0.9250201291075529	0.29581144736533505		0.9528736310077329	0.593408714744771		0.9215638560860341	0.486406205914656		1.06822998006059	0.626085229352222		0.8846624313203371	0.0186841776761832		0.9570897457683208	0.46311908680130603		0.840995006744484	0.00969831289329689		12.850405829951555	13.866879794902406	13.071985914948161	12.2990325590854	14.36367294930683	9.109013142950365	9.875969364297037	9.289012861701131	9.160064651305213	11.983318167507024	12.709873963074346	12.786258915019259	13.943329564780635	11.506748752613634	12.6267738117318	11.970471009484122	10.511769292042992	10.79347576528667	13.325799832697088
Abcc6	0.79742178471184	0.3960877571565		0.391620750175865	0.061957943972842		0.308013877165448	0.0113584722302921	Down	0.775747297202759	0.535699268768936		1.2021886654170701	0.705721683133979		0.36761172752299504	0.0354520070165536	Down	0.45449703770971606	0.121503812819122		1.0147288705668	1.0		0.520740797692408	0.0239360373130698		0.644263051899411	0.191764744788284		0.13138159571980224	0.03365481047742771	0.09870518959541202	0.10405184207724955	0.10367453551246358	0.024586597990987773	0.032468961713276345	0.03029270771863986	0.05349080667359821	0.0990472718339713	0.07943584618135642	0.11367926685372678	0.032484007132526437	0.04871092826665327	0.07913908937036121	0.028529472021300278	0.00697858601633946	0.014202838315746324	0.04215278235328667
Abcc8	1.11210687722711	0.565471503793366		2.6961678244187497	2.47409737996666e-07	Up	1.29920241219252	0.24642133460189		1.8476759799958797	0.0325874607656871		1.54260241862037	0.157932601362757		1.0603695919490699	0.809617689169489		0.552548209173066	0.09088934432882001		2.30965802912596	0.00731501736924345	Up	1.34582338232516	0.283798991894425		2.13515012863532	0.0380503190478779	Up	0.3896929702814465	0.49386635560623854	0.5062956794725767	0.5306266186125812	0.25288703385515454	1.1514739922362567	1.4319283629319162	0.8985166593592533	0.9543452858955803	0.3534263281253675	1.3979124230998319	0.9538809397503365	0.9026596673381267	0.5323029635916245	0.37063526728111884	0.5233184415040649	0.6536618285574919	0.3214974877321924	0.35096144726576717
Abcc9	0.853385808291723	0.0169370458739433		1.1024724358901699	0.7327463719236991		0.8219477398900351	0.6000177564826011		0.664127220989469	0.0165263945405953		1.0995275804233702	0.737051751184097		0.595370169669771	0.000281157179607173		0.678697407688903	0.0117474259606259		1.1472489373860701	0.0622995383661639		0.521146453862086	3.4763481554314004e-09		0.748136495915933	0.00453087216761675		2.687549028117061	2.7025454054385394	2.4886811847467682	2.3231892046926848	2.3858683941558327	0.7095810050797922	5.915896710637412	1.9382678252203847	2.275667715578057	0.8346791607285302	1.8825989288436435	2.9338264139855936	1.1188234776211823	1.7942421718576855	1.7318181548508547	0.9500471998242466	1.9653619799476776	1.459426749219258	1.1964964933248217
Abcd1	0.9499609713282621	0.30954973008284303		0.964954777339572	0.769302701305385		0.906139441998654	0.378871760073883		0.759334060954587	0.000642383331862305		0.86793359919366	0.11963089903712401		0.985458793238675	0.911665306380917		0.9509891817592799	0.7099987503530021		1.01270292116612	0.8441981074982541		0.8389408120616759	0.0078023390850477095		0.983384827398316	0.8068312293000641		21.54766213880184	20.564860507522937	21.16676666212234	21.414485195931313	19.15090769735112	15.719247320817052	20.37413996783702	20.06904342242999	20.00701962204747	15.13077402621588	16.63948181060249	14.41137120216797	19.24292743570359	15.281108053388655	22.988438170361174	19.17328328773594	18.90795082614553	19.813309849437726	18.289662415639455
Abcd2	1.01787451690164	0.8505224528745291		1.0544812962987	0.8364565679260358		1.00541723782175	0.958153708112655		0.93492716338502	0.5674663273380339		1.10379951982942	0.40221886190464506		0.8866937151850021	0.364724118734586		1.03570987586166	0.8581386929751779		1.06993947396178	0.62926346354534		0.871871636562192	0.126164883592344		0.8715792228734199	0.159748047415392		5.04257799981245	5.142547116913088	5.2338892021946855	5.50010952701947	3.937049752813291	2.6525090529621225	11.036065324757407	3.025126891436129	3.5948872525277515	4.332710521123485	6.325321865876414	4.034880615686528	5.44828453282795	3.70065027368884	3.6182790246557808	4.076193218028543	6.003449848130609	4.041417311574196	3.55019080973274
Abcd3	0.926151016459575	0.11827855361188698		0.868370548821222	0.16407368326095		0.879737747959511	0.214120973847095		0.9433568730560892	0.44599278301799794		1.11467640265089	0.18780548203842898		0.7928320824842819	0.0528036329474188		0.8916977104233341	0.383097656777526		0.9153403318625509	0.107056619720868		0.79204924113697	0.00028441818229558703		0.8222261955281099	0.00336211646222806		44.94404793709786	46.108112409057924	41.4748761119882	46.77559148443836	42.84997443116596	32.748708525783364	36.52441250601052	37.477615588142534	39.56401019885167	41.856181573088975	43.799760128482774	44.07737874904811	47.25831138303393	37.64968328063545	29.458164376320948	31.2695932067734	31.181223027876666	41.44729427550714	36.68389317205006
Abcd4	0.936764635195313	0.330548059322276		0.9024812716774351	0.423482695729402		0.984818791669828	0.9335044703059742		0.786908767464761	0.0214151972159769		0.9786358924497	0.879822335379965		0.86383711660016	0.293993126037443		0.9410592299722921	0.669132835759302		0.859497415855432	0.0375936625855506		0.76122032185664	0.000689230010109668		0.8590414901241891	0.0960115884052856		7.396251910672436	7.690516089950533	7.038750583217896	6.175109607419315	6.468978989428711	4.772848008426075	7.383518674375576	6.090559991513708	5.658137444619162	5.65051580566469	5.9879222625864275	5.8519263941689825	5.92756895755595	4.6121921361187095	6.404489531423643	5.043767370874271	5.805903522013696	5.888402114044982	5.9812849858015475
Abce1	1.1095692402876798	0.0368104386752235		0.9098699647919158	0.347067211387946		0.996634145135787	0.970783790693994		1.13146217967287	0.10045811894751899		0.982675615510713	0.818326241304598		1.1464551158468899	0.25735072529827396		1.2412475384243702	0.102760865492175		1.01404422933311	0.7900244016153342		1.2900776276511499	7.0580002921748e-05		1.02427835977805	0.7084382289167241		28.02924526529515	27.61325565620677	27.907486166939297	25.247184806652598	28.42372796053694	21.992915018028178	24.18848236650893	25.318959716858302	23.050166785407963	31.37907078282828	30.636862154288682	31.36856834921754	34.077384741236294	31.273762793134257	39.32863490450665	30.14314923893307	31.36311625149721	21.449749963683228	30.489959817994148
Abcf1	0.9685621218398001	0.5260743898404789		1.18366285506677	0.103581295823825		1.05337970795507	0.631280807674181		1.02243642270457	0.7555326712460708		0.9494008173786059	0.5393982714462839		1.21356255622072	0.11224205794411199		1.07436038809175	0.587251782962366		1.0896313911709699	0.128989881717499		1.05327907086911	0.415949096024997		1.09331740079555	0.19587088976739803		26.52833038856445	28.117196562886846	27.343040588913066	29.173008948641115	26.487629503502212	30.83863999426956	31.90112530801694	29.299278321459823	31.183217699672976	30.353173989281952	27.90446360420139	29.796582613755177	30.489348762097293	25.463648865842707	35.38979607148985	31.0871864912111	33.473391845541265	28.711554004285976	33.15232334299439
Abcf2	1.00042680107793	0.9895232815447199		1.03711341375801	0.765020336851034		1.11381577669773	0.329922491683692		0.864051222235067	0.0728779307183997		0.921196324994413	0.358755819269752		1.15238896242247	0.253945235421626		1.25694214119032	0.0919000221159492		0.9324754083876129	0.220605192399299		0.9474135417687991	0.44213230635633505		0.9164000167627739	0.23231389569875602		23.32951914839137	22.7425279271782	22.81947625737533	23.82538059775258	23.14353790478683	23.218005858803306	23.61438087530582	21.781688826008097	22.191704874655656	20.635644958772982	18.51521464379187	20.669474503182	24.19431011524054	18.442186127273004	26.025361108273916	24.877344036835304	26.6085313746258	23.417354733433196	28.231857087627453
Abcf3	1.03569915127608	0.504549102017217		0.98743167023046	0.886546484188032		1.08574738210007	0.4587899199127439		0.9170262040619491	0.288344163125615		0.976371352732139	0.8033924386532758		1.0471143333525899	0.7178131566890308		1.12260949472621	0.396973716782154		0.943149933891038	0.325080608185127		0.9823577689729001	0.7955275683649109		0.9652321774833509	0.6382255424794749		19.654375048013737	18.665154415222155	18.638066607297382	19.399212776183273	18.776702286546193	16.95802270557235	20.235480513742683	16.45466163291648	17.5565863488861	17.80333398484942	17.866344707070542	17.57814931656184	19.361653798691325	16.642985146873418	20.61095397730776	18.80446221549938	20.107496672188603	19.709159509855603	17.183027894140405
Abcg1	1.02537920754154	0.64405339432524		0.813405658685833	0.057162996247945		0.915557658849225	0.48300720206747494		0.7261100748988791	3.1606744707974895e-05		0.918290046906225	0.314770611489317		0.8520583221113961	0.18606911455420497		1.05167030949119	0.729756071897504		0.911903545313372	0.0808360434832904		0.8184326769438041	0.00224326172547069		0.8296800756193019	0.00734633396361835		18.526294634924948	17.550847795906705	19.921142732845844	17.976854964373242	17.266057951301345	9.742222985427437	14.689597506540668	17.440918485209412	14.70256133621694	12.991267403698544	14.614429105484989	12.04522252347108	14.270953702797001	13.786626041868246	16.92269619409892	17.118050797456615	11.348468442259003	10.98166581685178	18.748465572260738
Abcg2	0.6824555117564909	1.7606015627501602e-05		1.00691735576922	0.8918791701673009		1.01182120831525	0.9003798137726701		0.5793782668617471	2.34288071111566e-09		0.8539776527187259	0.12206392263008001		0.8380011182052108	0.16323094660252402		1.2942328220011399	0.0671426605561216		0.680117067786019	0.000725049224509543		0.46739668826230296	3.2221803742292104e-13	Down	0.441092086331589	1.50042192770116e-14	Down	13.230437891528014	12.2330210392845	12.401391468396344	13.289059773103885	14.462117234977539	9.516102221393435	11.409446015837752	14.467965672562132	14.862527269602857	7.989210943500775	7.1186596056428	8.249795713626597	9.200835750406265	6.378931477144046	9.080138004248447	8.982817179270993	9.7533465613326	13.96295515572754	11.330893637519416
Abcg3	1.17932858826768	0.0631120941373072		0.7875590364780359	0.119082610780985		0.7687430290461991	0.0988096981986325		0.766490935858375	0.0278689054961244		0.659751999687908	0.0010582431606327599		0.885890598255479	0.6933240814895489		0.902426438859696	0.739893769527813		1.2098502081462	0.0524178658165798		1.38246132650703	0.00873948883238191		1.15882545411403	0.23335422668131198		3.5851161885238723	2.744856348736744	3.432966863741572	3.349514710831681	3.5888985424073687	1.247052873199511	3.079615059276666	3.2726843905048524	2.4960506956838664	2.5262339558717293	2.7690580708890518	2.277533568492129	3.4270414654519636	2.1177078343974705	6.466190692598163	2.445495489658063	2.3219758704326754	1.7721344866784814	1.5821381140673965
Abcg4	0.8318929452266501	0.44810212679743		1.28539084974556	0.42074028332243896		1.20155216635902	0.5692789072488871		0.6947514040195251	0.350305298379533		1.2814009119674399	0.541068407647816		0.7521257312922941	0.44171915079058		1.05459233341166	0.9448459366158241		0.8917957320213579	0.6914531961153909		0.45455682253140295	0.0036760431352541	Down	0.5935487448205649	0.0974422134769328		0.2716545549967772	0.22035959166565092	0.182223516601376	0.23905053656215836	0.1563080569363668	0.14121420929819334	0.433582072210793	0.24793219039977615	0.2370035359930575	0.048761346138846064	0.1493159838364038	0.20811884924050214	0.20149919295207408	0.15587373114713943	0.19834422463420892	0.14747425207804818	0.18036817375267392	0.14683433022779593	0.10894786356225694
Abcg5	0.5940826391484361	0.208452295333619		1.32554171125039	0.631155503991015		1.44388804978899	0.562106942811183		0.8381524489238359	0.8066017632363341		1.27765941847276	0.8218412737011049		0.494140709679491	0.36691551342231105		0.41369845560209206	0.23900511494774498		0.5472543316798351	0.176868382514757		0.396409666468651	0.046825097293905	Down	0.7077755176102841	0.44870286470845094		0.1054431305341424	0.15125820254392647	0.09053483053486863	0.0668072382976285	0.14561090662757353	0.0263100053159471	0.20846931867337945	0.19449652239093532	0.14718925531326066	0.04542429839396444	0.11591445447828112	0.1596625538711872	0.0	0.15637602023388483	0.09238513656748927	0.022896942497393626	0.08961303320857307	0.022797587839874855	0.04510749832910809
Abcg8	1.7419550068844198	0.5890828954776011		0.6747563841080229	0.872185903729461		0.500267560811428	0.614398880792675		0.5592227497566321	0.6821604515092111		3.14863527344482	0.6406256801224169		0.28580698886613204	0.40388759683372105		0.336826243224243	0.537880476493325		2.35389177004953	0.31900825918163		0.309666653386838	0.494023353802934		1.4734476398126497	0.853219130873297		0.040459955604957666	0.013819004408238222	0.028949532681640355	0.028483156770217916	0.03990919619693972	0.0	0.03333020738206352	0.015548113908638762	0.031376949121155746	0.0	0.014825981418946194	0.01458682900278258	0.013338260753620936	0.0428597102823679	0.029541188894458437	0.0	0.0	0.0	0.014423631097013211
Abhd10	1.04770313729361	0.5536079728579859		1.09089934502433	0.49540690374425894		1.05860606675846	0.6680158694736921		1.19237968254944	0.10171060822426699		1.07197936147064	0.52845593372234		1.0495745511063002	0.738313120854172		0.964803246681531	0.834408240118703		1.08099255303891	0.33083012629494296		1.1768856194253898	0.0612738086208734		1.1382966412721498	0.195236510152156		4.066313331134338	3.9565788659855037	4.381151921316506	4.560218735353333	4.259702571555569	3.971962619027646	4.713031835547402	4.5606676219242415	4.308494741768123	4.752795313049831	4.920608117060543	5.454913362974862	5.393271572299511	5.342628072396015	4.194510005905506	3.901621967252715	4.152366841315536	4.276568832847646	5.023054120350422
Abhd11	0.9525963988082451	0.40625645825463896		1.0877972076232298	0.461143631715021		1.04016214056053	0.7561918075999279		1.59232426338936	4.4777036554495596e-08		1.25569144652277	0.0141015298322753		1.13463525955208	0.331779748878417		1.11276845667195	0.441500198039668		0.9973514455685921	0.982725878736393		1.2195268620247801	0.004817954179155271		0.970188008812923	0.6867446843417211		21.143640477268104	19.104603827750424	23.430183356461647	21.2388472540776	19.83921770324038	21.118498259630012	24.73734006550161	18.86670028515829	21.580132777313807	36.46114681688806	35.397212775097906	36.78542019397664	29.158027905925355	32.55442466017497	22.26721550000077	22.68539893959062	22.52805876254999	24.30883825736828	23.013399559843194
Abhd12	1.03447618761894	0.530181962690812		1.0589686033644499	0.5543651208473771		1.03132308953546	0.7318234160395392		0.9315932133191441	0.375541364974688		0.764133116906756	0.00166911572406171		1.12638392597603	0.334116290369518		1.0388575740899	0.7724291124222991		1.06347622085652	0.303132799535175		1.2738566276268701	0.00023701707013214302		1.12020934282874	0.110347572429269		31.394738524819854	28.61579675001071	32.33349832618346	31.05356921496812	28.861180154240955	26.217389721350504	32.65459507026494	30.417153436835356	33.1756115288847	28.415476781279548	32.188407767133725	27.736263990858536	30.192054449655693	26.583059586485593	30.470538728867886	28.0957765963112	29.44394565897663	33.161826275714105	44.700002253246396
Abhd12b	1.25137074079422	0.35131096426140396		2.19833077973336	0.00214661542243518	Up	1.66387539599976	0.0353929992216301		3.09507524192191	9.784064436343e-07	Up	0.9786000363017451	0.9662974805192751		1.0335037806776601	0.932509500810839		0.8432262022950759	0.5938385348425601		1.65551618877489	0.0251343649897816		3.99015324043289	4.5587128715160296e-11	Up	1.53183933792267	0.12100192744668599		1.365273748854945	0.5788627402117567	0.8589701618362641	1.3422687627965193	1.160938809123941	1.4096316181499657	2.443289368924045	2.1709773865025235	2.9025130573602453	3.3970855970675156	4.140292588846456	3.2078868115286028	3.53859117696988	2.5434063259231103	1.54680947405706	0.8178448646106079	0.6001583974051936	1.4250181110132143	0.9566339772954224
Abhd13	0.995542489332256	0.948074931208473		0.82822614779872	0.0808499687515196		0.884331785371111	0.265049634867256		0.9185586191469342	0.327147080138822		0.978704306934053	0.8395194341068151		0.9901545916408441	0.929319612921741		1.12740705019314	0.388916767830854		0.9335595714588142	0.264310083335278		0.9434358183237359	0.410465110431598		0.8733302039166001	0.0743316466778194		8.773430172543089	9.995186400182156	8.879058030384872	9.544331445941665	9.864013728755681	6.929804538560052	6.972742429305945	7.580193190857102	8.025346653666308	8.518769990623982	8.091191365001036	8.862885226656905	10.35598423565104	8.410159955060307	9.286230820511637	8.758564430210305	8.65312339049758	8.678123362792029	9.697824831851683
Abhd14a	0.857820556308032	0.0358760378676828		1.05115136905554	0.637926569823313		1.00776774136048	0.8832317865746991		1.10249577360634	0.377749852660872		1.02896450911689	0.818185591364083		0.8144786597587129	0.161954320376055		0.7792733460735479	0.104258866171774		0.8959396206655759	0.148221165343681		0.9278597367337801	0.37687294659630893		0.8958583914968761	0.249701391468805		5.274576152796357	4.984415603949474	5.601012957980125	5.077790920843137	5.496926103259576	3.650677192899379	6.3334113825796114	5.436197407330916	5.810486494510799	5.439767871874428	5.613981776445396	6.5111904490389945	5.677366149807362	6.515367248569636	4.919398459281178	3.4806374186690463	4.29658852687809	4.81548066106424	3.388601601933932
Abhd14b	0.8298347581355571	0.00052848059607828		0.851913060726526	0.17742565114854297		0.842215422043059	0.146330918632083		0.977167799075585	0.753778394773121		1.2286520222964799	0.11864935124328199		0.625764206546283	0.000454820873627439		0.710462265043145	0.0263610098435441		0.8405386020112858	0.0034484669309587		0.6658887605439681	1.5819500653981898e-06		0.7298415514443628	2.0778009763853798e-05		29.199714579853076	29.79641345547545	32.079103477345164	31.18242290930593	27.5306781556118	15.409534316332762	29.82080774571211	23.259923402203626	29.258912552679618	30.28533857763021	28.474276389330814	29.603780245204998	23.215415861569095	37.4736059674021	18.61643572196504	12.466588657043479	18.057831969096124	29.135330701334023	12.632413419151817
Abhd15	0.753766305766802	0.0120061825581174		1.0455944866170899	0.879832540195171		1.0877069047298198	0.7885787898259922		0.650232522756614	0.0240183340514824		0.6256053155453659	0.0116192775775064		1.2290954590210301	0.26200532602626997		1.27064917428254	0.208457691315118		0.7258626094141359	0.00734070517575006		0.7914394859871501	0.0492415464736444		0.728863864816169	0.0248300220290529		1.3458424957668382	1.2346933793990378	1.2428963723490347	1.3054999354992307	1.373831189079633	1.1128670669604992	2.4365212543286883	0.9742336194277251	0.6735565763173307	0.7415806818752422	1.3418676811496824	0.6262593959981971	1.1453087057695195	0.49732566255625416	1.2511589097636053	1.2913339967535915	2.078110794339313	1.2180605935055573	1.8912314815754376
Abhd16a	0.9877809877436741	0.80648121247144		1.1887292287180502	0.108317306391989		1.12238593457524	0.31245696112287896		0.9595638667957109	0.589152784248928		1.04861166373811	0.573039151738372		1.02101269426195	0.882432633771971		1.01751986877215	0.919138334719357		1.0472277872528	0.40150695457655994		0.912670889434274	0.157918901456143		0.990167800107731	0.903704236007686		40.41557518019469	37.61969453700843	39.814099470441775	40.26214198066313	37.69737819509434	49.24694493051489	43.09513481390386	40.23251079035907	42.735072525343675	37.92307763161045	38.758398465151956	38.10894333035303	38.750912921433915	38.48866263469103	35.93619822657134	38.694307704443	40.36177735703388	41.92080186302218	36.09947917943908
Abhd16b	2.8419181809970597	0.7952067051007009		0.48401989744062796	1.0		1.28037706658286	1.0		1.99872768973357	0.7796014297684699		1.91025209142245	0.7688691398294399		1.05840779479998	1.0		1.3587049059263798	1.0		1.07523166239521	1.0		2.99034876687272	0.788732214655302		2.19647221872445	0.9849014552001899		0.0	0.05870157365527673	0.030743588228108208	0.0	0.0	0.0	0.0	0.03302331799186937	0.0	0.061700272353717334	0.0314895492672829	0.030981603008726946	0.028329714389380804	0.030343870002728073	0.0	0.0	0.03043056662899573	0.0	0.061269959702242034
Abhd17a	1.09303167084745	0.11634996582147501		0.852144581548232	0.160178926940774		0.875166395882639	0.250969015170846		0.816810572567054	0.0187777143205282		1.0253104272576299	0.7661853497409029		0.8792497799896909	0.32201428466468895		0.9177483659170901	0.5497488507569039		1.06569511896866	0.287046927579587		0.8787408884903041	0.0704675116201878		1.04616489510826	0.559166781695741		23.058036891759848	20.704194174112736	22.916205817778263	23.962650396233162	22.575863185211336	13.927376629947648	20.932440765127932	18.602133176580107	20.074328263716218	20.60681135926675	17.17546592405695	18.50653232455619	22.249894212359685	16.08581497879519	22.55702023049653	16.3020083751242	17.607715206710377	18.102082551146495	22.079287911156094
Abhd17b	0.9549296308749609	0.44014649873793393		1.03368153442159	0.744337105358511		0.959432195115537	0.7197650641335559		1.2942369727176102	0.0027624789497280896		1.1944043843541399	0.0612658478032206		1.07170726545335	0.5742892163692851		1.159163232814	0.27502359921590896		1.03013445690427	0.607426325706536		1.04522424476954	0.5070162203507329		0.882223938637405	0.109280536759014		12.67760537770481	12.87210808581028	13.503520985593813	13.79230520504609	13.129337702219186	11.341924713368075	12.916241153820598	13.421406407917711	14.055713288882874	15.905101327695805	19.43954049542506	15.765440384297492	16.67322845461021	19.423052813138163	17.26638474398209	12.348655344474203	13.793908394529778	12.730479196193924	12.553292573471428
Abhd17c	0.9655802325766641	0.510107773294221		1.0014311180175	0.9422571989592281		1.02548837662583	0.879755152609254		0.9709121418594859	0.713697475548692		1.05642462784298	0.530023302606818		1.01854886069399	0.9271149792635551		1.17051445657526	0.251160132916101		0.943872218824549	0.318187662244252		0.896090558386486	0.104303311024446		0.8387191899046209	0.0123970744756745		33.21488765357005	31.193407716504847	33.33199779552612	34.23445084022579	34.510695752188354	35.40140531640698	24.9007775208996	32.63450457404731	32.37412763154099	37.33790051628607	33.441465139536625	30.715116923866358	35.54569012113529	28.30196346903243	24.284494048466872	35.96434421387533	27.972530131070478	32.738303864085665	42.05841888608828
Abhd18	0.916533624401207	0.32926019544747803		0.8692393990551149	0.378748652166086		1.0121078787121098	0.96417264875951		0.8833218719475369	0.3508591074386179		1.2732804515770701	0.09756913994600801		0.8429535378995309	0.29271137023735805		1.21519570957094	0.27303358493500895		0.788512870336155	0.0438546881910573		0.6425673493674979	2.7165925563003398e-05		0.635018734843292	0.000175539061625822		1.5786640911639989	2.0249545259017525	1.9704391558114207	1.741121394243875	2.0531635387855234	1.1671282946963837	2.3986557479120276	1.1324233469612976	1.537131335683482	1.5994461701169191	2.0696701798200947	1.7453872256181382	1.4803383415978193	1.5731984579956246	1.626497910623017	1.3585291018054544	1.5776933032063851	1.858291786900857	1.225610566950897
Abhd2	0.943996354901588	0.37954732236052097		0.9673221632890061	0.7340470144004839		1.0728330714898902	0.7272869970987819		0.33518285604876696	7.21984170854644e-18	Down	0.7583808564311708	0.23892288077218696		0.879891420517208	0.269234024704823		1.08948480906743	0.558664883050531		0.8517452192405192	0.0115840695403328		0.421790365200351	3.2692844349148304e-16	Down	0.7613101220021641	7.39340653301433e-05		38.84722521240916	48.34690320073803	34.757040294504115	40.65183245782637	39.66595585543857	49.099173637352315	27.96178217789361	36.52671322388658	32.59830470182767	13.656737857692411	11.533060978197337	10.532464350434937	23.401778625075753	10.519748318117673	29.80871829715748	41.17044571203332	37.510416681087946	34.346014980170864	28.471641625327074
Abhd3	0.7912156056991351	0.0126499794355352		1.24307327831532	0.124067963161748		1.20150256471944	0.188999230232097		1.19484830681735	0.328499780843462		1.1024900226494199	0.610986111022466		0.77971684887902	0.144366099157882		0.6928511922326711	0.0369909082822423		0.8193910573851221	0.0407936097524663		0.8643380736040931	0.158892476816164		0.889484713311034	0.312217735747416		2.126137106105912	1.9112271591906898	1.567938773665447	1.5151314921253682	1.865603052938011	1.318139365868811	2.2887369445759216	2.4661590219171816	2.473248974402439	1.5031329177500983	2.3802964832234244	1.848126536583949	1.947940405134374	3.2609151216374523	1.699982500477282	1.0904947880486493	1.4688330198167128	1.5651906760634038	0.9904498039347167
Abhd4	0.947875178190006	0.277256466332053		0.935987054638578	0.567715301952917		0.9089278653607931	0.39770305755062396		0.748187582102102	0.00019225617185415701		1.02780298312052	0.7395325923095429		0.755860343473119	0.0229701587263665		0.8980957412769329	0.419049068865332		0.9773439324170101	0.670604783044937		0.6960151141087221	3.7887365460252896e-08		0.7965717948252601	0.0010656436340384		33.567185563023706	34.136748314501155	34.291698035182975	33.246162362166	31.852453791723544	22.89966729732141	34.44301953386594	28.531750138542172	33.36469159382748	26.982971897182683	26.100954374123173	22.416519435862185	27.69152027592875	24.618621623371943	23.623403186270238	21.606011100044988	23.98301642474375	29.317247003082585	23.625510335556324
Abhd5	0.9215924468694531	0.12128248605351599		0.894318050877585	0.31178919531933097		0.924068757288721	0.4736252374019311		0.9342061869671769	0.407071164605048		1.01068238777422	0.892128208235504		1.0051156202393499	0.991889767631432		1.1162502046140401	0.433915962482939		0.8930566142377672	0.0575147070128103		0.8609235010074309	0.0253834494376635		0.828997679533255	0.009209765794823459		20.883198309120147	22.334483965950824	20.654001914777812	20.770631320149487	20.474555791017096	13.960858710443706	21.57867468506827	18.733260231888018	17.362317108316653	19.130001135025573	23.355562471118354	17.728468429668304	22.21217338302544	18.148239733420212	14.309665822615901	19.33698606577003	26.220187393145686	23.461495150721948	18.457195509341314
Abhd6	1.0744135771268102	0.39006632613900805		1.14777352039521	0.299677817953742		1.2622926020066998	0.0901398224736117		0.8721931291161109	0.27142216721135004		0.9443685746500879	0.6631115709398491		0.8971602910751291	0.47134369229782397		0.9948460503630991	0.9639682342529079		0.9782408886737349	0.8378519753809759		1.00196735835973	0.9889407659318941		0.9680554600647902	0.79932383499561		2.2986195025490437	1.9425899917848173	1.8028299105364267	1.753040347083553	2.092919670729776	1.6054440473326985	2.8282058990029384	2.3668518918148647	1.8625820135665974	1.6715457285162312	1.7493856050632146	1.9655301174634296	1.8750100283891287	1.5712742962676183	1.710575237539144	1.525163747228341	1.721860935368455	1.6884529561105457	1.9435397041367588
[truncated: 21,197 more rows]
[truncated: 27 more columns]
