# Supplementary material for: Transcriptomic profiling reveals SARS-CoV-2-infected humanized MHC mice recapitulate human post vaccination immune responses
Source: Front Cell Infect Microbiol. 2025 Aug 1;15:1634577. doi: 10.3389/fcimb.2025.1634577 (PMC12353716; doi:10.3389/fcimb.2025.1634577)
Supplement: Supplementary file 2 [file SupplementaryFile1.zip › Supplementary file 1/original RNAseq data/1.1.different_expressed_gene/MHC_0D-vs-WT_0D-all.gene.xls]

gene_id	BaseMean	BaseMean_control_WT_0D	BaseMean_case_MHC_0D	FoldChange	log2FoldChange	pValue	qValue	Expression_WT_0D_1	Expression_WT_0D_2	Expression_WT_0D_3	Expression_WT_0D_4	Expression_WT_0D_5	Expression_MHC_0D_1	Expression_MHC_0D_2	Expression_MHC_0D_3	Expression_MHC_0D_4	Expression_MHC_0D_5	Dbxref	product	TF_Family	GO_id	GO_term	pathway	pathway_description
0610007P14Rik	479.579898039499	463.878400677782	495.281395401216	1.06769660901984	0.0945017567221164	0.297531438176906	0.681187419698288	15.790562882148	15.769610974497	15.736443325269	14.5672067901725	15.704451257599	18.0291075983554	16.8121232074256	16.0786221469771	17.5659151865973	16.6322253878573	GeneID:58520,Genbank:XM_006516117.2,MGI:MGI:1915571	RIKEN cDNA 0610007P14 gene		GO:0006694,GO:0006696,GO:0008202,GO:0016020,GO:0016021,GO:0016126,GO:0030133,GO:0030674,GO:0005783,GO:0005789,GO:0006629	steroid biosynthetic process|ergosterol biosynthetic process|steroid metabolic process|membrane|integral component of membrane|sterol biosynthetic process|transport vesicle|protein binding, bridging|endoplasmic reticulum|endoplasmic reticulum membrane|lipid metabolic process
0610009B22Rik	223.180074772793	208.201607465427	238.15854208016	1.14388426189124	0.193941087743479	0.0878846192945917	0.353515832168064	8.00266461613254	6.7119089070816	6.54173587865538	7.99208546080841	8.91966625778799	9.82024562772814	7.94771655910054	8.09573985321002	9.01734088372749	10.0375305629728	GeneID:66050,Genbank:XM_006533917.3,MGI:MGI:1913300	RIKEN cDNA 0610009B22 gene		GO:0003674,GO:0005575,GO:0008150	molecular_function|cellular_component|biological_process
0610009O20Rik	1150.59762359	1128.35700491525	1172.83824226476	1.03942124447825	0.0557804513131748	0.486832320552292	0.845446899158574	25.5800490133521	23.6385907252967	24.7783782488875	25.9362706856369	23.0584124866205	25.4223387717817	27.6958370961548	27.012539199177	26.5997021046698	24.7424842234721	GeneID:66839,Genbank:NM_024179.5,MGI:MGI:1914089	RIKEN cDNA 0610009O20 gene		GO:0008625,GO:0043281,GO:0003674,GO:0005739	extrinsic apoptotic signaling pathway via death domain receptors|regulation of cysteine-type endopeptidase activity involved in apoptotic process|molecular_function|mitochondrion
0610010B08Rik	2.46478627006429	1.85040816245962	3.07916437766896	1.66404604137502	0.734695350993727	0.498751477668362	0.853157081959249	0.0237684464960975	0.0122143960158009	0.0359217808858057	0.0226677903088056	0.0119495840609554	0.0784121486681966	0.0344333421143808	0.0240448861444777	0.0236575239091698	0.0220985047605879	GeneID:100039060,Genbank:NM_001177543.1,MGI:MGI:3615377	RIKEN cDNA 0610010B08 gene
0610010F05Rik	415.335606815094	441.18622196584	389.484991664348	0.882813134845596	-0.179820000118461	0.062612251785471	0.286660606108076	2.67290889246295	2.62745276122916	2.73632196098867	2.3971207572897	2.71226631471505	2.31138436383968	2.46307773537086	2.26366657839364	2.33093154853174	2.55921103452838	GeneID:71675,Genbank:XM_006514811.3,MGI:MGI:1918925	RIKEN cDNA 0610010F05 gene		GO:0003674,GO:0005575,GO:0008150	molecular_function|cellular_component|biological_process
0610010K14Rik	573.692593684548	561.615507421077	585.769679948019	1.04300837887803	0.0607507476153252	0.513209050901707	0.862624847682256	30.1912508696588	32.4266929215713	32.5026411239894	34.2588022610594	31.901894876547	34.4162220393453	31.6123726472707	37.5952329320669	36.8131542392386	32.5195109310617	GeneID:104457,Genbank:NM_001177606.1,MGI:MGI:1915609	RIKEN cDNA 0610010K14 gene		GO:0005654,GO:0005829,GO:0006325,GO:0008150,GO:0016589,GO:0071339,GO:0003674,GO:0003677,GO:0005634	nucleoplasm|cytosol|chromatin organization|biological_process|NURF complex|MLL1 complex|molecular_function|DNA binding|nucleus
0610011F06Rik	369.862321086353	366.24608774396	373.478554428746	1.01974756025201	0.0282120554839166	0.764331266512602	0.989571492077247	25.8072575305581	22.8327274158453	24.1926328820726	22.8994853122148	22.6052241353943	25.5790732894869	23.7683467929118	23.8869340718085	25.090991916147	25.7874427658228	GeneID:68347,Genbank:NM_026686.2,MGI:MGI:1915597	RIKEN cDNA 0610011F06 gene		GO:0003674,GO:0005575,GO:0008150	molecular_function|cellular_component|biological_process
0610030E20Rik	1229.29111620949	1339.55167245121	1119.03055996777	0.835376927207359	-0.259500797524083	0.000669006350112992	0.0113429555530425	13.6447364836629	14.3107236522673	15.5590089311012	15.920017058212	13.2482325030343	11.4613649026994	13.3182764592293	12.9336576537159	11.4360965176371	13.2778140825426	GeneID:68364,Genbank:XM_006506534.3,MGI:MGI:1915614	RIKEN cDNA 0610030E20 gene		GO:0003674,GO:0005575,GO:0008150	molecular_function|cellular_component|biological_process
0610037L13Rik	692.523078907518	633.953304356413	751.092853458622	1.18477630496954	0.244614692730643	0.00380636088465791	0.0426903468908496	17.9520143419672	18.746925131117	17.3907281162683	17.5054371887908	17.2105033436378	22.1087433335794	19.341807906114	22.0961328961048	23.174212827769	21.4327164761343	GeneID:74098,Genbank:XM_006503438.3,MGI:MGI:1921348	RIKEN cDNA 0610037L13 gene		GO:0003674,GO:0008150	molecular_function|biological_process
0610040J01Rik	324.164240181311	303.408529526842	344.919950835779	1.13681692262796	0.184999935775068	0.067280314689768	0.300633744758283	6.77218578826028	7.42142832012414	5.96231853109785	5.27688652570736	6.10056317740998	7.43037069844551	7.42778328034096	7.62897576001065	7.05953630492585	7.26963790052295	GeneID:76261,Genbank:XM_011240792.2,MGI:MGI:1923511	RIKEN cDNA 0610040J01 gene		GO:0030054,GO:0003674,GO:0005654,GO:0008150	cell junction|molecular_function|nucleoplasm|biological_process
1110001J03Rik	131.716876856924	127.301469536929	136.132284176918	1.06936930635689	0.0967601733937771	0.50354302239098	0.857214703055899	13.2104055484637	14.7088748102931	14.9122634741658	15.2817144305313	17.5877554955392	17.4094020614016	12.876742588384	19.6748507657094	16.8011872350041	16.4900696153115	GeneID:66117,Genbank:NM_025363.3,MGI:MGI:1913367	RIKEN cDNA 1110001J03 gene		GO:0050995,GO:0061469,GO:0003674,GO:0005739	negative regulation of lipid catabolic process|regulation of type B pancreatic cell proliferation|molecular_function|mitochondrion
1110004E09Rik	449.532823614908	456.88679226485	442.178854964966	0.967808355266796	-0.0472067005683528	0.672439409297551	0.95781639297041	20.0834891460128	19.8310539144795	22.3380351174094	18.3130212758516	22.4325339186049	21.859276673931	17.2464264388112	18.8155782554271	20.5899180810747	23.9766306484177	GeneID:68001,Genbank:NM_026502.2,MGI:MGI:1915251	RIKEN cDNA 1110004E09 gene		GO:0005829,GO:0005856,GO:0005929,GO:0042995,GO:0048858,GO:0060271,GO:0003352,GO:0003674,GO:0005737	cytosol|cytoskeleton|cilium|cell projection|cell projection morphogenesis|cilium assembly|regulation of cilium movement|molecular_function|cytoplasm
1110004F10Rik	1107.69304977096	1051.84179725625	1163.54430228567	1.10619705864589	0.14560841107659	0.0632392331541754	0.288520120439506	38.378505774416	39.2886921325337	38.2092222559774	37.940808241319	40.2690471256678	43.5453712670772	43.0419684241902	46.8509784011037	45.2649677080994	41.9996779024937	GeneID:56372,Genbank:NM_019772.2,MGI:MGI:1929274	RIKEN cDNA 1110004F10 gene		GO:0003674,GO:0005575,GO:0008150	molecular_function|cellular_component|biological_process
1110008F13Rik	1319.48357900162	1269.68537881135	1369.28177919188	1.07844179514281	0.108948314537475	0.147720604921048	0.474034292351051	62.8730251384818	68.4178526545092	63.709585461119	56.6820066817851	65.231494609499	71.1148201608357	64.1926283270031	73.4175022971621	72.1836636282201	70.2899294046329	GeneID:67388,Genbank:NM_026124.3,MGI:MGI:1914638	RIKEN cDNA 1110008F13 gene		GO:0003674,GO:0005739,GO:0008150	molecular_function|mitochondrion|biological_process
1110008L16Rik	156.74441831976	160.657501378397	152.831335261122	0.951286643635507	-0.0720479724756258	0.591873688602614	0.912171998160979	2.83816754858983	2.79251188064424	2.63291556833938	2.67373022686723	2.5753596354816	2.8056735763532	2.390106983165	2.88868412008572	2.46319452139753	2.67094141417697	GeneID:66132,Genbank:NM_025373.1,MGI:MGI:1913382	RIKEN cDNA 1110008L16 gene		GO:0004526,GO:0005634,GO:0005739,GO:0008033,GO:0016787,GO:0030678,GO:0042645,GO:0046872,GO:0097745,GO:0001682,GO:0004518	ribonuclease P activity|nucleus|mitochondrion|tRNA processing|hydrolase activity|mitochondrial ribonuclease P complex|mitochondrial nucleoid|metal ion binding|mitochondrial tRNA 5'-end processing|tRNA 5'-leader removal|nuclease activity
1110008P14Rik	354.275742732191	346.065115596969	362.486369867414	1.04745134233515	0.0668832274069871	0.582424392223627	0.90597149589782	28.4901732040244	27.1720672938538	27.3816371886669	24.5085908418967	30.545646818098	37.8432988109628	24.3439535952068	31.0641264006539	28.7658206699772	26.7174958812085	GeneID:73737,Genbank:NM_198001.2,MGI:MGI:1920987	RIKEN cDNA 1110008P14 gene		GO:0003674,GO:0005575,GO:0008150	molecular_function|cellular_component|biological_process
1110012L19Rik	276.01115150166	273.760666742648	278.261636260672	1.01644125714471	0.0235268403918198	0.821622296267278	1	13.3197632102887	12.7981447661644	14.3458406811566	13.9683877770808	13.4443334510892	15.0080788964918	13.9978539638718	11.770984064253	15.4418052560129	14.7088860281815	GeneID:68618,Genbank:NM_026787.2,MGI:MGI:1915868	RIKEN cDNA 1110012L19 gene		GO:0003674,GO:0005575,GO:0008150	molecular_function|cellular_component|biological_process
1110017D15Rik	272.829659949778	289.742429892757	255.9168900068	0.883256518907234	-0.179095602868313	0.100087504890815	0.381451336489459	6.23153645612372	6.28102161150444	7.15127032634528	6.95258638807663	7.25769340579974	5.80563668650858	5.60014845459099	6.45005143300464	5.60376254227271	7.31484656253722	GeneID:73721,Genbank:XM_006538307.3,MGI:MGI:1920971	RIKEN cDNA 1110017D15 gene		GO:0005856,GO:0007283,GO:0030154,GO:0034622,GO:0043014,GO:0048471,GO:0002177,GO:0005634,GO:0005737	cytoskeleton|spermatogenesis|cell differentiation|cellular protein-containing complex assembly|alpha-tubulin binding|perinuclear region of cytoplasm|manchette|nucleus|cytoplasm
1110025L11Rik	0	0	0					0	0	0	0	0	0	0	0	0	0	GeneID:68637,Genbank:NM_001276278.1,MGI:MGI:1915887	RIKEN cDNA 1110025L11 gene		GO:0003674,GO:0005575,GO:0008150	molecular_function|cellular_component|biological_process
1110032A03Rik	747.805348663637	756.071927047347	739.538770279927	0.978132825494546	-0.0318977057111537	0.700229197800118	0.966049334377933	13.1466979599777	13.1636048426876	12.7247206917985	13.5586330801422	12.9499586646933	13.8208746497385	12.0940965365671	12.9206436108144	14.0263534736673	13.0522691825792	GeneID:68721,Genbank:NM_023483.3,MGI:MGI:1915971	RIKEN cDNA 1110032A03 gene		GO:0008150,GO:0003674,GO:0005634,GO:0005654	biological_process|molecular_function|nucleus|nucleoplasm
1110032F04Rik	8.88453988035939	6.36424578054875	11.40483398017	1.79201658349321	0.841583988295467	0.095194779093595	0.370539367556164	0.146469133149827	0.172043889885866	0.126492601583144	0.139686520845943	0.0631177215508263	0.295837922092107	0.222294070135624	0.16934016789726	0.270744668989213	0.233448672866505	GeneID:68725,Genbank:NM_001167996.1,MGI:MGI:1915975	RIKEN cDNA 1110032F04 gene		GO:0016020,GO:0016021,GO:0003674,GO:0005575,GO:0008150	membrane|integral component of membrane|molecular_function|cellular_component|biological_process
1110034G24Rik	266.407537345232	263.944676337177	268.870398353286	1.01866194872526	0.0266753608137281	0.810257644985986	1	2.6185674428589	2.30539285181691	2.76776038569377	2.61981771925663	2.35476853022246	2.8407449442731	2.6339898272321	2.50907439921742	2.73420564980716	2.55402284705164	GeneID:73747,Genbank:XM_011239801.2,MGI:MGI:1920997	RIKEN cDNA 1110034G24 gene		GO:0003674,GO:0005575,GO:0008150	molecular_function|cellular_component|biological_process
1110037F02Rik	1360.80664266144	1359.50209851557	1362.11118680731	1.00191914988186	0.00276609459040047	0.95608470439971	1	10.5249944074708	10.2259492672174	9.95596562278108	9.52489634890447	9.79868073579379	10.2060484120292	10.5745644316617	10.2797254827015	9.75989920169283	10.7077538628395	GeneID:66185,Genbank:XM_006538160.3,MGI:MGI:1913435	RIKEN cDNA 1110037F02 gene		GO:0006397,GO:0008380,GO:0016604,GO:0016607,GO:0036396,GO:0080009,GO:0005634,GO:0005654,GO:0005829	mRNA processing|RNA splicing|nuclear body|nuclear speck|RNA N6-methyladenosine methyltransferase complex|mRNA methylation|nucleus|nucleoplasm|cytosol
1110038F14Rik	427.659265720831	425.62759119308	429.690940248583	1.0095467238017	0.0137076829696219	0.892123050808315	1	12.6736190971143	13.4184585840881	13.9884588862914	12.3296855625553	13.4797445243075	12.7261766696995	11.8096200128207	14.8504779559358	14.6746266156975	14.3293018726155	GeneID:117171,Genbank:XM_006520348.2,MGI:MGI:2152337	RIKEN cDNA 1110038F14 gene		GO:0003674,GO:0005575,GO:0008150	molecular_function|cellular_component|biological_process
1110051M20Rik	584.91810436878	597.880229668313	571.955979069247	0.956639725964099	-0.0639523921462628	0.463211031161255	0.829295745947662	5.57260787872628	4.35029206399055	5.46268117904539	5.03528661177355	5.33558462041466	5.28603984331833	5.06492994766628	5.52072207591851	4.88418901678878	4.60357403474553	GeneID:228356,Genbank:NM_001311144.1,MGI:MGI:1915079	RIKEN cDNA 1110051M20 gene		GO:0003674,GO:0008150	molecular_function|biological_process
1110059E24Rik	526.036530656208	526.05496976294	526.018091549476	0.999929896654182	-0.000101141294573912	1	1	18.0563794792318	20.2663003607885	19.9814906177294	17.2202345592359	21.1183292025828	18.1944189249026	18.8981659304426	19.2217396076756	22.5591388705297	20.4052068333079	GeneID:66206,Genbank:NM_025423.2,MGI:MGI:1913456	RIKEN cDNA 1110059E24 gene		GO:0003674,GO:0005575,GO:0008150	molecular_function|cellular_component|biological_process
1110059G10Rik	313.06624065636	310.474925171355	315.657556141364	1.01669259109137	0.0238835293925131	0.826776114556631	1	4.59016719617599	5.22905161989983	4.75417983254564	4.54597779870062	5.11568413290644	5.06782712796601	4.61919032802122	5.14687548534686	5.52722394439269	4.95407580362369	GeneID:66202,Genbank:NM_025419.4,MGI:MGI:1913452	RIKEN cDNA 1110059G10 gene		GO:0003674,GO:0005575,GO:0008150	molecular_function|cellular_component|biological_process
1110065P20Rik	184.031894379144	171.035066659691	197.028722098598	1.15197851497101	0.204113809980032	0.0982370977754994	0.377336479056918	9.98484001010667	11.0131391182469	9.50812239778187	8.99989307720578	11.1416788866672	13.0841833859283	11.4661863326369	11.8255246818728	12.9681948188919	10.585246135019	GeneID:68920,Genbank:NM_001142727.1,MGI:MGI:1916170	RIKEN cDNA 1110065P20 gene		GO:0003674,GO:0005575,GO:0008150	molecular_function|cellular_component|biological_process
1190002N15Rik	2711.8874715404	2745.926329619	2677.8486134618	0.975207741219101	-0.0362185167408851	0.625309058142456	0.933300999022703	34.0042527630391	40.2264094471024	39.5307740054896	33.7319961453445	34.9053037817479	34.2783231135467	40.8340035272415	38.8067752697827	36.3330066122035	32.4277542884329	GeneID:68861,Genbank:NM_001033145.2,MGI:MGI:1916111	RIKEN cDNA 1190002N15 gene		GO:0005615,GO:0005794,GO:0009966,GO:0014066,GO:0030126,GO:0030137,GO:0031410,GO:0048199,GO:0000139,GO:0060038,GO:0003674,GO:0005576	extracellular space|Golgi apparatus|regulation of signal transduction|regulation of phosphatidylinositol 3-kinase signaling|COPI vesicle coat|COPI-coated vesicle|cytoplasmic vesicle|vesicle targeting, to, from or within Golgi|Golgi membrane|cardiac muscle cell proliferation|molecular_function|extracellular region
1190003K10Rik	0	0	0					0	0	0	0	0	0	0	0	0	0	GeneID:68880,Genbank:NM_001195435.1,MGI:MGI:1916130	RIKEN cDNA 1190003K10 gene		GO:0003674,GO:0005575,GO:0008150	molecular_function|cellular_component|biological_process
1190005I06Rik	0	0	0					0	0	0	0	0	0	0	0	0	0	GeneID:68918,Genbank:NM_197988.1,MGI:MGI:1916168	RIKEN cDNA 1190005I06 gene		GO:0003674,GO:0005575,GO:0008150	molecular_function|cellular_component|biological_process
1190007I07Rik	73.8274981299626	71.9082997137966	75.7466965461287	1.05337905148097	0.0750246740548342	0.699307033836338	0.965548923736952	4.39905327365842	6.89308335155346	5.44949744119894	4.67677728234857	3.84314918287683	5.50590759495808	5.64159007505843	5.83634963688685	5.81410533617744	4.49227445070633	GeneID:544717,Genbank:NM_001135569.1,MGI:MGI:3698433	RIKEN cDNA 1190007I07 gene		GO:0008150,GO:0003674,GO:0005575,GO:0005576	biological_process|molecular_function|cellular_component|extracellular region
1300017J02Rik	5.15755164786119	5.86867998778002	4.44642330794235	0.757653052679794	-0.400390739584937	0.641101477288719	0.940778965893523	0.11819125618513	0.0728849388900792	0.0714500278004699	0.360697984966411	0.0475365136307421	0.178246021186901	0.0456596377029431	0.143479059872635	0.0705838087360133	0.0879098274393589	GeneID:71775,Genbank:XM_006511835.3,MGI:MGI:1919025	RIKEN cDNA 1300017J02 gene		GO:0005575,GO:0005576,GO:0005615,GO:0005785,GO:0043086,GO:0004857,GO:0005047,GO:0005506	cellular_component|extracellular region|extracellular space|signal recognition particle receptor complex|negative regulation of catalytic activity|enzyme inhibitor activity|signal recognition particle binding|iron ion binding	mmu04066,mmu04216,mmu04978	HIF-1 signaling pathway|Ferroptosis|Mineral absorption
1500009L16Rik	48.8064376610195	49.7078046153534	47.9050707066855	0.96373338306494	-0.0532940149585027	0.838427553901555	1	1.81481531723406	1.82554946436874	1.98413198174046	1.87807591653368	1.82479643269564	1.67419840157761	1.4544081733309	1.67967385219067	1.96007750615956	2.47711267160819	GeneID:69784,Genbank:XM_011243557.2,MGI:MGI:1917034	RIKEN cDNA 1500009L16 gene		GO:0003674,GO:0005575,GO:0008150	molecular_function|cellular_component|biological_process
1500015O10Rik	14.4646649652976	15.4272342237182	13.502095706877	0.8752116880496	-0.192296090099442	0.662769683842701	0.951434859216518	0.668206511882688	1.31110812368257	1.10168218540995	0.695196623051815	0.794041786807205	0.916120316100243	0.586685209674078	0.798883218877925	0.725550682592713	1.07308398032537	GeneID:78896,Genbank:NM_024283.3,MGI:MGI:1926146	RIKEN cDNA 1500015O10 gene		GO:0005615,GO:0031045,GO:0031145,GO:0031410,GO:0070314,GO:0090398,GO:0003674,GO:0005576	extracellular space|dense core granule|anaphase-promoting complex-dependent catabolic process|cytoplasmic vesicle|G1 to G0 transition|cellular senescence|molecular_function|extracellular region
1520401A03Rik	1.43661873969698	2.48310467676828	0.390132802625687	0.157114924020617	-2.67010786913801	0.0867316616968702	0.351067835745435	0.0580151530682871	0.0477015646510822	0.0233812236955148	0.0110657238343373	0	0	0.0224124098167598	0	0	0	GeneID:320309,Genbank:XM_017317755.1,MGI:MGI:2443785	RIKEN cDNA 1520401A03 gene		GO:0003674,GO:0005575,GO:0008150	molecular_function|cellular_component|biological_process
1600002H07Rik	164.638293540661	183.633023203857	145.643563877465	0.793122943446735	-0.334383576810585	0.00883826047660858	0.0772470810387808	3.81241334144619	3.78844205984032	4.41418513544967	3.39481802728856	3.38862394706297	3.11699116530241	2.80729216455682	3.23882081372261	3.52207968996197	2.64373101710692	GeneID:72016,Genbank:NM_028056.1,MGI:MGI:1919266	RIKEN cDNA 1600002H07 gene		GO:0003674,GO:0005575,GO:0008150	molecular_function|cellular_component|biological_process
1600002K03Rik	112.671402712794	107.109057621872	118.233747803716	1.10386320661244	0.14256140094808	0.348437866694068	0.735102530540342	8.20323570348148	9.53826125001639	8.59910047843791	7.5862931031645	9.2481520550647	9.29418836817827	9.44319861912266	10.9810335679583	10.2268096213068	9.01359311341943	GeneID:69770,Genbank:NM_027207.2,MGI:MGI:1917020	RIKEN cDNA 1600002K03 gene		GO:0008150,GO:0016020,GO:0016021,GO:0003674,GO:0005576,GO:0005737	biological_process|membrane|integral component of membrane|molecular_function|extracellular region|cytoplasm
1600012H06Rik	769.794271523122	751.658278386434	787.930264659811	1.04825595262682	0.0679910226964106	0.417442020743454	0.793892495329475	7.31141942304908	8.01623003086367	7.61774132876456	7.40864911035119	7.60225451951264	8.24243713740478	7.40239953886501	9.21404990469587	7.94920815241065	8.0916138606818	GeneID:67912,Genbank:NM_001083882.1,MGI:MGI:1915162	RIKEN cDNA 1600012H06 gene		GO:0008150,GO:0003674,GO:0005576,GO:0006915	biological_process|molecular_function|extracellular region|apoptotic process
1600014C10Rik	532.472488646505	535.267953420054	529.677023872955	0.98955489580242	-0.0151483515305788	0.865481108359421	1	7.40479001999753	9.21610668347044	8.0745359827266	8.25377374996589	7.72825593105038	8.46675053216015	7.81540137523084	8.99225471204274	7.69676267111818	8.38054594026846	GeneID:72244,Genbank:NM_001085385.1,MGI:MGI:1919494	RIKEN cDNA 1600014C10 gene		GO:0005739,GO:0005783,GO:0006914,GO:0006915,GO:0006979,GO:0016020,GO:0016021,GO:0031966,GO:0051560,GO:0003674,GO:0005623,GO:0005737	mitochondrion|endoplasmic reticulum|autophagy|apoptotic process|response to oxidative stress|membrane|integral component of membrane|mitochondrial membrane|mitochondrial calcium ion homeostasis|molecular_function|cell|cytoplasm
1600014C23Rik	0	0	0					0	0	0	0	0	0	0	0	0	0	GeneID:72240,Genbank:XM_006524968.2,MGI:MGI:1919490	RIKEN cDNA 1600014C23 gene		GO:0003674,GO:0005575,GO:0008150	molecular_function|cellular_component|biological_process
1600015I10Rik	0.300996573778706	0.601993147557412	0	0	-Inf	0.467111572788972	0.829911697242983	0	0.0223193009322545	0	0.0414207327744238	0	0	0	0	0	0	GeneID:69761,Genbank:NM_001081273.2,MGI:MGI:1917011	RIKEN cDNA 1600015I10 gene		GO:0003674,GO:0005575,GO:0008150	molecular_function|cellular_component|biological_process
1700001C02Rik	192.17654166324	210.1066825422	174.24640078428	0.82932345928256	-0.269993192096153	0.0281979017821458	0.172775538676691	11.0021314856594	10.4295220475117	11.1928001305808	9.93236363429474	11.9755773641059	9.76620538955575	7.68569242201946	10.6438259541225	7.65491888485936	10.7753512596549	GeneID:75434,Genbank:XM_017321128.1,MGI:MGI:1922684	RIKEN cDNA 1700001C02 gene		GO:0003674,GO:0008150	molecular_function|biological_process
1700001C19Rik	3.18562774369052	3.49992605917465	2.87132942820639	0.820397168300036	-0.285605582697275	0.826674327262797	1	0.0964981919908647	0.0495895738065477	0.0972265733098821	0.0690222049720496	0.0970289124377044	0.0454782446722392	0.0931979367067229	0.0244051292955689	0.0480239271125767	0.134577522059448	GeneID:75462,Genbank:NM_029296.2,MGI:MGI:1922712	RIKEN cDNA 1700001C19 gene		GO:0003674,GO:0005575,GO:0008150	molecular_function|cellular_component|biological_process
1700001F09Rik	0	0	0					0	0	0	0	0	0	0	0	0	0	GeneID:71826,Genbank:NM_027940.2,MGI:MGI:1919076	RIKEN cDNA 1700001F09 gene		GO:0003674,GO:0008150	molecular_function|biological_process
1700001J03Rik	21.4474046893366	23.0135186561573	19.8812907225158	0.863896174225255	-0.211070159733612	0.537237468119664	0.877806896365861	1.52536602198413	0.926394428925917	1.95602869594637	1.58697840943448	1.74290366493177	1.56847334324617	0.937489784918783	1.47296561851251	1.17319120655737	1.74051288812618	GeneID:69282,Genbank:NM_001008547.1,MGI:MGI:1916532	RIKEN cDNA 1700001J03 gene		GO:0003674,GO:0005575,GO:0008150	molecular_function|cellular_component|biological_process
1700001K19Rik	0.0990214463136985	0.198042892627397	0	0	-Inf	0.987859939978896	1	0	0	0	0.0355280042167364	0	0	0	0	0	0	GeneID:66323,Genbank:NM_025488.2,MGI:MGI:1913573	RIKEN cDNA 1700001K19 gene		GO:0003674,GO:0005575,GO:0008150	molecular_function|cellular_component|biological_process
1700001L19Rik	91.9013933913686	98.0276010599794	85.7751857227578	0.875010556162394	-0.192627673106656	0.258025058645257	0.633977977955322	2.83436752526265	2.6064696896218	3.24655015700454	2.76002287625328	2.75995736108753	2.95281589716491	2.6221713729725	2.17313638028331	1.90055754024286	3.13453478463464	GeneID:69315,Genbank:NM_027035.1,MGI:MGI:1916565	RIKEN cDNA 1700001L19 gene		GO:0003674,GO:0005575,GO:0008150	molecular_function|cellular_component|biological_process
1700001O22Rik	18.7111996983338	20.380052467228	17.0423469294397	0.836226842734804	-0.258033740504557	0.472462034205996	0.833292337532493	0.556347118070237	0.405027692207669	0.467122084058651	0.375830404726765	0.489481049895235	0.611796721624313	0.223883311641848	0.445564036524688	0.392240119768643	0.301734332513176	GeneID:73598,Genbank:XM_011239200.2,MGI:MGI:1923631	RIKEN cDNA 1700001O22 gene		GO:0003674,GO:0005575,GO:0008150	molecular_function|cellular_component|biological_process
1700001P01Rik	1.80005301482703	1.85475706878684	1.74534896086722	0.941012162853664	-0.087714724563453	1	1	0.0864462969918163	0.0888479864033979	0.174197610513539	0.0824431892721704	0.347686936235107	0.081481855037762	0	0.174903426618244	0.2581286082301	0.241118060356511	GeneID:72215,Genbank:NM_028156.2,MGI:MGI:1919465	RIKEN cDNA 1700001P01 gene		GO:0003674,GO:0005575,GO:0008150	molecular_function|cellular_component|biological_process
1700003E16Rik	160.981818383147	169.093939980254	152.86969678604	0.904051894490666	-0.145522506123555	0.26464427647876	0.642037041566164	4.10489187042506	4.43529148125762	4.71914073047799	4.1908487159387	4.1803841972307	4.46441071114216	3.37999365869987	4.31235063170367	4.033353940891	3.91434587739741	GeneID:71837,Genbank:NM_027948.1,MGI:MGI:1919087	RIKEN cDNA 1700003E16 gene		GO:0003674,GO:0005575,GO:0008150	molecular_function|cellular_component|biological_process
1700003F12Rik	1.80933649317252	2.26316090117404	1.355512085171	0.598946404768574	-0.739501182080238	0.596127968484363	0.913776122828705	0.209079415980207	0.0716293843872355	0.0702191918349148	0.132931654020244	0.280305747042257	0.0656907978599011	0.269238483819422	0.0705037068538657	0	0.0647965846952897	GeneID:75480,Genbank:NM_029305.2,MGI:MGI:1922730	RIKEN cDNA 1700003F12 gene		GO:0003674,GO:0005575,GO:0008150	molecular_function|cellular_component|biological_process
1700006A11Rik	0	0	0					0	0	0	0	0	0	0	0	0	0	GeneID:71824,Genbank:XM_006502121.1,MGI:MGI:1919074	RIKEN cDNA 1700006A11 gene		GO:0008150,GO:0003674,GO:0005096,GO:0005575	biological_process|molecular_function|GTPase activator activity|cellular_component
1700006E09Rik	0	0	0					0	0	0	0	0	0	0	0	0	0	GeneID:75437,Genbank:NM_029287.1,MGI:MGI:1922687	RIKEN cDNA 1700006E09 gene		GO:0003674,GO:0005575,GO:0008150	molecular_function|cellular_component|biological_process
1700007B14Rik	0	0	0					0	0	0	0	0	0	0	0	0	0	GeneID:71831,Genbank:NM_001164235.1,MGI:MGI:1919081	RIKEN cDNA 1700007B14 gene		GO:0003674,GO:0005575,GO:0008150	molecular_function|cellular_component|biological_process
1700007G11Rik	88.9884196354695	98.0091388780872	79.9677003928517	0.815920855016621	-0.293498878490505	0.0794423915053221	0.333060428003622	4.02184586035408	3.40914026230409	4.72060796023468	3.99377368231304	3.585371204097	3.0092545510026	2.80310166282403	3.14584180082007	3.21896890078796	4.39461294940322	GeneID:75784,Genbank:XM_006535280.3,MGI:MGI:1916571	RIKEN cDNA 1700007G11 gene		GO:0003674,GO:0005575,GO:0008150	molecular_function|cellular_component|biological_process
1700007K09Rik	1.78266470233701	2.24327306396703	1.32205634070699	0.589342582471459	-0.762821584168852	0.597320076048233	0.91436153045125	0.0610900218832315	0.125574503999366	0.184653412730093	0.233044394590416	0.0614260045896679	0.230326965089755	0.059000732297914	0	0	0.113595824584721	GeneID:69318,Genbank:XM_006508181.2,MGI:MGI:1916568	RIKEN cDNA 1700007K09 gene		GO:0008150,GO:0003674,GO:0005575,GO:0005576	biological_process|molecular_function|cellular_component|extracellular region
1700007K13Rik	315.271937726213	336.032868796954	294.511006655473	0.876435116927297	-0.190280803619623	0.113809263510046	0.412849703588165	21.1341842496411	21.0317770799685	22.983684730443	20.4754428281928	23.9488837421645	17.8968205781449	18.2730551574308	22.3980806027542	15.6931920028449	24.5148690619187	GeneID:69327,Genbank:NM_027040.1,MGI:MGI:1916577	RIKEN cDNA 1700007K13 gene		GO:0003674,GO:0005575,GO:0008150	molecular_function|cellular_component|biological_process
1700008O03Rik	3.22222440043946	4.1192369853895	2.32521181548941	0.564476339607722	-0.825014984121124	0.369717492021718	0.752020301919554	0.0274237363105711	0.084556904192761	0.11052293742801	0.052307625933741	0.275745612875835	0.0775465341284649	0	0.110970755678479	0.0545915104340221	0.0764909352630721	GeneID:69349,Genbank:XM_011250899.2,MGI:MGI:1916599	RIKEN cDNA 1700008O03 gene		GO:0003674,GO:0005575,GO:0008150	molecular_function|cellular_component|biological_process
1700008P02Rik	0	0	0					0	0	0	0	0	0	0	0	0	0	GeneID:69347,Genbank:NM_027048.1,MGI:MGI:1916597	RIKEN cDNA 1700008P02 gene		GO:0003674,GO:0005575,GO:0008150	molecular_function|cellular_component|biological_process
1700009N14Rik	0.103235932890803	0.206471865781606	0	0	-Inf	0.98786005217702	1	0	0	0	0	0.0429107294720544	0	0	0	0	0	GeneID:75471,Genbank:NM_001081095.1,MGI:MGI:1922721	RIKEN cDNA 1700009N14 gene		GO:0005737,GO:0006606,GO:0019904,GO:0000054,GO:0003924,GO:0005634	cytoplasm|protein import into nucleus|protein domain specific binding|ribosomal subunit export from nucleus|GTPase activity|nucleus	mmu03013,mmu03008,mmu05166,mmu05169	RNA transport|Ribosome biogenesis in eukaryotes|HTLV-I infection|Epstein-Barr virus infection
1700010B08Rik	0.19200211920432	0	0.38400423840864	Inf	Inf	0.725648954463774	0.974928807347646	0	0	0	0	0	0.0567462919012985	0.0581446948873416	0	0	0	GeneID:75485,Genbank:NM_029308.1,MGI:MGI:1922735	RIKEN cDNA 1700010B08 gene		GO:0003674,GO:0005575,GO:0008150	molecular_function|cellular_component|biological_process
1700010D01Rik	0	0	0					0	0	0	0	0	0	0	0	0	0	GeneID:76386,Genbank:NM_029590.3,MGI:MGI:1923636	RIKEN cDNA 1700010D01 gene		GO:0003674,GO:0005575,GO:0008150	molecular_function|cellular_component|biological_process
1700010I14Rik	25.1816430599907	31.563281794202	18.8000043257795	0.595628947850186	-0.747514223598238	0.0109889649133597	0.0904248298513913	0.855777197084506	0.967508057122564	0.862236718353634	1.08819778119163	0.602338658437976	0.457091231221882	0.247952839540731	0.750299628094762	0.539462855486703	0.689564500480175	GeneID:66931,Genbank:XM_006523342.1,MGI:MGI:1914181	RIKEN cDNA 1700010I14 gene		GO:0003674,GO:0005575,GO:0008150	molecular_function|cellular_component|biological_process
1700011E24Rik	0.401682479827258	0.415035608352621	0.388329351301895	0.93565309454596	-0.0959543637391718	1	1	0.0168675701447446	0.0173361924689557	0	0	0	0.0158988985439536	0	0	0.0167888525678114	0	GeneID:75467,Genbank:XM_006525072.3,MGI:MGI:1922717	RIKEN cDNA 1700011E24 gene		GO:0005634,GO:0005737,GO:0006325,GO:0007275,GO:0042393,GO:0042585,GO:0044727,GO:0090116,GO:1901537,GO:0001939,GO:0001940,GO:0003682	nucleus|cytoplasm|chromatin organization|multicellular organism development|histone binding|germinal vesicle|DNA demethylation of male pronucleus|C-5 methylation of cytosine|positive regulation of DNA demethylation|female pronucleus|male pronucleus|chromatin binding
1700011H14Rik	0.102953681151309	0.205907362302618	0	0	-Inf	0.987860044662973	1	0	0.0267057531385936	0	0	0	0	0	0	0	0	GeneID:67082,Genbank:XM_011245156.2,MGI:MGI:1914332	RIKEN cDNA 1700011H14 gene		GO:0003674,GO:0005575,GO:0008150	molecular_function|cellular_component|biological_process
1700011I03Rik	0.592674244792544	0.415035608352621	0.770312881232466	1.85601636517413	0.892209431290634	0.839002458977186	1	0.0501790598352497	0.0515731567588096	0	0	0	0.0472973744591288	0.0484629270874959	0.0507626689347833	0	0.0466535409806086	GeneID:75444,Genbank:NM_001311063.1,MGI:MGI:1922694	RIKEN cDNA 1700011I03 gene		GO:0003674,GO:0005575,GO:0008150	molecular_function|cellular_component|biological_process
1700011L22Rik	1.20607966727597	1.65359796354202	0.758561371009916	0.458733856556687	-1.1242707063602	0.539535198695823	0.87855294139404	0.132428369859804	0.0453691845464159	0.0889519713260623	0.0420986498411083	0.044385566327886	0.0832155115279271	0.0426330987062669	0	0	0.0410413719755763	GeneID:67687,Genbank:XM_006531314.1,MGI:MGI:1914937	RIKEN cDNA 1700011L22 gene		GO:0003674,GO:0005575,GO:0008150	molecular_function|cellular_component|biological_process
1700012A03Rik	0	0	0					0	0	0	0	0	0	0	0	0	0	GeneID:76382,Genbank:NM_029587.2,MGI:MGI:1923632	RIKEN cDNA 1700012A03 gene		GO:0003674,GO:0005575,GO:0008150	molecular_function|cellular_component|biological_process
1700012B07Rik	1.96846405963551	1.42940798399426	2.50752013527677	1.75423683325869	0.810843534043997	0.527638871335996	0.872308600084277	0.0353026762584381	0.108850412661754	0	0.0673357985678459	0.0354968338041078	0.166376562642551	0.0681906369359399	0.107139795363008	0.0351379257276576	0.0656447075316155	GeneID:69324,Genbank:XM_006534114.3,MGI:MGI:1916574	RIKEN cDNA 1700012B07 gene		GO:0003674,GO:0005575,GO:0008150	molecular_function|cellular_component|biological_process
1700012B09Rik	47.2459099514195	48.2471376510945	46.2446822517445	0.958495871530638	-0.0611558770107364	0.801808076674831	1	3.99864383062146	3.38448841229688	3.39685340501401	3.96302493547851	3.6264556023592	3.62120523202705	3.78616617871062	3.80720017010875	2.96547749920161	3.93639252023885	GeneID:69325,Genbank:NM_029306.3,MGI:MGI:1916575	RIKEN cDNA 1700012B09 gene		GO:0003674,GO:0008150,GO:0097546	molecular_function|biological_process|ciliary base
1700012L04Rik	0.402972120756074	0.206471865781606	0.599472375730543	2.90340949582269	1.53774806350063	0.79440983479251	1	0	0	0	0	0.103312689624146	0	0	0.103942607818842	0.204536192426136	0	GeneID:76383,Genbank:NM_029588.3,MGI:MGI:1923633	RIKEN cDNA 1700012L04 gene		GO:0006342,GO:0000790,GO:0003677,GO:0006325	chromatin silencing|nuclear chromatin|DNA binding|chromatin organization
1700012P22Rik	0.191831094066438	0.198042892627397	0.185619295505479	0.937268149555401	-0.0934662373027242	1	1	0	0	0	0.0517030654329993	0	0	0	0	0	0.0504045794514113	GeneID:69364,Genbank:XM_006539154.2,MGI:MGI:1916614	RIKEN cDNA 1700012P22 gene		GO:0003674,GO:0005575,GO:0008150	molecular_function|cellular_component|biological_process
1700013D24Rik	0.0990214463136985	0.198042892627397	0	0	-Inf	0.987859939978896	1	0	0	0	0.0961580375809987	0	0	0	0	0	0	GeneID:76921,Genbank:NM_001177502.1,MGI:MGI:1924171	RIKEN cDNA 1700013D24 gene		GO:0003674,GO:0005575,GO:0008150	molecular_function|cellular_component|biological_process
1700013F07Rik	116.433957126613	125.256089167719	107.611825085507	0.859134480411676	-0.219044120639228	0.161938610744959	0.495807883672741	9.5675023292294	8.99045570525194	11.292242400452	13.3825349937474	12.1854874206183	9.96280843759014	7.74424476769782	9.03352562885038	10.0670157209739	12.1992705131727	GeneID:75504,Genbank:NM_029314.1,MGI:MGI:1922754	RIKEN cDNA 1700013F07 gene		GO:0003674,GO:0005575,GO:0008150	molecular_function|cellular_component|biological_process
1700013G24Rik	0	0	0					0	0	0	0	0	0	0	0	0	0	GeneID:69380,Genbank:NM_027063.2,MGI:MGI:1916630	RIKEN cDNA 1700013G24 gene		GO:0003674,GO:0005575,GO:0008150	molecular_function|cellular_component|biological_process
1700013H16Rik	0	0	0					0	0	0	0	0	0	0	0	0	0	GeneID:75514,Genbank:NM_001200013.1,MGI:MGI:1922764	RIKEN cDNA 1700013H16 gene		GO:0005515,GO:0005634,GO:0005730,GO:0051321,GO:0000785,GO:0000800,GO:0001741	protein binding|nucleus|nucleolus|meiotic cell cycle|chromatin|lateral element|XY body
1700015E13Rik	0	0	0					0	0	0	0	0	0	0	0	0	0	GeneID:76925,Genbank:NM_001039593.1,MGI:MGI:1924175	RIKEN cDNA 1700015E13 gene		GO:0007342,GO:0016020,GO:0030154,GO:0031965,GO:0003674,GO:0005634,GO:0007283	fusion of sperm to egg plasma membrane involved in single fertilization|membrane|cell differentiation|nuclear membrane|molecular_function|nucleus|spermatogenesis
1700015F17Rik	0.511076419568829	0.622071977613214	0.400080861524445	0.643142394967683	-0.636789902015092	0.968017438685443	1	0.0759753370744977	0	0	0	0.152786371979371	0	0	0.0768589705702705	0.075620775368818	0	GeneID:381716,Genbank:NM_001200025.1,MGI:MGI:2686532	RIKEN cDNA 1700015F17 gene		GO:0005634,GO:0005737,GO:0006606,GO:0003674,GO:0005622,GO:0005623	nucleus|cytoplasm|protein import into nucleus|molecular_function|intracellular|cell
1700015G11Rik	0	0	0					0	0	0	0	0	0	0	0	0	0	GeneID:100503036,Genbank:NM_001195601.1,MGI:MGI:1922779	RIKEN cDNA 1700015G11 gene		GO:0003674,GO:0005575,GO:0008150	molecular_function|cellular_component|biological_process
1700016C15Rik	5.66507981267796	5.35667131799907	5.97348830735686	1.11514930686249	0.157236884898273	0.843151242863674	1	0.207630828802515	0.0853597282767056	0.292877275874957	0.158412779386711	0.334036409870219	0.156565596746924	0.320847708200512	0.210045685546159	0.165329485794798	0.386085885713274	GeneID:69428,Genbank:XM_006496976.3,MGI:MGI:1916678	RIKEN cDNA 1700016C15 gene		GO:0003674,GO:0005575,GO:0008150	molecular_function|cellular_component|biological_process
1700016D06Rik	0	0	0					0	0	0	0	0	0	0	0	0	0	GeneID:76413,Genbank:NM_024271.1,MGI:MGI:1923663	RIKEN cDNA 1700016D06 gene		GO:0007338,GO:0016998,GO:0050829,GO:0050830,GO:0001669,GO:0003796,GO:0005615	single fertilization|cell wall macromolecule catabolic process|defense response to Gram-negative bacterium|defense response to Gram-positive bacterium|acrosomal vesicle|lysozyme activity|extracellular space
1700016G14Rik	5.06992666565494	4.50283957076348	5.63701376054639	1.2518797687457	0.324096011660688	0.685272268199857	0.958701584170203	0.0824808705243018	0.21193097674205	0.249310341652404	0.235984174797405	0.12440174782724	0.31097662106155	0.39830005060442	0.292040583894682	0.0820959487948941	0.0766858662907557	GeneID:666145,Genbank:XM_011244363.1,MGI:MGI:1916676	RIKEN cDNA 1700016G14 gene		GO:0003674,GO:0005575,GO:0008150	molecular_function|cellular_component|biological_process
1700016H13Rik	6.24470013705367	5.27975841492652	7.20964185918082	1.36552495258084	0.449455677073336	0.508735425580155	0.861127732164751	0.0833088638191403	0.299681856841731	0.0839376903169484	0.436980734489712	0.167534091282399	0.235573795568634	0.281608900643557	0.252833370370156	0.497520468063575	0.232367057393765	GeneID:74218,Genbank:XM_006535261.3,MGI:MGI:1921468	RIKEN cDNA 1700016H13 gene		GO:0003674,GO:0005575,GO:0008150	molecular_function|cellular_component|biological_process
1700016K19Rik	300.920208888601	325.645249445776	276.195168331425	0.848147389840597	-0.237613098831174	0.0257000593148458	0.162699188370313	18.1565382085743	19.2629380293491	19.5328291345865	16.7013251700808	19.0808778556648	17.2242555847902	14.7638281949774	17.3011962851558	12.8834482770046	18.6778793681595	GeneID:74230,Genbank:NM_198637.2,MGI:MGI:1921480	RIKEN cDNA 1700016K19 gene		GO:0016598,GO:0005515,GO:0005575	protein arginylation|protein binding|cellular_component
1700017B05Rik	504.042913141908	507.384234918369	500.701591365446	0.986829225086195	-0.0191276530002512	0.823359107294247	1	4.30729544070785	4.72571471508916	4.24218400417164	4.06583315663354	4.39298242621288	4.49996982831669	4.00685688399353	4.96332741532085	4.55897946867531	4.01285968509725	GeneID:74211,Genbank:NM_028820.2,MGI:MGI:1921461	RIKEN cDNA 1700017B05 gene		GO:0003674,GO:0005829,GO:0008150	molecular_function|cytosol|biological_process
1700017D01Rik	0	0	0					0	0	0	0	0	0	0	0	0	0	GeneID:69369,Genbank:XM_006527323.3,MGI:MGI:1916619	RIKEN cDNA 1700017D01 gene		GO:0003674,GO:0005575,GO:0008150	molecular_function|cellular_component|biological_process
1700017N19Rik	0	0	0					0	0	0	0	0	0	0	0	0	0	GeneID:66605,Genbank:XM_006513956.2,MGI:MGI:1913855	RIKEN cDNA 1700017N19 gene		GO:0003674,GO:0005575,GO:0008150	molecular_function|cellular_component|biological_process
1700018B08Rik	0.693718997608784	0.811685897086402	0.575752098131167	0.709328695001189	-0.495473783698776	0.961377635983498	1	0.0229249848376087	0	0	0.0437267744205986	0.0230510675956977	0	0.0442818925788849	0	0	0.0213143036779236	GeneID:76405,Genbank:XM_011248542.2,MGI:MGI:1923655	RIKEN cDNA 1700018B08 gene		GO:0003674,GO:0005575,GO:0008150	molecular_function|cellular_component|biological_process
1700018C11Rik	0	0	0					0	0	0	0	0	0	0	0	0	0	GeneID:75524,Genbank:XM_006538331.3,MGI:MGI:1922774	RIKEN cDNA 1700018C11 gene		GO:0003674,GO:0005575,GO:0008150	molecular_function|cellular_component|biological_process
1700018F24Rik	2.1855468963465	1.83733461899943	2.53375917369356	1.37904067527633	0.463665010263077	0.748837461832819	0.983502176937615	0.0466630530474856	0.0959189334182012	0.0940305440834327	0.133506617921715	0.0469196903569868	0.0879665701445735	0	0.141617307365637	0.232226429549571	0.130153693479639	GeneID:69396,Genbank:XM_017321091.1,MGI:MGI:1916646	RIKEN cDNA 1700018F24 gene		GO:0003674,GO:0005575,GO:0008150	molecular_function|cellular_component|biological_process
1700019A02Rik	1.09970049082274	1.62877087642842	0.570630105217057	0.350344000789319	-1.51315590282483	0.405697299042846	0.784192345518368	0	0.029333938368106	0.057512861883835	0.0816580160410068	0.0573959386800812	0	0	0	0.02840780450363	0.0530714884170945	GeneID:69397,Genbank:XM_006496255.2,MGI:MGI:1916647	RIKEN cDNA 1700019A02 gene		GO:0003674,GO:0005575,GO:0008150	molecular_function|cellular_component|biological_process
1700019B03Rik	2.67864859264572	3.25678625652906	2.10051092876238	0.64496431859824	-0.632708746452692	0.555731930435116	0.888283317296488	0.0197954089258324	0.0610361213017104	0.0398896546643847	0.113272403902754	0.0796171186094338	0.037317194527386	0.0191184024290121	0.0200256400384925	0.0394060554215492	0.0920230395489069	GeneID:76406,Genbank:XM_017313004.1,MGI:MGI:1923656	RIKEN cDNA 1700019B03 gene		GO:0003674,GO:0005575,GO:0008150	molecular_function|cellular_component|biological_process
1700019D03Rik	16.5248603202103	19.2932108916272	13.7565097487934	0.713023344121707	-0.487978784140633	0.182749684230415	0.528141402219062	0.165078239453299	0.28712456623019	0.281471845236565	0.242205979782647	0.217058793525307	0.191505376811915	0.183960616592719	0.244074273303425	0.0884734589413902	0.1652862033329	GeneID:67080,Genbank:XM_011238566.2,MGI:MGI:1914330	RIKEN cDNA 1700019D03 gene		GO:0016020,GO:0034237,GO:0003674,GO:0005886,GO:0008150	membrane|protein kinase A regulatory subunit binding|molecular_function|plasma membrane|biological_process
1700019N19Rik	0.19655464697012	0.198042892627397	0.195066401312844	0.984970471421293	-0.0218476204428421	1	1	0	0	0	0.039002691513142	0	0	0.0394978367089144	0	0	0	GeneID:67507,Genbank:NM_026208.2,MGI:MGI:1914757	RIKEN cDNA 1700019N19 gene		GO:0003674,GO:0005575,GO:0008150	molecular_function|cellular_component|biological_process
1700019O17Rik	3.7420680073236	3.06936790059711	4.41476811405009	1.43833136236007	0.524396081731528	0.540124965193672	0.878588559982544	0.0940310679655317	0.19328696170501	0.0315802757003045	0.119568971774165	0.0315160732438563	0.177262094864254	0.121086918347607	0.126832932260063	0.0623948291828713	0.203990642579361	GeneID:71863,Genbank:NM_027966.1,MGI:MGI:1919113	RIKEN cDNA 1700019O17 gene		GO:0003674,GO:0005737,GO:0008150	molecular_function|cytoplasm|biological_process
1700020A23Rik	0	0	0					0	0	0	0	0	0	0	0	0	0	GeneID:75656,Genbank:NM_029375.1,MGI:MGI:1922906	RIKEN cDNA 1700020A23 gene		GO:0003674,GO:0005575,GO:0008150	molecular_function|cellular_component|biological_process
1700020D05Rik	13.641831705335	13.5466257319898	13.7370376786802	1.01405604247564	0.0201373860369797	1	1	0.528329963985244	1.14031734949082	0.851708591266979	0.705410089600079	0.265617835713402	0.647385708194246	0.816417576792291	0.80171208283387	0.525864353691095	0.835057258982	GeneID:75555,Genbank:NM_023781.5,MGI:MGI:1922805	RIKEN cDNA 1700020D05 gene		GO:0003674,GO:0005575,GO:0008150	molecular_function|cellular_component|biological_process
1700020L24Rik	5.16023919159211	4.08941016675087	6.23106821643336	1.5237083007949	0.607586739264137	0.396038510042789	0.776805059292053	0.14942517817976	0.15357657483579	0.150553059502006	0.28501135792706	0.250411643825839	0.375583952307025	0.0962098737194055	0.453489216938161	0.396607575341538	0.231544582429152	GeneID:66330,Genbank:NM_025492.3,MGI:MGI:1913580	RIKEN cDNA 1700020L24 gene		GO:0003674,GO:0005575,GO:0008150	molecular_function|cellular_component|biological_process
1700020N15Rik	0	0	0					0	0	0	0	0	0	0	0	0	0	GeneID:75509,Genbank:NM_029316.1,MGI:MGI:1922759	RIKEN cDNA 1700020N15 gene		GO:0003674,GO:0005575,GO:0008150	molecular_function|cellular_component|biological_process
1700021F05Rik	242.273044087784	236.952193407841	247.593894767727	1.0449107527001	0.0633797249516506	0.584506140132695	0.907143873316048	3.36185485865058	3.69084099892189	3.89531517946082	3.32276414281309	3.33424877207673	3.60089784302857	3.52729108837249	4.25119376879471	3.87851030609759	3.65133343751208	GeneID:67851,Genbank:NM_026411.1,MGI:MGI:1915101	RIKEN cDNA 1700021F05 gene		GO:0003674,GO:0005739,GO:0008150	molecular_function|mitochondrion|biological_process
1700021F07Rik	0	0	0					0	0	0	0	0	0	0	0	0	0	GeneID:72221,Genbank:NM_028158.1,MGI:MGI:1919471	RIKEN cDNA 1700021F07 gene		GO:0003674,GO:0005575,GO:0008150	molecular_function|cellular_component|biological_process
1700022I11Rik	0	0	0					0	0	0	0	0	0	0	0	0	0	GeneID:67317,Genbank:NM_026088.3,MGI:MGI:1914567	RIKEN cDNA 1700022I11 gene		GO:0003674,GO:0005575,GO:0008150	molecular_function|cellular_component|biological_process
1700023F06Rik	2.58122408191848	2.26941916650926	2.89302899732769	1.27478829826649	0.350257681280188	0.779363011576389	0.995056502758773	0.0441066960939439	0.135996263734392	0.177758477449629	0.0420642273964303	0.0886985479193406	0.0415737347044673	0.085196478526669	0.133859041140373	0.131702576889274	0.246046884157748	GeneID:69441,Genbank:XM_011249227.1,MGI:MGI:1916691	RIKEN cDNA 1700023F06 gene		GO:0003674,GO:0005575,GO:0008150	molecular_function|cellular_component|biological_process
1700024G13Rik	140.041800756091	153.060099246124	127.023502266057	0.829892982506174	-0.269002786815741	0.0536840019399103	0.259398454115322	21.278821165061	21.7306994684733	18.2986273878141	19.6471648645397	19.8967780394241	20.5678218203862	14.9224414939011	17.1387779852048	13.6250397027586	19.7837974346789	GeneID:67085,Genbank:NM_001034037.1,MGI:MGI:1914335	RIKEN cDNA 1700024G13 gene		GO:0003674,GO:0005575,GO:0008150	molecular_function|cellular_component|biological_process
1700024P04Rik	0	0	0					0	0	0	0	0	0	0	0	0	0	GeneID:69382,Genbank:NM_027064.1,MGI:MGI:1916632	RIKEN cDNA 1700024P04 gene		GO:0006334,GO:0046982,GO:0000786,GO:0003677,GO:0005737	nucleosome assembly|protein heterodimerization activity|nucleosome|DNA binding|cytoplasm	mmu05203,mmu05322,mmu05034	Viral carcinogenesis|Systemic lupus erythematosus|Alcoholism
1700024P16Rik	5.19880537784595	5.15333302986789	5.24427772582401	1.01764774281596	0.0252382611791828	1	1	0.0765006053152184	0.0294847421640065	0.0385390210815275	0.0364790286160853	0.057691007324244	0.0450670781276046	0.055413203282104	0.0580427609695714	0.0475897451798092	0.0444536044621116	GeneID:242594,Genbank:XM_017320219.1,MGI:MGI:2685466	RIKEN cDNA 1700024P16 gene		GO:0016020,GO:0033627,GO:0045121,GO:0050852,GO:0001772,GO:0003674,GO:0007165	membrane|cell adhesion mediated by integrin|membrane raft|T cell receptor signaling pathway|immunological synapse|molecular_function|signal transduction
1700025F22Rik	0	0	0					0	0	0	0	0	0	0	0	0	0	GeneID:69416,Genbank:XM_011247336.1,MGI:MGI:1916666	RIKEN cDNA 1700025F22 gene		GO:0003674,GO:0005575,GO:0008150	molecular_function|cellular_component|biological_process
1700025G04Rik	571.088573100137	653.376375533712	488.800770666562	0.748115158383686	-0.418667731670911	1.81106048779979e-06	8.27906815903819e-05	3.17372260574958	3.2008745055604	3.75781581407193	3.69078871581781	3.31057523035149	2.62007293725587	2.80453610977119	2.52810180063689	2.69152151355236	2.53422464076925	GeneID:69399,Genbank:NM_197990.3,MGI:MGI:1916649	RIKEN cDNA 1700025G04 gene		GO:0003674,GO:0005575,GO:0008150	molecular_function|cellular_component|biological_process
1700028K03Rik	1.4822893529108	1.04175215627181	1.92282654954978	1.84576200584132	0.884216542622014	0.557667088328436	0.88882110755918	0.0497471466242484	0	0.0167075482570624	0	0.0166735819405708	0.062520353573395	0.0160152617949764	0.0335504882292604	0.0165049955462222	0.0308346489727355	GeneID:76421,Genbank:NM_175241.1,MGI:MGI:1923671	RIKEN cDNA 1700028K03 gene		GO:0003674,GO:0005575,GO:0008150	molecular_function|cellular_component|biological_process
1700028P14Rik	68.2367181548114	71.0165739794432	65.4568623301797	0.921712477275054	-0.117611314190536	0.562971903742662	0.89243126261254	4.66092937697811	4.72654910157062	4.69611069817604	3.37827114750294	3.99920088867663	4.80329903061314	3.84130113320244	3.457768203651	3.7113422012807	4.50679655670971	GeneID:67483,Genbank:NM_026188.2,MGI:MGI:1914733	RIKEN cDNA 1700028P14 gene		GO:0008150,GO:0016020,GO:0016021,GO:0003674,GO:0005737,GO:0005886	biological_process|membrane|integral component of membrane|molecular_function|cytoplasm|plasma membrane
1700029F12Rik	0	0	0					0	0	0	0	0	0	0	0	0	0	GeneID:66479,Genbank:NM_001284205.1,MGI:MGI:1913729	RIKEN cDNA 1700029F12 gene		GO:0003674,GO:0005575,GO:0008150	molecular_function|cellular_component|biological_process
1700029H14Rik	0.49758866794764	0.198042892627397	0.797134443267884	4.02505958528708	2.00901014043518	0.611378352754436	0.92473352831303	0	0	0	0.0309906928348399	0	0	0.0313841244693121	0.0986202453702869	0	0	GeneID:66501,Genbank:NM_025601.3,MGI:MGI:1913751	RIKEN cDNA 1700029H14 gene		GO:0003674,GO:0005575,GO:0008150	molecular_function|cellular_component|biological_process
1700029I15Rik	12.3316256623624	11.3457683420503	13.3174829826744	1.1737841441127	0.231167124929617	0.590081077800157	0.910769640297242	1.63013017184568	1.98004083984715	1.94105908857943	0.847987089656609	1.78810424349484	2.09524770097102	1.28812862519649	1.94892389660329	1.91752680399503	2.61785322672783	GeneID:75641,Genbank:NM_183112.3,MGI:MGI:1916742	RIKEN cDNA 1700029I15 gene		GO:0008150,GO:0003674,GO:0005575,GO:0005576	biological_process|molecular_function|cellular_component|extracellular region
1700029J07Rik	280.306669640783	291.691425253073	268.921914028492	0.921939730642316	-0.117255653501143	0.282760131100307	0.662574576599824	4.54561829282953	5.0804764644332	4.99786954047559	4.78017287109643	5.10936034716019	4.69185105176106	4.92432097168284	4.54603203052609	4.0599221790449	4.99757932981159	GeneID:69479,Genbank:XM_006509484.3,MGI:MGI:1916729	RIKEN cDNA 1700029J07 gene		GO:0005856,GO:0008150,GO:0003674,GO:0005737,GO:0005813	cytoskeleton|biological_process|molecular_function|cytoplasm|centrosome
1700029P11Rik	0	0	0					0	0	0	0	0	0	0	0	0	0	GeneID:66346,Genbank:NM_025503.4,MGI:MGI:1913596	RIKEN cDNA 1700029P11 gene		GO:0003674,GO:0005739,GO:0008150	molecular_function|mitochondrion|biological_process
1700030F18Rik	0.0990214463136985	0.198042892627397	0	0	-Inf	0.987859939978896	1	0	0	0	0.0828414655488475	0	0	0	0	0	0	GeneID:72277,Genbank:NM_028180.3,MGI:MGI:1919527	RIKEN cDNA 1700030F18 gene
1700030J22Rik	78.0391509295047	87.0635557524704	69.014746106539	0.792693860365112	-0.335164292524537	0.0561755631854172	0.268136966544827	1.51603074567609	1.61250384735265	1.45642864947006	1.54669889207084	1.32939122678129	1.29604080013005	1.00449710801452	1.19483046732934	1.17558179225316	1.40951629531283	GeneID:69528,Genbank:NM_027103.2,MGI:MGI:1916778	RIKEN cDNA 1700030J22 gene		GO:0005829,GO:0008150,GO:0003674,GO:0005634,GO:0005654	cytosol|biological_process|molecular_function|nucleus|nucleoplasm
1700030K09Rik	217.876683799492	223.548607716092	212.204759882891	0.94925556482281	-0.0751315435041632	0.508173506859645	0.860709163840053	4.06346435577351	5.24132844536565	4.31931340690293	4.57284889829638	3.90195101772552	4.25141936522452	4.59165699015427	4.46013619426048	4.28717103898851	3.94797902818013	GeneID:72254,Genbank:NM_028170.2,MGI:MGI:1919504	RIKEN cDNA 1700030K09 gene		GO:0003674,GO:0005575,GO:0008150	molecular_function|cellular_component|biological_process
1700031F05Rik	0	0	0					0	0	0	0	0	0	0	0	0	0	GeneID:73300,Genbank:XM_006528312.2,MGI:MGI:1920550	RIKEN cDNA 1700031F05 gene		GO:0003674,GO:0005575,GO:0008150	molecular_function|cellular_component|biological_process
1700034E13Rik	1.78641211880576	1.63341544673439	1.93940879087713	1.18733344585084	0.247725152435194	0.944134935148439	1	0.113086979712565	0	0.341821726290718	0.323550629596442	0.113708935120916	0.213185230790622	0.218438769891229	0.228804482620093	0.225118450783483	0.210283255992261	GeneID:78414,Genbank:NM_030097.1,MGI:MGI:1925664	RIKEN cDNA 1700034E13 gene		GO:0003674,GO:0005575,GO:0008150	molecular_function|cellular_component|biological_process
1700034J05Rik	0	0	0					0	0	0	0	0	0	0	0	0	0	GeneID:73344,Genbank:XM_006507112.3,MGI:MGI:1920594	RIKEN cDNA 1700034J05 gene		GO:0003674,GO:0005575,GO:0008150	molecular_function|cellular_component|biological_process
1700034O15Rik	0	0	0					0	0	0	0	0	0	0	0	0	0	GeneID:76606,Genbank:XM_006506737.1,MGI:MGI:1923856	RIKEN cDNA 1700034O15 gene		GO:0008150,GO:0003674,GO:0005575,GO:0005576	biological_process|molecular_function|cellular_component|extracellular region
1700037C18Rik	80.5534497243131	77.9179605517628	83.1889388968633	1.067647796577	0.0944357987726198	0.578289465278651	0.902599435952684	2.77885551057329	3.15006497248411	3.62331029868161	2.76709322538957	3.16395111973948	3.92890690109354	2.76275398737429	3.63799127365947	3.09128563553138	3.5714699364322	GeneID:73261,Genbank:NM_028484.2,MGI:MGI:1920511	RIKEN cDNA 1700037C18 gene		GO:0003674,GO:0005575,GO:0008150	molecular_function|cellular_component|biological_process
1700037H04Rik	213.592662816429	197.306019955935	229.879305676923	1.16509017681398	0.220441622353795	0.17774926568512	0.520364800557095	5.1939123144464	8.42674877370989	6.87781047067485	5.94407456518581	9.21394293467067	8.63730079316381	7.09445256573143	9.34518391136047	9.82237939212859	7.72639110600451	GeneID:67326,Genbank:NM_001311138.1,MGI:MGI:1914576	RIKEN cDNA 1700037H04 gene		GO:0003674,GO:0005575,GO:0008150	molecular_function|cellular_component|biological_process
1700039E15Rik	0	0	0					0	0	0	0	0	0	0	0	0	0	GeneID:76713,Genbank:XM_006541270.1,MGI:MGI:1923963	RIKEN cDNA 1700039E15 gene		GO:0003333,GO:0005887,GO:0015171	amino acid transmembrane transport|integral component of plasma membrane|amino acid transmembrane transporter activity
1700040L02Rik	121.561463086696	124.98080941419	118.142116759202	0.945282058205237	-0.0811832224236558	0.589321503747118	0.910306890767536	1.34936542677875	1.26577953232238	1.26243985987418	1.45029305440311	1.17372814447921	1.17093162498578	1.07567108365734	1.38672687024542	1.10856423530544	1.58313609134614	GeneID:73287,Genbank:NM_028491.1,MGI:MGI:1920537	RIKEN cDNA 1700040L02 gene		GO:0005856,GO:0005929,GO:0008150,GO:0031514,GO:0036126,GO:0042995,GO:0046872,GO:0005509,GO:0005737,GO:0005813	cytoskeleton|cilium|biological_process|motile cilium|sperm flagellum|cell projection|metal ion binding|calcium ion binding|cytoplasm|centrosome
1700042G07Rik	0.100344673659173	0	0.200689347318347	Inf	Inf	1	1	0	0	0	0	0	0	0	0.139208849757378	0	0	GeneID:67323,Genbank:NM_001099295.2,MGI:MGI:1914573	RIKEN cDNA 1700042G07 gene		GO:0003674,GO:0005575,GO:0008150	molecular_function|cellular_component|biological_process
1700047I17Rik2	220.634452758779	218.513863115692	222.755042401866	1.01940920006493	0.0277332785915164	0.940305003280577	1	4.0572594190364	3.69421047151695	2.20855486403737	2.83061885993737	1.67016097183911	2.39978664832064	2.59041806763111	3.27804867414546	4.26869924564264	2.62028753324329	GeneID:100101807,Genbank:XM_006515319.3,MGI:MGI:3714351	RIKEN cDNA 1700047I17 gene 2		GO:0003674,GO:0005575,GO:0008150	molecular_function|cellular_component|biological_process
1700049G17Rik	143.030667565364	137.408000827248	148.653334303479	1.0818390007025	0.113485813239909	0.393422451412016	0.774573680410187	1.28633698850638	1.31132600017795	1.35926821014907	1.37637609821736	1.65093998493025	1.40961397610112	1.59585656568654	1.39651468046641	1.47810906798841	1.88631174321557	GeneID:73430,Genbank:NM_028538.1,MGI:MGI:1920680	RIKEN cDNA 1700049G17 gene		GO:0003700,GO:0005575,GO:0006355	DNA binding transcription factor activity|cellular_component|regulation of transcription, DNA-templated
1700056E22Rik	4.65226362952284	3.49243411575149	5.81209314329419	1.6641955010921	0.73482492379668	0.315688431815158	0.699604261294441	0.167350018581882	0.17199941111392	0.0562043996693114	0.159600465685112	0.392630955913896	0.420638490536202	0	0.451457034993936	0.388661068855249	0.363048496255512	GeneID:73363,Genbank:NM_028516.1,MGI:MGI:1920613	RIKEN cDNA 1700056E22 gene		GO:0003674,GO:0005575,GO:0008150	molecular_function|cellular_component|biological_process
1700057G04Rik	0	0	0					0	0	0	0	0	0	0	0	0	0	GeneID:78459,Genbank:XM_011242838.2,MGI:MGI:1925709	RIKEN cDNA 1700057G04 gene		GO:0017121,GO:0017128,GO:0005886,GO:0015914,GO:0016020	phospholipid scrambling|phospholipid scramblase activity|plasma membrane|phospholipid transport|membrane
1700061G19Rik	7.11437712932995	5.73656636279812	8.49218789586179	1.4803607870614	0.565948826037644	0.327402545493106	0.712857377089043	0.0587129135487275	0.090516152678727	0.0739451081363593	0.0979896192492082	0.0885537339635539	0.179858723283354	0.0992336126077297	0.103942607818842	0.116877824243506	0.122822587479561	GeneID:78625,Genbank:XM_006525141.2,MGI:MGI:1925875	RIKEN cDNA 1700061G19 gene		GO:0003674,GO:0005575,GO:0008150	molecular_function|cellular_component|biological_process	mmu00061,mmu00071,mmu04920,mmu03320	Fatty acid biosynthesis|Fatty acid degradation|Adipocytokine signaling pathway|PPAR signaling pathway
1700065D16Rik	0.102953681151309	0.205907362302618	0	0	-Inf	0.987860044662973	1	0	0.106823012554374	0	0	0	0	0	0	0	0	GeneID:73410,Genbank:NM_001271569.1,MGI:MGI:1920660	RIKEN cDNA 1700065D16 gene		GO:0003674,GO:0005575,GO:0008150	molecular_function|cellular_component|biological_process
1700066B19Rik	6.87406957693026	6.5687130756379	7.17942607822262	1.09297300636402	0.12825777057463	0.878395860512492	1	0.0780079382832876	0.100218986832466	0.176842693536521	0.130192281540434	0.137264690661149	0.147056189569236	0.0376700264779885	0.276203242034884	0.0776438908342166	0.163186192692476	GeneID:73449,Genbank:XM_006526290.3,MGI:MGI:1920699	RIKEN cDNA 1700066B19 gene		GO:0003674,GO:0005575,GO:0008150	molecular_function|cellular_component|biological_process
1700066C05Rik	0	0	0					0	0	0	0	0	0	0	0	0	0	GeneID:78654,Genbank:XM_001473318.2,MGI:MGI:1925904	RIKEN cDNA 1700066C05 gene		GO:0003674,GO:0005575,GO:0008150	molecular_function|cellular_component|biological_process
1700066M21Rik	168.362478080376	169.4551617884	167.269794372353	0.987103565373971	-0.0187266369401799	0.910921671857816	1	3.28174054058826	3.1886030014028	2.83673396057021	2.61669420418639	2.84899853867119	3.00876083868161	2.52867566701545	3.19291787315858	2.94513757794449	3.3179384156505	GeneID:73467,Genbank:NM_028546.1,MGI:MGI:1920717	RIKEN cDNA 1700066M21 gene		GO:0008150,GO:0003674,GO:0005575,GO:0005576	biological_process|molecular_function|cellular_component|extracellular region
1700067K01Rik	6.96385588229499	7.38409606947558	6.54361569511441	0.886176944821242	-0.174333301379607	0.815423342482679	1	0.142140946832394	0.194786626317858	0.119344871498077	0.18074501574294	0.2143840397339	0.200967104915271	0.0686398506179949	0.167759808403269	0.117898002880678	0.220257165367388	GeneID:73453,Genbank:XM_006531403.3,MGI:MGI:1920703	RIKEN cDNA 1700067K01 gene		GO:0003674,GO:0005575,GO:0008150	molecular_function|cellular_component|biological_process
1700067P10Rik	1.00341106610398	1.23268509117362	0.774137041034328	0.628008764426024	-0.671143401525669	0.798000259687408	1	0	0.0698251177779852	0.13690089289729	0.0647916248184311	0.136622574439992	0.0640361178130522	0.19684249352289	0	0	0	GeneID:68224,Genbank:NM_026625.2,MGI:MGI:1915474	RIKEN cDNA 1700067P10 gene		GO:0003674,GO:0005575,GO:0008150	molecular_function|cellular_component|biological_process
1700071K01Rik	0	0	0					0	0	0	0	0	0	0	0	0	0	GeneID:237880,Genbank:NM_001033765.2,MGI:MGI:3588264	RIKEN cDNA 1700071K01 gene
1700074P13Rik	0	0	0					0	0	0	0	0	0	0	0	0	0	GeneID:73481,Genbank:XM_006506690.3,MGI:MGI:1920731	RIKEN cDNA 1700074P13 gene		GO:0005794	Golgi apparatus
1700080E11Rik	0	0	0					0	0	0	0	0	0	0	0	0	0	GeneID:73532,Genbank:NM_028562.3,MGI:MGI:1920782	RIKEN cDNA 1700080E11 gene		GO:0003674,GO:0005575,GO:0008150	molecular_function|cellular_component|biological_process	mmu00230,mmu03018	Purine metabolism|RNA degradation
1700080G18Rik	5.76790546106993	5.33337061981774	6.20244030232211	1.16294942625496	0.217788358997183	0.780894385839127	0.995329919166952	0.0337140558268084	0.242555002881276	0.20381120430084	0.160764219080732	0.237296333980461	0.190667540788363	0.0976830874107339	0.204637009143345	0.302010471629217	0.250762782770771	GeneID:73533,Genbank:XM_017321874.1,MGI:MGI:1920783	RIKEN cDNA 1700080G18 gene		GO:0003674,GO:0005575,GO:0008150	molecular_function|cellular_component|biological_process
1700080O16Rik	0	0	0					0	0	0	0	0	0	0	0	0	0	GeneID:74279,Genbank:XM_006541551.3,MGI:MGI:1921529	RIKEN cDNA 1700080O16 gene		GO:0003674,GO:0005575,GO:0008150	molecular_function|cellular_component|biological_process
1700088E04Rik	345.411296830462	376.997171953258	313.825421707666	0.832434418756265	-0.264591477312431	0.00904195689084522	0.0785121368449463	15.0959933489709	14.0125967127645	14.8117739682369	14.4346246817103	14.0266843989706	13.2233410461282	11.1065312572497	12.3931570860927	11.3281583497552	13.9251420762084	GeneID:27660,Genbank:NM_001310576.1,MGI:MGI:1920774	RIKEN cDNA 1700088E04 gene		GO:0003674,GO:0005575,GO:0008150	molecular_function|cellular_component|biological_process
1700092M07Rik	2.29533386244862	2.06332081135785	2.5273469135394	1.22489285215719	0.292655554597389	0.860028075765677	1	0.283907838541544	0.291795492188001	0.286050813053811	0.135380395015353	0.428203910942185	0.669008915046888	0	0.143604918697084	0.847748692292538	0.131980411984616	GeneID:74307,Genbank:NM_001177347.1,MGI:MGI:1921557	RIKEN cDNA 1700092M07 gene		GO:0003674,GO:0005575,GO:0008150	molecular_function|cellular_component|biological_process
1700093K21Rik	3.91580388474087	5.12700342516611	2.70460434431564	0.527521462349718	-0.922698303445524	0.248643169982667	0.622625117234367	0.0778952914410013	0.120089119528636	0.117724883350666	0.111432238496392	0.0587427747862925	0.0367109585152083	0.112846887983519	0.0197003137562787	0.0387658848461089	0.0543168482535967	GeneID:67358,Genbank:XM_006514789.2,MGI:MGI:1914608	RIKEN cDNA 1700093K21 gene		GO:0016020,GO:0016021,GO:0003674,GO:0005575,GO:0008150	membrane|integral component of membrane|molecular_function|cellular_component|biological_process
1700094D03Rik	862.073871607425	866.30803442912	857.83970878573	0.990224809990397	-0.0141719985445616	0.885843839436834	1	14.1953919270772	14.5002667897105	15.5134305975196	14.4848717120722	14.6412461982686	14.7756570194405	12.8688084157505	16.6335022392697	13.2796625418422	17.1331626846287	GeneID:73545,Genbank:NM_028567.1,MGI:MGI:1920795	RIKEN cDNA 1700094D03 gene		GO:0003674,GO:0005575,GO:0008150	molecular_function|cellular_component|biological_process
1700102P08Rik	15.5329901387957	16.0792311847889	14.9867490928025	0.93205632287818	-0.101510957301934	0.817046789392028	1	0.622892486407545	0.41612867534894	0.470695621941895	0.326726357485091	0.595002355081327	0.499052839630819	0.421112617013172	0.567123350974629	0.52698773597092	0.318520855713451	GeneID:112418,Genbank:NM_053216.2,MGI:MGI:2148248	RIKEN cDNA 1700102P08 gene		GO:0003674,GO:0005575,GO:0008150	molecular_function|cellular_component|biological_process
1700109H08Rik	20.8348851702622	21.4884389388415	20.181331401683	0.939171591715961	-0.0905393247596186	0.788929059336961	0.999136767039382	1.20710465617663	1.08556085205606	1.9003375692386	2.23046301158163	1.44132039021099	1.28000586822957	1.02009377995359	2.21332336229632	1.35165525764125	1.7535858935019	GeneID:77036,Genbank:NM_029843.2,MGI:MGI:1924286	RIKEN cDNA 1700109H08 gene		GO:0003674,GO:0005575,GO:0008150	molecular_function|cellular_component|biological_process
1700112E06Rik	58.8884289981769	55.7497135889766	62.0271444073773	1.11260023440985	0.153935314660562	0.438719084962743	0.809684231109184	1.0924539297338	1.2710999659699	0.872252765827058	0.864944671248265	1.4922505417626	1.39886006233724	1.45323966495653	1.20942010243934	1.23096867814736	1.09235602735453	GeneID:76633,Genbank:XM_006519680.3,MGI:MGI:1923883	RIKEN cDNA 1700112E06 gene		GO:0030318,GO:0003674,GO:0005575,GO:0030154	melanocyte differentiation|molecular_function|cellular_component|cell differentiation
1700113H08Rik	2.30385353818544	3.45901290273527	1.1486941736356	0.332087276323038	-1.59036564677515	0.144460024640851	0.46909816022195	0.0892102910521941	0.152814618290298	0.0599224415437972	0.198518109559449	0	0.0560580788793423	0.0861592832729737	0	0	0.0276474953440762	GeneID:76640,Genbank:NM_029685.1,MGI:MGI:1923890	RIKEN cDNA 1700113H08 gene		GO:0003674,GO:0005575,GO:0008150	molecular_function|cellular_component|biological_process
1700122O11Rik	0	0	0					0	0	0	0	0	0	0	0	0	0	GeneID:76651,Genbank:NM_029689.1,MGI:MGI:1923901	RIKEN cDNA 1700122O11 gene		GO:0003674,GO:0005575,GO:0008150	molecular_function|cellular_component|biological_process
1700123K08Rik	0.200040430762222	0	0.400080861524445	Inf	Inf	0.72056351399142	0.974581941971888	0	0	0	0	0	0	0	0.011837281801495	0.0116465836251325	0	GeneID:76658,Genbank:XM_011240960.1,MGI:MGI:1923908	RIKEN cDNA 1700123K08 gene		GO:0003674,GO:0005575,GO:0008150	molecular_function|cellular_component|biological_process
1700123O20Rik	593.197272501563	568.10611196067	618.288433042455	1.08833265480738	0.122119591596033	0.163761925808852	0.498642825317274	15.8771964338426	16.5237500261252	14.7598585221572	15.1147301793214	16.5962073406285	17.3340245304684	15.8030447393967	18.3729151671315	19.0148819970539	17.7087110755007	GeneID:58248,Genbank:NM_021437.2,MGI:MGI:1920893	RIKEN cDNA 1700123O20 gene		GO:0008150,GO:0003674,GO:0005739,GO:0005829	biological_process|molecular_function|mitochondrion|cytosol
1700125H20Rik	0.392317975874169	0.403950254930015	0.380685696818323	0.942407368660473	-0.0855772752771786	1	1	0	0.00858089204700825	0	0.00796232009067239	0	0	0.00806340297462592	0	0	0.00776235204367037	GeneID:73634,Genbank:XM_006534343.3,MGI:MGI:1920884	RIKEN cDNA 1700125H20 gene		GO:0003674,GO:0005575,GO:0008150	molecular_function|cellular_component|biological_process
1700129C05Rik	0	0	0					0	0	0	0	0	0	0	0	0	0	GeneID:67932,Genbank:NM_026461.2,MGI:MGI:1915182	RIKEN cDNA 1700129C05 gene		GO:0003674,GO:0005575,GO:0008150	molecular_function|cellular_component|biological_process
1810009A15Rik	1.61192291126615	1.4366052478168	1.78724057471551	1.2440721467721	0.315070153291802	0.932717751516944	1	0.164961741048604	0	0.166206894434936	0.15732278319827	0.0829344985514935	0	0	0.41720083413526	0.246287846384682	0.0766858662907557	GeneID:66276,Genbank:NM_025463.3,MGI:MGI:1913526	RIKEN cDNA 1810009A15 gene		GO:0003674,GO:0005575,GO:0008150	molecular_function|cellular_component|biological_process
1810009J06Rik	0	0	0					0	0	0	0	0	0	0	0	0	0	GeneID:73626,Genbank:NM_023707.3,MGI:MGI:1920876	RIKEN cDNA 1810009J06 gene		GO:0004252,GO:0005615,GO:0006508	serine-type endopeptidase activity|extracellular space|proteolysis	mmu04080,mmu04972,mmu04974,mmu05164	Neuroactive ligand-receptor interaction|Pancreatic secretion|Protein digestion and absorption|Influenza A
1810010H24Rik	1100.68837512655	1082.79158889367	1118.58516135943	1.03305675148653	0.0469195115497469	0.637890655909517	0.9387375876083	20.6956189646261	17.4674957509026	19.8963574829362	19.9323248255628	19.7811214931858	18.9112054703568	25.2855865010802	20.0898380572302	19.5996224722718	19.9849553176844	GeneID:69066,Genbank:XM_017314738.1,MGI:MGI:1916316	RIKEN cDNA 1810010H24 gene		GO:0003674,GO:0005575,GO:0008150	molecular_function|cellular_component|biological_process
1810011H11Rik	63.0307697637803	69.0012278329373	57.0603116946232	0.826946323807093	-0.274134406229006	0.156590356640185	0.487487207247949	2.27049174339402	3.16161307217957	2.14004070594229	2.37490115899303	2.35662347004162	1.72588857921125	1.5915777989529	2.07461824159807	2.29634574490647	2.75787989197997	GeneID:69069,Genbank:NM_001163616.1,MGI:MGI:1916319	RIKEN cDNA 1810011H11 gene		GO:0003674,GO:0005575,GO:0008150	molecular_function|cellular_component|biological_process
1810011O10Rik	1245.58830148024	1202.48569837895	1288.69090458152	1.07168917378293	0.0998865359586971	0.443400118842014	0.813500908954505	41.0951796945258	60.4812474716949	35.0761481581612	50.2077164443867	50.44934832548	53.7479048112651	47.5180638584046	50.3059574693483	56.5951337100982	52.7901816171075	GeneID:69068,Genbank:NM_026931.2,MGI:MGI:1916318	RIKEN cDNA 1810011O10 gene		GO:0043620,GO:0005634,GO:0045746,GO:1900020,GO:0005654,GO:0005730,GO:0005737,GO:0005829,GO:1901224,GO:0005886,GO:1902806,GO:0006915,GO:1903706,GO:0010739,GO:0016607,GO:0002264,GO:0034605,GO:0005112,GO:0043066,GO:0005622	regulation of DNA-templated transcription in response to stress|nucleus|negative regulation of Notch signaling pathway|positive regulation of protein kinase C activity|nucleoplasm|nucleolus|cytoplasm|cytosol|positive regulation of NIK/NF-kappaB signaling|plasma membrane|regulation of cell cycle G1/S phase transition|apoptotic process|regulation of hemopoiesis|positive regulation of protein kinase…
1810013L24Rik	1416.74252454398	1421.879942834	1411.60510625396	0.992773766426751	-0.0104631014437416	0.895149012648514	1	17.3055556075164	20.1678386574122	17.5829270017023	17.4133614619405	19.1048594859085	17.8468063051781	18.9771496275607	18.7257430065388	18.5163241210516	19.3150125757163	GeneID:69053,Genbank:NM_001081400.3,MGI:MGI:1916303	RIKEN cDNA 1810013L24 gene		GO:0003674,GO:0005575,GO:0008150	molecular_function|cellular_component|biological_process
1810022K09Rik	570.962384248631	554.397063582567	587.527704914696	1.05975977058399	0.0837372675565688	0.342941428950722	0.72894704860842	23.0998764745142	25.0166619036042	23.1880365665032	21.9893834314391	22.0225622291598	24.7973645434509	23.0948330373144	26.3977955225886	25.9725280033585	25.3347966098305	GeneID:69126,Genbank:NM_001099674.1,MGI:MGI:1916376	RIKEN cDNA 1810022K09 gene		GO:0003674,GO:0005575	molecular_function|cellular_component
1810024B03Rik	27.4050780414246	27.3000560189125	27.5101000639367	1.00769390527546	0.0110574757383882	1	1	0.780994603277038	0.858050648520883	0.461280142867603	0.744828733434446	0.731131989726546	0.710759346590004	0.57221578912595	0.953542395741998	0.991791197672915	0.475735683738857	GeneID:329509,Genbank:XM_006499778.2,MGI:MGI:1925560	RIKEN cDNA 1810024B03 gene		GO:0003674,GO:0005575,GO:0008150	molecular_function|cellular_component|biological_process
1810026J23Rik	912.753820009463	912.030801804857	913.476838214069	1.00158551268921	0.00228559984863426	0.974981499896728	1	15.6041838199032	14.6385606065167	14.9161512295883	14.4271940202166	15.8268848260965	16.215763090392	15.9579857624938	15.9750279272365	14.7014420959922	14.8084520298702	GeneID:69773,Genbank:NM_178619.4,MGI:MGI:1917023	RIKEN cDNA 1810026J23 gene		GO:0005739,GO:0005743,GO:0005758,GO:0015031,GO:0016020,GO:0016021,GO:0042721,GO:0045039,GO:0003674,GO:0005622,GO:0005623	mitochondrion|mitochondrial inner membrane|mitochondrial intermembrane space|protein transport|membrane|integral component of membrane|mitochondrial inner membrane protein insertion complex|protein import into mitochondrial inner membrane|molecular_function|intracellular|cell
1810030O07Rik	1033.86733543417	994.736661172137	1072.9980096962	1.0786754440435	0.109260846564513	0.166595724642918	0.503673113433808	9.35674176945085	10.2395105122332	9.99652822313337	9.82461609980042	10.2550433964791	11.0363542268969	10.6933097972857	11.4708940388044	10.9896338157369	10.8765730988541	GeneID:69155,Genbank:XM_006527698.3,MGI:MGI:1916405	RIKEN cDNA 1810030O07 gene		GO:0003674,GO:0005575,GO:0008150	molecular_function|cellular_component|biological_process
1810037I17Rik	1362.65668116606	1358.61325751341	1366.7001048187	1.0059522805777	0.00856186955022111	0.923463881946219	1	68.5887594771626	70.43751840112	77.292336494417	64.5692355324252	84.137388675976	74.7041676203586	60.9051381069112	83.2525974356397	78.8307843068612	79.9049441001126	GeneID:67704,Genbank:NM_024461.2,MGI:MGI:1914954	RIKEN cDNA 1810037I17 gene		GO:0016020,GO:0016021,GO:0003674,GO:0005575,GO:0008150	membrane|integral component of membrane|molecular_function|cellular_component|biological_process
1810041L15Rik	112.651216557079	120.078918198007	105.223514916151	0.876286333148343	-0.190525736572966	0.199809590257336	0.553676431597629	0.770301315201968	0.938313681080549	0.984517078380365	0.734630624280061	0.738679583687122	0.880689244771495	0.730179894436091	0.844198689048311	0.731210802951429	0.563660889475488	GeneID:72301,Genbank:XM_006521444.3,MGI:MGI:1919551	RIKEN cDNA 1810041L15 gene		GO:0008150,GO:0016020,GO:0016021,GO:0003674,GO:0004871,GO:0005575	biological_process|membrane|integral component of membrane|molecular_function|signal transducer activity|cellular_component
1810043G02Rik	254.701886021773	271.028613678151	238.375158365395	0.879520265887748	-0.185211274257886	0.0931655517914512	0.365794818155737	6.462120598811	5.46205530474025	7.36560997349938	6.47220981905038	7.07467331121871	5.99694392858866	5.49410889414674	5.85578613891534	6.43196317417758	5.93850808411817	GeneID:67884,Genbank:XM_006514008.1,MGI:MGI:1915134	RIKEN cDNA 1810043G02 gene		GO:0060271,GO:0005739,GO:0005856,GO:0005886,GO:0006974,GO:0007010,GO:0007224,GO:0008360,GO:0030030,GO:0032391,GO:0036064,GO:0001750,GO:0042769,GO:0003674,GO:0042995,GO:0005737	cilium assembly|mitochondrion|cytoskeleton|plasma membrane|cellular response to DNA damage stimulus|cytoskeleton organization|smoothened signaling pathway|regulation of cell shape|cell projection organization|photoreceptor connecting cilium|ciliary basal body|photoreceptor outer segment|DNA damage response, detection of DNA damage|molecular_function|cell projection|cytoplasm
1810043H04Rik	163.287472394964	139.916957011445	186.657987778483	1.33406265949034	0.415826429950518	0.00113383015061147	0.0172336456478042	16.4884936999128	14.8142326803139	16.832990152782	12.7049293783639	13.3950967012683	21.2024363845629	17.8228791065199	19.9942232955171	21.4110887668757	21.4214360990416	GeneID:208501,Genbank:NM_001110242.1,MGI:MGI:1913676	RIKEN cDNA 1810043H04 gene		GO:0032981,GO:0003674,GO:0005739	mitochondrial respiratory chain complex I assembly|molecular_function|mitochondrion
1810046K07Rik	2.72770509832497	3.09342409510621	2.36198610154374	0.763550689761677	-0.389204158637588	0.731168939476295	0.976315724330656	0.221529730278823	0	0.148801244299039	0.105635626500686	0.0742493662596533	0.0348012851085308	0.106976687102789	0.186755198853156	0.0734986317753056	0.0343275541096196	GeneID:69809,Genbank:XM_006510589.3,MGI:MGI:1917059	RIKEN cDNA 1810046K07 gene		GO:0003674,GO:0005575,GO:0008150	molecular_function|cellular_component|biological_process
1810055G02Rik	265.101093545852	251.456388208508	278.745798883196	1.10852542211837	0.148641856306743	0.174201126251108	0.514246229052138	5.5720813146725	6.01932415313534	5.92470958729476	6.19595900175763	5.26894717083146	6.92828573121085	7.05321984996479	5.90074189002349	6.84409566964379	6.2828477441468	GeneID:72056,Genbank:XM_006531840.1,MGI:MGI:1919306	RIKEN cDNA 1810055G02 gene		GO:0005886,GO:0008150,GO:0016020,GO:0016021,GO:0003674,GO:0005575,GO:0005794	plasma membrane|biological_process|membrane|integral component of membrane|molecular_function|cellular_component|Golgi apparatus
1810062G17Rik	21.6089196914657	23.2464044796032	19.9714349033281	0.859119306852436	-0.219069600948168	0.509289627171185	0.861127732164751	1.06582306016694	1.03457677252167	1.55114271842572	1.07293792756405	1.96475559576107	1.61854626648007	0.97218440452688	1.43762553075457	1.0019130172356	0.880835241346288	GeneID:72282,Genbank:NM_028183.1,MGI:MGI:1919532	RIKEN cDNA 1810062G17 gene		GO:0003674,GO:0005575,GO:0008150	molecular_function|cellular_component|biological_process
1810065E05Rik	0.297767273358381	0.205907362302618	0.389627184414143	1.89224503707408	0.920098923181224	1	1	0	0.0599363713683462	0	0	0	0.0549672189660146	0	0.0589944530863698	0	0	GeneID:69864,Genbank:NM_027239.2,MGI:MGI:1917114	RIKEN cDNA 1810065E05 gene		GO:0003674,GO:0005575,GO:0008150	molecular_function|cellular_component|biological_process
2010003K11Rik	2.32710430951509	3.08553280095246	1.56867581807771	0.508397064388194	-0.97597239500244	0.557890333674445	0.888971563286221	0.0924464255747958	0	0	0.0881654671908043	0.51125174171332	0.0435687039790604	0.178569482841673	0.0467608132861115	0.0920149965927348	0	GeneID:69861,Genbank:NM_027237.1,MGI:MGI:1917111	RIKEN cDNA 2010003K11 gene		GO:0003674,GO:0005575,GO:0008150	molecular_function|cellular_component|biological_process
2010005H15Rik	15.2144583462232	16.0380482044712	14.3908684879752	0.897295500331719	-0.156344918374484	0.700646275800214	0.966211226678209	1.48969083885897	1.53107809127716	1.10595227139991	1.12161083079581	0.867195904911983	0.665119328331499	1.06012653003897	1.50701673400138	1.17058322336906	1.23923468229742	GeneID:76770,Genbank:NM_029733.3,MGI:MGI:1924020	RIKEN cDNA 2010005H15 gene		GO:0004869,GO:0005198,GO:0005615,GO:0005634,GO:0005737,GO:0005829,GO:0030674,GO:0001533,GO:0002020	cysteine-type endopeptidase inhibitor activity|structural molecule activity|extracellular space|nucleus|cytoplasm|cytosol|protein binding, bridging|cornified envelope|protease binding
2010106E10Rik	0	0	0					0	0	0	0	0	0	0	0	0	0	GeneID:67715,Genbank:NM_001168590.1,MGI:MGI:1914965	RIKEN cDNA 2010106E10 gene		GO:0003674,GO:0005575,GO:0008150	molecular_function|cellular_component|biological_process
2010107E04Rik	611.845279590498	589.306049412019	634.384509768978	1.07649414154485	0.106340468146865	0.218843780992253	0.58134187175414	42.8561494927282	52.2949436536319	44.7634424169944	45.4479461057677	51.8266839859166	55.7575835025274	42.7488357993805	54.6535652231511	55.0906627184584	54.0755326036356	GeneID:70257,Genbank:XM_006516214.3,MGI:MGI:1917507	RIKEN cDNA 2010107E04 gene		GO:0008150,GO:0016020,GO:0016021,GO:0003674,GO:0005739,GO:0005753	biological_process|membrane|integral component of membrane|molecular_function|mitochondrion|mitochondrial proton-transporting ATP synthase complex
2010107G12Rik	15.11237621894	20.1219382371816	10.1028142006984	0.502079575119176	-0.994012058337335	0.00911797202317939	0.0790034648860606	0.279978318284914	0.287756800254604	0.297763389597537	0.311515441817336	0.34407772928457	0.0879665701445735	0.150223894518622	0.236028845609395	0.123854095759771	0.18799977947059	GeneID:243753,Genbank:NM_001025573.2,MGI:MGI:1917272	RIKEN cDNA 2010107G12 gene		GO:0003674,GO:0005575,GO:0008150	molecular_function|cellular_component|biological_process
2010107G23Rik	118.665280776848	111.717040831542	125.613520722155	1.12438997477178	0.169142495604713	0.245533479930811	0.618267751653974	2.58062071540084	2.88407249129618	2.90302381106631	2.77174538424374	2.46885177945301	3.61320746129364	3.0247124140187	2.71201857604433	3.34164448146277	3.0282546920762	GeneID:69894,Genbank:NM_027251.3,MGI:MGI:1917144	RIKEN cDNA 2010107G23 gene		GO:0016020,GO:0016021,GO:0005515,GO:0005575,GO:0008150	membrane|integral component of membrane|protein binding|cellular_component|biological_process
2010109A12Rik	3.14309226128752	2.06597719162625	4.22020733094879	2.04271729042024	1.03048955065394	0.247111643388898	0.620511047792148	0.295305598482993	0.202339939838395	0.198356403212497	0.0938769162515224	0.197953146177652	0.463911291455871	0.4753434910498	0.298740159333351	0.195951644203871	0.640634846494671	GeneID:75610,Genbank:NM_029363.1,MGI:MGI:1922860	RIKEN cDNA 2010109A12 gene		GO:0003674,GO:0005575,GO:0008150	molecular_function|cellular_component|biological_process
2010109I03Rik	30.2563803583486	36.9507536593931	23.562007057304	0.637659715265766	-0.649141354386222	0.0167544216926965	0.120965450821679	1.31497324263545	0.940178374405431	0.892866607783226	1.17229234475404	0.804820634591918	0.673617879485473	0.441739451989894	0.780808937907836	0.569059358896246	0.903649667642419	GeneID:67038,Genbank:NM_025929.2,MGI:MGI:1914288	RIKEN cDNA 2010109I03 gene		GO:0003674,GO:0008150,GO:0009986	molecular_function|biological_process|cell surface
2010111I01Rik	1948.83204371238	1707.05312842176	2190.61095900301	1.28327052188957	0.359825332117991	4.67064437506591e-05	0.00125243034802609	10.8035885915001	13.9589857783731	11.0579154588452	10.4406792941139	10.7319603451125	14.8059907902798	14.779991048718	15.9324032890173	16.4472301606145	13.1121129546466	GeneID:72061,Genbank:NM_001289926.1,MGI:MGI:1919311	RIKEN cDNA 2010111I01 gene		GO:0044255,GO:0005730,GO:0046872,GO:0070006,GO:0005737,GO:0006508,GO:0008233,GO:0008237,GO:0008270,GO:0016787,GO:0004177,GO:0042277,GO:0043171,GO:0004301	cellular lipid metabolic process|nucleolus|metal ion binding|metalloaminopeptidase activity|cytoplasm|proteolysis|peptidase activity|metallopeptidase activity|zinc ion binding|hydrolase activity|aminopeptidase activity|peptide binding|peptide catabolic process|epoxide hydrolase activity
2010300C02Rik	876.990077515383	1026.79917599602	727.180979034743	0.708201755547144	-0.497767674886267	2.02737199289254e-09	1.91666262176234e-07	9.59265100516761	8.86184459485472	9.24605223554266	10.056232939996	8.33519416845144	6.31529745058823	7.12248106938639	6.83408845565806	5.7857601630907	7.51815778394466	GeneID:72097,Genbank:NM_028096.1,MGI:MGI:1919347	RIKEN cDNA 2010300C02 gene		GO:0003674,GO:0005575,GO:0008150	molecular_function|cellular_component|biological_process
2010315B03Rik	320.010556675342	311.810153800969	328.210959549715	1.0525986904173	0.0739555050263103	0.494775665272228	0.850456792549632	5.86037083715909	6.08282176974199	5.88511855612323	6.30836720552002	5.17304306418502	6.0525037448774	6.12693728614237	6.73074039873893	6.91107186581499	5.89818520966748	GeneID:630836,Genbank:XM_011249866.2,MGI:MGI:1919321	RIKEN cDNA 2010315B03 gene	zf-C2H2	GO:0003700,GO:0006355	DNA binding transcription factor activity|regulation of transcription, DNA-templated
2200002D01Rik	125.216238626943	119.671672907061	130.760804346825	1.09266296000037	0.127848459636143	0.376202471668796	0.75815714630842	12.554662209273	12.2473532026838	12.435029427428	10.9586023894085	13.693516257875	13.9396650464602	12.3308039335049	13.346476861946	16.8379276753173	13.0574703454603	GeneID:72275,Genbank:NM_028179.1,MGI:MGI:1919525	RIKEN cDNA 2200002D01 gene		GO:0003674,GO:0005730,GO:0008150	molecular_function|nucleolus|biological_process
2200002J24Rik	0.801279224387055	0.827414836436845	0.775143612337265	0.936825855909619	-0.0941472008609797	1	1	0.0505552852135833	0.103919669195352	0	0	0.0508333290090691	0	0.097652570982302	0	0.0503193538068048	0.0470033332278859	GeneID:69147,Genbank:XM_017312282.1,MGI:MGI:1916397	RIKEN cDNA 2200002J24 gene		GO:0003674,GO:0008150,GO:0016020	molecular_function|biological_process|membrane
2210010C04Rik	0.0975332006564218	0	0.195066401312844	Inf	Inf	1	1	0	0	0	0	0	0	0.0243219638744436	0	0	0	GeneID:67373,Genbank:NM_023333.4,MGI:MGI:1914623	RIKEN cDNA 2210010C04 gene		GO:0004252,GO:0005615,GO:0006508	serine-type endopeptidase activity|extracellular space|proteolysis	mmu04080,mmu04972,mmu04974,mmu05164	Neuroactive ligand-receptor interaction|Pancreatic secretion|Protein digestion and absorption|Influenza A
2210011C24Rik	205.134354815813	198.406883957215	211.86182567441	1.06781489356033	0.0946615765310367	0.431843669530169	0.804892768446145	10.8836555083677	13.4476864095463	11.3852638933215	11.2871725149515	10.4053078248796	12.8933581422487	10.4539930371208	13.8981695294709	12.9639188115739	12.7731428489632	GeneID:70134,Genbank:NM_001291292.1,MGI:MGI:1917384	RIKEN cDNA 2210011C24 gene		GO:0003674,GO:0005575,GO:0008150	molecular_function|cellular_component|biological_process
2210013O21Rik	411.635609848534	429.524180438562	393.747039258507	0.916705175611941	-0.125470276086643	0.179395677207508	0.523404062584581	23.6313475421554	25.3241671900077	28.1907086322658	25.7823738264053	28.6403051960396	23.8779910893838	21.9710869503271	28.0499327174679	27.0335437740794	23.0842374793654	GeneID:70123,Genbank:NM_027327.1,MGI:MGI:1917373	RIKEN cDNA 2210013O21 gene
2210016F16Rik	613.526634876771	550.379703423747	676.673566329794	1.22946678832888	0.298032763839745	0.000539832768783677	0.00951001005456279	9.7868726198871	11.0214321446914	11.0548198694715	9.09667983799125	10.2058805988559	14.0174199606281	11.3905910573915	13.2460525644405	13.2229169403768	12.7602890169677	GeneID:70153,Genbank:NM_027335.1,MGI:MGI:1917403	RIKEN cDNA 2210016F16 gene		GO:0003674,GO:0005575,GO:0006400	molecular_function|cellular_component|tRNA modification
2210016L21Rik	413.051618130701	417.957890734721	408.145345526682	0.976522646358489	-0.0342745931099188	0.725474167140735	0.974928807347646	11.8210789886466	10.7286731698831	11.7397527721405	11.1660503629295	11.8293569957982	12.25909850815	11.6347777752813	11.5589942403145	11.344698329912	10.7282403925989	GeneID:72357,Genbank:XM_017321112.1,MGI:MGI:1919607	RIKEN cDNA 2210016L21 gene		GO:0003674,GO:0005575,GO:0008150	molecular_function|cellular_component|biological_process
2210404O09Rik	107.560181127384	106.656549526911	108.463812727858	1.01694469968289	0.0242412291831859	0.879608292315864	1	2.55018522237902	2.64599784451434	2.6673175769223	2.40892985637405	2.32000017784975	2.38084037124295	2.46296843538996	2.5798452300827	2.80419948643667	2.93553910492573	GeneID:70081,Genbank:NM_001256493.1,MGI:MGI:1917331	RIKEN cDNA 2210404O09 gene		GO:0006355,GO:0008150,GO:0003700,GO:0005575,GO:0005634	regulation of transcription, DNA-templated|biological_process|DNA binding transcription factor activity|cellular_component|nucleus
2210407C18Rik	2.14909056967191	0.412943731563211	3.88523740778062	9.40863636087399	3.23398564134233	0.0121526679872177	0.0966894862209946	0	0	0	0	0.123130901368165	0.230849841287462	0.354808035998126	0.309704137939229	0.12188592624713	0.170780555803022	GeneID:78354,Genbank:NM_144544.2,MGI:MGI:1925604	RIKEN cDNA 2210407C18 gene		GO:0003674,GO:0005575,GO:0008150	molecular_function|cellular_component|biological_process
2210408I21Rik	157.558442654083	156.326144539302	158.790740768864	1.01576573283263	0.022567710130252	0.856858195450889	1	1.2647805889627	1.43239513563614	1.16880977376826	1.20621182297132	1.0530303265902	1.26048633097843	1.02701453908537	1.46693196518527	1.09851147253956	1.54292512696472	GeneID:72371,Genbank:XM_017315609.1,MGI:MGI:1919621	RIKEN cDNA 2210408I21 gene		GO:0003674,GO:0005575,GO:0008150	molecular_function|cellular_component|biological_process
2210418O10Rik	12.0218232523488	14.0335616844117	10.0100848202859	0.713296100120111	-0.487427009105026	0.548046905201169	0.884854023604668	0.0411042590725629	0.408380279897355	0.345120996191415	0.0522677674430625	0.0964374230045053	0.103316591401704	0.079396972241389	0.138607744741915	0.122737301144716	0.242036722003792	GeneID:100504263,Genbank:NM_001305137.1,MGI:MGI:1924208	predicted gene 2210418O10Rik		GO:0003674,GO:0005575,GO:0008150	molecular_function|cellular_component|biological_process
2300002M23Rik	0.495107231568493	0.990214463136985	0	0	-Inf	0.425285753381591	0.800133041332322	0	0	0	0.206107973180426	0	0	0	0	0	0	GeneID:69542,Genbank:NM_175148.3,MGI:MGI:1916792	RIKEN cDNA 2300002M23 gene		GO:0005540,GO:0005576,GO:0005578,GO:0005614,GO:0008201,GO:0030198,GO:0043236,GO:0070052,GO:0001968,GO:0005518,GO:0005539	hyaluronic acid binding|extracellular region|proteinaceous extracellular matrix|interstitial matrix|heparin binding|extracellular matrix organization|laminin binding|collagen V binding|fibronectin binding|collagen binding|glycosaminoglycan binding
2300003K06Rik	0	0	0					0	0	0	0	0	0	0	0	0	0	GeneID:100502865,Genbank:NM_001195383.1,MGI:MGI:1916701	RIKEN cDNA 2300003K06 gene		GO:0003674,GO:0005575,GO:0008150	molecular_function|cellular_component|biological_process
2300009A05Rik	103.964497108181	102.817842035733	105.11115218063	1.02230459324463	0.0318251079121991	0.862161908318546	1	8.6596638377889	8.62211763706018	8.54325672431616	9.80715503689818	9.43289774829161	9.9478716933059	9.32181971277461	10.220443711953	9.24773796441749	8.63831659712021	GeneID:69478,Genbank:NM_027090.1,MGI:MGI:1916728	RIKEN cDNA 2300009A05 gene		GO:0008150,GO:0003674,GO:0005575,GO:0005576	biological_process|molecular_function|cellular_component|extracellular region
2310002L09Rik	5.55243544406359	4.54906450336152	6.55580638476567	1.44113287026844	0.527203355943103	0.41988190860073	0.795739675021346	0.0749895588362744	0.128454920101298	0.176296376905268	0.0238389944883384	0.150803972342938	0.259171201565894	0.0965665368286526	0.101148969610551	0.199038926828029	0.162682064818851	GeneID:71886,Genbank:NM_027104.3,MGI:MGI:1916780	RIKEN cDNA 2310002L09 gene		GO:0005886,GO:0031032,GO:0005200,GO:0005739,GO:0005856	plasma membrane|actomyosin structure organization|structural constituent of cytoskeleton|mitochondrion|cytoskeleton
2310007B03Rik	1141.76202383914	1167.63582927476	1115.88821840351	0.955681720641107	-0.0653978705167533	0.551769340068775	0.887777155316352	30.7630179694994	24.9137188853069	26.378911797933	24.4738299039053	21.446028510368	25.7839954739744	23.1278673903015	28.7918849126648	25.6322788008507	22.53717394944	GeneID:71874,Genbank:XM_006529877.1,MGI:MGI:1919124	RIKEN cDNA 2310007B03 gene		GO:0003674,GO:0005575,GO:0008150	molecular_function|cellular_component|biological_process
2310009A05Rik	112.781851388789	116.127619225463	109.436083552115	0.942377741677831	-0.0856226307935214	0.585655197772179	0.908052198709621	9.40480274767881	12.8881215387246	12.6343886166453	10.515719660912	15.6521830372454	14.0612535090416	10.0227937383358	11.7013546978426	12.3736198574429	10.9551676641339	GeneID:66364,Genbank:NM_001308425.1,MGI:MGI:1913614	RIKEN cDNA 2310009A05 gene
2310009B15Rik	53.2038034314571	52.2211949587312	54.186411904183	1.03763255411916	0.0532956477415061	0.821784927477129	1	4.25115940373065	5.14602558026826	5.04471398853218	4.14439457945425	5.41441722767526	5.07556325741352	5.93055521933236	5.92527475394625	4.51340809907061	4.12814388449256	GeneID:69549,Genbank:NM_001081226.1,MGI:MGI:1916799	RIKEN cDNA 2310009B15 gene		GO:0003674,GO:0005575,GO:0008150	molecular_function|cellular_component|biological_process
2310011J03Rik	660.858627143988	634.815767572951	686.901486715025	1.08204855928707	0.113765244701376	0.185757146858239	0.532415365209401	20.5820348049376	20.5857410522506	20.2132229139833	18.3265395494563	20.6298440357077	21.6679849447254	21.7623080813787	23.2884070682722	24.078311260292	20.7986491315601	GeneID:66374,Genbank:NM_025521.3,MGI:MGI:1913624	RIKEN cDNA 2310011J03 gene		GO:0003674,GO:0005575,GO:0008150	molecular_function|cellular_component|biological_process
2310022A10Rik	267.044728846378	257.701468733094	276.387988959662	1.07251227677682	0.100994161984655	0.373513669587501	0.755182659471672	4.97574624429978	4.75719501028705	4.74126410195734	5.05800903793508	4.61527371059602	5.41713046406218	5.94177664336058	5.17018781294115	5.9315130168627	4.15995463731276	GeneID:66367,Genbank:XM_017312231.1,MGI:MGI:1913617	RIKEN cDNA 2310022A10 gene		GO:0003674,GO:0005654,GO:0008150	molecular_function|nucleoplasm|biological_process
2310022B05Rik	1798.04738532104	1653.75018237332	1942.34458826876	1.17450906973221	0.232057854096947	0.00156164684985086	0.0220892710700074	25.9191459129355	26.5889487801428	25.8353966866986	26.0567346317727	26.7177487099517	33.8247023271363	30.1684285683388	33.5636872571365	31.334486993617	29.4212155171029	GeneID:69551,Genbank:NM_175149.4,MGI:MGI:1916801	RIKEN cDNA 2310022B05 gene		GO:0008150,GO:0003674,GO:0005737,GO:0005829	biological_process|molecular_function|cytoplasm|cytosol
2310030G06Rik	422.4544432759	432.180082907477	412.728803644323	0.954992652293701	-0.0664384617810908	0.49008563704561	0.847488637055409	17.8939658623447	17.8554407458036	17.8977525623282	17.106762635837	20.4816159442072	19.281677232704	18.4145465907943	18.5853902023908	16.5568095378765	16.7175188513847	GeneID:66952,Genbank:NM_025865.2,MGI:MGI:1914202	RIKEN cDNA 2310030G06 gene		GO:0003674,GO:0008150	molecular_function|biological_process
2310033P09Rik	296.26550169031	269.281016745627	323.249986634993	1.20041876899309	0.263537781297728	0.0119601677289831	0.0957922412900505	11.1530327884019	12.756369304502	12.3303319094314	9.39494197427545	11.2143722023636	14.6030168005247	12.9510642037723	14.0485584179931	15.9387666443094	12.548226137041	GeneID:67862,Genbank:NM_024210.2,MGI:MGI:1915112	RIKEN cDNA 2310033P09 gene		GO:0005575,GO:0008150	cellular_component|biological_process
2310034C09Rik	0	0	0					0	0	0	0	0	0	0	0	0	0	GeneID:117172,Genbank:NM_054100.2,MGI:MGI:2152338	RIKEN cDNA 2310034C09 gene		GO:0003674,GO:0005575,GO:0008150	molecular_function|cellular_component|biological_process
2310034P14Rik	47.8801726251395	49.9456441006045	45.8147011496745	0.917291226786281	-0.124548253392813	0.591940973068419	0.912171998160979	1.86757410699228	2.72295471373505	1.96919037971826	1.82251224207465	2.18354114543787	2.62001559000649	2.01343561812785	1.4059869656655	2.11823411842285	1.7767411339636	GeneID:69579,Genbank:XM_006508373.3,MGI:MGI:1916829	RIKEN cDNA 2310034P14 gene
2310035C23Rik	839.711940194807	857.939505489499	821.484374900114	0.957508506886408	-0.0626427903162784	0.445366501084742	0.815700792849117	8.25909046574307	8.97962122018897	7.90879823871663	7.69064405956706	7.8436966092085	7.8031690590176	8.1932307589625	8.28609726104652	7.71586165165027	8.0233211407134	GeneID:227446,Genbank:XM_006529501.3,MGI:MGI:1922832	RIKEN cDNA 2310035C23 gene		GO:0003674,GO:0005575,GO:0008150	molecular_function|cellular_component|biological_process
2310036O22Rik	1220.30821106529	1188.22581955265	1252.39060257793	1.05400049550298	0.0758755452099683	0.334549931016424	0.721038488434442	67.6700062245714	68.6798919112903	71.4710142436131	64.3633608947434	77.1023065950607	74.6709950471616	71.4298450842018	83.8124671229845	80.4759343434505	68.0882802545749	GeneID:68544,Genbank:NM_026760.2,MGI:MGI:1922833	RIKEN cDNA 2310036O22 gene		GO:0005575,GO:0008408,GO:0008409,GO:0016075,GO:0016787,GO:0090503,GO:0003723,GO:0004518,GO:0004527	cellular_component|3'-5' exonuclease activity|5'-3' exonuclease activity|rRNA catabolic process|hydrolase activity|RNA phosphodiester bond hydrolysis, exonucleolytic|RNA binding|nuclease activity|exonuclease activity
2310039H08Rik	138.473268911932	131.954974600257	144.991563223606	1.09879573439988	0.135923214896549	0.324148287240361	0.709386210483481	8.86247884088934	8.3914796783173	9.4215442436611	8.38552821906225	9.6830586846952	10.1952458205076	10.4464880025278	10.3068575540935	9.93244155652793	9.66718101755367	GeneID:67101,Genbank:NM_025966.3,MGI:MGI:1914351	RIKEN cDNA 2310039H08 gene		GO:0003674,GO:0005575,GO:0008150	molecular_function|cellular_component|biological_process
2310045n01rik-mef2b	0	0	0					0	0	0	0	0	0	0	0	0	0	GeneID:105980076,Genbank:NM_001310055.1	2310045N01Rik-mef2b readthrough
2310050C09Rik	0	0	0					0	0	0	0	0	0	0	0	0	0	GeneID:66533,Genbank:NM_025621.2,MGI:MGI:1913783	RIKEN cDNA 2310050C09 gene		GO:0018149,GO:0030216,GO:0001533,GO:0005198,GO:0005737	peptide cross-linking|keratinocyte differentiation|cornified envelope|structural molecule activity|cytoplasm
2310057J18Rik	0	0	0					0	0	0	0	0	0	0	0	0	0	GeneID:67719,Genbank:NM_026336.3,MGI:MGI:1914969	RIKEN cDNA 2310057J18 gene		GO:0008150,GO:0003674,GO:0005576,GO:0007275	biological_process|molecular_function|extracellular region|multicellular organism development
2310057M21Rik	169.724202525084	159.911207643497	179.53719740667	1.12273054560958	0.167011723679943	0.198988121235471	0.552605865237635	1.99059441055591	2.0997374091897	1.96603508559199	2.16069608359052	1.96203815145638	2.18487689371467	2.2766633628139	2.54367925907727	2.51573557873006	2.22819078645551	GeneID:68277,Genbank:XM_011241888.2,MGI:MGI:1915527	RIKEN cDNA 2310057M21 gene		GO:0005575,GO:0008150,GO:0042802	cellular_component|biological_process|identical protein binding
2310057N15Rik	0	0	0					0	0	0	0	0	0	0	0	0	0	GeneID:69696,Genbank:NM_027170.1,MGI:MGI:1916946	RIKEN cDNA 2310057N15 gene		GO:0003674,GO:0005575,GO:0008150	molecular_function|cellular_component|biological_process
2310061I04Rik	320.675062458345	365.699313234372	275.650811682318	0.753763547555959	-0.40781606777029	7.03309565511876e-05	0.00176719306867971	8.40968386238406	8.64332543397096	9.97774132759821	9.59432114649848	9.93111417865912	7.95142601701187	7.51481352397293	6.54626404512304	7.06663107756885	6.99066718360479	GeneID:69662,Genbank:NM_001033630.1,MGI:MGI:1916912	RIKEN cDNA 2310061I04 gene		GO:0003674,GO:0005739,GO:0008150	molecular_function|mitochondrion|biological_process
2310061N02Rik	0	0	0					0	0	0	0	0	0	0	0	0	0	GeneID:69661,Genbank:NM_027155.1,MGI:MGI:1916911	RIKEN cDNA 2310061N02 gene		GO:0005515,GO:0005575,GO:0008150	protein binding|cellular_component|biological_process
2310079G19Rik	0	0	0					0	0	0	0	0	0	0	0	0	0	GeneID:69699,Genbank:NM_027173.1,MGI:MGI:1916949	RIKEN cDNA 2310079G19 gene		GO:0003674,GO:0005575,GO:0008150	molecular_function|cellular_component|biological_process
2410002F23Rik	691.037978734183	662.91859605594	719.157361412426	1.08483509995206	0.117475762889585	0.180250336927773	0.52449021312102	9.34110482955541	11.5010882825164	9.60434201512234	11.1888856022146	9.76112579494094	11.0734418881815	10.5919565230236	13.2070693844287	11.6932869761352	10.7300386953923	GeneID:668661,Genbank:XM_011250893.2,MGI:MGI:1914226	RIKEN cDNA 2410002F23 gene
2410004B18Rik	329.4053963871	318.229041472076	340.581751302124	1.07024094886704	0.0979356345725822	0.325875067807818	0.711191143697068	10.4699932165666	10.969824250912	10.7879967435621	8.72489229181863	11.4815311631608	11.497540148042	11.0609325108302	11.6543690299393	11.6352443006231	11.8135733089245	GeneID:66421,Genbank:XM_006501885.3,MGI:MGI:1913671	RIKEN cDNA 2410004B18 gene		GO:0005634,GO:0008150	nucleus|biological_process
2410004P03Rik	574.506659032354	626.060396192147	522.952921872561	0.835307464029491	-0.259620765344239	0.00361195642730938	0.041174528453242	16.0896421766775	18.0916352896498	18.9666809324191	16.8152089342695	18.6063144905623	15.0833725183171	13.9657661109341	15.3643320780764	13.2054920352797	18.4217319381764	GeneID:73667,Genbank:NM_001201333.1,MGI:MGI:1920917	RIKEN cDNA 2410004P03 gene		GO:0003674,GO:0005575,GO:0008150	molecular_function|cellular_component|biological_process
2410015M20Rik	596.930600057187	576.310899282437	617.550300831937	1.07155755964506	0.0997093477131356	0.252035343375196	0.626967678412011	39.2244061434019	38.7720844719209	40.5282853938625	38.8389318679809	42.7447700944936	44.8510665483619	40.2980471861324	43.2945054222919	47.6460964807241	44.3733877856623	GeneID:224904,Genbank:NM_153152.3,MGI:MGI:2442174	RIKEN cDNA 2410015M20 gene		GO:0005739,GO:0005743,GO:0016020,GO:0016021,GO:0042407,GO:0044284,GO:0061617,GO:0003674,GO:0005654	mitochondrion|mitochondrial inner membrane|membrane|integral component of membrane|cristae formation|mitochondrial crista junction|MICOS complex|molecular_function|nucleoplasm
2410016O06Rik	369.08929490013	334.278045281487	403.900544518774	1.20827721180032	0.272951486292469	0.00538963071227287	0.0546131098605563	6.32318182599986	8.34216694844384	7.13541925827324	6.81980182562424	8.78554202046768	9.81783415483131	9.01604626058721	9.21128225299969	9.2688635794133	9.08560807140476	GeneID:71952,Genbank:NM_023633.3,MGI:MGI:1919202	RIKEN cDNA 2410016O06 gene		GO:0051864,GO:0032453,GO:0005634,GO:0055114,GO:0034720,GO:0070544,GO:0042254,GO:0005730,GO:0006325,GO:0006338,GO:0006351,GO:0045668,GO:0006355,GO:0045892,GO:0016491,GO:0016706,GO:0046872,GO:0030685,GO:0003723,GO:0051213,GO:0030961,GO:0005506,GO:0005515	histone demethylase activity (H3-K36 specific)|histone demethylase activity (H3-K4 specific)|nucleus|oxidation-reduction process|histone H3-K4 demethylation|histone H3-K36 demethylation|ribosome biogenesis|nucleolus|chromatin organization|chromatin remodeling|transcription, DNA-templated|negative regulation of osteoblast differentiation|regulation of transcription, DNA-templated|negative regulati…
2410089E03Rik	546.201149326699	565.509832221848	526.892466431549	0.93171229996378	-0.102043555771627	0.25847582558725	0.634143747639806	2.74481628326611	3.02965616841925	2.69396801270486	2.85480479330721	2.62727318069305	2.41024430793416	2.77344507020193	2.60736394895459	2.48456068960078	3.0802877567591	GeneID:73692,Genbank:XM_011245335.1,MGI:MGI:1920942	RIKEN cDNA 2410089E03 gene		GO:0060976,GO:0003281,GO:1904491,GO:0003674,GO:0007507,GO:0016020,GO:0016021,GO:0021549,GO:0030030,GO:0035869,GO:0042733,GO:0042995,GO:0060021,GO:0001736,GO:0060271,GO:0001822,GO:0003279	coronary vasculature development|ventricular septum development|protein localization to ciliary transition zone|molecular_function|heart development|membrane|integral component of membrane|cerebellum development|cell projection organization|ciliary transition zone|embryonic digit morphogenesis|cell projection|roof of mouth development|establishment of planar polarity|cilium assembly|kidney develo…
2410124H12Rik	0.103235932890803	0.206471865781606	0	0	-Inf	0.98786005217702	1	0	0	0	0	0.0769349816350025	0	0	0	0	0	GeneID:76785,Genbank:NM_029740.1,MGI:MGI:1924035	RIKEN cDNA 2410124H12 gene		GO:0003674,GO:0005575,GO:0008150	molecular_function|cellular_component|biological_process
2410131K14Rik	207.578363122254	235.22022251368	179.936503730827	0.764970383107098	-0.386524201946969	0.00102642893677318	0.0159228756970046	4.56591857190034	3.86219202019624	5.00749625548132	5.12518738882095	4.50977302460458	3.3515592687892	4.3317144379891	3.16791374953493	3.61960115810297	3.68161089311395	GeneID:76792,Genbank:NM_001081236.1,MGI:MGI:1924042	RIKEN cDNA 2410131K14 gene		GO:0008150,GO:0003674,GO:0005575,GO:0005576	biological_process|molecular_function|cellular_component|extracellular region
2410137M14Rik	5.8040108655621	2.68273640870267	8.92528532242154	3.32693338543002	1.73419297969481	0.00770240147831649	0.0695411317469804	0.124722518665649	0.128187615065249	0.125663940994738	0.0594734683304443	0.376225401521457	0.411459818271612	0.542056438811009	0.820125200420343	0.372421390833716	0.637778175833176	GeneID:76797,Genbank:NM_029747.3,MGI:MGI:1924047	RIKEN cDNA 2410137M14 gene		GO:0003674,GO:0005575,GO:0008150	molecular_function|cellular_component|biological_process
2410141K09Rik	0	0	0					0	0	0	0	0	0	0	0	0	0	GeneID:76803,Genbank:NM_183119.3,MGI:MGI:1924053	RIKEN cDNA 2410141K09 gene	zf-C2H2	GO:0003700,GO:0005575,GO:0006355	DNA binding transcription factor activity|cellular_component|regulation of transcription, DNA-templated
2510002D24Rik	238.392273190436	233.314690041215	243.469856339656	1.0435256189683	0.0614660196686359	0.609336778667547	0.923518063824064	10.5082771408234	9.90020419923576	9.2200306707523	10.1469364250956	9.86166582775941	10.8952880450493	10.5294756559622	11.1620186805461	11.6359012878789	9.03723015829728	GeneID:72307,Genbank:NM_001033164.2,MGI:MGI:1919557	RIKEN cDNA 2510002D24 gene		GO:0003674,GO:0005575,GO:0008150	molecular_function|cellular_component|biological_process
2510009E07Rik	1411.00497041984	1415.41341662532	1406.59652421436	0.993770800596212	-0.00901494226671255	0.898219406778426	1	13.5274058236148	15.3740738796498	13.6926608208311	14.5148546677383	14.7886793513108	13.5185403306182	14.4771732955748	15.2275719171475	14.7535195538982	15.4420148956439	GeneID:72190,Genbank:NM_001001881.2,MGI:MGI:1919440	RIKEN cDNA 2510009E07 gene		GO:0003674,GO:0005575,GO:0008150	molecular_function|cellular_component|biological_process
2510039O18Rik	1259.44907227252	1236.15650597352	1282.74163857152	1.03768546488482	0.0533692115023687	0.486788004943468	0.845446899158574	21.5733174141677	22.1348718230169	23.4780130332233	20.8724904964006	22.4501679958914	24.0961819930287	22.0966492990482	24.9499469722674	24.0720548663815	22.6738117936613	GeneID:77034,Genbank:XM_006539279.3,MGI:MGI:1924284	RIKEN cDNA 2510039O18 gene		GO:0016021,GO:0003674,GO:0008150,GO:0016020	integral component of membrane|molecular_function|biological_process|membrane
2610002M06Rik	629.081058109389	618.50884534071	639.653270878068	1.03418613282032	0.04849586527576	0.580296887524763	0.904033261514858	5.34623439198139	5.85538951543982	5.52613741205976	5.66224678501394	5.37563759474492	5.8138042792024	5.8678965209415	6.10898568890781	5.76242734867112	5.95786960776841	GeneID:67028,Genbank:NM_025921.3,MGI:MGI:1914278	RIKEN cDNA 2610002M06 gene		GO:0005768,GO:0007034,GO:0007049,GO:0008150,GO:0015031,GO:0016020,GO:0051301,GO:0003674,GO:0005575,GO:0005737	endosome|vacuolar transport|cell cycle|biological_process|protein transport|membrane|cell division|molecular_function|cellular_component|cytoplasm	mmu04144,mmu04217	Endocytosis|Necroptosis
2610008E11Rik	693.894199427791	682.803401815875	704.984997039707	1.03248606431198	0.0461223094087185	0.594391752918713	0.913277028279673	8.08502722321955	8.92276286229475	8.08211332505921	8.20691881688368	8.84417395353059	8.55386928085832	9.10789445599063	8.53857951876547	9.77803315204241	8.72064453965176	GeneID:72128,Genbank:XM_011243581.2,MGI:MGI:1919378	RIKEN cDNA 2610008E11 gene	zf-C2H2	GO:0032502,GO:0003674,GO:0005575,GO:0008150	developmental process|molecular_function|cellular_component|biological_process
2610020H08Rik	132.12382309567	133.193504886788	131.054141304553	0.983937928624569	-0.0233607883574737	0.878426276061403	1	1.00178908742516	1.20562486692916	1.00072379677873	1.1677096293864	1.17087714907366	1.21058756056104	1.05022240009847	1.20400187390159	0.988591596726325	1.1543048730718	GeneID:434234,Genbank:XM_017322343.1,MGI:MGI:1919402	RIKEN cDNA 2610020H08 gene		GO:0003674,GO:0005730,GO:0008150	molecular_function|nucleolus|biological_process
2610028H24Rik	1004.02023977957	1065.43666196994	942.603817589205	0.88471126556353	-0.176721400941238	0.0528937735828722	0.257250661800322	28.5330831600901	23.9840275355111	28.1930567766029	27.4120595454446	27.6870467120476	27.6614839385421	21.0165202176152	26.209469978846	22.1294723520905	26.6504096141783	GeneID:76964,Genbank:XM_006514295.3,MGI:MGI:1924214	RIKEN cDNA 2610028H24 gene		GO:0003674,GO:0005575,GO:0008150	molecular_function|cellular_component|biological_process
2610042L04Rik	2.68807163632035	3.0830922692551	2.29305100338561	0.743750365907676	-0.427109621807238	0.731676054004141	0.976481733938753	0	0.0553968260548764	0.0434449676100912	0.0205613709455773	0.0433566443266801	0.0203216137264442	0	0.0327157488638442	0.0107295664492128	0.0601349598970674	GeneID:554327,Genbank:XM_017316088.1,MGI:MGI:1914305	RIKEN cDNA 2610042L04 gene		GO:0007416,GO:0010821,GO:0060025,GO:0001933,GO:0005515,GO:0005575	synapse assembly|regulation of mitochondrion organization|regulation of synaptic activity|negative regulation of protein phosphorylation|protein binding|cellular_component
2610044O15Rik8	182.388989695467	190.857144551743	173.920834839191	0.91126185109638	-0.134062422861452	0.283482605360335	0.663406610289214	6.01385860694419	5.33808307499334	5.38600179533752	5.6195060363355	5.80261305743726	4.52334406074495	5.16282984513188	4.73184675796924	5.98579313138988	5.98667904813103	GeneID:72139,Genbank:NM_153780.3,MGI:MGI:1919389	RIKEN cDNA 2610044O15 gene		GO:0003700,GO:0005575,GO:0006355	DNA binding transcription factor activity|cellular_component|regulation of transcription, DNA-templated
2610301B20Rik	498.037865257557	529.311962444141	466.763768070973	0.881831133979389	-0.181425681162619	0.0500977649232063	0.248043691038754	11.5542214139024	11.2193949066455	11.7103184558151	11.7798674091095	12.3510385916319	11.4921430020306	9.64037567348857	9.89035650443545	10.0712687905645	12.0561067508719	GeneID:67157,Genbank:XM_006538200.3,MGI:MGI:1914407	RIKEN cDNA 2610301B20 gene		GO:0005886,GO:0008150,GO:0030054,GO:0097546,GO:0003674,GO:0005737,GO:0005829	plasma membrane|biological_process|cell junction|ciliary base|molecular_function|cytoplasm|cytosol
2610305D13Rik	114.746190077331	113.567385086365	115.924995068297	1.02075956913281	0.0296430922025337	0.880830346129251	1	1.38206688482568	3.14223872410526	2.42632386072429	2.05698317581558	2.58983576571399	2.36854087935855	2.26511507039383	2.43615487075411	2.6261780141671	2.43364501912627	GeneID:112422,Genbank:NM_145078.2,MGI:MGI:2148252	RIKEN cDNA 2610305D13 gene		GO:0005634,GO:0006355,GO:0008150,GO:0003674,GO:0003700,GO:0005575	nucleus|regulation of transcription, DNA-templated|biological_process|molecular_function|DNA binding transcription factor activity|cellular_component
2610318N02Rik	10.1626341754599	11.7347356945121	8.59053265640764	0.732060174173765	-0.449965854282364	0.339783473517741	0.726556202943874	0.368093909771605	0.447105996094518	0.26972533240806	0.255307940971882	0.572001088644854	0.252330905923392	0.25854911473478	0.473931865675241	0.266455337527845	0.186672046727621	GeneID:70458,Genbank:XM_006522540.1,MGI:MGI:1917708	RIKEN cDNA 2610318N02 gene		GO:0003674,GO:0005575,GO:0008150	molecular_function|cellular_component|biological_process
2610507B11Rik	5276.9100843141	5505.0033354706	5048.8168331576	0.91713238403079	-0.12479809934426	0.0680186946264751	0.302795682163142	35.7712390524137	35.1421908029798	33.3897270444309	34.8615793494439	32.5538235832582	31.4481953678537	33.7357678368532	30.9406742366505	31.6944090063471	34.0696032089085	GeneID:72503,Genbank:XM_006534313.2,MGI:MGI:1919753	RIKEN cDNA 2610507B11 gene		GO:0008150,GO:0003674,GO:0005575,GO:0005576	biological_process|molecular_function|cellular_component|extracellular region
2610524H06Rik	55.2031220078123	61.4665896137276	48.939654401897	0.796199280120254	-0.328798527863287	0.10430909587727	0.39158198425278	2.6828539663238	4.34142287847968	3.16320740361093	2.77637254539423	4.13250758496585	2.52878290428305	2.3705807456291	3.23377002103064	3.1248584953993	2.70664590927182	GeneID:330173,Genbank:NM_181075.3,MGI:MGI:2447819	RIKEN cDNA 2610524H06 gene		GO:0003674,GO:0005575,GO:0008150	molecular_function|cellular_component|biological_process
2610528A11Rik	2.11379551672083	3.24873079400505	0.978860239436617	0.301305433261177	-1.73070140646119	0.12636858688973	0.436297815194617	0.142704998208713	0.14666969184053	0	0.476338426905873	0.358724616750508	0	0.0689122309775901	0	0.213058533777225	0.0663393605213681	GeneID:70045,Genbank:NM_001206684.1,MGI:MGI:1917295	RIKEN cDNA 2610528A11 gene		GO:0005615,GO:0006935,GO:0008009,GO:0042742,GO:0048247,GO:0005125,GO:0005575,GO:0005576	extracellular space|chemotaxis|chemokine activity|defense response to bacterium|lymphocyte chemotaxis|cytokine activity|cellular_component|extracellular region
2610528J11Rik	126.340999673936	131.492107854966	121.189891492907	0.921651447146754	-0.11770684374095	0.400949539597936	0.780334752804476	5.70500961884427	5.57748391344735	6.35559158152234	5.79469996892889	6.20275885899055	5.33366350843916	6.04744823179092	6.19365668258448	5.67838547975828	4.82982487881795	GeneID:66451,Genbank:XM_006503272.2,MGI:MGI:1913701	RIKEN cDNA 2610528J11 gene		GO:0016020,GO:0016021,GO:0003674,GO:0005768,GO:0005886	membrane|integral component of membrane|molecular_function|endosome|plasma membrane
2700049A03Rik	260.566505008448	281.05479020801	240.078219808887	0.854204333721564	-0.227346877517529	0.0386682592195511	0.212344610037311	2.24656748217368	2.30046238654441	2.13823752066042	2.37971562653391	2.25892314680735	2.0862961278825	2.16172807547959	1.65210760929211	1.9885463152541	2.05018903387199	GeneID:76967,Genbank:NM_001163378.1,MGI:MGI:1924217	RIKEN cDNA 2700049A03 gene		GO:0005813,GO:0005814,GO:0005856,GO:0007224,GO:0030030,GO:0036064,GO:0042995,GO:0060271,GO:0005515,GO:0070201,GO:0005737	centrosome|centriole|cytoskeleton|smoothened signaling pathway|cell projection organization|ciliary basal body|cell projection|cilium assembly|protein binding|regulation of establishment of protein localization|cytoplasm
2700060E02Rik	1434.5230176521	1429.4763851377	1439.5696501665	1.00706081270998	0.0101508050389171	0.88710764720751	1	46.2976597102449	51.4391007056451	49.1306479241761	47.4925184420748	53.9518022537222	50.3395979653161	48.4059590771778	49.6188280006734	54.579670222322	54.0053357331489	GeneID:68045,Genbank:NM_026528.3,MGI:MGI:1915295	RIKEN cDNA 2700060E02 gene		GO:0005654,GO:0005737,GO:0005813,GO:0005856,GO:0006351,GO:0006355,GO:0006388,GO:0006469,GO:0042802,GO:0045944,GO:0048471,GO:0000993,GO:0072669,GO:0003723,GO:0072686,GO:0005634	nucleoplasm|cytoplasm|centrosome|cytoskeleton|transcription, DNA-templated|regulation of transcription, DNA-templated|tRNA splicing, via endonucleolytic cleavage and ligation|negative regulation of protein kinase activity|identical protein binding|positive regulation of transcription by RNA polymerase II|perinuclear region of cytoplasm|RNA polymerase II core binding|tRNA-splicing ligase complex|R…
2700062C07Rik	192.329575113832	186.877326268628	197.781823959035	1.05835110073617	0.0818183110648793	0.513557865274973	0.862624847682256	9.04268474114395	9.45507873911509	8.63696059569453	10.7176146053821	9.61799094538745	11.7258074179923	9.38969212320233	9.62375598555267	11.237598944343	9.67089026577199	GeneID:68046,Genbank:NM_026529.4,MGI:MGI:1915296	RIKEN cDNA 2700062C07 gene		GO:0003674,GO:0005575,GO:0008150	molecular_function|cellular_component|biological_process
2700081O15Rik	976.60027135439	954.643550782749	998.556991926031	1.04599983010127	0.0648826172520897	0.418123778794889	0.793907578727583	5.52796949056813	6.39174374300559	6.16921116564755	5.74792624833305	5.86717065496871	5.92816012635783	6.97024616134474	6.55019659994672	6.13262872054583	6.33524762545063	GeneID:108899,Genbank:NM_175381.6,MGI:MGI:1919667	RIKEN cDNA 2700081O15 gene	zf-BED	GO:0008150,GO:0003674,GO:0003676,GO:0005575	biological_process|molecular_function|nucleic acid binding|cellular_component
2700094K13Rik	291.873201079411	280.734339621874	303.012062536948	1.07935517594705	0.110169680637335	0.297342181374296	0.680840447511497	22.4432254847075	21.6099055747406	20.9464361792397	18.5500786513008	23.9127400582604	23.9749355424394	20.4587838547834	26.209469978846	25.6304750618664	22.9896390627802	GeneID:72657,Genbank:NM_001037279.2,MGI:MGI:1919907	RIKEN cDNA 2700094K13 gene
2700097O09Rik	96.2929390690782	93.5940212641918	98.9918568739646	1.05767286774158	0.0808934789968648	0.597761746716604	0.914580068113552	3.1365711538448	3.12297174255723	2.99565024694149	2.52393007787558	3.08811703994647	2.92564770844248	3.15552069164495	3.0408406769534	3.08941326385631	3.94902020111451	GeneID:72658,Genbank:NM_028314.2,MGI:MGI:1919908	RIKEN cDNA 2700097O09 gene
2810004N23Rik	231.445338993858	215.681279019503	247.209398968213	1.14617921449668	0.196832638903902	0.0834404500430315	0.343346596457445	8.27482470076223	8.66518596193602	8.25863056501234	8.18943634101559	7.53539733293338	9.71273145549982	9.57511016008738	9.35821923144676	9.90675932020586	9.6530969923336	GeneID:66523,Genbank:NM_025615.2,MGI:MGI:1913773	RIKEN cDNA 2810004N23 gene		GO:0005694,GO:0008150	chromosome|biological_process
2810006K23Rik	151.457999402509	156.916738042293	145.999260762724	0.930425030396521	-0.104038186013469	0.449289056666109	0.81923049785899	3.07172508644254	2.84905876400229	2.96281102548444	2.53650212327377	2.86262244166905	2.48927067140363	2.78577693726908	2.23584880360322	3.16924568993623	2.97780804540291	GeneID:72650,Genbank:NM_001134717.2,MGI:MGI:1919900	RIKEN cDNA 2810006K23 gene		GO:0005762,GO:0006412,GO:0006415,GO:0016150,GO:0070126,GO:0072344,GO:0003747,GO:0004045,GO:0005739	mitochondrial large ribosomal subunit|translation|translational termination|translation release factor activity, codon nonspecific|mitochondrial translational termination|rescue of stalled ribosome|translation release factor activity|aminoacyl-tRNA hydrolase activity|mitochondrion
2810021J22Rik	173.850062741304	175.303263523865	172.396861958743	0.983420721858228	-0.0241193400876548	0.853556214883582	1	1.54533181524691	1.36607240961994	1.23430267707797	1.50431592264351	1.16738585388721	1.4113039484409	1.46154894032982	1.4418044679636	1.21933870095216	1.36231525150812	GeneID:69944,Genbank:XM_017314749.1,MGI:MGI:1917194	RIKEN cDNA 2810021J22 gene	zf-C2H2	GO:0005634,GO:0008150,GO:0043565,GO:0003674,GO:0003700,GO:0005575	nucleus|biological_process|sequence-specific DNA binding|molecular_function|DNA binding transcription factor activity|cellular_component
2810403A07Rik	1514.03804444275	1514.48697083421	1513.58911805128	0.999407157142831	-0.000855545077022877	0.997544642483486	1	19.1599005791698	20.7801007365181	20.7759856545119	19.3460131297151	18.5916650851202	20.0802377780094	19.9927630468069	20.9414922421903	19.5505812842494	20.7660983049615	GeneID:74200,Genbank:XM_017319752.1,MGI:MGI:1921450	RIKEN cDNA 2810403A07 gene		GO:0005515,GO:0005634,GO:0005681,GO:0005737,GO:0006376,GO:0006397,GO:0008380,GO:0003723	protein binding|nucleus|spliceosomal complex|cytoplasm|mRNA splice site selection|mRNA processing|RNA splicing|RNA binding
2810408A11Rik	28.2995264005643	25.7174138790195	30.881638922109	1.20080654561082	0.264003746240563	0.33759612813786	0.723643552443653	0.539649747290305	0.739523381618611	0.498412838084589	0.428883285584279	0.610444925144757	0.67821162209005	0.629775636495492	0.545926160282372	0.716175079774716	0.898941197094053	GeneID:70419,Genbank:XM_006534171.3,MGI:MGI:1917669	RIKEN cDNA 2810408A11 gene		GO:0000164,GO:0004864,GO:0043666	protein phosphatase type 1 complex|protein phosphatase inhibitor activity|regulation of phosphoprotein phosphatase activity
2810417H13Rik	73.9705973833047	76.1135035645717	71.8276912020378	0.943691826524606	-0.0836122871344347	0.743155508500612	0.980546882593002	1.22031605506336	2.02068683949211	1.34337227244794	1.7026055544034	2.09049137362642	1.87445815828805	1.17858102950529	1.44026047490917	1.37207196532196	2.24814560171533	GeneID:68026,Genbank:NM_026515.2,MGI:MGI:1915276	RIKEN cDNA 2810417H13 gene		GO:0005634,GO:0005737,GO:0005813,GO:0006260,GO:0006281,GO:0006974,GO:0007098,GO:0009411,GO:0019985,GO:0048471,GO:0003682,GO:0051726	nucleus|cytoplasm|centrosome|DNA replication|DNA repair|cellular response to DNA damage stimulus|centrosome cycle|response to UV|translesion synthesis|perinuclear region of cytoplasm|chromatin binding|regulation of cell cycle
2810428I15Rik	412.288850168594	384.354880765453	440.222819571734	1.14535509135468	0.195794942528804	0.0378346576962226	0.209257283454244	27.2830509581108	31.7264347286492	31.3374452855627	24.8301730279605	30.5683138736184	37.8396082874786	30.4906746831193	35.6439029413457	33.5955129647915	33.9182029874916	GeneID:66462,Genbank:XM_006509716.2,MGI:MGI:1913712	RIKEN cDNA 2810428I15 gene		GO:0003674,GO:0005575,GO:0008150	molecular_function|cellular_component|biological_process
2810459M11Rik	16.1809087038938	13.9672285284808	18.3945888793068	1.31698202272542	0.397235652426693	0.287649413890103	0.669326901058284	0.194328991856716	0.199727926204936	0.326326355330076	0.231662639323781	0.146548321367184	0.213697233746589	0.218963390173165	0.39317828235287	0.257896129747755	0.406520272279245	GeneID:72792,Genbank:NM_001144992.1,MGI:MGI:1920042	RIKEN cDNA 2810459M11 gene		GO:0005515,GO:0005575,GO:0008150	protein binding|cellular_component|biological_process
2810474O19Rik	2417.84817034391	2716.4127428867	2119.28359780112	0.780177314125311	-0.358126046377167	2.25931651495674e-05	0.000702953028138992	21.5930381051642	21.5746427629204	20.6407461029728	21.8782770710314	20.2035837831904	14.8942772878543	17.097324325392	15.0442434677279	17.1411213901807	20.747124510581	GeneID:67246,Genbank:XM_006507086.3,MGI:MGI:1914496	RIKEN cDNA 2810474O19 gene		GO:0003674,GO:0005575,GO:0008150	molecular_function|cellular_component|biological_process
2900011O08Rik	1.00049637218411	0.831391216512004	1.16960152785621	1.40680043838221	0.492417689643488	0.88921847937826	1	0.00912423703025937	0	0.0183862159946631	0	0.00917441847981677	0	0.0264365595157602	0	0.0181633120811437	0.00848317939008022	GeneID:67254,Genbank:NM_144518.3,MGI:MGI:1914504	RIKEN cDNA 2900011O08 gene		GO:0021822,GO:0005515,GO:0007026,GO:0015630	negative regulation of cell motility involved in cerebral cortex radial glia guided migration|protein binding|negative regulation of microtubule depolymerization|microtubule cytoskeleton
2900026A02Rik	1979.44841637242	2020.67102773034	1938.22580501449	0.95919908704365	-0.0600978092776631	0.470569513195654	0.832431262160204	8.38002885969364	8.22809613214076	8.97041956053197	10.220087880557	8.47146778548496	7.70322372148303	9.57882315345391	8.29954781787614	8.9514512141012	9.13313279054749	GeneID:243219,Genbank:XM_006534937.3,MGI:MGI:1920194	RIKEN cDNA 2900026A02 gene		GO:0003674,GO:0005575,GO:0008150	molecular_function|cellular_component|biological_process
2900092C05Rik	0	0	0					0	0	0	0	0	0	0	0	0	0	GeneID:73090,Genbank:XM_017312332.1,MGI:MGI:1920340	RIKEN cDNA 2900092C05 gene		GO:0003674,GO:0008150	molecular_function|biological_process
3010026O09Rik	58.6762113425889	54.7885419600923	62.5638807250855	1.14191541674273	0.191455792237468	0.341209813089418	0.727317424893733	1.72213251767587	1.30706035793447	1.49488244149929	1.69291987086979	0.825841858365903	2.02279905747969	1.48411763453112	1.7421618329165	1.55587145392917	1.47797317939551	GeneID:68067,Genbank:NM_026543.3,MGI:MGI:1915317	RIKEN cDNA 3010026O09 gene		GO:0006281,GO:0006974,GO:0007095,GO:0010212,GO:0030870,GO:0045860,GO:0071168,GO:1905168,GO:2001032,GO:0003682,GO:0005634,GO:0005654	DNA repair|cellular response to DNA damage stimulus|mitotic G2 DNA damage checkpoint|response to ionizing radiation|Mre11 complex|positive regulation of protein kinase activity|protein localization to chromatin|positive regulation of double-strand break repair via homologous recombination|regulation of double-strand break repair via nonhomologous end joining|chromatin binding|nucleus|nucleoplasm
3110001I22Rik	36.5131371348596	34.1059095970172	38.920364672702	1.14116190222078	0.190503488349636	0.447302612380416	0.817663180878482	0.870580212535834	1.23890823498816	1.04583444375354	0.989932373234552	1.41405636636401	1.29399862153079	1.26120932224908	1.55817130901616	0.999827756273012	1.40090940095403	GeneID:66598,Genbank:NM_025653.2,MGI:MGI:1913848	RIKEN cDNA 3110001I22 gene
3110002H16Rik	781.073457592371	783.392685301397	778.754229883345	0.994079016175307	-0.00856756330750039	0.922600193575793	1	15.660056264555	17.3479181357118	15.3411318850728	15.6441872018508	14.7075169411318	15.7733392609293	16.2418553611311	16.4064907113521	15.4635941726998	16.4998261509071	GeneID:76482,Genbank:XM_006526341.2,MGI:MGI:1916528	RIKEN cDNA 3110002H16 gene		GO:0010506,GO:0016020,GO:0031902,GO:0035658,GO:0005764,GO:0005768,GO:0006914	regulation of autophagy|membrane|late endosome membrane|Mon1-Ccz1 complex|lysosome|endosome|autophagy
3110009E18Rik	23.8626267698204	24.1591589012217	23.5660946384191	0.975451783515006	-0.0358575325635424	0.903158438961697	1	0.247897469314767	0.305741600270516	0.224791769449456	0.378268750778193	0.299113026025791	0.257027322141176	0.203506432105696	0.313475810574977	0.444133046513554	0.242004523813704	GeneID:73103,Genbank:XM_006529893.2,MGI:MGI:1920353	RIKEN cDNA 3110009E18 gene		GO:0003674,GO:0005575,GO:0008150	molecular_function|cellular_component|biological_process
3110035E14Rik	2.57035185217919	1.43215167035961	3.70855203399876	2.58949670677516	1.37267172370446	0.186303271535757	0.533349519242848	0	0.0173960287153186	0.0511606411800039	0.0322839975562186	0.0170188773306171	0.0319075478779815	0.0490407718409709	0.119858513879587	0.0505403989757083	0.0629464155056847	GeneID:76982,Genbank:NM_178399.4,MGI:MGI:1924232	RIKEN cDNA 3110035E14 gene		GO:0003674,GO:0005575,GO:0008150	molecular_function|cellular_component|biological_process
3110040M04Rik	2.08182479366415	0.207895552340198	3.95575403498811	19.0276029980428	4.25002192446318	0.0465730607729985	0.236934581993877	0	0	0.0317092499884621	0	0	0.0296643392902937	0.243162878035277	0.318377299328425	0.0313248252694637	0	GeneID:73176,Genbank:XM_993996.5,MGI:MGI:1920426	RIKEN cDNA 3110040M04 gene		GO:0003674,GO:0005575,GO:0008150	molecular_function|cellular_component|biological_process
3110040N11Rik	157.893395387589	143.842066944678	171.944723830499	1.19537161473514	0.257459190082062	0.0482305719326072	0.242049171202105	2.38764848892616	2.94477983944582	2.66474301843795	1.96179421581663	2.89940362351728	3.13343092794858	3.05100279825604	3.3444250728228	3.3819505770154	2.86878770891996	GeneID:67290,Genbank:XM_011250896.2,MGI:MGI:1914540	RIKEN cDNA 3110040N11 gene		GO:0003674,GO:0005575,GO:0008150	molecular_function|cellular_component|biological_process
3110043O21Rik	366.992939757022	381.823127212359	352.162752301684	0.922319071850829	-0.116662164466627	0.247772803725942	0.621248978311964	5.76302266222996	5.26330258120456	5.08446809142423	5.61006165006884	5.97486479296024	5.29133649498474	5.10450232580863	4.96913560351771	4.96338518432369	5.94112765158539	GeneID:73205,Genbank:NM_001081343.1,MGI:MGI:1920455	RIKEN cDNA 3110043O21 gene		GO:0005634,GO:0005737,GO:0005764,GO:0005768,GO:0005776,GO:0031410,GO:0031965,GO:0006897,GO:0032045,GO:0034063,GO:0042995,GO:0043005,GO:0043204,GO:0044295,GO:0044304,GO:0000932,GO:0001933,GO:0005085,GO:0005515,GO:0005576,GO:0005615,GO:0006914,GO:0010494,GO:0010506,GO:0016239,GO:0017112,GO:0048675,GO:0017137,GO:0110053,GO:0030425,GO:1902774,GO:1903432,GO:1904425,GO:1990316,GO:2000785	nucleus|cytoplasm|lysosome|endosome|autophagosome|cytoplasmic vesicle|nuclear membrane|endocytosis|guanyl-nucleotide exchange factor complex|stress granule assembly|cell projection|neuron projection|perikaryon|axonal growth cone|main axon|P-body|negative regulation of protein phosphorylation|guanyl-nucleotide exchange factor activity|protein binding|extracellular region|extracellular space|autoph…
3110052M02Rik	357.013767420764	251.286366815114	462.741168026414	1.84148934895015	0.88087305281124	1.43933770246871e-18	5.52981295605904e-16	1.68996559693808	2.10299364277107	1.80961900980797	1.72011842163368	1.94310007353647	3.3786923964745	3.5571025929843	3.480573275305	3.44713023095257	3.65681045962434	GeneID:73229,Genbank:XM_017317664.1,MGI:MGI:1920479	RIKEN cDNA 3110052M02 gene		GO:0006355,GO:0003700,GO:0005575,GO:0005634	regulation of transcription, DNA-templated|DNA binding transcription factor activity|cellular_component|nucleus
3110062M04Rik	206.291484616591	208.144907456817	204.438061776364	0.982191033517253	-0.0259244427463602	0.83586011919716	1	2.86294872391604	2.82595424121118	2.44187885342047	3.02774020591353	3.17796456588201	2.93899870194008	2.81978854533	3.09697628130759	2.55334362654934	3.070295763825	GeneID:78412,Genbank:NM_001135611.1,MGI:MGI:1925662	RIKEN cDNA 3110062M04 gene		GO:0005737,GO:0006281,GO:0006303,GO:0006974,GO:2001033,GO:0003674,GO:0005634	cytoplasm|DNA repair|double-strand break repair via nonhomologous end joining|cellular response to DNA damage stimulus|negative regulation of double-strand break repair via nonhomologous end joining|molecular_function|nucleus
3110067G11Rik	0.102953681151309	0.205907362302618	0	0	-Inf	0.987860044662973	1	0	0.0126520181459882	0	0	0	0	0	0	0	0	GeneID:73187,Genbank:XM_017319868.1,MGI:MGI:1920437	RIKEN cDNA 3110067G11 gene
3110079O15Rik	0.103235932890803	0.206471865781606	0	0	-Inf	0.98786005217702	1	0	0	0	0	0.0876238482272645	0	0	0	0	0	GeneID:73234,Genbank:XM_006529895.3,MGI:MGI:1920484	RIKEN cDNA 3110079O15 gene		GO:0005737,GO:0016020,GO:0016021,GO:0031012,GO:0051216,GO:0071944,GO:0005515,GO:0005576,GO:0005578	cytoplasm|membrane|integral component of membrane|extracellular matrix|cartilage development|cell periphery|protein binding|extracellular region|proteinaceous extracellular matrix
3110082I17Rik	151.304838521075	126.598591574658	176.011085467492	1.39030840136713	0.475404940338508	0.000321904071446853	0.00625013098722131	3.52582110555171	3.75603166948105	2.69673858107982	2.9698428257662	2.89827583487586	5.09417093709367	3.77807360977902	4.68634372083997	4.53399944685084	4.54627182504261	GeneID:73212,Genbank:NM_028469.3,MGI:MGI:1920462	RIKEN cDNA 3110082I17 gene		GO:0005575,GO:0008150	cellular_component|biological_process
3110082J24Rik	0	0	0					0	0	0	0	0	0	0	0	0	0	GeneID:433868,Genbank:NM_001256263.1,MGI:MGI:3641994	RIKEN cDNA 3110082J24 gene		GO:0003674,GO:0005575,GO:0008150	molecular_function|cellular_component|biological_process
3300002I08Rik	15.9380834818683	16.7498870897246	15.126279874012	0.903067572514649	-0.147094152713397	0.726664064479564	0.975219970464518	0.179330084185151	0.405487086883592	0.307162275985309	0.444666988946706	0.126221454244926	0.185934658570212	0.207836356193051	0.417256312969587	0.196342505196299	0.350134204666635	GeneID:69277,Genbank:XM_006500134.3,MGI:MGI:1916527	RIKEN cDNA 3300002I08 gene		GO:0003674,GO:0005575,GO:0008150	molecular_function|cellular_component|biological_process
3425401B19Rik	59.3662662701065	63.5138374304289	55.2186951097841	0.869396297622057	-0.201914143064406	0.289011481139052	0.670090627931867	0.421645304764669	0.498363588142874	0.389425611830683	0.549563979765296	0.310907130057032	0.324568681557401	0.48188286997826	0.469204189802355	0.342736682527511	0.320150504319119	GeneID:100504518,Genbank:XM_006518317.3,MGI:MGI:3588196	RIKEN cDNA 3425401B19 gene		GO:0003674,GO:0005575,GO:0008150	molecular_function|cellular_component|biological_process
3632451O06Rik	190.039380489298	208.07962760697	171.999133371627	0.826602466323641	-0.274734426616987	0.0250304723587668	0.160274907582359	2.94915701737437	3.07748606963133	3.53234853386115	2.74083935012953	2.91998836155275	2.5812360705519	2.54312082519809	3.01390072043755	2.09670992235997	2.69998421616507	GeneID:67419,Genbank:XM_006519450.3,MGI:MGI:1914669	RIKEN cDNA 3632451O06 gene		GO:0016020,GO:0016021,GO:0003674,GO:0005575,GO:0008150	membrane|integral component of membrane|molecular_function|cellular_component|biological_process
3830403N18Rik	8.29509195767187	8.88049492524552	7.70968899009822	0.868159832869346	-0.203967419890144	0.770056362967928	0.990774018320648	0.316378236497908	0.284521997514693	0.757069967099896	0.188579729126959	0.159059126254184	0.335485409011782	0.381947555858197	0.280050647899006	0.157450881266454	0.367687364766527	GeneID:70691,Genbank:XM_011247677.1,MGI:MGI:1917941	RIKEN cDNA 3830403N18 gene		GO:0051321,GO:0000800,GO:0002244,GO:0003674	meiotic cell cycle|lateral element|hematopoietic progenitor cell differentiation|molecular_function
3830406C13Rik	599.132142111956	569.191828241133	629.072455982779	1.10520289429784	0.144311245387973	0.0981940028930175	0.377270746609562	3.37260097527604	3.75461236668334	3.33382232303939	3.43531152461841	3.75013707609218	3.99017443433709	3.82989436202035	3.92134268003479	4.28967584753787	4.00698832651085	GeneID:218734,Genbank:XM_006517987.3,MGI:MGI:1917937	RIKEN cDNA 3830406C13 gene		GO:0003674,GO:0005575,GO:0008150	molecular_function|cellular_component|biological_process
3830417A13Rik	0	0	0					0	0	0	0	0	0	0	0	0	0	GeneID:70696,Genbank:NM_027512.2,MGI:MGI:1917946	RIKEN cDNA 3830417A13 gene		GO:0003674,GO:0005575,GO:0008150	molecular_function|cellular_component|biological_process
4430402I18Rik	149.896627394949	166.834655051888	132.95859973801	0.796948330049644	-0.327441904420185	0.0165798158857668	0.12004079208071	2.87211420583812	2.81506511504362	3.25791299775673	2.97493167043612	3.49991772060643	2.9043856706831	1.85538163206095	2.36674679122064	2.36648230394309	3.1477979783637	GeneID:381218,Genbank:NM_198651.2,MGI:MGI:1918036	RIKEN cDNA 4430402I18 gene		GO:0003674,GO:0005575,GO:0008150	molecular_function|cellular_component|biological_process
4833420G17Rik	1187.84194979056	1230.63870819407	1145.04519138705	0.930447891621562	-0.104002738374237	0.16542030722577	0.502015880264828	9.09978091904591	9.89701198917592	9.59064692865159	9.68873616971963	9.02263651323291	8.68152562483533	8.59004139622459	9.86144637349141	9.60814984244204	8.49719410473433	GeneID:67392,Genbank:XM_006517749.1,MGI:MGI:1914642	RIKEN cDNA 4833420G17 gene		GO:0003674,GO:0005575,GO:0008150	molecular_function|cellular_component|biological_process
4833423E24Rik	2.66552184376297	1.86073703517631	3.47030665234962	1.86501724141843	0.899188967742652	0.435903622099441	0.807767988806211	0.0640266935583304	0.164513778978398	0	0	0.0643788273622276	0.301748828151712	0.0309184846403906	0.0971570369820037	0.0955918406739361	0.0297641285187859	GeneID:228151,Genbank:NM_001081664.2,MGI:MGI:2687041	RIKEN cDNA 4833423E24 gene		GO:0006631,GO:0006633,GO:0008150,GO:0016020,GO:0016021,GO:0016491,GO:0046872,GO:0055114,GO:0005575,GO:0005783,GO:0006629	fatty acid metabolic process|fatty acid biosynthetic process|biological_process|membrane|integral component of membrane|oxidoreductase activity|metal ion binding|oxidation-reduction process|cellular_component|endoplasmic reticulum|lipid metabolic process
4833427G06Rik	233.827465496963	252.348909462032	215.306021531894	0.853207655982712	-0.229031183593856	0.0471228479285861	0.238413355294614	17.2615965833259	15.2373723469012	18.2334324707849	16.5950161631724	17.9864059968231	14.8269640320585	13.8478905851948	14.4346105374231	13.7863991636907	17.9902073832966	GeneID:235345,Genbank:NM_177702.3,MGI:MGI:1921013	RIKEN cDNA 4833427G06 gene		GO:0048741,GO:0003674,GO:0005575,GO:0008150	skeletal muscle fiber development|molecular_function|cellular_component|biological_process
4833439L19Rik	2757.70307948755	2851.91831793922	2663.48784103588	0.933928515512502	-0.0986159670749083	0.162645526089736	0.497103971665939	57.0639353596612	48.2027157366335	53.9172159997304	54.8493792810125	56.1615627330248	51.3227830105192	51.4004990874468	50.2674345787198	53.8266764625237	52.7826182902672	GeneID:97820,Genbank:NM_001252648.1,MGI:MGI:1921162	RIKEN cDNA 4833439L19 gene		GO:0016491,GO:0055114,GO:0003674,GO:0005737,GO:0008150	oxidoreductase activity|oxidation-reduction process|molecular_function|cytoplasm|biological_process
4921501E09Rik	0	0	0					0	0	0	0	0	0	0	0	0	0	GeneID:74042,Genbank:NM_001009544.2,MGI:MGI:1921292	RIKEN cDNA 4921501E09 gene		GO:0003674,GO:0005575,GO:0008150	molecular_function|cellular_component|biological_process
4921504E06Rik	2.01817550623699	2.27520912442808	1.76114188804591	0.774057148917512	-0.369488009892079	0.821348707030052	1	0.134587049208816	0.110660965101238	0.0271205860679761	0.0256709331865441	0	0.050743191161241	0	0.0272304736052356	0.133958958362926	0.0250262258254263	GeneID:70909,Genbank:NM_027600.4,MGI:MGI:1918087	RIKEN cDNA 4921504E06 gene		GO:0003674,GO:0005575,GO:0008150	molecular_function|cellular_component|biological_process
4921507P07Rik	25.8661906063805	26.0762632558564	25.6561179569046	0.983887825689234	-0.0234342534558945	0.981199739161323	1	0.449683673224555	0.381798378687454	0.669767398451475	0.540736481721346	0.432497848915871	0.589717173393995	0.453187212344108	0.454913733023747	0.408664646882594	0.59986747600112	GeneID:70821,Genbank:XM_006506605.1,MGI:MGI:1918071	RIKEN cDNA 4921507P07 gene		GO:0005856,GO:0008150,GO:0003674,GO:0005737,GO:0005813	cytoskeleton|biological_process|molecular_function|cytoplasm|centrosome
4921509C19Rik	0	0	0					0	0	0	0	0	0	0	0	0	0	GeneID:381393,Genbank:XM_006499822.3,MGI:MGI:2685851	RIKEN cDNA 4921509C19 gene		GO:0035174,GO:0004674,GO:0035404,GO:0004679,GO:0035556,GO:0004715,GO:0005524,GO:0005634,GO:0005737,GO:0006468,GO:0042149,GO:0016301,GO:0016310,GO:0016740,GO:0000166,GO:0031588,GO:0004672,GO:0032007	histone serine kinase activity|protein serine/threonine kinase activity|histone-serine phosphorylation|AMP-activated protein kinase activity|intracellular signal transduction|non-membrane spanning protein tyrosine kinase activity|ATP binding|nucleus|cytoplasm|protein phosphorylation|cellular response to glucose starvation|kinase activity|phosphorylation|transferase activity|nucleotide binding|nuc…
4921511H03Rik	0	0	0					0	0	0	0	0	0	0	0	0	0	GeneID:70920,Genbank:XM_006503604.3,MGI:MGI:1918170	RIKEN cDNA 4921511H03 gene		GO:0003674,GO:0005575,GO:0008150	molecular_function|cellular_component|biological_process
4921511M17Rik	0	0	0					0	0	0	0	0	0	0	0	0	0	GeneID:667256,Genbank:NM_001201358.1,MGI:MGI:1925342	RIKEN cDNA 4921511M17 gene		GO:0003674,GO:0005575,GO:0008150	molecular_function|cellular_component|biological_process
4921517D22Rik	0	0	0					0	0	0	0	0	0	0	0	0	0	GeneID:70900,Genbank:NM_183290.2,MGI:MGI:1918150	RIKEN cDNA 4921517D22 gene		GO:0003674,GO:0005575,GO:0008150	molecular_function|cellular_component|biological_process
4921524J17Rik	241.532424594577	244.053075550851	239.011773638304	0.979343419864026	-0.0301132460323349	0.792561429435306	1	7.74472103758156	8.79411241973494	8.00762934348129	6.99903910530786	8.60345329111424	6.47114077827171	8.59039564941209	8.58748410365386	8.28083048646881	8.45833085458777	GeneID:66714,Genbank:NM_025722.3,MGI:MGI:1913964	RIKEN cDNA 4921524J17 gene		GO:0003674,GO:0005575,GO:0008150	molecular_function|cellular_component|biological_process
4921524L21Rik	0.206189614042112	0.412379228084224	0	0	-Inf	0.682649284412212	0.958657594460967	0	0.0181180207567713	0	0	0.0177252163570839	0	0	0	0	0	GeneID:70901,Genbank:NM_027598.1,MGI:MGI:1918151	RIKEN cDNA 4921524L21 gene		GO:0003674,GO:0005575,GO:0008150	molecular_function|cellular_component|biological_process
4921528I07Rik	0	0	0					0	0	0	0	0	0	0	0	0	0	GeneID:77049,Genbank:XM_006512410.3,MGI:MGI:1924299	RIKEN cDNA 4921528I07 gene		GO:0003674,GO:0005575,GO:0008150	molecular_function|cellular_component|biological_process
4921530L21Rik	0	0	0					0	0	0	0	0	0	0	0	0	0	GeneID:66732,Genbank:XM_006519396.1,MGI:MGI:1913982	RIKEN cDNA 4921530L21 gene		GO:0008150,GO:0003674,GO:0005575,GO:0005737	biological_process|molecular_function|cellular_component|cytoplasm
4921536K21Rik	30.5981546090133	29.7205977158435	31.4757115021831	1.05905378495817	0.0827758597004266	0.774995546487378	0.992770614566018	0.267858044766086	0.741191758231554	0.664319688069966	0.64846071561976	0.662969131277943	0.738005250823305	0.557194081487252	0.708699598764832	0.471691085474713	0.766272827412594	GeneID:67430,Genbank:NM_026150.3,MGI:MGI:1914680	RIKEN cDNA 4921536K21 gene		GO:0003674,GO:0005575,GO:0008150	molecular_function|cellular_component|biological_process
4921539E11Rik	0.099695757103049	0	0.199391514206098	Inf	Inf	1	1	0	0	0	0	0	0	0	0	0.0207701162521705	0	GeneID:70941,Genbank:XM_006503395.1,MGI:MGI:1918191	RIKEN cDNA 4921539E11 gene		GO:0003674,GO:0005575,GO:0008150	molecular_function|cellular_component|biological_process
4922502D21Rik	0.505013909142454	0.621698466983014	0.388329351301895	0.624626522221269	-0.678934266059239	0.967935322990517	1	0	0.0305124620339682	0.0598235052066308	0	0	0.0279827614438984	0	0	0.0295491197093345	0	GeneID:381816,Genbank:XM_006506355.3,MGI:MGI:2685920	RIKEN cDNA 4922502D21 gene		GO:0003674,GO:0005575,GO:0008150	molecular_function|cellular_component|biological_process
4930401G09Rik	0	0	0					0	0	0	0	0	0	0	0	0	0	GeneID:73792,Genbank:XM_011248250.2,MGI:MGI:1921042	RIKEN cDNA 4930401G09 gene
4930402F06Rik	0	0	0					0	0	0	0	0	0	0	0	0	0	GeneID:74854,Genbank:NM_001272040.1,MGI:MGI:1922104	RIKEN cDNA 4930402F06 gene		GO:0030259,GO:0031982,GO:0005794,GO:0009247,GO:0016757	lipid glycosylation|vesicle|Golgi apparatus|glycolipid biosynthetic process|transferase activity, transferring glycosyl groups
4930402H24Rik	1974.15717061857	1934.39671360535	2013.91762763179	1.04110889636399	0.0581209774055616	0.41924950957719	0.795208864961694	11.6471984526507	12.8926586339284	12.492645851916	13.0451151631618	11.9433587060607	12.7562389435618	14.2298743791387	12.9902842825804	12.1442582769217	14.2320679498951	GeneID:228602,Genbank:XM_011239473.2,MGI:MGI:1923029	RIKEN cDNA 4930402H24 gene		GO:0003674,GO:0005575,GO:0008150	molecular_function|cellular_component|biological_process
4930402K13Rik	0	0	0					0	0	0	0	0	0	0	0	0	0	GeneID:75775,Genbank:NM_001270700.1,MGI:MGI:1923025	RIKEN cDNA 4930402K13 gene		GO:0003674,GO:0005575,GO:0008150	molecular_function|cellular_component|biological_process
4930404N11Rik	53.7167663601319	54.9072310822108	52.5263016380529	0.956637233434828	-0.0639561510998216	0.776914859566674	0.993678397733067	3.80313953499536	4.06834290547012	4.06644896830454	3.47898396399167	5.30685326558564	3.95052170842076	4.49763855704099	4.39699664730066	3.55363240797927	3.96890735320645	GeneID:432479,Genbank:NM_001014836.3,MGI:MGI:1921072	RIKEN cDNA 4930404N11 gene		GO:0003674,GO:0005575,GO:0008150	molecular_function|cellular_component|biological_process
4930407I10Rik	0.0928096477527397	0	0.185619295505479	Inf	Inf	1	1	0	0	0	0	0	0	0	0	0	0.0107324109895472	GeneID:328573,Genbank:NM_001166475.1,MGI:MGI:2685593	RIKEN cDNA 4930407I10 gene		GO:0003674,GO:0005575,GO:0008150	molecular_function|cellular_component|biological_process
4930415F15Rik	4.47784359623778	4.31340816907171	4.64227902340386	1.07624385206349	0.106004996392992	0.948127143576566	1	0.0684115273594082	0.0703121667922895	0.0344639533799772	0.0652435638628209	0.120378609501819	0.0806034837405889	0.0660718409880255	0.121112582033686	0.0340461322205839	0.0954075267358673	GeneID:73862,Genbank:XM_006514821.3,MGI:MGI:1921112	RIKEN cDNA 4930415F15 gene		GO:0003674,GO:0005575,GO:0008150	molecular_function|cellular_component|biological_process
4930415L06Rik	0	0	0					0	0	0	0	0	0	0	0	0	0	GeneID:245511,Genbank:NM_001033880.3,MGI:MGI:3588286	RIKEN cDNA 4930415L06 gene		GO:0003674,GO:0005575,GO:0008150	molecular_function|cellular_component|biological_process	mmu04922	Glucagon signaling pathway
4930415O20Rik	4.66356476147664	3.91714085041364	5.40998867253963	1.38110649556254	0.465824568470886	0.534091641454517	0.875859846493889	0.381219005815501	0.195905100762262	0.672168871663549	0.272674293847178	0.287486724660831	0.26949475729804	0.276135936143417	0.674892374088771	0.474299916182516	0.886087571628167	GeneID:73863,Genbank:NM_001201322.1,MGI:MGI:1921113	RIKEN cDNA 4930415O20 gene		GO:0003674,GO:0005575,GO:0008150	molecular_function|cellular_component|biological_process
4930426D05Rik	17.4488582622496	13.9627040255815	20.9350124989177	1.49935230744432	0.584339417630643	0.101762587823146	0.385468229142552	0.420331085632935	0.547211286648668	0.39527021440163	0.400866624201306	0.140880940396563	0.686733307081896	0.676592813234521	0.623655646913052	0.474152082442407	0.468958970376507	GeneID:74644,Genbank:NM_001271580.1,MGI:MGI:1921894	RIKEN cDNA 4930426D05 gene
4930427A07Rik	60.6080017104203	57.1429314915168	64.0730719293239	1.12127729986754	0.165143111034442	0.416863275284638	0.793851525186112	0.99685077139177	1.12369530821728	0.82617954649521	0.828019584415813	0.695166607530581	1.25785640420738	0.745361263104259	1.17109704189336	0.736147398970371	1.24073388792692	GeneID:104732,Genbank:NM_134041.3,MGI:MGI:2144738	RIKEN cDNA 4930427A07 gene		GO:0003674,GO:0005575,GO:0008150	molecular_function|cellular_component|biological_process
4930430A15Rik	2.86436607671583	1.85352437507703	3.87520777835463	2.09072393676699	1.06400257825911	0.268405204879052	0.645867908382334	0	0.0258466869537157	0.0760135027695442	0.0239834732428132	0.101145290541122	0.0474076247492433	0.0728638414252561	0.0763214952515973	0.150183917515694	0.140286871480152	GeneID:67575,Genbank:XM_006500082.2,MGI:MGI:1914825	RIKEN cDNA 4930430A15 gene		GO:0003674,GO:0005575,GO:0008150	molecular_function|cellular_component|biological_process
4930430F08Rik	127.983182114033	135.156012259243	120.810351968823	0.893858511725666	-0.161881608653528	0.25158524928677	0.626517010946244	1.72945385615383	1.7633951499911	1.99143772141279	1.81954006735648	1.7113628739267	1.43607104512355	1.68356262611206	1.69402647094067	1.74870637799445	1.72279774422667	GeneID:68281,Genbank:NM_175128.2,MGI:MGI:1921197	RIKEN cDNA 4930430F08 gene		GO:0002244,GO:0003674,GO:0005575	hematopoietic progenitor cell differentiation|molecular_function|cellular_component
4930431P22Rik	0.987145429016094	1.21904802861259	0.755242829419599	0.619534925362332	-0.690742480436295	0.798611188798822	1	0.041083388669378	0	0.082786983214355	0.117542764902896	0	0.0387240499189364	0.0396783294890008	0	0	0.0763938409050332	GeneID:73883,Genbank:XM_017316332.1,MGI:MGI:1921133	RIKEN cDNA 4930431P22 gene
4930432K21Rik	19.5988794400178	18.4934649934882	20.7042938865473	1.11954649352285	0.162914442957851	0.672965366656049	0.958187638046702	0.47474138017948	0.203304523343309	0.418534192917017	0.396162652080132	0.278455544091483	0.410188084326511	0.362983236436415	0.500273827510928	0.570968743983851	0.202302208322588	GeneID:74666,Genbank:XM_006531445.3,MGI:MGI:1921916	RIKEN cDNA 4930432K21 gene		GO:0003674,GO:0005575,GO:0008150	molecular_function|cellular_component|biological_process
4930432M17Rik	0.0928096477527397	0	0.185619295505479	Inf	Inf	1	1	0	0	0	0	0	0	0	0	0	0.0445009374925947	GeneID:619318,Genbank:NM_001033814.1,MGI:MGI:3588188	RIKEN cDNA 4930432M17 gene		GO:0003674,GO:0005575,GO:0008150	molecular_function|cellular_component|biological_process
4930433I11Rik	0	0	0					0	0	0	0	0	0	0	0	0	0	GeneID:243944,Genbank:NM_207248.3,MGI:MGI:2685327	RIKEN cDNA 4930433I11 gene		GO:0003674,GO:0005575,GO:0008150	molecular_function|cellular_component|biological_process
4930435E12Rik	0	0	0					0	0	0	0	0	0	0	0	0	0	GeneID:74663,Genbank:XM_006522676.2,MGI:MGI:1921913	RIKEN cDNA 4930435E12 gene		GO:0003674,GO:0005575,GO:0008150	molecular_function|cellular_component|biological_process
4930438A08Rik	2.26011039823989	1.44769060123941	3.07253019524036	2.12236661107691	1.08567388448029	0.34569543626779	0.731453303572472	0.0565632533969522	0	0.0379934669557666	0.0179813177580686	0.0189581132655284	0.159944808770385	0	0.0572211140561609	0.0375328560026989	0.0350594593178289	GeneID:73988,Genbank:XM_001477470.6,MGI:MGI:1921238	RIKEN cDNA 4930438A08 gene		GO:0003674,GO:0005575,GO:0008150	molecular_function|cellular_component|biological_process	mmu00250,mmu00270,mmu00280,mmu00350,mmu00360,mmu00380,mmu00400	Alanine, aspartate and glutamate metabolism|Cysteine and methionine metabolism|Valine, leucine and isoleucine degradation|Tyrosine metabolism|Phenylalanine metabolism|Tryptophan metabolism|Phenylalanine, tyrosine and tryptophan biosynthesis
4930439D14Rik	1.79104404559924	1.62688637314267	1.95520171805582	1.20180594682771	0.265203965807525	0.943995715353938	1	0.0404366486678361	0.166240310391965	0	0.115692391542356	0	0.114343352796619	0.0781074162204769	0.0409069483544918	0.160991755657753	0	GeneID:78167,Genbank:XM_017313158.1,MGI:MGI:1925417	RIKEN cDNA 4930439D14 gene		GO:0003674,GO:0005575,GO:0008150	molecular_function|cellular_component|biological_process
4930444G20Rik	0	0	0					0	0	0	0	0	0	0	0	0	0	GeneID:114671,Genbank:NM_053264.2,MGI:MGI:2149738	RIKEN cDNA 4930444G20 gene		GO:0016926,GO:0016929,GO:0004175,GO:0005634,GO:0006508	protein desumoylation|SUMO-specific protease activity|endopeptidase activity|nucleus|proteolysis	mmu03013,mmu04310	RNA transport|Wnt signaling pathway
4930444P10Rik	27.0733124757841	32.0170588667969	22.1295660847714	0.691180479032717	-0.532865622756913	0.0658966342350629	0.296221232007955	0.808559797131164	1.06845886861131	0.989233539789946	0.963896816758137	0.66782694176208	0.816563343847379	0.278895324513159	0.555046848497296	0.632332179475876	0.912840965118439	GeneID:75799,Genbank:XM_006495584.3,MGI:MGI:1923049	RIKEN cDNA 4930444P10 gene		GO:0003674,GO:0005575,GO:0008150	molecular_function|cellular_component|biological_process
4930447A16Rik	0	0	0					0	0	0	0	0	0	0	0	0	0	GeneID:74892,Genbank:NM_029113.1,MGI:MGI:1922142	RIKEN cDNA 4930447A16 gene		GO:0003674,GO:0005575,GO:0008150	molecular_function|cellular_component|biological_process
4930447C04Rik	0.410544990594556	0.621698466983014	0.199391514206098	0.32072061424521	-1.64061100922895	0.739144995762746	0.979180830808081	0	0.0176733004512975	0.0346507201021512	0	0	0	0	0	0.0171153173451899	0	GeneID:75801,Genbank:XM_011244201.2,MGI:MGI:1923051	RIKEN cDNA 4930447C04 gene		GO:0006310,GO:0007129,GO:0007275,GO:0007283,GO:0010705,GO:0048477,GO:0051090,GO:0051321,GO:0000801,GO:0003674,GO:0005694	DNA recombination|synapsis|multicellular organism development|spermatogenesis|meiotic DNA double-strand break processing involved in reciprocal meiotic recombination|oogenesis|regulation of DNA binding transcription factor activity|meiotic cell cycle|central element|molecular_function|chromosome
4930449I24Rik	0	0	0					0	0	0	0	0	0	0	0	0	0	GeneID:67410,Genbank:XM_006504863.3,MGI:MGI:1914660	RIKEN cDNA 4930449I24 gene		GO:0003674,GO:0005575,GO:0008150	molecular_function|cellular_component|biological_process
4930451I11Rik	0.102953681151309	0.205907362302618	0	0	-Inf	0.987860044662973	1	0	0.10480367394276	0	0	0	0	0	0	0	0	GeneID:78118,Genbank:XM_006508347.2,MGI:MGI:1925368	RIKEN cDNA 4930451I11 gene		GO:0003674,GO:0005575,GO:0008150	molecular_function|cellular_component|biological_process
4930452B06Rik	77.2296894094272	70.9683921343543	83.4909866845	1.17645312474374	0.23444383815931	0.21414206172272	0.57482981927424	0.781260543188712	1.45993794643108	1.01972689446108	1.25309305721914	1.62467536102488	1.65688712205819	1.68056924577607	1.29329512032661	1.23711406709357	1.53528234349452	GeneID:74430,Genbank:XM_011244772.2,MGI:MGI:1926154	RIKEN cDNA 4930452B06 gene		GO:0003674,GO:0005575,GO:0008150	molecular_function|cellular_component|biological_process
4930453H23Rik	0.100344673659173	0	0.200689347318347	Inf	Inf	1	1	0	0	0	0	0	0	0	0.0316163783921739	0	0	GeneID:100503481,Genbank:XM_006527553.2,MGI:MGI:1921933	RIKEN cDNA 4930453H23 gene		GO:0003674,GO:0005575,GO:0008150	molecular_function|cellular_component|biological_process
4930453N24Rik	815.647382072537	838.680979240013	792.61378490506	0.94507185035161	-0.0815040785637267	0.328956612213086	0.714282052276539	7.88146503322745	8.64995814764358	8.45971127004956	7.35596632387021	8.03432521595267	7.89548406788816	7.57366668911417	8.11336159599166	7.5588850298453	8.07338327789891	GeneID:67609,Genbank:XM_006522489.2,MGI:MGI:1914859	RIKEN cDNA 4930453N24 gene		GO:0043065,GO:0003674,GO:0005634,GO:0006915	positive regulation of apoptotic process|molecular_function|nucleus|apoptotic process
4930467E23Rik	94.0260024242127	101.340299671584	86.711705176841	0.855648793795257	-0.224909339640993	0.250837817566839	0.625518363734899	0.666597926153553	0.738503436335224	0.793743950842624	0.924697418047415	1.14031940762328	0.563036872172345	0.852826184423676	0.788202249950295	0.629020187348072	0.917572050581541	GeneID:626415,Genbank:XM_017312928.1,MGI:MGI:1923056	RIKEN cDNA 4930467E23 gene		GO:0003674,GO:0005575,GO:0008150	molecular_function|cellular_component|biological_process
4930469G21Rik	0.0990214463136985	0.198042892627397	0	0	-Inf	0.987859939978896	1	0	0	0	0.0539251049327404	0	0	0	0	0	0	GeneID:100502590,Genbank:NM_001195189.1,MGI:MGI:1922183	RIKEN cDNA 4930469G21 gene		GO:0003674,GO:0005575,GO:0008150	molecular_function|cellular_component|biological_process
4930474N05Rik	0	0	0					0	0	0	0	0	0	0	0	0	0	GeneID:218921,Genbank:XM_006518825.2,MGI:MGI:3586330	RIKEN cDNA 4930474N05 gene		GO:0002244,GO:0003674,GO:0005575	hematopoietic progenitor cell differentiation|molecular_function|cellular_component
4930480E11Rik	0	0	0					0	0	0	0	0	0	0	0	0	0	GeneID:74910,Genbank:NM_001177966.2,MGI:MGI:1922160	RIKEN cDNA 4930480E11 gene		GO:0003674,GO:0005575,GO:0008150	molecular_function|cellular_component|biological_process
4930486L24Rik	102.360787494718	91.3422518283042	113.379323161131	1.24125824458817	0.311803300341331	0.0421153444056027	0.223903775138071	3.61450037706205	3.39188350715259	3.00842952694613	3.74687182125523	3.67388351849886	4.55491284621872	4.51538233624757	3.25908905069275	4.69256377379701	5.22346364693668	GeneID:214639,Genbank:NM_178098.2,MGI:MGI:1922258	RIKEN cDNA 4930486L24 gene		GO:0005764,GO:0006508,GO:0008234,GO:0030054,GO:0051603,GO:0004197,GO:0005576,GO:0005615	lysosome|proteolysis|cysteine-type peptidase activity|cell junction|proteolysis involved in cellular protein catabolic process|cysteine-type endopeptidase activity|extracellular region|extracellular space
4930488N24Rik	0.103947776170099	0.207895552340198	0	0	-Inf	0.987860071127522	1	0	0	0.0199010085976654	0	0	0	0	0	0	0	GeneID:75011,Genbank:XM_011246738.1,MGI:MGI:1922261	RIKEN cDNA 4930488N24 gene
4930502E18Rik	1.41067262580399	1.85164085616942	0.969704395438564	0.52370004269869	-0.93318737247324	0.562256357891082	0.892162959236516	0.0987957679906472	0.0338468519631992	0.0663609944813481	0.0628138584930822	0.0331130415462007	0.0310407066810522	0.03180564506658	0.033314938403475	0.032778235965727	0.0306181663944776	GeneID:75013,Genbank:NM_029142.1,MGI:MGI:1922263	RIKEN cDNA 4930502E18 gene		GO:0003674,GO:0005575,GO:0008150	molecular_function|cellular_component|biological_process
4930503B20Rik	9.31684955716391	8.37619503589831	10.2575040784295	1.22460186689402	0.292312787581117	0.585634733834819	0.908052198709621	0.071295915044797	0.0732766898172354	0.10056769266761	0.176785395552695	0.157713661797368	0.120962753870492	0.123943647785229	0.173100298508777	0.127733744278812	0.185602905566524	GeneID:75015,Genbank:XM_011240265.1,MGI:MGI:1922264	RIKEN cDNA 4930503B20 gene		GO:0003674,GO:0005739,GO:0008150	molecular_function|mitochondrion|biological_process
4930503E14Rik	2.46268015468904	4.33453815943404	0.590822149944034	0.136305675071315	-2.87508246504945	0.011207783619151	0.0914948027158304	0.21321142024859	0.0365224924345983	0.214820768696538	0.101669071355404	0.178653366444917	0	0.0686398506179949	0.0359485303721292	0	0	GeneID:74954,Genbank:XM_006519637.2,MGI:MGI:1922204	RIKEN cDNA 4930503E14 gene		GO:0003674,GO:0005575,GO:0008150	molecular_function|cellular_component|biological_process
4930503L19Rik	536.754949357985	542.117469645308	531.392429070662	0.980216390035054	-0.028827824874439	0.757373564394123	0.986503242607277	8.49698746543561	8.93934717152699	8.13980871750333	8.91705535167794	9.58645654884519	8.19821157291566	8.77178980283676	8.44352393281896	9.0566723344038	9.93720422886963	GeneID:269033,Genbank:XM_006525964.3,MGI:MGI:1922045	RIKEN cDNA 4930503L19 gene		GO:0005576,GO:0008285	extracellular region|negative regulation of cell proliferation
4930504O13Rik	0	0	0					0	0	0	0	0	0	0	0	0	0	GeneID:403200,Genbank:NM_207527.3,MGI:MGI:2685370	RIKEN cDNA 4930504O13 gene		GO:0003674,GO:0005575,GO:0008150	molecular_function|cellular_component|biological_process
4930505A04Rik	14.4158324270986	16.4613927185713	12.370272135626	0.751471782923335	-0.412209161605136	0.306690463284812	0.691105851948364	0.933059274774372	0.839109199156847	1.11637128121541	0.778620217818033	0.996827843130275	0.494704970694131	0.675861361544538	0.766927890122808	0.638484600681588	1.03016062111236	GeneID:75087,Genbank:NM_001100394.1,MGI:MGI:1922337	RIKEN cDNA 4930505A04 gene		GO:0003674,GO:0005575,GO:0008150	molecular_function|cellular_component|biological_process
4930512M02Rik	0	0	0					0	0	0	0	0	0	0	0	0	0	GeneID:102631730,Genbank:NM_001305143.1,MGI:MGI:1922360	RIKEN cDNA 4930512M02 gene		GO:0003674,GO:0005575,GO:0008150	molecular_function|cellular_component|biological_process
4930513O06Rik	0	0	0					0	0	0	0	0	0	0	0	0	0	GeneID:75125,Genbank:NM_029174.1,MGI:MGI:1922375	RIKEN cDNA 4930513O06 gene		GO:0003674,GO:0005575,GO:0008150	molecular_function|cellular_component|biological_process
4930519F16Rik	0.598944007287951	0.413802914642816	0.784085099933085	1.89482739774776	0.922066437444155	0.838220698869459	1	0	0.019850033482177	0.0194592389832524	0	0	0.0182043242189629	0.0186529347007011	0.0195380841764741	0.0192233263558399	0	GeneID:75106,Genbank:XM_011247690.1,MGI:MGI:1922356	RIKEN cDNA 4930519F16 gene
4930519G04Rik	0	0	0					0	0	0	0	0	0	0	0	0	0	GeneID:67593,Genbank:XM_006530441.3,MGI:MGI:1914843	RIKEN cDNA 4930519G04 gene		GO:0003674,GO:0005575,GO:0008150	molecular_function|cellular_component|biological_process
4930521O11Rik	0	0	0					0	0	0	0	0	0	0	0	0	0	GeneID:74715,Genbank:XM_017316320.1,MGI:MGI:1921965	RIKEN cDNA 4930521O11 gene
4930522H14Rik	0	0	0					0	0	0	0	0	0	0	0	0	0	GeneID:67646,Genbank:NM_026291.3,MGI:MGI:1914896	RIKEN cDNA 4930522H14 gene		GO:0016020,GO:0016021,GO:0003674,GO:0005575,GO:0008150	membrane|integral component of membrane|molecular_function|cellular_component|biological_process
4930522L14Rik	243.472710198316	254.568688796117	232.376731600514	0.912825268101308	-0.131589367174114	0.253625833411044	0.628989119456965	0.998027100559894	0.842198622609617	0.878542194597234	0.80152506007532	0.809855055317817	0.686554981112776	0.862431828606843	0.751026502871794	0.798181113166458	0.966976713618788	GeneID:100041734,Genbank:XM_011249625.2,MGI:MGI:1925270	RIKEN cDNA 4930522L14 gene	zf-C2H2	GO:0005634,GO:0006355,GO:0008150,GO:0003674,GO:0003700,GO:0005575	nucleus|regulation of transcription, DNA-templated|biological_process|molecular_function|DNA binding transcription factor activity|cellular_component
4930523C07Rik	2359.28365418275	2411.47769854936	2307.08960981614	0.95671198253419	-0.0638434271348337	0.358694400249031	0.742598576621963	20.6545591087659	20.5652859816677	19.3961592197082	22.4004554687438	19.1463277716253	19.6081138870119	19.5103034130205	20.2685565222308	20.8185082395271	20.2977212884439	GeneID:67647,Genbank:XM_011238859.1,MGI:MGI:1914897	RIKEN cDNA 4930523C07 gene		GO:0003674,GO:0005575,GO:0008150	molecular_function|cellular_component|biological_process
4930524B15Rik	1.28182072806232	0.825427630777404	1.73821382534724	2.1058343100414	1.07439192758616	0.52226202005444	0.869321097472044	0.0792494945977865	0	0	0.0251932174857171	0	0.0746983509454899	0	0.0534474721889247	0.0525864353691095	0.0491210152342353	GeneID:67592,Genbank:XM_006514795.1,MGI:MGI:1914842	RIKEN cDNA 4930524B15 gene		GO:0003674,GO:0005575,GO:0008150	molecular_function|cellular_component|biological_process
4930524N10Rik	0	0	0					0	0	0	0	0	0	0	0	0	0	GeneID:75071,Genbank:NM_001256259.1,MGI:MGI:1922321	RIKEN cDNA 4930524N10 gene		GO:0003674,GO:0005575,GO:0008150	molecular_function|cellular_component|biological_process
4930538K18Rik	22.838807874109	25.2603236641272	20.4172920840908	0.808275157340357	-0.307081588353702	0.321046804689137	0.705639723467144	0.331236573053928	0.252177136755607	0.346097413110365	0.327597771881592	0.246709856960094	0.231269854644364	0.236969054441929	0.235803391629054	0.341901527025722	0.205309533312435	GeneID:75180,Genbank:XM_006503455.2,MGI:MGI:1922430	RIKEN cDNA 4930538K18 gene		GO:0016020,GO:0016021,GO:0046474,GO:0003882,GO:0005737,GO:0006659	membrane|integral component of membrane|glycerophospholipid biosynthetic process|CDP-diacylglycerol-serine O-phosphatidyltransferase activity|cytoplasm|phosphatidylserine biosynthetic process
4930539E08Rik	4.98187271275804	2.63272608887826	7.33101933663781	2.78457351397364	1.47745638092553	0.0362282775150841	0.203475585408981	0	0.0383808539395779	0.00940630918660853	0.0534211319894437	0.0187743724654471	0.0967967208340599	0.0360662143434116	0.0755553743231458	0.0557536350071244	0.0781192469690876	GeneID:207819,Genbank:XM_006523956.3,MGI:MGI:1925441	RIKEN cDNA 4930539E08 gene		GO:0042981,GO:0003674,GO:0005575,GO:0008150	regulation of apoptotic process|molecular_function|cellular_component|biological_process
4930544D05Rik	0.102953681151309	0.205907362302618	0	0	-Inf	0.987860044662973	1	0	0.0609913570029926	0	0	0	0	0	0	0	0	GeneID:668433,Genbank:XM_006533966.3,MGI:MGI:2148639	RIKEN cDNA 4930544D05 gene		GO:0003674,GO:0005575,GO:0008150	molecular_function|cellular_component|biological_process
4930544G11Rik	0	0	0					0	0	0	0	0	0	0	0	0	0	GeneID:67653,Genbank:NM_001161773.1,MGI:MGI:1914903	RIKEN cDNA 4930544G11 gene		GO:0043231,GO:0030334,GO:0004871,GO:0051017,GO:0030950,GO:0005525,GO:0031410,GO:0005575,GO:0005737,GO:0005886,GO:0005938,GO:0007015,GO:0032153,GO:0007163,GO:0032154,GO:0007266,GO:0032956,GO:0008150,GO:0043005,GO:0008360,GO:0000910,GO:0043149,GO:0016477,GO:0003674,GO:0043197,GO:0019901,GO:0003924	intracellular membrane-bounded organelle|regulation of cell migration|signal transducer activity|actin filament bundle assembly|establishment or maintenance of actin cytoskeleton polarity|GTP binding|cytoplasmic vesicle|cellular_component|cytoplasm|plasma membrane|cell cortex|actin filament organization|cell division site|establishment or maintenance of cell polarity|cleavage furrow|Rho protein s…	mmu04014,mmu04015,mmu04310,mmu04350,mmu04072,mmu04071,mmu04024,mmu04022,mmu04150,mmu04144,mmu04510,mmu04520,mmu04530,mmu04810,mmu04611,mmu04621,mmu04625,mmu04660,mmu04670,mmu04062,mmu04921,mmu04270,mmu04972,mmu04722,mmu04360,mmu05200,mmu05206,mmu05205,mmu05203,mmu05210,mmu05418,mmu05133,mmu05152,mmu05100	Ras signaling pathway|Rap1 signaling pathway|Wnt signaling pathway|TGF-beta signaling pathway|Phospholipase D signaling pathway|Sphingolipid signaling pathway|cAMP signaling pathway|cGMP - PKG signaling pathway|mTOR signaling pathway|Endocytosis|Focal adhesion|Adherens junction|Tight junction|Regulation of actin cytoskeleton|Platelet activation|NOD-like receptor signaling pathway|C-type lectin re…
4930548H24Rik	0.987725855774862	0.80988869989761	1.16556301165211	1.4391644330875	0.525231437976116	0.890012711010221	1	0	0.0388515371518713	0.0380866534549573	0.0721016819983662	0	0.071260935590138	0	0.114722920332639	0	0.0351454495824487	GeneID:67656,Genbank:NM_026296.3,MGI:MGI:1914906	RIKEN cDNA 4930548H24 gene		GO:0003674,GO:0005575,GO:0008150	molecular_function|cellular_component|biological_process
4930549C01Rik	0.191831094066438	0.198042892627397	0.185619295505479	0.937268149555401	-0.0934662373027242	1	1	0	0	0	0.038767558482166	0	0	0	0	0	0.0377939386240801	GeneID:67663,Genbank:XM_011250327.2,MGI:MGI:1914913	RIKEN cDNA 4930549C01 gene		GO:0003674,GO:0005575,GO:0008150	molecular_function|cellular_component|biological_process
4930550C14Rik	62.4286078098363	61.5448176567632	63.3123979629093	1.0287202135524	0.0408506582217626	0.85170564396871	1	0.567430325418967	0.545569447558835	0.45183798261469	0.619708696558235	0.552146203454463	0.5262173956833	0.627575994223469	0.536995657971452	0.573891632549581	0.629672410079304	GeneID:75311,Genbank:XM_006510654.3,MGI:MGI:1922561	RIKEN cDNA 4930550C14 gene		GO:0003674,GO:0005575,GO:0008150	molecular_function|cellular_component|biological_process
4930550L24Rik	0.30032745192905	0.415035608352621	0.185619295505479	0.447237036461157	-1.16088842972421	0.97587922526028	1	0.0343145606379729	0.0352679029998221	0	0	0	0	0	0	0	0.0319036619301236	GeneID:75352,Genbank:NM_023774.3,MGI:MGI:1922602	RIKEN cDNA 4930550L24 gene		GO:0003674,GO:0008150	molecular_function|biological_process
4930555G01Rik	0.0975332006564218	0	0.195066401312844	Inf	Inf	1	1	0	0	0	0	0	0	0.0252288845612872	0	0	0	GeneID:108978,Genbank:NM_175393.4,MGI:MGI:1922055	RIKEN cDNA 4930555G01 gene		GO:0003674,GO:0005575,GO:0008150	molecular_function|cellular_component|biological_process
4930557A04Rik	0.099695757103049	0	0.199391514206098	Inf	Inf	1	1	0	0	0	0	0	0	0	0	0.0976195463852014	0	GeneID:385317,Genbank:NM_029229.1,MGI:MGI:1922521	RIKEN cDNA 4930557A04 gene		GO:0006342,GO:0000790,GO:0003677,GO:0006325	chromatin silencing|nuclear chromatin|DNA binding|chromatin organization
4930558K02Rik	0.192505404855789	0	0.385010809711577	Inf	Inf	0.725323268437709	0.974928807347646	0	0	0	0	0	0	0	0	0.0137703899748296	0.0128629280723658	GeneID:75368,Genbank:NM_001204904.1,MGI:MGI:1922618	RIKEN cDNA 4930558K02 gene		GO:0003674,GO:0005575,GO:0008150	molecular_function|cellular_component|biological_process
4930562C15Rik	376.523406805951	441.458979858431	311.587833753471	0.705813785582961	-0.502640486535173	0.00671747053696003	0.063241587844571	6.06931868171034	5.62841082709301	4.71666007302062	6.02894025801707	4.61825847653201	3.69887595697035	3.76565445737753	3.57416686534966	2.81326973442265	5.79540653514671	GeneID:78809,Genbank:NM_030192.1,MGI:MGI:1926059	RIKEN cDNA 4930562C15 gene		GO:0003674,GO:0005575,GO:0008150	molecular_function|cellular_component|biological_process
4930563D23Rik	0.0990214463136985	0.198042892627397	0	0	-Inf	0.987859939978896	1	0	0	0	0.0192028929099792	0	0	0	0	0	0	GeneID:75328,Genbank:NM_029252.2,MGI:MGI:1922578	RIKEN cDNA 4930563D23 gene		GO:0003674,GO:0005575,GO:0008150	molecular_function|cellular_component|biological_process
4930563E22Rik	18.1395054121485	15.3877114230478	20.8912994012492	1.35766124194129	0.441123549141873	0.208478730027652	0.566542198010746	0.211666876304743	0.301219614634158	0.147644699765173	0.248449381736598	0.31106069393325	0.276246361540641	0.345954791916474	0.32942872988163	0.324121645106313	0.423867064146188	GeneID:75304,Genbank:NM_001163728.1,MGI:MGI:1922554	RIKEN cDNA 4930563E22 gene		GO:0003674,GO:0005575,GO:0008150	molecular_function|cellular_component|biological_process
4930563M21Rik	0	0	0					0	0	0	0	0	0	0	0	0	0	GeneID:75258,Genbank:XM_017313674.1,MGI:MGI:1922508	RIKEN cDNA 4930563M21 gene		GO:0003674,GO:0005575,GO:0008150	molecular_function|cellular_component|biological_process
4930564C03Rik	0	0	0					0	0	0	0	0	0	0	0	0	0	GeneID:75341,Genbank:NM_029257.1,MGI:MGI:1922591	RIKEN cDNA 4930564C03 gene		GO:0003674,GO:0005575,GO:0008150	molecular_function|cellular_component|biological_process
4930564D02Rik	0	0	0					0	0	0	0	0	0	0	0	0	0	GeneID:75269,Genbank:XM_017319782.1,MGI:MGI:1922519	RIKEN cDNA 4930564D02 gene		GO:0003674,GO:0005575,GO:0008150	molecular_function|cellular_component|biological_process
4930567H17Rik	0	0	0					0	0	0	0	0	0	0	0	0	0	GeneID:619303,Genbank:NM_001033807.2,MGI:MGI:3588249	RIKEN cDNA 4930567H17 gene		GO:0003674,GO:0005575,GO:0008150	molecular_function|cellular_component|biological_process
4930568D16Rik	0	0	0					0	0	0	0	0	0	0	0	0	0	GeneID:75859,Genbank:NM_029463.1,MGI:MGI:1923109	RIKEN cDNA 4930568D16 gene		GO:0016020,GO:0016021,GO:0016740,GO:0016757,GO:0016758,GO:0030259,GO:0031982,GO:0046872,GO:0047276,GO:0005794,GO:0005975,GO:0009247	membrane|integral component of membrane|transferase activity|transferase activity, transferring glycosyl groups|transferase activity, transferring hexosyl groups|lipid glycosylation|vesicle|metal ion binding|N-acetyllactosaminide 3-alpha-galactosyltransferase activity|Golgi apparatus|carbohydrate metabolic process|glycolipid biosynthetic process
4930571K23Rik	0	0	0					0	0	0	0	0	0	0	0	0	0	GeneID:75861,Genbank:NM_001145759.1,MGI:MGI:1923111	RIKEN cDNA 4930571K23 gene		GO:0003674,GO:0005575,GO:0008150	molecular_function|cellular_component|biological_process
4930578C19Rik	284.558963804345	259.562234489546	309.555693119145	1.19260682790744	0.254118501609757	0.0568916259231443	0.270696202712573	1.80536039919397	2.76170079779429	1.62439814137656	2.37042136228626	2.05169931176844	2.31112170652561	2.4816126814184	2.61636358722085	2.69122379589339	2.88861237936443	GeneID:75905,Genbank:XM_006527709.2,MGI:MGI:1923155	RIKEN cDNA 4930578C19 gene		GO:0009966,GO:0003674,GO:0005575,GO:0005576	regulation of signal transduction|molecular_function|cellular_component|extracellular region
4930578I06Rik	0	0	0					0	0	0	0	0	0	0	0	0	0	GeneID:67750,Genbank:XM_006519472.3,MGI:MGI:1915000	RIKEN cDNA 4930578I06 gene		GO:0003674,GO:0005575,GO:0008150	molecular_function|cellular_component|biological_process
4930579F01Rik	0.398854747604262	0.4170237983902	0.380685696818323	0.912863242548387	-0.131529350861178	1	1	0.0206755420938648	0	0.0208316038636351	0	0	0	0.0199684348865688	0	0	0.0192229040069583	GeneID:67741,Genbank:XM_006501945.3,MGI:MGI:1914991	RIKEN cDNA 4930579F01 gene		GO:0003674,GO:0005575,GO:0008150	molecular_function|cellular_component|biological_process
4930579G24Rik	56.7379505786771	61.2508884889102	52.2250126684439	0.852640899697308	-0.22998983436002	0.262611696159005	0.639253086754268	1.58815450798366	1.4071356222264	1.48978748321426	1.48849713504191	2.17507299602105	1.41952145426192	1.29582978900195	1.52352426434978	1.25369265154599	1.65477978478174	GeneID:75939,Genbank:NM_029482.1,MGI:MGI:1923189	RIKEN cDNA 4930579G24 gene		GO:0008150,GO:0003674,GO:0005575,GO:0005737	biological_process|molecular_function|cellular_component|cytoplasm
4930583I09Rik	0	0	0					0	0	0	0	0	0	0	0	0	0	GeneID:78057,Genbank:XM_128729.5,MGI:MGI:1925307	RIKEN cDNA 4930583I09 gene		GO:0003674,GO:0005575,GO:0008150	molecular_function|cellular_component|biological_process
4930590J08Rik	18.5145549377379	19.8951102267766	17.1339996486992	0.861216623250406	-0.215551928134806	0.562511219675159	0.89218329227043	0.199518285995907	0.167777502233182	0.137062006927263	0.20757720284802	0.164140033111665	0.153867551409573	0.113865064903792	0.128442866084144	0.144427035674138	0.236091389293261	GeneID:381798,Genbank:XM_006506332.3,MGI:MGI:2685917	RIKEN cDNA 4930590J08 gene		GO:0016020,GO:0016021,GO:0003674,GO:0005737,GO:0008150	membrane|integral component of membrane|molecular_function|cytoplasm|biological_process
4930591A17Rik	0	0	0					0	0	0	0	0	0	0	0	0	0	GeneID:68175,Genbank:NM_026596.2,MGI:MGI:1915425	RIKEN cDNA 4930591A17 gene		GO:0003674,GO:0005575,GO:0008150	molecular_function|cellular_component|biological_process
4930595M18Rik	0	0	0					0	0	0	0	0	0	0	0	0	0	GeneID:245492,Genbank:NM_173435.3,MGI:MGI:3045300	RIKEN cDNA 4930595M18 gene		GO:0003674,GO:0005575,GO:0008150	molecular_function|cellular_component|biological_process
4930596D02Rik	0	0	0					0	0	0	0	0	0	0	0	0	0	GeneID:239036,Genbank:NM_001033766.3,MGI:MGI:3588288	RIKEN cDNA 4930596D02 gene		GO:0003674,GO:0005575,GO:0008150	molecular_function|cellular_component|biological_process
4931406B18Rik	0.599017701399617	0.412943731563211	0.785091671236022	1.90120738305927	0.926915909257785	0.838211570019366	1	0	0	0	0	0.0225526661341691	0	0	0.0113450871319942	0.0223246363874681	0.0104267269343356	GeneID:74054,Genbank:NM_028737.3,MGI:MGI:1921304	RIKEN cDNA 4931406B18 gene		GO:0003674,GO:0005575,GO:0008150	molecular_function|cellular_component|biological_process
4931406C07Rik	1095.21377729725	1177.70639415805	1012.72116043645	0.859909707088284	-0.217742914113118	0.00529792612808134	0.053837892142631	18.6032882837934	20.2065042990019	21.1221714015241	20.0771513313103	20.8489528856958	17.4187023981705	15.8402707388449	18.2137185581972	18.1482451926113	19.5401698135552	GeneID:70984,Genbank:NM_001199484.1,MGI:MGI:1918234	RIKEN cDNA 4931406C07 gene		GO:0016604,GO:0016787,GO:0016788,GO:0046872,GO:0005634,GO:0005654,GO:0008270	nuclear body|hydrolase activity|hydrolase activity, acting on ester bonds|metal ion binding|nucleus|nucleoplasm|zinc ion binding
4931406P16Rik	3988.06442130764	4132.69363428451	3843.43520833076	0.930007290268486	-0.104686069426943	0.120747190574436	0.424436834767877	30.8899402645275	32.6766369597576	30.9713985204626	34.4626338302636	30.175364579622	27.0245399372135	32.0759860409097	31.2171397523799	30.603806667551	31.2468036354001	GeneID:233103,Genbank:XM_006539893.3,MGI:MGI:1924311	RIKEN cDNA 4931406P16 gene		GO:0003674,GO:0005575,GO:0008150	molecular_function|cellular_component|biological_process
4931408C20Rik	0	0	0					0	0	0	0	0	0	0	0	0	0	GeneID:210940,Genbank:NM_001033764.3,MGI:MGI:3588222	RIKEN cDNA 4931408C20 gene		GO:0003674,GO:0005575,GO:0008150	molecular_function|cellular_component|biological_process
4931409K22Rik	0.197704851438701	0.206471865781606	0.188937837095797	0.915077879402923	-0.1280335630239	1	1	0	0	0	0	0.0203142929036242	0.0190429503908477	0	0	0	0	GeneID:231045,Genbank:NM_177676.6,MGI:MGI:3045319	RIKEN cDNA 4931409K22 gene		GO:0005575,GO:0008150,GO:0000166,GO:0003674,GO:0005524	cellular_component|biological_process|nucleotide binding|molecular_function|ATP binding
4931414P19Rik	138.850817336164	136.683343192438	141.018291479891	1.0317152638076	0.0450448659425972	0.75683009246219	0.986081553486454	1.05171396060411	1.18820131958085	0.92214029033272	1.14083017796835	1.03328065824418	1.15022934761447	1.18632831265306	1.11267630114157	1.08676024253804	1.11964332238773	GeneID:74359,Genbank:XM_006519619.3,MGI:MGI:1921609	RIKEN cDNA 4931414P19 gene		GO:0005575,GO:0005576,GO:0008150	cellular_component|extracellular region|biological_process
4931417E11Rik	0	0	0					0	0	0	0	0	0	0	0	0	0	GeneID:66740,Genbank:NM_025737.3,MGI:MGI:1913990	RIKEN cDNA 4931417E11 gene		GO:0003674,GO:0005575,GO:0008150	molecular_function|cellular_component|biological_process
4931423N10Rik	8.98092551821544	9.65397703709013	8.30787399934075	0.860564922355034	-0.216644059360391	0.703939483370399	0.968312276317459	0.0635177972598097	0.0408015480686784	0.0879962024260325	0.0757205624165945	0.103784089885899	0.119740188504124	0.0690136619916872	0.0562244750859942	0.0474160293010251	0.0369094469783296	GeneID:70981,Genbank:XM_017319257.1,MGI:MGI:1918231	RIKEN cDNA 4931423N10 gene		GO:0003674,GO:0005575,GO:0008150	molecular_function|cellular_component|biological_process
4931428F04Rik	131.992893451904	123.712367191447	140.273419712361	1.13386739658199	0.181251929980698	0.200803048497535	0.555091561298858	0.828468266051263	1.22132211902455	0.876879315225459	1.06145286442382	1.0517988297525	1.06485129822852	1.32547534060278	1.1936629760766	1.06615204243223	1.21374477543408	GeneID:74356,Genbank:NM_001166394.1,MGI:MGI:1921606	RIKEN cDNA 4931428F04 gene		GO:0003674,GO:0005575,GO:0008150	molecular_function|cellular_component|biological_process
4931429L15Rik	0	0	0					0	0	0	0	0	0	0	0	0	0	GeneID:74361,Genbank:XM_011242616.1,MGI:MGI:1921611	RIKEN cDNA 4931429L15 gene		GO:0003674,GO:0005575,GO:0008150	molecular_function|cellular_component|biological_process
4931431F19Rik	0	0	0					0	0	0	0	0	0	0	0	0	0	GeneID:70980,Genbank:NM_027634.1,MGI:MGI:1918230	RIKEN cDNA 4931431F19 gene		GO:0003674,GO:0005739,GO:0008150	molecular_function|mitochondrion|biological_process
4931440F15Rik	1.30617078672668	1.44959148518003	1.16275008827334	0.802122598097999	-0.318105336822381	0.946742584079092	1	0.0823800997600693	0.0169337640548932	0	0.0157130574544393	0	0	0.0318250742938657	0.0333352896181381	0	0.0306368702224522	GeneID:216622,Genbank:NM_176829.2,MGI:MGI:2441689	RIKEN cDNA 4931440F15 gene		GO:0008150,GO:0003674,GO:0005575,GO:0005737	biological_process|molecular_function|cellular_component|cytoplasm
4932411N23Rik	0	0	0					0	0	0	0	0	0	0	0	0	0	GeneID:237029,Genbank:NM_177705.3,MGI:MGI:3045322	RIKEN cDNA 4932411N23 gene	MYB	GO:0006357,GO:0006361,GO:0006363,GO:0030154,GO:0043565,GO:0044212,GO:0000981,GO:0001135,GO:0005634	regulation of transcription by RNA polymerase II|transcription initiation from RNA polymerase I promoter|termination of RNA polymerase I transcription|cell differentiation|sequence-specific DNA binding|transcription regulatory region DNA binding|RNA polymerase II transcription factor activity, sequence-specific DNA binding|transcription factor activity, RNA polymerase II transcription factor recr…
4932414N04Rik	0	0	0					0	0	0	0	0	0	0	0	0	0	GeneID:75721,Genbank:XM_006500335.2,MGI:MGI:1922971	RIKEN cDNA 4932414N04 gene		GO:0003674,GO:0005575,GO:0008150	molecular_function|cellular_component|biological_process
4932429P05Rik	0	0	0					0	0	0	0	0	0	0	0	0	0	GeneID:245509,Genbank:NM_001085511.1,MGI:MGI:3588287	RIKEN cDNA 4932429P05 gene		GO:0003674,GO:0005575,GO:0008150	molecular_function|cellular_component|biological_process	mmu04922	Glucagon signaling pathway
4932438A13Rik	1724.51744422357	1716.20486943795	1732.83001900919	1.00968715907249	0.0139083583552591	0.847919933766522	1	5.28586371417533	6.32388932219499	5.07375445224967	5.82031076931541	5.33505451782434	5.37837670955407	6.14864960715808	5.67796536034209	5.32426360562749	6.34077144687762	GeneID:229227,Genbank:XM_006535446.3,MGI:MGI:2444631	RIKEN cDNA 4932438A13 gene		GO:0006629,GO:0007283,GO:0016020,GO:0016021,GO:0019915,GO:0045444,GO:0051647,GO:0060612,GO:0001558,GO:0003674,GO:0005634	lipid metabolic process|spermatogenesis|membrane|integral component of membrane|lipid storage|fat cell differentiation|nucleus localization|adipose tissue development|regulation of cell growth|molecular_function|nucleus
4932438H23Rik	5.39314735382726	5.99675510460092	4.7895396030536	0.798688543972539	-0.324295074420313	0.689508776540041	0.959780408793526	0.045253766210481	0.0387591886994689	0.0683930215774632	0.0143860598729962	0.0530864281835483	0.0355457756876143	0.036421732815337	0.0152600305103166	0.0300283839551794	0.0631114386168048	GeneID:74387,Genbank:XM_017317151.1,MGI:MGI:1921637	RIKEN cDNA 4932438H23 gene		GO:0003674,GO:0005575,GO:0008150	molecular_function|cellular_component|biological_process
4932443I19Rik	57.858080422664	66.4393047389917	49.2768561063363	0.741682296344333	-0.431126762007241	0.0419885501071887	0.223522184341246	0.846555074119482	1.18330124264563	1.31353527777064	0.87194152721753	1.25979221340178	1.05327957246553	0.686786301946152	0.719376805525884	0.623527234444083	1.08616647904477	GeneID:403185,Genbank:XM_006508821.3,MGI:MGI:2685952	RIKEN cDNA 4932443I19 gene		GO:0003674,GO:0005575,GO:0008150	molecular_function|cellular_component|biological_process
4933402D24Rik	0	0	0					0	0	0	0	0	0	0	0	0	0	GeneID:74426,Genbank:NM_001256158.1,MGI:MGI:1921676	RIKEN cDNA 4933402D24 gene		GO:0003674,GO:0005575,GO:0008150	molecular_function|cellular_component|biological_process
4933402E13Rik	0	0	0					0	0	0	0	0	0	0	0	0	0	GeneID:74437,Genbank:XM_006528321.2,MGI:MGI:1921687	RIKEN cDNA 4933402E13 gene		GO:0003674,GO:0005575,GO:0008150	molecular_function|cellular_component|biological_process
4933402J07Rik	0.0944689185478983	0	0.188937837095797	Inf	Inf	1	1	0	0	0	0	0	0.0497015420758196	0	0	0	0	GeneID:330820,Genbank:NM_177901.3,MGI:MGI:3607717	RIKEN cDNA 4933402J07 gene		GO:0003674,GO:0008150	molecular_function|biological_process
4933402N03Rik	0	0	0					0	0	0	0	0	0	0	0	0	0	GeneID:233918,Genbank:NM_173409.4,MGI:MGI:1914681	RIKEN cDNA 4933402N03 gene		GO:0008150,GO:0000151,GO:0003674,GO:0005634	biological_process|ubiquitin ligase complex|molecular_function|nucleus
4933402N22Rik	0	0	0					0	0	0	0	0	0	0	0	0	0	GeneID:545732,Genbank:NM_001177510.1,MGI:MGI:3703021	RIKEN cDNA 4933402N22 gene		GO:0003674,GO:0005575,GO:0008150	molecular_function|cellular_component|biological_process
4933402P03Rik	0	0	0					0	0	0	0	0	0	0	0	0	0	GeneID:108803,Genbank:XM_006531970.2,MGI:MGI:1918293	RIKEN cDNA 4933402P03 gene		GO:0016020,GO:0016021,GO:0003674,GO:0005575,GO:0008150	membrane|integral component of membrane|molecular_function|cellular_component|biological_process
4933403O08Rik	8.97661704922582	10.7598861195409	7.19334797891074	0.668533839391384	-0.580927507363724	0.257511787406242	0.633326981238483	0.0587466606856293	0.0939225567788098	0.111803500261836	0.012450278341199	0.0656330615351848	0.0307627526280031	0.0630416827432939	0.0396199436869981	0.0584725017675154	0.0424815943706534	GeneID:71030,Genbank:XM_011247708.1,MGI:MGI:1918280	RIKEN cDNA 4933403O08 gene		GO:0005938,GO:0007165,GO:0007265,GO:0008150,GO:0019887,GO:0003674,GO:0005575,GO:0005886	cell cortex|signal transduction|Ras protein signal transduction|biological_process|protein kinase regulator activity|molecular_function|cellular_component|plasma membrane
4933405L10Rik	0.30065853259001	0.412379228084224	0.188937837095797	0.458165262041783	-1.12606001682073	0.975883690127697	1	0	0.0455930456543752	0	0	0.0446045740564776	0.0418130571904305	0	0	0	0	GeneID:71046,Genbank:XM_006531369.2,MGI:MGI:1918296	RIKEN cDNA 4933405L10 gene		GO:0003674,GO:0005575,GO:0008150	molecular_function|cellular_component|biological_process
4933405O20Rik	0	0	0					0	0	0	0	0	0	0	0	0	0	GeneID:243996,Genbank:NM_172901.2,MGI:MGI:2142174	RIKEN cDNA 4933405O20 gene		GO:0005739,GO:0006099,GO:0016616,GO:0046872,GO:0055114,GO:0000166,GO:0004449,GO:0005524	mitochondrion|tricarboxylic acid cycle|oxidoreductase activity, acting on the CH-OH group of donors, NAD or NADP as acceptor|metal ion binding|oxidation-reduction process|nucleotide binding|isocitrate dehydrogenase (NAD+) activity|ATP binding	mmu00020	Citrate cycle (TCA cycle)
4933406M09Rik	0.0975332006564218	0	0.195066401312844	Inf	Inf	1	1	0	0	0	0	0	0	0.0226020158867931	0	0	0	GeneID:240755,Genbank:NM_173771.4,MGI:MGI:3045320	RIKEN cDNA 4933406M09 gene
4933408B17Rik	47.3724811232271	48.9982551101107	45.7467071363436	0.933639514989664	-0.0990624724954661	0.652765400141022	0.946709818373292	0.461136493143056	0.52780571833501	0.316784463650034	0.569718157379552	0.621742871790932	0.365504773481999	0.445365543275414	0.540715625480765	0.479847391401903	0.565154124760238	GeneID:271508,Genbank:XM_011246940.2,MGI:MGI:3045347	RIKEN cDNA 4933408B17 gene		GO:0003674,GO:0005575,GO:0008150	molecular_function|cellular_component|biological_process
4933409G03Rik	0.0975332006564218	0	0.195066401312844	Inf	Inf	1	1	0	0	0	0	0	0	0.0172794847824405	0	0	0	GeneID:227998,Genbank:XM_006499181.3,MGI:MGI:3045336	RIKEN cDNA 4933409G03 gene		GO:0003674,GO:0005575,GO:0008150	molecular_function|cellular_component|biological_process
4933411K16Rik	9.39358918063982	10.4719624358889	8.31521592539077	0.794045621945069	-0.332706194996377	0.519625029966407	0.867709690883732	0.385028474824364	0.633160811028925	0.465521665783504	0.403918666070077	0.0774292106390817	0.326625337538952	0.29748834614737	0.233703936209388	0.383231623924774	0.357976849066055	GeneID:66765,Genbank:NM_025752.2,MGI:MGI:1914015	RIKEN cDNA 4933411K16 gene		GO:0003674,GO:0005575,GO:0008150	molecular_function|cellular_component|biological_process
4933412E24Rik	0	0	0					0	0	0	0	0	0	0	0	0	0	GeneID:71088,Genbank:NM_027668.1,MGI:MGI:1918338	RIKEN cDNA 4933412E24 gene		GO:0003674,GO:0005575,GO:0008150	molecular_function|cellular_component|biological_process
4933413G19Rik	3.36137491074231	3.66680476832364	3.05594505316097	0.833408170394101	-0.262904851183267	0.826700417874547	1	0.0987957679906472	0.152310833834396	0.199082983444044	0.329772757088681	0.0993391246386021	0.325927420151048	0.0954169351997401	0.099944815210425	0.0491673539485904	0.183708998366865	GeneID:71149,Genbank:NM_027697.1,MGI:MGI:1918399	RIKEN cDNA 4933413G19 gene		GO:0003674,GO:0005575,GO:0008150	molecular_function|cellular_component|biological_process
4933415F23Rik	0.199366119972872	0.198042892627397	0.200689347318347	1.01336303795526	0.0191511131608399	1	1	0	0	0	0.0288852050004684	0	0	0	0.0306400163418821	0	0	GeneID:66755,Genbank:NM_025746.2,MGI:MGI:1914005	RIKEN cDNA 4933415F23 gene		GO:0045087,GO:0004865,GO:0005575,GO:0035304	innate immune response|protein serine/threonine phosphatase inhibitor activity|cellular_component|regulation of protein dephosphorylation
4933416C03Rik	0	0	0					0	0	0	0	0	0	0	0	0	0	GeneID:619332,Genbank:NM_001161855.1,MGI:MGI:3588269	RIKEN cDNA 4933416C03 gene		GO:0008134,GO:0035035,GO:0044212,GO:0051123,GO:0003713,GO:0005669,GO:0006357	transcription factor binding|histone acetyltransferase binding|transcription regulatory region DNA binding|RNA polymerase II transcriptional preinitiation complex assembly|transcription coactivator activity|transcription factor TFIID complex|regulation of transcription by RNA polymerase II	mmu03022	Basal transcription factors
4933416I08Rik	0	0	0					0	0	0	0	0	0	0	0	0	0	GeneID:71159,Genbank:NM_027700.1,MGI:MGI:1918409	RIKEN cDNA 4933416I08 gene
4933417A18Rik	0	0	0					0	0	0	0	0	0	0	0	0	0	GeneID:66761,Genbank:XM_017315571.1,MGI:MGI:1914011	RIKEN cDNA 4933417A18 gene		GO:0003674,GO:0005575,GO:0008150	molecular_function|cellular_component|biological_process
4933421I07Rik	0.104564123025001	0.209128246050002	0	0	-Inf	0.987860087535697	1	0.037960935484091	0	0	0	0	0	0	0	0	0	GeneID:71162,Genbank:NM_027702.2,MGI:MGI:1918412	RIKEN cDNA 4933421I07 gene		GO:0003674,GO:0005575,GO:0008150	molecular_function|cellular_component|biological_process
4933425L06Rik	0.193490364861597	0.198042892627397	0.188937837095797	0.954024830627318	-0.0679012788067818	1	1	0	0	0	0.0238500464097516	0	0.0235719413739284	0	0	0	0	GeneID:66763,Genbank:NM_025751.3,MGI:MGI:1914013	RIKEN cDNA 4933425L06 gene		GO:0003674,GO:0005575,GO:0008150	molecular_function|cellular_component|biological_process	mmu00230,mmu00240,mmu00760	Purine metabolism|Pyrimidine metabolism|Nicotinate and nicotinamide metabolism
4933427D14Rik	358.117966674697	373.91192002005	342.324013329344	0.915520460837377	-0.127335965916897	0.207388029091792	0.565291664969146	3.9552726625253	4.06515980406942	4.15025718838252	3.90757672466839	3.77927319143626	3.41916810704133	3.7672391822977	3.6365175076989	3.57793334381248	4.28689059466338	GeneID:74477,Genbank:XM_006534367.2,MGI:MGI:1921727	RIKEN cDNA 4933427D14 gene		GO:0005829,GO:0005856,GO:0007099,GO:0034451,GO:0071539,GO:0003674,GO:0005737,GO:0005813	cytosol|cytoskeleton|centriole replication|centriolar satellite|protein localization to centrosome|molecular_function|cytoplasm|centrosome
4933427G17Rik	7.12854764668317	7.8424313906576	6.41466390270873	0.817943260600313	-0.289927325668568	0.643778474116509	0.942087192224142	0.168453297677321	0.173133341999126	0.150866494046424	0.0714011798831843	0.150559783629915	0.0529264512944797	0.0903845361191154	0.170412498939635	0.130407790972597	0.156617976747879	GeneID:74466,Genbank:XM_006508266.2,MGI:MGI:1921716	RIKEN cDNA 4933427G17 gene		GO:0003674,GO:0005575,GO:0008150	molecular_function|cellular_component|biological_process
4933428G20Rik	1.7115214856479	1.66060325013764	1.76243972115816	1.06132498597246	0.0858664883543539	1	1	0.113563135416618	0.0389060656250669	0.0381401084071748	0	0.114187709584583	0.0713609509383347	0	0.0765892899717783	0.150710878629785	0.0351947765292311	GeneID:100141474,Genbank:NM_001289118.1,MGI:MGI:1918475	RIKEN cDNA 4933428G20 gene		GO:0003674,GO:0005575,GO:0008150	molecular_function|cellular_component|biological_process
4933430I17Rik	15.1867700182699	15.7996327875393	14.5739072490006	0.922420631224707	-0.116503313648863	0.778646007003964	0.994694796495973	0.162452911678643	0.108528062897811	0.0900235204460872	0.147183624756942	0.114342458776912	0.114842668747696	0.141207293953177	0.123256743950215	0.121271082318613	0.0906235022812605	GeneID:214106,Genbank:XM_006537739.3,MGI:MGI:3045314	RIKEN cDNA 4933430I17 gene		GO:0003674,GO:0005575,GO:0008150	molecular_function|cellular_component|biological_process
4933434E20Rik	976.416543669565	950.308242957968	1002.52484438116	1.05494701515022	0.0771705412077083	0.337005418764245	0.722938506700408	17.8855923284594	18.2650377472341	16.811545665493	16.8938670898397	18.1371774236882	18.7615423845423	17.6050310079232	20.2902797201453	20.2098658353261	18.5592794028085	GeneID:99650,Genbank:NM_001287087.1,MGI:MGI:1914027	RIKEN cDNA 4933434E20 gene		GO:0003674,GO:0005575,GO:0008150	molecular_function|cellular_component|biological_process
4933436I01Rik	0	0	0					0	0	0	0	0	0	0	0	0	0	GeneID:66780,Genbank:NM_025763.1,MGI:MGI:1914030	RIKEN cDNA 4933436I01 gene		GO:0003674,GO:0005575,GO:0008150	molecular_function|cellular_component|biological_process
4933440N22Rik	14.6476704930888	16.6592609990048	12.6360799871728	0.758501831979682	-0.398775429926181	0.308503800540454	0.69279895187246	0.504607009568694	0.466763603032257	0.330470303200614	0.360929958647107	0.380536684186226	0.261595628147427	0.365512020245964	0.408380685537078	0.276238660257469	0.281492366066348	GeneID:74471,Genbank:XM_017321877.1,MGI:MGI:1921721	RIKEN cDNA 4933440N22 gene		GO:0003674,GO:0005575,GO:0008150	molecular_function|cellular_component|biological_process
5031410I06Rik	0	0	0					0	0	0	0	0	0	0	0	0	0	GeneID:381622,Genbank:NM_207657.3,MGI:MGI:3036277	RIKEN cDNA 5031410I06 gene		GO:0003674,GO:0005575,GO:0008150	molecular_function|cellular_component|biological_process
5031414D18Rik	109.479858046898	94.2536300989476	124.706085994849	1.32309053628951	0.403911785567377	0.0308250555217281	0.183699018995328	1.54714380009698	2.32701546760631	1.67288198470085	1.69142627140553	1.4228531493357	2.38306638364376	2.09556815711496	3.13027580734603	2.34744449597153	1.80682522737946	GeneID:271221,Genbank:XM_006519070.2,MGI:MGI:2685590	RIKEN cDNA 5031414D18 gene		GO:0003674,GO:0005575,GO:0008150	molecular_function|cellular_component|biological_process
5031439G07Rik	1022.461959022	1054.21247288075	990.711445163243	0.939764488325599	-0.0896288424542749	0.247822722852127	0.621248978311964	10.10885680276	12.0754159962698	11.0276226598388	11.6036495171149	10.1428957654151	10.5084389199734	10.9848177787799	10.4216304073532	10.7445520201597	10.395293419313	GeneID:223739,Genbank:NM_001033273.2,MGI:MGI:2444899	RIKEN cDNA 5031439G07 gene		GO:0003674,GO:0005575,GO:0008150	molecular_function|cellular_component|biological_process
5330417C22Rik	3521.37767925989	3556.83416983121	3485.92118868856	0.980062893641729	-0.0290537605232419	0.72662712424574	0.975219970464518	31.5174308440892	28.6292311707712	27.5927716081051	27.8201769331069	29.2640375654725	28.9412612272202	30.8765763324074	29.2983482408742	24.6975784162839	32.1312945827765	GeneID:229722,Genbank:XM_006501412.2,MGI:MGI:1923930	RIKEN cDNA 5330417C22 gene		GO:0005770,GO:0005794,GO:0005802,GO:0005886,GO:0005887,GO:0006914,GO:0009267,GO:0016020,GO:0016021,GO:0044090,GO:2000786,GO:0000045,GO:0005764,GO:0005768	late endosome|Golgi apparatus|trans-Golgi network|plasma membrane|integral component of plasma membrane|autophagy|cellular response to starvation|membrane|integral component of membrane|positive regulation of vacuole organization|positive regulation of autophagosome assembly|autophagosome assembly|lysosome|endosome
5430401F13Rik	0	0	0					0	0	0	0	0	0	0	0	0	0	GeneID:71392,Genbank:NM_001244628.1,MGI:MGI:1918642	RIKEN cDNA 5430401F13 gene		GO:0008150,GO:0003674,GO:0004252,GO:0005575	biological_process|molecular_function|serine-type endopeptidase activity|cellular_component
5430402E10Rik	0	0	0					0	0	0	0	0	0	0	0	0	0	GeneID:71351,Genbank:NM_027768.3,MGI:MGI:1918601	RIKEN cDNA 5430402E10 gene		GO:0005549,GO:0005575,GO:0008150	odorant binding|cellular_component|biological_process
5430419D17Rik	2.71784485624624	3.67836731912828	1.7573223933642	0.477745217076543	-1.06568666508493	0.273537168529613	0.652133701101033	0.0921149066306239	0.0757392670979785	0.0185620404645574	0.105419160052939	0.0370486079594787	0.0173649854998509	0.0533787362900185	0	0.0733480198249464	0.0171286053805172	GeneID:71395,Genbank:NM_175166.3,MGI:MGI:1918645	RIKEN cDNA 5430419D17 gene		GO:0006952,GO:0008150,GO:0016020,GO:0031012,GO:0042494,GO:0050840,GO:0005044,GO:0005576,GO:0005615	defense response|biological_process|membrane|extracellular matrix|detection of bacterial lipoprotein|extracellular matrix binding|scavenger receptor activity|extracellular region|extracellular space	mmu04970	Salivary secretion
5430427O19Rik	66.0760442955993	52.0511291115227	80.100959479676	1.53888995007303	0.621890064570138	0.000848405604110103	0.0136998152032312	0.684420682198365	0.755541899415361	0.587425776806933	0.519764016576803	0.662696528839096	1.09908607471989	0.6977363386481	1.23089930311787	0.883071554471394	1.16661257022116	GeneID:71398,Genbank:XM_011247682.2,MGI:MGI:1918648	RIKEN cDNA 5430427O19 gene		GO:0003674,GO:0005575,GO:0008150	molecular_function|cellular_component|biological_process
5530400C23Rik	0	0	0					0	0	0	0	0	0	0	0	0	0	GeneID:232426,Genbank:NM_027784.1,MGI:MGI:1918650	RIKEN cDNA 5530400C23 gene		GO:0003674,GO:0005575,GO:0008150	molecular_function|cellular_component|biological_process
5730409E04Rik	369.602770288017	346.186816490653	393.01872408538	1.13527929246257	0.183047261642484	0.0659846538621573	0.296315566970648	6.46176229367059	6.05871690959885	6.51053654369059	6.72112686146277	6.02235179358968	7.5332044136348	6.97068336549219	7.72197096965898	7.99249350877087	6.88609533072801	GeneID:230757,Genbank:NM_001145950.1,MGI:MGI:3609248	RIKEN cDNA 5730409E04Rik gene		GO:0003674,GO:0005575,GO:0008150	molecular_function|cellular_component|biological_process
5730455P16Rik	399.271714053519	404.045814426178	394.497613680859	0.976368519597514	-0.0345023148775881	0.734769567054941	0.977605922073656	4.45757853387292	4.91461521184642	4.59621460940294	4.77013214117201	4.00478037049169	4.87820795492013	4.9089647705015	4.14632617796347	4.22934222748506	4.65033364056549	GeneID:70591,Genbank:NM_027472.3,MGI:MGI:1917841	RIKEN cDNA 5730455P16 gene		GO:0003674,GO:0005575,GO:0008150	molecular_function|cellular_component|biological_process
5730507C01Rik	5.45650454899927	10.9130090979985	0	0	-Inf	3.20512967274658e-09	2.86510032182104e-07	0.318631799336062	0.0770550987014875	0.151076176456495	0.178751042758285	0.263845819575217	0	0	0	0	0	GeneID:236366,Genbank:XM_011243861.1,MGI:MGI:1917882	RIKEN cDNA 5730507C01 gene	zf-C2H2	GO:0003700,GO:0005575,GO:0006355	DNA binding transcription factor activity|cellular_component|regulation of transcription, DNA-templated
5730508B09Rik	260.005682293054	265.520413588353	254.490950997755	0.958460961846431	-0.0612084228244058	0.595708488833489	0.913653480255508	8.54734391017774	7.95474922558682	9.05262491966303	8.24781620536458	9.60943357639438	8.88116638315519	7.6050214029068	8.40845768490851	8.60793691924405	9.2921455374821	GeneID:70617,Genbank:NM_027482.3,MGI:MGI:1917867	RIKEN cDNA 5730508B09 gene		GO:0016020,GO:0016021,GO:0043231,GO:0003674,GO:0005794,GO:0008150	membrane|integral component of membrane|intracellular membrane-bounded organelle|molecular_function|Golgi apparatus|biological_process
5730559C18Rik	68.2215237328107	63.459372871058	72.9836745945635	1.15008502751607	0.201740525727147	0.276557318948316	0.655267748097329	0.501790598352497	0.704171948052977	0.631972726514234	0.579786521765217	0.562767692138685	0.97323443598592	0.65238555694706	0.663819516839474	0.672334979576074	0.556253757845718	GeneID:67313,Genbank:NM_028872.3,MGI:MGI:1921579	RIKEN cDNA 5730559C18 gene		GO:0034334,GO:0002376,GO:0043123,GO:0003674,GO:0045087,GO:0005634,GO:0005737,GO:0031398,GO:0032494,GO:0060729,GO:0032495,GO:0070431,GO:0032731,GO:1903409,GO:0032733,GO:0032755,GO:0000187,GO:0032874,GO:0002221,GO:0002367	adherens junction maintenance|immune system process|positive regulation of I-kappaB kinase/NF-kappaB signaling|molecular_function|innate immune response|nucleus|cytoplasm|positive regulation of protein ubiquitination|response to peptidoglycan|intestinal epithelial structure maintenance|response to muramyl dipeptide|nucleotide-binding oligomerization domain containing 2 signaling pathway|positive …
5830411N06Rik	31.0839409244654	26.9978018118481	35.1700800370828	1.30270161556813	0.381506671751838	0.177645724265622	0.520205779537478	0.19947592392662	0.291341158996584	0.275027445793271	0.390489967716531	0.221685948444183	0.346353389261332	0.547542412890062	0.254900128166098	0.303042383192675	0.390444192714319	GeneID:244234,Genbank:XM_006536189.1,MGI:MGI:2443685	RIKEN cDNA 5830411N06 gene		GO:0009897,GO:0032620,GO:0002365,GO:0003674	external side of plasma membrane|interleukin-17 production|gamma-delta T cell lineage commitment|molecular_function
5830473C10Rik	0.681600486629139	0.403950254930015	0.959250718328263	2.37467536316929	1.24773029914548	0.6766882158022	0.958657594460967	0	0.0176958645118801	0	0.0164202202699758	0	0.0324575024216811	0.0166286775036891	0.0174177686258832	0	0.0160078380319675	GeneID:622307,Genbank:XM_006535174.3,MGI:MGI:1923342	RIKEN cDNA 5830473C10 gene		GO:0003674,GO:0005575,GO:0008150	molecular_function|cellular_component|biological_process
6030419C18Rik	100.88633878575	85.4197221581661	116.352955413334	1.362132215765	0.445866745766091	0.00400303927089628	0.0443645318281293	2.09314007190283	2.41048450068349	1.95648592565557	2.14051657756861	1.87643664885371	3.73193752891046	3.06886557924325	2.29606742376825	2.81129689449668	2.74326746930157	GeneID:319477,Genbank:NM_176921.3,MGI:MGI:2442108	RIKEN cDNA 6030419C18 gene		GO:0003674,GO:0005575,GO:0008150	molecular_function|cellular_component|biological_process
6030458C11Rik	599.601309545291	601.995812195146	597.206806895437	0.9920447863545	-0.0115228416209579	0.884001477603347	1	4.42192739675325	5.58629128112133	4.77595162797808	4.75229115245636	4.99360706369156	4.61004373318445	4.90159507081963	5.17655488636688	5.33489835857645	4.96775828001093	GeneID:77877,Genbank:NM_029998.3,MGI:MGI:1925127	RIKEN cDNA 6030458C11 gene		GO:0003674,GO:0005575,GO:0008150	molecular_function|cellular_component|biological_process
6030468B19Rik	1.60472839940906	1.83534642896185	1.37411036985626	0.748692643619067	-0.417554515765043	0.815926164871304	1	0.043748977553036	0.134893293225597	0.0440792007138881	0.125169221668697	0.0439895880394783	0.0412365592405219	0	0.0885156027654373	0.130634429469248	0.040675228348868	GeneID:77727,Genbank:XM_006534500.3,MGI:MGI:1924977	RIKEN cDNA 6030468B19 gene		GO:0008150,GO:0003674,GO:0005575,GO:0005576	biological_process|molecular_function|cellular_component|extracellular region
6030498E09Rik	0	0	0					0	0	0	0	0	0	0	0	0	0	GeneID:77883,Genbank:NM_183126.2,MGI:MGI:1925133	RIKEN cDNA 6030498E09 gene		GO:0003674,GO:0005575,GO:0008150	molecular_function|cellular_component|biological_process
6330403K07Rik	50.729451444695	46.6500855872797	54.8088173021103	1.17489210602982	0.232528275732585	0.273012913217093	0.651313802875022	1.45151879905157	1.45715145660842	1.66654134513829	1.44868883276755	1.62921137580005	1.87724403946824	1.59748728681718	1.67329385866065	2.15031791787177	1.94584387131262	GeneID:103712,Genbank:NM_134022.2,MGI:MGI:1918001	RIKEN cDNA 6330403K07 gene		GO:0003674,GO:0005575,GO:0008150	molecular_function|cellular_component|biological_process
6330408A02Rik	191.400432920716	199.239609692015	183.561256149416	0.921309053120338	-0.118242905332669	0.343243272678474	0.729101194109878	3.54566706036347	2.8325173412573	3.31261712398139	2.93573620263351	2.96557115495663	3.06860617382725	2.84848202309161	2.8043075847151	3.03183503039787	3.02683490407504	GeneID:321008,Genbank:NM_177312.4,MGI:MGI:2447816	RIKEN cDNA 6330408A02 gene		GO:0007275,GO:0002244,GO:0005634,GO:0006511	multicellular organism development|hematopoietic progenitor cell differentiation|nucleus|ubiquitin-dependent protein catabolic process
6330409D20Rik	1.90175798063092	2.04871989458724	1.75479606667459	0.856532936157251	-0.22341937173379	0.935227939972939	1	0	0.0495452578335302	0.048569843145866	0.0919473639067637	0.290826606180572	0.0454376028092614	0.0465573249500072	0.0975332781141949	0.143943030862898	0.0896381707849048	GeneID:70730,Genbank:NM_027529.1,MGI:MGI:1917980	RIKEN cDNA 6330409D20 gene		GO:0003674,GO:0005575,GO:0008150	molecular_function|cellular_component|biological_process
6330416G13Rik	435.963535755103	451.777664367795	420.149407142411	0.929991542920469	-0.104710498066882	0.260321245920649	0.636374944512729	4.60458425013928	5.20797339367855	4.47674656967143	4.77098440351275	4.57582081138458	4.61394660596757	4.19773618550049	5.18054600995784	4.20830972300783	4.39109938717067	GeneID:230279,Genbank:XM_006537868.3,MGI:MGI:1913920	RIKEN cDNA 6330416G13 gene		GO:0016020,GO:0016021,GO:0003674,GO:0005575,GO:0008150	membrane|integral component of membrane|molecular_function|cellular_component|biological_process
6430531B16Rik	83.6445757897052	89.5120817118176	77.7770698675928	0.868900246538725	-0.202737535896637	0.235624229578211	0.606215477409295	3.33265379437416	2.82781694656332	3.27972052897904	3.58485729904161	3.8185616962373	3.54305583457303	2.43272056770027	3.05779438949826	2.93139155093493	3.09850564917907	GeneID:381933,Genbank:NM_001033465.2,MGI:MGI:2685939	RIKEN cDNA 6430531B16 gene		GO:0008150,GO:0031514,GO:0060285,GO:0003674,GO:0005575,GO:0005737	biological_process|motile cilium|cilium-dependent cell motility|molecular_function|cellular_component|cytoplasm
6430548M08Rik	2160.07966443868	2153.66153966387	2166.49778921349	1.00596019816169	0.00857322457613879	0.943462418960536	1	19.8735486979081	16.6454085245155	16.7190296107272	19.5351889404244	15.8499358080092	16.5434920962639	19.881411412049	18.1499470377151	19.1228486112158	18.0202508781384	GeneID:234797,Genbank:NM_172286.4,MGI:MGI:2443793	RIKEN cDNA 6430548M08 gene		GO:0003674,GO:0005575,GO:0008150	molecular_function|cellular_component|biological_process
6430550D23Rik	20.138753593583	18.6735794457114	21.6039277414547	1.15692483084256	0.210295130915894	0.531029249295443	0.87449112216396	0.248092920670338	0.309625308727741	0.321384290618933	0.338006242482486	0.392004456359687	0.317361653524214	0.393641876556615	0.340613506239471	0.317488012225195	0.543703799700095	GeneID:320095,Genbank:NM_001145352.1,MGI:MGI:2443361	RIKEN cDNA 6430550D23 gene		GO:0009311,GO:0018279,GO:0047288,GO:0097503,GO:0000139,GO:0003836,GO:0008373	oligosaccharide metabolic process|protein N-linked glycosylation via asparagine|monosialoganglioside sialyltransferase activity|sialylation|Golgi membrane|beta-galactoside (CMP) alpha-2,3-sialyltransferase activity|sialyltransferase activity
6430571L13Rik	7.69434418862921	6.80277209555334	8.58591628170507	1.26212022997467	0.33584934845538	0.569602462525118	0.896120628432654	0.19023605168732	0.152072102119922	0.170375092414496	0.100792613843719	0.0850143605841328	0.139464240911028	0.163315506642815	0.277981308136206	0.189348258074744	0.13756578992127	GeneID:235599,Genbank:NM_175486.3,MGI:MGI:2445137	RIKEN cDNA 6430571L13 gene		GO:0016020,GO:0016021,GO:0003674,GO:0005575,GO:0008150	membrane|integral component of membrane|molecular_function|cellular_component|biological_process
6430573F11Rik	32.4060409577926	31.6590070879327	33.1530748276526	1.0471925015074	0.0665266719175393	0.795464313297191	1	0.22818311896317	0.206379891259872	0.395437418384033	0.261139848252966	0.312035788458716	0.352729573483266	0.290900564877989	0.249303970529964	0.24528769269378	0.373386207848187	GeneID:319582,Genbank:XM_006509136.3,MGI:MGI:2442328	RIKEN cDNA 6430573F11 gene		GO:0005737,GO:0008033,GO:0008152,GO:0008168,GO:0008175,GO:0008198,GO:0016300,GO:0016706,GO:0016740,GO:0032259,GO:0000049,GO:0002098,GO:0005634	cytoplasm|tRNA processing|metabolic process|methyltransferase activity|tRNA methyltransferase activity|ferrous iron binding|tRNA (uracil) methyltransferase activity|oxidoreductase activity, acting on paired donors, with incorporation or reduction of molecular oxygen, 2-oxoglutarate as one donor, and incorporation of one atom each of oxygen into both donors|transferase activity|methylation|tRNA bi…
6430590A07Rik	4.49624085906435	4.50597314841391	4.4865085697148	0.995680271928394	-0.00624554953761494	1	1	0.242984186139159	0.299681856841731	0.14689095805466	0.278078649220726	0.0977282199147329	0.183224063220049	0.140804450321779	0.393296353909132	0.193480182024724	0.180729933528484	GeneID:619719,Genbank:XM_006500806.1,MGI:MGI:3648839	RIKEN cDNA 6430590A07 gene		GO:0003674,GO:0005575,GO:0008150	molecular_function|cellular_component|biological_process
6430628N08Rik	0	0	0					0	0	0	0	0	0	0	0	0	0	GeneID:76237,Genbank:XM_017320502.1,MGI:MGI:1923487	RIKEN cDNA 6430628N08 gene		GO:0003674,GO:0005575,GO:0008150	molecular_function|cellular_component|biological_process
6720489N17Rik	74.4368681824607	74.3792384835587	74.4944978813628	1.00154961787932	0.00223389563413499	1	1	1.32125627015578	1.46660111847594	1.22473094681106	1.22647033237293	1.13367288418397	1.07932855660732	1.20801205419762	1.55048289096199	1.29755569493067	1.4249746636876	GeneID:211378,Genbank:XM_017315473.1,MGI:MGI:2443901	RIKEN cDNA 6720489N17 gene		GO:0003674,GO:0005575,GO:0008150	molecular_function|cellular_component|biological_process
6820408C15Rik	254.369660856147	285.17987749173	223.559444220564	0.783924329398194	-0.351213694208557	0.00862862593881126	0.0760034627205439	2.95100661412063	3.7451935265326	3.39459635956217	3.37266596485647	3.11139379216905	2.74775223048272	1.88082312268139	3.16662363355077	2.31886962343585	3.24353189674707	GeneID:228778,Genbank:NM_001289738.1,MGI:MGI:3045333	RIKEN cDNA 6820408C15 gene		GO:0003674,GO:0005575,GO:0008150	molecular_function|cellular_component|biological_process
7420426K07Rik	0	0	0					0	0	0	0	0	0	0	0	0	0	GeneID:546157,Genbank:NM_001033983.3,MGI:MGI:3588253	RIKEN cDNA 7420426K07 gene		GO:0003674,GO:0005575,GO:0008150	molecular_function|cellular_component|biological_process
7420461P10Rik	0.102953681151309	0.205907362302618	0	0	-Inf	0.987860044662973	1	0	0.0514773848799631	0	0	0	0	0	0	0	0	GeneID:100038657,Genbank:NM_001177581.1,MGI:MGI:3642786	RIKEN cDNA 7420461P10 gene		GO:0003674,GO:0005575,GO:0008150	molecular_function|cellular_component|biological_process
7530416G11Rik	0	0	0					0	0	0	0	0	0	0	0	0	0	GeneID:328577,Genbank:NM_001256072.1,MGI:MGI:3036279	RIKEN cDNA 7530416G11 gene		GO:0003674,GO:0005575,GO:0008150	molecular_function|cellular_component|biological_process
8030411F24Rik	0	0	0					0	0	0	0	0	0	0	0	0	0	GeneID:78609,Genbank:NM_030135.2,MGI:MGI:1925859	RIKEN cDNA 8030411F24 gene		GO:0005615,GO:0010466,GO:0030414,GO:2000117,GO:0002020,GO:0004869,GO:0005576	extracellular space|negative regulation of peptidase activity|peptidase inhibitor activity|negative regulation of cysteine-type endopeptidase activity|protease binding|cysteine-type endopeptidase inhibitor activity|extracellular region
8030423J24Rik	0	0	0					0	0	0	0	0	0	0	0	0	0	GeneID:77166,Genbank:XM_011244587.2,MGI:MGI:1924416	RIKEN cDNA 8030423J24 gene		GO:0003674,GO:0005575,GO:0008150	molecular_function|cellular_component|biological_process
8030462N17Rik	644.454221093952	648.32090419032	640.587537997585	0.988071700075145	-0.0173123591608023	0.848384728191187	1	4.82351612384662	4.77277269921502	4.64862359897501	4.52157736975744	4.83498223241023	4.61710901325889	5.13598015822428	4.88719322030761	4.51026160228766	4.81887935788319	GeneID:212163,Genbank:XM_006526426.1,MGI:MGI:2444951	RIKEN cDNA 8030462N17 gene		GO:0003674,GO:0005575,GO:0008150	molecular_function|cellular_component|biological_process
8030474K03Rik	0.206189614042112	0.412379228084224	0	0	-Inf	0.682649284412212	0.958657594460967	0	0.0235318945312904	0	0	0.0230217156420529	0	0	0	0	0	GeneID:382231,Genbank:XM_017318680.1,MGI:MGI:2685988	RIKEN cDNA 8030474K03 gene		GO:0003674,GO:0005575,GO:0008150	molecular_function|cellular_component|biological_process
8430408G22Rik	920.925819817397	1060.90178342605	780.949856208742	0.736118902248199	-0.441989277206932	1.8435953099706e-05	0.000598737419283078	49.6008766666848	37.9289827696765	42.7946785846563	41.1712648531126	39.4541512881278	30.9237560458575	33.3867985926234	36.3384777562569	28.455690096643	30.7312931960535	GeneID:213393,Genbank:NM_145980.2,MGI:MGI:1918730	RIKEN cDNA 8430408G22 gene		GO:0005739,GO:0005777,GO:0006914,GO:0010506,GO:0003674,GO:0005737	mitochondrion|peroxisome|autophagy|regulation of autophagy|molecular_function|cytoplasm
9030025P20Rik	123.22508462546	58.6301665223224	187.820002728597	3.20347039534824	1.67963565799659	6.99832270582029e-12	1.14880648271815e-09	1.04757437750623	0.842617998831662	0.764841746133184	0.752917704898222	0.915944194528738	2.3612079354596	2.40473235168183	4.03936830131906	2.68982651030431	2.76664820844757	GeneID:100041574,Genbank:XM_011246223.2,MGI:MGI:3583895	RIKEN cDNA 9030025P20 gene		GO:0003674,GO:0005575,GO:0008150	molecular_function|cellular_component|biological_process
9030617O03Rik	272.739769878485	260.740351750343	284.739188006627	1.0920411286369	0.12702719230458	0.237266005833989	0.60735926670603	3.12177810549511	4.1207318017358	4.36339070011444	3.94043362512773	3.86213607807712	4.54356692942482	4.44862173966993	4.38107034232183	3.91447457632574	4.48171781973293	GeneID:217830,Genbank:XM_006515735.2,MGI:MGI:2444813	RIKEN cDNA 9030617O03 gene		GO:0016829,GO:0047820,GO:0005739,GO:0005759,GO:0006536	lyase activity|D-glutamate cyclase activity|mitochondrion|mitochondrial matrix|glutamate metabolic process
9030624G23Rik	3.24278824544101	5.11449340080677	1.37108309007526	0.268077985956337	-1.89927534201822	0.0333309688899943	0.193274664497953	0.0237841663681188	0.220004537760795	0.0958547698063917	0.136096693401678	0.119574872250169	0.0224182881585377	0.0229707436591967	0.0721823665408625	0.0236731704196917	0.0221131201737894	GeneID:66808,Genbank:NM_001256489.1,MGI:MGI:1914058	RIKEN cDNA 9030624G23 gene		GO:0003674,GO:0005575,GO:0008150	molecular_function|cellular_component|biological_process
9030624J02Rik	1283.63185441367	1298.13544123568	1269.12826759167	0.977654740235426	-0.0326030289868279	0.662770334811871	0.951434859216518	18.143351653934	18.5563071422104	18.0718927797842	19.1913112145019	19.2533426514021	19.0510870664461	18.4931662608325	18.8027650873608	18.9704377322105	18.3659184094506	GeneID:71517,Genbank:XM_006508212.1,MGI:MGI:1918767	RIKEN cDNA 9030624J02 gene		GO:0015031,GO:0016020,GO:0016021,GO:0003674,GO:0005768,GO:0006893	protein transport|membrane|integral component of membrane|molecular_function|endosome|Golgi to plasma membrane transport
9130008F23Rik	59.1327541114937	65.8683652595609	52.3971429634265	0.795482668454733	-0.330097596646304	0.0905792449039254	0.359676197639612	1.49909650735229	1.56642415676653	1.5859324836749	1.76326850756449	1.58270829519159	1.34235600740302	1.37543578382877	1.26377649617629	1.44236383959607	1.11501746854998	GeneID:71583,Genbank:NM_027834.3,MGI:MGI:1918833	RIKEN cDNA 9130008F23 gene		GO:0003674,GO:0005575,GO:0008150	molecular_function|cellular_component|biological_process
9130011E15Rik	424.305805915324	439.140961756645	409.470650074002	0.93243556336909	-0.100924064554241	0.283083429388879	0.66294068903038	6.18133949460199	5.71776499207199	5.72975730960346	5.98679893006526	5.69048504346901	5.80046232226036	5.45254208312526	5.69738893124669	5.85170390096165	5.30005372293711	GeneID:71617,Genbank:XM_011247345.2,MGI:MGI:1918867	RIKEN cDNA 9130011E15 gene		GO:0016020,GO:0016021,GO:0003674,GO:0005575,GO:0008150	membrane|integral component of membrane|molecular_function|cellular_component|biological_process
9130019O22Rik	163.770428826894	154.085415989572	173.455441664215	1.1257096627234	0.170834782870486	0.18580275200171	0.532461560529262	2.25339950240039	1.93000370671022	1.97609625624332	2.08272160046828	2.16788811711318	2.25510173736279	2.4853183663037	2.18110616587372	2.6859220214804	2.44425817141185	GeneID:78921,Genbank:NM_030226.3,MGI:MGI:1926171	RIKEN cDNA 9130019O22 gene	zf-C2H2	GO:0003700,GO:0005634,GO:0006355	DNA binding transcription factor activity|nucleus|regulation of transcription, DNA-templated
9130023H24Rik	155.693444960944	146.277472112259	165.10941780963	1.12874125745705	0.174714813511492	0.193718117122303	0.545789989214765	1.79255968428492	1.96621760025034	2.32211592724778	2.38475155475244	2.24166321803858	2.28595171307281	2.63325161632212	2.59058300693428	2.54884880955497	2.3668757491349	GeneID:100043133,Genbank:NM_177001.3,MGI:MGI:2442738	RIKEN cDNA 9130023H24 gene	zf-C2H2	GO:0003700,GO:0005575,GO:0006355	DNA binding transcription factor activity|cellular_component|regulation of transcription, DNA-templated
9130204L05Rik	0	0	0					0	0	0	0	0	0	0	0	0	0	GeneID:229550,Genbank:XM_011240089.2,MGI:MGI:2684973	RIKEN cDNA 9130204L05 gene		GO:0003674,GO:0005575,GO:0008150	molecular_function|cellular_component|biological_process
9130401M01Rik	211.793652781576	197.19540248779	226.391903075363	1.148058728648	0.199196444593817	0.0860195473144579	0.349650506310347	7.95332348305456	8.42840913646168	8.17943615936146	6.95621494937561	7.99706514604019	10.4486006563931	8.6763078403015	9.46322405409511	9.0236555482119	9.00370572209797	GeneID:75758,Genbank:NM_029418.4,MGI:MGI:1923008	RIKEN cDNA 9130401M01 gene		GO:0003674,GO:0005575,GO:0008150	molecular_function|cellular_component|biological_process
9130409I23Rik	0.193154321411913	0	0.386308642823826	Inf	Inf	0.724904807500591	0.974928807347646	0	0	0	0	0	0	0	0.0248496671698051	0	0.0228381405073562	GeneID:619326,Genbank:XM_017321873.1,MGI:MGI:3588271	RIKEN cDNA 9130409I23 gene		GO:0005575,GO:0042284,GO:0046513	cellular_component|sphingolipid delta-4 desaturase activity|ceramide biosynthetic process	mmu00600,mmu04071	Sphingolipid metabolism|Sphingolipid signaling pathway
9230104L09Rik	610.639809854283	573.713794843828	647.565824864738	1.12872625808311	0.174695642008693	0.0471085589645785	0.238413355294614	11.324097049345	12.1891875814704	10.3302889366667	10.7084932312499	8.80905539720778	11.6654277910232	12.8396682270374	13.3715530324399	12.7372737916436	11.2754329274233	GeneID:77705,Genbank:XM_011239843.2,MGI:MGI:1924955	RIKEN cDNA 9230104L09 gene		GO:2000117,GO:0002020,GO:0004869,GO:0005615	negative regulation of cysteine-type endopeptidase activity|protease binding|cysteine-type endopeptidase inhibitor activity|extracellular space
9230110C19Rik	160.612109646979	167.125855929652	154.098363364306	0.922049807955328	-0.117083409580598	0.372077836004735	0.753714324067479	4.97297171091853	5.24135296889663	5.01050836958026	5.34684989355999	5.159567969779	4.89637528898673	4.61934506134925	5.31920039425255	4.28769352296715	5.27146660199273	GeneID:234912,Genbank:NM_199017.2,MGI:MGI:3045346	RIKEN cDNA 9230110C19 gene		GO:0003674,GO:0005575,GO:0008150	molecular_function|cellular_component|biological_process
9230110F15Rik	0	0	0					0	0	0	0	0	0	0	0	0	0	GeneID:77080,Genbank:NM_029863.1,MGI:MGI:1924330	RIKEN cDNA 9230110F15 gene		GO:0003674,GO:0005575,GO:0008150	molecular_function|cellular_component|biological_process
9230112D13Rik	0.400814527098171	0.407171138677399	0.394457915518942	0.968776708487361	-0.0457639149848846	1	1	0.0693348191810969	0	0	0.0661241003931032	0	0	0.0669635560656274	0	0.0690112474445511	0	GeneID:78243,Genbank:NM_030062.1,MGI:MGI:1925493	RIKEN cDNA 9230112D13 gene		GO:0003674,GO:0005575,GO:0008150	molecular_function|cellular_component|biological_process
9230113P08Rik	0	0	0					0	0	0	0	0	0	0	0	0	0	GeneID:77908,Genbank:XM_017313710.1,MGI:MGI:1925158	RIKEN cDNA 9230113P08 gene		GO:0003674,GO:0005575,GO:0008150	molecular_function|cellular_component|biological_process
9330159F19Rik	89.6218780093872	111.305179599879	67.9385764188956	0.610381086155397	-0.712217836732902	0.0015714810663246	0.0221862655313708	0.816163073517494	0.786951187011472	0.805368456655949	1.29193145640919	0.846032788218324	0.67412222604943	0.731366120061649	0.459643258721599	0.510861921887928	0.477196373390019	GeneID:212448,Genbank:XM_006512646.3,MGI:MGI:3036239	RIKEN cDNA 9330159F19 gene		GO:0003674,GO:0005575,GO:0008150	molecular_function|cellular_component|biological_process
9330182L06Rik	239.720523826941	285.859863928834	193.581183725047	0.677189099107805	-0.562369344910879	2.35356909415438e-06	0.000103654627154014	2.60548332838759	2.11459391490672	2.71567227582732	2.45055651736652	2.58367760610685	1.56666644662879	2.17796623940433	1.48149378149524	1.63647690600775	1.82099555776243	GeneID:231014,Genbank:XM_006503570.1,MGI:MGI:2443264	RIKEN cDNA 9330182L06 gene		GO:0016020,GO:0016021,GO:0003674,GO:0005575,GO:0008150	membrane|integral component of membrane|molecular_function|cellular_component|biological_process
9330182O14Rik	0.285963969164653	0	0.571927938329306	Inf	Inf	0.511341233475832	0.8613935037844	0	0	0	0	0	0	0	0.0265805499780283	0	0.0488578242125224	GeneID:328531,Genbank:NM_001256056.1,MGI:MGI:3045378	RIKEN cDNA 9330182O14 gene		GO:0003674,GO:0005575,GO:0008150	molecular_function|cellular_component|biological_process
9430007A20Rik	0	0	0					0	0	0	0	0	0	0	0	0	0	GeneID:381572,Genbank:NM_198662.3,MGI:MGI:2685880	RIKEN cDNA 9430007A20 gene		GO:0016020,GO:0016021,GO:0016787,GO:0005575,GO:0008152,GO:0009056	membrane|integral component of membrane|hydrolase activity|cellular_component|metabolic process|catabolic process
9430015G10Rik	331.582836533769	356.398143757471	306.767529310067	0.860743903085033	-0.216344038110633	0.0391680893047307	0.213737742089913	7.07376218172075	6.46017071314687	6.37371369513306	8.34600606812523	6.72655025831248	6.45797890118697	6.10961535847328	6.01106838397837	5.37108669414268	7.02774677828913	GeneID:230996,Genbank:NM_177205.1,MGI:MGI:2444364	RIKEN cDNA 9430015G10 gene		GO:0003674,GO:0005575,GO:0008150	molecular_function|cellular_component|biological_process
9430016H08Rik	216.565092318788	213.488300837488	219.641883800089	1.02882398210329	0.0409961776951241	0.733106777330426	0.977169046892707	8.34581910278728	8.91242533497994	7.71149814511859	7.95934548807248	9.33322939472475	9.97706880100113	8.49289937337098	9.18421193237052	9.03625461444902	7.98655806258607	GeneID:68115,Genbank:NM_001081181.2,MGI:MGI:1915365	RIKEN cDNA 9430016H08 gene		GO:0007007,GO:0032979,GO:0036444,GO:0043022,GO:0051204,GO:0051560,GO:0005739,GO:0005743,GO:0005759	inner mitochondrial membrane organization|protein insertion into mitochondrial membrane from inner side|calcium import into the mitochondrion|ribosome binding|protein insertion into mitochondrial membrane|mitochondrial calcium ion homeostasis|mitochondrion|mitochondrial inner membrane|mitochondrial matrix
9430020K01Rik	10001.2990820604	10940.7048488478	9061.89331527297	0.828273263968664	-0.271821274587865	0.000483978610942433	0.00869572316197762	82.8142099527192	77.8918567944474	78.452952498201	95.6836081491028	77.3652931263303	65.8553365882767	72.7973586708926	71.6141250289395	67.1481819386904	73.7864259570826	GeneID:240185,Genbank:XM_006525904.3,MGI:MGI:2685174	RIKEN cDNA 9430020K01 gene		GO:0007155,GO:0030054,GO:0032587,GO:0043410,GO:0048471,GO:0090050,GO:1900748,GO:1903589,GO:1903672,GO:0003674,GO:0005911,GO:0005912	cell adhesion|cell junction|ruffle membrane|positive regulation of MAPK cascade|perinuclear region of cytoplasm|positive regulation of cell migration involved in sprouting angiogenesis|positive regulation of vascular endothelial growth factor signaling pathway|positive regulation of blood vessel endothelial cell proliferation involved in sprouting angiogenesis|positive regulation of sprouting ang…
9430038I01Rik	95.6950160437032	94.7607343860328	96.6292977013736	1.0197187508882	0.0281712966578671	0.863992041616357	1	2.5322115303449	2.01206516901233	1.58653823729254	1.90760856408222	1.75448177054023	2.26644913705036	1.84962059002573	2.02349810487568	2.09679854069989	2.03775673573092	GeneID:77252,Genbank:XM_011241948.2,MGI:MGI:1924502	RIKEN cDNA 9430038I01 gene		GO:0003674,GO:0005575,GO:0008150	molecular_function|cellular_component|biological_process
9430069I07Rik	0.873456974928804	0.403950254930015	1.34296369492759	3.3245769213842	1.73317075798024	0.427453275610444	0.801757951355333	0	0.0969250760764341	0	0.0899380246605495	0	0.177778592809662	0.0910798017815701	0	0.187729896894618	0.17535858935019	GeneID:77358,Genbank:NM_001256161.1,MGI:MGI:1924608	RIKEN cDNA 9430069I07 gene		GO:0003674,GO:0005575,GO:0008150	molecular_function|cellular_component|biological_process
9530002B09Rik	0	0	0					0	0	0	0	0	0	0	0	0	0	GeneID:77432,Genbank:NM_023865.3,MGI:MGI:1924682	RIKEN cDNA 9530002B09 gene
9530003J23Rik	7.8503145164181	7.59604584854238	8.10458318429382	1.06694763906	0.0934893769851666	0.906675474028299	1	0.221257134220235	0.272885037813225	0.178341770238635	0.29541579224023	0.667422010492331	0.333681230802713	0.64107030294165	0.0895321888513406	0.3523593142698	0.37028138555159	GeneID:77397,Genbank:NM_029906.3,MGI:MGI:1924647	RIKEN cDNA 9530003J23 gene		GO:0050829,GO:0050830,GO:0003796,GO:0005615,GO:0016998	defense response to Gram-negative bacterium|defense response to Gram-positive bacterium|lysozyme activity|extracellular space|cell wall macromolecule catabolic process
9530053A07Rik	75.3700628501834	75.5202998841151	75.2198258162518	0.996021280790406	-0.00575152793256117	1	1	0.50388086466727	0.510881529493509	0.500823627500172	0.396126932145404	0.588811908170942	0.45568948568455	0.374850524777368	0.557960035028561	0.501529353430661	0.671064250787724	GeneID:319482,Genbank:NM_001164655.1,MGI:MGI:2442118	RIKEN cDNA 9530053A07 gene		GO:0003674,GO:0005575,GO:0008150	molecular_function|cellular_component|biological_process
9530057J20Rik	9.47385188932261	9.61051217151233	9.33719160713289	0.97156024991159	-0.0416246296444941	0.959327453381148	1	0.18615122849158	0.148806750233912	0.187556322976233	0.295885065792759	0.145580572994148	0.175460927105856	0.119856548970226	0.167392236518074	0.329391107434729	0.173072472771238	GeneID:78672,Genbank:XM_017313049.1,MGI:MGI:1925922	RIKEN cDNA 9530057J20 gene		GO:0003674,GO:0005575,GO:0008150	molecular_function|cellular_component|biological_process
9530068E07Rik	3610.59544988669	3579.00789129118	3642.1830084822	1.0176515724776	0.0252436903893302	0.712119757573648	0.972673711233537	72.5719992147074	75.80177425153	77.7021610667817	73.9033180280003	80.4243432463282	80.8321140356124	78.811681062961	76.3801208022668	82.8321834001387	78.9999330236901	GeneID:213673,Genbank:NM_153117.2,MGI:MGI:2654705	RIKEN cDNA 9530068E07 gene		GO:0016020,GO:0016021,GO:0003674,GO:0005575,GO:0008150	membrane|integral component of membrane|molecular_function|cellular_component|biological_process
9530077C05Rik	74.5349324432065	96.1616399696397	52.9082249167734	0.550200942220595	-0.86196948461198	1.58133828017979e-06	7.378352797211e-05	1.16793332857888	0.870864916188347	1.11906526949305	1.0810890385221	1.10527691722712	0.712321952425215	0.431290218243105	0.625509006933596	0.535653847178403	0.723917182271808	GeneID:68283,Genbank:XM_006510570.3,MGI:MGI:1915533	RIKEN cDNA 9530077C05 gene		GO:0003674,GO:0005575,GO:0008150	molecular_function|cellular_component|biological_process
9830107B12Rik	7.28460273692223	4.50626684363639	10.0629386302081	2.2330986999624	1.15904701775216	0.0402829344723399	0.217325649168522	0.0291213726774663	0.109744930479202	0.0293411847112961	0.046288060199599	0	0.0823469674090465	0.0468756942766404	0.12766030202692	0.0966182301815022	0.135376704752981	GeneID:328829,Genbank:XM_017317514.1,MGI:MGI:3608415	RIKEN cDNA 9830107B12 gene		GO:0003674,GO:0005575,GO:0008150	molecular_function|cellular_component|biological_process
9830147E19Rik	344.700492437092	365.396400534743	324.004584339441	0.886720788341849	-0.173448196322354	0.0875668535016421	0.352945239660525	1.0907982223706	1.30392933355788	1.20048079520157	1.24514248327337	1.12379548055882	0.958557571907649	1.19936095377374	1.11027546026006	0.888609982339159	1.27628146034402	GeneID:208111,Genbank:XM_017322076.1,MGI:MGI:3036263	RIKEN cDNA 9830147E19 gene		GO:0006355,GO:0034605,GO:0003700,GO:0005575,GO:0005634	regulation of transcription, DNA-templated|cellular response to heat|DNA binding transcription factor activity|cellular_component|nucleus
9930012K11Rik	337.960212460167	333.485844556843	342.434580363491	1.02683392999346	0.0382028732353059	0.697247927805257	0.964618896136954	9.37067412708873	8.96103074951974	7.99098645932801	9.14397088990912	8.54826672834231	9.98460435145506	9.02396295919234	8.60038722549407	9.08363150653838	9.77293020466148	GeneID:268759,Genbank:NM_001112735.1,MGI:MGI:2145726	RIKEN cDNA 9930012K11 gene		GO:0003674,GO:0008150	molecular_function|biological_process
9930021J03Rik	841.601360106855	840.633838742546	842.568881471163	1.00230188536249	0.00331710226558937	0.984596808775469	1	3.89869944202765	4.73409414710687	4.27659025927545	4.44779964971756	4.06767370358135	4.06006653786761	4.97493555726968	4.69680435466625	3.90658365391332	4.41892061342704	GeneID:240613,Genbank:XM_006527069.3,MGI:MGI:2444398	RIKEN cDNA 9930021J03 gene		GO:0003674,GO:0005575,GO:0008150	molecular_function|cellular_component|biological_process
9930104L06Rik	324.229673319145	320.361250256294	328.098096381997	1.02415038060787	0.0344275682952566	0.732828933273462	0.976923283020498	5.64341735956853	5.17269769724524	4.85472594317083	5.00439490169939	5.01077605992915	5.64595226317331	5.43447460908498	5.20825914980922	5.40356589733931	5.35431087103085	GeneID:194268,Genbank:XM_006502884.3,MGI:MGI:3041172	RIKEN cDNA 9930104L06 gene		GO:0008150,GO:0003674,GO:0005634,GO:0005737	biological_process|molecular_function|nucleus|cytoplasm
9930111J21Rik1	127.064051497799	112.550889268722	141.577213726877	1.25789511435004	0.331011632618256	0.233441624768706	0.602741574696829	1.14503860328171	2.39675665729363	1.09740436175446	1.63802217525696	1.39002770986668	1.56627404289	1.98248875304208	2.2743331415707	1.32037828077317	2.73937080842002	GeneID:667214,Genbank:NM_001114679.1,MGI:MGI:3041173	RIKEN cDNA 9930111J21 gene 1		GO:0035458,GO:0003924,GO:0005789,GO:0006952	cellular response to interferon-beta|GTPase activity|endoplasmic reticulum membrane|defense response
9930111J21Rik2	13.9221685734975	19.1006326038749	8.74370454312015	0.457770416533028	-1.12730386331784	0.101863910112737	0.385528531734584	0.51630347666523	0.899793839830666	0.180939340758133	0.385352435249695	0.112857182797912	0.105794168838043	0.260163029308655	0.227090591364511	0.178745736202616	0.208708100516664	GeneID:245240,Genbank:NM_173434.1,MGI:MGI:3711310	RIKEN cDNA 9930111J21 gene 2		GO:0003674,GO:0005575,GO:0008150	molecular_function|cellular_component|biological_process
A130010J15Rik	92.9970561111063	84.0578580906623	101.93625413155	1.21269154897576	0.278212644150317	0.116099765635525	0.41711724323161	1.1498872664757	0.866678226441861	1.28729641118484	1.06008428688005	0.847888369369177	1.22836501881655	1.29565440431101	1.3183625411414	1.66591386003168	0.997824431679052	GeneID:319266,Genbank:NM_001160360.1,MGI:MGI:2441776	RIKEN cDNA A130010J15 gene		GO:0003674,GO:0005575,GO:0008150	molecular_function|cellular_component|biological_process
A1bg	0	0	0					0	0	0	0	0	0	0	0	0	0	GeneID:117586,Genbank:NM_001081067.1,MGI:MGI:2152878	alpha-1-B glycoprotein		GO:0031012,GO:0003674,GO:0005576,GO:0008150	extracellular matrix|molecular_function|extracellular region|biological_process
A1cf	0.293186121964646	0.198042892627397	0.388329351301895	1.9608345755306	0.971467828682317	1	1	0	0	0	0.00757317092681206	0	0.00748486346880075	0	0	0.00790383490532324	0	GeneID:69865,Genbank:XM_006527331.1,MGI:MGI:1917115	APOBEC1 complementation factor		GO:0016554,GO:0003729,GO:0016556,GO:0005515,GO:0030895,GO:0005634,GO:0005654,GO:0005720,GO:0005737,GO:0005783,GO:0045293,GO:0006397,GO:0050821,GO:0007566,GO:0010609,GO:0003676,GO:0003723,GO:0003727	cytidine to uridine editing|mRNA binding|mRNA modification|protein binding|apolipoprotein B mRNA editing enzyme complex|nucleus|nucleoplasm|nuclear heterochromatin|cytoplasm|endoplasmic reticulum|mRNA editing complex|mRNA processing|protein stabilization|embryo implantation|mRNA localization resulting in posttranscriptional regulation of gene expression|nucleic acid binding|RNA binding|single-str…
A230046K03Rik	907.474253522367	922.219579972604	892.728927072131	0.968022091982314	-0.0468881221502637	0.564081033549951	0.893017721641402	7.42252589892329	8.31996482439044	7.2058535360735	7.16484839546058	6.67165608949604	6.50923194339067	8.21427087486137	7.13548539306784	7.0205329846739	7.69407473972049	GeneID:319277,Genbank:NM_001033375.2,MGI:MGI:2441787	RIKEN cDNA A230046K03 gene		GO:0005768,GO:0007032,GO:0015031,GO:0016197,GO:0031083,GO:0071203,GO:0003674,GO:0005654	endosome|endosome organization|protein transport|endosomal transport|BLOC-1 complex|WASH complex|molecular_function|nucleoplasm
A230050P20Rik	882.106838533671	872.012271480681	892.201405586661	1.02315235090866	0.0330209833387704	0.706063425090734	0.969019325595757	14.1054052904555	15.6746434282163	14.3324603890797	14.9849577011923	13.3921734513582	15.2453454694805	14.3495578167865	16.7428314718021	15.571168531966	14.3224892092846	GeneID:319278,Genbank:XM_006510405.3,MGI:MGI:2441788	RIKEN cDNA A230050P20 gene		GO:0005737,GO:0005829,GO:0034340,GO:0034341,GO:0034342,GO:0045071,GO:0051607,GO:0003723,GO:0005634,GO:0005654	cytoplasm|cytosol|response to type I interferon|response to interferon-gamma|response to type III interferon|negative regulation of viral genome replication|defense response to virus|RNA binding|nucleus|nucleoplasm
A230065H16Rik	0.687556027969292	0.610422120711621	0.764689935226963	1.25272317185278	0.325067641539676	1	1	0	0.0517174846228734	0	0.0479893191285768	0.050596233258094	0.0474297365145182	0.0971971019012278	0	0	0.0467841012632036	GeneID:380787,Genbank:XM_006516048.1,MGI:MGI:2685744	RIKEN cDNA A230065H16 gene		GO:0003674,GO:0005575,GO:0008150	molecular_function|cellular_component|biological_process
A2m	11.1016984697717	13.7364519774197	8.46694496212369	0.616385146327586	-0.698095998735071	0.452506841797908	0.82218583598462	0.103586153284481	0.328264091867763	0.00869733629064236	0.107021787706168	0.0347186186927039	0.0650916019120672	0.0750326163500597	0.0611280338829004	0.05155136871038	0.112359704233983	GeneID:232345,Genbank:XM_011241322.1,MGI:MGI:2449119	alpha-2-macroglobulin		GO:0043120,GO:0004867,GO:0048306,GO:0005102,GO:0048403,GO:0005515,GO:0005576,GO:0005615,GO:0007565,GO:0010466,GO:0048406,GO:0019838,GO:0048863,GO:0019899,GO:0019959,GO:0019966,GO:0001869,GO:0030414,GO:0002020,GO:0042803,GO:0004866	tumor necrosis factor binding|serine-type endopeptidase inhibitor activity|calcium-dependent protein binding|signaling receptor binding|brain-derived neurotrophic factor binding|protein binding|extracellular region|extracellular space|female pregnancy|negative regulation of peptidase activity|nerve growth factor binding|growth factor binding|stem cell differentiation|enzyme binding|interleukin-8 …	mmu04610	Complement and coagulation cascades
A330070K13Rik	0	0	0					0	0	0	0	0	0	0	0	0	0	GeneID:381673,Genbank:NM_198665.1,MGI:MGI:2685897	RIKEN cDNA A330070K13 gene		GO:0003674,GO:0005575,GO:0008150	molecular_function|cellular_component|biological_process
A3galt2	32.5800720743754	41.4145927122099	23.7455514365409	0.573361945185574	-0.802481940769263	0.00214950856375692	0.027625392267444	0.51559303728339	0.317950483204003	0.334779095141567	0.568206585705901	0.564511244813331	0.323989024279291	0.243446946818028	0.254999388340617	0.228083052301872	0.308926113014119	GeneID:215493,Genbank:NM_001009819.2,MGI:MGI:2685279	alpha 1,3-galactosyltransferase 2 (isoglobotriaosylceramide synthase)		GO:0031982,GO:0005794,GO:0046872,GO:0005975,GO:0047276,GO:0006688,GO:0016020,GO:0016021,GO:0016740,GO:0016757,GO:0016758,GO:0030259,GO:0001962	vesicle|Golgi apparatus|metal ion binding|carbohydrate metabolic process|N-acetyllactosaminide 3-alpha-galactosyltransferase activity|glycosphingolipid biosynthetic process|membrane|integral component of membrane|transferase activity|transferase activity, transferring glycosyl groups|transferase activity, transferring hexosyl groups|lipid glycosylation|alpha-1,3-galactosyltransferase activity	mmu00603	Glycosphingolipid biosynthesis - globo and isoglobo series
A430005L14Rik	287.015882869143	291.348066049488	282.683699688798	0.970261115928542	-0.0435550383498489	0.689556548873348	0.959780408793526	13.7066981066368	13.0271539408523	14.3051458513522	13.5405054467997	14.9676376156294	13.8456817718811	14.139434146156	13.2200229343363	14.3762118856895	13.7942368664432	GeneID:97159,Genbank:NM_175287.4,MGI:MGI:2140680	RIKEN cDNA A430005L14 gene		GO:0003674,GO:0005634,GO:0008150	molecular_function|nucleus|biological_process
A430033K04Rik	184.954887524545	190.889137430002	179.020637619087	0.937825169254239	-0.0926090964097703	0.458790568326522	0.826372198730375	3.01010720381396	3.77927896508556	3.10175580419795	2.95227126479265	3.04385912597457	2.98232889840179	3.1218944866842	3.11432353800906	2.9620135031908	3.11664587337167	GeneID:243308,Genbank:NM_183025.2,MGI:MGI:3583896	RIKEN cDNA A430033K04 gene	zf-C2H2	GO:0005634,GO:0043565,GO:0045892,GO:0003674,GO:0003700	nucleus|sequence-specific DNA binding|negative regulation of transcription, DNA-templated|molecular_function|DNA binding transcription factor activity
A430078G23Rik	113.70326581326	106.345821322476	121.060710304045	1.13836828564189	0.186967374791058	0.436291646453014	0.80782228154361	1.49082714003278	3.06449192334955	1.42880790342348	1.73389113939448	1.71839610143297	1.85076682666156	2.4231463543748	2.70366388891781	2.02674892393947	1.99460791148979	GeneID:319493,Genbank:NM_001033378.3,MGI:MGI:2442135	RIKEN cDNA A430078G23 gene		GO:0003674,GO:0005575,GO:0008150	molecular_function|cellular_component|biological_process
A430089I19Rik	0	0	0					0	0	0	0	0	0	0	0	0	0	GeneID:331195,Genbank:NM_177913.4,MGI:MGI:2683305	RIKEN cDNA A430089I19 gene
A430105I19Rik	1586.41660971694	1718.52127916354	1454.31194027034	0.846257743737801	-0.240830964662347	0.00110261336256403	0.0168727877015413	16.8768844874232	15.396469625283	16.3737670466925	17.6929587817138	14.0171884084019	13.8931289165082	13.9844477092742	14.3461390668403	14.7762158288933	12.952123743327	GeneID:214239,Genbank:NM_001001982.2,MGI:MGI:2685199	RIKEN cDNA A430105I19 gene		GO:0005575,GO:0008150	cellular_component|biological_process
A4galt	647.321673689617	720.081947976489	574.561399402746	0.797911128056088	-0.325700027954577	0.130275207499545	0.443677748362745	18.8984721213999	11.6745028644597	17.6417729025463	23.6763193820414	14.6632769135512	15.8261364124103	10.2758116779659	14.2007107647673	15.7986576218809	15.1264722296668	GeneID:239559,Genbank:NM_001004150.3,MGI:MGI:3512453	alpha 1,4-galactosyltransferase		GO:0006629,GO:0007009,GO:0008378,GO:0015643,GO:0016020,GO:0016021,GO:0016740,GO:0016757,GO:0050512,GO:0001576,GO:0005794	lipid metabolic process|plasma membrane organization|galactosyltransferase activity|toxic substance binding|membrane|integral component of membrane|transferase activity|transferase activity, transferring glycosyl groups|lactosylceramide 4-alpha-galactosyltransferase activity|globoside biosynthetic process|Golgi apparatus	mmu00601,mmu00603	Glycosphingolipid biosynthesis - lacto and neolacto series|Glycosphingolipid biosynthesis - globo and isoglobo series
A4gnt	0.103947776170099	0.207895552340198	0	0	-Inf	0.987860071127522	1	0	0	0.0181286372515757	0	0	0	0	0	0	0	GeneID:333424,Genbank:XM_006511246.3,MGI:MGI:2143261	alpha-1,4-N-acetylglucosaminyltransferase		GO:0008375,GO:0009101,GO:0016020,GO:0016021,GO:0016740,GO:0016757,GO:0050680,GO:0005575,GO:0005794,GO:0006493	acetylglucosaminyltransferase activity|glycoprotein biosynthetic process|membrane|integral component of membrane|transferase activity|transferase activity, transferring glycosyl groups|negative regulation of epithelial cell proliferation|cellular_component|Golgi apparatus|protein O-linked glycosylation
A530016L24Rik	33.5356542272847	43.4779882359274	23.593320218642	0.542649767754112	-0.88190672806469	0.256868620499949	0.633125399995575	0.159174558657718	0.545322723105445	0.926617059990706	0.337341312169405	1.77833318205498	0.433430038076279	0.495354672771372	0.125242322535818	0.61612336652955	0.411086529132412	GeneID:319942,Genbank:XM_006515980.3,MGI:MGI:2443020	RIKEN cDNA A530016L24 gene		GO:0008150,GO:0016020,GO:0016021,GO:0003674,GO:0005886	biological_process|membrane|integral component of membrane|molecular_function|plasma membrane
A530032D15Rik	13.3182153048515	8.22422731939728	18.4122032903057	2.23877606676551	1.16271023005575	0.00470003830634277	0.0494860592989105	0.181808187808876	0.261602969066425	0.0732722001755633	0.121372379757614	0.0914040479485621	0.411281517035903	0.298503536408489	0.404629969770012	0.271439588027607	0.287358766909546	GeneID:381287,Genbank:NM_213615.2,MGI:MGI:3037746	RIKEN cDNA A530032D15Rik gene		GO:0005634,GO:0006338,GO:0006355,GO:0008150,GO:0003674,GO:0003682,GO:0005575	nucleus|chromatin remodeling|regulation of transcription, DNA-templated|biological_process|molecular_function|chromatin binding|cellular_component
A530064D06Rik	29.257240377686	18.4500969240153	40.0643838313567	2.17149991115806	1.11869189376725	0.010964691130081	0.0903236440400882	0.340689406249853	1.02128422265801	0.314655894359192	0.514445501058343	0.371110056149894	0.963372837667518	0.520976466190581	1.80942197558326	1.18684816920955	1.21421979025847	GeneID:328830,Genbank:NM_001113556.1,MGI:MGI:2443476	RIKEN cDNA A530064D06 gene		GO:0005515,GO:0005575,GO:0008150	protein binding|cellular_component|biological_process
A530099J19Rik	51.4757811845551	54.944960870396	48.0066014987142	0.873721643226792	-0.194754366533708	0.526017147237529	0.871093001744435	0.912962548857036	0.898398076416065	1.38956624706371	1.29676575707901	0.683604851222069	1.50135526055895	0.712895416465325	0.825327512569488	0.734695181653118	0.884938880501822	GeneID:319293,Genbank:NM_175688.4,MGI:MGI:2441809	RIKEN cDNA A530099J19 gene		GO:0003674,GO:0005575,GO:0008150	molecular_function|cellular_component|biological_process
A630001G21Rik	211.193127662227	183.404156289557	238.982099034897	1.30303535028723	0.381876223577793	0.00458569845826037	0.048565370710151	4.02777176345929	5.86665329918982	4.4814190592947	4.28900967442137	3.40392359194536	6.07900175852958	5.44125672429924	6.89935129315172	5.9027852143136	5.19215656492848	GeneID:319997,Genbank:NM_177055.3,MGI:MGI:2443131	RIKEN cDNA A630001G21 gene		GO:0003674,GO:0005575,GO:0008150	molecular_function|cellular_component|biological_process
A630023A22Rik	1.68292450162101	1.64573250948866	1.72011649375337	1.04519810104973	0.0637764086371809	1	1	0.0403157618257798	0.124307496672019	0.0406200706130225	0.0384488416336579	0.0810749806467515	0.114001519155972	0.0389369556196249	0.081569311068598	0	0.112449678372543	GeneID:105518,Genbank:NM_001251843.1,MGI:MGI:2145657	RIKEN cDNA A630023A22 gene		GO:0003674,GO:0005575,GO:0008150	molecular_function|cellular_component|biological_process
A630033H20Rik	73.7804119689285	61.4381522550278	86.1226716828293	1.40177834980025	0.487258247405541	0.0621050034367352	0.285101647977799	1.08203223420553	1.24292829120789	0.705423243991109	0.895347627210686	0.831987146530735	1.55983671520077	1.13723476395584	2.02826062159776	1.09282058563964	1.03559851291764	GeneID:213438,Genbank:NM_001122596.1,MGI:MGI:2441814	RIKEN cDNA A630033H20 gene		GO:0035025,GO:0051482,GO:0004930,GO:0005623,GO:0005887	positive regulation of Rho protein signal transduction|positive regulation of cytosolic calcium ion concentration involved in phospholipase C-activating G-protein coupled signaling pathway|G-protein coupled receptor activity|cell|integral component of plasma membrane
A630073D07Rik	0	0	0					0	0	0	0	0	0	0	0	0	0	GeneID:381819,Genbank:NM_001142969.1,MGI:MGI:2686534	RIKEN cDNA A630073D07 gene		GO:0003674,GO:0005575,GO:0008150	molecular_function|cellular_component|biological_process
A630076J17Rik	0	0	0					0	0	0	0	0	0	0	0	0	0	GeneID:319929,Genbank:NM_001256174.1,MGI:MGI:2442999	RIKEN cDNA A630076J17 gene		GO:0003674,GO:0005575,GO:0008150	molecular_function|cellular_component|biological_process
A630095E13Rik	0	0	0					0	0	0	0	0	0	0	0	0	0	GeneID:235973,Genbank:NM_001033325.2,MGI:MGI:3055869	RIKEN cDNA A630095E13 gene		GO:0005576,GO:0005615	extracellular region|extracellular space
A630095N17Rik	0.402584205489154	0.415035608352621	0.390132802625687	0.939998387546122	-0.0892698128643303	1	1	0.0424076173922118	0.0435858046507235	0	0	0	0	0.0819145387092108	0	0	0	GeneID:381272,Genbank:XM_006496500.3,MGI:MGI:2686470	RIKEN cDNA A630095N17 gene		GO:0003674,GO:0005575,GO:0008150	molecular_function|cellular_component|biological_process
A730017C20Rik	15.1156010115187	9.27715962587789	20.9540423971595	2.25867002856239	1.17547352131614	0.00227808609420023	0.0290094503547063	0.170781286865786	0.4012023049532	0.319559252936641	0.116337743342004	0.0981260281369095	0.597902133031502	0.471258675884741	0.493621611079983	0.582803262001202	0.408297611024322	GeneID:225583,Genbank:XM_006525876.3,MGI:MGI:2442934	RIKEN cDNA A730017C20 gene		GO:0016020,GO:0016021,GO:0003674,GO:0005575,GO:0008150	membrane|integral component of membrane|molecular_function|cellular_component|biological_process
A830005F24Rik	0.587176237845156	0.415791104680396	0.758561371009916	1.82438095108599	0.867407011771117	0.83969638565028	1	0	0	0.113346516121427	0	0	0.106036866618485	0.0543249704056914	0	0	0.0522967221628303	GeneID:442803,Genbank:XM_001473764.3,MGI:MGI:3045249	RIKEN cDNA A830005F24 gene		GO:0003674,GO:0005575,GO:0008150	molecular_function|cellular_component|biological_process
A830010M20Rik	162.158536564814	158.676707990102	165.640365139526	1.04388581813695	0.061963916298181	0.652130524593922	0.946631159293627	1.16571986991451	1.27196229202733	1.21474212944255	1.30210450978355	1.20424427292799	1.21918853790072	1.23381045871067	1.39736343326618	1.4225346864451	1.33621376254407	GeneID:231570,Genbank:NM_001007574.2,MGI:MGI:2445097	RIKEN cDNA A830010M20 gene		GO:0003674,GO:0005575,GO:0008150	molecular_function|cellular_component|biological_process
A830018L16Rik	61.5844397834983	67.1195442789958	56.0493352880007	0.835067280180276	-0.26003565673523	0.193269007534113	0.545045407554578	0.419106424004351	0.305114742559807	0.404675316621934	0.433006896326219	0.333617377468714	0.318225024012807	0.292335990524552	0.253210787904431	0.295481631175666	0.47083979931061	GeneID:320492,Genbank:XM_006495540.2,MGI:MGI:2444149	RIKEN cDNA A830018L16 gene		GO:0003674,GO:0005575,GO:0008150	molecular_function|cellular_component|biological_process
A830021F12Rik	0	0	0					0	0	0	0	0	0	0	0	0	0	GeneID:442838,Genbank:XM_017318024.1,MGI:MGI:3045372	RIKEN cDNA A830021F12 gene
A830080D01Rik	268.166792706683	258.141467942655	278.19211747071	1.07767310571159	0.107919626802009	0.330724727477701	0.716054724708016	3.64454958572342	3.97282250990099	4.26022445179879	4.01745974795489	3.90255450861611	3.92600025489931	4.41892878605641	4.70842684584474	4.5069451292495	4.37129624250891	GeneID:382252,Genbank:XM_006528900.3,MGI:MGI:2685992	RIKEN cDNA A830080D01 gene		GO:0008150,GO:0003674,GO:0005575,GO:0005739	biological_process|molecular_function|cellular_component|mitochondrion
A930009A15Rik	0.104564123025001	0.209128246050002	0	0	-Inf	0.987860087535697	1	0.0535675167059517	0	0	0	0	0	0	0	0	0	GeneID:77798,Genbank:NM_029982.1,MGI:MGI:1925048	RIKEN cDNA A930009A15 gene		GO:0003674,GO:0005575,GO:0008150	molecular_function|cellular_component|biological_process
A930018P22Rik	0.185619295505479	0	0.371238591010959	Inf	Inf	0.729867579845403	0.976093829748811	0	0	0	0	0	0	0	0	0	0.12247266557791	GeneID:68243,Genbank:NM_026634.2,MGI:MGI:1915493	RIKEN cDNA A930018P22 gene		GO:0003674,GO:0008150	molecular_function|biological_process
AA414768	55.4397251168741	57.0582185379	53.8212316958482	0.94326870124938	-0.0842592966902679	0.691972964102097	0.960633183116134	1.97153496027351	1.95987265873427	1.59564593740622	1.97270893155985	1.46241000142028	1.55367199204418	1.81046345350831	1.4059343148654	1.99450361398165	1.92316573964402	GeneID:245350,Genbank:NM_001272033.1,MGI:MGI:3035137	expressed sequence AA414768
AA415398	57.3115121485369	60.6222354311542	54.0007888659195	0.890775282070316	-0.166866569237343	0.417139882340179	0.793892495329475	1.69541611282012	1.62635098841296	1.6512728967276	1.58995728457005	1.76156524215084	1.2784413421116	1.582851494974	1.31493660493716	1.65937887909889	1.78647137018465	GeneID:433752,Genbank:NM_001004178.1,MGI:MGI:3035485	expressed sequence AA415398
AA467197	28.246631439452	46.3362202214547	10.1570426574493	0.219203090129184	-2.18965995862074	2.06691782054258e-13	4.33980640529503e-11	1.99786997492198	2.87472596007438	1.91230265763751	2.57222750529171	1.9084149611127	0.659097671861008	0.144715685052939	0.656859535521849	0.845132183982994	0.232187761824788	GeneID:433470,Genbank:XM_006499873.3,MGI:MGI:3034182	expressed sequence AA467197		GO:0005739,GO:0005751,GO:0008150,GO:0004129,GO:0005634	mitochondrion|mitochondrial respiratory chain complex IV|biological_process|cytochrome-c oxidase activity|nucleus
AA623943	0	0	0					0	0	0	0	0	0	0	0	0	0	GeneID:544808,Genbank:XM_006534607.3,MGI:MGI:3035046	expressed sequence AA623943
AA792892	0.197373770777741	0.209128246050002	0.185619295505479	0.887585962257332	-0.172041244321661	1	1	0.0445070043918262	0	0	0	0	0	0	0	0	0.041379997156893	GeneID:100554,Genbank:NM_178894.4,MGI:MGI:2140789	expressed sequence AA792892		GO:0003674,GO:0005575,GO:0008150	molecular_function|cellular_component|biological_process
AA986860	1975.33407206787	2430.59514478824	1520.0729993475	0.625391276127119	-0.677169000306093	7.66864174505814e-08	5.09090676435716e-06	49.5928756426736	35.6327187575733	44.0261539834744	43.0960924132208	42.326309658516	25.319414323313	30.4957546842327	22.2771732850605	28.8741755451775	31.1846024727754	GeneID:212439,Genbank:XM_017319617.1,MGI:MGI:2138143	expressed sequence AA986860		GO:0005829,GO:0005886,GO:0008150,GO:0003674,GO:0005737	cytosol|plasma membrane|biological_process|molecular_function|cytoplasm
AB124611	278.555098345277	236.554844594311	320.555352096242	1.35509950196112	0.438398789376508	0.0225252805526809	0.148656091305451	6.23689298444278	11.456472460813	6.51794749301581	7.08707209330067	6.97170041144492	11.2258543899996	9.29170819159093	13.4243220430239	10.3683245145906	8.85226551724617	GeneID:382062,Genbank:XM_011242566.2,MGI:MGI:3043001	cDNA sequence AB124611		GO:0016020,GO:0016021,GO:0003674,GO:0005575,GO:0008150	membrane|integral component of membrane|molecular_function|cellular_component|biological_process
AF067061	0.98571007189149	0.626152044440203	1.34526809934278	2.14846874858563	1.1033087919648	0.589327549043168	0.910306890767536	0.119872198495319	0	0.0603885049780268	0	0	0.056494086159515	0	0.0606331878943245	0.119312778915246	0.167175188513848	GeneID:236546,Genbank:NM_199060.2,MGI:MGI:2681166	cDNA sequence AF067061
AF067063	0	0	0					0	0	0	0	0	0	0	0	0	0	GeneID:380878,Genbank:NM_001001449.2,MGI:MGI:2687009	cDNA sequence AF067063
AF366264	0	0	0					0	0	0	0	0	0	0	0	0	0	GeneID:231201,Genbank:NM_153093.3,MGI:MGI:2667157	cDNA sequence AF366264		GO:0016926,GO:0016929,GO:0004175,GO:0005634,GO:0006508	protein desumoylation|SUMO-specific protease activity|endopeptidase activity|nucleus|proteolysis
AF529169	0.782178894548442	0.623495664171806	0.940862124925078	1.50901149597381	0.593603796667264	0.86887003837195	1	0.00671176923266062	0	0.00676243056864801	0	0.00674868259956162	0.00632632543779563	0.00648222553428619	0	0	0.0187206258134208	GeneID:209743,Genbank:XM_006510957.3,MGI:MGI:2667167	cDNA sequence AF529169		GO:0016020,GO:0016021,GO:0003674,GO:0005575,GO:0008150	membrane|integral component of membrane|molecular_function|cellular_component|biological_process
AI182371	77.9087916904117	79.0197430562675	76.7978403245559	0.971881676075187	-0.0411474145239781	0.832635666778734	1	1.3233785370318	1.36014522722565	1.93039783397354	1.67651591337212	1.29093575006371	1.5638787673597	1.41165355174306	1.39871506310599	1.5334597363329	1.67113974603736	GeneID:98870,Genbank:NM_001243103.1,MGI:MGI:2138853	expressed sequence AI182371		GO:0003674,GO:0005575,GO:0008150	molecular_function|cellular_component|biological_process
AI314180	2028.61620772657	2080.46444539466	1976.76797005848	0.950157054802971	-0.0737620935931673	0.319993335486753	0.704499359856556	11.0045919630179	11.1382006902889	10.9406915879069	10.2631491047393	11.2878296189747	10.1383828732333	11.045640249629	10.2472212891009	10.4370302196817	11.4820975746416	GeneID:230249,Genbank:XM_006537847.3,MGI:MGI:2140220	expressed sequence AI314180		GO:0005768,GO:0005769,GO:0005770,GO:0005771,GO:0005783,GO:0005813,GO:0005856,GO:0030134,GO:0030139,GO:0030433,GO:0031410,GO:0000502,GO:0032947,GO:0005634,GO:0043248,GO:0005737	endosome|early endosome|late endosome|multivesicular body|endoplasmic reticulum|centrosome|cytoskeleton|COPII-coated ER to Golgi transport vesicle|endocytic vesicle|ubiquitin-dependent ERAD pathway|cytoplasmic vesicle|proteasome complex|protein-containing complex scaffold activity|nucleus|proteasome assembly|cytoplasm
AI413582	198.561771605219	220.507811794706	176.615731415731	0.800949997998989	-0.320215914538724	0.00696419263634559	0.064820838368295	11.3978900033729	13.1643719435863	10.4606029543528	12.2153900355904	13.2761128873707	11.3283643480952	8.93725318569616	10.5600688121392	10.8392414736288	8.13142914842459	GeneID:106672,Genbank:XM_011246240.2,MGI:MGI:2146839	expressed sequence AI413582		GO:0008150,GO:0003674,GO:0005575,GO:0005576	biological_process|molecular_function|cellular_component|extracellular region
AI429214	81.0440775786079	85.9556970855136	76.1324580717021	0.885717417845628	-0.175081604797356	0.316097935690095	0.69965437910714	2.20285816530448	2.6885700020385	2.24722920515475	1.94328571099119	2.43647078133515	2.23207874872203	2.2073020262286	2.22847857498283	1.80887674006269	1.99688586586219	GeneID:621080,Genbank:NM_001039220.3,MGI:MGI:2142538	expressed sequence AI429214		GO:0003674,GO:0005575,GO:0008150	molecular_function|cellular_component|biological_process
AI464131	415.841471453624	456.689078052824	374.993864854423	0.821114151565165	-0.284345294992566	0.00272008560916062	0.0330974298144294	4.86837281245355	4.96822507878209	4.96296334014818	5.20139661563885	5.48395103768017	4.53467856337869	4.91257076463234	4.05382807952476	4.13709060989647	3.86445838071602	GeneID:329828,Genbank:NM_001085515.2,MGI:MGI:2140300	expressed sequence AI464131		GO:0005783,GO:0005789,GO:0005975,GO:0008152,GO:0016020,GO:0016021,GO:0016787,GO:0016798,GO:0031965,GO:0043568,GO:0048741,GO:0004553,GO:0005515,GO:0051897,GO:0005634	endoplasmic reticulum|endoplasmic reticulum membrane|carbohydrate metabolic process|metabolic process|membrane|integral component of membrane|hydrolase activity|hydrolase activity, acting on glycosyl bonds|nuclear membrane|positive regulation of insulin-like growth factor receptor signaling pathway|skeletal muscle fiber development|hydrolase activity, hydrolyzing O-glycosyl compounds|protein bind…
AI467606	559.505178374174	522.710657587873	596.299699160474	1.14078351092398	0.190025034089276	0.0731401786635556	0.316485072160993	12.8828789398693	14.7926482247362	11.6060435978086	11.8450205661289	10.7988579978467	15.9076124323655	13.0302917503197	16.8760091814226	13.1621117507632	13.6079848709014	GeneID:101602,Genbank:XM_006507162.3,MGI:MGI:2141979	expressed sequence AI467606		GO:0016020,GO:0016021,GO:0003674,GO:0005575,GO:0008150	membrane|integral component of membrane|molecular_function|cellular_component|biological_process
AI481877	0.0975332006564218	0	0.195066401312844	Inf	Inf	1	1	0	0	0	0	0	0	0.00822118456983716	0	0	0	GeneID:100155,Genbank:XM_017320490.1,MGI:MGI:2140313	expressed sequence AI481877		GO:0003674,GO:0005575,GO:0008150	molecular_function|cellular_component|biological_process
AI593442	5.94003559734765	7.59655637671403	4.28351481798127	0.563875867638087	-0.826550494060308	0.185376864939968	0.531947881340755	0.0328217154383288	0.1096341444637	0.0744062808521474	0.0547781945148829	0.0330022282036366	0.0386710355518432	0.0316992069480122	0.0498051741145957	0.0326685430555892	0.0228867766447312	GeneID:330941,Genbank:NM_001286641.1,MGI:MGI:2143099	expressed sequence AI593442		GO:0016020,GO:0016021,GO:0003674,GO:0005575,GO:0008150	membrane|integral component of membrane|molecular_function|cellular_component|biological_process
AI597479	652.869068107451	637.512217866862	668.225918348041	1.04817743036196	0.0678829499256822	0.420339776855537	0.796356662541226	9.3310988183657	9.5422274781179	10.3605502755186	9.46448766772074	9.64914222227255	10.9131474507735	10.6395540969207	9.69218965299501	10.4523792578774	10.3873967291798	GeneID:98404,Genbank:NM_133818.1,MGI:MGI:2138299	expressed sequence AI597479		GO:0072669,GO:0003674,GO:0008150,GO:0048598	tRNA-splicing ligase complex|molecular_function|biological_process|embryonic morphogenesis
AI607873	333.030394241778	355.987244124807	310.073544358749	0.871024311899331	-0.199215107214662	0.210148462458921	0.569083801232864	4.59210277455463	6.71647141090854	5.35340389286791	4.51982131898462	4.33617311908166	5.18851552559147	3.45422322740276	5.24108974759127	4.1165350324237	4.81683489960772	GeneID:226691,Genbank:XM_011238800.2,MGI:MGI:2138302	expressed sequence AI607873		GO:0003690,GO:0005634,GO:0005730,GO:0005829,GO:0008134,GO:0042802,GO:0000978,GO:0001047,GO:0001078	double-stranded DNA binding|nucleus|nucleolus|cytosol|transcription factor binding|identical protein binding|RNA polymerase II proximal promoter sequence-specific DNA binding|core promoter binding|transcriptional repressor activity, RNA polymerase II proximal promoter sequence-specific DNA binding
AI661453	1002.15347528186	1057.45879150548	946.84815905825	0.895399581207552	-0.159396451416877	0.0424103899186088	0.224375181025954	11.7811597308942	9.90492607723222	11.0816266885354	11.8183425918809	10.4554823511718	10.5387517245502	10.9330514367499	9.70588888093768	10.0616807894842	9.458421337419	GeneID:224833,Genbank:NM_145489.2,MGI:MGI:2146908	expressed sequence AI661453		GO:0003674,GO:0005575,GO:0008150	molecular_function|cellular_component|biological_process
AI837181	744.051033482175	752.202382085477	735.899684878874	0.978326714199702	-0.0316117582957797	0.709549455098248	0.971220020520699	26.7270031185875	25.8557984960119	23.3077754983108	26.3545172599099	25.2952366364683	28.5466882974211	25.0378728576715	24.7788150786767	25.3867649574193	24.52479479621	GeneID:107242,Genbank:NM_001256515.1,MGI:MGI:2147598	expressed sequence AI837181		GO:0005575,GO:0008150	cellular_component|biological_process
AI846148	412.539648787105	398.475568704848	426.603728869362	1.07058942222214	0.098405303531425	0.306317867962822	0.690620769360054	5.36412948863657	5.14463150411762	5.96820188788422	5.62183198444507	5.66763910840254	6.02944062335265	5.63779371814854	6.36962843314215	6.33839224335713	6.20072820996589	GeneID:68229,Genbank:XM_011247332.2,MGI:MGI:2147611	expressed sequence AI846148		GO:0006355,GO:0045892,GO:0003674,GO:0005575,GO:0006351	regulation of transcription, DNA-templated|negative regulation of transcription, DNA-templated|molecular_function|cellular_component|transcription, DNA-templated
AI987944	309.446001346379	308.829176758157	310.062825934602	1.00399460047589	0.00575151043648482	0.961506897059093	1	4.43324489623779	4.10942156098317	3.87303129455953	4.40188738226775	4.231924217374	3.88773347147143	4.41712166393054	4.39965134525788	4.21706284904602	4.81308019986552	GeneID:233168,Genbank:XM_011250853.2,MGI:MGI:2142079	expressed sequence AI987944	zf-C2H2	GO:0003700,GO:0005575,GO:0006355	DNA binding transcription factor activity|cellular_component|regulation of transcription, DNA-templated
AK010878	55.397316504667	54.5916414133954	56.2029915959387	1.02951642670609	0.0419668494343156	0.860319255709451	1	2.04257274544519	2.57643868317461	2.38539791608557	2.56780026345817	2.75396778064366	2.75663914392814	2.69006781165532	2.48898714505962	2.67991697907739	2.41699067730864	GeneID:100233175,Genbank:NM_001142938.1,MGI:MGI:4845848	cDNA sequence AK010878		GO:0000408,GO:0005634	EKC/KEOPS complex|nucleus
AU015228	0	0	0					0	0	0	0	0	0	0	0	0	0	GeneID:99169,Genbank:NM_001033197.2,MGI:MGI:2139152	expressed sequence AU015228
AU018091	12.0336105294693	9.52928541446744	14.5379356444712	1.52560606720831	0.609382486252776	0.15115605758314	0.479351059321874	0.231314276684791	0.15849383509354	0.155373511950326	0.0294136935996766	0.139551874921124	0.363383916120379	0.178722629911005	0.24960489013101	0.199536808648997	0.129037452540706	GeneID:245128,Genbank:XM_006539984.2,MGI:MGI:2142124	expressed sequence AU018091		GO:0097638,GO:1903352,GO:0000064,GO:0015181,GO:0015189	L-arginine import across plasma membrane|L-ornithine transmembrane transport|L-ornithine transmembrane transporter activity|arginine transmembrane transporter activity|L-lysine transmembrane transporter activity
AU019823	525.423743308735	521.104046621196	529.743439996274	1.01657901801204	0.0237223592686879	0.791629904250175	1	6.62869442010537	6.75846169421461	6.65206710464357	6.70028356786804	6.77158044758706	6.95887418918529	6.77256627620819	7.361645329333	6.62409799054843	7.30699499464499	GeneID:270156,Genbank:NM_212449.2,MGI:MGI:2143205	expressed sequence AU019823		GO:0003674,GO:0005575,GO:0008150	molecular_function|cellular_component|biological_process
AU021092	2188.54666843165	2220.63075899736	2156.46257786594	0.971103624107058	-0.0423028445479397	0.565599686021594	0.893756020600468	90.5657811359112	78.9616286436016	86.9751324943269	78.8371027595902	84.4894306433832	83.3104348495185	85.4010484260462	84.7683464522602	82.8216627664923	83.0086325651009	GeneID:239691,Genbank:XM_006522106.1,MGI:MGI:2146559	expressed sequence AU021092		GO:0016020,GO:0042803,GO:0005576,GO:0005829,GO:0008150	membrane|protein homodimerization activity|extracellular region|cytosol|biological_process
AU022252	390.977406359207	409.092834977143	372.861977741272	0.911436099246531	-0.133786582376938	0.165515350270218	0.502053134722918	3.74036522007806	3.96077509270073	3.38793153475044	3.99053330360438	3.70395258283032	3.16944584232334	3.52122073103772	3.56409756191993	3.47847621946918	3.86396863663594	GeneID:230696,Genbank:XM_006503016.3,MGI:MGI:2140466	expressed sequence AU022252		GO:0005575,GO:0008150,GO:0042802	cellular_component|biological_process|identical protein binding
AU022751	0	0	0					0	0	0	0	0	0	0	0	0	0	GeneID:102991,Genbank:NM_001033211.3,MGI:MGI:2147968	expressed sequence AU022751		GO:0003674,GO:0005575,GO:0008150	molecular_function|cellular_component|biological_process
AU040320	1187.52266656468	1191.41113552525	1183.63419760411	0.993472498544586	-0.00944806376118382	0.915282800666358	1	11.8005372391965	11.2345006831049	11.2921414768366	11.2729354940597	11.6169989812347	12.1103116171917	12.4278372843557	11.4478747022905	10.8994781178347	11.5503414416585	GeneID:100317,Genbank:NM_001035525.1,MGI:MGI:2140475	expressed sequence AU040320		GO:0008150,GO:0016020,GO:0016021,GO:0031410,GO:0003674,GO:0005794,GO:0005886	biological_process|membrane|integral component of membrane|cytoplasmic vesicle|molecular_function|Golgi apparatus|plasma membrane
AU041133	65.9970292992772	63.12962062607	68.8644379724843	1.09084194217454	0.125442077133252	0.513004245020777	0.862508168923762	1.31067551885542	1.26289620764739	1.50627364352937	1.1523266728338	1.05018878689693	1.48634782492574	1.16695563801231	1.45022431182325	1.63069857287352	1.3137913448127	GeneID:216177,Genbank:NM_001163064.1,MGI:MGI:2143755	expressed sequence AU041133	zf-C2H2	GO:0005634,GO:0008150,GO:0043565,GO:0003674,GO:0003700,GO:0005575	nucleus|biological_process|sequence-specific DNA binding|molecular_function|DNA binding transcription factor activity|cellular_component
AV320801	0.899082177119862	1.03729857881462	0.760865775425102	0.733507006530931	-0.447117348158227	0.955962641668696	1	0.0138812376023915	0.0142668923097582	0.0279720300979023	0	0.0139575815884397	0.0130840652453843	0	0.0140426837634823	0	0.0258119179383192	GeneID:331531,Genbank:XM_006528574.3,MGI:MGI:3035227	expressed sequence AV320801		GO:0003674,GO:0005575,GO:0008150	molecular_function|cellular_component|biological_process
AW146154	191.806324248056	199.657754211502	183.954894284611	0.921351114115725	-0.118177042738416	0.330612436341543	0.716044851403427	2.98889782527905	3.12069761214257	2.99552478518972	3.03147304933236	3.21205239948423	2.75762689696841	3.08523149136609	3.11964950907474	2.67588026590921	2.89652701294881	GeneID:101835,Genbank:NM_001033530.3,MGI:MGI:2142212	expressed sequence AW146154	zf-C2H2	GO:0003700,GO:0005575,GO:0006355	DNA binding transcription factor activity|cellular_component|regulation of transcription, DNA-templated
AW209491	249.441421745888	242.351429295133	256.531414196643	1.05851001144393	0.0820349144963801	0.470008772836305	0.832244544134739	5.97287079007816	6.98837943475466	5.88362547264907	6.17944917237654	6.40788914018277	6.61005941372081	6.74719891952211	7.01342855525059	7.11276378506114	6.69361852181001	GeneID:105351,Genbank:NM_001104646.1,MGI:MGI:2145422	expressed sequence AW209491		GO:0003674,GO:0005575,GO:0008150	molecular_function|cellular_component|biological_process
AW549877	2426.17927252219	2683.1867104622	2169.17183458219	0.808431193447783	-0.30680310547526	1.47308716441355e-05	0.000493451090840212	26.684768026569	28.0368174624148	27.9124602375817	30.4680449190927	25.2525760382938	20.9519275086085	23.8456380178104	23.5066902713835	22.4098687226925	24.2772308575479	GeneID:106064,Genbank:NM_145930.2,MGI:MGI:2146232	expressed sequence AW549877		GO:0008150,GO:0003674,GO:0005654,GO:0005829	biological_process|molecular_function|nucleoplasm|cytosol
AW551984	32.5463597938795	31.4978345837822	33.5948850039768	1.06657760598166	0.0929889424169034	0.741403290297038	0.979180830808081	0.221711834454967	0.455743062192522	0.424432155825836	0.222017170617041	0.378983047634815	0.428407681727518	0.353313263137879	0.493439013689941	0.297914152038685	0.288588488186666	GeneID:244810,Genbank:NM_178737.5,MGI:MGI:2143322	expressed sequence AW551984		GO:0060923,GO:0003674,GO:0005575,GO:0055007	cardiac muscle cell fate commitment|molecular_function|cellular_component|cardiac muscle cell differentiation
AW554918	357.709843947149	376.089799372034	339.329888522264	0.902257623282661	-0.148388667210266	0.132248883963266	0.447881685288464	1.98535395315269	1.9970967906994	1.81413784042252	1.93370274477686	1.9219436827593	1.80663840527736	1.8919564306647	1.84819642818057	1.74484428053424	1.65931520314254	GeneID:225289,Genbank:XM_006525833.3,MGI:MGI:2147376	expressed sequence AW554918		GO:0003674,GO:0005575,GO:0008150	molecular_function|cellular_component|biological_process
AY074887	0.198042892627397	0.396085785254794	0	0	-Inf	0.687378352282085	0.959566363135494	0	0	0	0.144710408173936	0	0	0	0	0	0	GeneID:246735,Genbank:NM_145229.2,MGI:MGI:3575512	cDNA sequence AY074887		GO:0007050,GO:0008285,GO:0097190,GO:0003674,GO:0005615,GO:0005737	cell cycle arrest|negative regulation of cell proliferation|apoptotic signaling pathway|molecular_function|extracellular space|cytoplasm
AY358078	0.605640834541121	0.622262970462002	0.589018698620241	0.946575204664552	-0.079210963404795	1	1	0	0	0.0744006221495196	0	0.0371246831298267	0.0348012851085308	0	0.0373510397706311	0.0367493158876528	0	GeneID:278676,Genbank:NM_194347.1,MGI:MGI:2682312	cDNA sequence AY358078		GO:0003674,GO:0005575,GO:0008150	molecular_function|cellular_component|biological_process
AY761184	0	0	0					0	0	0	0	0	0	0	0	0	0	GeneID:382000,Genbank:NM_001007582.3,MGI:MGI:3611585	cDNA sequence AY761184		GO:0005615,GO:0008150,GO:0019731,GO:0050829,GO:0050830,GO:0051673,GO:0061844,GO:0071222,GO:0002227,GO:0003674,GO:0005575	extracellular space|biological_process|antibacterial humoral response|defense response to Gram-negative bacterium|defense response to Gram-positive bacterium|membrane disruption in other organism|antimicrobial humoral immune response mediated by antimicrobial peptide|cellular response to lipopolysaccharide|innate immune response in mucosa|molecular_function|cellular_component
AY761185	0	0	0					0	0	0	0	0	0	0	0	0	0	GeneID:100503970,Genbank:NM_001012640.2,MGI:MGI:3630303	cDNA sequence AY761185		GO:0005615,GO:0008150,GO:0019731,GO:0050829,GO:0050830,GO:0051673,GO:0061844,GO:0071222,GO:0002227,GO:0003674,GO:0005575	extracellular space|biological_process|antibacterial humoral response|defense response to Gram-negative bacterium|defense response to Gram-positive bacterium|membrane disruption in other organism|antimicrobial humoral immune response mediated by antimicrobial peptide|cellular response to lipopolysaccharide|innate immune response in mucosa|molecular_function|cellular_component
Aaas	351.245009986315	372.469079667212	330.020940305418	0.886035803563293	-0.174563097484533	0.0802400680917622	0.33469505879717	10.7231490339012	9.37248406350558	10.3850936699547	11.9546256303205	11.2898696343127	10.1913340450755	9.89740533236511	9.4956380160495	9.25396746157072	10.1354560877614	GeneID:223921,Genbank:NM_153416.2,MGI:MGI:2443767	achalasia, adrenocortical insufficiency, alacrimia		GO:0005643,GO:0005654,GO:0005813,GO:0005829,GO:0006913,GO:0007612,GO:0009566,GO:0015031,GO:0031965,GO:0051028,GO:0003674,GO:0005634	nuclear pore|nucleoplasm|centrosome|cytosol|nucleocytoplasmic transport|learning|fertilization|protein transport|nuclear membrane|mRNA transport|molecular_function|nucleus	mmu03013	RNA transport
Aacs	682.844699505535	739.83574370881	625.85365530226	0.845935953519689	-0.24137965499044	0.00445081831598215	0.0474990699359868	11.8493271535004	12.3183126941641	11.8873810933739	11.7545851959439	13.3332954305351	10.9765534564579	11.6246876162285	10.1641325688595	10.1357578180286	10.2423122115008	GeneID:78894,Genbank:NM_030210.1,MGI:MGI:1926144	acetoacetyl-CoA synthetase		GO:0034201,GO:0005524,GO:0042493,GO:0005623,GO:0045471,GO:0005737,GO:0005829,GO:0006629,GO:0006631,GO:0007584,GO:0047760,GO:0008152,GO:0071333,GO:0010243,GO:0014070,GO:0016874,GO:0000166,GO:0030729,GO:0001889,GO:0032024,GO:0003824	response to oleic acid|ATP binding|response to drug|cell|response to ethanol|cytoplasm|cytosol|lipid metabolic process|fatty acid metabolic process|response to nutrient|butyrate-CoA ligase activity|metabolic process|cellular response to glucose stimulus|response to organonitrogen compound|response to organic cyclic compound|ligase activity|nucleotide binding|acetoacetate-CoA ligase activity|liver…	mmu00650,mmu00280	Butanoate metabolism|Valine, leucine and isoleucine degradation
Aadac	2.77947952931346	2.86279234806367	2.69616671056325	0.941796114687423	-0.0865133239729512	1	1	0.083373244703081	0.171379114422628	0.0840025571564515	0.159024884407525	0.0838317806069192	0.196463205346072	0.0402609324722242	0.0843429197911778	0.124476237662737	0.116273315040543	GeneID:67758,Genbank:NM_023383.1,MGI:MGI:1915008	arylacetamide deacetylase (esterase)		GO:0017171,GO:0005789,GO:0019213,GO:0008152,GO:0009056,GO:0010898,GO:0043231,GO:0016020,GO:0052689,GO:0016021,GO:0016298,GO:0016787,GO:0004806,GO:0005783	serine hydrolase activity|endoplasmic reticulum membrane|deacetylase activity|metabolic process|catabolic process|positive regulation of triglyceride catabolic process|intracellular membrane-bounded organelle|membrane|carboxylic ester hydrolase activity|integral component of membrane|lipase activity|hydrolase activity|triglyceride lipase activity|endoplasmic reticulum
Aadacl2	0.0944689185478983	0	0.188937837095797	Inf	Inf	1	1	0	0	0	0	0	0.0319777846185934	0	0	0	0	GeneID:639634,Genbank:NM_001128091.1,MGI:MGI:3646333	arylacetamide deacetylase-like 2		GO:0005575,GO:0009056,GO:0016787	cellular_component|catabolic process|hydrolase activity
Aadacl3	0	0	0					0	0	0	0	0	0	0	0	0	0	GeneID:230883,Genbank:NM_001085503.2,MGI:MGI:2685281	arylacetamide deacetylase-like 3		GO:0016020,GO:0016021,GO:0016787,GO:0052689,GO:0005575,GO:0008152,GO:0009056	membrane|integral component of membrane|hydrolase activity|carboxylic ester hydrolase activity|cellular_component|metabolic process|catabolic process
Aadat	0.0990214463136985	0.198042892627397	0	0	-Inf	0.987859939978896	1	0	0	0	0.0244508317993509	0	0	0	0	0	0	GeneID:23923,Genbank:XM_006509397.3,MGI:MGI:1345167	aminoadipate aminotransferase		GO:0006103,GO:0006536,GO:0008483,GO:0009058,GO:0016212,GO:0016740,GO:0019441,GO:0030170,GO:0042803,GO:0047536,GO:0070189,GO:0003824,GO:0005739	2-oxoglutarate metabolic process|glutamate metabolic process|transaminase activity|biosynthetic process|kynurenine-oxoglutarate transaminase activity|transferase activity|tryptophan catabolic process to kynurenine|pyridoxal phosphate binding|protein homodimerization activity|2-aminoadipate transaminase activity|kynurenine metabolic process|catalytic activity|mitochondrion	mmu00310,mmu00380	Lysine degradation|Tryptophan metabolism
Aaed1	827.445129929694	873.60594249246	781.284317366928	0.894321202918867	-0.161135014450132	0.0495269434857732	0.246312187848494	48.8368216092039	44.7749975924284	48.869956806292	46.7870188205324	46.2595322445155	41.2720684998679	47.7025776655985	41.6572457570267	41.2623360415226	44.6832448311704	GeneID:66129,Genbank:NM_025370.2,MGI:MGI:1913379	AhpC/TSA antioxidant enzyme domain containing 1		GO:0005575,GO:0016209,GO:0055114	cellular_component|antioxidant activity|oxidation-reduction process
Aagab	600.79043496558	600.726738110707	600.854131820454	1.00021206598885	0.000305914114614784	0.999751143979414	1	11.7506599132223	13.0239346627062	10.8080527315512	11.870317443775	12.3504733326778	12.7545851447042	12.1000985695877	12.0322937191432	12.3274778215088	12.2383657929113	GeneID:66939,Genbank:XM_006511371.2,MGI:MGI:1914189	alpha- and gamma-adaptin binding protein		GO:0008150,GO:0015031,GO:0016607,GO:0003674,GO:0005737,GO:0005829	biological_process|protein transport|nuclear speck|molecular_function|cytoplasm|cytosol
Aak1	210.545906257669	217.017948951039	204.0738635643	0.940354770426574	-0.0887229455715973	0.677805471973796	0.958657594460967	0.477792349388783	0.779122408751772	0.454505003075752	0.661862686303969	0.448213175456332	0.465449321864478	0.662531306897814	0.440144918803375	0.494160007680049	0.65764894288935	GeneID:269774,Genbank:XM_006506191.1,MGI:MGI:1098687	AP2 associated kinase 1		GO:0050821,GO:0005634,GO:0071439,GO:0005737,GO:2000369,GO:0006468,GO:0030100,GO:0031252,GO:0032880,GO:0035612,GO:0043195,GO:0045747,GO:0004674,GO:0046777,GO:0005112	protein stabilization|nucleus|clathrin complex|cytoplasm|regulation of clathrin-dependent endocytosis|protein phosphorylation|regulation of endocytosis|cell leading edge|regulation of protein localization|AP-2 adaptor complex binding|terminal bouton|positive regulation of Notch signaling pathway|protein serine/threonine kinase activity|protein autophosphorylation|Notch binding
Aamdc	360.980351035391	373.777959935956	348.182742134825	0.931522934617342	-0.102336805321757	0.301408183515866	0.685173546413803	19.3000263306031	21.1735020462047	17.4246630946648	19.5437587336737	21.0960358938552	18.8048656643531	17.5927731296518	18.4824581792449	20.1812469260663	19.2545493504391	GeneID:66273,Genbank:XM_006508115.2,MGI:MGI:1913523	adipogenesis associated Mth938 domain containing		GO:0043066,GO:0045600,GO:0045944,GO:0003674,GO:0005737	negative regulation of apoptotic process|positive regulation of fat cell differentiation|positive regulation of transcription by RNA polymerase II|molecular_function|cytoplasm
Aamp	2529.51285359437	2523.89668949926	2535.12901768949	1.00445039142726	0.00640631289227782	0.926939641967718	1	60.8412220300685	62.4268845816463	63.3267092551549	59.0677632881052	66.6535054200898	64.4976372048601	62.0795458768861	65.0769510278727	66.9170703642399	63.8800142235311	GeneID:227290,Genbank:NM_146110.3,MGI:MGI:107809	angio-associated migratory protein		GO:0015630,GO:0030687,GO:0042273,GO:0045171,GO:0051082,GO:0005829,GO:0008201,GO:0009986	microtubule cytoskeleton|preribosome, large subunit precursor|ribosomal large subunit biogenesis|intercellular bridge|unfolded protein binding|cytosol|heparin binding|cell surface
Aanat	1.42119936563851	2.47116014026607	0.371238591010959	0.150228463530894	-2.73476991116674	0.0876379674258988	0.352999732851033	0.0791235633632466	0.0609913570029926	0.0199301996627151	0.037729776388584	0.0397793634416404	0	0	0	0	0.036782219695016	GeneID:11298,Genbank:XM_017314224.1,MGI:MGI:1328365	arylalkylamine N-acetyltransferase		GO:0030187,GO:0005737,GO:0032868,GO:0005829,GO:0006474,GO:0007623,GO:0008080,GO:0034695,GO:0009416,GO:0046688,GO:0009648,GO:0048471,GO:0010043,GO:0048511,GO:0014070,GO:0004059,GO:0071320,GO:0016740,GO:0071889,GO:0016746,GO:0004060	melatonin biosynthetic process|cytoplasm|response to insulin|cytosol|N-terminal protein amino acid acetylation|circadian rhythm|N-acetyltransferase activity|response to prostaglandin E|response to light stimulus|response to copper ion|photoperiodism|perinuclear region of cytoplasm|response to zinc ion|rhythmic process|response to organic cyclic compound|aralkylamine N-acetyltransferase activity|c…	mmu00380	Tryptophan metabolism
Aar2	653.732077868957	654.901210159794	652.562945578119	0.996429591905772	-0.00516022760230286	0.94646089823729	1	9.73632293547828	9.38234736419882	9.98898869430492	8.83319885058968	9.22363772269421	9.23305820227897	9.26021356113478	10.1194125400555	10.5463974219726	9.16248629354741	GeneID:68295,Genbank:XM_006500097.3,MGI:MGI:1915545	AAR2 splicing factor homolog		GO:0005681,GO:0006397,GO:0008380,GO:0000244,GO:0003674,GO:0005575	spliceosomal complex|mRNA processing|RNA splicing|spliceosomal tri-snRNP complex assembly|molecular_function|cellular_component
Aard	201.251564209081	205.945896560613	196.55723185755	0.954411984604415	-0.0673159357385476	0.571399150653147	0.897249861898739	7.72321991047361	8.06117516994152	7.49928466863626	8.20517676020354	8.57043139259655	6.37444399470492	7.61367684269618	8.01545555101531	8.48377585981183	8.81762307369033	GeneID:239435,Genbank:NM_175503.3,MGI:MGI:2181621	alanine and arginine rich domain containing protein		GO:0003674,GO:0005575,GO:0008150	molecular_function|cellular_component|biological_process
Aars	1643.147050379	1579.15539861919	1707.13870213881	1.08104541429648	0.112427131401966	0.123317391614789	0.430537923508941	20.0531965957423	19.5578813622688	18.5955653973015	17.1016798204932	18.2635822505058	21.4639226330794	20.521174702151	20.6193946086733	20.9545595783014	20.4123738653179	GeneID:234734,Genbank:XM_006530921.2,MGI:MGI:2384560	alanyl-tRNA synthetase		GO:0016597,GO:0005829,GO:0002161,GO:0016874,GO:0006400,GO:0021680,GO:0002196,GO:0043039,GO:0003676,GO:0003723,GO:0004812,GO:0004813,GO:0006412,GO:0043524,GO:0006419,GO:0046872,GO:0005515,GO:0050885,GO:0005524,GO:0000049,GO:0050905,GO:0005737,GO:0140018,GO:0005739,GO:0000166	amino acid binding|cytosol|aminoacyl-tRNA editing activity|ligase activity|tRNA modification|cerebellar Purkinje cell layer development|Ser-tRNA(Ala) hydrolase activity|tRNA aminoacylation|nucleic acid binding|RNA binding|aminoacyl-tRNA ligase activity|alanine-tRNA ligase activity|translation|negative regulation of neuron apoptotic process|alanyl-tRNA aminoacylation|metal ion binding|protein bind…	mmu00970	Aminoacyl-tRNA biosynthesis
Aars2	232.190281061565	226.849918014737	237.530644108393	1.04708278577805	0.0663755109505535	0.547603305971342	0.884522130416363	3.39973672203109	2.82447002154667	2.86877115297401	3.39090915876166	3.11932155712611	3.48488992617386	3.87175262426298	2.86606455382837	2.91858859137478	3.6613473534808	GeneID:224805,Genbank:NM_198608.2,MGI:MGI:2681839	alanyl-tRNA synthetase 2, mitochondrial		GO:0016874,GO:0003723,GO:0033108,GO:0004812,GO:0043039,GO:0004813,GO:0005524,GO:0005737,GO:0005739,GO:0046872,GO:0070143,GO:0006400,GO:0006412,GO:0000049,GO:0006419,GO:0000166,GO:0016597,GO:0003676	ligase activity|RNA binding|mitochondrial respiratory chain complex assembly|aminoacyl-tRNA ligase activity|tRNA aminoacylation|alanine-tRNA ligase activity|ATP binding|cytoplasm|mitochondrion|metal ion binding|mitochondrial alanyl-tRNA aminoacylation|tRNA modification|translation|tRNA binding|alanyl-tRNA aminoacylation|nucleotide binding|amino acid binding|nucleic acid binding	mmu00970	Aminoacyl-tRNA biosynthesis
Aarsd1	389.698050468821	372.743756586363	406.652344351279	1.09097023669948	0.125611743318918	0.197916612021048	0.551294508926803	13.5823880486868	11.2111901434268	13.4367378003946	12.6849575603427	12.7725619706564	15.7873884610151	13.1518520819149	14.3099069668406	15.5503543556857	12.693536818664	GeneID:69684,Genbank:XM_006534121.2,MGI:MGI:1916934	alanyl-tRNA synthetase domain containing 1		GO:0002196,GO:0003676,GO:0004812,GO:0004813,GO:0005515,GO:0005524,GO:0005737,GO:0006412,GO:0006419,GO:0006450,GO:0000166,GO:0043039,GO:0002161,GO:0046872	Ser-tRNA(Ala) hydrolase activity|nucleic acid binding|aminoacyl-tRNA ligase activity|alanine-tRNA ligase activity|protein binding|ATP binding|cytoplasm|translation|alanyl-tRNA aminoacylation|regulation of translational fidelity|nucleotide binding|tRNA aminoacylation|aminoacyl-tRNA editing activity|metal ion binding
Aasdh	392.880356032737	403.529923766333	382.230788299141	0.947217952838797	-0.0782316699318474	0.414864623588756	0.792182139990848	2.44012527727736	2.90131681094684	2.55495714801864	2.97246766957177	2.54289026349346	2.70587488194332	2.9573930163885	2.57222393652051	2.26546121647867	2.54829893287074	GeneID:231326,Genbank:XM_006534859.3,MGI:MGI:2442517	aminoadipate-semialdehyde dehydrogenase		GO:0004043,GO:0005524,GO:0005575,GO:0006629,GO:0006631,GO:0008152,GO:0016491,GO:0016874,GO:0019482,GO:0043041,GO:0055114,GO:0000166,GO:0003674,GO:0003824	L-aminoadipate-semialdehyde dehydrogenase activity|ATP binding|cellular_component|lipid metabolic process|fatty acid metabolic process|metabolic process|oxidoreductase activity|ligase activity|beta-alanine metabolic process|amino acid activation for nonribosomal peptide biosynthetic process|oxidation-reduction process|nucleotide binding|molecular_function|catalytic activity
Aasdhppt	352.444372715409	336.434071543055	368.454673887764	1.09517645522003	0.131163336092641	0.177469059575531	0.520157513251936	5.93811353657365	6.73050919223765	6.28115005481328	5.20443836804565	6.11957623982532	7.21868878704913	6.306745286875	6.71830693026621	6.57325031986773	7.24081835023969	GeneID:67618,Genbank:NM_001326359.1,MGI:MGI:1914868	aminoadipate-semialdehyde dehydrogenase-phosphopantetheinyl transferase		GO:0008897,GO:0016740,GO:0019878,GO:0046872,GO:0000287,GO:0005737,GO:0005829	holo-[acyl-carrier-protein] synthase activity|transferase activity|lysine biosynthetic process via aminoadipic acid|metal ion binding|magnesium ion binding|cytoplasm|cytosol	mmu00770	Pantothenate and CoA biosynthesis
Aass	199.559144657895	182.326276343144	216.792012972645	1.18903329416235	0.249789112602847	0.0341999886185192	0.196443264068287	2.18626679233559	2.35186693649502	3.09856176582742	2.349129686	2.93105442057156	3.06359445885292	3.4769302120798	2.88994713443903	2.82888309911182	3.5232814655715	GeneID:30956,Genbank:NM_013930.4,MGI:MGI:1353573	aminoadipate-semialdehyde synthase		GO:0005739,GO:0006091,GO:0008152,GO:0016491,GO:0019477,GO:0019878,GO:0043231,GO:0047130,GO:0047131,GO:0003824,GO:0055114,GO:0004753,GO:0005737	mitochondrion|generation of precursor metabolites and energy|metabolic process|oxidoreductase activity|L-lysine catabolic process|lysine biosynthetic process via aminoadipic acid|intracellular membrane-bounded organelle|saccharopine dehydrogenase (NADP+, L-lysine-forming) activity|saccharopine dehydrogenase (NAD+, L-glutamate-forming) activity|catalytic activity|oxidation-reduction process|saccha…	mmu00310	Lysine degradation
Aatf	300.75259933609	278.9143782621	322.590820410079	1.15659444457515	0.209883077610035	0.0462098234324281	0.236109445874181	5.81560604986442	6.47339633401616	6.05850501528942	5.46258241563171	5.95792260139248	7.52948031971404	6.86722437126722	7.592715717605	7.40486754415004	5.97831532561725	GeneID:56321,Genbank:NM_019816.1,MGI:MGI:1929608	apoptosis antagonizing transcription factor		GO:0042985,GO:0005634,GO:0043066,GO:0005730,GO:0043522,GO:0005737,GO:0005794,GO:0006357,GO:0045893,GO:0007155,GO:0045944,GO:0007346,GO:0048156,GO:0019904,GO:2000378,GO:0032929,GO:0003700,GO:0040016,GO:0005515,GO:0042254	negative regulation of amyloid precursor protein biosynthetic process|nucleus|negative regulation of apoptotic process|nucleolus|leucine zipper domain binding|cytoplasm|Golgi apparatus|regulation of transcription by RNA polymerase II|positive regulation of transcription, DNA-templated|cell adhesion|positive regulation of transcription by RNA polymerase II|regulation of mitotic cell cycle|tau prot…
Aatk	537.28433918281	493.099957478694	581.468720886925	1.17921064901339	0.237821458047517	0.0132614389641144	0.10293705587917	3.38085208114285	3.50748423068043	3.80712076067047	4.71126170413259	3.64740567704182	4.19894107423618	4.68656015891837	4.91700192052633	4.68735058295555	4.62252585847905	GeneID:11302,Genbank:XM_006531991.2,MGI:MGI:1197518	apoptosis-associated tyrosine kinase		GO:0051402,GO:0030517,GO:0004713,GO:0055037,GO:0005515,GO:0032482,GO:0005524,GO:0005737,GO:0005783,GO:0006468,GO:0006915,GO:0038083,GO:0007420,GO:0016020,GO:0042995,GO:0016021,GO:0044295,GO:0016301,GO:0000166,GO:0046777,GO:0016310,GO:0004672,GO:0048471,GO:0016740,GO:0004674	neuron apoptotic process|negative regulation of axon extension|protein tyrosine kinase activity|recycling endosome|protein binding|Rab protein signal transduction|ATP binding|cytoplasm|endoplasmic reticulum|protein phosphorylation|apoptotic process|peptidyl-tyrosine autophosphorylation|brain development|membrane|cell projection|integral component of membrane|axonal growth cone|kinase activity|nuc…
Abat	207.873045168389	276.104910797855	139.641179538923	0.505754059699282	-0.983492099511585	3.45808932246465e-14	7.90414163237269e-12	3.10669642994231	2.81032543705657	3.35289067759795	3.6730254713182	2.65580021267421	1.40382198567216	1.66316904651005	1.68323798144943	1.54030841632387	1.82825324798362	GeneID:268860,Genbank:NM_172961.3,MGI:MGI:2443582	4-aminobutyrate aminotransferase		GO:0007568,GO:0007620,GO:0007626,GO:0008483,GO:0009448,GO:0009449,GO:0009450,GO:0042493,GO:0010039,GO:0042803,GO:0014053,GO:0043005,GO:0016740,GO:0045471,GO:0045776,GO:0045964,GO:0046872,GO:0047298,GO:0048148,GO:0051536,GO:0001666,GO:0003824,GO:0003867,GO:0005739,GO:0005759,GO:0030170,GO:0031652,GO:0032024,GO:0032144,GO:0033602,GO:0035094,GO:0070474,GO:0035640,GO:0090331,GO:0042135,GO:0097151,GO:…	aging|copulation|locomotory behavior|transaminase activity|gamma-aminobutyric acid metabolic process|gamma-aminobutyric acid biosynthetic process|gamma-aminobutyric acid catabolic process|response to drug|response to iron ion|protein homodimerization activity|negative regulation of gamma-aminobutyric acid secretion|neuron projection|transferase activity|response to ethanol|negative regulation of …	mmu00640,mmu00650,mmu00250,mmu00280,mmu00410,mmu04727	Propanoate metabolism|Butanoate metabolism|Alanine, aspartate and glutamate metabolism|Valine, leucine and isoleucine degradation|beta-Alanine metabolism|GABAergic synapse
Abca1	2740.23779027958	3552.38813562689	1928.08744493227	0.542758102808498	-0.881618735964256	1.48748160567905e-12	2.76901601585016e-10	16.6071517869797	15.9780490576948	17.2076253067376	20.9757282881162	17.6674123447906	7.98131958399533	10.276958797146	8.79941731955548	10.1320629529224	12.1807235416589	GeneID:11303,Genbank:NM_013454.3,MGI:MGI:99607	ATP-binding cassette, sub-family A (ABC1), member 1		GO:0005886,GO:0005887,GO:0006497,GO:0006869,GO:0006911,GO:0016197,GO:0007040,GO:0016887,GO:0007186,GO:0017127,GO:0007189,GO:0019905,GO:0030139,GO:0034364,GO:0030301,GO:0034380,GO:0031267,GO:0042157,GO:0032367,GO:0042158,GO:0042626,GO:0000166,GO:0055091,GO:0042632,GO:0002790,GO:0060155,GO:0043231,GO:0005102,GO:0071222,GO:0005515,GO:0071300,GO:0005524,GO:0071403,GO:0005548,GO:0090554,GO:0090556,GO:…	plasma membrane|integral component of plasma membrane|protein lipidation|lipid transport|phagocytosis, engulfment|endosomal transport|lysosome organization|ATPase activity|G-protein coupled receptor signaling pathway|cholesterol transporter activity|adenylate cyclase-activating G-protein coupled receptor signaling pathway|syntaxin binding|endocytic vesicle|high-density lipoprotein particle|choles…	mmu02010,mmu04975,mmu04979	ABC transporters|Fat digestion and absorption|Cholesterol metabolism
Abca12	3.0980510174864	3.48969890445351	2.70640313051928	0.775540585196447	-0.366725813265503	0.738389212817473	0.979144524780633	0.00648113532655213	0.0399671826377895	0.0261202232273094	0.0185430313970327	0.0195503407615079	0.0122178727726934	0.018778438046038	0.0196695431112191	0.0129017783279733	0.0241031150086047	GeneID:74591,Genbank:NM_175210.3,MGI:MGI:2676312	ATP-binding cassette, sub-family A (ABC1), member 12		GO:0055088,GO:0034191,GO:0005737,GO:0061436,GO:0035627,GO:0005743,GO:0072659,GO:0042626,GO:0005829,GO:0097209,GO:0005886,GO:0006869,GO:0010875,GO:0043129,GO:2000010,GO:0043231,GO:0030216,GO:0045055,GO:0031424,GO:0005102,GO:0048286,GO:0032940,GO:0005319,GO:0033700,GO:0005515	lipid homeostasis|apolipoprotein A-I receptor binding|cytoplasm|establishment of skin barrier|ceramide transport|mitochondrial inner membrane|protein localization to plasma membrane|ATPase activity, coupled to transmembrane movement of substances|cytosol|epidermal lamellar body|plasma membrane|lipid transport|positive regulation of cholesterol efflux|surfactant homeostasis|positive regulation of …	mmu02010	ABC transporters
Abca13	10.7537960798429	11.4793919753096	10.0282001843762	0.873582869715165	-0.194983528486841	0.704819404193668	0.968365913588646	0.0259885525193103	0.0367270447860839	0.0458232558098848	0.0433739055393966	0.0293979198117489	0.055116181619039	0.0188248045597319	0.0295771648264998	0.0291006777842064	0.0302032860910294	GeneID:268379,Genbank:NM_178259.3,MGI:MGI:2388707	ATP-binding cassette, sub-family A (ABC1), member 13		GO:0016020,GO:0016021,GO:0016887,GO:0042626,GO:0043231,GO:0055085,GO:0000166,GO:0005524,GO:0006869	membrane|integral component of membrane|ATPase activity|ATPase activity, coupled to transmembrane movement of substances|intracellular membrane-bounded organelle|transmembrane transport|nucleotide binding|ATP binding|lipid transport	mmu02010	ABC transporters
Abca14	14.02547800032	14.3824466546148	13.6685093460252	0.950360510576929	-0.0734532044330796	0.867987514238202	1	0.136609376978457	0.112323775483479	0.146816557772005	0.130283344856916	0.109888560633483	0.0858427782265127	0.114345670445341	0.16583785984941	0.163166217999915	0.0931416718041021	GeneID:67928,Genbank:XM_017312273.1,MGI:MGI:2388708	ATP-binding cassette, sub-family A (ABC1), member 14		GO:0006869,GO:0042626,GO:0043231	lipid transport|ATPase activity, coupled to transmembrane movement of substances|intracellular membrane-bounded organelle	mmu02010	ABC transporters
Abca15	0	0	0					0	0	0	0	0	0	0	0	0	0	GeneID:320631,Genbank:XM_006507945.3,MGI:MGI:2388709	ATP-binding cassette, sub-family A (ABC1), member 15		GO:0043231,GO:0002244,GO:0006869,GO:0042626	intracellular membrane-bounded organelle|hematopoietic progenitor cell differentiation|lipid transport|ATPase activity, coupled to transmembrane movement of substances
Abca16	0	0	0					0	0	0	0	0	0	0	0	0	0	GeneID:233810,Genbank:NM_001278943.1,MGI:MGI:2388711	ATP-binding cassette, sub-family A (ABC1), member 16		GO:0006869,GO:0042626,GO:0043231	lipid transport|ATPase activity, coupled to transmembrane movement of substances|intracellular membrane-bounded organelle
Abca17	88.4107005870554	45.2288397362581	131.592561437853	2.90948346685888	1.5407630479973	2.50588911911488e-19	1.07735332913946e-16	0.245251805966732	0.397998158763247	0.227594868007639	0.227739692978687	0.324474527714027	0.796919449414551	0.885123931551358	0.901010042650766	0.88007092846673	0.780070872462318	GeneID:381072,Genbank:XM_017317536.1,MGI:MGI:3625331	ATP-binding cassette, sub-family A (ABC1), member 17		GO:0005783,GO:0006629,GO:0006638,GO:0006869,GO:0016020,GO:0016021,GO:0016887,GO:0042626,GO:0043231,GO:0055085,GO:0000166,GO:0005524,GO:0005737	endoplasmic reticulum|lipid metabolic process|neutral lipid metabolic process|lipid transport|membrane|integral component of membrane|ATPase activity|ATPase activity, coupled to transmembrane movement of substances|intracellular membrane-bounded organelle|transmembrane transport|nucleotide binding|ATP binding|cytoplasm	mmu02010	ABC transporters
Abca2	1921.46746029033	2011.34951719003	1831.58540339062	0.910625123946359	-0.135070831343118	0.0625877353816	0.286621034183502	10.1871881833202	9.68739349308591	9.91571959118998	10.4227184190269	8.75182763450994	9.51714122157737	9.93557533756863	9.16510202894982	8.3441361455033	8.88443338121432	GeneID:11305,Genbank:XM_006497612.1,MGI:MGI:99606	ATP-binding cassette, sub-family A (ABC1), member 2		GO:0055085,GO:0005765,GO:0005768,GO:0005815,GO:0006357,GO:0006869,GO:0008203,GO:0016020,GO:0016021,GO:0016887,GO:0031410,GO:0032383,GO:0000166,GO:0042626,GO:0005524,GO:0043231,GO:0005764	transmembrane transport|lysosomal membrane|endosome|microtubule organizing center|regulation of transcription by RNA polymerase II|lipid transport|cholesterol metabolic process|membrane|integral component of membrane|ATPase activity|cytoplasmic vesicle|regulation of intracellular cholesterol transport|nucleotide binding|ATPase activity, coupled to transmembrane movement of substances|ATP binding|…	mmu02010,mmu04142	ABC transporters|Lysosome
Abca3	13315.1305286858	11630.2402047673	15000.0208526043	1.28974299657678	0.367083612544949	0.000178608257978036	0.00389979360859661	100.602988600373	99.6052651366346	89.9768527348191	85.4724062187083	87.971666150807	129.399627053329	143.605127469863	108.185719519139	121.314324241074	111.695797129577	GeneID:27410,Genbank:NM_013855.3,MGI:MGI:1351617	ATP-binding cassette, sub-family A (ABC1), member 3		GO:0006810,GO:0006869,GO:0016020,GO:0016021,GO:0016887,GO:0042626,GO:0043231,GO:0055085,GO:0097208,GO:0097233,GO:0000166,GO:0005524,GO:0005886	transport|lipid transport|membrane|integral component of membrane|ATPase activity|ATPase activity, coupled to transmembrane movement of substances|intracellular membrane-bounded organelle|transmembrane transport|alveolar lamellar body|alveolar lamellar body membrane|nucleotide binding|ATP binding|plasma membrane	mmu02010	ABC transporters
Abca4	231.17293427364	260.193128312679	202.152740234601	0.776933432276007	-0.364137101195685	0.00335454193542784	0.0388039485765666	1.65810525148887	1.19785965497825	1.65246193040441	1.36360429058788	1.71554984106918	1.24011408642838	1.09080716832419	1.27019742097365	1.3394284569169	1.12827892014023	GeneID:11304,Genbank:XM_017319439.1,MGI:MGI:109424	ATP-binding cassette, sub-family A (ABC1), member 4		GO:0045332,GO:0005524,GO:0045494,GO:0005548,GO:0050896,GO:0005887,GO:0006649,GO:0006869,GO:0007601,GO:0055085,GO:0016020,GO:0090555,GO:0016021,GO:0016887,GO:0042626,GO:0000166,GO:0001750,GO:0043231,GO:0004012	phospholipid translocation|ATP binding|photoreceptor cell maintenance|phospholipid transporter activity|response to stimulus|integral component of plasma membrane|phospholipid transfer to membrane|lipid transport|visual perception|transmembrane transport|membrane|phosphatidylethanolamine-translocating ATPase activity|integral component of membrane|ATPase activity|ATPase activity, coupled to trans…	mmu02010	ABC transporters
Abca5	1170.69693209656	1279.16264611482	1062.2312180783	0.830411379901223	-0.268101880461119	0.00057498317254396	0.0099831453332945	8.9534620213168	8.59900714829172	8.05520749428853	7.20173948531868	7.73721122124741	6.6260351054112	7.19869560995931	6.40562655958054	7.02938621909396	7.3422081705852	GeneID:217265,Genbank:NM_147219.2,MGI:MGI:2386607	ATP-binding cassette, sub-family A (ABC1), member 5		GO:0043691,GO:0005768,GO:0055085,GO:0005770,GO:0005794,GO:0006869,GO:0010745,GO:0016020,GO:0016021,GO:0016887,GO:0030301,GO:0033344,GO:0034375,GO:0000166,GO:0042626,GO:0005524,GO:0043231,GO:0005764	reverse cholesterol transport|endosome|transmembrane transport|late endosome|Golgi apparatus|lipid transport|negative regulation of macrophage derived foam cell differentiation|membrane|integral component of membrane|ATPase activity|cholesterol transport|cholesterol efflux|high-density lipoprotein particle remodeling|nucleotide binding|ATPase activity, coupled to transmembrane movement of substan…	mmu02010	ABC transporters
Abca6	224.926165267671	290.61867799452	159.233652540823	0.547912658744616	-0.867982159436366	2.90447336551261e-10	3.31937187095324e-08	1.47383850608998	1.87971090161347	2.13294719520005	2.14671744107803	1.83222206635967	0.877721085265191	1.27461952110711	1.00980011135481	1.1002202973742	1.06508782547943	GeneID:76184,Genbank:XM_006534413.1,MGI:MGI:1923434	ATP-binding cassette, sub-family A (ABC1), member 6		GO:0006869,GO:0016020,GO:0016021,GO:0016887,GO:0042626,GO:0043231,GO:0055085,GO:0000166,GO:0005524,GO:0005654	lipid transport|membrane|integral component of membrane|ATPase activity|ATPase activity, coupled to transmembrane movement of substances|intracellular membrane-bounded organelle|transmembrane transport|nucleotide binding|ATP binding|nucleoplasm	mmu02010	ABC transporters
Abca7	1558.30980863722	1551.74231804752	1564.87729922692	1.00846466647628	0.0121605372057574	0.887637291641347	1	12.0750090761263	12.623749056176	11.5711130044448	12.8021502112758	11.1222782371667	12.9537704882403	12.5099098184245	13.8866954964365	11.1925236678816	11.8647637121013	GeneID:27403,Genbank:XM_006513714.2,MGI:MGI:1351646	ATP-binding cassette, sub-family A (ABC1), member 7		GO:0006869,GO:0006909,GO:0007613,GO:0009986,GO:0010875,GO:0016020,GO:0016021,GO:0038027,GO:0016324,GO:0042626,GO:0016887,GO:0042985,GO:0018149,GO:0043231,GO:0045332,GO:0050766,GO:0055085,GO:0070374,GO:0090554,GO:0090556,GO:0000166,GO:0001891,GO:0005515,GO:0005524,GO:0005548,GO:0005622,GO:0005768,GO:0005794,GO:0005886,GO:0030054,GO:0032587,GO:0033344,GO:0033700,GO:0034188,GO:1900223,GO:0034380,GO:…	lipid transport|phagocytosis|memory|cell surface|positive regulation of cholesterol efflux|membrane|integral component of membrane|apolipoprotein A-I-mediated signaling pathway|apical plasma membrane|ATPase activity, coupled to transmembrane movement of substances|ATPase activity|negative regulation of amyloid precursor protein biosynthetic process|peptide cross-linking|intracellular membrane-bou…	mmu02010	ABC transporters
Abca8a	3242.26578617908	4157.22698611823	2327.30458623994	0.559821389116171	-0.836961485821613	2.74975978706129e-20	1.24131031187414e-17	32.4789120166513	30.1932573558853	36.6111323346396	38.3088996089161	35.8887351332939	18.0442723107772	21.1527399222649	20.3398365252385	20.114788978002	20.2511517783977	GeneID:217258,Genbank:XM_006533063.2,MGI:MGI:2386846	ATP-binding cassette, sub-family A (ABC1), member 8a		GO:0005886,GO:0006869,GO:0016020,GO:0016021,GO:0016887,GO:0042626,GO:0043231,GO:0055085,GO:0000166,GO:0005524,GO:0005743	plasma membrane|lipid transport|membrane|integral component of membrane|ATPase activity|ATPase activity, coupled to transmembrane movement of substances|intracellular membrane-bounded organelle|transmembrane transport|nucleotide binding|ATP binding|mitochondrial inner membrane	mmu02010	ABC transporters
Abca8b	710.28699268516	811.710219142362	608.863766227958	0.750099914808602	-0.414845316614647	8.3087742440499e-07	4.28661532928026e-05	5.4380554904065	6.18686521731015	6.14116090248401	6.58363466770268	5.45277490252337	4.49215787314317	4.98946937656619	3.98844464754322	4.42787063168384	5.07002881995231	GeneID:27404,Genbank:XM_006533462.3,MGI:MGI:1351668	ATP-binding cassette, sub-family A (ABC1), member 8b		GO:0005743,GO:0005886,GO:0006810,GO:0006869,GO:0016020,GO:0016021,GO:0016887,GO:0042626,GO:0043231,GO:0055085,GO:0000166,GO:0005524	mitochondrial inner membrane|plasma membrane|transport|lipid transport|membrane|integral component of membrane|ATPase activity|ATPase activity, coupled to transmembrane movement of substances|intracellular membrane-bounded organelle|transmembrane transport|nucleotide binding|ATP binding	mmu02010	ABC transporters
Abca9	573.251431142186	646.667786191134	499.835076093237	0.772939501188485	-0.371572597620896	2.40345156697869e-05	0.000735743989042991	4.30151355820498	4.66146156308728	4.90424274478799	4.78604166485448	5.06879690139732	3.45698283242471	3.73896092831237	3.87058248967267	3.62795642098891	4.15365325686336	GeneID:217262,Genbank:XM_017314486.1,MGI:MGI:2386796	ATP-binding cassette, sub-family A (ABC1), member 9		GO:0006869,GO:0016020,GO:0016021,GO:0016887,GO:0042626,GO:0043231,GO:0055085,GO:0000166,GO:0005524,GO:0005739	lipid transport|membrane|integral component of membrane|ATPase activity|ATPase activity, coupled to transmembrane movement of substances|intracellular membrane-bounded organelle|transmembrane transport|nucleotide binding|ATP binding|mitochondrion	mmu02010	ABC transporters
Abcb10	524.327848534545	518.00720345992	530.648493609169	1.02440369567221	0.0347843627711297	0.688700664009912	0.959780408793526	6.32918790627747	5.88667952564864	6.46182597322316	6.26560882395394	5.33559457176677	7.09988136120248	6.35677285313959	6.22021037532899	5.85651951824669	6.365559821395	GeneID:56199,Genbank:NM_019552.2,MGI:MGI:1860508	ATP-binding cassette, sub-family B (MDR/TAP), member 10		GO:0005524,GO:0005739,GO:0005743,GO:0016020,GO:0016021,GO:0016887,GO:0032592,GO:0042626,GO:0042803,GO:0000166,GO:0055085,GO:0005215,GO:0005515	ATP binding|mitochondrion|mitochondrial inner membrane|membrane|integral component of membrane|ATPase activity|integral component of mitochondrial membrane|ATPase activity, coupled to transmembrane movement of substances|protein homodimerization activity|nucleotide binding|transmembrane transport|transporter activity|protein binding	mmu02010	ABC transporters
Abcb11	1.1025177445006	1.62034190327421	0.584693585726987	0.360845809483482	-1.47054559410047	0.405372400295344	0.783957313069832	0	0.00910812280527687	0.0178576160605303	0.0338061771682828	0.00891065583254095	0.00835299450362469	0.00855883795285988	0.00896498588876164	0	0	GeneID:27413,Genbank:XM_006499669.3,MGI:MGI:1351619	ATP-binding cassette, sub-family B (MDR/TAP), member 11		GO:0042493,GO:0005794,GO:0042626,GO:0005886,GO:0015126,GO:0015238,GO:0015721,GO:0015722,GO:0045177,GO:0046581,GO:0016020,GO:0046618,GO:0016021,GO:0055085,GO:0000139,GO:0016324,GO:0000166,GO:0016887,GO:0005524	response to drug|Golgi apparatus|ATPase activity, coupled to transmembrane movement of substances|plasma membrane|canalicular bile acid transmembrane transporter activity|drug transmembrane transporter activity|bile acid and bile salt transport|canalicular bile acid transport|apical part of cell|intercellular canaliculus|membrane|drug export|integral component of membrane|transmembrane transport|…	mmu02010,mmu04976,mmu04979,mmu01522	ABC transporters|Bile secretion|Cholesterol metabolism|Endocrine resistance
Abcb1a	1604.34632011218	1719.86078891828	1488.83185130608	0.865669978000073	-0.208110968142864	0.00481482573814964	0.0504090832767475	15.6521163376925	15.223717554509	17.004801218579	17.1513246368599	17.5365673242305	13.5517504718602	13.9429678898047	14.2947266568961	15.9626466533706	15.7559323118473	GeneID:18671,Genbank:XM_006503555.3,MGI:MGI:97570	ATP-binding cassette, sub-family B (MDR/TAP), member 1A		GO:0016020,GO:0016021,GO:0016324,GO:0016787,GO:0016887,GO:0050892,GO:0031526,GO:0055085,GO:0033231,GO:0035633,GO:0060548,GO:0060856,GO:0072089,GO:0090554,GO:0090555,GO:0000086,GO:0000166,GO:0005524,GO:0005886,GO:0006855,GO:0008559,GO:0009914,GO:0009986,GO:0015893,GO:0042623,GO:0042626,GO:0043215,GO:0045177,GO:0045332,GO:0099038,GO:0046581,GO:0046618,GO:0099040,GO:0047484,GO:1901529,GO:1904478,GO:…	membrane|integral component of membrane|apical plasma membrane|hydrolase activity|ATPase activity|intestinal absorption|brush border membrane|transmembrane transport|carbohydrate export|maintenance of permeability of blood-brain barrier|negative regulation of cell death|establishment of blood-brain barrier|stem cell proliferation|phosphatidylcholine-translocating ATPase activity|phosphatidylethan…	mmu02010,mmu04976,mmu05206,mmu05226	ABC transporters|Bile secretion|MicroRNAs in cancer|Gastric cancer
Abcb1b	134.692274306215	163.140541808651	106.244006803779	0.651242208870396	-0.618733887060559	0.000467211311709049	0.00843643465553029	2.07375592010202	1.41665905392379	2.48977468728467	1.76455754276457	2.08516115626082	1.11193470686891	1.23528029506514	1.33158520375657	1.47081015444554	1.44315597819274	GeneID:18669,Genbank:NM_011075.2,MGI:MGI:97568	ATP-binding cassette, sub-family B (MDR/TAP), member 1B		GO:0042493,GO:0005524,GO:0042626,GO:0005739,GO:0005886,GO:0008559,GO:0014045,GO:0015238,GO:0015893,GO:0046581,GO:0016020,GO:0055085,GO:0016021,GO:0016324,GO:0000139,GO:0016787,GO:0000166,GO:0016887,GO:0005215	response to drug|ATP binding|ATPase activity, coupled to transmembrane movement of substances|mitochondrion|plasma membrane|xenobiotic transmembrane transporting ATPase activity|establishment of endothelial blood-brain barrier|drug transmembrane transporter activity|drug transport|intercellular canaliculus|membrane|transmembrane transport|integral component of membrane|apical plasma membrane|Golg…	mmu02010,mmu04976,mmu05206,mmu05226	ABC transporters|Bile secretion|MicroRNAs in cancer|Gastric cancer
Abcb4	12.3612315859234	9.71985471308283	15.0026084587641	1.54350130754225	0.626206705100056	0.14417639582819	0.468621908041666	0.269840942301277	0.118859049938419	0.0647327947596762	0.0612726895019465	0.0904416708834534	0.169563002765576	0.186151667290584	0.259980319699343	0.204633637015191	0.143361286005205	GeneID:18670,Genbank:XM_006503552.1,MGI:MGI:97569	ATP-binding cassette, sub-family B (MDR/TAP), member 4		GO:1903413,GO:0042626,GO:0016021,GO:0005654,GO:2001140,GO:0045332,GO:0005737,GO:0046581,GO:0016324,GO:0005829,GO:0055085,GO:0005886,GO:0005925,GO:0016787,GO:0006855,GO:0016887,GO:0006869,GO:0055088,GO:0031410,GO:0008525,GO:0061092,GO:0032376,GO:0008559,GO:0000139,GO:0090554,GO:0032782,GO:0015629,GO:0000166,GO:1901557,GO:0016020,GO:0005524	cellular response to bile acid|ATPase activity, coupled to transmembrane movement of substances|integral component of membrane|nucleoplasm|positive regulation of phospholipid transport|phospholipid translocation|cytoplasm|intercellular canaliculus|apical plasma membrane|cytosol|transmembrane transport|plasma membrane|focal adhesion|hydrolase activity|drug transmembrane transport|ATPase activity|l…	mmu02010,mmu04976	ABC transporters|Bile secretion
Abcb5	0	0	0					0	0	0	0	0	0	0	0	0	0	GeneID:77706,Genbank:XM_006516370.3,MGI:MGI:1924956	ATP-binding cassette, sub-family B (MDR/TAP), member 5		GO:0055085,GO:0005887,GO:0015562,GO:0016020,GO:0016021,GO:0016887,GO:0030154,GO:0042391,GO:0042626,GO:0000166,GO:0048058,GO:0005524,GO:0005886	transmembrane transport|integral component of plasma membrane|efflux transmembrane transporter activity|membrane|integral component of membrane|ATPase activity|cell differentiation|regulation of membrane potential|ATPase activity, coupled to transmembrane movement of substances|nucleotide binding|compound eye corneal lens development|ATP binding|plasma membrane	mmu02010	ABC transporters
Abcb6	342.393888660462	344.496139652672	340.291637668251	0.987795213064913	-0.0177161175703209	0.858839070100805	1	6.29299497523074	5.86659487744395	5.73323663757868	5.96777068266826	5.81070221136136	6.13210537577647	5.99217098806123	6.56344794360516	5.75195026844121	5.7025253262364	GeneID:74104,Genbank:NM_023732.3,MGI:MGI:1921354	ATP-binding cassette, sub-family B (MDR/TAP), member 6		GO:0042626,GO:0015439,GO:0005739,GO:0015562,GO:0043588,GO:0015886,GO:0055085,GO:0005740,GO:0005741,GO:0005768,GO:0005783,GO:0016020,GO:0005794,GO:0016021,GO:0005829,GO:0005886,GO:0016887,GO:0006779,GO:0000166,GO:0020037,GO:0006810,GO:0005524,GO:0031307,GO:0007420,GO:0005654	ATPase activity, coupled to transmembrane movement of substances|heme-transporting ATPase activity|mitochondrion|efflux transmembrane transporter activity|skin development|heme transport|transmembrane transport|mitochondrial envelope|mitochondrial outer membrane|endosome|endoplasmic reticulum|membrane|Golgi apparatus|integral component of membrane|cytosol|plasma membrane|ATPase activity|porphyrin…	mmu02010	ABC transporters
Abcb7	591.470079009618	566.884017015852	616.056141003385	1.08674106609387	0.120008235523942	0.169001496220508	0.507088736665621	4.66458754693539	5.66059947686118	5.28491170497057	4.83269692780975	5.38718539575119	5.84462172839712	5.53633612274068	6.18755418049914	5.51917421479798	5.74764496019132	GeneID:11306,Genbank:NM_009592.1,MGI:MGI:109533	ATP-binding cassette, sub-family B (MDR/TAP), member 7		GO:0005743,GO:0006879,GO:0016020,GO:0016021,GO:0016887,GO:0042626,GO:0055085,GO:0000166,GO:0005524,GO:0005739	mitochondrial inner membrane|cellular iron ion homeostasis|membrane|integral component of membrane|ATPase activity|ATPase activity, coupled to transmembrane movement of substances|transmembrane transport|nucleotide binding|ATP binding|mitochondrion	mmu02010	ABC transporters
Abcb8	407.331905328366	411.577076473847	403.086734182884	0.97937119733756	-0.0300723269285846	0.754226159561838	0.985389028522402	7.17533450142471	7.67416233674724	6.86251545428893	7.2946357341156	7.43453740492463	7.5700549617527	7.38724226198663	7.01928431092636	7.66751771320632	7.02677615461648	GeneID:74610,Genbank:XM_006535812.1,MGI:MGI:1351667	ATP-binding cassette, sub-family B (MDR/TAP), member 8		GO:0005730,GO:0005739,GO:0005743,GO:0016020,GO:0016021,GO:0016887,GO:0042626,GO:0055085,GO:0000166,GO:0005524,GO:0005634	nucleolus|mitochondrion|mitochondrial inner membrane|membrane|integral component of membrane|ATPase activity|ATPase activity, coupled to transmembrane movement of substances|transmembrane transport|nucleotide binding|ATP binding|nucleus	mmu02010	ABC transporters
Abcb9	192.702758780868	189.889354163577	195.51616339816	1.02963204156109	0.0421288552155484	0.76064851703326	0.987865144556677	2.06890889931992	1.88273959202406	1.87824415203331	2.39444270368745	1.71190323698021	1.92978200824552	2.06059409320286	2.10387230068801	2.33811098913017	2.09386422689138	GeneID:56325,Genbank:NM_019875.2,MGI:MGI:1861729	ATP-binding cassette, sub-family B (MDR/TAP), member 9		GO:0042803,GO:0005765,GO:0043231,GO:0005789,GO:0055085,GO:0015031,GO:0015440,GO:0015833,GO:0016020,GO:0016021,GO:0016887,GO:0022857,GO:0030176,GO:0000166,GO:0042626,GO:0005524,GO:0005764	protein homodimerization activity|lysosomal membrane|intracellular membrane-bounded organelle|endoplasmic reticulum membrane|transmembrane transport|protein transport|peptide-transporting ATPase activity|peptide transport|membrane|integral component of membrane|ATPase activity|transmembrane transporter activity|integral component of endoplasmic reticulum membrane|nucleotide binding|ATPase activit…	mmu02010,mmu04142	ABC transporters|Lysosome
Abcc1	1043.63880745913	1033.60336478549	1053.67425013278	1.01941836301148	0.0277462461791474	0.716428222855527	0.974536534642677	9.03550222359398	8.75825486833094	9.1309600054539	9.31368234112647	9.04892740363949	9.17108108818204	9.91091973461854	8.99463238673079	9.22669534038664	10.1613003249139	GeneID:17250,Genbank:XM_017316888.1,MGI:MGI:102676	ATP-binding cassette, sub-family C (CFTR/MRP), member 1		GO:0006855,GO:0006979,GO:0008514,GO:0008559,GO:0015238,GO:0033700,GO:0015431,GO:0034040,GO:0034634,GO:0015562,GO:0034775,GO:0042493,GO:1901215,GO:0042626,GO:1905701,GO:0042908,GO:0000166,GO:0004012,GO:0005324,GO:0005524,GO:0005737,GO:0005774,GO:0005886,GO:0005887,GO:0015911,GO:0016020,GO:0016021,GO:0016323,GO:0016787,GO:0016887,GO:0045332,GO:0022857,GO:0046618,GO:0030335,GO:0046623,GO:0046624,GO:…	drug transmembrane transport|response to oxidative stress|organic anion transmembrane transporter activity|xenobiotic transmembrane transporting ATPase activity|drug transmembrane transporter activity|phospholipid efflux|glutathione S-conjugate-exporting ATPase activity|lipid-transporting ATPase activity|glutathione transmembrane transporter activity|efflux transmembrane transporter activity|glut…	mmu02010,mmu04071,mmu04977,mmu05206,mmu01523	ABC transporters|Sphingolipid signaling pathway|Vitamin digestion and absorption|MicroRNAs in cancer|Antifolate resistance
Abcc10	271.145109611699	276.182317388687	266.107901834712	0.963522590261288	-0.0536096032746431	0.62511457313785	0.933300999022703	2.27370123597371	2.23986805360155	2.14390238764046	2.3647964021928	2.493258761448	2.06225429833127	2.36167159001615	2.36090415087174	2.12645091099942	2.49685862914749	GeneID:224814,Genbank:XM_006524142.3,MGI:MGI:2386976	ATP-binding cassette, sub-family C (CFTR/MRP), member 10		GO:0005887,GO:0016020,GO:0016021,GO:0016887,GO:0042626,GO:0055085,GO:0000166,GO:0005524,GO:0005886	integral component of plasma membrane|membrane|integral component of membrane|ATPase activity|ATPase activity, coupled to transmembrane movement of substances|transmembrane transport|nucleotide binding|ATP binding|plasma membrane	mmu02010	ABC transporters
Abcc12	7.50068092650992	9.05116397407396	5.95019787894588	0.657395877037424	-0.605165686531681	0.318770957689598	0.703071599242832	0.0768411528816145	0.203081111779195	0.0663609944813481	0.0628138584930822	0.0772637636078016	0.0931221200431565	0.01060188168886	0.0444199178713	0.0764825505866962	0.102060554648259	GeneID:244562,Genbank:XM_006530984.3,MGI:MGI:2441679	ATP-binding cassette, sub-family C (CFTR/MRP), member 12		GO:0016020,GO:0016021,GO:0016887,GO:0042626,GO:0055085,GO:0000166,GO:0005524,GO:0005739	membrane|integral component of membrane|ATPase activity|ATPase activity, coupled to transmembrane movement of substances|transmembrane transport|nucleotide binding|ATP binding|mitochondrion	mmu02010	ABC transporters
Abcc2	0.789724990735426	1.00650790596642	0.572942075504437	0.56923753117897	-0.812897309585246	0.787348860597178	0.998395953356969	0	0.00982128317373256	0	0.0273398849100979	0.00960835465946444	0.0180140575885079	0.00922898965793766	0	0	0	GeneID:12780,Genbank:NM_013806.2,MGI:MGI:1352447	ATP-binding cassette, sub-family C (CFTR/MRP), member 2		GO:0031526,GO:0009986,GO:0032870,GO:0015694,GO:0042493,GO:0015722,GO:0015732,GO:0016020,GO:0042626,GO:0016324,GO:0043627,GO:0046581,GO:0055085,GO:0016999,GO:0005515,GO:0070327,GO:0019904,GO:0005887,GO:1901086,GO:0030644,GO:0006855	brush border membrane|cell surface|cellular response to hormone stimulus|mercury ion transport|response to drug|canalicular bile acid transport|prostaglandin transport|membrane|ATPase activity, coupled to transmembrane movement of substances|apical plasma membrane|response to estrogen|intercellular canaliculus|transmembrane transport|antibiotic metabolic process|protein binding|thyroid hormone tr…	mmu02010,mmu04976,mmu01524,mmu01523	ABC transporters|Bile secretion|Platinum drug resistance|Antifolate resistance
Abcc3	1621.8687770904	1675.17709467472	1568.56045950608	0.936355006579562	-0.0948724826758744	0.31200113565699	0.696219044310217	20.6039993905284	15.4180226665125	17.2367586062158	17.3963136730532	16.2878752249366	17.183384581125	17.5242232532293	16.4737186613975	15.3356534167674	17.2675898383679	GeneID:76408,Genbank:XM_006534428.3,MGI:MGI:1923658	ATP-binding cassette, sub-family C (CFTR/MRP), member 3		GO:0016323,GO:0005887,GO:0006855,GO:0016887,GO:0008514,GO:0008559,GO:0015238,GO:0022857,GO:0015432,GO:0042626,GO:0015722,GO:0015893,GO:0042908,GO:0016020,GO:0000166,GO:0055085,GO:0005524,GO:0016021	basolateral plasma membrane|integral component of plasma membrane|drug transmembrane transport|ATPase activity|organic anion transmembrane transporter activity|xenobiotic transmembrane transporting ATPase activity|drug transmembrane transporter activity|transmembrane transporter activity|bile acid-exporting ATPase activity|ATPase activity, coupled to transmembrane movement of substances|canalicul…	mmu02010,mmu04976,mmu01523	ABC transporters|Bile secretion|Antifolate resistance
Abcc4	332.283900122656	295.797524117229	368.770276128082	1.24669831915812	0.318112398519631	0.0016903295527772	0.0232108598741429	1.99786997492198	2.19696839106584	1.97072044217337	1.81874672091333	2.06504968188124	2.78519795401805	2.48276793004576	2.64298511334235	2.62821855652465	2.33161976210067	GeneID:239273,Genbank:NM_001163676.1,MGI:MGI:2443111	ATP-binding cassette, sub-family C (CFTR/MRP), member 4		GO:0060271,GO:0005887,GO:0005929,GO:0006855,GO:0015132,GO:0015238,GO:0016020,GO:0016323,GO:0031088,GO:0032310,GO:0042626,GO:0005886,GO:0048661,GO:0055085	cilium assembly|integral component of plasma membrane|cilium|drug transmembrane transport|prostaglandin transmembrane transporter activity|drug transmembrane transporter activity|membrane|basolateral plasma membrane|platelet dense granule membrane|prostaglandin secretion|ATPase activity, coupled to transmembrane movement of substances|plasma membrane|positive regulation of smooth muscle cell prol…	mmu02010,mmu04024,mmu04976,mmu01523	ABC transporters|cAMP signaling pathway|Bile secretion|Antifolate resistance
Abcc5	3121.46323806483	3158.90763383252	3084.01884229713	0.976292820108663	-0.0346141737800994	0.625955906377296	0.933659821696253	12.5249051725979	14.9075370307322	12.2761472700594	13.7218373033552	12.8366450528443	12.8504058299516	13.8668797949024	13.0719859149482	12.2990325590854	14.3636729493068	GeneID:27416,Genbank:NM_013790.2,MGI:MGI:1351644	ATP-binding cassette, sub-family C (CFTR/MRP), member 5		GO:0008514,GO:0015711,GO:0016020,GO:0016021,GO:0016887,GO:0042626,GO:0048471,GO:0055085,GO:0000166,GO:0005524,GO:0005887	organic anion transmembrane transporter activity|organic anion transport|membrane|integral component of membrane|ATPase activity|ATPase activity, coupled to transmembrane movement of substances|perinuclear region of cytoplasm|transmembrane transport|nucleotide binding|ATP binding|integral component of plasma membrane	mmu02010,mmu01523	ABC transporters|Antifolate resistance
Abcc6	15.2424157659876	16.9603104798591	13.5245210521161	0.79742178471184	-0.326585076125437	0.3960877571565	0.776817272833162	0.069693138660069	0.107444076580853	0.119372626119355	0.172811150226317	0.105114655140846	0.131381595719802	0.0336548104774277	0.098705189595412	0.10405184207725	0.103674535512464	GeneID:27421,Genbank:XM_006540945.3,MGI:MGI:1351634	ATP-binding cassette, sub-family C (CFTR/MRP), member 6		GO:0005774,GO:0005886,GO:0016020,GO:0016021,GO:0016323,GO:0016324,GO:0016328,GO:0016887,GO:0042626,GO:0000166,GO:0055085,GO:0005524,GO:0005634	vacuolar membrane|plasma membrane|membrane|integral component of membrane|basolateral plasma membrane|apical plasma membrane|lateral plasma membrane|ATPase activity|ATPase activity, coupled to transmembrane movement of substances|nucleotide binding|transmembrane transport|ATP binding|nucleus	mmu02010	ABC transporters
Abcc8	37.9745154776688	35.9588957236139	39.9901352317237	1.11210687722711	0.153295442590336	0.565471503793366	0.893756020600468	0.424315668332562	0.436104194657743	0.241164259492725	0.352786346026294	0.448528770504184	0.389692970281447	0.493866355606239	0.506295679472577	0.530626618612581	0.252887033855155	GeneID:20927,Genbank:XM_006540749.1,MGI:MGI:1352629	ATP-binding cassette, sub-family C (CFTR/MRP), member 8		GO:0007613,GO:0008076,GO:0008282,GO:0008542,GO:0009268,GO:0010043,GO:0050768,GO:0010989,GO:0055085,GO:0016020,GO:0060253,GO:0016525,GO:0061045,GO:0061855,GO:0071310,GO:1900721,GO:1903818,GO:1905075,GO:1905604,GO:0001678,GO:0005267,GO:0005524,GO:0005739,GO:0005886,GO:0005887,GO:0006813,GO:0019905,GO:0030672,GO:0032760,GO:0042383,GO:0042493,GO:0042626,GO:0043268,GO:0044325,GO:0046676	memory|voltage-gated potassium channel complex|inward rectifying potassium channel|visual learning|response to pH|response to zinc ion|negative regulation of neurogenesis|negative regulation of low-density lipoprotein particle clearance|transmembrane transport|membrane|negative regulation of glial cell proliferation|negative regulation of angiogenesis|negative regulation of wound healing|negative…	mmu02010,mmu04911,mmu04930	ABC transporters|Insulin secretion|Type II diabetes mellitus
Abcc9	412.683301301592	445.329083081697	380.037519521486	0.853385808291723	-0.228729976002186	0.0169370458739433	0.121700054654116	2.47333110232812	3.14177838484905	3.15341572399088	2.62439929857667	2.97365289188615	2.68754902811706	2.70254540543854	2.48868118474677	2.32318920469268	2.38586839415583	GeneID:20928,Genbank:NM_021042.2,MGI:MGI:1352630	ATP-binding cassette, sub-family C (CFTR/MRP), member 9		GO:0055085,GO:0030315,GO:0008282,GO:0005267,GO:0042383,GO:0010107,GO:0015459,GO:0005524,GO:0042493,GO:0005739,GO:0005886,GO:0005887,GO:0016020,GO:0006813,GO:0042626,GO:0042802,GO:0016021,GO:0008076,GO:0044325,GO:0016887,GO:0008144,GO:0000166,GO:0051607,GO:0019905,GO:0008281,GO:0001669,GO:0030017	transmembrane transport|T-tubule|inward rectifying potassium channel|potassium channel activity|sarcolemma|potassium ion import|potassium channel regulator activity|ATP binding|response to drug|mitochondrion|plasma membrane|integral component of plasma membrane|membrane|potassium ion transport|ATPase activity, coupled to transmembrane movement of substances|identical protein binding|integral comp…	mmu02010	ABC transporters
Abcd1	1442.67249024994	1479.69370819481	1405.65127230506	0.949960971328262	-0.0740598526309496	0.309549730082843	0.694067237547411	20.8938424926668	22.2494062793351	21.5432018581151	23.0005650281293	18.6595801469598	21.5476621388018	20.5648605075229	21.1667666621223	21.4144851959313	19.1509076973511	GeneID:11666,Genbank:NM_007435.2,MGI:MGI:1349215	ATP-binding cassette, sub-family D (ALD), member 1		GO:0016887,GO:0005524,GO:0019899,GO:0005737,GO:0042626,GO:0005739,GO:0005777,GO:0005778,GO:0005779,GO:0042758,GO:0006635,GO:0042760,GO:0042802,GO:0007031,GO:0042803,GO:0015910,GO:0000166,GO:0048471,GO:0016020,GO:0005324,GO:0055085,GO:0016021,GO:0005515	ATPase activity|ATP binding|enzyme binding|cytoplasm|ATPase activity, coupled to transmembrane movement of substances|mitochondrion|peroxisome|peroxisomal membrane|integral component of peroxisomal membrane|long-chain fatty acid catabolic process|fatty acid beta-oxidation|very long-chain fatty acid catabolic process|identical protein binding|peroxisome organization|protein homodimerization activi…	mmu02010,mmu04146	ABC transporters|Peroxisome
Abcd2	588.161595121542	582.951605954805	593.37158428828	1.01787451690164	0.0255597176001005	0.850522452874529	1	4.5951319989034	5.64494776974923	5.27190803601117	4.34235826324701	3.92902992640251	5.04257799981245	5.14254711691309	5.23388920219469	5.50010952701947	3.93704975281329	GeneID:26874,Genbank:XM_006521017.3,MGI:MGI:1349467	ATP-binding cassette, sub-family D (ALD), member 2		GO:0005739,GO:0005777,GO:0005778,GO:0006635,GO:0016020,GO:0016021,GO:0016887,GO:0032000,GO:0042626,GO:0042760,GO:0000038,GO:0042803,GO:0000166,GO:0055085,GO:0005524	mitochondrion|peroxisome|peroxisomal membrane|fatty acid beta-oxidation|membrane|integral component of membrane|ATPase activity|positive regulation of fatty acid beta-oxidation|ATPase activity, coupled to transmembrane movement of substances|very long-chain fatty acid catabolic process|very long-chain fatty acid metabolic process|protein homodimerization activity|nucleotide binding|transmembrane …	mmu02010,mmu04146	ABC transporters|Peroxisome
Abcd3	3161.92650109631	3283.15534355992	3040.6976586327	0.926151016459575	-0.110680639054593	0.118278553611887	0.420258922190053	49.2181335606118	46.6769931172211	49.8401657950428	40.9687211661701	46.6797994455521	44.9440479370979	46.1081124090579	41.4748761119882	46.7755914844384	42.849974431166	GeneID:19299,Genbank:XM_006501152.2,MGI:MGI:1349216	ATP-binding cassette, sub-family D (ALD), member 3		GO:0016020,GO:0005524,GO:0016021,GO:0005739,GO:0016887,GO:0005743,GO:0005777,GO:0005778,GO:0042626,GO:0042760,GO:0005782,GO:0042803,GO:0006633,GO:0043231,GO:0006635,GO:0000166,GO:0043621,GO:0007031,GO:0005324,GO:0055085,GO:0015910,GO:0005515	membrane|ATP binding|integral component of membrane|mitochondrion|ATPase activity|mitochondrial inner membrane|peroxisome|peroxisomal membrane|ATPase activity, coupled to transmembrane movement of substances|very long-chain fatty acid catabolic process|peroxisomal matrix|protein homodimerization activity|fatty acid biosynthetic process|intracellular membrane-bounded organelle|fatty acid beta-oxid…	mmu02010,mmu04146	ABC transporters|Peroxisome
Abcd4	372.307754768991	384.463602859462	360.15190667852	0.936764635195313	-0.0942414827452869	0.330548059322276	0.716017353872277	6.7065724812053	6.57506933131616	7.88663922052696	8.25767052934925	6.6657228893114	7.39625191067244	7.69051608995053	7.0387505832179	6.17510960741931	6.46897898942871	GeneID:19300,Genbank:NM_008992.2,MGI:MGI:1349217	ATP-binding cassette, sub-family D (ALD), member 4		GO:0005789,GO:0009235,GO:0016020,GO:0016021,GO:0016887,GO:0042626,GO:0055085,GO:1990830,GO:0000166,GO:0005524,GO:0005777	endoplasmic reticulum membrane|cobalamin metabolic process|membrane|integral component of membrane|ATPase activity|ATPase activity, coupled to transmembrane movement of substances|transmembrane transport|cellular response to leukemia inhibitory factor|nucleotide binding|ATP binding|peroxisome	mmu02010,mmu04146	ABC transporters|Peroxisome
Abce1	1845.49936587459	1749.64569129091	1941.35304045827	1.10956924028768	0.149999698632547	0.0368104386752235	0.205623489782194	23.4981575571272	27.277100769864	23.6470172522139	21.3711427662317	24.6231286423245	28.0292452652951	27.6132556562068	27.9074861669393	25.2471848066526	28.4237279605369	GeneID:24015,Genbank:NM_015751.2,MGI:MGI:1195458	ATP-binding cassette, sub-family E (OABP), member 1		GO:0005524,GO:0005737,GO:0005739,GO:0005829,GO:0005852,GO:0006413,GO:0006415,GO:0016887,GO:0043024,GO:0060698,GO:0000054,GO:0060702,GO:0000166,GO:0005506	ATP binding|cytoplasm|mitochondrion|cytosol|eukaryotic translation initiation factor 3 complex|translational initiation|translational termination|ATPase activity|ribosomal small subunit binding|endoribonuclease inhibitor activity|ribosomal subunit export from nucleus|negative regulation of endoribonuclease activity|nucleotide binding|iron ion binding
Abcf1	1706.20797321092	1733.45606347065	1678.9598829512	0.9685621218398	-0.0460835112152357	0.526074389840479	0.871093001744435	28.6041250045035	26.295327879832	27.7618101223901	26.8882680504482	28.6624351948584	26.5283303885644	28.1171965628868	27.3430405889131	29.1730089486411	26.4876295035022	GeneID:224742,Genbank:XM_006524122.2,MGI:MGI:1351658	ATP-binding cassette, sub-family F (GCN20), member 1		GO:0005635,GO:0005654,GO:0005737,GO:0005829,GO:0005840,GO:0006413,GO:0008494,GO:0016887,GO:0042788,GO:0043022,GO:0045727,GO:0000166,GO:0005524,GO:0005634	nuclear envelope|nucleoplasm|cytoplasm|cytosol|ribosome|translational initiation|translation activator activity|ATPase activity|polysomal ribosome|ribosome binding|positive regulation of translation|nucleotide binding|ATP binding|nucleus
Abcf2	1310.49979787634	1310.22019618031	1310.77939957237	1.00042680107793	0.00061561243588986	0.98952328154472	1	24.6093809931599	22.3110144617215	22.3708810668026	22.0862302684608	21.2402622141345	23.3295191483914	22.7425279271782	22.8194762573753	23.8253805977526	23.1435379047868	GeneID:27407,Genbank:NM_001190443.1,MGI:MGI:1351657	ATP-binding cassette, sub-family F (GCN20), member 2		GO:0008150,GO:0016887,GO:0000166,GO:0005524,GO:0005739	biological_process|ATPase activity|nucleotide binding|ATP binding|mitochondrion
Abcf3	1140.67333898936	1120.66985760085	1160.67682037788	1.03569915127608	0.0506049914466088	0.504549102017217	0.857472295070578	18.2269177730336	18.665859450092	17.719838686983	16.4597526494336	18.3106660214328	19.6543750480137	18.6651544152222	18.6380666072974	19.3992127761833	18.7767022865462	GeneID:27406,Genbank:NM_013852.2,MGI:MGI:1351656	ATP-binding cassette, sub-family F (GCN20), member 3		GO:0016887,GO:0045296,GO:0051607,GO:0000166,GO:0005515,GO:0005524	ATPase activity|cadherin binding|defense response to virus|nucleotide binding|protein binding|ATP binding
Abcg1	1945.93858860578	1921.55481932473	1970.32235788682	1.02537920754154	0.036157548429236	0.64405339432524	0.942131573341774	15.5034847341008	17.7343084051316	17.4878719878818	18.5592776537111	17.2845981116158	18.5262946349249	17.5508477959067	19.9211427328458	17.9768549643732	17.2660579513013	GeneID:11307,Genbank:NM_009593.2,MGI:MGI:107704	ATP-binding cassette, sub-family G (WHITE), member 1		GO:0009897,GO:0010033,GO:0010745,GO:0010872,GO:0010875,GO:0010888,GO:0033993,GO:0016020,GO:0034041,GO:0016021,GO:0016887,GO:0034374,GO:0034375,GO:0034436,GO:0034437,GO:0042626,GO:0042632,GO:0042803,GO:0000166,GO:0005524,GO:0005548,GO:0005739,GO:0005768,GO:0005886,GO:0006355,GO:0006869,GO:0008203,GO:0017127,GO:0019534,GO:0030301,GO:0032367,GO:0033344,GO:0042987,GO:0043531,GO:0043691,GO:0033700,GO:…	external side of plasma membrane|response to organic substance|negative regulation of macrophage derived foam cell differentiation|regulation of cholesterol esterification|positive regulation of cholesterol efflux|negative regulation of lipid storage|response to lipid|membrane|sterol-transporting ATPase activity|integral component of membrane|ATPase activity|low-density lipoprotein particle remod…	mmu02010	ABC transporters
Abcg2	874.167359413689	1039.15658191883	709.178136908544	0.682455511756491	-0.551193092899178	1.76060156275016e-05	0.000574885758021332	21.6473635490774	14.8642406748292	18.7882259051101	20.7332309729658	17.3163133226877	13.230437891528	12.2330210392845	12.4013914683963	13.2890597731039	14.4621172349775	GeneID:26357,Genbank:XM_011241362.1,MGI:MGI:1347061	ATP-binding cassette, sub-family G (WHITE), member 2		GO:0046618,GO:0016887,GO:0005739,GO:0046983,GO:0017127,GO:0005886,GO:0055085,GO:0019389,GO:0006855,GO:0008092,GO:0008559,GO:0015238,GO:0033344,GO:0015747,GO:0060136,GO:0042626,GO:0015893,GO:1904479,GO:0042802,GO:0016020,GO:0042803,GO:0016021,GO:0000166,GO:0043235,GO:0016324,GO:0005524,GO:0046415,GO:0005634	drug export|ATPase activity|mitochondrion|protein dimerization activity|cholesterol transporter activity|plasma membrane|transmembrane transport|glucuronoside metabolic process|drug transmembrane transport|cytoskeletal protein binding|xenobiotic transmembrane transporting ATPase activity|drug transmembrane transporter activity|cholesterol efflux|urate transport|embryonic process involved in femal…	mmu02010,mmu04976,mmu01523	ABC transporters|Bile secretion|Antifolate resistance
Abcg3	218.359362107679	200.391407962257	236.327316253101	1.17932858826768	0.237965742590035	0.0631120941373072	0.288225534090588	2.31889075988323	3.70576450760385	2.60707385842228	2.68347718769621	2.4880349565448	3.58511618852387	2.74485634873674	3.43296686374157	3.34951471083168	3.58889854240737	GeneID:27405,Genbank:XM_017320904.1,MGI:MGI:1351624	ATP-binding cassette, sub-family G (WHITE), member 3		GO:0016020,GO:0016021,GO:0016324,GO:0016887,GO:0017127,GO:0033344,GO:0042626,GO:0043235,GO:0055085,GO:0005524,GO:0005886,GO:0006855	membrane|integral component of membrane|apical plasma membrane|ATPase activity|cholesterol transporter activity|cholesterol efflux|ATPase activity, coupled to transmembrane movement of substances|receptor complex|transmembrane transport|ATP binding|plasma membrane|drug transmembrane transport	mmu02010	ABC transporters
Abcg4	19.6399024300141	21.4421945138111	17.837610346217	0.83189294522665	-0.265530212347876	0.44810212679743	0.818400714959871	0.372265620883725	0.271528307512432	0.217785792663409	0.171787233211824	0.21734303582996	0.271654554996777	0.220359591665651	0.182223516601376	0.239050536562158	0.156308056936367	GeneID:192663,Genbank:NM_138955.3,MGI:MGI:1890594	ATP-binding cassette, sub-family G (WHITE), member 4		GO:0030301,GO:0033344,GO:0034041,GO:0042626,GO:0042803,GO:0046982,GO:0055085,GO:1990830,GO:0005886,GO:0016021,GO:0017127	cholesterol transport|cholesterol efflux|sterol-transporting ATPase activity|ATPase activity, coupled to transmembrane movement of substances|protein homodimerization activity|protein heterodimerization activity|transmembrane transport|cellular response to leukemia inhibitory factor|plasma membrane|integral component of membrane|cholesterol transporter activity	mmu02010	ABC transporters
Abcg5	6.72214991382404	8.43387883254915	5.01042099509893	0.594082639148436	-0.751264465549781	0.208452295333619	0.566542198010746	0.178987936367958	0.0919803293500129	0.135254221020881	0.14936202851134	0.359944667292753	0.105443130534142	0.151258202543926	0.0905348305348686	0.0668072382976285	0.145610906627574	GeneID:27409,Genbank:NM_031884.2,MGI:MGI:1351659	ATP-binding cassette, sub-family G (WHITE), member 5		GO:0007588,GO:0010949,GO:0015238,GO:0016020,GO:0016021,GO:0016324,GO:0043190,GO:0043235,GO:0016887,GO:0045177,GO:0045796,GO:0046872,GO:0046982,GO:0055085,GO:0000166,GO:0005515,GO:0005524,GO:0005886,GO:0005887,GO:0006855,GO:0006869,GO:0017127,GO:0030299,GO:0033344,GO:0042626,GO:0042632	excretion|negative regulation of intestinal phytosterol absorption|drug transmembrane transporter activity|membrane|integral component of membrane|apical plasma membrane|ATP-binding cassette (ABC) transporter complex|receptor complex|ATPase activity|apical part of cell|negative regulation of intestinal cholesterol absorption|metal ion binding|protein heterodimerization activity|transmembrane tran…	mmu02010,mmu04976,mmu04975,mmu04979	ABC transporters|Bile secretion|Fat digestion and absorption|Cholesterol metabolism
Abcg8	1.66764558525488	1.21639164834419	2.11889952216556	1.74195500688442	0.800707360915531	0.589082895477601	0.910306890767536	0	0	0.0288327079470685	0.040937307776526	0.0143870456373148	0.0404599556049577	0.0138190044082382	0.0289495326816404	0.0284831567702179	0.0399091961969397	GeneID:67470,Genbank:NM_001286005.1,MGI:MGI:1914720	ATP-binding cassette, sub-family G (WHITE), member 8		GO:0015248,GO:0015914,GO:0015918,GO:0016020,GO:0016021,GO:0016324,GO:0042632,GO:0016887,GO:0043190,GO:0017127,GO:0043235,GO:0045796,GO:0046872,GO:0046982,GO:0055085,GO:0005515,GO:0005524,GO:0005886,GO:0005887,GO:0006869,GO:0007588,GO:0010949,GO:0030299,GO:0030301,GO:0033344,GO:0055092,GO:0034041,GO:0042626	sterol transporter activity|phospholipid transport|sterol transport|membrane|integral component of membrane|apical plasma membrane|cholesterol homeostasis|ATPase activity|ATP-binding cassette (ABC) transporter complex|cholesterol transporter activity|receptor complex|negative regulation of intestinal cholesterol absorption|metal ion binding|protein heterodimerization activity|transmembrane transp…	mmu02010,mmu04976,mmu04975,mmu04979	ABC transporters|Bile secretion|Fat digestion and absorption|Cholesterol metabolism
Abhd10	248.226077202761	242.443421296736	254.008733108786	1.04770313729361	0.0672299926151564	0.553607972857986	0.887967189929959	3.89603224185808	4.27924511327165	3.75696619624612	3.76345747829414	4.01833841617785	4.06631333113434	3.9565788659855	4.38115192131651	4.56021873535333	4.25970257155557	GeneID:213012,Genbank:XM_006521976.3,MGI:MGI:2442422	abhydrolase domain containing 10		GO:0005829,GO:0016787,GO:0019391,GO:0102390,GO:0004553,GO:0005739	cytosol|hydrolase activity|glucuronoside catabolic process|mycophenolic acid acyl-glucuronide esterase activity|hydrolase activity, hydrolyzing O-glycosyl compounds|mitochondrion
Abhd11	648.334118861187	664.073865194972	632.594372527402	0.952596398808245	-0.070063000133891	0.406256458254639	0.784490735397714	21.9348451669259	21.1139490047583	21.7665692390087	20.9190983845592	21.1892549542398	21.1436404772681	19.1046038277504	23.4301833564616	21.2388472540776	19.8392177032404	GeneID:68758,Genbank:NM_001190437.1,MGI:MGI:1916008	abhydrolase domain containing 11		GO:0008152,GO:0016787,GO:0003824,GO:0005739	metabolic process|hydrolase activity|catalytic activity|mitochondrion
Abhd12	1335.85112238024	1313.21381937005	1358.48842539043	1.03447618761894	0.0489004364985851	0.530181962690812	0.873733293812905	27.13946448262	30.7980739031195	27.5025070696186	28.3212408898647	29.4763346373591	31.3947385248199	28.6157967500107	32.3334983261835	31.0535692149681	28.861180154241	GeneID:76192,Genbank:XM_006500366.3,MGI:MGI:1923442	abhydrolase domain containing 12		GO:0047372,GO:0005739,GO:0006660,GO:0052651,GO:0007628,GO:0008474,GO:0010996,GO:0016020,GO:0016021,GO:0016787,GO:0032281,GO:0032839,GO:0046464,GO:0002084,GO:0004622,GO:0046475,GO:0005737	acylglycerol lipase activity|mitochondrion|phosphatidylserine catabolic process|monoacylglycerol catabolic process|adult walking behavior|palmitoyl-(protein) hydrolase activity|response to auditory stimulus|membrane|integral component of membrane|hydrolase activity|AMPA glutamate receptor complex|dendrite cytoplasm|acylglycerol catabolic process|protein depalmitoylation|lysophospholipase activity…
Abhd12b	19.1208762866872	16.9859863062286	21.2557662671458	1.25137074079422	0.323509276846409	0.351310964261404	0.737091935461042	0.599360992476593	1.07802223502789	0.503237541483556	1.04794453919292	0.903986034211279	1.36527374885494	0.578862740211757	0.858970161836264	1.34226876279652	1.16093880912394	GeneID:100504285,Genbank:NM_001195033.1,MGI:MGI:2685650	abhydrolase domain containing 12B		GO:0003674,GO:0005575,GO:0008150	molecular_function|cellular_component|biological_process
Abhd13	906.79874274516	908.824289728445	904.773195761875	0.995542489332256	-0.00644520401360193	0.948074931208473	1	8.72491913773107	10.454737929909	9.7034221953691	8.70813944080615	8.43790090995126	8.77343017254309	9.99518640018216	8.87905803038487	9.54433144594167	9.86401372875568	GeneID:68904,Genbank:NM_026868.1,MGI:MGI:1916154	abhydrolase domain containing 13		GO:0016020,GO:0016021,GO:0016787,GO:0032839,GO:0002084,GO:0005737,GO:0008474	membrane|integral component of membrane|hydrolase activity|dendrite cytoplasm|protein depalmitoylation|cytoplasm|palmitoyl-(protein) hydrolase activity
Abhd14a	289.687812248274	311.857688585338	267.517935911211	0.857820556308032	-0.221252206602959	0.0358760378676828	0.202125933159672	6.03096013324138	5.60914795100396	6.01671394905707	6.3928528174039	5.90507006218658	5.27457615279636	4.98441560394947	5.60101295798013	5.07779092084314	5.49692610325958	GeneID:68644,Genbank:XM_017313555.1,MGI:MGI:1915894	abhydrolase domain containing 14A		GO:0016021,GO:0016787,GO:0005737,GO:0008152,GO:0016020	integral component of membrane|hydrolase activity|cytoplasm|metabolic process|membrane
Abhd14b	1039.17752422311	1135.81570095645	942.539347489764	0.829834758135557	-0.269104008249504	0.00052848059607828	0.00933735237121869	32.5690501572186	32.983557669435	35.6990065394868	36.4297787011244	37.8650753952649	29.1997145798531	29.7964134554754	32.0791034773452	31.1824229093059	27.5306781556118	GeneID:76491,Genbank:XM_017313683.1,MGI:MGI:1923741	abhydrolase domain containing 14b		GO:0005829,GO:0008152,GO:0016787,GO:0045944,GO:0005634,GO:0005730,GO:0005737	cytosol|metabolic process|hydrolase activity|positive regulation of transcription by RNA polymerase II|nucleus|nucleolus|cytoplasm
Abhd15	91.1959988024205	104.000172089686	78.3918255151546	0.753766305766802	-0.407810788595094	0.0120061825581174	0.0959272736512948	1.67688255512842	1.5357657483579	1.72299612541184	1.96341157683086	1.48577575336665	1.34584249576684	1.23469337939904	1.24289637234903	1.30549993549923	1.37383118907963	GeneID:67477,Genbank:NM_026185.4,MGI:MGI:1914727	abhydrolase domain containing 15		GO:0044255,GO:0005576,GO:0016787,GO:0016788	cellular lipid metabolic process|extracellular region|hydrolase activity|hydrolase activity, acting on ester bonds
Abhd16a	1657.17748771561	1667.36425987922	1646.990715552	0.987780987743674	-0.0177368940915199	0.80648121247144	1	39.618105303316	37.3928136019128	39.6294569280152	38.9862095641038	37.1324126624413	40.4155751801947	37.6196945370084	39.8140994704418	40.2621419806631	37.6973781950943	GeneID:193742,Genbank:XM_017317351.1,MGI:MGI:99476	abhydrolase domain containing 16A		GO:0047372,GO:0052651,GO:1905344,GO:0016020,GO:0016021,GO:0016787	acylglycerol lipase activity|monoacylglycerol catabolic process|prostaglandin catabolic process|membrane|integral component of membrane|hydrolase activity
Abhd16b	0.399358851142116	0.207895552340198	0.590822149944034	2.84191818099706	1.50686501989773	0.795206705100701	1	0	0	0.0306195236508305	0	0	0	0.0587015736552767	0.0307435882281082	0	0	GeneID:241850,Genbank:NM_183181.2,MGI:MGI:3607711	abhydrolase domain containing 16B		GO:0016787,GO:0003674,GO:0005575,GO:0008150	hydrolase activity|molecular_function|cellular_component|biological_process
Abhd17a	838.891823144904	801.604519252442	876.179127037365	1.09303167084745	0.128335204040553	0.116349965821475	0.417265408706727	18.5928330887633	21.6076939972582	19.7492991831303	19.8527626247347	21.0092248027626	23.0580368917598	20.7041941741127	22.9162058177783	23.9626503962332	22.5758631852113	GeneID:216169,Genbank:NM_145421.2,MGI:MGI:106388	abhydrolase domain containing 17A		GO:0008474,GO:0010008,GO:0014069,GO:0016787,GO:0018345,GO:0055038,GO:0072657,GO:1902817,GO:1905668,GO:0002084,GO:0005576,GO:0005886	palmitoyl-(protein) hydrolase activity|endosome membrane|postsynaptic density|hydrolase activity|protein palmitoylation|recycling endosome membrane|protein localization to membrane|negative regulation of protein localization to microtubule|positive regulation of protein localization to endosome|protein depalmitoylation|extracellular region|plasma membrane
Abhd17b	664.227613635964	679.541199995704	648.914027276225	0.954929630874961	-0.0665336705643177	0.440146498737934	0.811061435689923	12.8599220113424	14.1583003244597	14.4741063987319	11.8568917822198	13.8922636868229	12.6776053777048	12.8721080858103	13.5035209855938	13.7923052050461	13.1293377022192	GeneID:226016,Genbank:XM_011247228.2,MGI:MGI:1917816	abhydrolase domain containing 17B		GO:0008474,GO:0014069,GO:0016787,GO:0018345,GO:0055038,GO:1902473,GO:1902817,GO:1902950,GO:1905668,GO:0002084,GO:0005576,GO:0005886	palmitoyl-(protein) hydrolase activity|postsynaptic density|hydrolase activity|protein palmitoylation|recycling endosome membrane|regulation of protein localization to synapse|negative regulation of protein localization to microtubule|regulation of dendritic spine maintenance|positive regulation of protein localization to endosome|protein depalmitoylation|extracellular region|plasma membrane
Abhd17c	1406.98185057083	1431.61986191368	1382.34383922799	0.965580232576664	-0.0505319534418288	0.510107773294221	0.861127732164751	33.6236696181574	31.535556611042	33.8774655942416	32.2965115722508	36.3290902220565	33.2148876535701	31.1934077165048	33.3319977955261	34.2344508402258	34.5106957521884	GeneID:70178,Genbank:NM_133722.2,MGI:MGI:1917428	abhydrolase domain containing 17C		GO:0014069,GO:0016787,GO:0018345,GO:1902817,GO:1905668,GO:0002084,GO:0008474	postsynaptic density|hydrolase activity|protein palmitoylation|negative regulation of protein localization to microtubule|positive regulation of protein localization to endosome|protein depalmitoylation|palmitoyl-(protein) hydrolase activity
Abhd18	158.017257185927	164.899018910036	151.135495461819	0.916533624401207	-0.125740285734817	0.329260195447478	0.714511639129326	2.08425441725991	1.96364675745651	1.94998760324631	2.36635465068235	1.57178804476478	1.578664091164	2.02495452590175	1.97043915581142	1.74112139424388	2.05316353878552	GeneID:269423,Genbank:XM_017319591.1,MGI:MGI:1915468	abhydrolase domain containing 18		GO:0008150,GO:0003674,GO:0005575,GO:0005576	biological_process|molecular_function|cellular_component|extracellular region
Abhd2	2244.76026804192	2309.42847437135	2180.09206171249	0.943996354901588	-0.0831468060370633	0.379547322360521	0.761176779795146	41.344140111415	44.6699396084291	40.9635012065898	44.7636698475155	36.8631990113439	38.8472252124092	48.346903200738	34.7570402945041	40.6518324578264	39.6659558554386	GeneID:54608,Genbank:NM_018811.6,MGI:MGI:1914344	abhydrolase domain containing 2		GO:0047372,GO:0036126,GO:0006629,GO:0048240,GO:0007340,GO:0042562,GO:0009611,GO:0051792,GO:0016020,GO:0016021,GO:0016042,GO:0016298,GO:0043401,GO:0016787,GO:0051793,GO:0016788,GO:0052689,GO:0044255,GO:0030336,GO:0097524,GO:0046464,GO:0031410,GO:0001669,GO:0032570,GO:0003707,GO:0034338,GO:0005886	acylglycerol lipase activity|sperm flagellum|lipid metabolic process|sperm capacitation|acrosome reaction|hormone binding|response to wounding|medium-chain fatty acid biosynthetic process|membrane|integral component of membrane|lipid catabolic process|lipase activity|steroid hormone mediated signaling pathway|hydrolase activity|medium-chain fatty acid catabolic process|hydrolase activity, acting …
Abhd3	147.170672671479	164.324911197987	130.016434144972	0.791215605699135	-0.337857213225731	0.0126499794355352	0.0993997731364053	2.3525457118758	1.96277008855038	2.18904457501159	2.27000067167868	2.26808194319813	2.12613710610591	1.91122715919069	1.56793877366545	1.51513149212537	1.86560305293801	GeneID:106861,Genbank:NM_134130.1,MGI:MGI:2147183	abhydrolase domain containing 3		GO:0047372,GO:0006629,GO:0051792,GO:0008970,GO:0051793,GO:0016020,GO:0016021,GO:0016298,GO:0016787,GO:0052689,GO:0016788,GO:0052739,GO:0034338,GO:0052740,GO:0044255,GO:0046470,GO:0004623,GO:0005575	acylglycerol lipase activity|lipid metabolic process|medium-chain fatty acid biosynthetic process|phosphatidylcholine 1-acylhydrolase activity|medium-chain fatty acid catabolic process|membrane|integral component of membrane|lipase activity|hydrolase activity|carboxylic ester hydrolase activity|hydrolase activity, acting on ester bonds|phosphatidylserine 1-acylhydrolase activity|short-chain carbo…
Abhd4	1803.53855592767	1851.80095328648	1755.27615856885	0.947875178190006	-0.077231005872203	0.277256466332053	0.655977464957794	34.0117779729299	31.7058323390855	33.7885524144099	38.2336041761481	33.6432245017663	33.5671855630237	34.1367483145012	34.291698035183	33.246162362166	31.8524537917235	GeneID:105501,Genbank:NM_001205181.1,MGI:MGI:1915938	abhydrolase domain containing 4		GO:0016787,GO:0052689,GO:0055088,GO:0070291,GO:0004622,GO:0006629,GO:0016042	hydrolase activity|carboxylic ester hydrolase activity|lipid homeostasis|N-acylethanolamine metabolic process|lysophospholipase activity|lipid metabolic process|lipid catabolic process
Abhd5	1311.99632572375	1365.53026929428	1258.46238215322	0.921592446869453	-0.117799202009738	0.121282486053516	0.425738306895089	21.9883364722891	22.839826327462	21.6320385469956	21.2890497183164	23.2525607931965	20.8831983091201	22.3344839659508	20.6540019147778	20.7706313201495	20.4745557910171	GeneID:67469,Genbank:XM_006512244.2,MGI:MGI:1914719	abhydrolase domain containing 5		GO:0052689,GO:0010898,GO:0005737,GO:0055088,GO:0005811,GO:0016740,GO:0005829,GO:0006629,GO:0006631,GO:0016746,GO:0006654,GO:0030154,GO:0042171,GO:0008654,GO:0010891,GO:0003841,GO:0050996,GO:0004806,GO:0051006,GO:0005515	carboxylic ester hydrolase activity|positive regulation of triglyceride catabolic process|cytoplasm|lipid homeostasis|lipid droplet|transferase activity|cytosol|lipid metabolic process|fatty acid metabolic process|transferase activity, transferring acyl groups|phosphatidic acid biosynthetic process|cell differentiation|lysophosphatidic acid acyltransferase activity|phospholipid biosynthetic proce…	mmu04923	Regulation of lipolysis in adipocyte
Abhd6	183.389513954822	176.810946454398	189.968081455247	1.07441357712681	0.103549441011419	0.390066326139008	0.771206356190964	1.71957317200104	1.69236875492346	1.7115521020627	1.81884711541107	2.01196273456606	2.29861950254904	1.94258999178482	1.80282991053643	1.75304034708355	2.09291967072978	GeneID:66082,Genbank:XM_006518075.3,MGI:MGI:1913332	abhydrolase domain containing 6		GO:0047372,GO:0005739,GO:0009395,GO:0016020,GO:0016021,GO:0016787,GO:0030336,GO:0060292,GO:0032281,GO:2000124,GO:0046464,GO:0003824,GO:0046889,GO:0004620	acylglycerol lipase activity|mitochondrion|phospholipid catabolic process|membrane|integral component of membrane|hydrolase activity|negative regulation of cell migration|long term synaptic depression|AMPA glutamate receptor complex|regulation of endocannabinoid signaling pathway|acylglycerol catabolic process|catalytic activity|positive regulation of lipid biosynthetic process|phospholipase acti…	mmu04723	Retrograde endocannabinoid signaling
Abhd8	397.742157113973	425.477422174624	370.006892053321	0.869627558995278	-0.201530433965774	0.0355083981766486	0.200429867419738	11.0602484405126	9.91516672447391	11.9651380392231	11.7920757169545	11.4216472231833	10.2713932972136	9.18598303106818	10.309169226365	10.5488124431364	9.92944822457563	GeneID:64296,Genbank:NM_022419.3,MGI:MGI:1918946	abhydrolase domain containing 8		GO:0003824,GO:0016787	catalytic activity|hydrolase activity
Abi1	2221.08908236717	2172.06903355931	2270.10913117504	1.04513673189064	0.0636916978242385	0.381982608660075	0.763741047874752	30.9803797452167	33.375410219164	32.7648558963519	32.9949639480501	32.3887492656926	33.4225783339145	34.0529838528565	35.8868896681245	35.9214864337556	35.285650345947	GeneID:11308,Genbank:NM_001077193.2,MGI:MGI:104913	abl-interactor 1		GO:0045296,GO:0031209,GO:0005634,GO:0048813,GO:0031252,GO:0005737,GO:0072673,GO:0032433,GO:0005856,GO:0005886,GO:0008134,GO:0008154,GO:0016020,GO:0035855,GO:0017124,GO:0042995,GO:0018108,GO:0043005,GO:0030027,GO:0044877,GO:0001756,GO:0045202,GO:0030054,GO:0005515,GO:0045211,GO:0030296,GO:0005622	cadherin binding|SCAR complex|nucleus|dendrite morphogenesis|cell leading edge|cytoplasm|lamellipodium morphogenesis|filopodium tip|cytoskeleton|plasma membrane|transcription factor binding|actin polymerization or depolymerization|membrane|megakaryocyte development|SH3 domain binding|cell projection|peptidyl-tyrosine phosphorylation|neuron projection|lamellipodium|protein-containing complex bindi…
Abi2	490.663302231189	501.451503854033	479.875100608346	0.956972103822891	-0.0634512247873041	0.49527754290292	0.850456792549632	3.16543546669712	3.49106879051293	3.8519516639923	3.43239361638605	3.67698499446067	3.46730183141396	3.34335111609443	3.45082773546477	3.43839479430191	3.6284003937893	GeneID:329165,Genbank:XM_006496075.3,MGI:MGI:106913	abl-interactor 2		GO:0042995,GO:0005913,GO:0043010,GO:0007611,GO:0044877,GO:0008154,GO:0016358,GO:0016477,GO:0016601,GO:0017124,GO:0048365,GO:0018108,GO:0070064,GO:0030027,GO:2000601,GO:0030425,GO:0031209,GO:0005737,GO:0031625,GO:0005829,GO:0032433,GO:0005856	cell projection|cell-cell adherens junction|camera-type eye development|learning or memory|protein-containing complex binding|actin polymerization or depolymerization|dendrite development|cell migration|Rac protein signal transduction|SH3 domain binding|Rac GTPase binding|peptidyl-tyrosine phosphorylation|proline-rich region binding|lamellipodium|positive regulation of Arp2/3 complex-mediated act…	mmu04810	Regulation of actin cytoskeleton
Abi3	1401.65459471442	1345.11917445891	1458.19001496994	1.08406009122316	0.116444729853069	0.208604053521332	0.566600991942643	7.97071577432722	8.27984542790129	7.34936019123681	9.35091291462804	6.88099627035201	8.81108623495553	8.40436504428547	9.85734531164962	9.14659419022662	8.18690061237606	GeneID:66610,Genbank:NM_001163464.1,MGI:MGI:1913860	ABI gene family, member 3		GO:0030027,GO:0030334,GO:0042802,GO:0005622,GO:0005737,GO:0018108	lamellipodium|regulation of cell migration|identical protein binding|intracellular|cytoplasm|peptidyl-tyrosine phosphorylation
Abi3bp	2425.41436222618	2476.21339976027	2374.61532469209	0.958970387981093	-0.0604418278946473	0.569000717063861	0.895782588342914	18.8745793248842	22.2997405246357	20.8210007271362	23.4848240509302	20.7077245573905	17.0175040764674	25.0436692380691	18.7015117141684	22.5437945249278	21.2795755817577	GeneID:320712,Genbank:XM_006522277.3,MGI:MGI:2444583	ABI gene family, member 3 (NESH) binding protein		GO:0005614,GO:0008201,GO:0010811,GO:0030198,GO:0005518,GO:0005539,GO:0005578	interstitial matrix|heparin binding|positive regulation of cell-substrate adhesion|extracellular matrix organization|collagen binding|glycosaminoglycan binding|proteinaceous extracellular matrix
Abl1	2529.23842915477	2747.96822156647	2310.50863674306	0.840806170395219	-0.250154838092126	0.000384597552457118	0.00726430753631608	16.2832297400704	16.4213036445961	16.7960114678559	18.3445682547936	15.4879384410513	13.7656537604927	16.0096435751728	14.1554606656448	13.8590841596623	14.2397748216932	GeneID:11350,Genbank:XM_006497621.3,MGI:MGI:87859	c-abl oncogene 1, non-receptor tyrosine kinase		GO:0043123,GO:0043124,GO:0043542,GO:0045087,GO:0002322,GO:0045184,GO:0002333,GO:0045202,GO:0003677,GO:0045580,GO:0004672,GO:0048668,GO:0045930,GO:0050731,GO:0050798,GO:0045931,GO:0004713,GO:0050853,GO:0005730,GO:0050885,GO:0005737,GO:0051015,GO:0051019,GO:0005739,GO:0071222,GO:0051281,GO:0005783,GO:0071901,GO:0051353,GO:0005829,GO:0072358,GO:0051444,GO:0090050,GO:0006979,GO:0005856,GO:0090135,GO:…	positive regulation of I-kappaB kinase/NF-kappaB signaling|negative regulation of I-kappaB kinase/NF-kappaB signaling|endothelial cell migration|innate immune response|B cell proliferation involved in immune response|establishment of protein localization|transitional one stage B cell differentiation|synapse|DNA binding|regulation of T cell differentiation|protein kinase activity|collateral sprout…	mmu04014,mmu04012,mmu04110,mmu04722,mmu04360,mmu05200,mmu05206,mmu05220,mmu05416	Ras signaling pathway|ErbB signaling pathway|Cell cycle|Neurotrophin signaling pathway|Axon guidance|Pathways in cancer|MicroRNAs in cancer|Chronic myeloid leukemia|Viral myocarditis
Abl2	972.216392940195	967.61517356992	976.817612310471	1.00951043244454	0.0136558197909676	0.851166150897512	1	4.10455465412485	4.55163573116646	3.83516584678233	3.94332674820051	3.89687852312784	4.03988146761834	4.36059597252028	4.16540530692528	3.9520864814097	4.56735737301349	GeneID:11352,Genbank:XM_011238737.2,MGI:MGI:87860	v-abl Abelson murine leukemia viral oncogene 2 (arg, Abelson-related gene)		GO:0004713,GO:0004715,GO:0005102,GO:0005515,GO:0005524,GO:0007628,GO:0005737,GO:0008542,GO:0005856,GO:0009791,GO:0006468,GO:0010863,GO:0010976,GO:0015629,GO:0030145,GO:0016301,GO:0030154,GO:0016310,GO:0030182,GO:0016322,GO:0031223,GO:0031234,GO:0031410,GO:0032092,GO:0000166,GO:0048008,GO:0034613,GO:0000287,GO:0048813,GO:0035024,GO:0035264,GO:0001784,GO:0050885,GO:0001843,GO:0001891,GO:0051017,GO:…	protein tyrosine kinase activity|non-membrane spanning protein tyrosine kinase activity|signaling receptor binding|protein binding|ATP binding|adult walking behavior|cytoplasm|visual learning|cytoskeleton|post-embryonic development|protein phosphorylation|positive regulation of phospholipase C activity|positive regulation of neuron projection development|actin cytoskeleton|manganese ion binding|k…	mmu04014,mmu04012,mmu05416	Ras signaling pathway|ErbB signaling pathway|Viral myocarditis
Ablim1	4947.71170637616	4882.29580981692	5013.12760293541	1.02679718685939	0.0381512484455591	0.59252157664965	0.912430676237654	24.0957319038591	26.0513171900127	25.5759923896573	25.2245883885172	25.4436819421836	24.4887642384053	27.9671275729949	28.6478345409493	26.2040543465587	26.0714079777074	GeneID:226251,Genbank:NM_001290813.1,MGI:MGI:1194500	actin-binding LIM protein 1		GO:0051015,GO:0005515,GO:0060271,GO:0005737,GO:0005856,GO:0007010,GO:0007411,GO:0014069,GO:0015629,GO:0030027,GO:0030032,GO:0001725,GO:0045944,GO:0046872,GO:0003779	actin filament binding|protein binding|cilium assembly|cytoplasm|cytoskeleton|cytoskeleton organization|axon guidance|postsynaptic density|actin cytoskeleton|lamellipodium|lamellipodium assembly|stress fiber|positive regulation of transcription by RNA polymerase II|metal ion binding|actin binding	mmu04360	Axon guidance
Ablim2	127.472208354877	118.265286770259	136.679129939495	1.15569947591643	0.208766293191997	0.16006419647935	0.493082118105619	1.05356424458776	1.74527496821086	1.61100768105444	1.39486601849459	1.33354557436498	1.9627540963508	1.81958692235681	1.81815970133487	1.46810645930869	1.39440701816467	GeneID:231148,Genbank:XM_006503906.1,MGI:MGI:2385758	actin-binding LIM protein 2		GO:0006351,GO:0007010,GO:0015629,GO:0030016,GO:0030032,GO:0030036,GO:0045944,GO:0046872,GO:0051015,GO:0003674,GO:0003779,GO:0005737	transcription, DNA-templated|cytoskeleton organization|actin cytoskeleton|myofibril|lamellipodium assembly|actin cytoskeleton organization|positive regulation of transcription by RNA polymerase II|metal ion binding|actin filament binding|molecular_function|actin binding|cytoplasm	mmu04360	Axon guidance
Ablim3	2154.31741661566	1996.15871996525	2312.47611326607	1.15846304711999	0.212212025569151	0.00689239043105335	0.0643515480938626	22.9314739444512	22.2019369374631	21.5718286008828	20.5584759457825	22.0605073149283	26.7659468163317	28.1873625952288	28.1000057120449	25.5723649816258	21.5508269964268	GeneID:319713,Genbank:XM_017317925.1,MGI:MGI:2442582	actin binding LIM protein family, member 3		GO:0060271,GO:0003779,GO:1903955,GO:0005737,GO:0006351,GO:0007010,GO:0015629,GO:0030027,GO:0030032,GO:0030036,GO:0045944,GO:0046872,GO:0001725,GO:0051015,GO:0003674	cilium assembly|actin binding|positive regulation of protein targeting to mitochondrion|cytoplasm|transcription, DNA-templated|cytoskeleton organization|actin cytoskeleton|lamellipodium|lamellipodium assembly|actin cytoskeleton organization|positive regulation of transcription by RNA polymerase II|metal ion binding|stress fiber|actin filament binding|molecular_function	mmu04360	Axon guidance
Abo	0.202649438254358	0.205907362302618	0.199391514206098	0.968355438952474	-0.0463914028712881	1	1	0	0.0232165592611894	0	0	0	0	0	0	0.0224835638659383	0	GeneID:80908,Genbank:XM_006498456.3,MGI:MGI:2135738	ABO blood group (transferase A, alpha 1-3-N-acetylgalactosaminyltransferase, transferase B, alpha 1-3-galactosyltransferase)		GO:0016757,GO:0004380,GO:0016758,GO:0030145,GO:0004381,GO:0005576,GO:0005794,GO:0030259,GO:0005975,GO:0031410,GO:0009247,GO:0031982,GO:0016020,GO:0046872,GO:0016021,GO:0000166,GO:0016740,GO:0001962,GO:0003823	transferase activity, transferring glycosyl groups|glycoprotein-fucosylgalactoside alpha-N-acetylgalactosaminyltransferase activity|transferase activity, transferring hexosyl groups|manganese ion binding|fucosylgalactoside 3-alpha-galactosyltransferase activity|extracellular region|Golgi apparatus|lipid glycosylation|carbohydrate metabolic process|cytoplasmic vesicle|glycolipid biosynthetic proce…	mmu00601	Glycosphingolipid biosynthesis - lacto and neolacto series
Abr	1984.94620205541	2035.92376852951	1933.96863558131	0.949921930023029	-0.0741191454404364	0.311703335850022	0.695969462634	15.42001922362	15.8889166780373	15.7269450080812	16.5545346016875	14.3718726210277	16.0198611541727	15.7754048263668	14.794285284645	13.8736397393342	15.6626009221124	GeneID:109934,Genbank:NM_198894.2,MGI:MGI:107771	active BCR-related gene		GO:0042472,GO:0005096,GO:0043114,GO:0043314,GO:0005829,GO:0005886,GO:0007165,GO:0007420,GO:0050728,GO:0016020,GO:0050766,GO:0030036,GO:0050885,GO:0030336,GO:0060313,GO:0032496,GO:0002692,GO:0035023,GO:0005085,GO:0035556,GO:0005089	inner ear morphogenesis|GTPase activator activity|regulation of vascular permeability|negative regulation of neutrophil degranulation|cytosol|plasma membrane|signal transduction|brain development|negative regulation of inflammatory response|membrane|positive regulation of phagocytosis|actin cytoskeleton organization|neuromuscular process controlling balance|negative regulation of cell migration|n…
Abra	44.2144839431153	41.0314306253956	47.3975372608349	1.15515195396329	0.208082642818682	0.455395599913515	0.824616761696584	0.979659283957201	0.943946824898756	0.863672148380406	1.28465391864739	2.03165987257473	1.09653674611544	1.56706882565839	1.30075737934476	1.46263111496556	1.82165926189891	GeneID:223513,Genbank:NM_175456.4,MGI:MGI:2444891	actin-binding Rho activating protein		GO:1902531,GO:0035025,GO:0003779,GO:0005737,GO:0045893,GO:0005856,GO:0005886,GO:0006351,GO:0006355,GO:0015031,GO:0015629,GO:0045944,GO:0030016,GO:0030017,GO:0000060,GO:0051091,GO:0032970	regulation of intracellular signal transduction|positive regulation of Rho protein signal transduction|actin binding|cytoplasm|positive regulation of transcription, DNA-templated|cytoskeleton|plasma membrane|transcription, DNA-templated|regulation of transcription, DNA-templated|protein transport|actin cytoskeleton|positive regulation of transcription by RNA polymerase II|myofibril|sarcomere|prot…
Abracl	533.888712737461	502.64844176714	565.128983707781	1.12430266713049	0.169030467576666	0.0685851089118059	0.304285334550486	25.7480589625149	30.6749184077908	30.4407361828012	27.1804539107923	35.4829892340073	36.7788030303781	29.8882190354234	36.9986187355164	35.9764552749543	33.0938638486596	GeneID:73112,Genbank:NM_028440.1,MGI:MGI:1920362	ABRA C-terminal like		GO:0008150,GO:0015629,GO:0032970,GO:1902531,GO:0003674,GO:0003779,GO:0005575	biological_process|actin cytoskeleton|regulation of actin filament-based process|regulation of intracellular signal transduction|molecular_function|actin binding|cellular_component
Abt1	297.876497865973	288.192718301445	307.560277430501	1.06720349925288	0.093835302094746	0.369075994542035	0.751474970668955	3.48640864564481	3.4090828822503	3.43954276557971	3.14024183769904	3.48123885706139	3.83388950956852	3.85821889234497	3.55145018860384	3.83161101049635	3.52283442581918	GeneID:30946,Genbank:NM_013924.3,MGI:MGI:1353636	activator of basal transcription 1		GO:0003676,GO:0003677,GO:0003723,GO:0005634,GO:0005667,GO:0005730,GO:0006351,GO:0006355,GO:0006357,GO:0006366,GO:0021522,GO:0000447,GO:0034462,GO:0000472,GO:0000480	nucleic acid binding|DNA binding|RNA binding|nucleus|transcription factor complex|nucleolus|transcription, DNA-templated|regulation of transcription, DNA-templated|regulation of transcription by RNA polymerase II|transcription by RNA polymerase II|spinal cord motor neuron differentiation|endonucleolytic cleavage in ITS1 to separate SSU-rRNA from 5.8S rRNA and LSU-rRNA from tricistronic rRNA trans…
Abtb1	732.220077150208	733.987070496054	730.453083804363	0.995185219421778	-0.00696303629309653	0.894712376516216	1	17.061757217027	15.5496785221024	16.0270933919403	19.4406010666434	15.9234237218868	16.6816744583732	16.3189220733354	19.191238370222	18.3191245739464	15.5124552382443	GeneID:80283,Genbank:XM_006506791.3,MGI:MGI:1933148	ankyrin repeat and BTB (POZ) domain containing 1		GO:0005829,GO:0005886,GO:0006412,GO:0006414,GO:0006511,GO:0006950,GO:0019005,GO:0030162,GO:0031625,GO:0043161,GO:0003746,GO:0005730,GO:0005737	cytosol|plasma membrane|translation|translational elongation|ubiquitin-dependent protein catabolic process|response to stress|SCF ubiquitin ligase complex|regulation of proteolysis|ubiquitin protein ligase binding|proteasome-mediated ubiquitin-dependent protein catabolic process|translation elongation factor activity|nucleolus|cytoplasm
Abtb2	184.509202325179	168.551314635803	200.467090014555	1.18935346453816	0.250177534052403	0.0526533162984516	0.256615636275611	1.71602916889415	2.35971519132289	1.7409060013411	2.21218337445009	1.67786789149351	2.79991532765126	2.37742661183942	1.99937870568604	2.43834694075366	2.23364830638291	GeneID:99382,Genbank:NM_178890.3,MGI:MGI:2139365	ankyrin repeat and BTB (POZ) domain containing 2		GO:0005829,GO:0006511,GO:0006950,GO:0019005,GO:0022008,GO:0030162,GO:0031625,GO:0043161,GO:0046982,GO:0097237,GO:0005634,GO:0005654,GO:0005737	cytosol|ubiquitin-dependent protein catabolic process|response to stress|SCF ubiquitin ligase complex|neurogenesis|regulation of proteolysis|ubiquitin protein ligase binding|proteasome-mediated ubiquitin-dependent protein catabolic process|protein heterodimerization activity|cellular response to toxic substance|nucleus|nucleoplasm|cytoplasm
Acaa1a	1630.93437149332	1513.87388341746	1747.99485956917	1.1546502510653	0.20745591877042	0.00509145842725244	0.0524751511534802	45.0724602805108	43.0581993025144	42.3560510277054	39.8440382715781	42.2408899971034	50.4634105453793	48.1352117931844	55.5344141935163	50.3548495695063	47.896094448879	GeneID:113868,Genbank:XM_006511923.1,MGI:MGI:2148491	acetyl-Coenzyme A acyltransferase 1A		GO:0008775,GO:0003988,GO:0010124,GO:0016401,GO:0005739,GO:0005777,GO:0016740,GO:0006629,GO:0016746,GO:0006631,GO:0016747,GO:0006635,GO:0043231,GO:0000038,GO:0008152,GO:0003824,GO:0008206,GO:0003985	acetate CoA-transferase activity|acetyl-CoA C-acyltransferase activity|phenylacetate catabolic process|palmitoyl-CoA oxidase activity|mitochondrion|peroxisome|transferase activity|lipid metabolic process|transferase activity, transferring acyl groups|fatty acid metabolic process|transferase activity, transferring acyl groups other than amino-acyl groups|fatty acid beta-oxidation|intracellular mem…	mmu00071,mmu00592,mmu01040,mmu00280,mmu04146,mmu03320	Fatty acid degradation|alpha-Linolenic acid metabolism|Biosynthesis of unsaturated fatty acids|Valine, leucine and isoleucine degradation|Peroxisome|PPAR signaling pathway
Acaa1b	154.651713547682	130.060730064969	179.242697030394	1.37814617018417	0.46272891258227	0.00209877003218737	0.027186148114209	2.27336184207388	2.82842063037686	1.82839872743083	2.70060115158169	2.98766548829902	3.77810727772875	2.85044425124606	4.35752004682317	3.47352360058249	3.41148628686299	GeneID:235674,Genbank:NM_146230.3,MGI:MGI:3605455	acetyl-Coenzyme A acyltransferase 1B		GO:0005739,GO:0005777,GO:0006629,GO:0006631,GO:0006635,GO:0008152,GO:0010124,GO:0016740,GO:0016746,GO:0016747,GO:0003824,GO:0003988	mitochondrion|peroxisome|lipid metabolic process|fatty acid metabolic process|fatty acid beta-oxidation|metabolic process|phenylacetate catabolic process|transferase activity|transferase activity, transferring acyl groups|transferase activity, transferring acyl groups other than amino-acyl groups|catalytic activity|acetyl-CoA C-acyltransferase activity	mmu00071,mmu00592,mmu01040,mmu00280,mmu04146,mmu03320	Fatty acid degradation|alpha-Linolenic acid metabolism|Biosynthesis of unsaturated fatty acids|Valine, leucine and isoleucine degradation|Peroxisome|PPAR signaling pathway
Acaa2	2284.75814979387	1954.64319324016	2614.87310634758	1.33777515783481	0.419835660123901	4.40046112659291e-09	3.85723915353826e-07	72.7144756072603	69.1905471076189	71.1618142661067	60.1215308903517	68.4498225104781	97.8590560455118	85.5790675129061	97.7164456104934	102.370364309281	86.3627023862536	GeneID:52538,Genbank:NM_177470.3,MGI:MGI:1098623	acetyl-Coenzyme A acyltransferase 2 (mitochondrial 3-oxoacyl-Coenzyme A thiolase)		GO:0016747,GO:0005739,GO:0071456,GO:1901029,GO:0005743,GO:0005759,GO:0006084,GO:0006629,GO:1902109,GO:0006631,GO:0006635,GO:0008152,GO:0003824,GO:0016740,GO:0003988,GO:0016746	transferase activity, transferring acyl groups other than amino-acyl groups|mitochondrion|cellular response to hypoxia|negative regulation of mitochondrial outer membrane permeabilization involved in apoptotic signaling pathway|mitochondrial inner membrane|mitochondrial matrix|acetyl-CoA metabolic process|lipid metabolic process|negative regulation of mitochondrial membrane permeability involved …	mmu00062,mmu00071,mmu00280	Fatty acid elongation|Fatty acid degradation|Valine, leucine and isoleucine degradation
Acaca	1498.49194435736	1746.07520229173	1250.90868642299	0.716411689932465	-0.481139216427253	0.000120252937009835	0.00276612392813578	8.52669206416181	9.00981538915006	9.76505349498323	7.92413278101374	10.9989377777155	6.67698854185688	8.3139577374312	5.76709931894842	7.0398995573743	6.20642316901112	GeneID:107476,Genbank:XM_006531953.1,MGI:MGI:108451	acetyl-Coenzyme A carboxylase alpha		GO:0019900,GO:0006629,GO:0003824,GO:0042802,GO:0006631,GO:0003989,GO:0046872,GO:0006633,GO:0051289,GO:0004075,GO:0005515,GO:0005524,GO:0005737,GO:0055088,GO:0008152,GO:0005739,GO:0071380,GO:0009374,GO:0005829,GO:0014070,GO:0000166,GO:0015629,GO:0006084,GO:0001650,GO:0016874,GO:0001894	kinase binding|lipid metabolic process|catalytic activity|identical protein binding|fatty acid metabolic process|acetyl-CoA carboxylase activity|metal ion binding|fatty acid biosynthetic process|protein homotetramerization|biotin carboxylase activity|protein binding|ATP binding|cytoplasm|lipid homeostasis|metabolic process|mitochondrion|cellular response to prostaglandin E stimulus|biotin binding…	mmu00620,mmu00640,mmu00061,mmu04152,mmu04910,mmu04922	Pyruvate metabolism|Propanoate metabolism|Fatty acid biosynthesis|AMPK signaling pathway|Insulin signaling pathway|Glucagon signaling pathway
Acacb	720.249998186757	742.958862155506	697.541134218007	0.938869121493846	-0.091004034912242	0.43295734709229	0.80547195718581	3.40665419950261	3.41932915969803	4.51718006927198	4.54737442587214	4.66838283587829	3.78556317121261	4.47305805272935	3.80358154073596	4.07684545548927	3.70754985615249	GeneID:100705,Genbank:XM_006530111.3,MGI:MGI:2140940	acetyl-Coenzyme A carboxylase beta		GO:0042802,GO:0009374,GO:0003989,GO:0043086,GO:0010629,GO:0046322,GO:0010884,GO:0004075,GO:0046872,GO:0005524,GO:0005634,GO:0005739,GO:0010906,GO:0050995,GO:0014070,GO:0006084,GO:0051289,GO:0016020,GO:0006629,GO:0060421,GO:0016874,GO:0006631,GO:0000166,GO:0097009,GO:0031667,GO:0006633,GO:0003824,GO:2001295,GO:0031999,GO:0008152	identical protein binding|biotin binding|acetyl-CoA carboxylase activity|negative regulation of catalytic activity|negative regulation of gene expression|negative regulation of fatty acid oxidation|positive regulation of lipid storage|biotin carboxylase activity|metal ion binding|ATP binding|nucleus|mitochondrion|regulation of glucose metabolic process|negative regulation of lipid catabolic proce…	mmu00620,mmu00640,mmu00061,mmu04152,mmu04910,mmu04922,mmu04920,mmu04931	Pyruvate metabolism|Propanoate metabolism|Fatty acid biosynthesis|AMPK signaling pathway|Insulin signaling pathway|Glucagon signaling pathway|Adipocytokine signaling pathway|Insulin resistance
Acad10	251.59810823181	285.976544026251	217.219672437369	0.759571639614716	-0.396742054790991	0.000590349913257827	0.010210678528445	3.55385812009651	3.17427723658634	4.23429987845929	4.49215156479703	4.12643036792913	2.69842340950154	2.95560505002238	3.1671924029506	3.13020584683528	3.35661554976823	GeneID:71985,Genbank:XM_006530463.1,MGI:MGI:1919235	acyl-Coenzyme A dehydrogenase family, member 10		GO:0016491,GO:0016627,GO:0016787,GO:0033539,GO:0050660,GO:0055114,GO:0003995,GO:0005739,GO:0008152	oxidoreductase activity|oxidoreductase activity, acting on the CH-CH group of donors|hydrolase activity|fatty acid beta-oxidation using acyl-CoA dehydrogenase|flavin adenine dinucleotide binding|oxidation-reduction process|acyl-CoA dehydrogenase activity|mitochondrion|metabolic process
Acad11	660.246174777213	665.242315287622	655.250034266803	0.984979486735597	-0.0218344156919438	0.81181770578231	1	9.97323801997342	10.5483896115633	10.6653891856354	10.4640796362226	10.4493009330874	10.2813162177397	11.5928156305849	9.53505777370426	10.2795015167571	11.0401535783786	GeneID:102632,Genbank:NM_175324.3,MGI:MGI:2143169	acyl-Coenzyme A dehydrogenase family, member 11		GO:0005739,GO:0005777,GO:0008152,GO:0016491,GO:0016627,GO:0017099,GO:0031966,GO:0033539,GO:0050660,GO:0055114,GO:0003995,GO:0070991,GO:0004466,GO:0005634	mitochondrion|peroxisome|metabolic process|oxidoreductase activity|oxidoreductase activity, acting on the CH-CH group of donors|very-long-chain-acyl-CoA dehydrogenase activity|mitochondrial membrane|fatty acid beta-oxidation using acyl-CoA dehydrogenase|flavin adenine dinucleotide binding|oxidation-reduction process|acyl-CoA dehydrogenase activity|medium-chain-acyl-CoA dehydrogenase activity|long…
Acad12	185.737329238575	194.060784527143	177.413873950008	0.914218059987249	-0.129389775839652	0.295026711097668	0.678166221197201	3.98996098710658	4.16954054539714	4.33449723747242	4.29413186833823	4.23603373056029	3.38264177046021	4.34864653597097	3.58537569738754	4.10445820028688	4.33135715694969	GeneID:338350,Genbank:XM_011248231.1,MGI:MGI:2443320	acyl-Coenzyme A dehydrogenase family, member 12		GO:0050660,GO:0003995,GO:0005739,GO:0033539	flavin adenine dinucleotide binding|acyl-CoA dehydrogenase activity|mitochondrion|fatty acid beta-oxidation using acyl-CoA dehydrogenase
Acad8	586.725888267014	572.387574699231	601.064201834797	1.05010001684721	0.0705267440224665	0.413663455654848	0.791011439029927	7.38326327312861	6.94026979227477	7.95522219742199	6.97871758620305	7.27856266220772	8.23470788272521	7.76516311029312	7.69506921863919	7.95031084052882	7.80503741795046	GeneID:66948,Genbank:NM_025862.2,MGI:MGI:1914198	acyl-Coenzyme A dehydrogenase family, member 8		GO:0006629,GO:0008152,GO:0009083,GO:0016491,GO:0016627,GO:0050660,GO:0055114,GO:0003995,GO:0005739	lipid metabolic process|metabolic process|branched-chain amino acid catabolic process|oxidoreductase activity|oxidoreductase activity, acting on the CH-CH group of donors|flavin adenine dinucleotide binding|oxidation-reduction process|acyl-CoA dehydrogenase activity|mitochondrion	mmu00280	Valine, leucine and isoleucine degradation
Acad9	656.862128422278	647.442562896036	666.28169394852	1.02909776423752	0.0413800447011203	0.622732704887205	0.931545394097279	8.80890638316608	8.60024894302127	8.47260138843258	8.70337136980892	8.78804721221494	9.71935057566713	8.64078013180902	8.89741285175598	9.30292073780772	9.33070819612172	GeneID:229211,Genbank:NM_172678.3,MGI:MGI:1914272	acyl-Coenzyme A dehydrogenase family, member 9		GO:0050660,GO:0004466,GO:0051791,GO:0005634,GO:0055114,GO:0005739,GO:0008152,GO:0016491,GO:0070991,GO:0016627,GO:0017099,GO:0030425,GO:0031966,GO:0000062,GO:0032981,GO:0001676,GO:0042760,GO:0003995	flavin adenine dinucleotide binding|long-chain-acyl-CoA dehydrogenase activity|medium-chain fatty acid metabolic process|nucleus|oxidation-reduction process|mitochondrion|metabolic process|oxidoreductase activity|medium-chain-acyl-CoA dehydrogenase activity|oxidoreductase activity, acting on the CH-CH group of donors|very-long-chain-acyl-CoA dehydrogenase activity|dendrite|mitochondrial membrane|…
Acadl	2217.87216202405	1973.39516123177	2462.34916281633	1.24777298089621	0.319355474963179	8.0931382478928e-06	0.000300695056259671	54.1917102694571	51.940496363547	54.2938540136119	47.1663072325565	57.9980362195717	69.1414531893735	62.2336877220473	66.6996192704045	76.7050095865034	65.9089038904697	GeneID:11363,Genbank:NM_007381.4,MGI:MGI:87866	acyl-Coenzyme A dehydrogenase, long-chain		GO:0050660,GO:0033539,GO:0009409,GO:0003995,GO:0051289,GO:0016401,GO:0004466,GO:0055114,GO:0042413,GO:0090181,GO:0042758,GO:0005739,GO:0016491,GO:0016627,GO:0005759,GO:0044242,GO:0019254,GO:0006629,GO:0045717,GO:0006631,GO:0000062,GO:0046322,GO:0031966,GO:0008152,GO:0001659,GO:0009062	flavin adenine dinucleotide binding|fatty acid beta-oxidation using acyl-CoA dehydrogenase|response to cold|acyl-CoA dehydrogenase activity|protein homotetramerization|palmitoyl-CoA oxidase activity|long-chain-acyl-CoA dehydrogenase activity|oxidation-reduction process|carnitine catabolic process|regulation of cholesterol metabolic process|long-chain fatty acid catabolic process|mitochondrion|oxi…	mmu00071,mmu03320	Fatty acid degradation|PPAR signaling pathway
Acadm	1539.64152469298	1485.89798568386	1593.3850637021	1.07233812755239	0.100759885298031	0.179264422640608	0.523105636655052	36.1535015733456	39.6315448798117	37.2698406571469	34.1549898617299	41.8236021647701	38.984207175739	41.7892858913298	42.9254741455553	44.5773835481599	39.985840434059	GeneID:11364,Genbank:NM_007382.5,MGI:MGI:87867	acyl-Coenzyme A dehydrogenase, medium chain		GO:0006082,GO:0006111,GO:0006629,GO:0006631,GO:0006635,GO:0007507,GO:0033539,GO:0008152,GO:0009409,GO:0042594,GO:0009437,GO:0042802,GO:0045329,GO:0050660,GO:0051289,GO:0051791,GO:0051793,GO:0000062,GO:0001889,GO:0003995,GO:0005739,GO:0005759,GO:0005978,GO:0009791,GO:0016491,GO:0016607,GO:0016627,GO:0016853,GO:0019254,GO:0055007,GO:0030424,GO:0055114,GO:0031966,GO:0070991	organic acid metabolic process|regulation of gluconeogenesis|lipid metabolic process|fatty acid metabolic process|fatty acid beta-oxidation|heart development|fatty acid beta-oxidation using acyl-CoA dehydrogenase|metabolic process|response to cold|response to starvation|carnitine metabolic process|identical protein binding|carnitine biosynthetic process|flavin adenine dinucleotide binding|protein…	mmu00640,mmu00071,mmu00280,mmu00410,mmu03320	Propanoate metabolism|Fatty acid degradation|Valine, leucine and isoleucine degradation|beta-Alanine metabolism|PPAR signaling pathway
Acads	463.262606786467	422.531302443044	503.993911129889	1.19279662409823	0.25434807956528	0.00594942645191035	0.0584487450718962	11.0192678723772	11.8294204613756	11.3640186640469	10.8391191132079	14.2124007517709	15.1718342616623	12.9547623945786	14.9410550704303	15.4755692651834	14.1070827526658	GeneID:11409,Genbank:NM_007383.3,MGI:MGI:87868	acyl-Coenzyme A dehydrogenase, short chain		GO:0046359,GO:0004085,GO:0005654,GO:0050660,GO:0005739,GO:0005759,GO:0006629,GO:0051289,GO:0006631,GO:0055114,GO:0008152,GO:0016491,GO:0016627,GO:0000062,GO:0031966,GO:0003995,GO:0033539	butyrate catabolic process|butyryl-CoA dehydrogenase activity|nucleoplasm|flavin adenine dinucleotide binding|mitochondrion|mitochondrial matrix|lipid metabolic process|protein homotetramerization|fatty acid metabolic process|oxidation-reduction process|metabolic process|oxidoreductase activity|oxidoreductase activity, acting on the CH-CH group of donors|fatty-acyl-CoA binding|mitochondrial membr…	mmu00650,mmu00071,mmu00280	Butanoate metabolism|Fatty acid degradation|Valine, leucine and isoleucine degradation
Acadsb	2150.77325203098	2367.54480981698	1934.00169424497	0.816880713820355	-0.291802672751795	5.31082779399778e-05	0.00138808998765503	36.3805677691437	37.8218553733289	36.6227062447388	36.7702534059921	37.8280894244326	32.0892484018965	32.1797888913417	28.5888740770552	30.854541214104	31.9370521426096	GeneID:66885,Genbank:NM_025826.4,MGI:MGI:1914135	acyl-Coenzyme A dehydrogenase, short/branched chain		GO:0005739,GO:0006629,GO:0006631,GO:0006637,GO:0008152,GO:0009055,GO:0016491,GO:0016627,GO:0016937,GO:0050660,GO:0055114,GO:0003995	mitochondrion|lipid metabolic process|fatty acid metabolic process|acyl-CoA metabolic process|metabolic process|electron transfer activity|oxidoreductase activity|oxidoreductase activity, acting on the CH-CH group of donors|short-branched-chain-acyl-CoA dehydrogenase activity|flavin adenine dinucleotide binding|oxidation-reduction process|acyl-CoA dehydrogenase activity	mmu00071,mmu00280	Fatty acid degradation|Valine, leucine and isoleucine degradation
Acadvl	1922.40987084132	1796.8598698916	2047.95987179104	1.13974378642815	0.188709544044767	0.00922920610517546	0.0795473864635576	44.5987034666884	42.6704230715141	44.2149839921384	38.1601941598579	45.6620367920615	50.7749636346829	47.8593554407252	51.7017087086112	54.0588315254247	47.8833138215851	GeneID:11370,Genbank:NM_017366.3,MGI:MGI:895149	acyl-Coenzyme A dehydrogenase, very long chain		GO:0033539,GO:0009062,GO:0003995,GO:0042645,GO:0009409,GO:0004466,GO:0042760,GO:0016020,GO:0005634,GO:0005730,GO:0005739,GO:0016491,GO:0005743,GO:0045717,GO:0016627,GO:0005829,GO:0046322,GO:0017099,GO:0006629,GO:0050660,GO:0006631,GO:0000062,GO:0055114,GO:0031966,GO:0006635,GO:0090181,GO:0008152,GO:0001659	fatty acid beta-oxidation using acyl-CoA dehydrogenase|fatty acid catabolic process|acyl-CoA dehydrogenase activity|mitochondrial nucleoid|response to cold|long-chain-acyl-CoA dehydrogenase activity|very long-chain fatty acid catabolic process|membrane|nucleus|nucleolus|mitochondrion|oxidoreductase activity|mitochondrial inner membrane|negative regulation of fatty acid biosynthetic process|oxidor…	mmu00071	Fatty acid degradation
Acan	0.298054487886598	0.407171138677399	0.188937837095797	0.46402561269327	-1.10772365529798	0.975848390459088	1	0.00696032120295398	0	0	0.00663800646526894	0	0.00656060355400819	0	0	0	0	GeneID:11595,Genbank:XM_006540566.1,MGI:MGI:99602	aggrecan		GO:0030166,GO:0005201,GO:0030199,GO:0005509,GO:0030246,GO:0005515,GO:0005540,GO:0005576,GO:0005578,GO:0030336,GO:0005604,GO:0043005,GO:0005615,GO:0043025,GO:0046872,GO:0007155,GO:0001501,GO:0072534,GO:0007417,GO:0001502,GO:0007507,GO:0002063	proteoglycan biosynthetic process|extracellular matrix structural constituent|collagen fibril organization|calcium ion binding|carbohydrate binding|protein binding|hyaluronic acid binding|extracellular region|proteinaceous extracellular matrix|negative regulation of cell migration|basement membrane|neuron projection|extracellular space|neuronal cell body|metal ion binding|cell adhesion|skeletal s…
Acap1	481.235613771681	410.066106730516	552.405120812846	1.34711236004655	0.429870188232649	0.000545504292320558	0.00959120838016779	7.62719807332799	10.4030955421841	7.89079517283011	8.13206118049011	6.76447472150517	13.0099155958701	10.5656713196346	12.556448273946	10.5427629890614	9.7719537789368	GeneID:216859,Genbank:NM_153788.3,MGI:MGI:2388270	ArfGAP with coiled-coil, ankyrin repeat and PH domains 1		GO:0032012,GO:0005096,GO:0043231,GO:0005737,GO:0046872,GO:0005768,GO:0005829,GO:0006629,GO:0007165,GO:0008150,GO:0016020,GO:0016042,GO:0016192,GO:0003674,GO:0016787,GO:0004871,GO:0031267	regulation of ARF protein signal transduction|GTPase activator activity|intracellular membrane-bounded organelle|cytoplasm|metal ion binding|endosome|cytosol|lipid metabolic process|signal transduction|biological_process|membrane|lipid catabolic process|vesicle-mediated transport|molecular_function|hydrolase activity|signal transducer activity|small GTPase binding	mmu04144	Endocytosis
Acap2	2771.71953554323	2962.31895721575	2581.12011387072	0.871317420962893	-0.198729706459513	0.00446055004421214	0.0475464230758104	16.6871620471547	16.541203685572	16.1169235851903	17.5508947628359	15.9915206649758	13.845513707689	14.8429353999003	15.6696144205977	14.7236910829388	15.1828192130211	GeneID:78618,Genbank:XM_006522743.3,MGI:MGI:1925868	ArfGAP with coiled-coil, ankyrin repeat and PH domains 2		GO:0036010,GO:0005515,GO:0043231,GO:0005737,GO:0046872,GO:0005768,GO:0005829,GO:0010008,GO:0016020,GO:0080025,GO:1990090,GO:0016192,GO:0017137,GO:0030029,GO:0001726,GO:0031267,GO:0005096,GO:0032012	protein localization to endosome|protein binding|intracellular membrane-bounded organelle|cytoplasm|metal ion binding|endosome|cytosol|endosome membrane|membrane|phosphatidylinositol-3,5-bisphosphate binding|cellular response to nerve growth factor stimulus|vesicle-mediated transport|Rab GTPase binding|actin filament-based process|ruffle|small GTPase binding|GTPase activator activity|regulation o…	mmu04144	Endocytosis
Acap3	711.373578500457	694.743955876856	728.003201124057	1.04787266584453	0.0674634158107047	0.433576267458142	0.806170688080383	7.66440646304951	9.01637974131091	8.06311915515435	7.71000718497906	6.96757401801254	7.9609745980839	8.57402877965035	9.21692642104687	8.4414307141269	8.24306725371047	GeneID:140500,Genbank:NM_207223.1,MGI:MGI:2153589	ArfGAP with coiled-coil, ankyrin repeat and PH domains 3		GO:0005737,GO:0005829,GO:0008150,GO:0016020,GO:0016192,GO:0031267,GO:0032012,GO:0043231,GO:0003674,GO:0005096,GO:0005575	cytoplasm|cytosol|biological_process|membrane|vesicle-mediated transport|small GTPase binding|regulation of ARF protein signal transduction|intracellular membrane-bounded organelle|molecular_function|GTPase activator activity|cellular_component	mmu04144	Endocytosis
Acat1	1501.61859913609	1493.75982917287	1509.4773690993	1.01052213322347	0.0151009210665298	0.829233788579196	1	23.3489577264822	24.1948897880641	23.9924801426189	21.0475775707238	23.5577742090636	23.7415852745664	22.5349737376833	24.3161913028914	25.2456360248477	24.7863361327528	GeneID:110446,Genbank:NM_144784.3,MGI:MGI:87870	acetyl-Coenzyme A acetyltransferase 1		GO:0046356,GO:0015936,GO:0003985,GO:0046872,GO:0015937,GO:0003988,GO:0046952,GO:0016740,GO:0005739,GO:0050662,GO:0005743,GO:0005759,GO:0016746,GO:0005829,GO:0051260,GO:0016747,GO:0006085,GO:1902860,GO:0016830,GO:0006550,GO:0016885,GO:0006635,GO:0003824,GO:0019899,GO:0006696,GO:0042803,GO:0008152	acetyl-CoA catabolic process|coenzyme A metabolic process|acetyl-CoA C-acetyltransferase activity|metal ion binding|coenzyme A biosynthetic process|acetyl-CoA C-acyltransferase activity|ketone body catabolic process|transferase activity|mitochondrion|coenzyme binding|mitochondrial inner membrane|mitochondrial matrix|transferase activity, transferring acyl groups|cytosol|protein homooligomerizatio…	mmu00620,mmu00630,mmu00640,mmu00650,mmu00071,mmu00072,mmu00280,mmu00310,mmu00380,mmu00900	Pyruvate metabolism|Glyoxylate and dicarboxylate metabolism|Propanoate metabolism|Butanoate metabolism|Fatty acid degradation|Synthesis and degradation of ketone bodies|Valine, leucine and isoleucine degradation|Lysine degradation|Tryptophan metabolism|Terpenoid backbone biosynthesis
Acat2	529.29415215513	604.235753544173	454.352550766087	0.751945822638037	-0.411299374775823	4.69009686655735e-06	0.000188197953598724	16.6556530134753	13.4596995818512	16.2054123907797	13.7532395514152	16.1724669126238	11.4131116258673	12.7483643942589	11.9338731086806	11.4054050942826	11.4751755121499	GeneID:110460,Genbank:NM_009338.3,MGI:MGI:87871	acetyl-Coenzyme A acetyltransferase 2		GO:0003988,GO:0005634,GO:0005730,GO:0005737,GO:0005739,GO:0005829,GO:0006635,GO:0008152,GO:0016740,GO:0016746,GO:0003824,GO:0016747,GO:0003985,GO:0045797	acetyl-CoA C-acyltransferase activity|nucleus|nucleolus|cytoplasm|mitochondrion|cytosol|fatty acid beta-oxidation|metabolic process|transferase activity|transferase activity, transferring acyl groups|catalytic activity|transferase activity, transferring acyl groups other than amino-acyl groups|acetyl-CoA C-acetyltransferase activity|positive regulation of intestinal cholesterol absorption	mmu00620,mmu00630,mmu00640,mmu00650,mmu00071,mmu00072,mmu00280,mmu00310,mmu00380,mmu00900,mmu04975	Pyruvate metabolism|Glyoxylate and dicarboxylate metabolism|Propanoate metabolism|Butanoate metabolism|Fatty acid degradation|Synthesis and degradation of ketone bodies|Valine, leucine and isoleucine degradation|Lysine degradation|Tryptophan metabolism|Terpenoid backbone biosynthesis|Fat digestion and absorption
Acat3	13.5233861507886	11.7237461222538	15.3230261793233	1.30700767651709	0.386267614615072	0.349417028898039	0.73570700685773	0.135465819494961	0.334150538517651	0.464060334587549	0.232546936691366	0.381390391128817	0.408596102811158	0.601831176413027	0.356307533080661	0.377534157290834	0.327465211051735	GeneID:224530,Genbank:NM_153151.3,MGI:MGI:109182	acetyl-Coenzyme A acetyltransferase 3		GO:0005634,GO:0005730,GO:0005737,GO:0005739,GO:0005829,GO:0006635,GO:0003985,GO:0003988	nucleus|nucleolus|cytoplasm|mitochondrion|cytosol|fatty acid beta-oxidation|acetyl-CoA C-acetyltransferase activity|acetyl-CoA C-acyltransferase activity
Acbd3	992.005531736814	942.668520328728	1041.3425431449	1.10467520733774	0.143622255914408	0.0681731008522751	0.30290395720707	14.7483210508285	14.599021945655	13.9984416898071	13.5317989762681	14.3293896866334	15.6591645906279	17.0656940956119	15.6116047309588	16.365547116551	16.1395579576463	GeneID:170760,Genbank:NM_133225.3,MGI:MGI:2181074	acyl-Coenzyme A binding domain containing 3		GO:0005794,GO:0006629,GO:0006694,GO:0016020,GO:0034237,GO:0000062,GO:0000139,GO:0005739	Golgi apparatus|lipid metabolic process|steroid biosynthetic process|membrane|protein kinase A regulatory subunit binding|fatty-acyl-CoA binding|Golgi membrane|mitochondrion
Acbd4	560.128277340405	581.392848592804	538.863706088007	0.926849560314109	-0.109592905121693	0.209883282177146	0.568832225100973	15.1818861515999	12.2638481319111	15.3488662773067	16.065575165581	14.5073421393906	14.3100200893692	14.5120191546099	14.1750166012226	14.8005345989322	12.1816330136355	GeneID:67131,Genbank:NM_025988.2,MGI:MGI:1914381	acyl-Coenzyme A binding domain containing 4		GO:0003674,GO:0005575,GO:0008150	molecular_function|cellular_component|biological_process
Acbd5	1670.65161290316	1640.87837931425	1700.42484649207	1.03628938495899	0.0514269334751914	0.478795281218809	0.838908830007458	17.9847999288075	17.1256700769469	19.7526012970742	18.8444488022917	21.245368399525	19.5677352524688	19.7853725292073	19.8567331165516	20.3429736980245	21.6379102465925	GeneID:74159,Genbank:XM_017319291.1,MGI:MGI:1921409	acyl-Coenzyme A binding domain containing 5		GO:0005654,GO:0005777,GO:0006914,GO:0008289,GO:0016020,GO:0016021,GO:0030242,GO:0000062,GO:0003674,GO:0005634	nucleoplasm|peroxisome|autophagy|lipid binding|membrane|integral component of membrane|autophagy of peroxisome|fatty-acyl-CoA binding|molecular_function|nucleus
Acbd6	347.06539100476	355.091432620193	339.039349389327	0.954794507114917	-0.0667378281962689	0.5027298126192	0.856557107611331	5.65755659784963	5.70502532219813	6.25594637651656	5.7518807671101	7.33445133298069	5.86927346314222	5.87644958565893	6.5872599249309	6.00302256712427	5.80591931085361	GeneID:72482,Genbank:NM_028250.3,MGI:MGI:1919732	acyl-Coenzyme A binding domain containing 6		GO:0008150,GO:0008289,GO:0000062,GO:0003674,GO:0005737	biological_process|lipid binding|fatty-acyl-CoA binding|molecular_function|cytoplasm
Acbd7	4.50585809159008	5.36113238614549	3.65058379703467	0.680935208104298	-0.554410564482044	0.483618667404386	0.842237927812183	0.201654165693059	0.518141528184302	1.11746953136909	0.288474112742996	0.506908056567072	0.380147121821035	0.389515114908846	0.305999266008741	0.200713086025648	0.562458578177431	GeneID:78245,Genbank:NM_030063.2,MGI:MGI:1925495	acyl-Coenzyme A binding domain containing 7		GO:0008150,GO:0008289,GO:0000062,GO:0003674,GO:0005575	biological_process|lipid binding|fatty-acyl-CoA binding|molecular_function|cellular_component
Accs	265.433454107452	262.085037413884	268.781870801019	1.02555213931026	0.0364008406351115	0.776491712863867	0.993608133673294	1.87970950645632	2.31300167161173	2.15452594486822	2.50808628233367	2.13280592470564	2.26752957715061	2.14852826530003	2.61684154914764	2.37729186249767	2.17252922413296	GeneID:329470,Genbank:NM_001290782.1,MGI:MGI:1919717	1-aminocyclopropane-1-carboxylate synthase (non-functional)		GO:0009058,GO:0030170,GO:0042802,GO:0003824,GO:0005575,GO:0008150	biosynthetic process|pyridoxal phosphate binding|identical protein binding|catalytic activity|cellular_component|biological_process
Accsl	1.58485226747793	1.6418444198886	1.52786011506725	0.930575453166821	-0.103804962876626	1	1	0.0152898212366478	0	0.0462156925852246	0.0291635771575024	0.0307478242929007	0.0144117566733457	0.014766906638055	0.0309352999460839	0	0.0568623090183155	GeneID:381411,Genbank:NM_001033452.4,MGI:MGI:3584519	1-aminocyclopropane-1-carboxylate synthase (non-functional)-like		GO:0009058,GO:0030170,GO:0003824,GO:0005575,GO:0008150	biosynthetic process|pyridoxal phosphate binding|catalytic activity|cellular_component|biological_process
Acd	496.585903815884	504.086658035527	489.08514959624	0.970240219215979	-0.0435861103033084	0.629704806612357	0.934576105437201	12.4985230658626	13.1669066485465	14.5962737150681	14.2766076386386	15.052152923518	15.5827289785961	12.9215332056748	13.7645957352519	14.334497372045	12.808841458012	GeneID:497652,Genbank:XM_006531170.2,MGI:MGI:87873	adrenocortical dysplasia		GO:0051973,GO:0030326,GO:0000783,GO:0060381,GO:0031848,GO:0000784,GO:0070182,GO:0032202,GO:0070187,GO:0001501,GO:0001655,GO:0003677,GO:0005515,GO:0032211,GO:0005634,GO:0070198,GO:0032212,GO:0005694,GO:0070200,GO:0035282,GO:0006886,GO:0042162,GO:0016233,GO:0000723,GO:0000781,GO:0044877,GO:0016604	positive regulation of telomerase activity|embryonic limb morphogenesis|nuclear telomere cap complex|positive regulation of single-stranded telomeric DNA binding|protection from non-homologous end joining at telomere|nuclear chromosome, telomeric region|DNA polymerase binding|telomere assembly|shelterin complex|skeletal system development|urogenital system development|DNA binding|protein binding|…
Ace	29391.1127478826	33628.129577579	25154.0959181863	0.748007582763609	-0.418875199694229	0.000938520755815997	0.0148136969298684	330.296993919052	273.346753929314	340.489740059388	414.572820467028	306.414846262408	262.58049473226	261.966320288946	238.932835239105	266.737517106967	251.768300265521	GeneID:11421,Genbank:NM_001281819.1,MGI:MGI:87874	angiotensin I converting enzyme (peptidyl-dipeptidase A) 1		GO:0005515,GO:0005576,GO:0005615,GO:0005737,GO:0005764,GO:0005768,GO:0005886,GO:0008241,GO:0008270,GO:0006508,GO:0009792,GO:0006518,GO:0009897,GO:0009925,GO:0010608,GO:0010629,GO:0032092,GO:0010815,GO:0032496,GO:0014910,GO:0035814,GO:0016020,GO:0042310,GO:0042447,GO:0042755,GO:0001822,GO:0060978,GO:0043065,GO:0061098,GO:0043171,GO:0002446,GO:0070062,GO:0045777,GO:0003081,GO:0070573,GO:0003084,GO:…	protein binding|extracellular region|extracellular space|cytoplasm|lysosome|endosome|plasma membrane|peptidyl-dipeptidase activity|zinc ion binding|proteolysis|embryo development ending in birth or egg hatching|peptide metabolic process|external side of plasma membrane|basal plasma membrane|posttranscriptional regulation of gene expression|negative regulation of gene expression|positive regulatio…	mmu04924,mmu04614,mmu05410,mmu05142	Renin secretion|Renin-angiotensin system|Hypertrophic cardiomyopathy (HCM)|Chagas disease (American trypanosomiasis)
Ace2	496.214464707671	545.031163500689	447.397765914654	0.820866394209563	-0.28478066959174	0.0179063853630769	0.125958551032754	8.90902018446689	6.92063657054945	8.76751627829129	6.50643006825504	8.06519227230475	6.33291731269625	6.37463659591218	6.67713624712808	6.00982886387906	7.69143459911447	GeneID:70008,Genbank:NM_001130513.1,MGI:MGI:1917258	angiotensin I converting enzyme (peptidyl-dipeptidase A) 2		GO:0060452,GO:0009986,GO:0004175,GO:0070373,GO:0015827,GO:0004180,GO:1903598,GO:0016020,GO:1903779,GO:0004181,GO:0005576,GO:0005615,GO:0005737,GO:0016021,GO:0005886,GO:0016787,GO:0032800,GO:0006508,GO:0046813,GO:0008233,GO:0001618,GO:0046872,GO:0008237,GO:0003051,GO:0048662,GO:0008241,GO:0003081	positive regulation of cardiac muscle contraction|cell surface|endopeptidase activity|negative regulation of ERK1 and ERK2 cascade|tryptophan transport|carboxypeptidase activity|positive regulation of gap junction assembly|membrane|regulation of cardiac conduction|metallocarboxypeptidase activity|extracellular region|extracellular space|cytoplasm|integral component of membrane|plasma membrane|hyd…	mmu04614,mmu04974	Renin-angiotensin system|Protein digestion and absorption
Ace3	187.725127558948	169.975970866627	205.47428425127	1.20884312767066	0.273627037295281	0.125694394898581	0.435134909640276	1.21353508932998	2.07289446605038	1.1452002607525	1.36924658076365	1.28036044769468	1.76409765241451	1.57646554249685	1.49565705880012	1.75226467133132	2.1850369221154	GeneID:217246,Genbank:XM_006533054.3,MGI:MGI:3644400	angiotensin I converting enzyme (peptidyl-dipeptidase A) 3		GO:0008150,GO:0008237,GO:0008241,GO:0016020,GO:0016021,GO:0031410,GO:0001669,GO:0005515,GO:0006508	biological_process|metallopeptidase activity|peptidyl-dipeptidase activity|membrane|integral component of membrane|cytoplasmic vesicle|acrosomal vesicle|protein binding|proteolysis	mmu04924,mmu04614,mmu05410,mmu05142	Renin secretion|Renin-angiotensin system|Hypertrophic cardiomyopathy (HCM)|Chagas disease (American trypanosomiasis)
Acer1	0.104564123025001	0.209128246050002	0	0	-Inf	0.987860087535697	1	0.0222076942457363	0	0	0	0	0	0	0	0	0	GeneID:171168,Genbank:NM_175731.4,MGI:MGI:2181962	alkaline ceramidase 1		GO:0046514,GO:0006665,GO:0071277,GO:0006672,GO:0071633,GO:0010446,GO:0016020,GO:0016021,GO:0016787,GO:0016811,GO:0017040,GO:0019216,GO:0030148,GO:0005783,GO:0030154,GO:0046512,GO:0006629	ceramide catabolic process|sphingolipid metabolic process|cellular response to calcium ion|ceramide metabolic process|dihydroceramidase activity|response to alkaline pH|membrane|integral component of membrane|hydrolase activity|hydrolase activity, acting on carbon-nitrogen (but not peptide) bonds, in linear amides|N-acylsphingosine amidohydrolase activity|regulation of lipid metabolic process|sph…	mmu00600,mmu04071	Sphingolipid metabolism|Sphingolipid signaling pathway
Acer2	8734.60580960368	8281.54842079368	9187.66319841369	1.10941369072297	0.149797434268224	0.180102557036336	0.524449584325934	75.2008374357973	92.9984244922979	86.2944092021448	101.651826221781	102.138979004682	103.738159604178	96.4905568921331	87.8528842066311	115.582366713719	118.673222428564	GeneID:230379,Genbank:XM_006537878.3,MGI:MGI:1920932	alkaline ceramidase 2		GO:0071633,GO:0006672,GO:0090285,GO:0006919,GO:0008284,GO:0010942,GO:0016020,GO:0016021,GO:0016787,GO:0016811,GO:0017040,GO:0030173,GO:0032526,GO:0001953,GO:0033629,GO:0005794,GO:0046512,GO:0006629	dihydroceramidase activity|ceramide metabolic process|negative regulation of protein glycosylation in Golgi|activation of cysteine-type endopeptidase activity involved in apoptotic process|positive regulation of cell proliferation|positive regulation of cell death|membrane|integral component of membrane|hydrolase activity|hydrolase activity, acting on carbon-nitrogen (but not peptide) bonds, in l…	mmu00600,mmu04071	Sphingolipid metabolism|Sphingolipid signaling pathway
Acer3	816.678590952079	745.924167624935	887.433014279223	1.18970942730661	0.250609255068585	0.00208284126462705	0.0270574566297631	9.77026359101198	10.1100163138573	9.16095703905206	8.51915664640726	10.6526890478027	11.6774863160673	11.2206365561993	12.6271826243208	11.5108311841594	11.9140129418937	GeneID:66190,Genbank:NM_025408.2,MGI:MGI:1913440	alkaline ceramidase 3		GO:0008284,GO:0016020,GO:0016021,GO:0016787,GO:0016811,GO:0030173,GO:0030176,GO:0046512,GO:0070774,GO:0071602,GO:0005783,GO:0005794,GO:0006672	positive regulation of cell proliferation|membrane|integral component of membrane|hydrolase activity|hydrolase activity, acting on carbon-nitrogen (but not peptide) bonds, in linear amides|integral component of Golgi membrane|integral component of endoplasmic reticulum membrane|sphingosine biosynthetic process|phytoceramidase activity|phytosphingosine biosynthetic process|endoplasmic reticulum|Go…	mmu00600	Sphingolipid metabolism
Ache	25.5789288322716	25.6825729169572	25.475284747586	0.991928839449168	-0.01169146888832	0.985323992082892	1	0.469575532734654	0.331802273489077	0.384409960959148	0.391851850642916	0.250833992082564	0.304293499988682	0.240930357052227	0.504726754506619	0.438172610270898	0.382010768094755	GeneID:11423,Genbank:XM_006504548.3,MGI:MGI:87876	acetylcholinesterase		GO:0005635,GO:0005737,GO:0005788,GO:0005791,GO:0005794,GO:0005886,GO:0030425,GO:0006581,GO:0031225,GO:0031594,GO:0007155,GO:0031623,GO:0033265,GO:0042135,GO:0042166,GO:0050772,GO:0042734,GO:0050775,GO:0042803,GO:0051262,GO:0043005,GO:0052689,GO:0060041,GO:0070997,GO:0001919,GO:0003990,GO:0004104,GO:0005515,GO:0005518,GO:0005576,GO:0005605,GO:0005615,GO:0007416,GO:0008291,GO:0009986,GO:0016020,GO:…	nuclear envelope|cytoplasm|endoplasmic reticulum lumen|rough endoplasmic reticulum|Golgi apparatus|plasma membrane|dendrite|acetylcholine catabolic process|anchored component of membrane|neuromuscular junction|cell adhesion|receptor internalization|choline binding|neurotransmitter catabolic process|acetylcholine binding|positive regulation of axonogenesis|presynaptic membrane|positive regulation …	mmu00564,mmu04725	Glycerophospholipid metabolism|Cholinergic synapse
Acin1	3902.40885595851	3986.91025707242	3817.90745484461	0.957610582799546	-0.062488998925852	0.360501424088012	0.744036371557576	33.9500043693124	34.5471098004152	34.8044937019736	36.2486734686912	32.1496462438077	33.5957438935785	38.0440347004622	33.2690626331944	31.1542189597326	32.9324410295637	GeneID:56215,Genbank:NM_001085473.2,MGI:MGI:1891824	apoptotic chromatin condensation inducer 1		GO:0005654,GO:0005730,GO:0005829,GO:0005886,GO:0006397,GO:0006915,GO:0008380,GO:0016607,GO:0030263,GO:0035145,GO:0043065,GO:0003676,GO:0048025,GO:0005634,GO:0061574	nucleoplasm|nucleolus|cytosol|plasma membrane|mRNA processing|apoptotic process|RNA splicing|nuclear speck|apoptotic chromosome condensation|exon-exon junction complex|positive regulation of apoptotic process|nucleic acid binding|negative regulation of mRNA splicing, via spliceosome|nucleus|ASAP complex	mmu03040,mmu03013,mmu03015	Spliceosome|RNA transport|mRNA surveillance pathway
Ackr1	10.4474216826595	9.2323335241162	11.6625098412029	1.26322449364927	0.337111050126294	0.459814395155515	0.827061314206906	0.279494763331054	0.526642986764182	0.516274783490902	0.444253455145374	0.327870582356422	0.790331775288551	0.449893321408101	0.235621196480536	0.3709205562132	0.866192686600246	GeneID:13349,Genbank:NM_010045.2,MGI:MGI:1097689	atypical chemokine receptor 1 (Duffy blood group)		GO:0005768,GO:0006954,GO:0007165,GO:0007186,GO:0016020,GO:0016021,GO:0019956,GO:0019957,GO:0032642,GO:0004871,GO:0004888,GO:0070098,GO:0004930	endosome|inflammatory response|signal transduction|G-protein coupled receptor signaling pathway|membrane|integral component of membrane|chemokine binding|C-C chemokine binding|regulation of chemokine production|signal transducer activity|transmembrane signaling receptor activity|chemokine-mediated signaling pathway|G-protein coupled receptor activity	mmu05144	Malaria
Ackr2	1160.622373463	1158.77205636633	1162.47269055966	1.00319358252817	0.00460002430083117	0.992889654156024	1	20.0509348196737	16.2648454652843	19.9954326663685	23.2993395341362	16.600314424622	21.0925589048465	19.6295604768287	20.3014451189465	20.3319873489254	18.0059289626713	GeneID:59289,Genbank:NM_001276719.1,MGI:MGI:1891697	atypical chemokine receptor 2		GO:0016021,GO:0005044,GO:0016493,GO:0005515,GO:0019957,GO:0005654,GO:0005768,GO:0005829,GO:0005884,GO:0005886,GO:0031965,GO:0005887,GO:0043231,GO:0006935,GO:0006954,GO:0007165,GO:0004871,GO:0007186,GO:0004930,GO:0016020,GO:0004950	integral component of membrane|scavenger receptor activity|C-C chemokine receptor activity|protein binding|C-C chemokine binding|nucleoplasm|endosome|cytosol|actin filament|plasma membrane|nuclear membrane|integral component of plasma membrane|intracellular membrane-bounded organelle|chemotaxis|inflammatory response|signal transduction|signal transducer activity|G-protein coupled receptor signali…
Ackr3	854.959747443023	652.475400857838	1057.44409402821	1.62066507432762	0.6965859751666	3.16775872421921e-06	0.000133645372157071	15.7341944298142	13.7587671973524	14.0967221012904	15.2937266579171	14.76912986527	22.1692432891367	24.9377360593596	18.9971797659426	30.7432173331594	25.8865845548801	GeneID:12778,Genbank:NM_001271607.1,MGI:MGI:109562	atypical chemokine receptor 3		GO:0070374,GO:0015026,GO:0004930,GO:1902230,GO:0016020,GO:0005044,GO:1905322,GO:0016021,GO:0005634,GO:0005737,GO:0005768,GO:0005886,GO:0005905,GO:0016494,GO:0006935,GO:0019956,GO:0007155,GO:0019958,GO:0007165,GO:0031623,GO:0007186,GO:0001525,GO:0043231,GO:0007275,GO:0001570,GO:0070098,GO:0009986,GO:0004871	positive regulation of ERK1 and ERK2 cascade|coreceptor activity|G-protein coupled receptor activity|negative regulation of intrinsic apoptotic signaling pathway in response to DNA damage|membrane|scavenger receptor activity|positive regulation of mesenchymal stem cell migration|integral component of membrane|nucleus|cytoplasm|endosome|plasma membrane|clathrin-coated pit|C-X-C chemokine receptor …	mmu04060	Cytokine-cytokine receptor interaction
[truncated: 21,139 more rows]
