# Supplementary material for: Transcriptomic profiling reveals SARS-CoV-2-infected humanized MHC mice recapitulate human post vaccination immune responses
Source: Front Cell Infect Microbiol. 2025 Aug 1;15:1634577. doi: 10.3389/fcimb.2025.1634577 (PMC12353716; doi:10.3389/fcimb.2025.1634577)
Supplement: Supplementary file 2 [file SupplementaryFile1.zip › Supplementary file 1/original RNAseq data/1.1.different_expressed_gene/MHC_0D-vs-WT_0D-diff-pval-0.05-FC-2.gene.xls]

gene_id	BaseMean	BaseMean_control_WT_0D	BaseMean_case_MHC_0D	FoldChange	log2FoldChange	pValue	qValue	Regulation	Expression_WT_0D_1	Expression_WT_0D_2	Expression_WT_0D_3	Expression_WT_0D_4	Expression_WT_0D_5	Expression_MHC_0D_1	Expression_MHC_0D_2	Expression_MHC_0D_3	Expression_MHC_0D_4	Expression_MHC_0D_5	Dbxref	product	TF_Family	GO_id	GO_term	pathway	pathway_description
2210407C18Rik	2.14909056967191	0.412943731563211	3.88523740778062	9.40863636087399	3.23398564134233	0.0121526679872177	0.0966894862209946	Up	0	0	0	0	0.123130901368165	0.230849841287462	0.354808035998126	0.309704137939229	0.12188592624713	0.170780555803022	GeneID:78354,Genbank:NM_144544.2,MGI:MGI:1925604	RIKEN cDNA 2210407C18 gene		GO:0003674,GO:0005575,GO:0008150	molecular_function|cellular_component|biological_process
2410137M14Rik	5.8040108655621	2.68273640870267	8.92528532242154	3.32693338543002	1.73419297969481	0.00770240147831649	0.0695411317469804	Up	0.124722518665649	0.128187615065249	0.125663940994738	0.0594734683304443	0.376225401521457	0.411459818271612	0.542056438811009	0.820125200420343	0.372421390833716	0.637778175833176	GeneID:76797,Genbank:NM_029747.3,MGI:MGI:1924047	RIKEN cDNA 2410137M14 gene		GO:0003674,GO:0005575,GO:0008150	molecular_function|cellular_component|biological_process
3110040M04Rik	2.08182479366415	0.207895552340198	3.95575403498811	19.0276029980428	4.25002192446318	0.0465730607729985	0.236934581993877	Up	0	0	0.0317092499884621	0	0	0.0296643392902937	0.243162878035277	0.318377299328425	0.0313248252694637	0	GeneID:73176,Genbank:XM_993996.5,MGI:MGI:1920426	RIKEN cDNA 3110040M04 gene		GO:0003674,GO:0005575,GO:0008150	molecular_function|cellular_component|biological_process
4930503E14Rik	2.46268015468904	4.33453815943404	0.590822149944034	0.136305675071315	-2.87508246504945	0.011207783619151	0.0914948027158304	Down	0.21321142024859	0.0365224924345983	0.214820768696538	0.101669071355404	0.178653366444917	0	0.0686398506179949	0.0359485303721292	0	0	GeneID:74954,Genbank:XM_006519637.2,MGI:MGI:1922204	RIKEN cDNA 4930503E14 gene		GO:0003674,GO:0005575,GO:0008150	molecular_function|cellular_component|biological_process
4930539E08Rik	4.98187271275804	2.63272608887826	7.33101933663781	2.78457351397364	1.47745638092553	0.0362282775150841	0.203475585408981	Up	0	0.0383808539395779	0.00940630918660853	0.0534211319894437	0.0187743724654471	0.0967967208340599	0.0360662143434116	0.0755553743231458	0.0557536350071244	0.0781192469690876	GeneID:207819,Genbank:XM_006523956.3,MGI:MGI:1925441	RIKEN cDNA 4930539E08 gene		GO:0042981,GO:0003674,GO:0005575,GO:0008150	regulation of apoptotic process|molecular_function|cellular_component|biological_process
5730507C01Rik	5.45650454899927	10.9130090979985	0	0	-Inf	3.20512967274658e-09	2.86510032182104e-07	Down	0.318631799336062	0.0770550987014875	0.151076176456495	0.178751042758285	0.263845819575217	0	0	0	0	0	GeneID:236366,Genbank:XM_011243861.1,MGI:MGI:1917882	RIKEN cDNA 5730507C01 gene	zf-C2H2	GO:0003700,GO:0005575,GO:0006355	DNA binding transcription factor activity|cellular_component|regulation of transcription, DNA-templated
9030025P20Rik	123.22508462546	58.6301665223224	187.820002728597	3.20347039534824	1.67963565799659	6.99832270582029e-12	1.14880648271815e-09	Up	1.04757437750623	0.842617998831662	0.764841746133184	0.752917704898222	0.915944194528738	2.3612079354596	2.40473235168183	4.03936830131906	2.68982651030431	2.76664820844757	GeneID:100041574,Genbank:XM_011246223.2,MGI:MGI:3583895	RIKEN cDNA 9030025P20 gene		GO:0003674,GO:0005575,GO:0008150	molecular_function|cellular_component|biological_process
9030624G23Rik	3.24278824544101	5.11449340080677	1.37108309007526	0.268077985956337	-1.89927534201822	0.0333309688899943	0.193274664497953	Down	0.0237841663681188	0.220004537760795	0.0958547698063917	0.136096693401678	0.119574872250169	0.0224182881585377	0.0229707436591967	0.0721823665408625	0.0236731704196917	0.0221131201737894	GeneID:66808,Genbank:NM_001256489.1,MGI:MGI:1914058	RIKEN cDNA 9030624G23 gene		GO:0003674,GO:0005575,GO:0008150	molecular_function|cellular_component|biological_process
9830107B12Rik	7.28460273692223	4.50626684363639	10.0629386302081	2.2330986999624	1.15904701775216	0.0402829344723399	0.217325649168522	Up	0.0291213726774663	0.109744930479202	0.0293411847112961	0.046288060199599	0	0.0823469674090465	0.0468756942766404	0.12766030202692	0.0966182301815022	0.135376704752981	GeneID:328829,Genbank:XM_017317514.1,MGI:MGI:3608415	RIKEN cDNA 9830107B12 gene		GO:0003674,GO:0005575,GO:0008150	molecular_function|cellular_component|biological_process
A530032D15Rik	13.3182153048515	8.22422731939728	18.4122032903057	2.23877606676551	1.16271023005575	0.00470003830634277	0.0494860592989105	Up	0.181808187808876	0.261602969066425	0.0732722001755633	0.121372379757614	0.0914040479485621	0.411281517035903	0.298503536408489	0.404629969770012	0.271439588027607	0.287358766909546	GeneID:381287,Genbank:NM_213615.2,MGI:MGI:3037746	RIKEN cDNA A530032D15Rik gene		GO:0005634,GO:0006338,GO:0006355,GO:0008150,GO:0003674,GO:0003682,GO:0005575	nucleus|chromatin remodeling|regulation of transcription, DNA-templated|biological_process|molecular_function|chromatin binding|cellular_component
A530064D06Rik	29.257240377686	18.4500969240153	40.0643838313567	2.17149991115806	1.11869189376725	0.010964691130081	0.0903236440400882	Up	0.340689406249853	1.02128422265801	0.314655894359192	0.514445501058343	0.371110056149894	0.963372837667518	0.520976466190581	1.80942197558326	1.18684816920955	1.21421979025847	GeneID:328830,Genbank:NM_001113556.1,MGI:MGI:2443476	RIKEN cDNA A530064D06 gene		GO:0005515,GO:0005575,GO:0008150	protein binding|cellular_component|biological_process
A730017C20Rik	15.1156010115187	9.27715962587789	20.9540423971595	2.25867002856239	1.17547352131614	0.00227808609420023	0.0290094503547063	Up	0.170781286865786	0.4012023049532	0.319559252936641	0.116337743342004	0.0981260281369095	0.597902133031502	0.471258675884741	0.493621611079983	0.582803262001202	0.408297611024322	GeneID:225583,Genbank:XM_006525876.3,MGI:MGI:2442934	RIKEN cDNA A730017C20 gene		GO:0016020,GO:0016021,GO:0003674,GO:0005575,GO:0008150	membrane|integral component of membrane|molecular_function|cellular_component|biological_process
AA467197	28.246631439452	46.3362202214547	10.1570426574493	0.219203090129184	-2.18965995862074	2.06691782054258e-13	4.33980640529503e-11	Down	1.99786997492198	2.87472596007438	1.91230265763751	2.57222750529171	1.9084149611127	0.659097671861008	0.144715685052939	0.656859535521849	0.845132183982994	0.232187761824788	GeneID:433470,Genbank:XM_006499873.3,MGI:MGI:3034182	expressed sequence AA467197		GO:0005739,GO:0005751,GO:0008150,GO:0004129,GO:0005634	mitochondrion|mitochondrial respiratory chain complex IV|biological_process|cytochrome-c oxidase activity|nucleus
Abca17	88.4107005870554	45.2288397362581	131.592561437853	2.90948346685888	1.5407630479973	2.50588911911488e-19	1.07735332913946e-16	Up	0.245251805966732	0.397998158763247	0.227594868007639	0.227739692978687	0.324474527714027	0.796919449414551	0.885123931551358	0.901010042650766	0.88007092846673	0.780070872462318	GeneID:381072,Genbank:XM_017317536.1,MGI:MGI:3625331	ATP-binding cassette, sub-family A (ABC1), member 17		GO:0005783,GO:0006629,GO:0006638,GO:0006869,GO:0016020,GO:0016021,GO:0016887,GO:0042626,GO:0043231,GO:0055085,GO:0000166,GO:0005524,GO:0005737	endoplasmic reticulum|lipid metabolic process|neutral lipid metabolic process|lipid transport|membrane|integral component of membrane|ATPase activity|ATPase activity, coupled to transmembrane movement of substances|intracellular membrane-bounded organelle|transmembrane transport|nucleotide binding|ATP binding|cytoplasm	mmu02010	ABC transporters
Acp1	432.621583752471	590.932298648648	274.310868856294	0.464200162156632	-1.10718106823571	6.19426929603927e-31	4.86304002950353e-28	Down	9.00995319953947	9.87991815523857	9.70228231174444	9.10381669056987	10.4234837971459	4.64089885060778	4.31855686038141	4.25241761730143	4.85067010212713	4.88913466563317	GeneID:11431,Genbank:NM_001110239.1,MGI:MGI:87881	acid phosphatase 1, soluble		GO:0004726,GO:0005737,GO:0005829,GO:0006470,GO:0009898,GO:0016787,GO:0016791,GO:0042383,GO:0003993,GO:0004721,GO:0004725	non-membrane spanning protein tyrosine phosphatase activity|cytoplasm|cytosol|protein dephosphorylation|cytoplasmic side of plasma membrane|hydrolase activity|phosphatase activity|sarcolemma|acid phosphatase activity|phosphoprotein phosphatase activity|protein tyrosine phosphatase activity	mmu00730,mmu00740,mmu04520	Thiamine metabolism|Riboflavin metabolism|Adherens junction
Adamts18	3.65592372788565	5.55113718128189	1.7607102744894	0.317180105083047	-1.65662581312093	0.045394709386063	0.233530560508302	Down	0.0517868612244266	0.0332660167501022	0.0391333165584237	0.0370415577385102	0.0130179196094268	0.0122032107388848	0.00625196767299389	0.0261945849537463	0.00644314778733479	0.00601854752839965	GeneID:208936,Genbank:XM_006530795.3,MGI:MGI:2442600	a disintegrin-like and metallopeptidase (reprolysin type) with thrombospondin type 1 motif, 18		GO:0005575,GO:0005576,GO:0005578,GO:0006508,GO:0008233,GO:0008237,GO:0016787,GO:0046872,GO:0090331,GO:0001654,GO:0003674,GO:0004222	cellular_component|extracellular region|proteinaceous extracellular matrix|proteolysis|peptidase activity|metallopeptidase activity|hydrolase activity|metal ion binding|negative regulation of platelet aggregation|eye development|molecular_function|metalloendopeptidase activity
Adamts4	19.1533319925068	10.8516232827057	27.4550407023078	2.5300399753153	1.33916018007117	0.000106241128153084	0.00249142344293538	Up	0.0440586626650368	0.256602079980192	0.118376595655266	0.168073673092843	0.191970897545548	0.429127417329286	0.368782687747212	0.371425735807869	0.394677447269328	0.450594709035418	GeneID:240913,Genbank:NM_172845.2,MGI:MGI:1339949	a disintegrin-like and metallopeptidase (reprolysin type) with thrombospondin type 1 motif, 4		GO:0005576,GO:0005578,GO:0005615,GO:0006508,GO:0008233,GO:0008237,GO:0016607,GO:0016787,GO:0031012,GO:0042742,GO:0002020,GO:0046872,GO:0004222,GO:0005515	extracellular region|proteinaceous extracellular matrix|extracellular space|proteolysis|peptidase activity|metallopeptidase activity|nuclear speck|hydrolase activity|extracellular matrix|defense response to bacterium|protease binding|metal ion binding|metalloendopeptidase activity|protein binding
Adgre4	187.54377167342	122.983954600067	252.103588746772	2.04989008173131	1.03554655227088	0.00989245002117255	0.0839811800810121	Up	1.34431296794378	3.79559819543316	1.65026163703917	1.28206126015686	1.22741157323445	5.86949442854657	2.38774662247187	4.76763393783789	3.5373453502515	2.91634745932206	GeneID:52614,Genbank:NM_139138.3,MGI:MGI:1196464	adhesion G protein-coupled receptor E4		GO:0005509,GO:0005886,GO:0005887,GO:0007165,GO:0007166,GO:0007173,GO:0007186,GO:0009986,GO:0016020,GO:0016021,GO:0004871,GO:0004888,GO:0004930	calcium ion binding|plasma membrane|integral component of plasma membrane|signal transduction|cell surface receptor signaling pathway|epidermal growth factor receptor signaling pathway|G-protein coupled receptor signaling pathway|cell surface|membrane|integral component of membrane|signal transducer activity|transmembrane signaling receptor activity|G-protein coupled receptor activity
Adprhl1	51.1449126434239	23.2606378225749	79.029187464273	3.39755031943164	1.76449491819117	2.85451568532135e-05	0.000839478660095238	Up	0.129432389828698	0.177371117280641	0.105569484250892	0.0940485376706294	0.192117690086035	0.296284112742429	0.732176706369304	0.374107877775768	0.638007090177505	0.389667943976518	GeneID:234072,Genbank:XM_017312667.1,MGI:MGI:2442168	ADP-ribosylhydrolase like 1		GO:0005622,GO:0005769,GO:0006886,GO:0012505,GO:0016787,GO:0017137,GO:0031338,GO:0051725,GO:0090630,GO:0000287,GO:0003875,GO:0005096	intracellular|early endosome|intracellular protein transport|endomembrane system|hydrolase activity|Rab GTPase binding|regulation of vesicle fusion|protein de-ADP-ribosylation|activation of GTPase activity|magnesium ion binding|ADP-ribosylarginine hydrolase activity|GTPase activator activity
Afp	11.2494465275199	6.97958131106657	15.5193117439732	2.22353047443782	1.15285217757857	0.0103761774967009	0.0867419616008923	Up	0.155155769864506	0.212621835151372	0.130272422052311	0.172632718475954	0.208012126760026	0.438736431344268	0.399598440031126	0.366240732247598	0.463295066737054	0.336594339289626	GeneID:11576,Genbank:NM_007423.4,MGI:MGI:87951	alpha fetoprotein		GO:0005615,GO:0005737,GO:0019953,GO:0042448,GO:0046872,GO:0060395,GO:0001542,GO:0004566,GO:0005576	extracellular space|cytoplasm|sexual reproduction|progesterone metabolic process|metal ion binding|SMAD protein signal transduction|ovulation from ovarian follicle|beta-glucuronidase activity|extracellular region	mmu04390	Hippo signaling pathway
Agr3	99.2892593912171	145.658460248618	52.9200585338167	0.363316064466766	-1.4607029371875	1.88111658737694e-19	8.28471273616231e-17	Down	6.70442704108068	7.4693001700496	6.44564213475143	8.00465485517725	7.61612522181799	2.74966472484167	2.81742491203635	2.07096277437921	2.69981952289243	3.18806573921094	GeneID:403205,Genbank:NM_207531.3,MGI:MGI:2685734	anterior gradient 3		GO:0005783,GO:0030154,GO:0043231,GO:0060548,GO:0002162,GO:0005737	endoplasmic reticulum|cell differentiation|intracellular membrane-bounded organelle|negative regulation of cell death|dystroglycan binding|cytoplasm
Akr1b7	18.4886485234334	32.6859242179997	4.29137282886707	0.131291157632431	-2.92915833988592	8.31275266182686e-14	1.80847439535672e-11	Down	1.64247964284451	1.02175184363908	1.698426702507	1.4015342176269	1.08652167573471	0.162963710075524	0.166979636599545	0.174903426618244	0.301150042935116	0.120559030178255	GeneID:11997,Genbank:NM_009731.2,MGI:MGI:101918	aldo-keto reductase family 1, member B7		GO:0005739,GO:0005829,GO:0008106,GO:0016491,GO:0044255,GO:0055114,GO:0004032,GO:0005737	mitochondrion|cytosol|alcohol dehydrogenase (NADP+) activity|oxidoreductase activity|cellular lipid metabolic process|oxidation-reduction process|alditol:NADP+ 1-oxidoreductase activity|cytoplasm	mmu00040,mmu00051,mmu00052,mmu00561,mmu00790	Pentose and glucuronate interconversions|Fructose and mannose metabolism|Galactose metabolism|Glycerolipid metabolism|Folate biosynthesis
Akr1c14	2910.31739256261	4025.91118555794	1794.72359956728	0.445793142681699	-1.16555367006896	8.33565675987e-05	0.00202853037888103	Down	118.364603360868	44.7610704703607	88.7599878689304	97.1870662326579	80.8596096858923	39.0329078729115	37.7574764044871	38.5894902586333	43.7211796601697	38.7272093146189	GeneID:105387,Genbank:NM_134072.1,MGI:MGI:2145458	aldo-keto reductase family 1, member C14		GO:0047023,GO:0005829,GO:0047086,GO:0006693,GO:0008106,GO:0008202,GO:0008207,GO:0016229,GO:0016491,GO:0032052,GO:0042448,GO:0044597,GO:0004032,GO:0044598,GO:0005496,GO:0005575	androsterone dehydrogenase activity|cytosol|ketosteroid monooxygenase activity|prostaglandin metabolic process|alcohol dehydrogenase (NADP+) activity|steroid metabolic process|C21-steroid hormone metabolic process|steroid dehydrogenase activity|oxidoreductase activity|bile acid binding|progesterone metabolic process|daunorubicin metabolic process|alditol:NADP+ 1-oxidoreductase activity|doxorubici…
Alas2	1450.21555146822	2082.55352062504	817.877582311399	0.392728241656871	-1.34839674686193	3.44640329346593e-10	3.86532324659095e-08	Down	61.6018321726827	58.7748959555236	38.0914455604198	50.6386981334842	66.8739542236136	30.3937612602504	16.2163468000706	22.1147220930386	25.448167751453	17.2328137730293	GeneID:11656,Genbank:NM_009653.3,MGI:MGI:87990	aminolevulinic acid synthase 2, erythroid		GO:0030170,GO:0003870,GO:0030218,GO:0005739,GO:0033014,GO:0005743,GO:0005759,GO:0006778,GO:0006783,GO:0042541,GO:0006879,GO:0050662,GO:0008152,GO:0009058,GO:0016594,GO:0001666,GO:0016740,GO:0003824,GO:0016746	pyridoxal phosphate binding|5-aminolevulinate synthase activity|erythrocyte differentiation|mitochondrion|tetrapyrrole biosynthetic process|mitochondrial inner membrane|mitochondrial matrix|porphyrin-containing compound metabolic process|heme biosynthetic process|hemoglobin biosynthetic process|cellular iron ion homeostasis|coenzyme binding|metabolic process|biosynthetic process|glycine binding|r…	mmu00260,mmu00860	Glycine, serine and threonine metabolism|Porphyrin and chlorophyll metabolism
Alpk2	22.3382376809084	11.2812205402081	33.3952548216086	2.96025192509822	1.56571995815967	5.89756265865313e-05	0.00152786641215638	Up	0.0520824034841729	0.0305882171121215	0.0974545528610915	0.0922454001897719	0.134662747165266	0.203378710174254	0.330550585445058	0.286021382894607	0.296224830410266	0.124516692134452	GeneID:225638,Genbank:NM_001037294.1,MGI:MGI:2449492	alpha-kinase 2		GO:0006468,GO:0008150,GO:0016301,GO:0016310,GO:0016740,GO:0004674,GO:0005524,GO:0005737	protein phosphorylation|biological_process|kinase activity|phosphorylation|transferase activity|protein serine/threonine kinase activity|ATP binding|cytoplasm
Alpl	229.295920775525	104.854584151576	353.737257399475	3.3735984006967	1.75428824279932	2.68805497898027e-05	0.000806282537465893	Up	1.72615965833259	1.40705798715759	1.25941268312795	1.73137520356187	1.45136516389232	5.76473447459437	1.58089410430245	6.75913689050939	6.65024744271048	5.5894159580354	GeneID:11647,Genbank:NM_007431.3,MGI:MGI:87983	alkaline phosphatase, liver/bone/kidney		GO:0016791,GO:0004035,GO:0031225,GO:0046677,GO:0005515,GO:0005578,GO:0005615,GO:0005886,GO:0046872,GO:0008152,GO:0051384,GO:0016020,GO:0065010,GO:0016311,GO:0071407,GO:0016462,GO:0001958,GO:0003006,GO:0016787,GO:0003824	phosphatase activity|alkaline phosphatase activity|anchored component of membrane|response to antibiotic|protein binding|proteinaceous extracellular matrix|extracellular space|plasma membrane|metal ion binding|metabolic process|response to glucocorticoid|membrane|extracellular membrane-bounded organelle|dephosphorylation|cellular response to organic cyclic compound|pyrophosphatase activity|endoch…	mmu00730,mmu00790	Thiamine metabolism|Folate biosynthesis
Angptl7	75.2146213379789	101.8361556329	48.593087043058	0.477169299460075	-1.06742687025637	1.26763452558864e-05	0.000438499552271151	Down	1.77442399088465	2.27428839499472	2.08228165384759	1.59271052959239	2.62379847391045	0.590301983864901	0.887111629736283	1.01368177903824	0.872682477359966	1.70798180215386	GeneID:654812,Genbank:XM_006539091.3,MGI:MGI:3605801	angiopoietin-like 7		GO:0005575,GO:0005576	cellular_component|extracellular region
Ankrd22	8.15654293802165	3.8851338645105	12.4279520115328	3.19884782479655	1.67755236237128	0.00210814437489144	0.0272684548548817	Up	0.153769923953516	0.189650433919226	0.0619722400002555	0.17597907675884	0	0.289878435254068	0.207915351387347	0.528898389272044	0.428546469307897	0.457491964005968	GeneID:52024,Genbank:NM_024204.6,MGI:MGI:1277101	ankyrin repeat domain 22		GO:0003674,GO:0005575,GO:0008150	molecular_function|cellular_component|biological_process
Ankrd63	242.70359405125	479.594868371812	5.81231973068877	0.0121192283612649	-6.36655834532162	3.28858154555966e-112	1.48454792420427e-108	Down	6.11444386276779	4.14012242258927	5.26613603377608	5.32330975174545	4.97647938191603	0.0836777248196889	0.0857398010599598	0.0336781747201556	0.077316447970176	0.0412693326921656	GeneID:383787,Genbank:NM_001081971.1,MGI:MGI:2686183	ankyrin repeat domain 63		GO:0003674,GO:0005575,GO:0008150	molecular_function|cellular_component|biological_process
Anks1b	5.05436726013639	7.40031068127543	2.70842383899735	0.36598785586804	-1.45013231678687	0.0360460754676643	0.202704448682533	Down	0.0162106290788837	0.039986399939214	0.0261327825364703	0.018551947387607	0.0162997842447039	0.00916781059205977	0.00939373361324524	0.00655966691968891	0.00968098638872354	0.00904301416411003	GeneID:77531,Genbank:XM_006514307.3,MGI:MGI:1924781	ankyrin repeat and sterile alpha motif domain containing 1B		GO:0005829,GO:0005886,GO:0016020,GO:0030054,GO:0042995,GO:0043231,GO:0045202,GO:0045211,GO:0046875,GO:0097120,GO:1900383,GO:0005515,GO:0005634,GO:0005737	cytosol|plasma membrane|membrane|cell junction|cell projection|intracellular membrane-bounded organelle|synapse|postsynaptic membrane|ephrin receptor binding|receptor localization to synapse|regulation of synaptic plasticity by receptor localization to synapse|protein binding|nucleus|cytoplasm
Ano3	5.64759366688542	1.63786803981344	9.65731929395739	5.89627433908374	2.55980365103203	0.000267038966973556	0.00541875944290943	Up	0.00789094343518042	0.0162203462597192	0.00795050533648685	0.0150510679069147	0.0158686840411576	0.111566729542635	0.0609685741592254	0.103775350843124	0.0314164719203398	0.073365354818833	GeneID:228432,Genbank:NM_001128103.2,MGI:MGI:3613666	anoctamin 3		GO:0006869,GO:0016020,GO:0016021,GO:0016048,GO:0017128,GO:0046983,GO:0050982,GO:0061588,GO:0061590,GO:0061591,GO:0005229,GO:0005575,GO:0005886	lipid transport|membrane|integral component of membrane|detection of temperature stimulus|phospholipid scramblase activity|protein dimerization activity|detection of mechanical stimulus|calcium activated phospholipid scrambling|calcium activated phosphatidylcholine scrambling|calcium activated galactosylceramide scrambling|intracellular calcium activated chloride channel activity|cellular_compone…
Aqp7	7.81452201615563	3.4969740149275	12.1320700173838	3.46930516657994	1.79464674836365	0.0184298703039106	0.128793771930671	Up	0.0170326773990822	0.0525176604190593	0.0343224846733338	0.0324878750273662	0.154137182972558	0.128436192089835	0.230302195347904	0.137846211821641	0.423829732490218	0.110851877448399	GeneID:11832,Genbank:NM_007473.4,MGI:MGI:1314647	aquaporin 7		GO:0016021,GO:0005911,GO:0031526,GO:0006833,GO:0055085,GO:0015204,GO:0015250,GO:0015254,GO:0070295,GO:0015265,GO:0015267,GO:0015793,GO:0005737,GO:0015840,GO:0005886,GO:0016020,GO:0005887	integral component of membrane|cell-cell junction|brush border membrane|water transport|transmembrane transport|urea transmembrane transporter activity|water channel activity|glycerol channel activity|renal water absorption|urea channel activity|channel activity|glycerol transport|cytoplasm|urea transport|plasma membrane|membrane|integral component of plasma membrane	mmu04923,mmu03320	Regulation of lipolysis in adipocyte|PPAR signaling pathway
Arntl	304.720689744951	152.987656795221	456.453722694682	2.98359836509987	1.57705334133138	6.15686781299806e-11	8.17460015436073e-09	Up	1.63055177540752	1.52798315166014	0.879412972564081	1.21659409034068	1.88062528454338	5.38823396443169	5.32648414046202	4.21111721044153	3.20769775462042	3.72755487902498	GeneID:11865,Genbank:XM_006507246.3,MGI:MGI:1096381	aryl hydrocarbon receptor nuclear translocator-like	bHLH	GO:0003677,GO:0003700,GO:0005515,GO:0005634,GO:0005654,GO:0032922,GO:0005667,GO:0005737,GO:0033391,GO:0042176,GO:0042634,GO:0042753,GO:0046983,GO:0043161,GO:0048511,GO:0043231,GO:0050767,GO:0043425,GO:0050796,GO:0051726,GO:0051775,GO:0000060,GO:0051879,GO:0000976,GO:0060137,GO:0000982,GO:0070491,GO:0001046,GO:0001047,GO:0001077,GO:0001190,GO:0006351,GO:0006355,GO:0007283,GO:0007623,GO:0008134,GO:…	DNA binding|DNA binding transcription factor activity|protein binding|nucleus|nucleoplasm|circadian regulation of gene expression|transcription factor complex|cytoplasm|chromatoid body|regulation of protein catabolic process|regulation of hair cycle|positive regulation of circadian rhythm|protein dimerization activity|proteasome-mediated ubiquitin-dependent protein catabolic process|rhythmic proc…	mmu04728,mmu04710,mmu05168	Dopaminergic synapse|Circadian rhythm|Herpes simplex infection
Arsi	32.6301535784674	21.6076550583345	43.6526520986004	2.02024014085521	1.01452679269454	0.000112568039003914	0.0026261512665293	Up	0.273958808140647	0.464590588120561	0.276026686034658	0.209017979099378	0.220372420732054	0.710121194742506	0.621785015514406	0.679005481498149	0.518092564614197	0.458479440312228	GeneID:545260,Genbank:NM_001038499.1,MGI:MGI:2670959	arylsulfatase i		GO:0005783,GO:0008152,GO:0008484,GO:0016787,GO:0046872,GO:0003824,GO:0005575,GO:0005576	endoplasmic reticulum|metabolic process|sulfuric ester hydrolase activity|hydrolase activity|metal ion binding|catalytic activity|cellular_component|extracellular region
Atp2a1	86.6778022117156	45.1088054148235	128.246799008608	2.84305465040011	1.50744183137683	0.0269033030946042	0.167804125726863	Up	1.70999245692169	0.495295518440152	0.234940869511055	0.711624900599437	0.234463236538948	0.776590175737425	3.9335975257041	2.10730906629843	1.40802832754448	1.71992917289463	GeneID:11937,Genbank:XM_006507268.1,MGI:MGI:105058	ATPase, Ca++ transporting, cardiac muscle, fast twitch 1		GO:0006811,GO:0006816,GO:0006874,GO:0006937,GO:0006942,GO:0008553,GO:0008637,GO:0042803,GO:0016020,GO:0043231,GO:0016021,GO:0043434,GO:0016529,GO:0045988,GO:0046872,GO:0051561,GO:0051659,GO:0070059,GO:0070296,GO:0070509,GO:0000166,GO:0005338,GO:0005388,GO:0005509,GO:0005515,GO:0005524,GO:0005783,GO:0005789,GO:0016787,GO:0031448,GO:0031673,GO:0031674,GO:0032470,GO:0032471,GO:0070588,GO:0033017,GO:…	ion transport|calcium ion transport|cellular calcium ion homeostasis|regulation of muscle contraction|regulation of striated muscle contraction|proton-exporting ATPase activity, phosphorylative mechanism|apoptotic mitochondrial changes|protein homodimerization activity|membrane|intracellular membrane-bounded organelle|integral component of membrane|response to peptide hormone|sarcoplasmic reticul…	mmu04020,mmu04022,mmu04972,mmu05010	Calcium signaling pathway|cGMP - PKG signaling pathway|Pancreatic secretion|Alzheimer's disease
Atp6v0c	1444.54997323911	1988.15618772956	900.943758748663	0.453155423255517	-1.14192214416849	5.73044044074219e-51	1.03474563038482e-47	Down	91.7162915768048	86.0758674740158	92.7391150296786	89.3910514436738	92.7861946843793	43.3350379411258	41.0082257487981	42.1482307856204	43.9415177951111	40.5229171115234	GeneID:11984,Genbank:NM_009729.3,MGI:MGI:88116	ATPase, H+ transporting, lysosomal V0 subunit C		GO:0033177,GO:0005773,GO:0033179,GO:0005794,GO:0046961,GO:0006811,GO:0007035,GO:0007042,GO:0008553,GO:0015078,GO:0015991,GO:0016020,GO:0016021,GO:0016471,GO:0000220,GO:0030177,GO:0005515,GO:0031625,GO:0005764	proton-transporting two-sector ATPase complex, proton-transporting domain|vacuole|proton-transporting V-type ATPase, V0 domain|Golgi apparatus|proton-transporting ATPase activity, rotational mechanism|ion transport|vacuolar acidification|lysosomal lumen acidification|proton-exporting ATPase activity, phosphorylative mechanism|proton transmembrane transporter activity|ATP hydrolysis coupled proton…	mmu00190,mmu04145,mmu04142,mmu04966,mmu04721,mmu05323,mmu05152	Oxidative phosphorylation|Phagosome|Lysosome|Collecting duct acid secretion|Synaptic vesicle cycle|Rheumatoid arthritis|Tuberculosis
Avpr1a	14.4377898031939	6.58518903624874	22.2903905701391	3.38492797206576	1.75912513499698	0.000229892611298167	0.00476051706675573	Up	0.121173693724208	0.10378349591112	0.101740274204837	0.0963020406324116	0.223373561429968	0.49493134261799	0.741187035389071	0.265596517545338	0.442230067862575	0.300427145213953	GeneID:54140,Genbank:NM_016847.2,MGI:MGI:1859216	arginine vasopressin receptor 1A		GO:0005886,GO:0005887,GO:0007165,GO:0007186,GO:0007204,GO:0007621,GO:0031894,GO:0007625,GO:0032849,GO:0008284,GO:0032870,GO:0010033,GO:0035176,GO:0035815,GO:0042277,GO:0042711,GO:0042713,GO:0043084,GO:0001992,GO:0002125,GO:0003084,GO:0004871,GO:0004930,GO:0005000,GO:0010035,GO:0010460,GO:0014049,GO:0016020,GO:0016021,GO:0017046,GO:0019722,GO:0045777,GO:0030307,GO:0045907,GO:0031394,GO:0031410,GO:…	plasma membrane|integral component of plasma membrane|signal transduction|G-protein coupled receptor signaling pathway|positive regulation of cytosolic calcium ion concentration|negative regulation of female receptivity|V1A vasopressin receptor binding|grooming behavior|positive regulation of cellular pH reduction|positive regulation of cell proliferation|cellular response to hormone stimulus|res…	mmu04020,mmu04072,mmu04080,mmu04270	Calcium signaling pathway|Phospholipase D signaling pathway|Neuroactive ligand-receptor interaction|Vascular smooth muscle contraction
B2m	14324.7299560008	28067.9332603665	581.526651634975	0.0207185419118878	-5.5929337142844	1.42870374384497e-252	1.28990517513043e-248	Down	1445.44495573734	1908.77783153191	1620.10112236155	1905.90665992326	1703.85563497179	45.6890983520832	36.0676015055018	35.3622927999068	39.4232783478698	26.0699769500615	GeneID:12010,Genbank:NM_009735.3,MGI:MGI:88127	beta-2 microglobulin		GO:1904437,GO:0045646,GO:0009897,GO:0002474,GO:1990712,GO:0048260,GO:0010977,GO:0002481,GO:0055072,GO:0019885,GO:0002726,GO:0071281,GO:0005515,GO:0005576,GO:0005615,GO:0032092,GO:0005794,GO:0071283,GO:0033077,GO:0005829,GO:1900121,GO:0033216,GO:0005886,GO:1900122,GO:0042026,GO:0006826,GO:0001916,GO:1900390,GO:0042612,GO:0006955,GO:0002237,GO:1904434,GO:0042802,GO:0006968,GO:0002376	positive regulation of transferrin receptor binding|regulation of erythrocyte differentiation|external side of plasma membrane|antigen processing and presentation of peptide antigen via MHC class I|HFE-transferrin receptor complex|positive regulation of receptor-mediated endocytosis|negative regulation of neuron projection development|antigen processing and presentation of exogenous protein antig…	mmu04612	Antigen processing and presentation
BC094916	28.4101845917803	15.2349296088089	41.5854395747517	2.7296115336632	1.44869564772559	2.19468937950579e-06	9.73697939207275e-05	Up	0.458552845866945	0.771206014901828	0.378011507204031	0.357805989916931	1.13172903819341	2.12180261773758	1.3286107715834	2.06640153488386	1.90863564416197	1.24024869376579	GeneID:545384,Genbank:NM_001024721.2,MGI:MGI:3584522	cDNA sequence BC094916		GO:0003690,GO:0005634,GO:0005730,GO:0005829,GO:0008134,GO:0042802,GO:0000978,GO:0001047,GO:0001078	double-stranded DNA binding|nucleus|nucleolus|cytosol|transcription factor binding|identical protein binding|RNA polymerase II proximal promoter sequence-specific DNA binding|core promoter binding|transcriptional repressor activity, RNA polymerase II proximal promoter sequence-specific DNA binding
C130026I21Rik	25.8474886659988	16.8664709960812	34.8285063359164	2.06495516127877	1.0461104551057	0.000404504276538299	0.00753003476438357	Up	0.183835163223103	0.215934346701929	0.238143568803319	0.175322225287653	0.264066027520335	0.482702634907248	0.380459931492635	0.478216963918236	0.614280738572896	0.329629753398774	GeneID:620078,Genbank:XM_006496519.3,MGI:MGI:3612702	RIKEN cDNA C130026I21 gene		GO:0005575	cellular_component
Calcr	11.3979972306898	15.5898114955362	7.2061829658433	0.462236696569848	-1.113296296229	0.0113979303381412	0.0925415594045938	Down	0.245565201773414	0.0981507346004153	0.13745486717305	0.247204464342653	0.301785929478728	0.0771542906579112	0.118583414155671	0.138011808560678	0.0814730660271028	0.0761040311899154	GeneID:12311,Genbank:NM_007588.2,MGI:MGI:101950	calcitonin receptor		GO:0007165,GO:0007166,GO:0007186,GO:0007188,GO:0007189,GO:0007204,GO:0033138,GO:0038023,GO:0008565,GO:0043005,GO:0010628,GO:0043025,GO:0043488,GO:0045124,GO:0045762,GO:0051384,GO:0051897,GO:0070374,GO:0001669,GO:0004871,GO:0004888,GO:0004930,GO:0004948,GO:0005623,GO:0005886,GO:0005929,GO:0010739,GO:0010942,GO:0015031,GO:0016020,GO:0016021,GO:0030279,GO:0030316,GO:0072659,GO:0030424,GO:0097643,GO:…	signal transduction|cell surface receptor signaling pathway|G-protein coupled receptor signaling pathway|adenylate cyclase-modulating G-protein coupled receptor signaling pathway|adenylate cyclase-activating G-protein coupled receptor signaling pathway|positive regulation of cytosolic calcium ion concentration|positive regulation of peptidyl-serine phosphorylation|signaling receptor activity|prot…	mmu04080,mmu04380	Neuroactive ligand-receptor interaction|Osteoclast differentiation
Capn11	27.3452387322485	53.6982766199162	0.992200844580728	0.0184773312485177	-5.75809979192576	0.00428611342229537	0.0460955033152992	Down	0.583793174490188	0.0150003093927815	0.0294099861905975	2.19919884110439	0.953881367268395	0	0.028191367218105	0.044293724922802	0	0	GeneID:268958,Genbank:XM_011246479.2,MGI:MGI:1352490	calpain 11		GO:0005622,GO:0005737,GO:0006508,GO:0008233,GO:0008234,GO:0016787,GO:0031410,GO:0046872,GO:0001669,GO:0004198,GO:0005509	intracellular|cytoplasm|proteolysis|peptidase activity|cysteine-type peptidase activity|hydrolase activity|cytoplasmic vesicle|metal ion binding|acrosomal vesicle|calcium-dependent cysteine-type endopeptidase activity|calcium ion binding
Casc4	1675.50785191278	2572.33665760573	778.679046219831	0.302712727712945	-1.72397875958874	2.07857873937442e-68	6.2554827161473e-65	Down	25.7421909202908	33.477970105554	31.7361160807354	29.9101700752721	33.720935418598	8.90684184126999	9.52001877765248	10.5715844430361	9.45458830859192	9.61247763586607	GeneID:319996,Genbank:NM_001205369.1,MGI:MGI:2443129	cancer susceptibility candidate 4		GO:0016020,GO:0016021,GO:0003674,GO:0005794,GO:0008150	membrane|integral component of membrane|molecular_function|Golgi apparatus|biological_process
Caskin1	24.1355536876857	32.7577203058373	15.5133870695341	0.473579569173185	-1.07832125228267	0.000404309291496415	0.00753003476438357	Down	0.27771502428803	0.225339968225391	0.242993984263297	0.167276683720366	0.249848463594501	0.0688858928919706	0.119991870007314	0.0887194728707092	0.152757859470136	0.135896373266913	GeneID:268932,Genbank:XM_006524313.2,MGI:MGI:2442952	CASK interacting protein 1		GO:0016020,GO:0019904,GO:0042802,GO:0005737,GO:0007165	membrane|protein domain specific binding|identical protein binding|cytoplasm|signal transduction
Cass4	182.317080145258	115.802738712923	248.831421577593	2.14875247635076	1.10349930235227	1.13766870486616e-05	0.000403593002038669	Up	1.88965874750098	2.12143421698525	1.53778327146956	1.7467025904972	0.891562620644916	3.89110439837565	3.6641028745821	4.76438630826867	3.48678816312542	2.27044718434328	GeneID:320664,Genbank:NM_001276422.1,MGI:MGI:2444482	Cas scaffolding protein family member 4		GO:0005886,GO:0007155,GO:0007169,GO:0016477,GO:0030054,GO:0090527,GO:0005737,GO:0005856	plasma membrane|cell adhesion|transmembrane receptor protein tyrosine kinase signaling pathway|cell migration|cell junction|actin filament reorganization|cytoplasm|cytoskeleton
Ccdc154	23.819971649512	3.69740444832306	43.9425388507009	11.884698973257	3.57103345670458	1.283820890758e-21	6.43943161789365e-19	Up	0.069290288147583	0.0534115062771872	0.0698133005526321	0.0660816314782714	0.0522535279890913	0.718421904918688	0.80304657601631	0.683437667016953	0.775877897570242	0.821380984027574	GeneID:207209,Genbank:XM_006523949.3,MGI:MGI:2685163	coiled-coil domain containing 154		GO:0008150,GO:0003674,GO:0005575,GO:0005768	biological_process|molecular_function|cellular_component|endosome
Ccdc73	1.85756078885554	3.71512157771108	0	0	-Inf	0.00115420032979238	0.0174843920763935	Down	0.05470840702119	0.0562283402796352	0.0689016917852739	0.0260875000536685	0.0412569691070056	0	0	0	0	0	GeneID:211936,Genbank:NM_177600.4,MGI:MGI:3606488	coiled-coil domain containing 73		GO:0003674,GO:0005575,GO:0008150	molecular_function|cellular_component|biological_process
Ccl20	12.9040400986751	7.19050773868351	18.6175724586667	2.58918745869751	1.37249942099037	0.00114761509510581	0.0173992323865035	Up	0.672599617492436	0.276514431499852	0.338838244889178	0.513162594571913	0.541039022969344	1.3313444244574	0.974394886890114	1.15671792366978	1.60670575097838	1.18815283607099	GeneID:20297,Genbank:NM_016960.2,MGI:MGI:1329031	chemokine (C-C motif) ligand 20		GO:0070374,GO:0031731,GO:0005515,GO:0071346,GO:0035584,GO:0005576,GO:0071347,GO:0043547,GO:0005615,GO:0071356,GO:0006935,GO:0006954,GO:0048020,GO:0006955,GO:0072678,GO:0048247,GO:0007186,GO:0072679,GO:0050726,GO:0008009,GO:2000319,GO:0051770,GO:0002548,GO:2000406,GO:0060326,GO:0030593,GO:0002724,GO:0070098,GO:0005125	positive regulation of ERK1 and ERK2 cascade|CCR6 chemokine receptor binding|protein binding|cellular response to interferon-gamma|calcium-mediated signaling using intracellular calcium source|extracellular region|cellular response to interleukin-1|positive regulation of GTPase activity|extracellular space|cellular response to tumor necrosis factor|chemotaxis|inflammatory response|CCR chemokine r…	mmu04668,mmu04060,mmu04657,mmu04062,mmu05323	TNF signaling pathway|Cytokine-cytokine receptor interaction|IL-17 signaling pathway|Chemokine signaling pathway|Rheumatoid arthritis
Ccr4	27.6887996541091	17.6567904097165	37.7208088985017	2.13633440864451	1.09513749530788	0.0034979483828638	0.0400776992064541	Up	0.132341730429081	0.380851820029482	0.306683526262305	0.214562647644549	0.106455666442938	0.274431527467713	0.472917793156317	0.575688020488312	0.434689589521935	0.738261382053301	GeneID:12773,Genbank:NM_009916.2,MGI:MGI:107824	chemokine (C-C motif) receptor 4		GO:0048872,GO:0004930,GO:0050927,GO:0004950,GO:0005886,GO:0006935,GO:0006954,GO:0006955,GO:0007165,GO:0007186,GO:0009897,GO:0016020,GO:0016021,GO:0001764,GO:0016493,GO:0002507,GO:0043025,GO:0004871	homeostasis of number of cells|G-protein coupled receptor activity|positive regulation of positive chemotaxis|chemokine receptor activity|plasma membrane|chemotaxis|inflammatory response|immune response|signal transduction|G-protein coupled receptor signaling pathway|external side of plasma membrane|membrane|integral component of membrane|neuron migration|C-C chemokine receptor activity|tolerance…	mmu04060,mmu04062,mmu05203,mmu05167	Cytokine-cytokine receptor interaction|Chemokine signaling pathway|Viral carcinogenesis|Kaposi's sarcoma-associated herpesvirus infection
Cd4	277.372474199344	178.21812084824	376.526827550448	2.11273032034198	1.07910862608244	5.85550286376407e-15	1.5104687887284e-12	Up	2.02847801074947	3.56738277218144	2.40712954383165	2.82300177460985	2.22093504783941	5.72179658150408	5.81926359171095	6.56662491735749	5.39898633280828	4.76379436907148	GeneID:12504,Genbank:NM_013488.2,MGI:MGI:88335	CD4 antigen		GO:0005886,GO:0005887,GO:0006948,GO:0006955,GO:0007155,GO:0007166,GO:0008270,GO:0033674,GO:0009897,GO:0035397,GO:0035723,GO:0009986,GO:0042011,GO:0042012,GO:0042102,GO:0042110,GO:0050731,GO:0042289,GO:0050829,GO:0042802,GO:0050850,GO:0042803,GO:0050863,GO:0050870,GO:0051924,GO:0070374,GO:0001816,GO:0097011,GO:1990782,GO:0001934,GO:0002250,GO:0002376,GO:0005515,GO:0005788,GO:0005789,GO:0010524,GO:…	plasma membrane|integral component of plasma membrane|induction by virus of host cell-cell fusion|immune response|cell adhesion|cell surface receptor signaling pathway|zinc ion binding|positive regulation of kinase activity|external side of plasma membrane|helper T cell enhancement of adaptive immune response|interleukin-15-mediated signaling pathway|cell surface|interleukin-16 binding|interleuki…	mmu04514,mmu04640,mmu04612,mmu04660,mmu04658,mmu04659,mmu05340	Cell adhesion molecules (CAMs)|Hematopoietic cell lineage|Antigen processing and presentation|T cell receptor signaling pathway|Th1 and Th2 cell differentiation|Th17 cell differentiation|Primary immunodeficiency
Cd40lg	15.3244460221126	7.80994720737243	22.8389448368528	2.92434048917684	1.54811129810588	7.03667174160001e-05	0.00176719306867971	Up	0.345231931666518	0.532234977750915	0.260878341505076	0.288089480592672	0.216956648210707	1.22027226104552	1.00027481508592	1.04774148681393	0.773146807370795	0.882684995353115	GeneID:21947,Genbank:NM_011616.2,MGI:MGI:88337	CD40 ligand		GO:2000353,GO:0042995,GO:0030168,GO:0005174,GO:2001200,GO:0043066,GO:0030183,GO:0005576,GO:0044297,GO:0030890,GO:0005615,GO:0045190,GO:0005886,GO:0006954,GO:0006955,GO:0007165,GO:0032729,GO:0007257,GO:0045348,GO:0032733,GO:0009897,GO:0048305,GO:0032735,GO:0009986,GO:0051023,GO:0032753,GO:0010628,GO:0002839,GO:0051092,GO:0042100,GO:0016020,GO:0005125,GO:0097028,GO:0042102,GO:0016021,GO:0005164	positive regulation of endothelial cell apoptotic process|cell projection|platelet activation|CD40 receptor binding|positive regulation of dendritic cell differentiation|negative regulation of apoptotic process|B cell differentiation|extracellular region|cell body|positive regulation of B cell proliferation|extracellular space|isotype switching|plasma membrane|inflammatory response|immune respons…	mmu04064,mmu04060,mmu04514,mmu04660,mmu04672,mmu05310,mmu05322,mmu05320,mmu05330,mmu05340,mmu05416,mmu05144,mmu05145	NF-kappa B signaling pathway|Cytokine-cytokine receptor interaction|Cell adhesion molecules (CAMs)|T cell receptor signaling pathway|Intestinal immune network for IgA production|Asthma|Systemic lupus erythematosus|Autoimmune thyroid disease|Allograft rejection|Primary immunodeficiency|Viral myocarditis|Malaria|Toxoplasmosis
Cd59b	43.9095421887558	23.618457941693	64.2006264358185	2.71823954782784	1.44267260078333	5.39327467924029e-10	5.83151861575101e-08	Up	0.252977042279082	0.620012788234967	0.470559779049559	0.389731440195714	0.508736729209811	1.22892979632711	1.27800864722076	1.08273549811294	1.23961328743113	1.41121912381819	GeneID:333883,Genbank:XM_006499802.3,MGI:MGI:1888996	CD59b antigen		GO:0031362,GO:0001971,GO:0042102,GO:0042383,GO:0005576,GO:0005615,GO:0005886,GO:0007166,GO:0043066,GO:0009986,GO:0043218,GO:0045916,GO:0045918,GO:0016020,GO:0001775,GO:0030449,GO:0001848,GO:0031225	anchored component of external side of plasma membrane|negative regulation of activation of membrane attack complex|positive regulation of T cell proliferation|sarcolemma|extracellular region|extracellular space|plasma membrane|cell surface receptor signaling pathway|negative regulation of apoptotic process|cell surface|compact myelin|negative regulation of complement activation|negative regulati…	mmu04640,mmu04610	Hematopoietic cell lineage|Complement and coagulation cascades
Cd8a	113.521139199051	210.921110067824	16.121168330278	0.0764322183070915	-3.70967528719522	9.34182891680226e-27	5.62284682502328e-24	Down	2.96425180943695	4.6053346051397	2.79562120489332	4.45414475357224	2.87658175742631	0.389863342187068	0.199735386398945	0.348689259456179	0.274457510603761	0.176254991084887	GeneID:12525,Genbank:NM_001081110.2,MGI:MGI:88346	CD8 antigen, alpha chain		GO:0042803,GO:0002456,GO:0044853,GO:0005515,GO:0045065,GO:0005886,GO:0007166,GO:0009897,GO:0050850,GO:0009986,GO:0051607,GO:0016020,GO:0016021,GO:0002250,GO:0019901,GO:0002376,GO:0042110	protein homodimerization activity|T cell mediated immunity|plasma membrane raft|protein binding|cytotoxic T cell differentiation|plasma membrane|cell surface receptor signaling pathway|external side of plasma membrane|positive regulation of calcium-mediated signaling|cell surface|defense response to virus|membrane|integral component of membrane|adaptive immune response|protein kinase binding|immu…	mmu04514,mmu04640,mmu04612,mmu04660,mmu05340	Cell adhesion molecules (CAMs)|Hematopoietic cell lineage|Antigen processing and presentation|T cell receptor signaling pathway|Primary immunodeficiency
Cd8b1	84.5219913257796	157.021221263473	12.0227613880866	0.076567748558732	-3.70711935366033	2.94100262196435e-61	7.5865263349729e-58	Down	5.25710701028198	6.77352953970311	5.06649321425818	6.86653952683805	5.13280205865726	0.430887097826809	0.441505479822526	0.500994560991241	0.455006360270006	0.460440137855936	GeneID:12526,Genbank:NM_009858.2,MGI:MGI:88347	CD8 antigen, beta chain 1		GO:0009897,GO:0009986,GO:0016020,GO:0016021,GO:0002250,GO:0002376,GO:0005515	external side of plasma membrane|cell surface|membrane|integral component of membrane|adaptive immune response|immune system process|protein binding	mmu04514,mmu04640,mmu04612,mmu04660,mmu05340	Cell adhesion molecules (CAMs)|Hematopoietic cell lineage|Antigen processing and presentation|T cell receptor signaling pathway|Primary immunodeficiency
Cdsn	7.8685827575152	4.12132886217891	11.6158366528515	2.81846876124083	1.49491157732383	0.00617591597735466	0.0599884426052141	Up	0.0388634649300385	0.07988637394196	0.0783136231703517	0.0370637969062207	0.156308824359299	0.274737090473146	0.243973128979739	0.255550539756339	0.15472838764225	0.198731311994127	GeneID:386463,Genbank:XM_006524543.3,MGI:MGI:3505689	corneodesmosin		GO:0042803,GO:0043589,GO:0098609,GO:0005576,GO:0005615,GO:0030057	protein homodimerization activity|skin morphogenesis|cell-cell adhesion|extracellular region|extracellular space|desmosome
Ces1g	122.270077625802	172.951638928275	71.5885163233281	0.413922162096519	-1.2725685999051	1.61672066733781e-05	0.000536638328862478	Down	3.81768600712483	2.30096489034226	5.10492604335875	4.76463286257618	3.76759579133928	1.28833171582642	1.50216019085095	1.14432228791386	2.0172147418174	2.47585796881583	GeneID:12623,Genbank:NM_021456.4,MGI:MGI:88378	carboxylesterase 1G		GO:0005783,GO:0010468,GO:0016042,GO:0016787,GO:0034378,GO:0052689,GO:0090207,GO:0090320,GO:0004771,GO:0004806,GO:0005615	endoplasmic reticulum|regulation of gene expression|lipid catabolic process|hydrolase activity|chylomicron assembly|carboxylic ester hydrolase activity|regulation of triglyceride metabolic process|regulation of chylomicron remnant clearance|sterol esterase activity|triglyceride lipase activity|extracellular space
Cfhr2	5.71625747895825	8.74680192446355	2.68571303345295	0.307050857747378	-1.70345046162687	0.0133118702260675	0.103119880168211	Down	0.134687863477886	0.27685964302482	0.135704505568599	0.545915949937068	0.338571548393737	0.190429503908477	0.0325203786635818	0.0681271774093534	0.067029651075981	0.0939186452324986	GeneID:545366,Genbank:NM_001025575.2,MGI:MGI:3611575	complement factor H-related 2
Cftr	417.609719600513	259.125331118238	576.094108082788	2.22322574792936	1.15265444808711	0.000266616170622376	0.00541875944290943	Up	1.97091266325308	2.44593280216413	2.19178412549115	1.55207178154352	2.15443609123731	2.42044098676151	6.5872403396444	3.92975861504302	5.48628954593605	5.09433185131646	GeneID:12638,Genbank:XM_006504977.1,MGI:MGI:88388	cystic fibrosis transmembrane conductance regulator		GO:0005737,GO:0005768,GO:0005769,GO:0005783,GO:0005789,GO:0005829,GO:0006904,GO:0009986,GO:0015106,GO:0005886,GO:0015108,GO:0015701,GO:0030301,GO:0015705,GO:0030321,GO:0016020,GO:0030324,GO:0030425,GO:0030659,GO:0031205,GO:0032991,GO:0000166,GO:0055037,GO:0033005,GO:0003254,GO:0055085,GO:0034707,GO:0005254,GO:0035377,GO:0060081,GO:0071320,GO:0005260,GO:0097755,GO:1902161,GO:0005515,GO:0005524,GO:…	cytoplasm|endosome|early endosome|endoplasmic reticulum|endoplasmic reticulum membrane|cytosol|vesicle docking involved in exocytosis|cell surface|bicarbonate transmembrane transporter activity|plasma membrane|chloride transmembrane transporter activity|bicarbonate transport|cholesterol transport|iodide transport|transepithelial chloride transport|membrane|lung development|dendrite|cytoplasmic ve…	mmu02010,mmu04024,mmu04152,mmu04530,mmu04971,mmu04972,mmu04976	ABC transporters|cAMP signaling pathway|AMPK signaling pathway|Tight junction|Gastric acid secretion|Pancreatic secretion|Bile secretion
Chil4	72.6501220462777	132.312447663449	12.9877964291067	0.0981600496284568	-3.34872021136569	0.0441233031235596	0.229606479683607	Down	0.42868203435412	1.76236747599641	0.467910932611201	6.91605541157905	13.3981506262572	0.774455353312556	0.483024538189943	0.722779723243604	0.106670365255353	0.232495295284159	GeneID:104183,Genbank:NM_145126.2,MGI:MGI:1341098	chitinase-like 4		GO:0005975,GO:0006032,GO:0006954,GO:0008061,GO:0004568,GO:0005576,GO:0005737	carbohydrate metabolic process|chitin catabolic process|inflammatory response|chitin binding|chitinase activity|extracellular region|cytoplasm
Chil5	6.50913708356839	3.87195663429849	9.1463175328383	2.36219524046798	1.24012821148113	0.0417869789950836	0.222711770871967	Up	0.0278293152138745	0.0476708026790372	0.0186929164162422	0.0619280912709957	0.0186549138616257	0.113668238704441	0.0716734605249295	0.103227611376408	0.0923314712155817	0.0431234364180174	GeneID:229687,Genbank:XM_006502522.3,MGI:MGI:2676649	chitinase-like 5		GO:0006032,GO:0008061,GO:0004568,GO:0005576,GO:0005737	chitin catabolic process|chitin binding|chitinase activity|extracellular region|cytoplasm
Chrna7	11.2571866889649	6.9909613440898	15.52341203384	2.22049747807053	1.15088293276541	0.0103591436176923	0.0866396740642284	Up	0.180582221549619	0.265141767172263	0.15595309750423	0.147617073474417	0.129696705051833	0.316107512226841	0.373727737582913	0.417559974021173	0.462187235396219	0.431729324712949	GeneID:11441,Genbank:NM_007390.3,MGI:MGI:99779	cholinergic receptor, nicotinic, alpha polypeptide 7		GO:0095500,GO:0097061,GO:0097110,GO:0098793,GO:0005230,GO:0098815,GO:0005515,GO:0005737,GO:0140059,GO:0005886,GO:1900273,GO:0005887,GO:0005892,GO:1901214,GO:0008144,GO:0006811,GO:0008179,GO:0006816,GO:0008284,GO:0006874,GO:0008306,GO:0009409,GO:0009897,GO:0022848,GO:0014061,GO:0030054,GO:0014069,GO:0030317,GO:0015464,GO:0030424,GO:0030425,GO:0030426,GO:0030673,GO:0000187,GO:0035094,GO:0032094,GO:…	acetylcholine receptor signaling pathway|dendritic spine organization|scaffold protein binding|presynapse|extracellular ligand-gated ion channel activity|modulation of excitatory postsynaptic potential|protein binding|cytoplasm|dendrite arborization|plasma membrane|positive regulation of long-term synaptic potentiation|integral component of plasma membrane|acetylcholine-gated channel complex|regu…	mmu04020,mmu04080,mmu04725,mmu05204,mmu05033	Calcium signaling pathway|Neuroactive ligand-receptor interaction|Cholinergic synapse|Chemical carcinogenesis|Nicotine addiction
Cib4	6.96382048305251	9.66583328311724	4.26180768298777	0.440914669036515	-1.18142861930773	0.0405982019195453	0.218677309295191	Down	0.630496628449403	0.792016335938861	0.564671734859471	0.534488832268408	0.774845172181096	0.198096146273624	0.270637125293808	0.354349799382416	0.278912989672004	0.390799141980423	GeneID:73259,Genbank:XM_006504153.2,MGI:MGI:1920509	calcium and integrin binding family member 4		GO:0008150,GO:0046872,GO:0000287,GO:0005509,GO:0005575	biological_process|metal ion binding|magnesium ion binding|calcium ion binding|cellular_component
Cldnd2	19.6732326524241	12.2864412076775	27.0600240971707	2.20242978741977	1.13909602733824	0.00437868325884655	0.0468846146371683	Up	0.352565289692114	0.388243301930814	0.0761199642580169	0.384273016663562	0.303860851835724	1.11563951659546	0.437795349739984	0.611427104816718	0.701839875972036	0.538519514820517	GeneID:74276,Genbank:XM_017312347.1,MGI:MGI:1921526	claudin domain containing 2		GO:0016020,GO:0016021,GO:0003674,GO:0005575,GO:0008150	membrane|integral component of membrane|molecular_function|cellular_component|biological_process
Clmp	231.576653806748	147.224525296915	315.928782316581	2.14589778217612	1.10158135630887	1.35783526006983e-08	1.05682893496038e-06	Up	1.70283317646323	2.66117488875457	1.22213277101477	1.34590066222831	1.44246852594146	4.33141685452195	3.08643355105339	3.99982391925587	3.05311727235014	3.94714174826209	GeneID:71566,Genbank:NM_133733.4,MGI:MGI:1918816	CXADR-like membrane protein		GO:0005923,GO:0016020,GO:0016021,GO:0030054,GO:0048565,GO:0003674,GO:0005881,GO:0005886	bicellular tight junction|membrane|integral component of membrane|cell junction|digestive tract development|molecular_function|cytoplasmic microtubule|plasma membrane
Cma1	53.061631885314	34.577683082324	71.545580688304	2.06912593067515	1.04902145284981	0.0130808996579181	0.101898966834783	Up	1.13823601323536	1.78022020463322	2.09420686988019	1.17992087398703	2.13971006262853	6.34392306965563	2.43759630969905	2.60333320500403	3.44802984938555	2.85271422601611	GeneID:17228,Genbank:NM_010780.3,MGI:MGI:96941	chymase 1, mast cell		GO:0031012,GO:0005576,GO:0005615,GO:0034769,GO:0005622,GO:0005737,GO:0006508,GO:0006955,GO:0042277,GO:0008233,GO:0043231,GO:0008236,GO:0045766,GO:0016485,GO:0050720,GO:0016787,GO:0004175,GO:0022617,GO:0004252,GO:0030141	extracellular matrix|extracellular region|extracellular space|basement membrane disassembly|intracellular|cytoplasm|proteolysis|immune response|peptide binding|peptidase activity|intracellular membrane-bounded organelle|serine-type peptidase activity|positive regulation of angiogenesis|protein processing|interleukin-1 beta biosynthetic process|hydrolase activity|endopeptidase activity|extracellul…	mmu04614	Renin-angiotensin system
Cntn2	3.06223706706745	1.22728600891801	4.89718812521689	3.99025825246253	1.99648212175838	0.0446316982927893	0.231282313548289	Up	0.0111485975659592	0	0	0.0106323344230308	0.0112099125870986	0.00525417769386829	0.0323019406545777	0.0169173925095253	0.061031131097496	0.0207306217026575	GeneID:21367,Genbank:NM_177129.5,MGI:MGI:104518	contactin 2		GO:0007411,GO:0007413,GO:0007612,GO:0007628,GO:0008076,GO:0009986,GO:0043025,GO:0010769,GO:0043209,GO:0010954,GO:0043621,GO:0016020,GO:0044224,GO:0045163,GO:0045202,GO:0045665,GO:0048168,GO:0048710,GO:0060168,GO:0000226,GO:0001764,GO:0005515,GO:0005886,GO:0007155,GO:0007160,GO:0007399,GO:0007409,GO:0021853,GO:0022010,GO:0030246,GO:0030424,GO:0031133,GO:0031175,GO:0031225,GO:0071205,GO:0031623,GO:…	axon guidance|axonal fasciculation|learning|adult walking behavior|voltage-gated potassium channel complex|cell surface|neuronal cell body|regulation of cell morphogenesis involved in differentiation|myelin sheath|positive regulation of protein processing|protein self-association|membrane|juxtaparanode region of axon|clustering of voltage-gated potassium channels|synapse|negative regulation of ne…	mmu04514	Cell adhesion molecules (CAMs)
Cntnap2	34.1523656320547	1.64715619604726	66.6575750680621	40.4682781317418	5.33871956055779	1.61446041422869e-26	9.40397151604114e-24	Up	0.00742702592907798	0.0229001005847667	0.0149661722374292	0.0070830992848457	0.0074678730624641	0.560040507157521	0.286920812992197	0.593559088432669	0.421364832600312	0.614563890034384	GeneID:66797,Genbank:NM_001004357.2,MGI:MGI:1914047	contactin associated protein-like 2		GO:0044224,GO:0030425,GO:0005794,GO:0030534,GO:0005886,GO:0044325,GO:0030673,GO:0007155,GO:0045163,GO:0007612,GO:0008038,GO:0008076,GO:0031175,GO:0009986,GO:0048812,GO:0033270,GO:0016020,GO:0071205,GO:0035176,GO:0016021,GO:0071625,GO:0042297,GO:0019899,GO:0002020,GO:0097060,GO:0042995,GO:0021761,GO:0005515,GO:0043025,GO:0030054,GO:0005769	juxtaparanode region of axon|dendrite|Golgi apparatus|adult behavior|plasma membrane|ion channel binding|axolemma|cell adhesion|clustering of voltage-gated potassium channels|learning|neuron recognition|voltage-gated potassium channel complex|neuron projection development|cell surface|neuron projection morphogenesis|paranode region of axon|membrane|protein localization to juxtaparanode region of …	mmu04514	Cell adhesion molecules (CAMs)
Col6a4	22.3472162947463	29.9381023590168	14.7563302304758	0.492894641534669	-1.02064879793864	0.0218654487244249	0.145316307551322	Down	0.184321819213461	0.284164094771073	0.164284669870568	0.229874451780571	0.171078970858752	0.0467752323307852	0.0616216085650576	0.021515259208132	0.25402379004166	0.138415519468687	GeneID:68553,Genbank:NM_026763.2,MGI:MGI:1915803	collagen, type VI, alpha 4		GO:0005581,GO:0007155,GO:0030198,GO:0032991,GO:0070208,GO:0003674,GO:0005576,GO:0005578	collagen trimer|cell adhesion|extracellular matrix organization|protein-containing complex|protein heterotrimerization|molecular_function|extracellular region|proteinaceous extracellular matrix	mmu04151,mmu04512,mmu04510,mmu04974,mmu05165	PI3K-Akt signaling pathway|ECM-receptor interaction|Focal adhesion|Protein digestion and absorption|Human papillomavirus infection
Colq	566.446163043962	244.672732151237	888.219593936688	3.63023531934757	1.860063069723	9.91617060025208e-18	3.58112585057504e-15	Up	2.15218115968577	6.69263931954475	2.50203012952438	2.88142109288433	2.28886489480605	13.9530278783232	12.2049729675338	13.8169233794995	11.2874160922633	9.9663776067974	GeneID:382864,Genbank:XM_006519194.1,MGI:MGI:1338761	collagen-like tail subunit (single strand of homotrimer) of asymmetric acetylcholinesterase		GO:0030054,GO:0031594,GO:0042135,GO:0045202,GO:0071340,GO:0090150,GO:0005515,GO:0005581,GO:0008582	cell junction|neuromuscular junction|neurotransmitter catabolic process|synapse|skeletal muscle acetylcholine-gated channel clustering|establishment of protein localization to membrane|protein binding|collagen trimer|regulation of synaptic growth at neuromuscular junction
Cpa1	2.33404774182883	0.617722086907855	4.05037339674981	6.55695090493664	2.7130250927467	0.019605465461191	0.134555640377319	Up	0	0.105201410845769	0	0	0	0.0964794640295322	0.0988570144574158	0.10354813871896	0.169799969993235	0.222054330094295	GeneID:109697,Genbank:NM_025350.4,MGI:MGI:88478	carboxypeptidase A1, pancreatic		GO:0005615,GO:0006508,GO:0008233,GO:0008237,GO:0008238,GO:0008270,GO:0016787,GO:0046872,GO:0004180,GO:0004181,GO:0005576	extracellular space|proteolysis|peptidase activity|metallopeptidase activity|exopeptidase activity|zinc ion binding|hydrolase activity|metal ion binding|carboxypeptidase activity|metallocarboxypeptidase activity|extracellular region	mmu04972,mmu04974	Pancreatic secretion|Protein digestion and absorption
Crabp1	13.2597047197067	2.27719633008752	24.2422131093258	10.6456403380881	3.41219082577666	3.57139085892462e-06	0.000147909643898169	Up	0.201779885247731	0.414771647249778	0.0677676489778355	0	0.067629877871168	2.53589414182361	2.14366875115825	0.884549000453363	1.94143611576554	0.625343597932098	GeneID:12903,Genbank:NM_013496.3,MGI:MGI:88490	cellular retinoic acid binding protein I		GO:0005829,GO:0008289,GO:0016918,GO:0019841,GO:0034653,GO:0001972,GO:0005501,GO:0005737	cytosol|lipid binding|retinal binding|retinol binding|retinoic acid catabolic process|retinoic acid binding|retinoid binding|cytoplasm
Cry1	368.094910175533	505.898248706774	230.291571644292	0.455213221696232	-1.13538563346746	1.66808979073372e-07	1.00402324504263e-05	Down	8.73834718003257	5.07778697620616	9.1090698163117	8.39780194874055	9.90160403827682	3.89650799866561	3.60301481290682	3.67199119210489	3.47902682444456	4.68715481814526	GeneID:12952,Genbank:NM_007771.3,MGI:MGI:1270841	cryptochrome 1 (photolyase-like)		GO:0005634,GO:0005737,GO:0005739,GO:0006094,GO:0006351,GO:0006355,GO:0032922,GO:0006975,GO:0007623,GO:0033762,GO:0035257,GO:0042593,GO:0042752,GO:2000850,GO:0042754,GO:0042826,GO:0000122,GO:0000166,GO:0000989,GO:0001046,GO:0001047,GO:0003690,GO:0005515,GO:0008134,GO:0009881,GO:0018298,GO:0019900,GO:0019901,GO:0019902,GO:0043153,GO:0019915,GO:0045744,GO:0031397,GO:0045892,GO:0032868,GO:0048511,GO:…	nucleus|cytoplasm|mitochondrion|gluconeogenesis|transcription, DNA-templated|regulation of transcription, DNA-templated|circadian regulation of gene expression|DNA damage induced protein phosphorylation|circadian rhythm|response to glucagon|nuclear hormone receptor binding|glucose homeostasis|regulation of circadian rhythm|negative regulation of glucocorticoid secretion|negative regulation of cir…	mmu04710	Circadian rhythm
Cryaa	18.8624362119829	37.338563781142	0.386308642823826	0.0103461034304413	-6.5947686703639	1.14169915109123e-28	8.24626462850173e-26	Down	1.28857676306747	1.78105815248195	1.61168662379577	1.73741890802241	1.65308813504863	0	0	0.0449504687849193	0	0.0413118258271452	GeneID:12954,Genbank:NM_001278569.1,MGI:MGI:88515	crystallin, alpha A		GO:0043154,GO:0007017,GO:0002088,GO:0046872,GO:0007021,GO:0002089,GO:0048596,GO:0010629,GO:0005212,GO:0051082,GO:0005515,GO:0005634,GO:0005654,GO:0005737,GO:0030307,GO:0051260,GO:0042542,GO:0005829,GO:0060561,GO:0006457,GO:0070141,GO:0042802,GO:0006915,GO:0001666,GO:0070309,GO:0043010,GO:0007005,GO:0001934,GO:0043066,GO:0007015	negative regulation of cysteine-type endopeptidase activity involved in apoptotic process|microtubule-based process|lens development in camera-type eye|metal ion binding|tubulin complex assembly|lens morphogenesis in camera-type eye|embryonic camera-type eye morphogenesis|negative regulation of gene expression|structural constituent of eye lens|unfolded protein binding|protein binding|nucleus|nuc…	mmu04141	Protein processing in endoplasmic reticulum
Cst8	42.1874065667308	58.4350101513227	25.939802982139	0.443908590329077	-1.17166546753717	5.60954804803532e-07	3.04179006316438e-05	Down	3.32294595418234	2.10608040049451	3.7944317296255	2.74652628901785	3.73103065454758	1.46165397455829	1.65813865009322	1.45669055105461	1.15760345046106	1.44175727260402	GeneID:13012,Genbank:NM_009978.2,MGI:MGI:107161	cystatin 8 (cystatin-related epididymal spermatogenic)		GO:0005615,GO:0005737,GO:0009986,GO:0010466,GO:0030414,GO:2000117,GO:0002020,GO:0004869,GO:0005576	extracellular space|cytoplasm|cell surface|negative regulation of peptidase activity|peptidase inhibitor activity|negative regulation of cysteine-type endopeptidase activity|protease binding|cysteine-type endopeptidase inhibitor activity|extracellular region
Cxcl3	9.14347964395095	4.53276160108657	13.7541976868153	3.03439688588922	1.60140979615077	0.00161606037953276	0.0225035636045995	Up	0.211954771406261	0.326765089483617	0	0.101069843037003	0.532801198945744	0.899021803324305	0.409411761249965	0.536049794743537	1.1075695095767	0.689720817051237	GeneID:330122,Genbank:NM_203320.3,MGI:MGI:3037818	chemokine (C-X-C motif) ligand 3		GO:0030593,GO:0005576,GO:0005615,GO:0032496,GO:0006935,GO:0006952,GO:0006954,GO:0042127,GO:0006955,GO:0045236,GO:0007186,GO:0070098,GO:0007204,GO:0090023,GO:0008009,GO:0002690,GO:0005125,GO:0005515	neutrophil chemotaxis|extracellular region|extracellular space|response to lipopolysaccharide|chemotaxis|defense response|inflammatory response|regulation of cell proliferation|immune response|CXCR chemokine receptor binding|G-protein coupled receptor signaling pathway|chemokine-mediated signaling pathway|positive regulation of cytosolic calcium ion concentration|positive regulation of neutrophil…	mmu04668,mmu04060,mmu04621,mmu04657,mmu04062,mmu05132,mmu05134,mmu05167	TNF signaling pathway|Cytokine-cytokine receptor interaction|NOD-like receptor signaling pathway|IL-17 signaling pathway|Chemokine signaling pathway|Salmonella infection|Legionellosis|Kaposi's sarcoma-associated herpesvirus infection
Cxcl5	18.6468978687247	11.9821554467991	25.3116402906503	2.11244466014768	1.07891354751257	0.0102448594771801	0.0859226324103303	Up	0.716627273613318	0.401747416780582	0.131279358647884	0.186393297484907	0.458543640541953	1.32024223090171	0.53481883606521	0.790867668186842	0.778126819012475	0.696563285474365	GeneID:20311,Genbank:NM_009141.3,MGI:MGI:1096868	chemokine (C-X-C motif) ligand 5		GO:0061844,GO:0030593,GO:0005125,GO:0070098,GO:0031100,GO:0005576,GO:0070951,GO:0032496,GO:0005615,GO:0071222,GO:0006935,GO:0006952,GO:0006954,GO:0090023,GO:0032642,GO:0006955,GO:0042119,GO:0007186,GO:0042127,GO:0008009,GO:0001776,GO:0045236,GO:0001816,GO:0046427,GO:0010976,GO:0002690	antimicrobial humoral immune response mediated by antimicrobial peptide|neutrophil chemotaxis|cytokine activity|chemokine-mediated signaling pathway|animal organ regeneration|extracellular region|regulation of neutrophil mediated killing of gram-negative bacterium|response to lipopolysaccharide|extracellular space|cellular response to lipopolysaccharide|chemotaxis|defense response|inflammatory re…	mmu04060,mmu04657,mmu04062,mmu05323,mmu05133	Cytokine-cytokine receptor interaction|IL-17 signaling pathway|Chemokine signaling pathway|Rheumatoid arthritis|Pertussis
Cxcl9	98.3030850088994	143.779409603928	52.8267604138709	0.367415338255971	-1.44451623990264	0.0284074420062178	0.173856085036457	Down	1.15126827470547	4.79026747760612	1.73993730349771	4.07306248686468	1.2882967923011	1.66273472173443	0.19727163952139	0.676253111110539	1.34919958257	1.01858892829435	GeneID:17329,Genbank:NM_008599.4,MGI:MGI:1352449	chemokine (C-X-C motif) ligand 9		GO:0045663,GO:0005615,GO:0048248,GO:0051607,GO:0006935,GO:0006952,GO:0006954,GO:0006955,GO:0007186,GO:0070098,GO:0008009,GO:1901741,GO:0009897,GO:0010818,GO:0032496,GO:0002690,GO:0042127,GO:0005125,GO:0045236,GO:0005576	positive regulation of myoblast differentiation|extracellular space|CXCR3 chemokine receptor binding|defense response to virus|chemotaxis|defense response|inflammatory response|immune response|G-protein coupled receptor signaling pathway|chemokine-mediated signaling pathway|chemokine activity|positive regulation of myoblast fusion|external side of plasma membrane|T cell chemotaxis|response to lip…	mmu04060,mmu04620,mmu04062	Cytokine-cytokine receptor interaction|Toll-like receptor signaling pathway|Chemokine signaling pathway
Cxcr1	25.1897308217758	15.3164768855548	35.0629847579969	2.28923302793382	1.1948643266477	0.00236560743647082	0.0298086346687743	Up	0.0970188656886572	0.270653064439539	0.167573446496066	0.304014556123892	0.19510489947006	0.326597363460711	0.361417384047936	0.799199007959622	0.455240176488028	0.489670387733263	GeneID:227288,Genbank:XM_011238503.2,MGI:MGI:2448715	chemokine (C-X-C motif) receptor 1		GO:0005886,GO:0006935,GO:0007165,GO:0007166,GO:0007186,GO:0016020,GO:0016021,GO:0016494,GO:0019959,GO:0031623,GO:0004871,GO:0004918,GO:0004930	plasma membrane|chemotaxis|signal transduction|cell surface receptor signaling pathway|G-protein coupled receptor signaling pathway|membrane|integral component of membrane|C-X-C chemokine receptor activity|interleukin-8 binding|receptor internalization|signal transducer activity|interleukin-8 receptor activity|G-protein coupled receptor activity	mmu04072,mmu04060,mmu04144,mmu04062	Phospholipase D signaling pathway|Cytokine-cytokine receptor interaction|Endocytosis|Chemokine signaling pathway
Cyp1a1	1120.02809181046	1975.41647739159	264.639706229328	0.133966537820302	-2.90005540576673	2.79536585585961e-09	2.56222950554604e-07	Down	31.3250933803804	16.3495196112047	38.5119144954208	54.410430877135	39.74127282476	3.53532174394449	5.91605001788745	2.15457554467254	4.91508617543939	8.3762830303584	GeneID:13076,Genbank:NM_009992.4,MGI:MGI:88588	cytochrome P450, family 1, subfamily a, polypeptide 1		GO:0006778,GO:0008202,GO:0008395,GO:0009308,GO:0009404,GO:0009636,GO:0009804,GO:0020037,GO:0009812,GO:0032451,GO:0016020,GO:0042904,GO:0016491,GO:0043231,GO:0046483,GO:0046872,GO:0050665,GO:0055114,GO:0070330,GO:0002933,GO:0003824,GO:0004497,GO:0005506,GO:0005737,GO:0005739,GO:0005783,GO:0016679,GO:0016705,GO:0016711,GO:0016712,GO:0017143,GO:0017144,GO:0070576,GO:0018894,GO:0071407,GO:0019341,GO:…	porphyrin-containing compound metabolic process|steroid metabolic process|steroid hydroxylase activity|amine metabolic process|toxin metabolic process|response to toxic substance|coumarin metabolic process|heme binding|flavonoid metabolic process|demethylase activity|membrane|9-cis-retinoic acid biosynthetic process|oxidoreductase activity|intracellular membrane-bounded organelle|heterocycle meta…	mmu00140,mmu00380,mmu00830,mmu00980,mmu04913,mmu05204	Steroid hormone biosynthesis|Tryptophan metabolism|Retinol metabolism|Metabolism of xenobiotics by cytochrome P450|Ovarian Steroidogenesis|Chemical carcinogenesis
Cys1	658.714355603636	904.643573138439	412.785138068833	0.456295883070032	-1.13195845776223	3.46985611493861e-07	1.9827592363116e-05	Down	17.1644470376668	11.1175959376965	21.1599676353199	21.4692920040618	18.6132879234876	7.57956978893833	8.92933557261949	7.9903667588321	8.02415681126939	9.56371112496926	GeneID:12879,Genbank:XM_006514952.3,MGI:MGI:2177632	cystin 1		GO:0042995,GO:0001822,GO:0043433,GO:0003682,GO:0045121,GO:0005515,GO:0005634,GO:0005737,GO:0005829,GO:0005856,GO:0045944,GO:0005886,GO:0048839,GO:0005929,GO:0005930,GO:0000978,GO:0016020,GO:0001077,GO:0036064,GO:0001191	cell projection|kidney development|negative regulation of DNA binding transcription factor activity|chromatin binding|membrane raft|protein binding|nucleus|cytoplasm|cytosol|cytoskeleton|positive regulation of transcription by RNA polymerase II|plasma membrane|inner ear development|cilium|axoneme|RNA polymerase II proximal promoter sequence-specific DNA binding|membrane|transcriptional activator …
D430041D05Rik	127.36772557324	62.9125009522911	191.822950194189	3.04904346974944	1.60835671877826	1.66874754912253e-27	1.11602127757428e-24	Up	0.172904909148102	0.29223196952513	0.274864696067805	0.194213345367136	0.243398191418095	0.720713072951715	0.671677045234669	0.827935189069165	0.791650783955779	0.671606284791011	GeneID:241589,Genbank:XM_011239527.1,MGI:MGI:2181743	RIKEN cDNA D430041D05 gene		GO:0003674,GO:0005575	molecular_function|cellular_component
Dclk3	38.4386671143274	61.5596414978959	15.317692730759	0.24882686705189	-2.00678582617992	1.91833605423672e-13	4.07522283898265e-11	Down	0.724784733612347	1.09360746214543	1.14976398843241	1.000065582389	0.651242082965244	0.319777846185934	0.253190392373924	0.24960489013101	0.199536808648997	0.157712441994196	GeneID:245038,Genbank:NM_172928.5,MGI:MGI:3039580	doublecortin-like kinase 3		GO:0005524,GO:0005634,GO:0005737,GO:0006468,GO:0016301,GO:0016310,GO:0016740,GO:0018105,GO:0018107,GO:0035556,GO:1900181,GO:0000166,GO:0004672,GO:0004674	ATP binding|nucleus|cytoplasm|protein phosphorylation|kinase activity|phosphorylation|transferase activity|peptidyl-serine phosphorylation|peptidyl-threonine phosphorylation|intracellular signal transduction|negative regulation of protein localization to nucleus|nucleotide binding|protein kinase activity|protein serine/threonine kinase activity
Dnah8	361.468988462654	178.07599903795	544.861977887358	3.05971596863676	1.61339773472904	5.83120991046522e-43	5.84967540851502e-40	Up	0.542631351213376	0.836560464571911	0.525426145605406	0.567909658886015	0.584588264334161	1.6473290261681	1.90572095542965	1.99258977265887	1.8728108154245	2.17527582154017	GeneID:13417,Genbank:NM_013811.3,MGI:MGI:107714	dynein, axonemal, heavy chain 8		GO:0036157,GO:0003777,GO:0005524,GO:0036158,GO:0005737,GO:0005856,GO:0005874,GO:0005929,GO:0007018,GO:0042995,GO:0045503,GO:0008569,GO:0045505,GO:0016887,GO:0051959,GO:0030286,GO:0000166,GO:0097228,GO:0003341,GO:0031514,GO:0003774	outer dynein arm|microtubule motor activity|ATP binding|outer dynein arm assembly|cytoplasm|cytoskeleton|microtubule|cilium|microtubule-based movement|cell projection|dynein light chain binding|ATP-dependent microtubule motor activity, minus-end-directed|dynein intermediate chain binding|ATPase activity|dynein light intermediate chain binding|dynein complex|nucleotide binding|sperm principal piec…	mmu05016	Huntington's disease
Dnmt3l	7.86406476986771	4.72020579711891	11.0079237426165	2.33208555214594	1.22162071452157	0.0238651928468867	0.154956413964845	Up	0.0808127180867316	0.103822366134308	0.0814227033411597	0.0963381088124238	0.101571464518121	0.266601305471868	0.21463449917964	0.245257838673672	0.14076226725956	0.244188477604496	GeneID:54427,Genbank:NM_001081695.2,MGI:MGI:1859287	DNA (cytosine-5-)-methyltransferase 3-like		GO:0060718,GO:0030234,GO:0005515,GO:0071514,GO:0032259,GO:0005634,GO:1905642,GO:0032776,GO:0005720,GO:1905643,GO:0005737,GO:0006306,GO:0007141,GO:0007283,GO:0035098,GO:0008047,GO:0043046,GO:0045892,GO:0010529,GO:0019899,GO:0000794,GO:0046872,GO:0001701,GO:0048863,GO:0030154,GO:0001890	chorionic trophoblast cell differentiation|enzyme regulator activity|protein binding|genetic imprinting|methylation|nucleus|negative regulation of DNA methylation|DNA methylation on cytosine|nuclear heterochromatin|positive regulation of DNA methylation|cytoplasm|DNA methylation|male meiosis I|spermatogenesis|ESC/E(Z) complex|enzyme activator activity|DNA methylation involved in gamete generation…
Doc2b	55.3275817147847	87.6503672942538	23.0047961353156	0.262460921105846	-1.92982546496131	0.000133105473817718	0.00301566567217884	Down	1.45819278556361	0.371941373230957	1.06168425286941	0.954180684678063	0.663541445790442	0.270877327086861	0.195314776196153	0.226118242147343	0.254257697767296	0.277085947813007	GeneID:13447,Genbank:NM_007873.3,MGI:MGI:1100497	double C2, beta		GO:0032024,GO:0005544,GO:0045956,GO:0005737,GO:0048791,GO:0005886,GO:0006906,GO:0008104,GO:0016020,GO:0070382,GO:0017158,GO:0019905,GO:0030276,GO:0005509,GO:0031201,GO:0005515,GO:0031340	positive regulation of insulin secretion|calcium-dependent phospholipid binding|positive regulation of calcium ion-dependent exocytosis|cytoplasm|calcium ion-regulated exocytosis of neurotransmitter|plasma membrane|vesicle fusion|protein localization|membrane|exocytic vesicle|regulation of calcium ion-dependent exocytosis|syntaxin binding|clathrin binding|calcium ion binding|SNARE complex|protein…
Dpcr1	33.0606428570812	50.8545058910066	15.2667798231557	0.30020505667435	-1.73597981687091	9.52876646949848e-08	6.10145163616078e-06	Down	1.21107539517722	1.10188507539525	1.22021675498479	0.814175802190237	0.558960816148307	0.280703041278414	0.402668597350099	0.160676832108626	0.335937710232474	0.332258379821412	GeneID:268949,Genbank:NM_001033366.3,MGI:MGI:2685476	diffuse panbronchiolitis critical region 1 (human)		GO:0016021,GO:1903955,GO:0003674,GO:0005575,GO:0016020	integral component of membrane|positive regulation of protein targeting to mitochondrion|molecular_function|cellular_component|membrane
Dppa2	4.22636318722453	1.63776435306161	6.81496202138745	4.16113710659758	2.05697782497234	0.00967411097602301	0.0827500814277818	Up	0	0	0.0560017047709676	0.0530082948025083	0.111775707475892	0.130975470230715	0.0805218649444484	0.253028759373534	0.27661386147275	0.206708115627632	GeneID:73703,Genbank:NM_028615.1,MGI:MGI:2157523	developmental pluripotency associated 2		GO:0006351,GO:0006355,GO:0019827,GO:0031060,GO:0060484,GO:2000648,GO:0003682,GO:0005634	transcription, DNA-templated|regulation of transcription, DNA-templated|stem cell population maintenance|regulation of histone methylation|lung-associated mesenchyme development|positive regulation of stem cell proliferation|chromatin binding|nucleus
Dppa3	0.96905547888244	0	1.93811095776488	Inf	Inf	0.0395916209678041	0.215268262516001	Up	0	0	0	0	0	0.124314615020938	0.127378109093052	0.0667113314240734	0.196909842953035	0.122622387662969	GeneID:73708,Genbank:NM_139218.1,MGI:MGI:1920958	developmental pluripotency-associated 3		GO:2000653,GO:0005515,GO:0005634,GO:0005737,GO:0006325,GO:0007275,GO:0035064,GO:0040016,GO:0044726,GO:0001939,GO:1901536,GO:0001940	regulation of genetic imprinting|protein binding|nucleus|cytoplasm|chromatin organization|multicellular organism development|methylated histone binding|embryonic cleavage|protection of DNA demethylation of female pronucleus|female pronucleus|negative regulation of DNA demethylation|male pronucleus
Dthd1	5.84181634176135	8.59452314770703	3.08910953581567	0.359427682342077	-1.47622656851125	0.0205896956922962	0.139298664337127	Down	0.132808755000969	0.25024726248376	0.0892074755522759	0.232207653329576	0.222565293609671	0.0625909038287609	0.08551111468044	0.0447844637709414	0.0660944815492746	0.0823185171180209	GeneID:100322896,Genbank:NM_001170705.1,MGI:MGI:4937018	death domain containing 1		GO:0003674	molecular_function
Duox2	24.5616464356467	14.370987790562	34.7523050807314	2.4182266095553	1.27394944440635	3.04668236449298e-05	0.000887321668639512	Up	0.115280677494265	0.118483456469565	0.160824228282761	0.135313628422382	0.0891651521497234	0.342697974566185	0.334014173622105	0.305009953898788	0.326575336008359	0.230851813828098	GeneID:214593,Genbank:XM_006499110.2,MGI:MGI:3036280	dual oxidase 2		GO:0016174,GO:0019221,GO:0030282,GO:0030878,GO:0035264,GO:0042403,GO:0042445,GO:0048839,GO:0048855,GO:0051591,GO:0005509,GO:0009566,GO:0009615	NAD(P)H oxidase activity|cytokine-mediated signaling pathway|bone mineralization|thyroid gland development|multicellular organism growth|thyroid hormone metabolic process|hormone metabolic process|inner ear development|adenohypophysis morphogenesis|response to cAMP|calcium ion binding|fertilization|response to virus	mmu04918	Thyroid hormone synthesis
Dusp27	12.2319053112839	7.80453174446195	16.6592788781059	2.13456481741229	1.09394197159913	0.0107699298283786	0.0890850311090393	Up	0.0938130249093798	0.0964193800273396	0.108024157973116	0.102250037477435	0.107804545694761	0.164218834302193	0.349474896575048	0.271154629092631	0.093375218281497	0.236744987460604	GeneID:240892,Genbank:NM_001160049.1,MGI:MGI:2685055	dual specificity phosphatase 27 (putative)		GO:0006470,GO:0008138,GO:0016311,GO:0016791,GO:0005575,GO:0005737	protein dephosphorylation|protein tyrosine/serine/threonine phosphatase activity|dephosphorylation|phosphatase activity|cellular_component|cytoplasm
Eif3j1	415.629001415594	598.604873173383	232.653129657804	0.388658930263031	-1.36342342928972	2.62256384500099e-44	3.38254538208449e-41	Down	13.0552895833277	13.0274050449289	14.2124459084216	12.066976941526	12.6775331113592	4.50922544315068	5.63509563513227	5.15620810439925	5.02864053695837	5.65333418264814	GeneID:78655,Genbank:NM_144545.4,MGI:MGI:1925905	eukaryotic translation initiation factor 3, subunit J1		GO:0005852,GO:0003743,GO:0005829	eukaryotic translation initiation factor 3 complex|translation initiation factor activity|cytosol	mmu03013	RNA transport
Eif3j2	198.316205883214	48.5479865210114	348.084425245416	7.16990446338626	2.84195389561935	3.25749560467376e-96	1.17641196267188e-92	Up	1.5163659669106	1.00843750090603	0.696502393090925	0.957008993287534	1.0762628270064	8.49162865961126	6.80564544506919	7.57977512163858	8.27889621369329	7.62965721865596	GeneID:100042807,Genbank:NM_001256055.1,MGI:MGI:3704486	eukaryotic translation initiation factor 3, subunit J2		GO:0005852,GO:0003743,GO:0005829	eukaryotic translation initiation factor 3 complex|translation initiation factor activity|cytosol	mmu03013	RNA transport
Eno1b	96.9401211172997	34.6819888712583	159.198253363341	4.59022848874945	2.19856596875484	0.00375646870044138	0.042285515467142	Up	0.859152275905014	1.41914189886656	0.927468506488466	1.05347201581913	0.925582970182197	7.31723743943206	1.06684600585102	1.52100317755387	7.54358098773015	6.96087815654928	GeneID:433182,Genbank:NM_001025388.1,MGI:MGI:3648653	enolase 1B, retrotransposed		GO:0042803,GO:0001227,GO:0043005,GO:0004634,GO:0045121,GO:0005515,GO:0005737,GO:0005829,GO:0005886,GO:0045296,GO:0006096,GO:0046982,GO:0009986,GO:0016020,GO:0051020,GO:0019899,GO:0000015,GO:0097060,GO:0030426,GO:0000977,GO:0099738,GO:0031072,GO:0001078	protein homodimerization activity|transcriptional repressor activity, RNA polymerase II transcription regulatory region sequence-specific DNA binding|neuron projection|phosphopyruvate hydratase activity|membrane raft|protein binding|cytoplasm|cytosol|plasma membrane|cadherin binding|glycolytic process|protein heterodimerization activity|cell surface|membrane|GTPase binding|enzyme binding|phosphop…	mmu00010,mmu03018,mmu04066	Glycolysis / Gluconeogenesis|RNA degradation|HIF-1 signaling pathway
Entpd8	69.5265188620681	100.760011775933	38.2930259482035	0.380041896316551	-1.39576962297244	4.04333265476367e-05	0.00111636785545975	Down	2.80930143309101	1.06270546341164	1.90666057308562	1.99080175816429	1.74585367909158	0.514882810567731	0.847882133040729	0.986796909672551	0.640793767410996	0.743672628831944	GeneID:72090,Genbank:XM_006498362.3,MGI:MGI:1919340	ectonucleoside triphosphate diphosphohydrolase 8		GO:0009124,GO:0009133,GO:0016020,GO:0016021,GO:0016787,GO:0017110,GO:0017111,GO:0046872,GO:0102490,GO:0000166,GO:0005524,GO:0005886	nucleoside monophosphate biosynthetic process|nucleoside diphosphate biosynthetic process|membrane|integral component of membrane|hydrolase activity|nucleoside-diphosphatase activity|nucleoside-triphosphatase activity|metal ion binding|8-oxo-dGTP phosphohydrolase activity|nucleotide binding|ATP binding|plasma membrane	mmu00230,mmu00240,mmu05169	Purine metabolism|Pyrimidine metabolism|Epstein-Barr virus infection
Erich5	13.4822461872772	19.2801278887215	7.6843644858329	0.398563978941659	-1.32711676541911	0.00129310997892019	0.0190134012738983	Down	0.295139882658928	0.583345365274835	0.320242071853172	0.433034933550794	0.502214463450711	0.0427985501208447	0.153486332631905	0.137802699759828	0.158179820531576	0.379943610258744	GeneID:239368,Genbank:NM_173421.2,MGI:MGI:2447772	glutamate rich 5		GO:0003674,GO:0005575,GO:0008150	molecular_function|cellular_component|biological_process
Esm1	304.551493604386	443.533271068365	165.569716140406	0.373297172817696	-1.42160351251837	1.08358648745742e-15	3.05723768812791e-13	Down	13.3381333561125	9.80699257624724	11.4488335400567	8.73309766418585	11.9155933753384	3.28810087775779	4.70687249530244	3.68469872225139	4.59549933054443	4.93655692187824	GeneID:71690,Genbank:NM_023612.3,MGI:MGI:1918940	endothelial cell-specific molecule 1		GO:0005171,GO:0005178,GO:0005520,GO:0005575,GO:0005576,GO:0008284,GO:1902204,GO:0001525,GO:0001558,GO:0002040	hepatocyte growth factor receptor binding|integrin binding|insulin-like growth factor binding|cellular_component|extracellular region|positive regulation of cell proliferation|positive regulation of hepatocyte growth factor receptor signaling pathway|angiogenesis|regulation of cell growth|sprouting angiogenesis
Esr2	91.4920617398463	123.494467449297	59.4896560303959	0.48171919972707	-1.05373566878472	6.91087808820464e-09	5.83129559059398e-07	Down	2.48693808597516	1.73150507708228	1.77824568495677	2.0045318452898	1.61330047747403	0.771290468388381	0.883273604189861	0.941419514599566	1.06998223804125	1.1038932733514	GeneID:13983,Genbank:NM_010157.3,MGI:MGI:109392	estrogen receptor 2 (beta)	ESR-like	GO:0003707,GO:0005496,GO:0005515,GO:0005634,GO:0005737,GO:0030284,GO:0005739,GO:0030518,GO:0005886,GO:0030520,GO:0005929,GO:0032993,GO:0033574,GO:0034056,GO:0045742,GO:0038052,GO:0045893,GO:0042127,GO:0045944,GO:0042562,GO:0046872,GO:0048471,GO:0048521,GO:0048662,GO:0000122,GO:1901215,GO:0050680,GO:0000978,GO:1903924,GO:0001046,GO:1990239,GO:0051091,GO:0001077,GO:1990841,GO:0001541,GO:2000252,GO:…	steroid hormone receptor activity|steroid binding|protein binding|nucleus|cytoplasm|estrogen receptor activity|mitochondrion|intracellular steroid hormone receptor signaling pathway|plasma membrane|intracellular estrogen receptor signaling pathway|cilium|protein-DNA complex|response to testosterone|estrogen response element binding|positive regulation of epidermal growth factor receptor signaling…	mmu04915,mmu04917,mmu05200,mmu05224,mmu01522	Estrogen signaling pathway|Prolactin signaling pathway|Pathways in cancer|Breast cancer|Endocrine resistance
Exd1	66.3753989890118	30.8033775740284	101.947420403995	3.30961824426524	1.72666481556169	1.24190347994477e-18	4.87501111681798e-16	Up	0.267439213301405	0.256544706402275	0.242512092375814	0.272058437181738	0.295801082091941	0.924295906427364	0.852366057723806	0.973978823885035	0.771954271117482	1.01946198250884	GeneID:241624,Genbank:XM_006499491.2,MGI:MGI:3045306	exonuclease 3'-5' domain containing 1		GO:0006139,GO:0008408,GO:0031047,GO:0034587,GO:0051321,GO:1990923,GO:0003676,GO:0003723,GO:0005737	nucleobase-containing compound metabolic process|3'-5' exonuclease activity|gene silencing by RNA|piRNA metabolic process|meiotic cell cycle|PET complex|nucleic acid binding|RNA binding|cytoplasm
Fam107a	800.304030119979	1208.52852797598	392.079532263978	0.324427204809658	-1.6240332932164	0.000228193443172574	0.00473467353805724	Down	21.3871360358884	7.79103026113771	15.0783720504141	24.9101328281615	12.4368264955154	5.7634494731058	5.52795939798494	3.4035555005898	5.8081608990574	6.82718549365557	GeneID:268709,Genbank:XM_006518019.2,MGI:MGI:3041256	family with sequence similarity 107, member A		GO:0016607,GO:0043005,GO:0001558,GO:0003674,GO:0005634	nuclear speck|neuron projection|regulation of cell growth|molecular_function|nucleus
Fam150a	11.0013368894666	15.0656143054751	6.93705947345822	0.460456462829876	-1.11886334210776	0.0145363217454198	0.109825255965291	Down	1.19453064934146	0.646167173842894	1.07685795590188	0.539628147963297	1.13788451858762	0.414816716555879	0.18215960356314	0.508809968343982	0.375459793789236	0.701434357400759	GeneID:620393,Genbank:NM_001195732.1,MGI:MGI:3645495	family with sequence similarity 150, member A		GO:0030298,GO:0030971,GO:0070374,GO:0070378,GO:0005575,GO:0005576,GO:0010976	receptor signaling protein tyrosine kinase activator activity|receptor tyrosine kinase binding|positive regulation of ERK1 and ERK2 cascade|positive regulation of ERK5 cascade|cellular_component|extracellular region|positive regulation of neuron projection development
Fam167b	22.1817769858598	14.3170759841795	30.04647798754	2.09864626134147	1.06945901273959	0.00822777403409446	0.0731506232071116	Up	0.22856987001226	1.52698064767874	0.460590292205289	0.926437872668626	0.86185109193872	2.10057460190569	0.717446404711605	2.02324726554155	2.04752862121503	1.70008666285269	GeneID:230766,Genbank:NM_182783.2,MGI:MGI:2668032	family with sequence similarity 167, member B		GO:0003674,GO:0005575,GO:0008150	molecular_function|cellular_component|biological_process
Fam71b	3.26954569688857	5.95468906985946	0.584402323917675	0.0981415346899831	-3.34899235802299	0.000928289815598044	0.0147136507950773	Down	0.172418915643951	0.0506311812928952	0.148903162959518	0.16443463504148	0.173367184643259	0	0	0	0.0490326488692792	0.0229007107553216	GeneID:432552,Genbank:NM_001013783.2,MGI:MGI:3650836	family with sequence similarity 71, member B		GO:0003674,GO:0005634,GO:0008150	molecular_function|nucleus|biological_process
Fcrl5	25.1315965405109	15.4462023962272	34.8169906847946	2.2540809573555	1.1725393321374	0.000744764288825387	0.0123403679188988	Up	0.296558824402481	0.320839950901159	0.251618770741778	0.178626910089702	0.125553615862678	0.647328070577776	0.391938313685044	0.77370474135987	0.310710361758454	0.59498113967602	GeneID:329693,Genbank:XM_017319623.1,MGI:MGI:3053558	Fc receptor-like 5		GO:0016020,GO:0016021,GO:0043235,GO:0050859,GO:0051280,GO:0005515,GO:0005886,GO:0009986	membrane|integral component of membrane|receptor complex|negative regulation of B cell receptor signaling pathway|negative regulation of release of sequestered calcium ion into cytosol|protein binding|plasma membrane|cell surface
Fgg	27.1963772123727	38.2153018903284	16.177452534417	0.423323949679729	-1.24016598301638	0.033017882105514	0.192413469864097	Down	1.43029327750096	0.472509745872616	0.411739806668364	1.60764219080732	0.796124064220161	0.192593475543801	0.222007016842577	0.516760124099357	0.660965678649801	0.47492951282343	GeneID:99571,Genbank:NM_133862.2,MGI:MGI:95526	fibrinogen gamma chain		GO:0007160,GO:0007165,GO:0007596,GO:0007599,GO:0009306,GO:0009897,GO:0009986,GO:0050839,GO:0030168,GO:0051258,GO:0030674,GO:0051592,GO:0031091,GO:0070374,GO:0070527,GO:0072378,GO:0072562,GO:0090277,GO:0090331,GO:1902042,GO:0002250,GO:0002376,GO:0005102,GO:0005198,GO:0005576,GO:0005577,GO:0005615,GO:0005737,GO:0005938,GO:0031639,GO:0034116,GO:0034622,GO:0042730,GO:0042803,GO:0045087,GO:0045907,GO:…	cell-matrix adhesion|signal transduction|blood coagulation|hemostasis|protein secretion|external side of plasma membrane|cell surface|cell adhesion molecule binding|platelet activation|protein polymerization|protein binding, bridging|response to calcium ion|platelet alpha granule|positive regulation of ERK1 and ERK2 cascade|platelet aggregation|blood coagulation, fibrin clot formation|blood micro…	mmu04610,mmu04611,mmu05150	Complement and coagulation cascades|Platelet activation|Staphylococcus aureus infection
Fgl1	7.95840202583431	11.8705385106578	4.04626554101083	0.340866215747326	-1.55272247807044	0.00428176140991196	0.0460761417036831	Down	0.285409996417425	0.419056262401514	0.492967387575729	0.622156312693385	0.532962287743611	0.192156755644609	0.0787568354029601	0.0824941331895572	0.243495467173972	0.227449236073262	GeneID:234199,Genbank:XM_011242187.1,MGI:MGI:102795	fibrinogen-like protein 1		GO:0035634,GO:0060612,GO:0005576,GO:0008203,GO:0010906	response to stilbenoid|adipose tissue development|extracellular region|cholesterol metabolic process|regulation of glucose metabolic process
Fkbp5	1132.11177031806	1651.87665846447	612.346882171647	0.370697702539647	-1.43168492104383	2.20477002277922e-05	0.000689974563281184	Down	28.9850605604733	13.1180254611089	20.8498931965844	30.2124147248733	17.9028336126497	11.0224558423482	7.31030314299348	6.81420868070872	7.78267058140515	9.55532745882445	GeneID:14229,Genbank:NM_010220.4,MGI:MGI:104670	FK506 binding protein 5		GO:0003755,GO:0005515,GO:0005528,GO:0005634,GO:0005654,GO:0005737,GO:0016853,GO:0031072,GO:0061077,GO:0000413	peptidyl-prolyl cis-trans isomerase activity|protein binding|FK506 binding|nucleus|nucleoplasm|cytoplasm|isomerase activity|heat shock protein binding|chaperone-mediated protein folding|protein peptidyl-prolyl isomerization	mmu04915	Estrogen signaling pathway
Fmo2	31588.1933515472	44283.2489556878	18893.1377474065	0.426642990136339	-1.22889875055995	6.22566685292539e-12	1.04089691077105e-09	Down	566.822033104219	396.881756574708	577.236113480278	665.675261480231	523.983797440306	233.432552097246	253.403542522772	227.925340626184	218.964116629092	266.176153910676	GeneID:55990,Genbank:XM_006496949.3,MGI:MGI:1916776	flavin containing monooxygenase 2		GO:0070995,GO:0005783,GO:0072592,GO:0006082,GO:0006739,GO:0006805,GO:0009404,GO:0016020,GO:0016021,GO:0016491,GO:0017144,GO:0043231,GO:0050660,GO:0004497,GO:0050661,GO:0055114,GO:0004499	NADPH oxidation|endoplasmic reticulum|oxygen metabolic process|organic acid metabolic process|NADP metabolic process|xenobiotic metabolic process|toxin metabolic process|membrane|integral component of membrane|oxidoreductase activity|drug metabolic process|intracellular membrane-bounded organelle|flavin adenine dinucleotide binding|monooxygenase activity|NADP binding|oxidation-reduction process|N…	mmu00982	Drug metabolism - cytochrome P450
Folh1	6.78675131735333	10.3110309318196	3.26247170288705	0.316405966043525	-1.66015129185207	0.00570425369624084	0.0569384792664571	Down	0.0899469807670923	0.145272172146956	0.233038061134834	0.0735272274023358	0.10336190958109	0.06055821527342	0.0248202223054112	0.0259980319699343	0.0383688069403483	0.0597338691688355	GeneID:53320,Genbank:NM_001159706.1,MGI:MGI:1858193	folate hydrolase 1		GO:0005887,GO:0006508,GO:0006760,GO:0008152,GO:0008233,GO:0008237,GO:0016020,GO:0016021,GO:0016787,GO:0016805,GO:0003824,GO:0043065,GO:0004180,GO:0046872,GO:0005886	integral component of plasma membrane|proteolysis|folic acid-containing compound metabolic process|metabolic process|peptidase activity|metallopeptidase activity|membrane|integral component of membrane|hydrolase activity|dipeptidase activity|catalytic activity|positive regulation of apoptotic process|carboxypeptidase activity|metal ion binding|plasma membrane	mmu00250,mmu04977	Alanine, aspartate and glutamate metabolism|Vitamin digestion and absorption
Frmd5	106.930828722323	49.2330701958338	164.628587248813	3.34386189189444	1.74151526249248	2.24491556386886e-20	1.03939590607128e-17	Up	0.401097632715508	0.507373668018031	0.487022642625459	0.539456674131723	0.527396999940231	1.35715059220188	1.84750472281121	1.73749630896415	1.4331182214796	2.08451045353777	GeneID:228564,Genbank:XM_017317740.1,MGI:MGI:2442557	FERM domain containing 5		GO:0005912,GO:0008092,GO:0019901,GO:0030054,GO:0030334,GO:0031032,GO:0045785,GO:2000146,GO:0005178,GO:0005200,GO:0005856	adherens junction|cytoskeletal protein binding|protein kinase binding|cell junction|regulation of cell migration|actomyosin structure organization|positive regulation of cell adhesion|negative regulation of cell motility|integrin binding|structural constituent of cytoskeleton|cytoskeleton
Fst	107.425819501088	144.521839382334	70.3297996198416	0.48663786677793	-1.03907950973801	2.47331257844102e-07	1.45949690290554e-05	Down	2.97899801223948	2.09284987755952	2.46957535212483	3.3804877385169	2.29393170512894	1.49281821519026	1.18362356876574	1.08720116706706	1.6326792361174	1.22708107612401	GeneID:14313,Genbank:NM_008046.3,MGI:MGI:95586	follistatin		GO:0045596,GO:0005576,GO:0005615,GO:0048185,GO:0005634,GO:0005737,GO:0007276,GO:0007389,GO:0008585,GO:0051798,GO:0030509,GO:0031069,GO:0032926,GO:0042475,GO:0000122,GO:0043395,GO:0001501,GO:0043616,GO:0002244	negative regulation of cell differentiation|extracellular region|extracellular space|activin binding|nucleus|cytoplasm|gamete generation|pattern specification process|female gonad development|positive regulation of hair follicle development|BMP signaling pathway|hair follicle morphogenesis|negative regulation of activin receptor signaling pathway|odontogenesis of dentin-containing tooth|negative …	mmu04350	TGF-beta signaling pathway
Gal	27.418438806482	41.6925453417108	13.1443322712532	0.31526816517252	-1.66534859650103	1.45986322486104e-08	1.12652778851777e-06	Down	3.16400867273051	3.64848726999018	2.7213703960055	3.09108884756086	3.02621934199484	0.509174167102925	1.11797524933601	0.780684822673706	1.15216202815152	1.506729166863	GeneID:14419,Genbank:NM_010253.3,MGI:MGI:95637	galanin		GO:0043065,GO:0019933,GO:0005184,GO:0045944,GO:0030141,GO:0005576,GO:0050672,GO:0005615,GO:0051464,GO:0005737,GO:0005794,GO:0006954,GO:0031763,GO:0007218,GO:0051795,GO:0031764,GO:1902608,GO:0031765,GO:0007399,GO:1902891,GO:0031766,GO:0007631,GO:0004966,GO:0031943,GO:0008285,GO:0005179,GO:0043025,GO:0010737	positive regulation of apoptotic process|cAMP-mediated signaling|neuropeptide hormone activity|positive regulation of transcription by RNA polymerase II|secretory granule|extracellular region|negative regulation of lymphocyte proliferation|extracellular space|positive regulation of cortisol secretion|cytoplasm|Golgi apparatus|inflammatory response|galanin receptor binding|neuropeptide signaling p…	mmu04080	Neuroactive ligand-receptor interaction
Gatm	192.146279970829	89.6101775475848	294.682382394074	3.28849233936169	1.7174263094763	2.64704903261647e-10	3.04444359120736e-08	Up	1.83088635801081	2.18753769493508	2.00611792099257	2.33541232979392	1.61083637831454	6.44996121575116	4.37646755645885	7.33926538237199	6.26430054762907	9.29854357834765	GeneID:67092,Genbank:NM_025961.5,MGI:MGI:1914342	glycine amidinotransferase (L-arginine:glycine amidinotransferase)		GO:0016020,GO:0005743,GO:0016740,GO:0005758,GO:0043434,GO:0006600,GO:0006601,GO:0007275,GO:0007584,GO:0046689,GO:0007611,GO:0010033,GO:0014889,GO:0015067,GO:0005739,GO:0015068	membrane|mitochondrial inner membrane|transferase activity|mitochondrial intermembrane space|response to peptide hormone|creatine metabolic process|creatine biosynthetic process|multicellular organism development|response to nutrient|response to mercury ion|learning or memory|response to organic substance|muscle atrophy|amidinotransferase activity|mitochondrion|glycine amidinotransferase activity	mmu00260,mmu00330	Glycine, serine and threonine metabolism|Arginine and proline metabolism
Gbp6	694.266926837874	450.439392153091	938.094461522657	2.08262083171408	1.05840020183695	0.000270968489489965	0.00546261308357139	Up	3.80328270692259	7.71562542471287	3.48666567991599	4.68157004447437	4.61349707970093	15.4649521366362	8.06184119643141	8.57862053770285	10.4762440023143	9.23078413314829	GeneID:100702,Genbank:XM_006534688.3,MGI:MGI:2140937	guanylate binding protein 6		GO:0035458,GO:0042832,GO:0044406,GO:0050830,GO:0071222,GO:0071346,GO:0003674,GO:0020005,GO:0031410	cellular response to interferon-beta|defense response to protozoan|adhesion of symbiont to host|defense response to Gram-positive bacterium|cellular response to lipopolysaccharide|cellular response to interferon-gamma|molecular_function|symbiont-containing vacuole membrane|cytoplasmic vesicle
Gchfr	66.9538897167996	20.7093553236906	113.198424109909	5.4660525323265	2.45049932516715	1.22541883950639e-29	9.21974499373623e-27	Up	1.37214599231525	2.02725961981171	1.72812891829011	1.9629081121463	1.5521540809987	9.13425844582301	8.77957160829914	10.4107858387711	12.2916821521589	7.89364562617054	GeneID:320415,Genbank:NM_177157.4,MGI:MGI:2443977	GTP cyclohydrolase I feedback regulator		GO:0043105,GO:0005654,GO:0044549,GO:0005737,GO:0009890,GO:0016020,GO:0016597,GO:0019899,GO:0051291,GO:0030425,GO:0065003,GO:0030742,GO:0031965,GO:0032991,GO:0004857,GO:0042470,GO:0005634	negative regulation of GTP cyclohydrolase I activity|nucleoplasm|GTP cyclohydrolase binding|cytoplasm|negative regulation of biosynthetic process|membrane|amino acid binding|enzyme binding|protein heterooligomerization|dendrite|protein-containing complex assembly|GTP-dependent protein binding|nuclear membrane|protein-containing complex|enzyme inhibitor activity|melanosome|nucleus
Gimap7	100.420955489427	65.1148122518628	135.727098726992	2.08442739882291	1.05965112355805	2.54781762198591e-05	0.00077320912269243	Up	2.33793294937678	4.28150674904696	2.09860761980377	2.3918269946763	2.39353276197785	7.01167736022349	3.65381445949265	7.05237079054555	5.8387104575546	5.29585703566325	GeneID:231932,Genbank:NM_146167.3,MGI:MGI:1349657	GTPase, IMAP family member 7		GO:0005829,GO:0042802,GO:0042803,GO:0043231,GO:0046039,GO:0003924,GO:0005525,GO:0005811	cytosol|identical protein binding|protein homodimerization activity|intracellular membrane-bounded organelle|GTP metabolic process|GTPase activity|GTP binding|lipid droplet
Gjb1	33.8021370090414	21.5306835538518	46.073590464231	2.13990374940923	1.09754590719986	2.09254793122317e-05	0.000660767715604686	Up	0.268370593646236	0.85812715226101	0.60088064654753	0.625638530861445	0.77955677908767	1.60207110004595	1.46875620650744	1.11613330949752	1.03879285125214	1.6357107997209	GeneID:14618,Genbank:NM_001302496.1,MGI:MGI:95719	gap junction protein, beta 1		GO:0005886,GO:0005921,GO:0005922,GO:0007154,GO:0015868,GO:0016020,GO:0016021,GO:0016328,GO:0030054,GO:0005243,GO:0042803,GO:0005737,GO:0051259,GO:0005783	plasma membrane|gap junction|connexin complex|cell communication|purine ribonucleotide transport|membrane|integral component of membrane|lateral plasma membrane|cell junction|gap junction channel activity|protein homodimerization activity|cytoplasm|protein complex oligomerization|endoplasmic reticulum
Gldc	12.3859422943534	19.4142336412536	5.35765094745324	0.275965100990064	-1.85744226198543	0.000404094431360368	0.00753003476438357	Down	0.313536265549182	0.131828346536719	0.24410677045279	0.448525800130127	0.200620414461684	0.107465632852974	0.0688211976473687	0.0432522080091615	0.0425554165219504	0.119253106733788	GeneID:104174,Genbank:NM_138595.2,MGI:MGI:1341155	glycine decarboxylase		GO:1990830,GO:0016594,GO:0005634,GO:0016829,GO:0005739,GO:0019464,GO:0005829,GO:0005886,GO:0005960,GO:0019899,GO:0006520,GO:0030170,GO:0006544,GO:0042803,GO:0006546,GO:0003824,GO:0046983,GO:0016491,GO:0004375,GO:0055114	cellular response to leukemia inhibitory factor|glycine binding|nucleus|lyase activity|mitochondrion|glycine decarboxylation via glycine cleavage system|cytosol|plasma membrane|glycine cleavage complex|enzyme binding|cellular amino acid metabolic process|pyridoxal phosphate binding|glycine metabolic process|protein homodimerization activity|glycine catabolic process|catalytic activity|protein dim…	mmu00630,mmu00260	Glyoxylate and dicarboxylate metabolism|Glycine, serine and threonine metabolism
Glo1	1701.34003141453	1084.11344975375	2318.56661307531	2.13867525912713	1.09671743733502	5.82110808448905e-49	9.5556135165108e-46	Up	28.2330572771869	27.7205717578601	27.6780647815956	25.5217115047463	29.3663299417758	60.5576958657257	57.150001237573	61.6437410258966	65.072561658381	60.124409904103	GeneID:109801,Genbank:NM_001113560.1,MGI:MGI:95742	glyoxalase 1		GO:0005829,GO:0005886,GO:0005975,GO:0006357,GO:0006749,GO:0008270,GO:0009438,GO:0016829,GO:0019243,GO:0030316,GO:0004462,GO:0043066,GO:0046872,GO:0005634	cytosol|plasma membrane|carbohydrate metabolic process|regulation of transcription by RNA polymerase II|glutathione metabolic process|zinc ion binding|methylglyoxal metabolic process|lyase activity|methylglyoxal catabolic process to D-lactate via S-lactoyl-glutathione|osteoclast differentiation|lactoylglutathione lyase activity|negative regulation of apoptotic process|metal ion binding|nucleus	mmu00620	Pyruvate metabolism
Gm10639	2.80298019355879	4.67454536799986	0.931415019117714	0.199252535977899	-2.327330008717	0.0221573386501679	0.14682387669948	Down	0.185157286005355	0.253735210598262	0.186554878078572	0.588610413110232	0.186175613453124	0.0581746882649468	0	0	0	0.229531151277594	GeneID:100042314,Genbank:NM_001122660.1,MGI:MGI:3704339	predicted gene 10639		GO:0008150,GO:0003674,GO:0004364,GO:0005575	biological_process|molecular_function|glutathione transferase activity|cellular_component
Gm11787	6.30621997956458	3.50599333166108	9.10644662746808	2.59739416650676	1.37706496623575	0.0242597968887445	0.156844261633139	Up	0.134856223307233	0.184803811719068	0.2264568936676	0.0857409168430572	0.135597905131692	0.635558469294543	0.347317644127054	0.318324236445204	0.49216521302539	0.250762782770771	GeneID:666513,Genbank:XM_017320471.1,MGI:MGI:3702103	predicted gene 11787				mmu04064,mmu04611,mmu04662,mmu04664,mmu04666,mmu04062,mmu04730,mmu05203,mmu05167,mmu05169	NF-kappa B signaling pathway|Platelet activation|B cell receptor signaling pathway|Fc epsilon RI signaling pathway|Fc gamma R-mediated phagocytosis|Chemokine signaling pathway|Long-term depression|Viral carcinogenesis|Kaposi's sarcoma-associated herpesvirus infection|Epstein-Barr virus infection
Gm14137	3.43798485457986	1.22728600891801	5.64868370024171	4.60258135365012	2.2024432223835	0.0145486825717901	0.109854188290035	Up	0.0351760608561417	0	0	0.0335471471182486	0.035369522042828	0.082889921003527	0.084932583337232	0.124548119900308	0.122541654249438	0.0817615855137826	GeneID:623781,Genbank:NM_001039223.3,MGI:MGI:3651144	predicted gene 14137		GO:0005856,GO:0005886,GO:0007266,GO:0008360,GO:0017049,GO:0030838,GO:0031274,GO:0005096,GO:0005737,GO:0005739	cytoskeleton|plasma membrane|Rho protein signal transduction|regulation of cell shape|GTP-Rho binding|positive regulation of actin filament polymerization|positive regulation of pseudopodium assembly|GTPase activator activity|cytoplasm|mitochondrion
Gm15816	4.62250334798096	2.45959758946143	6.78540910650049	2.75874766489191	1.4640135033539	0.0452831305440268	0.233288869681453	Up	0.0317869707265135	0.0653401809260109	0.12810761221031	0.0909449913479687	0.0639235852123474	0.179769042581839	0.306998506888969	0.225096690473921	0.158193136452153	0.206875601578715	GeneID:101056408,Genbank:NM_001282148.1,MGI:MGI:3802114	predicted gene 15816
Gm16486	3.66101860169643	6.17716718955911	1.14487001383374	0.185339003899529	-2.4317615718005	0.00573400647707471	0.0570462561744011	Down	0.00904619978582817	0.023243813313651	0.04557240858647	0.0172545866529714	0.0409317842087951	0.0085266942048572	0.00436840907421249	0.00457570594540433	0	0.00841062494619391	GeneID:637079,Genbank:XM_006509813.2,MGI:MGI:3708784	predicted gene 16486		GO:0003674,GO:0008150	molecular_function|biological_process
Gm2240	2.22611935301411	3.6757972605787	0.776441445449514	0.211230759045529	-2.24310816222074	0.0491091547179116	0.245030120680113	Down	0	0.170169255726582	0.100091444714961	0.157902240963273	0.166479932635595	0	0.063962733725056	0.0334989988366434	0	0.0307873275347786	GeneID:100039446,Genbank:XM_006498495.2,MGI:MGI:3780410	predicted gene 2240		GO:0003674,GO:0005575,GO:0008150	molecular_function|cellular_component|biological_process
Gm2457	14.0903325913401	20.1295864433875	8.05107873929276	0.399962451386451	-1.32206352924057	0.00635894523447799	0.0609790090807059	Down	0.644089424750966	1.24121963094896	2.4335666185175	1.45887530150873	2.10480330353671	0.758875784232291	0.855334496730805	0.488685394969183	0.160270897050331	0.973109306274635	GeneID:100039848,Genbank:XM_006538414.3,MGI:MGI:3780624	predicted gene, 2457				mmu04064,mmu04060,mmu04062	NF-kappa B signaling pathway|Cytokine-cytokine receptor interaction|Chemokine signaling pathway
Gm32719	19.399984323975	8.23945519002158	30.5605134579284	3.7090454105435	1.89104793113692	8.6238534930076e-08	5.64206241026225e-06	Up	0.581903876190867	0.418649411661318	0.351777698901127	0.33297443434197	0.64361465218926	1.91970195687672	1.40500665099941	1.82488235410103	1.73756474148417	2.00177410194575	GeneID:102635360,Genbank:XM_017315287.1,MGI:MGI:5591878	predicted gene, 32719
Gm3650	25.9336820208065	3.70706513080894	48.160298910804	12.9914898204917	3.69949497859001	3.30228730659589e-19	1.3867302766326e-16	Up	0.125740068351733	0.258466869537157	0.0844594475217158	0.0799449108093773	0.210719355294004	1.85679863601203	1.78111612372848	1.78083488920394	1.66871019461883	3.0005803066588	GeneID:100042074,Genbank:XM_006526420.3,MGI:MGI:3781826	predicted gene 3650
Gm38699	1.85875687267022	0.198042892627397	3.51947085271305	17.7712555397515	4.15147370630377	0.0313508203791806	0.18575890438592	Up	0	0	0	0.0654510815595856	0	0.12937576983095	0.132563986308036	0.0694273143828143	0.683088428904081	0.191421971580741	GeneID:105242430,Genbank:XM_011243947.2,MGI:MGI:5621584	predicted gene, 38699
Gm38702	2.4238957679774	0	4.84779153595481	Inf	Inf	0.000162006211139946	0.00360264304748029	Up	0	0	0	0	0	0.0220775846910827	0.0678649326344656	0.189560986903663	0.0932535831730105	0.195993490658875	GeneID:105242433,Genbank:XM_011243934.2,MGI:MGI:5621587	predicted gene, 38702
Gm39743	7.6640383823498	1.23448228836241	14.0935944763372	11.416603226469	3.51306156544117	0.00110059229378087	0.0168561450795599	Up	0.0270388417658613	0	0.0272429345765534	0.0257867419076864	0.0815626497032733	0.662637401570251	0.130570542904907	0.0820599535411911	0.349864539676286	0.678756404492313	GeneID:105244063,Genbank:XM_011238926.2,MGI:MGI:5622628	predicted gene, 39743
Gm40364	1.94777736520961	0.206471865781606	3.68908286463761	17.867242351264	4.15924507939777	0.00627606084347737	0.0605918116963312	Up	0	0	0	0	0.0279871837217114	0.0787069311819868	0.0268821705980692	0.112631308782027	0.166225233782851	0.129392560769232	GeneID:105244828,Genbank:XM_017321858.1,MGI:MGI:5623249	predicted gene, 40364
Gm40498	83.0395707299763	11.0960151128504	154.983126347102	13.967458116348	3.80399758903449	1.56139155924238e-17	5.42193218946916e-15	Up	0.303367251025059	0.214359430113505	0.152828553898697	0.216989315033396	0.133453122800962	3.1632716784572	1.92276024428861	2.41680263874039	4.37829670254893	2.80290210618999	GeneID:105244980,Genbank:XM_011242244.2,MGI:MGI:5623383	predicted gene, 40498
Gm40514	93.448131856026	35.2390016230275	151.657262089025	4.30367646936744	2.10556962678324	2.11756591197472e-07	1.25366844827959e-05	Up	0.799712160805338	0.724081295475344	0.422058735815365	0.85347471054508	0.459491665818652	3.05103959844892	1.96768379394254	1.71433757512721	4.16941938320133	3.52289401845277	GeneID:105244999,Genbank:XM_017313711.1,MGI:MGI:5623399	predicted gene, 40514
Gm40525	17.5981186547798	4.51704212118164	30.6791951883779	6.79187715441368	2.76381036490966	2.00265352430285e-11	2.93999306409241e-09	Up	0.0469745915729115	0.0321864403574573	0.110434711570847	0.0746655299068713	0.0787215704683262	0.472287280520764	0.378067101734819	0.380167448045692	0.732500805241642	0.43674214706085	GeneID:105245011,Genbank:XM_011242844.2,MGI:MGI:5623410	predicted gene, 40525
Gm40847	5.90307716023404	0.198042892627397	11.6081114278407	58.614127847953	5.87317653632004	5.46614023398485e-09	4.70009972405069e-07	Up	0	0	0	0.0358248956168763	0	0.424885884765154	0.32651728382418	0.456015619260937	0.448669224333098	0.523877679883227	GeneID:105245381,Genbank:XM_011243929.2,MGI:MGI:5623732	predicted gene, 40847
Gm40848	19.4208585743221	26.9302140861205	11.9115030625237	0.442310002602716	-1.1768702265098	0.000597843135708341	0.0103106528189929	Down	0.53884755656119	0.494480409523014	0.562304666402604	0.477188120853261	0.445059124941693	0.253951297042415	0.185863883764032	0.214152179862224	0.134083215691411	0.357849137025717	GeneID:105245383,Genbank:XM_017315299.1,MGI:MGI:5623733	predicted gene, 40848
Gm40991	144.899597475387	82.1086403359311	207.690554614843	2.52946040471646	1.33882965588118	2.25143920046282e-10	2.63187406442165e-08	Up	2.46605332757648	1.13756126004178	1.42819466416716	1.50000308083966	1.19099671893927	4.11808943387393	3.80699145560432	4.30194432468372	4.88976237563023	3.03298398167671	GeneID:105245547,Genbank:XM_017315686.1,MGI:MGI:5623876	predicted gene, 40991
Gm41035	64.9887046108661	11.4636545608918	118.51375466084	10.3382175406044	3.36991556032707	2.61895508648257e-16	7.8817453327693e-14	Up	0.267885951490667	0.200238893059035	0.196296720470335	0.371608488349142	0.318333682476207	2.77751963104794	1.62290637323477	2.58683352415967	3.68442170555433	3.75861146184632	GeneID:105245604,Genbank:XM_017315697.1,MGI:MGI:5623920	predicted gene, 41035
Gm5134	8.63272208693968	4.71207150356532	12.5533726703141	2.66408789866956	1.41364168334111	0.00648579778573301	0.0617364526183347	Up	0.0475788218945035	0.0855761862425671	0.0599224415437972	0.0680633518489539	0.0119601239366432	0.134539389310422	0.137854853236758	0.168462660963283	0.106552757355402	0.199061966477349	GeneID:333669,Genbank:XM_017314016.1,MGI:MGI:3646667	predicted gene 5134		GO:1904659,GO:0005412,GO:0005887,GO:0006814	glucose transmembrane transport|glucose:sodium symporter activity|integral component of plasma membrane|sodium ion transport
Gm7609	18.7510277933703	10.6568022582039	26.8452533285367	2.51907210794594	1.33289241952634	0.000129880462687383	0.00295371727297994	Up	0.0971936744556637	0.216436896607917	0.14689095805466	0.185385766147151	0.195456439829466	0.488597501920129	0.344188656342126	0.524395138545509	0.290220273037085	0.527128972791411	GeneID:665378,Genbank:XM_006496523.3,MGI:MGI:3644536	predicted pseudogene 7609
Gm8909	12.4809569100592	18.3212541900131	6.64065963010529	0.362456607022302	-1.46411980756934	0.00232262991276016	0.0294934798415683	Down	0.30989557251758	0.297271547001181	0.457944235375308	0.275842091720291	0.498559896309553	0.0778930333873052	0.0199531392642888	0.0626999645019825	0.39070251234215	0.134457256177357	GeneID:667977,Genbank:XM_011246573.2,MGI:MGI:3704134	predicted gene 8909		GO:0042605,GO:0002474,GO:0005102,GO:0005886	peptide antigen binding|antigen processing and presentation of peptide antigen via MHC class I|signaling receptor binding|plasma membrane	mmu04514,mmu04144,mmu04145,mmu04218,mmu04650,mmu04612,mmu05203,mmu05320,mmu05330,mmu05332,mmu05416,mmu04940,mmu05166,mmu05168,mmu05167,mmu05169,mmu05165	Cell adhesion molecules (CAMs)|Endocytosis|Phagosome|Cellular senescence|Natural killer cell mediated cytotoxicity|Antigen processing and presentation|Viral carcinogenesis|Autoimmune thyroid disease|Allograft rejection|Graft-versus-host disease|Viral myocarditis|Type I diabetes mellitus|HTLV-I infection|Herpes simplex infection|Kaposi's sarcoma-associated herpesvirus infection|Epstein-Barr virus …
Gm9733	42.2997043184862	23.0443560873156	61.5550525496568	2.67115524150136	1.41746382458247	0.000937587778327577	0.0148119182093273	Up	1.15348719306816	2.23159319811704	2.11929470300245	1.16478226654719	0.955155055015691	5.11644553897494	2.62126523869475	6.79549313381675	2.83649247987189	3.53275870066999	GeneID:751864,Genbank:XM_006530092.2,MGI:MGI:3780136	predicted gene 9733		GO:0008150,GO:0022409,GO:0050766,GO:0050870,GO:0003674,GO:0005575,GO:0005886	biological_process|positive regulation of cell-cell adhesion|positive regulation of phagocytosis|positive regulation of T cell activation|molecular_function|cellular_component|plasma membrane	mmu04380	Osteoclast differentiation
Gm996	9.66664662408196	13.1397868675654	6.19350638059848	0.47135516298873	-1.08511356415312	0.0247364204026	0.158729759491737	Down	0.0806143094065443	0.130199098777311	0.185652107532789	0.142779494315936	0.196854345622439	0.0868397566926788	0.066734816335258	0.0466010837787294	0.0917006840510005	0.0642432406756886	GeneID:381353,Genbank:NM_001005424.2,MGI:MGI:2685842	predicted gene 996		GO:0008150,GO:0016020,GO:0030054,GO:0042995,GO:0003674,GO:0005575,GO:0005886	biological_process|membrane|cell junction|cell projection|molecular_function|cellular_component|plasma membrane
Gnmt	133.698152010818	186.708117005138	80.6881870164989	0.432162180791949	-1.21035526973118	7.49768608125942e-12	1.21969114927298e-09	Down	10.8198597769757	7.30619720749802	9.26893332220876	11.2659576782157	8.67195904911983	4.43412885554333	4.24050612015589	3.75432238996835	4.94246249866935	3.69340532763151	GeneID:14711,Genbank:NM_010321.1,MGI:MGI:1202304	glycine N-methyltransferase		GO:0046500,GO:0005977,GO:0051289,GO:0006111,GO:0006555,GO:0006730,GO:0008168,GO:0016594,GO:0016740,GO:0017174,GO:0032259,GO:0005542,GO:0042802,GO:0005737,GO:0005829	S-adenosylmethionine metabolic process|glycogen metabolic process|protein homotetramerization|regulation of gluconeogenesis|methionine metabolic process|one-carbon metabolic process|methyltransferase activity|glycine binding|transferase activity|glycine N-methyltransferase activity|methylation|folic acid binding|identical protein binding|cytoplasm|cytosol	mmu00260	Glycine, serine and threonine metabolism
Golt1a	25.9195142985042	34.6315498074262	17.2074787895822	0.49687290592731	-1.00905121983375	0.00238093639684309	0.0299808706539719	Down	0.995681127566979	0.842753538784022	0.708138820589239	1.22886004595913	1.14838616723908	0.496853526484334	0.424247936637281	0.0888760083141565	0.932738336796713	0.571771817392638	GeneID:68338,Genbank:NM_026680.4,MGI:MGI:1915588	golgi transport 1A		GO:0005783,GO:0005802,GO:0006629,GO:0016020,GO:0016298,GO:0000137,GO:0005635	endoplasmic reticulum|trans-Golgi network|lipid metabolic process|membrane|lipase activity|Golgi cis cisterna|nuclear envelope
Gpr137c	126.602700515047	169.750166067985	83.4552349621094	0.49163566018949	-1.02433853126655	0.000103341646050685	0.00243817368405315	Down	1.57300777472846	0.713046669436871	1.15578661635011	1.23157715776096	0.973859906968983	0.51148981611378	0.616972002492347	0.583709283689155	0.519609962931544	0.632255583708299	GeneID:70713,Genbank:XM_017316189.1,MGI:MGI:1917963	G protein-coupled receptor 137C		GO:0003674,GO:0005575,GO:0008150	molecular_function|cellular_component|biological_process
Gpr176	11.7790572045691	16.6245802678002	6.93353414133787	0.417065214859425	-1.26165510498712	0.00415790073041685	0.04528299969188	Down	0.166935700400949	0.240203015025815	0.123343552564981	0.180432711326425	0.190234321208068	0.115389200119496	0.0429937252890927	0.101326350720864	0.033231328973712	0.093124202390631	GeneID:381413,Genbank:XM_011239648.2,MGI:MGI:2685858	G protein-coupled receptor 176		GO:0007165,GO:0007186,GO:0007193,GO:0016020,GO:0016021,GO:0030818,GO:0048511,GO:0048512,GO:0004871,GO:0004930,GO:0005886	signal transduction|G-protein coupled receptor signaling pathway|adenylate cyclase-inhibiting G-protein coupled receptor signaling pathway|membrane|integral component of membrane|negative regulation of cAMP biosynthetic process|rhythmic process|circadian behavior|signal transducer activity|G-protein coupled receptor activity|plasma membrane
Gpr21	18.6349215254003	25.6382315032668	11.6316115475337	0.453682288735541	-1.14024575534893	0.00094892597447465	0.0149517943464998	Down	0.657548846774495	0.530999197799672	0.615189819976416	0.716685068953721	0.401421747886593	0.13281152166364	0.272168811244535	0.30884122697588	0.280491513340152	0.371176953165269	GeneID:338346,Genbank:NM_177383.4,MGI:MGI:2441890	G protein-coupled receptor 21		GO:0005886,GO:0007165,GO:0007186,GO:0016020,GO:0016021,GO:0040018,GO:0042593,GO:0046627,GO:0001588,GO:0004871,GO:0004930	plasma membrane|signal transduction|G-protein coupled receptor signaling pathway|membrane|integral component of membrane|positive regulation of multicellular organism growth|glucose homeostasis|negative regulation of insulin receptor signaling pathway|dopamine neurotransmitter receptor activity, coupled via Gs|signal transducer activity|G-protein coupled receptor activity
Gpr85	10.7721679875069	14.6011403714663	6.94319560354746	0.475524200638187	-1.07240932950657	0.0196565063240611	0.13465297861415	Down	0.157684661852731	0.206265216375255	0.303306602201623	0.177724993721989	0.17296570412759	0.121605659817186	0.0830682646065237	0.101511847922999	0.0713403541215264	0.119950307995586	GeneID:64450,Genbank:XM_011241077.1,MGI:MGI:1927851	G protein-coupled receptor 85		GO:0005783,GO:0005886,GO:0005887,GO:0007165,GO:0007186,GO:0016020,GO:0016021,GO:0004871,GO:0004930,GO:0005057	endoplasmic reticulum|plasma membrane|integral component of plasma membrane|signal transduction|G-protein coupled receptor signaling pathway|membrane|integral component of membrane|signal transducer activity|G-protein coupled receptor activity|signal transducer activity, downstream of receptor
Greb1	56.0258762485893	32.8888147060873	79.1629377910913	2.40698664571938	1.2672281375715	1.09352199829668e-09	1.11557778097419e-07	Up	0.10110499652582	0.226165635069642	0.149806103859493	0.277925353383228	0.197342044954612	0.510128517802015	0.534187556292437	0.46928884125486	0.461728615206741	0.376005936679437	GeneID:268527,Genbank:XM_006515096.2,MGI:MGI:2149712	gene regulated by estrogen in breast cancer protein		GO:0016020,GO:0016021	membrane|integral component of membrane
Grik2	25.1271650371328	34.6709689213448	15.5833611529207	0.449464253170237	-1.15372171513157	0.000123563097937438	0.00282454224838621	Down	0.154577294232732	0.148622033828424	0.17081607065332	0.190218340195357	0.175482591222378	0.0705001075201934	0.0963165957091109	0.025221791969353	0.0843725974026283	0.111264684535007	GeneID:14806,Genbank:XM_011243123.2,MGI:MGI:95815	glutamate receptor, ionotropic, kainate 2 (beta 2)		GO:0006886,GO:0007268,GO:0008066,GO:0008328,GO:0030425,GO:0031624,GO:0014069,GO:0031625,GO:0015277,GO:0032839,GO:0032983,GO:0035249,GO:0043524,GO:0043525,GO:0038023,GO:0045202,GO:0042391,GO:0045211,GO:0001662,GO:0060080,GO:0046328,GO:0004970,GO:0098839,GO:0048169,GO:0005216,GO:1904315,GO:0048172,GO:0005234,GO:0005515,GO:0005886,GO:0005887,GO:0006811,GO:0006874,GO:0016020,GO:0016021,GO:0019228,GO:…	intracellular protein transport|chemical synaptic transmission|glutamate receptor activity|ionotropic glutamate receptor complex|dendrite|ubiquitin conjugating enzyme binding|postsynaptic density|ubiquitin protein ligase binding|kainate selective glutamate receptor activity|dendrite cytoplasm|kainate selective glutamate receptor complex|synaptic transmission, glutamatergic|negative regulation of …	mmu04080,mmu04724	Neuroactive ligand-receptor interaction|Glutamatergic synapse
Grik3	35.921310579377	2.25379391391064	69.5888272448433	30.8763045349151	4.94842818725411	5.05865532341308e-43	5.3731846573453e-40	Up	0.0113479518928986	0.0174948385975766	0.0171504116378113	0.0162336857386666	0	0.379717272072474	0.416474297154561	0.430497547372137	0.355792288024322	0.390374375198003	GeneID:14807,Genbank:XM_006502772.2,MGI:MGI:95816	glutamate receptor, ionotropic, kainate 3		GO:0043195,GO:0030054,GO:0005234,GO:0043204,GO:0030424,GO:0005515,GO:0045202,GO:0030425,GO:0005886,GO:0045211,GO:0005887,GO:0006811,GO:0007215,GO:0007216,GO:0032839,GO:0008066,GO:0032983,GO:0050804,GO:0035249,GO:0015277,GO:0051967,GO:0038023,GO:0001640,GO:0098839,GO:0042391,GO:0016020,GO:0004970,GO:1904315,GO:0042734,GO:0016021,GO:0005216	terminal bouton|cell junction|extracellularly glutamate-gated ion channel activity|perikaryon|axon|protein binding|synapse|dendrite|plasma membrane|postsynaptic membrane|integral component of plasma membrane|ion transport|glutamate receptor signaling pathway|G-protein coupled glutamate receptor signaling pathway|dendrite cytoplasm|glutamate receptor activity|kainate selective glutamate receptor c…	mmu04080,mmu04724	Neuroactive ligand-receptor interaction|Glutamatergic synapse
Grm4	18.5240409268471	29.875362198187	7.1727196555071	0.240088123716283	-2.0583640544152	1.48695857244695e-08	1.14255365713509e-06	Down	0.200281519763218	0.2058458298851	0.252241589481238	0.342220862399578	0.209773986899276	0.0471949358387037	0.0322386427098132	0.0844212083924692	0.0581428300716314	0.0775874946691743	GeneID:268934,Genbank:NM_001013385.2,MGI:MGI:1351341	glutamate receptor, metabotropic 4		GO:0048306,GO:0008066,GO:0004930,GO:0048787,GO:0005516,GO:0051966,GO:0016020,GO:0005622,GO:0005886,GO:0005887,GO:0007165,GO:0016021,GO:0007186,GO:0031410,GO:0007196,GO:0042734,GO:0043005,GO:0007216,GO:0000187,GO:0043195,GO:0007268,GO:0001642,GO:0043198,GO:0007612,GO:0004871	calcium-dependent protein binding|glutamate receptor activity|G-protein coupled receptor activity|presynaptic active zone membrane|calmodulin binding|regulation of synaptic transmission, glutamatergic|membrane|intracellular|plasma membrane|integral component of plasma membrane|signal transduction|integral component of membrane|G-protein coupled receptor signaling pathway|cytoplasmic vesicle|adeny…	mmu04072,mmu04080,mmu04724,mmu04742	Phospholipase D signaling pathway|Neuroactive ligand-receptor interaction|Glutamatergic synapse|Taste transduction
Gsta3	3941.13784411083	5509.17653005791	2373.09915816376	0.430753878590783	-1.21506430807499	1.18279046307776e-10	1.47294119943414e-08	Down	188.5306754161	119.594466726768	202.882871693259	200.282260908925	183.806750409568	73.4879283502312	73.8427512948389	81.8886979859747	75.9007131459597	92.2370931409011	GeneID:14859,Genbank:NM_001077353.2,MGI:MGI:95856	glutathione S-transferase, alpha 3		GO:0005829,GO:0008152,GO:0016740,GO:0046223,GO:0001657,GO:0004364,GO:0005737	cytosol|metabolic process|transferase activity|aflatoxin catabolic process|ureteric bud development|glutathione transferase activity|cytoplasm	mmu00480,mmu00980,mmu00982,mmu00983,mmu05200,mmu05204,mmu05225,mmu05418,mmu01524	Glutathione metabolism|Metabolism of xenobiotics by cytochrome P450|Drug metabolism - cytochrome P450|Drug metabolism - other enzymes|Pathways in cancer|Chemical carcinogenesis|Hepatocellular carcinoma|Fluid shear stress and atherosclerosis|Platinum drug resistance
Gstm6	48.5614989287839	72.1459907227421	24.9770071348258	0.34620090298313	-1.53031860724929	6.28966772842185e-12	1.04194981809278e-09	Down	2.40229709535153	3.03018395733694	2.60379586241289	2.29105283872137	2.45210786607918	0.8577037372396	0.773379369513683	1.1046532207468	0.760800108467663	1.04907506962131	GeneID:14867,Genbank:XM_006501025.3,MGI:MGI:1309467	glutathione S-transferase, mu 6		GO:0016740,GO:0004364,GO:0005737,GO:0008152	transferase activity|glutathione transferase activity|cytoplasm|metabolic process	mmu00480,mmu00980,mmu00982,mmu00983,mmu05200,mmu05204,mmu05225,mmu05418,mmu01524	Glutathione metabolism|Metabolism of xenobiotics by cytochrome P450|Drug metabolism - cytochrome P450|Drug metabolism - other enzymes|Pathways in cancer|Chemical carcinogenesis|Hepatocellular carcinoma|Fluid shear stress and atherosclerosis|Platinum drug resistance
Gzmk	15.3990342342308	24.75081609621	6.04725237225168	0.24432537289862	-2.03312440134263	4.17592482756336e-05	0.00114596769926006	Down	2.7924773513114	1.26002598899364	1.71558252778485	1.23414956061976	1.16422443799937	0.449384776268869	0.26311942736898	0.620112148919228	0.474539461594729	0.253295740172496	GeneID:14945,Genbank:NM_008196.1,MGI:MGI:1298232	granzyme K		GO:0008236,GO:0016787,GO:0030141,GO:0043065,GO:0051354,GO:0004252,GO:0006508,GO:0008233	serine-type peptidase activity|hydrolase activity|secretory granule|positive regulation of apoptotic process|negative regulation of oxidoreductase activity|serine-type endopeptidase activity|proteolysis|peptidase activity
H2-Q7	2871.84537175358	1852.59715288191	3891.09359062526	2.10034522862796	1.07062647965085	0.00105342119792552	0.0162439167984125	Up	49.4824006874719	72.9469733367648	62.0633424207767	82.0902293680989	49.8957916539272	210.892864993517	95.8515295217827	93.7209080069696	150.690641573328	131.421901126609	GeneID:15018,Genbank:NM_010394.4,MGI:MGI:95936	histocompatibility 2, Q region locus 7		GO:0042608,GO:0005102,GO:0042612,GO:0005783,GO:0046977,GO:0005794,GO:0005797,GO:0005886,GO:0007566,GO:0009986,GO:0046982,GO:0016020,GO:0070971,GO:0016021,GO:0071346,GO:0030881,GO:0042277,GO:0002376,GO:0042605,GO:0002474	T cell receptor binding|signaling receptor binding|MHC class I protein complex|endoplasmic reticulum|TAP binding|Golgi apparatus|Golgi medial cisterna|plasma membrane|embryo implantation|cell surface|protein heterodimerization activity|membrane|endoplasmic reticulum exit site|integral component of membrane|cellular response to interferon-gamma|beta-2-microglobulin binding|peptide binding|immune s…	mmu04514,mmu04144,mmu04145,mmu04218,mmu04650,mmu04612,mmu05203,mmu05320,mmu05330,mmu05332,mmu05416,mmu04940,mmu05166,mmu05168,mmu05167,mmu05169,mmu05165	Cell adhesion molecules (CAMs)|Endocytosis|Phagosome|Cellular senescence|Natural killer cell mediated cytotoxicity|Antigen processing and presentation|Viral carcinogenesis|Autoimmune thyroid disease|Allograft rejection|Graft-versus-host disease|Viral myocarditis|Type I diabetes mellitus|HTLV-I infection|Herpes simplex infection|Kaposi's sarcoma-associated herpesvirus infection|Epstein-Barr virus …
H2-T24	2713.05831986445	1079.68252258397	4346.43411714494	4.02565941953266	2.00922512195237	3.33232276705971e-151	2.00572507349324e-147	Up	19.8918982170957	25.3217718319555	16.4707750022654	21.4275325395935	18.6574927276353	82.5381641559966	76.6405954033325	90.1333565107733	88.8740968975505	82.5311190979134	GeneID:15042,Genbank:XM_011246307.2,MGI:MGI:95958	histocompatibility 2, T region locus 24		GO:0042605,GO:0002474,GO:0005102,GO:0005886	peptide antigen binding|antigen processing and presentation of peptide antigen via MHC class I|signaling receptor binding|plasma membrane	mmu04514,mmu04144,mmu04145,mmu04218,mmu04650,mmu04612,mmu05203,mmu05320,mmu05330,mmu05332,mmu05416,mmu04940,mmu05166,mmu05168,mmu05167,mmu05169,mmu05165	Cell adhesion molecules (CAMs)|Endocytosis|Phagosome|Cellular senescence|Natural killer cell mediated cytotoxicity|Antigen processing and presentation|Viral carcinogenesis|Autoimmune thyroid disease|Allograft rejection|Graft-versus-host disease|Viral myocarditis|Type I diabetes mellitus|HTLV-I infection|Herpes simplex infection|Kaposi's sarcoma-associated herpesvirus infection|Epstein-Barr virus …
Hamp	79.0311161336474	49.681471073139	108.380761194156	2.18151272200862	1.1253288871571	0.00117664302033318	0.0177203027674364	Up	4.77971424380068	8.56179684673149	6.74210903678729	6.38172900047058	6.59108804690755	7.59452145587404	21.6304153051279	12.7099441965825	18.3500033394967	13.5856292437836	GeneID:84506,Genbank:NM_032541.1,MGI:MGI:1933533	hepcidin antimicrobial peptide		GO:0042742,GO:0005507,GO:0043032,GO:0005576,GO:0045779,GO:0005615,GO:0005634,GO:0006879,GO:0045944,GO:0007259,GO:0050728,GO:0031668,GO:0050832,GO:0034760,GO:0055072,GO:0000122,GO:0002262,GO:1903364,GO:0005179	defense response to bacterium|copper ion binding|positive regulation of macrophage activation|extracellular region|negative regulation of bone resorption|extracellular space|nucleus|cellular iron ion homeostasis|positive regulation of transcription by RNA polymerase II|JAK-STAT cascade|negative regulation of inflammatory response|cellular response to extracellular stimulus|defense response to fun…
Hba-a1	8755.9346228565	11864.6783749047	5647.19087080833	0.475966620616776	-1.07106769353733	0.000102809645953196	0.00242988714263987	Down	1263.06483496843	1152.95759100223	801.535870366668	866.918894448943	1482.31069531081	847.350654733161	342.595615333913	549.50589121903	619.89285116914	364.166774692866	GeneID:15122,Genbank:NM_008218.2,MGI:MGI:96015	hemoglobin alpha, adult chain 1		GO:0005833,GO:0019825,GO:0020037,GO:0022627,GO:0031720,GO:0031838,GO:0035634,GO:0043177,GO:0043209,GO:0048821,GO:0001701,GO:0004601,GO:0005615	hemoglobin complex|oxygen binding|heme binding|cytosolic small ribosomal subunit|haptoglobin binding|haptoglobin-hemoglobin complex|response to stilbenoid|organic acid binding|myelin sheath|erythrocyte development|in utero embryonic development|peroxidase activity|extracellular space	mmu05144,mmu05143	Malaria|African trypanosomiasis
Hba-a2	3920.87502351389	5290.81916446561	2550.93088256216	0.482142897586599	-1.0524672988761	0.00918987231865993	0.0793219524178023	Down	630.638480858409	487.941147638355	356.892846560193	245.61802963496	743.355904792991	394.746155493634	176.835883994707	178.054794930172	292.104385111598	178.963563263403	GeneID:110257,Genbank:NM_001083955.1,MGI:MGI:96016	hemoglobin alpha, adult chain 2		GO:0005833,GO:0019825,GO:0020037,GO:0022627,GO:0031720,GO:0031838,GO:0043177,GO:0048821,GO:0001701,GO:0004601,GO:0005615	hemoglobin complex|oxygen binding|heme binding|cytosolic small ribosomal subunit|haptoglobin binding|haptoglobin-hemoglobin complex|organic acid binding|erythrocyte development|in utero embryonic development|peroxidase activity|extracellular space	mmu05144,mmu05143	Malaria|African trypanosomiasis
Hbb-bs	23272.8703063112	31613.160684691	14932.5799279315	0.47235327327339	-1.08206183919331	7.50445355551326e-06	0.000281721242935349	Down	3024.91583710053	2795.91682283895	1804.08532266046	2171.13713185311	3179.31463825518	1823.64501505623	888.595071206751	1193.36361638773	1505.44159142568	887.676705207331	GeneID:100503605,Genbank:NM_001201391.1,MGI:MGI:5474852	hemoglobin, beta adult s chain		GO:0019825,GO:0030492,GO:0031720,GO:0031721,GO:0031722,GO:0031838,GO:0004601,GO:0005615,GO:0005833	oxygen binding|hemoglobin binding|haptoglobin binding|hemoglobin alpha binding|hemoglobin beta binding|haptoglobin-hemoglobin complex|peroxidase activity|extracellular space|hemoglobin complex	mmu05144,mmu05143	Malaria|African trypanosomiasis
Hbb-bt	5231.59491996121	7193.60596619771	3269.5838737247	0.454512505840362	-1.13760810439393	5.84780408071102e-06	0.000227572841132325	Down	705.961626138501	692.926292131399	392.784090235651	504.728197149463	699.42690875547	415.150827435064	168.035584015756	289.91325697472	289.844829350537	236.513088130781	GeneID:101488143,Genbank:NM_008220.5,MGI:MGI:5474850	hemoglobin, beta adult t chain		GO:0019825,GO:0030492,GO:0031720,GO:0031721,GO:0031722,GO:0031838,GO:0004601,GO:0005615,GO:0005833	oxygen binding|hemoglobin binding|haptoglobin binding|hemoglobin alpha binding|hemoglobin beta binding|haptoglobin-hemoglobin complex|peroxidase activity|extracellular space|hemoglobin complex	mmu05144,mmu05143	Malaria|African trypanosomiasis
Heatr4	11.3805325956274	7.21666133191498	15.5444038593398	2.15396055660756	1.10699183144772	0.0129031630957923	0.100826373076591	Up	0.0535568797884168	0.0990806774506518	0.118714495488972	0.0408614377329899	0.0646217180929429	0.171636123558495	0.17586576499682	0.195047189016691	0.159920821619919	0.129464502621923	GeneID:101055670,Genbank:XM_006516452.2,MGI:MGI:4937307	HEAT repeat containing 4		GO:0003674,GO:0005575,GO:0008150	molecular_function|cellular_component|biological_process
Hif3a	296.414452005656	473.687955174408	119.140948836904	0.25151779253715	-1.99126763403286	1.22064071037903e-07	7.54832510524456e-06	Down	3.72536678832728	2.12558402205758	2.97380996330793	4.63046667830856	2.25853055138733	1.05213690994044	0.820122912373138	0.602714055113065	0.695246483713317	0.904108547758018	GeneID:53417,Genbank:NM_001162950.1,MGI:MGI:1859778	hypoxia inducible factor 3, alpha subunit		GO:0007275,GO:0005739,GO:0003677,GO:0016607,GO:0005829,GO:0003700,GO:0045944,GO:0005886,GO:0003713,GO:0003714,GO:0005515,GO:0005634,GO:0006351,GO:0046983,GO:0006355,GO:0006357,GO:0005654,GO:0000981,GO:0006366,GO:0005737,GO:0001525,GO:0006915,GO:0001666	multicellular organism development|mitochondrion|DNA binding|nuclear speck|cytosol|DNA binding transcription factor activity|positive regulation of transcription by RNA polymerase II|plasma membrane|transcription coactivator activity|transcription corepressor activity|protein binding|nucleus|transcription, DNA-templated|protein dimerization activity|regulation of transcription, DNA-templated|regu…
Hlf	792.240095959269	1156.79154800502	427.688643913518	0.369719717135815	-1.43549611044919	4.05623458604161e-13	8.31450884648492e-11	Down	9.30459189215685	9.33403999972017	13.3511717926114	11.5836583815513	8.59946087975818	2.67833901331217	4.25103881863204	4.33064376955677	4.37178946326565	4.21319462875319	GeneID:217082,Genbank:NM_172563.3,MGI:MGI:96108	hepatic leukemia factor	TF_bZIP	GO:0003677,GO:0003700,GO:0005634,GO:0006351,GO:0006355,GO:0035914,GO:0043565,GO:0045944,GO:0048511,GO:0000977,GO:0001077,GO:0001228	DNA binding|DNA binding transcription factor activity|nucleus|transcription, DNA-templated|regulation of transcription, DNA-templated|skeletal muscle cell differentiation|sequence-specific DNA binding|positive regulation of transcription by RNA polymerase II|rhythmic process|RNA polymerase II regulatory region sequence-specific DNA binding|transcriptional activator activity, RNA polymerase II pro…
Hmga1	215.684498294122	312.843363117814	118.52563347043	0.378865743831663	-1.40024139430806	1.32218971803994e-31	1.0852172608476e-28	Down	6.8395382112322	8.3892891853959	7.31871793324628	7.26079952905112	8.18230764885359	2.8704537993127	3.03762307913064	2.65147443591563	3.1553564622889	3.06346018748189	GeneID:15361,Genbank:NM_001166535.1,MGI:MGI:96160	high mobility group AT-hook 1	HMGI/HMGY	GO:0019899,GO:0003680,GO:0030374,GO:0035985,GO:0003682,GO:0003700,GO:0003906,GO:0005634,GO:0042974,GO:0042975,GO:0045944,GO:0006284,GO:0046965,GO:0006355,GO:0001077,GO:0051575,GO:0007283,GO:0001158,GO:0090575,GO:0008134,GO:0001205	enzyme binding|AT DNA binding|ligand-dependent nuclear receptor transcription coactivator activity|senescence-associated heterochromatin focus|chromatin binding|DNA binding transcription factor activity|DNA-(apurinic or apyrimidinic site) endonuclease activity|nucleus|retinoic acid receptor binding|peroxisome proliferator activated receptor binding|positive regulation of transcription by RNA poly…
Hmga1-rs1	96.1741431350472	55.4766096238006	136.871676646294	2.46719613138675	1.30287240819246	1.32285957945398e-15	3.67490391172316e-13	Up	2.05784355765885	2.04567071133677	1.52953999475302	1.76951235511	1.69603383529321	5.40562550494421	4.46365077349028	4.16355474096112	4.73445642412281	4.29699827887375	GeneID:111241,Genbank:NM_001166476.1,MGI:MGI:96161	high mobility group AT-hook I, related sequence 1		GO:0005634,GO:0008134,GO:0019899,GO:0030374,GO:0035985,GO:0042974,GO:0042975,GO:0046965,GO:0051575,GO:0001158,GO:0003680,GO:0003906	nucleus|transcription factor binding|enzyme binding|ligand-dependent nuclear receptor transcription coactivator activity|senescence-associated heterochromatin focus|retinoic acid receptor binding|peroxisome proliferator activated receptor binding|retinoid X receptor binding|5'-deoxyribose-5-phosphate lyase activity|enhancer sequence-specific DNA binding|AT DNA binding|DNA-(apurinic or apyrimidini…
Hmgcs2	1155.55687584791	706.037194933996	1605.07655676182	2.27335977237272	1.18482601708366	2.06562832436273e-46	2.86915774253983e-43	Up	12.2656115673489	9.74511903327324	11.0712259126382	10.3857394718822	12.6788569461327	27.2900394344324	25.0366043102517	27.8150607854019	27.8233488535963	23.3710304525279	GeneID:15360,Genbank:NM_008256.4,MGI:MGI:101939	3-hydroxy-3-methylglutaryl-Coenzyme A synthase 2		GO:0008203,GO:0004421,GO:0008299,GO:0005739,GO:0010142,GO:0005743,GO:0005759,GO:0016126,GO:0006084,GO:0016740,GO:0006629,GO:0006694,GO:0006695,GO:0003824,GO:0008152,GO:0008202	cholesterol metabolic process|hydroxymethylglutaryl-CoA synthase activity|isoprenoid biosynthetic process|mitochondrion|farnesyl diphosphate biosynthetic process, mevalonate pathway|mitochondrial inner membrane|mitochondrial matrix|sterol biosynthetic process|acetyl-CoA metabolic process|transferase activity|lipid metabolic process|steroid biosynthetic process|cholesterol biosynthetic process|cat…	mmu00650,mmu00072,mmu00280,mmu00900,mmu03320	Butanoate metabolism|Synthesis and degradation of ketone bodies|Valine, leucine and isoleucine degradation|Terpenoid backbone biosynthesis|PPAR signaling pathway
Hoxd10	1.35410625597125	0.209128246050002	2.49908426589249	11.950008251372	3.57893970926154	0.0435426510253019	0.227947682732819	Up	0.0193550374319675	0	0	0	0	0.0547305463332222	0.0934654585917799	0.019580146790417	0.0192647113426124	0.0539855291218022	GeneID:15430,Genbank:XM_006498789.3,MGI:MGI:96202	homeobox D10	Homeobox	GO:0043565,GO:0008344,GO:0001501,GO:0045944,GO:0009952,GO:0003677,GO:0048704,GO:0009954,GO:0003682,GO:0048935,GO:0003700,GO:0005515,GO:0005634,GO:0005654,GO:0010468,GO:0005829,GO:0050905,GO:0021520,GO:0006351,GO:0030326,GO:0006355,GO:0035136,GO:0007275,GO:0000977,GO:0035137,GO:0007338,GO:0001228,GO:0036464,GO:0007519	sequence-specific DNA binding|adult locomotory behavior|skeletal system development|positive regulation of transcription by RNA polymerase II|anterior/posterior pattern specification|DNA binding|embryonic skeletal system morphogenesis|proximal/distal pattern formation|chromatin binding|peripheral nervous system neuron development|DNA binding transcription factor activity|protein binding|nucleus|n…	mmu05206,mmu05205	MicroRNAs in cancer|Proteoglycans in cancer
Hoxd9	7.15820934980974	4.09604194271628	10.2203767569032	2.49518361868276	1.31914598631031	0.0207543728366864	0.14004548217939	Up	0.0513737993551365	0.105602178125181	0.103523151390903	0.12248702406151	0.129140862030183	0.314752765745869	0.223275628367392	0.129928259773553	0.332371312692471	0.310468207240003	GeneID:15438,Genbank:NM_013555.4,MGI:MGI:96210	homeobox D9	Homeobox	GO:0045944,GO:0009954,GO:0003677,GO:0048704,GO:0003700,GO:0048706,GO:0010468,GO:0005634,GO:0005730,GO:0006351,GO:0006355,GO:0030879,GO:0007275,GO:0048935,GO:0035115,GO:0007338,GO:0007519,GO:0035136,GO:0008344,GO:0000122,GO:0035137,GO:0009952,GO:0000977,GO:0043565,GO:0001227	positive regulation of transcription by RNA polymerase II|proximal/distal pattern formation|DNA binding|embryonic skeletal system morphogenesis|DNA binding transcription factor activity|embryonic skeletal system development|regulation of gene expression|nucleus|nucleolus|transcription, DNA-templated|regulation of transcription, DNA-templated|mammary gland development|multicellular organism develo…
Hs3st6	39.3857173467677	55.005042249866	23.7663924436694	0.432076614643947	-1.21064094507564	0.000289384624399914	0.00576121076382498	Down	2.88595880789588	1.39152143566537	1.57951439704746	1.52906522771634	2.11367936664989	0.940324287463525	0.929086168239477	1.00921818688043	0.425554165219504	0.927524163485019	GeneID:328779,Genbank:XM_006524426.2,MGI:MGI:3580487	heparan sulfate (glucosamine) 3-O-sulfotransferase 6		GO:0008467,GO:0016020,GO:0016021,GO:0016740,GO:0005575,GO:0005794,GO:0008146	[heparan sulfate]-glucosamine 3-sulfotransferase 1 activity|membrane|integral component of membrane|transferase activity|cellular_component|Golgi apparatus|sulfotransferase activity
Htr2b	23.5948331079067	13.5923411207943	33.5973250950191	2.47178354313225	1.30555241034476	2.71453994693293e-05	0.000811530593075629	Up	0.124516875601073	0.100552774719361	0.11649554958663	0.0848220117161324	0.160973605432511	0.335331756264227	0.214747100655639	0.386892724074255	0.300986894872756	0.256344477028653	GeneID:15559,Genbank:XM_006529146.2,MGI:MGI:109323	5-hydroxytryptamine (serotonin) receptor 2B		GO:0004930,GO:0004993,GO:0005096,GO:0007200,GO:0005654,GO:0007202,GO:0005737,GO:0007205,GO:0007208,GO:0007210,GO:0007268,GO:0007507,GO:0030054,GO:0007610,GO:0030425,GO:0008144,GO:0030594,GO:0034220,GO:0042310,GO:0042493,GO:0001755,GO:0051209,GO:0001819,GO:0051378,GO:0001938,GO:0043005,GO:0051781,GO:0001965,GO:0060548,GO:0002031,GO:0070371,GO:0003007,GO:0003300,GO:0070374,GO:0004871,GO:0070528,GO:…	G-protein coupled receptor activity|G-protein coupled serotonin receptor activity|GTPase activator activity|phospholipase C-activating G-protein coupled receptor signaling pathway|nucleoplasm|activation of phospholipase C activity|cytoplasm|protein kinase C-activating G-protein coupled receptor signaling pathway|phospholipase C-activating serotonin receptor signaling pathway|serotonin receptor si…	mmu04020,mmu04080,mmu04540,mmu04726,mmu04750	Calcium signaling pathway|Neuroactive ligand-receptor interaction|Gap junction|Serotonergic synapse|Inflammatory mediator regulation of TRP channels
Htr2c	24.2293454096933	34.2589772008911	14.1997136184955	0.414481539691914	-1.27062024693716	2.87069601991218e-05	0.000842864358236654	Down	0.227126270833235	0.443529148125762	0.46912333340825	0.400725969245446	0.353981899712206	0.203378710174254	0.153550958456171	0.241256263411102	0.113033158972338	0.0950258966289239	GeneID:15560,Genbank:NM_008312.4,MGI:MGI:96281	5-hydroxytryptamine (serotonin) receptor 2C		GO:0005887,GO:0006182,GO:0006874,GO:0007165,GO:0007186,GO:0007187,GO:0010513,GO:0007200,GO:0014054,GO:0014057,GO:0007208,GO:0016020,GO:0016021,GO:0030425,GO:0030594,GO:0051209,GO:0031583,GO:0051378,GO:0031644,GO:0051482,GO:0032098,GO:0051930,GO:0070374,GO:0071886,GO:0001587,GO:0001662,GO:0004871,GO:0004930,GO:0004993,GO:0005886,GO:0007210,GO:0007268,GO:0007610,GO:0007626,GO:0007631,GO:0035095,GO:…	integral component of plasma membrane|cGMP biosynthetic process|cellular calcium ion homeostasis|signal transduction|G-protein coupled receptor signaling pathway|G-protein coupled receptor signaling pathway, coupled to cyclic nucleotide second messenger|positive regulation of phosphatidylinositol biosynthetic process|phospholipase C-activating G-protein coupled receptor signaling pathway|positive…	mmu04020,mmu04080,mmu04540,mmu04726,mmu04750	Calcium signaling pathway|Neuroactive ligand-receptor interaction|Gap junction|Serotonergic synapse|Inflammatory mediator regulation of TRP channels
I830127L07Rik	62.5968216699131	24.3535973664847	100.840045973341	4.14066326448006	2.04986188166986	0.000473509193886388	0.00851609114940888	Up	1.82949861012896	1.82334696043479	1.17301412547246	0.687337257323583	1.05914088283747	8.56991481720905	2.19527596236524	8.86129426369265	4.02818580407589	4.32971711258886	GeneID:546643,Genbank:XM_006521615.1,MGI:MGI:3612406	RIKEN cDNA I830127L07 gene
Ifi27l2a	1821.44553979356	854.94917754168	2787.94190204543	3.26094459797234	1.70528993053454	3.09641307347835e-34	2.79559654338992e-31	Up	35.6154827579239	70.2589349876455	53.3032851414202	43.7540850843506	51.7206958645004	163.647308696271	139.71373408146	180.457551286846	194.454156440465	173.00644084253	GeneID:76933,Genbank:NM_001281830.1,MGI:MGI:1924183	interferon, alpha-inducible protein 27 like 2A		GO:0006919,GO:0007568,GO:0009615,GO:0016020,GO:0016021,GO:0097190,GO:0003674,GO:0005575,GO:0005739	activation of cysteine-type endopeptidase activity involved in apoptotic process|aging|response to virus|membrane|integral component of membrane|apoptotic signaling pathway|molecular_function|cellular_component|mitochondrion
Ifitm6	118.316676125995	67.8285654671653	168.804786784824	2.48869758076397	1.31539092889673	0.0040047730453481	0.0443645318281293	Up	8.2758347759707	10.5553378597397	5.82676517532901	3.89875518362145	4.41131817064284	17.9507087076167	8.85948888900803	29.4536077238974	14.1918249966656	13.8128113245268	GeneID:213002,Genbank:NM_001033632.1,MGI:MGI:2686976	interferon induced transmembrane protein 6		GO:0008150,GO:0034341,GO:0035455,GO:0035456,GO:0045071,GO:0046597,GO:0051607,GO:0060337,GO:0003674,GO:0005575,GO:0005886	biological_process|response to interferon-gamma|response to interferon-alpha|response to interferon-beta|negative regulation of viral genome replication|negative regulation of viral entry into host cell|defense response to virus|type I interferon signaling pathway|molecular_function|cellular_component|plasma membrane
Igfals	16.3119520657117	24.2183448005624	8.4055593308609	0.347074063074108	-1.52668453863032	4.22443622013869e-05	0.00115646959683793	Down	0.294026147252668	0.488161012088103	0.683643452581435	0.539251049327404	0.659511823701311	0.127911138474373	0.174751015912983	0.205924034358083	0.315165831096877	0.126169953595357	GeneID:16005,Genbank:XM_006523711.3,MGI:MGI:107973	insulin-like growth factor binding protein, acid labile subunit		GO:0005576,GO:0005654,GO:0007155,GO:0008022,GO:0042567,GO:0005515,GO:0005520	extracellular region|nucleoplasm|cell adhesion|protein C-terminus binding|insulin-like growth factor ternary complex|protein binding|insulin-like growth factor binding
Il17f	1.64523548501669	0.198042892627397	3.09242807740599	15.614940967481	3.96485521012588	0.0167975502473672	0.121179930010671	Up	0	0	0	0.0262740296761156	0	0.103870638495533	0.106430330171722	0.0557404178803801	0.0822636626841585	0.0768425279174989	GeneID:257630,Genbank:NM_145856.2,MGI:MGI:2676631	interleukin 17F		GO:0045944,GO:0005615,GO:0051216,GO:0006954,GO:1900017,GO:0016525,GO:0017015,GO:0019955,GO:0042089,GO:0042109,GO:0042803,GO:2000778,GO:0045076,GO:0045408,GO:0045414,GO:0005125,GO:0045423,GO:0005126,GO:0005576	positive regulation of transcription by RNA polymerase II|extracellular space|cartilage development|inflammatory response|positive regulation of cytokine production involved in inflammatory response|negative regulation of angiogenesis|regulation of transforming growth factor beta receptor signaling pathway|cytokine binding|cytokine biosynthetic process|lymphotoxin A biosynthetic process|protein h…	mmu04060,mmu04659,mmu04657,mmu05321	Cytokine-cytokine receptor interaction|Th17 cell differentiation|IL-17 signaling pathway|Inflammatiory bowel disease (IBD)
Il17rb	24.8330892033003	37.6587089926012	12.0074694139993	0.318849735830254	-1.64905140897454	3.20099160635711e-07	1.84077405847103e-05	Down	0.680497196698315	1.21050531693712	1.00207999526857	1.27300924570478	0.631605962767706	0.271368972818631	0.227500640257896	0.397160619395139	0.286559075997316	0.389345417208379	GeneID:50905,Genbank:NM_019583.3,MGI:MGI:1355292	interleukin 17 receptor B		GO:0005886,GO:0005887,GO:0009986,GO:0016020,GO:0016021,GO:0030368,GO:0050729,GO:2000664,GO:2000667,GO:0004896,GO:0005576,GO:0005737	plasma membrane|integral component of plasma membrane|cell surface|membrane|integral component of membrane|interleukin-17 receptor activity|positive regulation of inflammatory response|positive regulation of interleukin-5 secretion|positive regulation of interleukin-13 secretion|cytokine receptor activity|extracellular region|cytoplasm	mmu04060,mmu04657	Cytokine-cytokine receptor interaction|IL-17 signaling pathway
Il1a	128.062648161412	72.3483903387362	183.776905984088	2.54016578839753	1.3449226601051	5.1851382365462e-17	1.70232802067845e-14	Up	0.672694572732553	1.03055302064515	0.792865547711504	0.738380601519034	1.23792911037874	2.18931199775814	2.04713105538417	2.50379399422446	2.80455214438426	2.11230767604556	GeneID:16175,Genbank:XM_006498793.3,MGI:MGI:96542	interleukin 1 alpha		GO:0005737,GO:0005829,GO:0005886,GO:0006954,GO:0006955,GO:0008285,GO:0009986,GO:0043123,GO:0010575,GO:0045086,GO:0010628,GO:0010893,GO:0045766,GO:0045840,GO:0045944,GO:0046330,GO:2000391,GO:0046688,GO:0050714,GO:0001660,GO:0002248,GO:0005125,GO:0005149,GO:0005507,GO:0005576,GO:0005615,GO:0019221,GO:0031424,GO:0032308,GO:0032755,GO:0032874,GO:0032956,GO:0050715,GO:0034605,GO:0051781,GO:0035234,GO:…	cytoplasm|cytosol|plasma membrane|inflammatory response|immune response|negative regulation of cell proliferation|cell surface|positive regulation of I-kappaB kinase/NF-kappaB signaling|positive regulation of vascular endothelial growth factor production|positive regulation of interleukin-2 biosynthetic process|positive regulation of gene expression|positive regulation of steroid biosynthetic pro…	mmu04010,mmu04060,mmu04217,mmu04218,mmu04640,mmu04380,mmu05323,mmu05321,mmu05332,mmu05020,mmu05418,mmu04940,mmu04932,mmu04933,mmu05132,mmu05133,mmu05152,mmu05162,mmu05164,mmu05140	MAPK signaling pathway|Cytokine-cytokine receptor interaction|Necroptosis|Cellular senescence|Hematopoietic cell lineage|Osteoclast differentiation|Rheumatoid arthritis|Inflammatiory bowel disease (IBD)|Graft-versus-host disease|Prion diseases|Fluid shear stress and atherosclerosis|Type I diabetes mellitus|Non-alcoholic fatty liver disease (NAFLD)|AGE-RAGE signaling pathway in diabetic complicati…
Il9r	99.0742998100056	59.3893242021675	138.759275417844	2.33643465861798	1.22430869095578	1.01617814644663e-12	1.91136758233195e-10	Up	0.285032968681075	0.395485039610158	0.538470817175272	0.373771500108439	0.465725962143195	0.799275644343996	0.956614647298425	1.1606009149125	0.886571177540634	1.13952968656731	GeneID:16199,Genbank:XM_006514539.2,MGI:MGI:96564	interleukin 9 receptor		GO:0005886,GO:0016020,GO:0016021,GO:0019983,GO:0030307,GO:1903955,GO:0004896,GO:0004919,GO:0005576	plasma membrane|membrane|integral component of membrane|interleukin-9 binding|positive regulation of cell growth|positive regulation of protein targeting to mitochondrion|cytokine receptor activity|interleukin-9 receptor activity|extracellular region	mmu04630,mmu04060,mmu04640	Jak-STAT signaling pathway|Cytokine-cytokine receptor interaction|Hematopoietic cell lineage
Inhba	11.3938571659151	15.237829646505	7.54988468532522	0.495469818239956	-1.01313091719656	0.022795545626269	0.149734146007108	Down	0.125071238200926	0.143669084396984	0.133427956989093	0.0841972996822165	0.0591807551038481	0.0624116336459453	0.0781606809614892	0.0669842910452849	0.0219683921897957	0.0478816006381724	GeneID:16323,Genbank:XM_011244285.2,MGI:MGI:96570	inhibin beta-A		GO:0005160,GO:0005179,GO:0005576,GO:0005615,GO:0006357,GO:0035987,GO:0007050,GO:0042476,GO:0008083,GO:0042493,GO:0008285,GO:0042541,GO:0042701,GO:0042802,GO:0042981,GO:0048471,GO:0043408,GO:0051799,GO:0043509,GO:0060021,GO:0043512,GO:0060279,GO:0060395,GO:0061029,GO:0070699,GO:0000082,GO:0071372,GO:0001541,GO:0071397,GO:0001707,GO:0097154,GO:0001942,GO:0002244,GO:0005102,GO:0005125,GO:0008584,GO:…	transforming growth factor beta receptor binding|hormone activity|extracellular region|extracellular space|regulation of transcription by RNA polymerase II|endodermal cell differentiation|cell cycle arrest|odontogenesis|growth factor activity|response to drug|negative regulation of cell proliferation|hemoglobin biosynthetic process|progesterone secretion|identical protein binding|regulation of ap…	mmu04350,mmu04060,mmu04550	TGF-beta signaling pathway|Cytokine-cytokine receptor interaction|Signaling pathways regulating pluripotency of stem cells
Ip6k3	51.8504838342642	70.9738799799689	32.7270876885595	0.461114535344497	-1.11680295149946	1.27767568635661e-07	7.84727546549024e-06	Down	1.89559290028389	1.27478551250897	1.50905765151164	1.96404356152426	1.41186538965753	0.904395565850803	0.723264508377379	0.686562344486712	0.815260853759274	0.696261088821231	GeneID:271424,Genbank:NM_173027.2,MGI:MGI:3045325	inositol hexaphosphate kinase 3		GO:0000832,GO:0005524,GO:0005634,GO:0005737,GO:0006468,GO:0016301,GO:0016310,GO:0016740,GO:0032958,GO:0046488,GO:0052723,GO:0000166,GO:0052724,GO:0000828,GO:0000831	inositol hexakisphosphate 5-kinase activity|ATP binding|nucleus|cytoplasm|protein phosphorylation|kinase activity|phosphorylation|transferase activity|inositol phosphate biosynthetic process|phosphatidylinositol metabolic process|inositol hexakisphosphate 1-kinase activity|nucleotide binding|inositol hexakisphosphate 3-kinase activity|inositol hexakisphosphate kinase activity|inositol hexakisphos…	mmu04070	Phosphatidylinositol signaling system
Ism2	13.9127852084445	19.5187058896033	8.30686452728577	0.425584799231513	-1.23248147239636	0.00224301708244678	0.0286842489077489	Down	0.418158831960414	0.179073460968089	0.280876767339659	0.34894559180314	0.420458620563386	0.213495093044679	0.21875626810328	0.105755560280799	0.086709868397708	0.0971948770429346	GeneID:217738,Genbank:NM_001290302.1,MGI:MGI:2685110	isthmin 2		GO:0003674,GO:0008150	molecular_function|biological_process
Itgad	16.1807597931514	21.7639900305739	10.597529555729	0.486929535477716	-1.03821508268678	0.00532388372782926	0.0540682612336406	Down	0.28476427244363	0.306612658960746	0.273251153746727	0.297442094629007	0.272695636262829	0.178940544396654	0.11786797877615	0.0960254106923692	0.148466127609469	0.176504723921106	GeneID:381924,Genbank:XM_006507971.3,MGI:MGI:3578624	integrin, alpha D		GO:0016020,GO:0016021,GO:0034113,GO:0046872,GO:0046982,GO:0050798,GO:0007155,GO:0007229,GO:0008305	membrane|integral component of membrane|heterotypic cell-cell adhesion|metal ion binding|protein heterodimerization activity|activated T cell proliferation|cell adhesion|integrin-mediated signaling pathway|integrin complex	mmu04810	Regulation of actin cytoskeleton
Ivd	2517.01141213331	3604.61287094501	1429.40995332162	0.396550199563283	-1.33442458563707	9.34444356405931e-22	4.82093192674911e-19	Down	52.0991839195687	41.7703093300506	54.4833742424772	60.6561904336969	48.9605557949532	20.9188736203015	21.5340737255374	20.0646456932968	22.2953116532303	20.4833022121122	GeneID:56357,Genbank:XM_006499925.1,MGI:MGI:1929242	isovaleryl coenzyme A dehydrogenase		GO:0005739,GO:0005759,GO:0006552,GO:0008152,GO:0008470,GO:0016491,GO:0016627,GO:0031966,GO:0033539,GO:0003995,GO:0050660,GO:0005654,GO:0055114	mitochondrion|mitochondrial matrix|leucine catabolic process|metabolic process|isovaleryl-CoA dehydrogenase activity|oxidoreductase activity|oxidoreductase activity, acting on the CH-CH group of donors|mitochondrial membrane|fatty acid beta-oxidation using acyl-CoA dehydrogenase|acyl-CoA dehydrogenase activity|flavin adenine dinucleotide binding|nucleoplasm|oxidation-reduction process	mmu00280	Valine, leucine and isoleucine degradation
Jmjd7	80.535431450418	139.145327788659	21.9255351121775	0.157572916465288	-2.6659085083099	9.21630312667814e-44	1.04011740974017e-40	Down	4.52446042043068	4.61007339429344	6.09124833292461	5.76565818250493	5.37293217730782	0.735280947846182	0.715730503081782	0.907524938114619	1.00937058084482	0.906589959402644	GeneID:433466,Genbank:NM_001114637.1,MGI:MGI:3845785	jumonji domain containing 7		GO:0003674,GO:0005575,GO:0008150	molecular_function|cellular_component|biological_process
Kcnf1	16.67830434869	25.2192944083561	8.1373142890239	0.322662250468344	-1.6319032937833	1.22085414685767e-05	0.000426401611795143	Down	0.225276631125051	0.370456586448747	0.192930491994949	0.300782502184874	0.294470288863979	0.0955527454358052	0.108786065189096	0.0911586871662428	0.0784788585473012	0.0837795891487229	GeneID:382571,Genbank:NM_201531.3,MGI:MGI:2687399	potassium voltage-gated channel, subfamily F, member 1		GO:0005267,GO:0006811,GO:0006813,GO:0008076,GO:0016020,GO:0016021,GO:0034765,GO:0051260,GO:0055085,GO:0071805,GO:0005216,GO:0005244,GO:0005249	potassium channel activity|ion transport|potassium ion transport|voltage-gated potassium channel complex|membrane|integral component of membrane|regulation of ion transmembrane transport|protein homooligomerization|transmembrane transport|potassium ion transmembrane transport|ion channel activity|voltage-gated ion channel activity|voltage-gated potassium channel activity
Kcng1	32.8108350823002	51.5149771883267	14.1066929762737	0.273836731494666	-1.86861211728009	7.60679156648848e-12	1.22639138675074e-09	Down	0.539424893228934	0.807512307728969	0.57894197163717	0.615097881700193	0.400898154302393	0.221063815406798	0.101930178167722	0.177945225342039	0.151734729707433	0.174443674970971	GeneID:241794,Genbank:XM_006499539.3,MGI:MGI:3616086	potassium voltage-gated channel, subfamily G, member 1		GO:0071805,GO:0005251,GO:1902259,GO:0005267,GO:0005886,GO:0006811,GO:0006813,GO:0008076,GO:0016020,GO:0016021,GO:0034765,GO:0005216,GO:0051260,GO:0005244,GO:0055085,GO:0005249	potassium ion transmembrane transport|delayed rectifier potassium channel activity|regulation of delayed rectifier potassium channel activity|potassium channel activity|plasma membrane|ion transport|potassium ion transport|voltage-gated potassium channel complex|membrane|integral component of membrane|regulation of ion transmembrane transport|ion channel activity|protein homooligomerization|volta…
Kcnip3	71.995574766899	96.9006533233852	47.0904962104127	0.485966756625038	-1.04107046766651	1.8920634929192e-05	0.00061118050968948	Down	0.883650577751057	0.556375112023167	0.633651520651963	1.01735090232907	0.648372509779636	0.42020394664102	0.369050625400648	0.402670226570927	0.340717572610687	0.340468949452641	GeneID:56461,Genbank:NM_001291005.1,MGI:MGI:1929258	Kv channel interacting protein 3, calsenilin		GO:0005509,GO:0005634,GO:0005737,GO:0005783,GO:0005794,GO:0005829,GO:0030424,GO:0005886,GO:0030425,GO:0006351,GO:0032993,GO:0006355,GO:0034765,GO:0042803,GO:0043523,GO:0043565,GO:0043679,GO:0044325,GO:0000122,GO:0000287,GO:0000978,GO:0001046,GO:0001078,GO:0003677,GO:0005244,GO:0005267,GO:0006811,GO:0006813,GO:0006886,GO:0006915,GO:0008022,GO:0008076,GO:0015459,GO:0045892,GO:0046872,GO:0016020,GO:…	calcium ion binding|nucleus|cytoplasm|endoplasmic reticulum|Golgi apparatus|cytosol|axon|plasma membrane|dendrite|transcription, DNA-templated|protein-DNA complex|regulation of transcription, DNA-templated|regulation of ion transmembrane transport|protein homodimerization activity|regulation of neuron apoptotic process|sequence-specific DNA binding|axon terminus|ion channel binding|negative regul…
Klf15	1343.39809536046	1842.21864416078	844.57754656013	0.458456735978197	-1.12514250007404	1.37256218647865e-10	1.68601057151326e-08	Down	20.0411676351379	14.2758140375222	17.9032979904509	20.8919563424098	15.5524836564508	8.12654493017411	9.40958046347527	5.78117428810334	8.62093529462101	9.8976812916328	GeneID:66277,Genbank:XM_017321712.1,MGI:MGI:1929988	Kruppel-like factor 15	zf-C2H2	GO:0046872,GO:0003700,GO:0072112,GO:0005515,GO:2000757,GO:0005634,GO:0006351,GO:0006355,GO:0010001,GO:0010468,GO:2001275,GO:0014898,GO:0044212,GO:0045893,GO:0003676,GO:0045944,GO:0003677,GO:0046326	metal ion binding|DNA binding transcription factor activity|glomerular visceral epithelial cell differentiation|protein binding|negative regulation of peptidyl-lysine acetylation|nucleus|transcription, DNA-templated|regulation of transcription, DNA-templated|glial cell differentiation|regulation of gene expression|positive regulation of glucose import in response to insulin stimulus|cardiac muscl…
Klhl30	27.2423985880763	14.3875500728917	40.0972471032608	2.78694057710423	1.47868224175604	4.85770637033261e-07	2.66612777899988e-05	Up	0.196479265745638	0.257011923582809	0.2879451892992	0.221450050124452	0.287359798954579	0.774455353312556	0.8452929418324	0.831196681730144	0.711135768369017	0.415170170150284	GeneID:70788,Genbank:NM_027551.2,MGI:MGI:1918038	kelch-like 30		GO:0031463,GO:0004842,GO:0016567	Cul3-RING ubiquitin ligase complex|ubiquitin-protein transferase activity|protein ubiquitination
Klra1	18.5553042608171	11.1001785482618	26.0104299733723	2.34324428749349	1.22850736563251	0.00757688645212609	0.068855479952713	Up	0.226513152525647	0.698418724553165	0.260826176269822	0.246884463615282	0.325369898336393	1.46403390647333	0.531289737566879	0.654707487761153	0.772992208929009	0.782223437557295	GeneID:16627,Genbank:NM_016659.3,MGI:MGI:101907	killer cell lectin-like receptor, subfamily A, member 1		GO:0009897,GO:0016020,GO:0016021,GO:0030246,GO:0004871,GO:0005886,GO:0007155	external side of plasma membrane|membrane|integral component of membrane|carbohydrate binding|signal transducer activity|plasma membrane|cell adhesion	mmu04650,mmu05332	Natural killer cell mediated cytotoxicity|Graft-versus-host disease
Klra17	10.3257961946389	6.74905521953215	13.9025371697456	2.05992345854734	1.04259073157076	0.0259497227182383	0.163796153006013	Up	0.316776363473367	0.372088211514901	0.182381390873235	0.431581796189885	0.182010610915023	0.725133824027331	0.39335471440564	0.869821739088045	0.360340607462153	0.799411555812861	GeneID:170733,Genbank:NM_133203.5,MGI:MGI:2180674	killer cell lectin-like receptor, subfamily A, member 17		GO:0042288	MHC class I protein binding
Klra6	5.88132760861772	3.49235528472191	8.27029993251353	2.36811528560505	1.24373931657588	0.0479198677165002	0.241027590907199	Up	0.0956427115654138	0.294899699551704	0.192729271206468	0.136820611983602	0.0961687270437531	0.631050962420114	0.277115141590735	0.241887717663529	0.380785464623126	0.444614863068743	GeneID:16637,Genbank:NM_008464.2,MGI:MGI:101902	killer cell lectin-like receptor, subfamily A, member 6		GO:0016021,GO:0030246,GO:0005886,GO:0007155,GO:0016020	integral component of membrane|carbohydrate binding|plasma membrane|cell adhesion|membrane
Klra7	117.826273660769	40.3829067111297	195.269640610408	4.83545283174456	2.27365100190918	8.32062099654593e-09	6.92375360989077e-07	Up	0.697156566370189	2.9556667787056	1.22923289616016	1.66218255592356	2.05916043334072	12.9781244780017	5.72316634910493	9.34475949130624	7.71967172141455	6.76532871126313	GeneID:16638,Genbank:NM_014194.5,MGI:MGI:101901	killer cell lectin-like receptor, subfamily A, member 7		GO:0016020,GO:0016021,GO:0030246,GO:0005886,GO:0007155,GO:0009897	membrane|integral component of membrane|carbohydrate binding|plasma membrane|cell adhesion|external side of plasma membrane	mmu04650,mmu05332	Natural killer cell mediated cytotoxicity|Graft-versus-host disease
Klra8	110.292016456866	67.0359841721965	153.548048741535	2.2905317291548	1.19568254765279	0.000113045535780821	0.00263388805108939	Up	1.64849712701542	4.65931511719551	2.67595921889049	2.05254147281342	3.95973509043311	10.4451714478288	5.74931584081286	6.02214175181322	7.20130609581834	5.70495974385116	GeneID:16639,Genbank:NM_001101620.1,MGI:MGI:102968	killer cell lectin-like receptor, subfamily A, member 8		GO:0016020,GO:0016021,GO:0030246,GO:0005886,GO:0007155,GO:0009615	membrane|integral component of membrane|carbohydrate binding|plasma membrane|cell adhesion|response to virus	mmu04650	Natural killer cell mediated cytotoxicity
Klrb1	4.46034401416771	2.28420260106128	6.63648542727415	2.90538388503311	1.53872879786166	0.0389497485849288	0.21299685348215	Up	0.230523458644843	0.142156778245437	0.0464526961369437	0	0.092716516329362	0.260741936120838	0.22263951546606	0.37312731011892	0.458895303520177	0.214327164761343	GeneID:100043861,Genbank:XM_017321281.1,MGI:MGI:96877	killer cell lectin-like receptor subfamily B member 1		GO:0030246,GO:0038023,GO:0005515,GO:0016020,GO:0016021	carbohydrate binding|signaling receptor activity|protein binding|membrane|integral component of membrane	mmu05144	Malaria
Klrb1a	30.4497077735725	18.6733260024879	42.2260895446572	2.2613052189541	1.17715573253743	0.00214148947005832	0.0275990880440509	Up	0.719797738217573	1.044417146293	0.639909589641571	0.807606752053914	0.638608658391014	3.07302996142417	1.34946808353918	1.45633873592334	1.51716406469936	1.53528234349452	GeneID:17057,Genbank:NM_001159902.1,MGI:MGI:107540	killer cell lectin-like receptor subfamily B member 1A		GO:0016021,GO:0030246,GO:0005886,GO:0008150,GO:0016020	integral component of membrane|carbohydrate binding|plasma membrane|biological_process|membrane	mmu05144	Malaria
Klrb1c	247.407807718366	160.36287965399	334.452735782743	2.08559946356901	1.06046211691475	0.00555800879219465	0.0558181116577635	Up	2.19295074374984	4.78158798558834	3.32457992831158	2.48231681741678	3.25599832990993	11.4361888699808	4.29528469465639	6.59316807574304	6.97653369113084	4.954279902766	GeneID:17059,Genbank:NM_008527.2,MGI:MGI:107538	killer cell lectin-like receptor subfamily B member 1C		GO:0009986,GO:0016020,GO:0016021,GO:0030101,GO:0030246,GO:0038023,GO:0042803,GO:0045954,GO:0005886,GO:0005887,GO:0009897	cell surface|membrane|integral component of membrane|natural killer cell activation|carbohydrate binding|signaling receptor activity|protein homodimerization activity|positive regulation of natural killer cell mediated cytotoxicity|plasma membrane|integral component of plasma membrane|external side of plasma membrane	mmu04650,mmu05144	Natural killer cell mediated cytotoxicity|Malaria
Klrc1	59.3253788823708	39.1153864055197	79.535371359222	2.03335256706038	1.02386038864521	0.000693944073689968	0.0116889441591602	Up	1.61933653971284	1.09136109282914	0.775659438940206	0.88610199493317	0.667312525254389	3.12774837251252	1.66650936527499	1.98728854023721	2.11380907527011	1.6536522092167	GeneID:16641,Genbank:XM_017321418.1,MGI:MGI:1336161	killer cell lectin-like receptor subfamily C, member 1		GO:0009897,GO:0023024,GO:0043235	external side of plasma membrane|MHC class I protein complex binding|receptor complex	mmu04650,mmu04612,mmu05332	Natural killer cell mediated cytotoxicity|Antigen processing and presentation|Graft-versus-host disease
Klrc2	30.7123589066092	17.7675327665015	43.657185046717	2.45713265991704	1.29697575051158	0.000153077801666548	0.00342518694509647	Up	1.26304365243848	1.18995625106912	1.00745700987732	0.401518439850414	0.687911323594925	3.12508749779951	1.42315522471573	2.28927255757108	2.933348320648	1.71252632136136	GeneID:16642,Genbank:XM_017321419.1,MGI:MGI:1336162	killer cell lectin-like receptor subfamily C, member 2		GO:0009897	external side of plasma membrane	mmu04650,mmu04612	Natural killer cell mediated cytotoxicity|Antigen processing and presentation
Klri2	92.7679715561652	55.4747479189329	130.061195193397	2.34451169356299	1.22928747470952	2.82364333949628e-05	0.000831754123675111	Up	0.551418239947798	0.963454576812926	0.625027971277814	0.631060159744454	0.956427851171658	2.63773819098988	1.2248871681455	1.86873561463213	1.75630362011709	1.47394428922252	GeneID:320407,Genbank:NM_177155.4,MGI:MGI:2443965	killer cell lectin-like receptor family I member 2		GO:0008150,GO:0016020,GO:0016021,GO:0030246,GO:0003674,GO:0005886,GO:0005887	biological_process|membrane|integral component of membrane|carbohydrate binding|molecular_function|plasma membrane|integral component of plasma membrane
Kremen2	3.77696651734541	6.37589563745034	1.17803739724048	0.184764222036666	-2.43624267626928	0.00434010202502287	0.0465928788738633	Down	0.182546495170536	0.16416582259308	0.137943285482802	0.130569924126483	0.0917752318996223	0.0430158016443007	0	0.0461674019499933	0.0454236467951445	0	GeneID:73016,Genbank:XM_006524983.3,MGI:MGI:1920266	kringle containing transmembrane protein 2		GO:0016021,GO:0016055,GO:0030279,GO:0060173,GO:0005515,GO:0007154,GO:0016020	integral component of membrane|Wnt signaling pathway|negative regulation of ossification|limb development|protein binding|cell communication|membrane
LOC101055758	12.6067095326638	5.94958368282633	19.2638353825013	3.23784594174329	1.69503434315423	0.000101916947375248	0.00242146620888796	Up	0.0885755161295458	0.0780311661023508	0.0509966263009375	0.0844738096975933	0.0636161881922082	0.119269710400102	0.305522206304587	0.256016275415867	0.289675641982828	0.247056928838198	GeneID:101055758,Genbank:XM_017313618.1	component of Sp100-rs-like
LOC102639543	326.763000673931	197.867310847651	455.658690500211	2.30284976607909	1.20342029528081	3.16295811868536e-17	1.05765805090929e-14	Up	2.57715352613494	4.42981130232691	2.17876154698317	2.8109460381826	2.29347362880621	6.84071718735478	6.13670796254144	7.49174479748656	7.07621094060768	6.18300326546273	GeneID:102639543,Genbank:XM_006497078.1	signaling mucin HKR1-like
LOC102639700	7.69764481578307	11.9257827599894	3.46950687157672	0.290924876077468	-1.78128143282798	0.00152608789953569	0.0216980859857606	Down	0.0881125274794077	0.0996165597309577	0.14204418028154	0.0924354869591926	0.0885971284754602	0.0498314382981674	0.00850990634091116	0.0178274645883346	0.0438506619665638	0.0327687399896467	GeneID:102639700,Genbank:XM_017315313.1	zinc finger protein 120-like
LOC105244034	8.93583607740248	5.13808877858871	12.7335833762163	2.47827235474779	1.30933474407762	0.00961845802683712	0.0824835383550259	Up	0.101205420868468	0.124820585776481	0.122363199580242	0.0965188557332726	0.0610572180705554	0.190786782527443	0.273683697060718	0.225241485986421	0.22161285389511	0.376379411288212	GeneID:105244034,Genbank:XM_017314070.1	uncharacterized LOC105244034
LOC108167347	8.70880661622322	5.38187940643211	12.0357338260143	2.23634401982882	1.16114213698459	0.0227804178198839	0.149689230194193	Up	0.164584254226982	0.211446008831885	0.414566395730161	0.0392406942073488	0.248234151270832	0.310265004079716	0.476866330609227	0.499495369381163	0.614310646588796	0.573827878193985	GeneID:108167347,Genbank:XM_017313661.1	component of Sp100-rs-like
LOC108167368	15.140230816344	21.1264415724556	9.15402006023252	0.433296825158073	-1.20657242911876	0.00158044059052974	0.022253610067591	Down	0.213043006804476	0.233559319708142	0.314821589932841	0.325084044902586	0.371305480086781	0.0937105694589111	0.0823027592718137	0.215520810050917	0.127229266615784	0.132049911938268	GeneID:108167368,Genbank:XM_017315268.1	uncharacterized LOC108167368
LOC108167806	12.43596577959	6.57858408476185	18.2933474744182	2.7807423662474	1.47547008623262	0.000665962963203114	0.0113019673181942	Up	0.267765064328442	0.0750556997053975	0.196208138917776	0.185720397493987	0.0489523123219104	0.458886981440103	0.399666061608298	0.492507843906968	0.557259594662815	0.316848281479314	GeneID:108167806,Genbank:XM_017314177.1	uncharacterized LOC108167806
LOC108167809	26.0920561057906	3.66358388457626	48.520528327005	13.2440063761818	3.72726770530481	6.35144488017109e-14	1.43013215759569e-11	Up	0.0258098035037767	0.106107451704728	0.104018477474113	0.172302320928632	0.0519035043566285	1.192052248629	0.797667316655435	1.07050939392372	1.92670157339213	1.27181124276085	GeneID:108167809,Genbank:XM_017314178.1	uncharacterized LOC108167809
LOC108167989	1.45177687196993	0.207895552340198	2.69565819159967	12.966406261489	3.69670677593057	0.031753597692455	0.187622615684771	Up	0	0	0.0453669903841603	0	0	0.0848826002396719	0.086974368312284	0.0911016178712722	0.13445096121501	0.209317848723515	GeneID:108167989,Genbank:XM_017315308.1	zinc finger protein 431-like
LOC108168045	25.5299680450955	1.02688141562283	50.0330546745682	48.7233033078329	5.60654004225878	3.36828353694e-34	2.89624265840598e-31	Up	0.0163165424449163	0.0335397117457473	0.0164397018996443	0.0155609649442935	0	0.753596249133276	0.866718258937748	0.891340874671558	0.763298630991366	0.804018601745365	GeneID:108168045,Genbank:XM_017315656.1	endogenous retrovirus group K member 25 Pol protein-like
LOC108169093	8.14180828303046	4.15280607466908	12.1308104913918	2.92111171898593	1.54651753562167	0.00361420100783013	0.041174528453242	Up	0.174059073790504	0.0487895073473631	0.047828971381834	0.0150908037858124	0.0318211569684229	0.283381893026608	0.229235758077404	0.144068296258149	0.110247947662958	0.191253515753595	GeneID:108169093,Genbank:XM_017321253.1	MLV-related proviral Env polyprotein-like
Lama1	46.3126003299033	29.547178504901	63.0780221549057	2.13482387648089	1.09411705204312	8.4327592704003e-05	0.00204664427615078	Up	0.065616814178887	0.258519270321656	0.110186831181397	0.135586244576958	0.219925644410245	0.283472606679776	0.359112009132889	0.259988225841858	0.408191210176336	0.41179493977562	GeneID:16772,Genbank:XM_006523718.3,MGI:MGI:99892	laminin, alpha 1		GO:0043208,GO:0006468,GO:0005515,GO:0043256,GO:0007155,GO:0005576,GO:0045198,GO:0007166,GO:0005578,GO:0045995,GO:0005604,GO:0005605,GO:0008022,GO:0005606,GO:0060041,GO:0009888,GO:0060441,GO:0016020,GO:0005608,GO:0060445,GO:0030155,GO:0005615,GO:0002011,GO:0061304,GO:0030334,GO:0005102,GO:0031175,GO:0005911,GO:0005201	glycosphingolipid binding|protein phosphorylation|protein binding|laminin complex|cell adhesion|extracellular region|establishment of epithelial cell apical/basal polarity|cell surface receptor signaling pathway|proteinaceous extracellular matrix|regulation of embryonic development|basement membrane|basal lamina|protein C-terminus binding|laminin-1 complex|retina development in camera-type eye|ti…	mmu04151,mmu04512,mmu04510,mmu05200,mmu05222,mmu05165,mmu05146,mmu05145	PI3K-Akt signaling pathway|ECM-receptor interaction|Focal adhesion|Pathways in cancer|Small cell lung cancer|Human papillomavirus infection|Amoebiasis|Toxoplasmosis
Lcn4	5.17512724505279	8.43276719062419	1.91748729948139	0.227385300238493	-2.13678910344747	0.00266246532421536	0.0325018846174803	Down	0.906010802580897	0.501405690710648	0.210657575504745	0.531726616080975	0.700764367605643	0.131381595719802	0.0673096209548554	0.211511120561597	0	0.259186338781159	GeneID:16821,Genbank:NM_010695.1,MGI:MGI:102668	lipocalin 4		GO:0008150,GO:0036094,GO:0005550,GO:0005575,GO:0005576	biological_process|small molecule binding|pheromone binding|cellular_component|extracellular region
Lgals7	6.56436618622231	3.72346422914647	9.40526814329815	2.52594561528905	1.33682357760629	0.0365581911715336	0.204628412270422	Up	0.614729223052916	0.236927963742394	0.232263480684718	0.146565669817192	0.154527527215603	0.506998209123852	1.18741074915232	1.08828798784685	0.61186040469357	0.214327164761343	GeneID:16858,Genbank:XM_006539569.2,MGI:MGI:1316742	lectin, galactose binding, soluble 7		GO:0005634,GO:0005737,GO:0006915,GO:0007157,GO:0008150,GO:0030246,GO:0003674,GO:0005576,GO:0005615	nucleus|cytoplasm|apoptotic process|heterophilic cell-cell adhesion via plasma membrane cell adhesion molecules|biological_process|carbohydrate binding|molecular_function|extracellular region|extracellular space
Lrat	1824.7408895564	2700.86402408459	948.617755028211	0.351227513332415	-1.50952223237882	1.29157679861459e-16	4.09157934255853e-14	Down	24.1626854398303	32.6593836638689	27.5152111296405	25.4097030060973	22.8252671117172	6.38766560278083	6.98336373637402	15.4966594074278	10.9208331570208	8.08216559163974	GeneID:79235,Genbank:NM_023624.4,MGI:MGI:1891259	lecithin-retinol acyltransferase (phosphatidylcholine-retinol-O-acyltransferase)		GO:0102279,GO:0019841,GO:0005771,GO:1990830,GO:0032370,GO:0005783,GO:0042572,GO:0005791,GO:0006653,GO:0006776,GO:0007601,GO:0008374,GO:0009790,GO:0043231,GO:0016020,GO:0047173,GO:0016021,GO:0001972,GO:0048471,GO:0016740,GO:0005737,GO:0050896,GO:0016746,GO:0005768	lecithin:11-cis retinol acyltransferase activity|retinol binding|multivesicular body|cellular response to leukemia inhibitory factor|positive regulation of lipid transport|endoplasmic reticulum|retinol metabolic process|rough endoplasmic reticulum|1,2-diacyl-sn-glycero-3-phosphocholine metabolic process|vitamin A metabolic process|visual perception|O-acyltransferase activity|embryo development|in…	mmu00830,mmu04977	Retinol metabolism|Vitamin digestion and absorption
Lrrc31	30.6936090037398	44.1614186442637	17.2257993632158	0.390064447475656	-1.35821558534308	6.97767499114867e-07	3.68408997997577e-05	Down	1.19195909646262	0.860158785152219	1.22650842268489	1.16094894456044	0.994512139188714	0.478088176244132	0.440882764054088	0.564427419044488	0.252424779087263	0.448001210403823	GeneID:320352,Genbank:NM_001309233.1,MGI:MGI:2443864	leucine rich repeat containing 31		GO:0003674,GO:0005575,GO:0008150	molecular_function|cellular_component|biological_process
Ly6c2	377.02018601074	228.51349783351	525.526874187971	2.29976294254118	1.20148515714955	0.000140267903693396	0.00315812660472776	Up	12.4171683130857	16.9172654196791	12.5108947679317	10.4100856209879	12.0208849517174	36.4187251355931	16.6221613409843	43.6442100871032	29.7770971789549	25.3984574412366	GeneID:100041546,Genbank:XM_011245390.2,MGI:MGI:3712069	lymphocyte antigen 6 complex, locus C2		GO:0005886,GO:0016020,GO:0031225	plasma membrane|membrane|anchored component of membrane
Ly6g	16.7574372623134	7.42636198703146	26.0885125375954	3.51295999079406	1.81268714575707	0.00551418961640757	0.0556255429628333	Up	0.69157037593453	0.651551900291584	0.0580658701711796	0.219848504725788	0.46358258164681	0.923461023761302	0.612258667531666	2.85675596809798	1.31932399762051	1.82178090047142	GeneID:546644,Genbank:NM_001310438.1,MGI:MGI:109440	lymphocyte antigen 6 complex, locus G		GO:0031225,GO:0005886,GO:0009897,GO:0016020	anchored component of membrane|plasma membrane|external side of plasma membrane|membrane
Lypd1	6.37841378892621	3.28880962308707	9.46801795476536	2.87885862662921	1.52549694358394	0.0125751059351016	0.0989501156501188	Up	0.0218863224193508	0.0224943779479525	0.022051523321703	0.0208728226017721	0.0293422569936039	0.0618883010403126	0.0845512252405595	0.051662034586725	0.065352549987388	0.0813944656004667	GeneID:72585,Genbank:NM_001311089.1,MGI:MGI:1919835	Ly6/Plaur domain containing 1		GO:0005576,GO:0005886,GO:0007271,GO:0016020,GO:0030550,GO:0031225,GO:0033130,GO:0035094,GO:0095500,GO:0001662,GO:1903077,GO:0001775,GO:0005515	extracellular region|plasma membrane|synaptic transmission, cholinergic|membrane|acetylcholine receptor inhibitor activity|anchored component of membrane|acetylcholine receptor binding|response to nicotine|acetylcholine receptor signaling pathway|behavioral fear response|negative regulation of protein localization to plasma membrane|cell activation|protein binding
Map3k6	1102.91277433627	1562.98765554496	642.837893127582	0.411287888837131	-1.28177950535363	2.09314467146193e-05	0.000660767715604686	Down	18.681084109457	10.2508101568648	13.5008695842595	20.2126994865325	11.6868367371009	6.90266231983591	8.21047533614273	4.11136047487267	5.68662726076487	6.58052652876164	GeneID:53608,Genbank:XM_006539041.3,MGI:MGI:1855691	mitogen-activated protein kinase kinase kinase 6		GO:0004672,GO:0004674,GO:0004709,GO:0005515,GO:0005524,GO:0006468,GO:0016301,GO:0016310,GO:0016740,GO:0000166,GO:0033554,GO:0000186,GO:0046872,GO:0000287	protein kinase activity|protein serine/threonine kinase activity|MAP kinase kinase kinase activity|protein binding|ATP binding|protein phosphorylation|kinase activity|phosphorylation|transferase activity|nucleotide binding|cellular response to stress|activation of MAPKK activity|metal ion binding|magnesium ion binding	mmu04010	MAPK signaling pathway
Mchr1	14.6085077990062	20.0909670153083	9.12604858270424	0.454236402645561	-1.13848476618345	0.00341601122108897	0.0393385935071451	Down	0.468207993209216	0.329253022249595	0.571056214273711	0.611036227844537	0.421226932341482	0.232273538344283	0.142798483195226	0.174503921303903	0.367912863260809	0.206200552301228	GeneID:207911,Genbank:NM_145132.2,MGI:MGI:2180756	melanin-concentrating hormone receptor 1		GO:0030273,GO:0005886,GO:0042562,GO:0051928,GO:0007165,GO:0007166,GO:0007186,GO:0007204,GO:0007218,GO:0060170,GO:0007268,GO:0060259,GO:0008022,GO:0097730,GO:0008188,GO:0016020,GO:0004871,GO:0016021,GO:0004930,GO:0005102	melanin-concentrating hormone receptor activity|plasma membrane|hormone binding|positive regulation of calcium ion transport|signal transduction|cell surface receptor signaling pathway|G-protein coupled receptor signaling pathway|positive regulation of cytosolic calcium ion concentration|neuropeptide signaling pathway|ciliary membrane|chemical synaptic transmission|regulation of feeding behavior|…	mmu04080	Neuroactive ligand-receptor interaction
Mefv	55.4982726302423	36.94640436873	74.0501408917546	2.00425838879271	1.00306851262478	0.013142700937743	0.102204027059787	Up	0.348188858588686	0.825836298645287	0.391295923517006	0.447010738258242	0.403965953719042	0.719500153918351	0.491487232255265	1.57152552536432	0.99970364657139	1.18284331495647	GeneID:54483,Genbank:XM_011245950.2,MGI:MGI:1859396	Mediterranean fever		GO:0042995,GO:0005634,GO:0045087,GO:0005737,GO:0046872,GO:0005856,GO:0005874,GO:0005875,GO:0006954,GO:0008270,GO:0050728,GO:0010508,GO:0071641,GO:0031410,GO:1900016,GO:0032691,GO:1900226,GO:0032695,GO:0002376,GO:2001056,GO:0034341,GO:0003779,GO:0042802,GO:0005622	cell projection|nucleus|innate immune response|cytoplasm|metal ion binding|cytoskeleton|microtubule|microtubule associated complex|inflammatory response|zinc ion binding|negative regulation of inflammatory response|positive regulation of autophagy|negative regulation of macrophage inflammatory protein 1 alpha production|cytoplasmic vesicle|negative regulation of cytokine production involved in in…	mmu04621	NOD-like receptor signaling pathway
Mrln	7.04181068521095	3.49547248171746	10.5881488887044	3.02910377469259	1.59889100456768	0.00581552442437778	0.0576303344580641	Up	0.224760372178722	0.346507146973252	0.566142234169001	0.321528438161464	0.45199301710564	1.05926411549091	0.976830874107339	1.13687227301858	0.894845841864346	1.88072087078078	GeneID:69563,Genbank:NM_001304739.1,MGI:MGI:1916813	myoregulin		GO:0016020,GO:0016021,GO:0016529,GO:0033017,GO:1902081,GO:0004857,GO:0005515,GO:0009611	membrane|integral component of membrane|sarcoplasmic reticulum|sarcoplasmic reticulum membrane|negative regulation of calcium ion import into sarcoplasmic reticulum|enzyme inhibitor activity|protein binding|response to wounding
Ms4a4c	223.61066423748	124.042844255258	323.178484219702	2.60537789309843	1.38149264120223	7.67296571539432e-05	0.00190316953190763	Up	1.90269871429842	3.4675915217105	2.21351320064913	2.18873176813913	2.09067315548499	6.24927309444526	4.56564830370655	10.2194482141889	5.77907714600392	4.90583189566091	GeneID:64380,Genbank:XM_006527250.2,MGI:MGI:1927656	membrane-spanning 4-domains, subfamily A, member 4C		GO:0003674,GO:0005575,GO:0008150	molecular_function|cellular_component|biological_process
Mslnl	3.45613939809562	5.95100736938492	0.961271426806331	0.16153087488206	-2.63011814803625	0.00418110436134299	0.045453462644654	Down	0.0692331179428408	0.0609913570029926	0.0498254991567878	0.066027108680022	0.0397793634416404	0.0279673693858985	0.00955219043253724	0	0.00984428868937675	0	GeneID:328783,Genbank:XM_006524430.2,MGI:MGI:3607710	mesothelin-like		GO:0009986,GO:0016020,GO:0016021,GO:0003674,GO:0007155,GO:0007160	cell surface|membrane|integral component of membrane|molecular_function|cell adhesion|cell-matrix adhesion
Muc15	1.44561655593805	0	2.8912331118761	Inf	Inf	0.00640395825987109	0.0612156031225475	Up	0	0	0	0	0	0.0775780859682079	0.0317959393463888	0.0333047721116216	0.0491523501786946	0.045913234562851	GeneID:269328,Genbank:NM_172979.3,MGI:MGI:2442110	mucin 15		GO:0016021,GO:0003674,GO:0008150,GO:0016020	integral component of membrane|molecular_function|biological_process|membrane
Muc19	16.0490731814926	22.1717956137942	9.92635074919101	0.447701707254388	-1.15939027509857	0.00177035776923266	0.0239995121914671	Down	0.0888868878219708	0.109627659374159	0.155233551190358	0.129981835925979	0.154917962580424	0.0279274291681662	0.0572312936603956	0.0839259768722937	0.0589813803272117	0.0661134437712678	GeneID:239611,Genbank:NM_207243.2,MGI:MGI:2676278	mucin 19		GO:0005576,GO:0050728,GO:0060689,GO:0002244,GO:0003674,GO:0005575	extracellular region|negative regulation of inflammatory response|cell differentiation involved in salivary gland development|hematopoietic progenitor cell differentiation|molecular_function|cellular_component
Myh13	17.8915161961984	9.28415840616241	26.4988739862344	2.85420313042544	1.51308801345032	2.78170473625684e-05	0.000826138855634699	Up	0.129825485735002	0.0857779425204543	0.0747459576829625	0.0530629707125676	0.0745939997286254	0.235999019026339	0.268683066627427	0.300195257238533	0.267669204889799	0.155190995010276	GeneID:544791,Genbank:NM_001081250.1,MGI:MGI:1339967	myosin, heavy polypeptide 13, skeletal muscle		GO:0009267,GO:0030016	cellular response to starvation|myofibril	mmu04530	Tight junction
Ncr1	164.061716713019	88.5923605911006	239.531072834937	2.70374410656577	1.4349586155039	0.000790240492096887	0.0129134593355597	Up	2.1090834128898	5.14364485898001	2.91737707945537	2.38642710895189	2.91144607439815	14.7580972591655	6.24895562494998	7.91968279255889	7.96999875060094	5.88270544074573	GeneID:17086,Genbank:XM_006539585.2,MGI:MGI:1336212	natural cytotoxicity triggering receptor 1		GO:0009986,GO:0016020,GO:0016021,GO:0051607,GO:0005515,GO:0005886,GO:0009597	cell surface|membrane|integral component of membrane|defense response to virus|protein binding|plasma membrane|detection of virus	mmu04650	Natural killer cell mediated cytotoxicity
Ndst4	7.71714001861891	12.3221730991886	3.11210693804923	0.25256153382995	-1.98529316747454	0.000437154099712145	0.0079976611737611	Down	0.122069448569571	0.0627304180988009	0.0553458803260938	0.0873125426100378	0.0368222417194004	0.0115059238614083	0.0117894651774289	0.030872295261876	0.0182249662294164	0.0226985999339915	GeneID:64580,Genbank:XM_006501860.1,MGI:MGI:1932545	N-deacetylase/N-sulfotransferase (heparin glucosaminyl) 4		GO:0008152,GO:0015016,GO:0016020,GO:0016021,GO:0016740,GO:0016787,GO:0019213,GO:0003824,GO:0005794,GO:0008146	metabolic process|[heparan sulfate]-glucosamine N-sulfotransferase activity|membrane|integral component of membrane|transferase activity|hydrolase activity|deacetylase activity|catalytic activity|Golgi apparatus|sulfotransferase activity	mmu00534	Glycosaminoglycan biosynthesis - heparan sulfate / heparin
Nlrp6	3.42844890479556	5.31194693423293	1.54495087535819	0.290844561228902	-1.78167976875642	0.0449169165370521	0.232161989231276	Down	0.0118036081669351	0.0606577062535233	0.0237854067747151	0.0787990920658293	0.130553781746049	0.022251500019065	0.0113999226737545	0.0238817807898871	0.0117485230879345	0.0219486024307021	GeneID:101613,Genbank:NM_133946.2,MGI:MGI:2141990	NLR family, pyrin domain containing 6		GO:0050777,GO:0043122,GO:0010468,GO:0002862,GO:0061702,GO:0043124,GO:0010506,GO:0005000,GO:0070255,GO:0043409,GO:0016020,GO:0005515,GO:0070373,GO:0045087,GO:0005524,GO:0005575,GO:0005634,GO:0005737,GO:0023052,GO:0032088,GO:0005886,GO:0050727,GO:0034122,GO:0006954,GO:0035556,GO:0000166,GO:0050728,GO:0042060,GO:0009617,GO:0001817,GO:0042277,GO:0002376	negative regulation of immune response|regulation of I-kappaB kinase/NF-kappaB signaling|regulation of gene expression|negative regulation of inflammatory response to antigenic stimulus|inflammasome complex|negative regulation of I-kappaB kinase/NF-kappaB signaling|regulation of autophagy|vasopressin receptor activity|regulation of mucus secretion|negative regulation of MAPK cascade|membrane|prot…	mmu04621	NOD-like receptor signaling pathway
Nphs2	6.65747601512164	3.88218280464149	9.43276922560179	2.42975915877122	1.28081331890668	0.0324999653357135	0.190536322749019	Up	0.061878393258266	0.0635975262583542	0.0155863649211999	0.0885194438299414	0.0622187118470625	0.291624190097869	0.0896432118481069	0.0938971077227853	0.138576643133567	0.115061787333878	GeneID:170484,Genbank:XM_011238765.2,MGI:MGI:2157018	nephrosis 2, podocin		GO:0005911,GO:0007588,GO:0016020,GO:0016021,GO:0031235,GO:0031532,GO:0032991,GO:0036057,GO:0045121,GO:0005515,GO:0005886,GO:0005887	cell-cell junction|excretion|membrane|integral component of membrane|intrinsic component of the cytoplasmic side of the plasma membrane|actin cytoskeleton reorganization|protein-containing complex|slit diaphragm|membrane raft|protein binding|plasma membrane|integral component of plasma membrane
Npr3	2227.57428569136	1356.39231971473	3098.756251668	2.28455750348079	1.19191475637542	1.81473607294619e-08	1.37107486481964e-06	Up	7.25512480274875	8.84337258532962	7.94469347581378	8.34547621466755	9.59871909851523	18.9377827990833	25.5878365827205	13.565209320907	18.762624235032	21.5734097683396	GeneID:18162,Genbank:NM_001286395.1,MGI:MGI:97373	natriuretic peptide receptor 3		GO:0033688,GO:0007193,GO:0035810,GO:0007194,GO:0042277,GO:0007200,GO:0008217,GO:0008528,GO:0016020,GO:0042562,GO:0016021,GO:0042803,GO:0016941,GO:0048015,GO:0017046,GO:0048662,GO:0030157,GO:0001501,GO:0051000,GO:0031404,GO:0032991,GO:0002158	regulation of osteoblast proliferation|adenylate cyclase-inhibiting G-protein coupled receptor signaling pathway|positive regulation of urine volume|negative regulation of adenylate cyclase activity|peptide binding|phospholipase C-activating G-protein coupled receptor signaling pathway|regulation of blood pressure|G-protein coupled peptide receptor activity|membrane|hormone binding|integral compo…
Nrcam	290.683310086296	177.876457891597	403.490162280996	2.2683730442108	1.18165791751855	5.40210433656048e-21	2.56699468434928e-18	Up	0.549996249717001	0.792855336294729	0.507368993757389	0.572211627236504	0.671525642468919	1.59226247868813	1.62460219528445	1.30788483951079	1.29036959982822	1.38132041356781	GeneID:319504,Genbank:XM_006515954.2,MGI:MGI:104750	neuronal cell adhesion molecule		GO:0045162,GO:0007155,GO:0007411,GO:0045202,GO:0007417,GO:0008104,GO:0010975,GO:0016020,GO:0016021,GO:0086080,GO:0019227,GO:0098609,GO:0030424,GO:0030506,GO:0031290,GO:0005515,GO:0042995,GO:0005576,GO:0043194,GO:0005886	clustering of voltage-gated sodium channels|cell adhesion|axon guidance|synapse|central nervous system development|protein localization|regulation of neuron projection development|membrane|integral component of membrane|protein binding involved in heterotypic cell-cell adhesion|neuronal action potential propagation|cell-cell adhesion|axon|ankyrin binding|retinal ganglion cell axon guidance|protei…	mmu04514	Cell adhesion molecules (CAMs)
Ntsr2	3.6548376666017	5.55689240913469	1.75278292406871	0.315425024459247	-1.66463097302431	0.0454109020959526	0.233547325305217	Down	0.0688920681007578	0.141612116259822	0.312354336093242	0.131403703974034	0.27708384190384	0.0974035968267499	0.0998039207261649	0.0696933194187638	0.0342852812974845	0	GeneID:18217,Genbank:XM_006515011.3,MGI:MGI:108018	neurotensin receptor 2		GO:0046982,GO:0005886,GO:0070374,GO:0007165,GO:0007186,GO:0007200,GO:0009986,GO:0016020,GO:0016021,GO:0016492,GO:0042391,GO:0042803,GO:0043198,GO:0004871,GO:0043204,GO:0004930,GO:0043410,GO:0005802	protein heterodimerization activity|plasma membrane|positive regulation of ERK1 and ERK2 cascade|signal transduction|G-protein coupled receptor signaling pathway|phospholipase C-activating G-protein coupled receptor signaling pathway|cell surface|membrane|integral component of membrane|G-protein coupled neurotensin receptor activity|regulation of membrane potential|protein homodimerization activi…	mmu04080	Neuroactive ligand-receptor interaction
Nxf7	9.30060026218691	5.36536913065351	13.2358313937203	2.46690042593736	1.30269948381575	0.0145523186791694	0.109854188290035	Up	0.0633871789928242	0.0434321531654683	0.106442723228014	0.0403012535102501	0.29743371278397	0.199156590456574	0.183657978680581	0.44887083870064	0.273395909382761	0.294668369883398	GeneID:170722,Genbank:XM_006528510.1,MGI:MGI:2159343	nuclear RNA export factor 7		GO:0005623,GO:0005634,GO:0005737,GO:0016973,GO:0003723,GO:0003729,GO:0005622	cell|nucleus|cytoplasm|poly(A)+ mRNA export from nucleus|RNA binding|mRNA binding|intracellular	mmu03013,mmu03015,mmu03008,mmu05164,mmu05168	RNA transport|mRNA surveillance pathway|Ribosome biogenesis in eukaryotes|Influenza A|Herpes simplex infection
Oas1a	428.629632973416	236.631818119611	620.627447827221	2.62275569177054	1.39108342762333	2.55399307834688e-12	4.56608445700096e-10	Up	3.87279410523337	11.059797347495	5.23986412424725	6.43716421837106	5.36828629547006	16.2702968139403	13.3316541861077	18.7496473334757	18.7779958200457	18.6979018537796	GeneID:246730,Genbank:NM_145211.2,MGI:MGI:2180860	2'-5' oligoadenylate synthetase 1A		GO:0016020,GO:0003725,GO:0045071,GO:0048525,GO:0005515,GO:0005634,GO:0005654,GO:0051607,GO:0005737,GO:0060700,GO:0005829,GO:0001730,GO:0006164,GO:0009615	membrane|double-stranded RNA binding|negative regulation of viral genome replication|negative regulation of viral process|protein binding|nucleus|nucleoplasm|defense response to virus|cytoplasm|regulation of ribonuclease activity|cytosol|2'-5'-oligoadenylate synthetase activity|purine nucleotide biosynthetic process|response to virus	mmu04621,mmu05162,mmu05164,mmu05160,mmu05168	NOD-like receptor signaling pathway|Measles|Influenza A|Hepatitis C|Herpes simplex infection
Oas1g	116.507615283418	56.0323473504609	176.982883216375	3.15858413193748	1.65927800030522	2.86313616577405e-09	2.61109342148394e-07	Up	0.967096422123586	2.87145364822456	1.27212836681799	1.33222938521085	0.918392186150901	4.65907403785641	3.06151509016377	4.9732500230056	5.16051536294279	5.91940035026621	GeneID:23960,Genbank:NM_011852.3,MGI:MGI:97429	2'-5' oligoadenylate synthetase 1G		GO:0003725,GO:0005634,GO:0005654,GO:0005737,GO:0005829,GO:0016020,GO:0045071,GO:0001730,GO:0051607,GO:0060700	double-stranded RNA binding|nucleus|nucleoplasm|cytoplasm|cytosol|membrane|negative regulation of viral genome replication|2'-5'-oligoadenylate synthetase activity|defense response to virus|regulation of ribonuclease activity	mmu04621,mmu05162,mmu05164,mmu05160,mmu05168	NOD-like receptor signaling pathway|Measles|Influenza A|Hepatitis C|Herpes simplex infection
Oas2	881.483600177063	376.092161502669	1386.87503885146	3.68759357629317	1.88267965962386	3.53688868062801e-27	2.20226203124483e-24	Up	3.17308760722902	8.36872876112355	3.32914752771426	4.78932005117514	4.42983919535717	16.8575936240692	15.9560123334986	18.5171456661228	17.7229069506823	21.8335509937993	GeneID:246728,Genbank:XM_006530325.3,MGI:MGI:2180852	2'-5' oligoadenylate synthetase 2		GO:0060700,GO:0043231,GO:0005783,GO:0001730,GO:1903487,GO:0045071,GO:0005829,GO:0002376,GO:0045087,GO:0003723,GO:0046872,GO:0003725,GO:0005524,GO:0006401,GO:0005634,GO:0048471,GO:0006955,GO:0051607,GO:0009615,GO:0005654,GO:0016020,GO:0000166,GO:0016740,GO:0005737,GO:0060337,GO:0016779,GO:0005739	regulation of ribonuclease activity|intracellular membrane-bounded organelle|endoplasmic reticulum|2'-5'-oligoadenylate synthetase activity|regulation of lactation|negative regulation of viral genome replication|cytosol|immune system process|innate immune response|RNA binding|metal ion binding|double-stranded RNA binding|ATP binding|RNA catabolic process|nucleus|perinuclear region of cytoplasm|im…	mmu04621,mmu05162,mmu05164,mmu05160,mmu05168	NOD-like receptor signaling pathway|Measles|Influenza A|Hepatitis C|Herpes simplex infection
Oas3	221.075792229256	132.485335386444	309.666249072068	2.33736245727732	1.22488147172019	1.99981980962489e-05	0.000641398690983956	Up	1.30340054743744	2.78498325842003	1.03676746571008	1.27575505773264	1.00017106794889	4.09516266777323	2.79370593357815	4.74218870983589	3.11811480293553	2.95515276007946	GeneID:246727,Genbank:NM_145226.2,MGI:MGI:2180850	2'-5' oligoadenylate synthetase 3		GO:0045087,GO:0005829,GO:0001730,GO:0046872,GO:0005886,GO:0002376,GO:0051607,GO:0006955,GO:0003723,GO:0003725,GO:0005524,GO:0009615,GO:0005634,GO:0060700,GO:0016020,GO:0016740,GO:0005654,GO:0016779,GO:0000166,GO:0045071,GO:0005737	innate immune response|cytosol|2'-5'-oligoadenylate synthetase activity|metal ion binding|plasma membrane|immune system process|defense response to virus|immune response|RNA binding|double-stranded RNA binding|ATP binding|response to virus|nucleus|regulation of ribonuclease activity|membrane|transferase activity|nucleoplasm|nucleotidyltransferase activity|nucleotide binding|negative regulation of…	mmu04621,mmu05162,mmu05164,mmu05160,mmu05168	NOD-like receptor signaling pathway|Measles|Influenza A|Hepatitis C|Herpes simplex infection
Oasl1	145.156333147107	93.9420083657023	196.370657928511	2.09033915012833	1.06373703346085	4.08643456914242e-07	2.30482188102364e-05	Up	1.66709680026602	3.59816693015933	1.559703108704	2.20314408841763	1.89178534311764	4.6242841386199	3.4501752727853	5.46903323920993	5.16758658348152	4.67204831475786	GeneID:231655,Genbank:XM_006530294.3,MGI:MGI:2180849	2'-5' oligoadenylate synthetase-like 1		GO:0051607,GO:0005829,GO:0003677,GO:0060700,GO:0006955,GO:0003723,GO:0009615,GO:0003725,GO:0005524,GO:0005634,GO:0016020,GO:0016740,GO:0005654,GO:0045071,GO:0005730,GO:0001730,GO:0045087,GO:0005737,GO:0002376	defense response to virus|cytosol|DNA binding|regulation of ribonuclease activity|immune response|RNA binding|response to virus|double-stranded RNA binding|ATP binding|nucleus|membrane|transferase activity|nucleoplasm|negative regulation of viral genome replication|nucleolus|2'-5'-oligoadenylate synthetase activity|innate immune response|cytoplasm|immune system process	mmu05165	Human papillomavirus infection
Olfm2	99.1003181491515	141.54537032056	56.6552659777432	0.400262232875827	-1.32098259960466	3.18678594789907e-13	6.61422917944983e-11	Down	3.25396494641073	2.54360386563203	3.1861734572094	3.71519690653859	3.04144833940243	1.8575370725346	1.37215551842889	0.857725215327531	1.39130661904142	1.00134671114921	GeneID:244723,Genbank:XM_006510293.3,MGI:MGI:3045350	olfactomedin 2		GO:0005654,GO:0005737,GO:0007601,GO:0007626,GO:0009306,GO:0016020,GO:0030054,GO:0032281,GO:0045202,GO:0051152,GO:0097060,GO:0005515,GO:1905174,GO:0005576,GO:0005634	nucleoplasm|cytoplasm|visual perception|locomotory behavior|protein secretion|membrane|cell junction|AMPA glutamate receptor complex|synapse|positive regulation of smooth muscle cell differentiation|synaptic membrane|protein binding|regulation of vascular smooth muscle cell dedifferentiation|extracellular region|nucleus
Omd	106.728822213917	144.228718595155	69.2289258326796	0.479994043537214	-1.05891159199657	1.09042944148568e-10	1.37691499474874e-08	Down	1.21290804394671	1.65120565500469	1.23278308978812	1.81628687750381	1.5512186385874	0.712026056329982	0.760399575899467	0.774956721016219	0.582444039083302	0.850713977052715	GeneID:27047,Genbank:XM_006516928.2,MGI:MGI:1350918	osteomodulin		GO:0007155,GO:0007409,GO:0030500,GO:0031012,GO:0005576,GO:0005578,GO:0005615	cell adhesion|axonogenesis|regulation of bone mineralization|extracellular matrix|extracellular region|proteinaceous extracellular matrix|extracellular space
Pak6	342.29654873073	147.442293620399	537.150803841061	3.64312566395634	1.86517675946166	2.57795874371678e-52	5.1722445594771e-49	Up	1.882092067813	1.10059619170971	1.70012955663023	1.7536742566657	1.29425712537969	5.43417147197099	5.90238025662078	5.64629084782922	5.31847418344881	6.72790461895512	GeneID:214230,Genbank:XM_011239420.2,MGI:MGI:2679420	p21 protein (Cdc42/Rac)-activated kinase 6		GO:0043408,GO:0016310,GO:0004672,GO:0045296,GO:0016477,GO:0004674,GO:0048365,GO:0016740,GO:0005524,GO:0005634,GO:0005737,GO:0006355,GO:0006468,GO:0023014,GO:0007266,GO:0030036,GO:0007346,GO:0030054,GO:0007612,GO:0031098,GO:0007613,GO:0000166,GO:0032147,GO:0007626,GO:0000910,GO:0042981,GO:0016301,GO:0001650	regulation of MAPK cascade|phosphorylation|protein kinase activity|cadherin binding|cell migration|protein serine/threonine kinase activity|Rac GTPase binding|transferase activity|ATP binding|nucleus|cytoplasm|regulation of transcription, DNA-templated|protein phosphorylation|signal transduction by protein phosphorylation|Rho protein signal transduction|actin cytoskeleton organization|regulation …	mmu04014,mmu04012,mmu04510,mmu04810,mmu04660,mmu04360,mmu05211	Ras signaling pathway|ErbB signaling pathway|Focal adhesion|Regulation of actin cytoskeleton|T cell receptor signaling pathway|Axon guidance|Renal cell carcinoma
Pcdh20	33.8623944169225	48.2801522698819	19.444636563963	0.402745965987621	-1.31205795630636	3.20613555826892e-05	0.000919908760362806	Down	0.473812203332651	0.391697977865505	0.425498536125489	0.70727661020051	0.414276586233926	0.126213635300043	0.159167910235809	0.166721005476088	0.194791724217177	0.354333510121006	GeneID:219257,Genbank:NM_178685.5,MGI:MGI:2443376	protocadherin 20		GO:0007156,GO:0008150,GO:0016020,GO:0016021,GO:0005509,GO:0005886,GO:0007155	homophilic cell adhesion via plasma membrane adhesion molecules|biological_process|membrane|integral component of membrane|calcium ion binding|plasma membrane|cell adhesion
Pck1	159.540749222356	94.8434496186369	224.238048826076	2.36429663543166	1.2414110539666	0.0148074422672137	0.111268408247639	Up	0.288572736156098	1.12280496994007	2.74136583545647	1.72988934249653	3.62699784456188	5.9645838769102	4.5787003142466	2.60650884146408	7.38581206888417	2.52966658966311	GeneID:18534,Genbank:NM_011044.2,MGI:MGI:97501	phosphoenolpyruvate carboxykinase 1, cytosolic		GO:0005739,GO:0005829,GO:0006006,GO:0006090,GO:0006094,GO:0031406,GO:0032868,GO:0032869,GO:0006107,GO:0033993,GO:0042593,GO:0042594,GO:0046327,GO:0046872,GO:0000166,GO:0000287,GO:0004550,GO:0004611,GO:0004613,GO:0005525,GO:0005737,GO:0006475,GO:0006629,GO:0006807,GO:0016829,GO:0016831,GO:0017076,GO:0019003,GO:0051365,GO:0019543,GO:0061402,GO:0030145,GO:0070365,GO:0071333,GO:0071549	mitochondrion|cytosol|glucose metabolic process|pyruvate metabolic process|gluconeogenesis|carboxylic acid binding|response to insulin|cellular response to insulin stimulus|oxaloacetate metabolic process|response to lipid|glucose homeostasis|response to starvation|glycerol biosynthetic process from pyruvate|metal ion binding|nucleotide binding|magnesium ion binding|nucleoside diphosphate kinase a…	mmu00010,mmu00020,mmu00620,mmu04068,mmu04151,mmu04152,mmu04910,mmu04922,mmu04920,mmu03320,mmu04964,mmu04931	Glycolysis / Gluconeogenesis|Citrate cycle (TCA cycle)|Pyruvate metabolism|FoxO signaling pathway|PI3K-Akt signaling pathway|AMPK signaling pathway|Insulin signaling pathway|Glucagon signaling pathway|Adipocytokine signaling pathway|PPAR signaling pathway|Proximal tubule bicarbonate reclamation|Insulin resistance
Per1	2876.31633298252	4089.72353324953	1662.9091327155	0.406606734953113	-1.298293982993	4.09808543687854e-13	8.31450884648492e-11	Down	28.8342333346284	25.8133482701094	31.9430524567581	33.4330235387217	25.3346717038015	10.1289166283011	11.8490508526993	6.77587599823263	14.7177793505169	17.3141679839555	GeneID:18626,Genbank:XM_006532480.3,MGI:MGI:1098283	period circadian clock 1		GO:0002028,GO:0005515,GO:0005634,GO:0005654,GO:0005737,GO:0019900,GO:0031490,GO:0005829,GO:0031625,GO:0006351,GO:0032922,GO:0070888,GO:0042634,GO:0070932,GO:0042752,GO:0097167,GO:0043124,GO:1900015,GO:1900744,GO:2000323,GO:0000122,GO:0000976,GO:0000978,GO:0000989,GO:0001222,GO:0006355,GO:0007623,GO:0008134,GO:0009416,GO:0043153,GO:0010608,GO:0043966,GO:0043967,GO:0045892,GO:0045944,GO:0046329,GO:…	regulation of sodium ion transport|protein binding|nucleus|nucleoplasm|cytoplasm|kinase binding|chromatin DNA binding|cytosol|ubiquitin protein ligase binding|transcription, DNA-templated|circadian regulation of gene expression|E-box binding|regulation of hair cycle|histone H3 deacetylation|regulation of circadian rhythm|circadian regulation of translation|negative regulation of I-kappaB kinase/N…	mmu04710,mmu04713,mmu05168	Circadian rhythm|Circadian entrainment|Herpes simplex infection
Per2	1877.55231956465	2970.10948093907	784.995158190237	0.264298391432373	-1.9197604503831	7.18195807427647e-13	1.42510568073857e-10	Down	25.0444078556977	16.4954173066	30.7648052461404	31.6699915619209	24.7865688346146	5.5201829588984	6.90835691948392	5.47236380050716	7.85826830796835	9.30228920671285	GeneID:18627,Genbank:XM_006529249.3,MGI:MGI:1195265	period circadian clock 2		GO:0001222,GO:0002931,GO:0003713,GO:0005515,GO:0005634,GO:0019249,GO:0019900,GO:0031397,GO:0005737,GO:0032922,GO:0035257,GO:0051946,GO:0036002,GO:0060567,GO:0042752,GO:0070063,GO:0042754,GO:0070345,GO:0070932,GO:0097167,GO:1990226,GO:0000122,GO:2000678,GO:0000976,GO:0000989,GO:0001047,GO:0005978,GO:0006094,GO:0006631,GO:0007623,GO:0008134,GO:0042802,GO:0042826,GO:0009416,GO:0043153,GO:0019229,GO:…	transcription corepressor binding|response to ischemia|transcription coactivator activity|protein binding|nucleus|lactate biosynthetic process|kinase binding|negative regulation of protein ubiquitination|cytoplasm|circadian regulation of gene expression|nuclear hormone receptor binding|regulation of glutamate uptake involved in transmission of nerve impulse|pre-mRNA binding|negative regulation of…	mmu04710,mmu04713,mmu05202,mmu05221,mmu05168	Circadian rhythm|Circadian entrainment|Transcriptional misregulation in cancers|Acute myeloid leukemia|Herpes simplex infection
Per3	2564.46939144073	3716.16007877096	1412.77870411051	0.380171648735259	-1.39527714773558	2.91737047858222e-11	4.18086974061581e-09	Down	15.68378363382	15.2498132768178	22.0887344389515	20.3190203762766	14.4155291860161	4.40513298948472	7.30362788429817	6.23332349043439	7.82707749528298	8.55469139924809	GeneID:18628,Genbank:XM_017320033.1,MGI:MGI:1277134	period circadian clock 3		GO:0019900,GO:0000976,GO:0031625,GO:0000989,GO:0032922,GO:0001222,GO:0005515,GO:0005634,GO:0005737,GO:0043153,GO:0006351,GO:0045187,GO:0006355,GO:0007623,GO:0000122,GO:0048511,GO:0008134,GO:0050821,GO:0009416	kinase binding|transcription regulatory region sequence-specific DNA binding|ubiquitin protein ligase binding|transcription factor activity, transcription factor binding|circadian regulation of gene expression|transcription corepressor binding|protein binding|nucleus|cytoplasm|entrainment of circadian clock by photoperiod|transcription, DNA-templated|regulation of circadian sleep/wake cycle, slee…	mmu04710,mmu04713,mmu05168	Circadian rhythm|Circadian entrainment|Herpes simplex infection
Pik3c2g	39.6501731567794	14.9768680433414	64.3234782702175	4.29485511150078	2.10260946234276	1.97986119842723e-08	1.46517842868855e-06	Up	0.0941852988177503	0.176003630208636	0.129403939238629	0.130652825665611	0.094703298822134	0.258258679586354	0.620210078798311	0.614993762928149	0.732921356193655	0.525407735329235	GeneID:18705,Genbank:NM_207683.2,MGI:MGI:1203730	phosphatidylinositol 3-kinase, C2 domain containing, gamma polypeptide		GO:0048015,GO:0016740,GO:0005737,GO:0052742,GO:0035005,GO:0005794,GO:0005886,GO:0005942,GO:0006935,GO:0014065,GO:0035091,GO:0016020,GO:0036092,GO:0039694,GO:0016301,GO:0046854,GO:0016303,GO:0000166,GO:0016310,GO:0005524,GO:0016477,GO:0005635	phosphatidylinositol-mediated signaling|transferase activity|cytoplasm|phosphatidylinositol kinase activity|1-phosphatidylinositol-4-phosphate 3-kinase activity|Golgi apparatus|plasma membrane|phosphatidylinositol 3-kinase complex|chemotaxis|phosphatidylinositol 3-kinase signaling|phosphatidylinositol binding|membrane|phosphatidylinositol-3-phosphate biosynthetic process|viral RNA genome replicat…	mmu00562,mmu04070	Inositol phosphate metabolism|Phosphatidylinositol signaling system
Pla2g12b	5.60790765880502	3.09495048403849	8.12086483357156	2.62390783809081	1.39171704775158	0.0322483821532881	0.189492039226138	Up	0.189537910481003	0.194803736878848	0.114581140857816	0.072304357141018	0	0.250114365990825	0.183055680319951	0.19174233698135	0.490498774879965	0.422930905586684	GeneID:69836,Genbank:XM_006514062.3,MGI:MGI:1917086	phospholipase A2, group XIIB		GO:0005575,GO:0005576,GO:0006644,GO:0016042,GO:0042632,GO:0046872,GO:0050482,GO:0070328,GO:0003674,GO:0004623,GO:0005509	cellular_component|extracellular region|phospholipid metabolic process|lipid catabolic process|cholesterol homeostasis|metal ion binding|arachidonic acid secretion|triglyceride homeostasis|molecular_function|phospholipase A2 activity|calcium ion binding	mmu00564,mmu00565,mmu00590,mmu00591,mmu00592,mmu04014,mmu04270,mmu04972,mmu04975	Glycerophospholipid metabolism|Ether lipid metabolism|Arachidonic acid metabolism|Linoleic acid metabolism|alpha-Linolenic acid metabolism|Ras signaling pathway|Vascular smooth muscle contraction|Pancreatic secretion|Fat digestion and absorption
Pla2g2d	38.4894556899755	24.7879499608973	52.1909614190537	2.10549728805264	1.07416101727118	0.0033975873498524	0.0392233657829716	Up	0.413352408604547	0.542846445662651	0.509021881040839	0.678919137199176	0.623438644283641	0.974035968267499	0.731895418658543	1.13832421717314	1.14284270991615	2.00695628611771	GeneID:18782,Genbank:NM_011109.2,MGI:MGI:1341796	phospholipase A2, group IID		GO:0005576,GO:0005737,GO:0006629,GO:0006644,GO:0008201,GO:0016042,GO:0016787,GO:0042130,GO:0043395,GO:0046872,GO:0050482,GO:0002361,GO:0050868,GO:0004623,GO:0005509	extracellular region|cytoplasm|lipid metabolic process|phospholipid metabolic process|heparin binding|lipid catabolic process|hydrolase activity|negative regulation of T cell proliferation|heparan sulfate proteoglycan binding|metal ion binding|arachidonic acid secretion|CD4-positive, CD25-positive, alpha-beta regulatory T cell differentiation|negative regulation of T cell activation|phospholipase…	mmu00564,mmu00565,mmu00590,mmu00591,mmu00592,mmu04014,mmu04270,mmu04972,mmu04975	Glycerophospholipid metabolism|Ether lipid metabolism|Arachidonic acid metabolism|Linoleic acid metabolism|alpha-Linolenic acid metabolism|Ras signaling pathway|Vascular smooth muscle contraction|Pancreatic secretion|Fat digestion and absorption
Pla2g4b	107.748528966997	179.098062520676	36.3989954133176	0.20323500377965	-2.29877919164442	3.99170944097377e-44	4.80521982504422e-41	Down	2.4182561940556	2.51417468651232	2.33792242646209	2.43958348519504	2.45966658699622	0.434795117630887	0.499510993756193	0.565637409742338	0.445220009427195	0.597827831430706	GeneID:211429,Genbank:NM_145378.4,MGI:MGI:2384819	phospholipase A2, group IVB (cytosolic)		GO:0046475,GO:0047498,GO:0004622,GO:0004623,GO:0005829	glycerophospholipid catabolic process|calcium-dependent phospholipase A2 activity|lysophospholipase activity|phospholipase A2 activity|cytosol	mmu00564,mmu00565,mmu00590,mmu00591,mmu00592,mmu04014,mmu04010,mmu04370,mmu04072,mmu04217,mmu04611,mmu04664,mmu04912,mmu04913,mmu04921,mmu04270,mmu04724,mmu04726,mmu04730,mmu04750,mmu05231	Glycerophospholipid metabolism|Ether lipid metabolism|Arachidonic acid metabolism|Linoleic acid metabolism|alpha-Linolenic acid metabolism|Ras signaling pathway|MAPK signaling pathway|VEGF signaling pathway|Phospholipase D signaling pathway|Necroptosis|Platelet activation|Fc epsilon RI signaling pathway|GnRH signaling pathway|Ovarian Steroidogenesis|Oxytocin signaling pathway|Vascular smooth musc…
Pla2g4e	7.5180365940979	4.14361271522147	10.8924604729743	2.62873516942381	1.39436880570491	0.0122833272609079	0.097408889042694	Up	0.0408500487110135	0.0419849629047484	0.102895975918637	0.00973959676369449	0.0102686789194769	0.0962602755463148	0.138085394295118	0.123975469378778	0.11181337668127	0.0854549430116222	GeneID:329502,Genbank:XM_006499771.3,MGI:MGI:1919144	phospholipase A2, group IVE		GO:0005764,GO:0006629,GO:0008152,GO:0009395,GO:0016020,GO:0016042,GO:0016787,GO:0046872,GO:0004620,GO:0004623,GO:0005737	lysosome|lipid metabolic process|metabolic process|phospholipid catabolic process|membrane|lipid catabolic process|hydrolase activity|metal ion binding|phospholipase activity|phospholipase A2 activity|cytoplasm	mmu00564,mmu00565,mmu00590,mmu00591,mmu00592,mmu04014,mmu04010,mmu04370,mmu04072,mmu04217,mmu04611,mmu04664,mmu04666,mmu04912,mmu04913,mmu04921,mmu04270,mmu04724,mmu04726,mmu04730,mmu04750,mmu05231	Glycerophospholipid metabolism|Ether lipid metabolism|Arachidonic acid metabolism|Linoleic acid metabolism|alpha-Linolenic acid metabolism|Ras signaling pathway|MAPK signaling pathway|VEGF signaling pathway|Phospholipase D signaling pathway|Necroptosis|Platelet activation|Fc epsilon RI signaling pathway|Fc gamma R-mediated phagocytosis|GnRH signaling pathway|Ovarian Steroidogenesis|Oxytocin signa…
Plac8	1210.23828432888	705.395974209209	1715.08059444856	2.43137281350559	1.28177112535249	3.53182289235648e-07	2.01180208098678e-05	Up	5.08490856998039	11.7407219214325	6.13165142374342	5.45682446774779	6.41396387841811	19.1810974316329	11.9211444006503	22.5601820175022	17.2965517484799	15.7525646148356	GeneID:231507,Genbank:XM_017320850.1,MGI:MGI:2445289	placenta-specific 8		GO:0008284,GO:0009409,GO:0040015,GO:0042742,GO:0043066,GO:0045944,GO:0050873,GO:0003682,GO:0005515,GO:0005634	positive regulation of cell proliferation|response to cold|negative regulation of multicellular organism growth|defense response to bacterium|negative regulation of apoptotic process|positive regulation of transcription by RNA polymerase II|brown fat cell differentiation|chromatin binding|protein binding|nucleus
Ppfia2	15.0068985596704	9.83934475260979	20.1744523667311	2.05038575982206	1.03589536408478	0.00671311758952112	0.0632335755419837	Up	0.0630077258845301	0.0809477931314356	0.0793541458318354	0.0901349979953295	0.0633542555732828	0.170744281428232	0.197771764067092	0.111545943563803	0.0862313119623987	0.2270009130061	GeneID:327814,Genbank:XM_006513780.3,MGI:MGI:2443834	protein tyrosine phosphatase, receptor type, f polypeptide (PTPRF), interacting protein (liprin), alpha 2		GO:0044877,GO:0045202,GO:0005515,GO:0005737,GO:0008150	protein-containing complex binding|synapse|protein binding|cytoplasm|biological_process
Ppp2r2c	65.2443776884525	96.0446044588104	34.4441509180946	0.358626610127446	-1.4794455546047	2.13768456367011e-14	5.14668935549216e-12	Down	1.30235948008825	1.00709366239179	1.21221349381047	1.05278568853052	1.20974907314547	0.362424696217629	0.551044319263434	0.451716552719272	0.456784954918107	0.311363308108109	GeneID:269643,Genbank:XM_006503971.2,MGI:MGI:2442660	protein phosphatase 2, regulatory subunit B, gamma		GO:0004722,GO:0005829,GO:0019888,GO:0032502,GO:0070262,GO:0000159,GO:0000278	protein serine/threonine phosphatase activity|cytosol|protein phosphatase regulator activity|developmental process|peptidyl-serine dephosphorylation|protein phosphatase type 2A complex|mitotic cell cycle	mmu03015,mmu04390,mmu04071,mmu04151,mmu04152,mmu04530,mmu04261,mmu04728,mmu05160,mmu05165,mmu05142	mRNA surveillance pathway|Hippo signaling pathway|Sphingolipid signaling pathway|PI3K-Akt signaling pathway|AMPK signaling pathway|Tight junction|Adrenergic signaling in cardiomyocytes|Dopaminergic synapse|Hepatitis C|Human papillomavirus infection|Chagas disease (American trypanosomiasis)
Prf1	208.532841574295	121.011021413179	296.054661735412	2.44650989866919	1.29072511998005	0.00423731861062802	0.0457889061353142	Up	1.93673564276402	3.68702831214297	2.28397160810407	2.72859710883658	2.34571651472205	11.6791323774077	3.86853189908959	6.1449546605264	6.2650161755986	4.60396785992848	GeneID:18646,Genbank:XM_006513370.3,MGI:MGI:97551	perforin 1 (pore forming protein)		GO:0051260,GO:0022829,GO:0005509,GO:0051607,GO:0005576,GO:0051712,GO:0031410,GO:0005615,GO:0005768,GO:0005829,GO:0005886,GO:0006915,GO:0007623,GO:0042802,GO:0016020,GO:0044194,GO:0016021,GO:0001771,GO:0046872,GO:0019835,GO:0002357,GO:0002418	protein homooligomerization|wide pore channel activity|calcium ion binding|defense response to virus|extracellular region|positive regulation of killing of cells of other organism|cytoplasmic vesicle|extracellular space|endosome|cytosol|plasma membrane|apoptotic process|circadian rhythm|identical protein binding|membrane|cytolytic granule|integral component of membrane|immunological synapse forma…	mmu04210,mmu04650,mmu05320,mmu05330,mmu05332,mmu05416,mmu04940	Apoptosis|Natural killer cell mediated cytotoxicity|Autoimmune thyroid disease|Allograft rejection|Graft-versus-host disease|Viral myocarditis|Type I diabetes mellitus
Prrx2	15.5313444021746	10.110529572982	20.9521592313673	2.07231076078913	1.0512403637542	0.00540338419516506	0.0546910921592464	Up	0.329811415697038	0.640284945494052	0.332300876577457	0.13979497311368	0.368472568292641	0.552659538516994	0.955595420322397	0.926798048656455	0.583595114259356	0.817704726426428	GeneID:20204,Genbank:XM_006497806.1,MGI:MGI:98218	paired related homeobox 2	Homeobox	GO:0051216,GO:0003677,GO:0071837,GO:0005634,GO:0006355,GO:0007275,GO:0030326,GO:0042472,GO:0042474,GO:0043565,GO:0045880,GO:0045944,GO:0048701,GO:0000977,GO:0048704,GO:0001228,GO:0048844,GO:0002053	cartilage development|DNA binding|HMG box domain binding|nucleus|regulation of transcription, DNA-templated|multicellular organism development|embryonic limb morphogenesis|inner ear morphogenesis|middle ear morphogenesis|sequence-specific DNA binding|positive regulation of smoothened signaling pathway|positive regulation of transcription by RNA polymerase II|embryonic cranial skeleton morphogenes…
Prss22	8.46462390705261	3.51680038613794	13.4124474279673	3.8138210746435	1.93123716122287	0.000347176598451371	0.0066620274582746	Up	0.228431594228829	0.201238270474484	0	0.031121929888587	0.0984376806763643	0.369108366922421	0.441238386368308	0.495189374817532	0.487211892122148	0.394424219724141	GeneID:70835,Genbank:XM_006524905.3,MGI:MGI:1918085	protease, serine 22		GO:0008236,GO:0016787,GO:0019897,GO:0046658,GO:0004252,GO:0006508,GO:0008233	serine-type peptidase activity|hydrolase activity|extrinsic component of plasma membrane|anchored component of plasma membrane|serine-type endopeptidase activity|proteolysis|peptidase activity
Prss41	6.54741462389622	2.47228914722404	10.6225401005684	4.29664148002093	2.10320940090175	0.0007449189251592	0.0123403679188988	Up	0.146383960170674	0.0376127160893625	0.0368722214926893	0.0698026460052026	0.147189042205364	0.379437892116145	0.176722003456778	0.370216208309987	0.473527650375977	0.544396814699096	GeneID:71003,Genbank:XM_006524913.3,MGI:MGI:1918253	protease, serine 41		GO:0008233,GO:0008236,GO:0016020,GO:0016787,GO:0017080,GO:0019897,GO:0031225,GO:0043229,GO:0046658,GO:0004252,GO:0005886,GO:0006508	peptidase activity|serine-type peptidase activity|membrane|hydrolase activity|sodium channel regulator activity|extrinsic component of plasma membrane|anchored component of membrane|intracellular organelle|anchored component of plasma membrane|serine-type endopeptidase activity|plasma membrane|proteolysis
Prss42	10.2517749543604	0.206471865781606	20.2970780429393	98.3043281277285	6.6191830316053	7.36934631031631e-07	3.8348209315672e-05	Up	0	0	0	0	0.028001632448465	0.971219963403122	0.753089367750969	0	0.471214640527431	0.621404934073155	GeneID:235628,Genbank:XM_011242964.2,MGI:MGI:2665280	protease, serine 42		GO:0005615,GO:0005737,GO:0006508,GO:0007281,GO:0007283,GO:0008233,GO:0008236,GO:0016787,GO:0046658,GO:0004252,GO:0005576	extracellular space|cytoplasm|proteolysis|germ cell development|spermatogenesis|peptidase activity|serine-type peptidase activity|hydrolase activity|anchored component of plasma membrane|serine-type endopeptidase activity|extracellular region
Prss44	0.959861182180848	0	1.9197223643617	Inf	Inf	0.040120861192763	0.216908658121029	Up	0	0	0	0	0	0.0263171208817616	0.0539313111998531	0	0.0833707306084795	0.103835520816054	GeneID:73336,Genbank:XM_006512314.3,MGI:MGI:1920586	protease, serine 44		GO:0005737,GO:0006508,GO:0007281,GO:0007283,GO:0008233,GO:0008236,GO:0016020,GO:0016021,GO:0016787,GO:0004252,GO:0005615	cytoplasm|proteolysis|germ cell development|spermatogenesis|peptidase activity|serine-type peptidase activity|membrane|integral component of membrane|hydrolase activity|serine-type endopeptidase activity|extracellular space
Psg16	2.54532182909919	4.31550004586112	0.775143612337265	0.179618492434193	-2.47699220600148	0.0215043215215857	0.143518417297243	Down	0.0361012510526659	0.0371042320410389	0.0145494992585261	0.0275435952915724	0.0362998005974279	0	0.0139466327450296	0	0.00718655474660163	0.00671296433598638	GeneID:26436,Genbank:NM_001310628.1,MGI:MGI:1347249	pregnancy specific glycoprotein 16		GO:0003674,GO:0008150,GO:0009986	molecular_function|biological_process|cell surface
Ptgis	1220.00399639451	2148.99260873574	291.015384053285	0.135419443915394	-2.88449319477541	4.96301164498337e-256	8.96171012734647e-252	Down	65.8954795326493	59.9055645526801	66.7653379708521	64.783114210945	64.2444443730734	8.0724273884127	8.68789995017988	11.749195118529	8.83091727436659	7.47562379248102	GeneID:19223,Genbank:NM_008968.3,MGI:MGI:1097156	prostaglandin I2 (prostacyclin) synthase		GO:0071456,GO:0032088,GO:0007566,GO:0004497,GO:0097190,GO:0035360,GO:0008116,GO:0005506,GO:1900119,GO:0042981,GO:0005615,GO:0045019,GO:0005634,GO:0005737,GO:0005783,GO:0016020,GO:0045766,GO:0016021,GO:0005901,GO:0046697,GO:0016705,GO:0006629,GO:0046872,GO:0016853,GO:0006631,GO:0001516,GO:0050728,GO:0020037,GO:0006633,GO:0055114,GO:0006693,GO:0001666	cellular response to hypoxia|negative regulation of NF-kappaB transcription factor activity|embryo implantation|monooxygenase activity|apoptotic signaling pathway|positive regulation of peroxisome proliferator activated receptor signaling pathway|prostaglandin-I synthase activity|iron ion binding|positive regulation of execution phase of apoptosis|regulation of apoptotic process|extracellular spa…	mmu00590	Arachidonic acid metabolism
Ptpn5	12.3132083362852	6.38631930695323	18.2400973656171	2.85612048018924	1.5140568380874	0.00239060172376248	0.0300606513412111	Up	0.0133852330826038	0.178842398437807	0.148348932824433	0.0382961911457824	0.0403765474337544	0.378496358885088	0.219766747524563	0.162490925374368	0.159873202516707	0.298675274764194	GeneID:19259,Genbank:XM_006540714.3,MGI:MGI:97807	protein tyrosine phosphatase, non-receptor type 5		GO:0043204,GO:0016791,GO:0004721,GO:0043407,GO:0019901,GO:0004725,GO:0051019,GO:0030424,GO:1900273,GO:0005515,GO:0005737,GO:0005783,GO:0005829,GO:0033160,GO:0006470,GO:1901216,GO:0035254,GO:0010976,GO:1903955,GO:0035335,GO:0016020,GO:1990635,GO:0035640,GO:0016021,GO:0001784,GO:2001025,GO:0035902,GO:0016311,GO:0001934,GO:0043025,GO:0016787,GO:0002092	perikaryon|phosphatase activity|phosphoprotein phosphatase activity|negative regulation of MAP kinase activity|protein kinase binding|protein tyrosine phosphatase activity|mitogen-activated protein kinase binding|axon|positive regulation of long-term synaptic potentiation|protein binding|cytoplasm|endoplasmic reticulum|cytosol|positive regulation of protein import into nucleus, translocation|prot…	mmu04010	MAPK signaling pathway
Ptprv	59.0691638413206	31.9543975369967	86.1839301456444	2.69709137985971	1.43140440219536	0.00138075763216267	0.0199778369903536	Up	0.239193169932357	0.163892360532594	0.339183260017822	0.371745804673462	0.258324141817643	0.65131956781047	0.727262270096886	1.3353441446262	0.414430164896938	0.691873008794376	GeneID:13924,Genbank:NM_007955.3,MGI:MGI:108027	protein tyrosine phosphatase, receptor type, V		GO:0044242,GO:0006977,GO:0044342,GO:0008285,GO:0046676,GO:0016020,GO:0016021,GO:0016311,GO:0016787,GO:0072332,GO:0016791,GO:0018214,GO:0031016,GO:0031571,GO:0004721,GO:0032869,GO:0004725,GO:0042593,GO:0006470	cellular lipid catabolic process|DNA damage response, signal transduction by p53 class mediator resulting in cell cycle arrest|type B pancreatic cell proliferation|negative regulation of cell proliferation|negative regulation of insulin secretion|membrane|integral component of membrane|dephosphorylation|hydrolase activity|intrinsic apoptotic signaling pathway by p53 class mediator|phosphatase act…
Rab17	90.0277135262002	48.5196024664655	131.535824585935	2.71098314700427	1.43881614459985	2.90377946423663e-09	2.63485154702115e-07	Up	1.15744862319582	1.02361392718645	1.41027047553476	1.77129438987154	0.974356204539103	3.50128019012563	2.1837336906192	4.32964530323245	3.96518516754261	3.72890764798851	GeneID:19329,Genbank:XM_006529263.2,MGI:MGI:104640	RAB17, member RAS oncogene family		GO:0055038,GO:0042995,GO:0019003,GO:0003924,GO:0060271,GO:0043025,GO:0030139,GO:0005515,GO:0045056,GO:0030425,GO:0005525,GO:0046847,GO:0005622,GO:0005768,GO:0005769,GO:0006886,GO:0032401,GO:0006897,GO:0050773,GO:0032402,GO:0012505,GO:0051489,GO:0032456,GO:0015031,GO:0051963,GO:0016020,GO:0000166,GO:0055037,GO:0032482,GO:0016323,GO:0002415,GO:0042470,GO:0016324	recycling endosome membrane|cell projection|GDP binding|GTPase activity|cilium assembly|neuronal cell body|endocytic vesicle|protein binding|transcytosis|dendrite|GTP binding|filopodium assembly|intracellular|endosome|early endosome|intracellular protein transport|establishment of melanosome localization|endocytosis|regulation of dendrite development|melanosome transport|endomembrane system|regul…
Rab3c	144.274449497553	210.779757522628	77.7691414724789	0.368959251052038	-1.43846660529926	1.50639721124753e-09	1.47032510505388e-07	Down	1.44655464447205	0.767351467345609	1.18713561905334	1.41294503967149	1.14366745245155	0.467322403893047	0.473205267733659	0.477958412359024	0.359950965801835	0.488076350548647	GeneID:67295,Genbank:XM_006517740.3,MGI:MGI:1914545	RAB3C, member RAS oncogene family		GO:0017157,GO:0005515,GO:0019882,GO:0005525,GO:0030742,GO:0005829,GO:0005886,GO:0006886,GO:0006904,GO:0008021,GO:0031410,GO:0031489,GO:0009306,GO:0031982,GO:0012505,GO:0015031,GO:0000166,GO:0032482,GO:0016020,GO:0003924,GO:0048471	regulation of exocytosis|protein binding|antigen processing and presentation|GTP binding|GTP-dependent protein binding|cytosol|plasma membrane|intracellular protein transport|vesicle docking involved in exocytosis|synaptic vesicle|cytoplasmic vesicle|myosin V binding|protein secretion|vesicle|endomembrane system|protein transport|nucleotide binding|Rab protein signal transduction|membrane|GTPase …
Rasd1	119.293657843515	160.993768343064	77.5935473439665	0.48196615398567	-1.05299625795808	1.0395599742819e-08	8.41763876933108e-07	Down	6.06057763342253	4.54266352828993	5.66774795324497	5.77992772759529	4.10749706420023	3.02985043090136	1.77862853137691	2.20176380621849	2.79951771756444	3.17539464216247	GeneID:19416,Genbank:NM_009026.5,MGI:MGI:1270848	RAS, dexamethasone-induced 1		GO:0005525,GO:0005634,GO:0005737,GO:0005886,GO:0007165,GO:0007263,GO:0016020,GO:0016529,GO:0045892,GO:0048471,GO:0000166,GO:0003924,GO:0005515	GTP binding|nucleus|cytoplasm|plasma membrane|signal transduction|nitric oxide mediated signal transduction|membrane|sarcoplasmic reticulum|negative regulation of transcription, DNA-templated|perinuclear region of cytoplasm|nucleotide binding|GTPase activity|protein binding	mmu04713,mmu04934	Circadian entrainment|Cushing's syndrome
Rasl10a	33.3557233848818	21.1700349805074	45.5414117892562	2.15122043167095	1.10515536268972	2.26181375283134e-05	0.000702953028138992	Up	0.673719683466612	0.969412168051729	1.13134168360167	0.8138604929316	1.0387183407257	1.98975840511864	1.6050065985888	1.81748106927201	2.63759723580332	2.1714678941016	GeneID:75668,Genbank:NM_145216.3,MGI:MGI:1922918	RAS-like, family 10, member A		GO:0005575,GO:0005634,GO:0005886,GO:0007165,GO:0008150,GO:0016020,GO:0000166,GO:0003924,GO:0005525	cellular_component|nucleus|plasma membrane|signal transduction|biological_process|membrane|nucleotide binding|GTPase activity|GTP binding
Rbm44	1.84763395590871	3.3145822149991	0.380685696818323	0.114851788890814	-3.12215476708919	0.0252900690527853	0.161307939557098	Down	0.0268037214026799	0.068870985733814	0.0810181184798372	0	0.0404267046355355	0	0.0129435146879647	0	0	0.0124602624979265	GeneID:329207,Genbank:XM_006529703.1,MGI:MGI:2685663	RNA binding motif protein 44		GO:0005737,GO:0008150,GO:0042803,GO:0045171,GO:0003676,GO:0003723,GO:0005515	cytoplasm|biological_process|protein homodimerization activity|intercellular bridge|nucleic acid binding|RNA binding|protein binding
Rec8	172.857967461202	302.877476811566	42.8384581108376	0.141438242822821	-2.82175583845142	7.3309005166564e-49	1.10311725524387e-45	Down	7.17294557033982	6.77447935142674	8.74086985800549	6.00879740679107	6.96873330955326	0.799444615464834	1.28722846543046	1.61797455567065	0.651235518337934	0.833622907683606	GeneID:56739,Genbank:XM_017316099.1,MGI:MGI:1929645	REC8 meiotic recombination protein		GO:0030893,GO:0006302,GO:0000778,GO:0034991,GO:0007059,GO:0000780,GO:0051321,GO:0007062,GO:0000793,GO:0072520,GO:0000794,GO:0000795,GO:0000798,GO:0000800,GO:0007129,GO:0001556,GO:0007130,GO:0001673,GO:0007141,GO:0003682,GO:0007286,GO:0005515,GO:0000228,GO:0009566,GO:0005634,GO:0000724,GO:0005694,GO:0000775	meiotic cohesin complex|double-strand break repair|condensed nuclear chromosome kinetochore|nuclear meiotic cohesin complex|chromosome segregation|condensed nuclear chromosome, centromeric region|meiotic cell cycle|sister chromatid cohesion|condensed chromosome|seminiferous tubule development|condensed nuclear chromosome|synaptonemal complex|nuclear cohesin complex|lateral element|synapsis|oocyte…	mmu04114	Oocyte meiosis
Rfx8	6.23429816918269	3.08791935734249	9.38067698102288	3.03786332979111	1.60305696599936	0.0106318331572993	0.0883243157053191	Up	0.0644987915379355	0.0662907256066803	0.0216618790275903	0.0410080112441884	0.129707043569574	0.162119338520728	0.249171685702948	0.239246137964852	0.256791154301446	0.0999453099923361	GeneID:619289,Genbank:XM_011238564.2,MGI:MGI:3588206	regulatory factor X 8	RFX	GO:0005634,GO:0006351,GO:0006355,GO:0006357,GO:0021914,GO:0000978,GO:0003677,GO:0003700	nucleus|transcription, DNA-templated|regulation of transcription, DNA-templated|regulation of transcription by RNA polymerase II|negative regulation of smoothened signaling pathway involved in ventral spinal cord patterning|RNA polymerase II proximal promoter sequence-specific DNA binding|DNA binding|DNA binding transcription factor activity
Rgcc	2491.6802085539	3521.71374782369	1461.64666928411	0.415038465345845	-1.26868304471198	1.19711694749457e-11	1.87968180181822e-09	Down	233.003225215299	148.490064908625	209.846751269924	229.980778700699	186.573222640717	84.7782150726376	73.7574996991917	69.3168687426474	104.561855482617	98.5492249138523	GeneID:66214,Genbank:NM_025427.2,MGI:MGI:1913464	regulator of cell cycle		GO:0005813,GO:0005856,GO:0006956,GO:0007049,GO:0008285,GO:0010628,GO:0010718,GO:0051091,GO:0016525,GO:0051496,GO:0019901,GO:0051726,GO:0070412,GO:0071158,GO:0071456,GO:0071850,GO:0072537,GO:0090272,GO:1901203,GO:0000082,GO:0001100,GO:0001937,GO:0003331,GO:0005515,GO:0005634,GO:0005730,GO:0005737,GO:0030295,GO:0031659,GO:0032967,GO:0043537,GO:0045840,GO:1901991,GO:0045944,GO:2000048,GO:0050710,GO:…	centrosome|cytoskeleton|complement activation|cell cycle|negative regulation of cell proliferation|positive regulation of gene expression|positive regulation of epithelial to mesenchymal transition|positive regulation of DNA binding transcription factor activity|negative regulation of angiogenesis|positive regulation of stress fiber assembly|protein kinase binding|regulation of cell cycle|R-SMAD …
Rnps1	665.134598925423	963.052313022325	367.216884828521	0.381305231152078	-1.3909817712574	2.61928673120347e-57	5.91205756316763e-54	Down	21.9383329782102	20.9321063817508	22.0566453371244	21.7951247512321	23.0734669367194	8.49254292158694	8.06731717981065	9.04354942538664	8.94456609223257	8.50782821057858	GeneID:19826,Genbank:XM_017317362.1,MGI:MGI:97960	ribonucleic acid binding protein S1		GO:0048025,GO:0000398,GO:0061574,GO:0003676,GO:0003723,GO:0003730,GO:0005634,GO:0005654,GO:0005737,GO:0006397,GO:0008380,GO:0000184,GO:0000381,GO:0043065	negative regulation of mRNA splicing, via spliceosome|mRNA splicing, via spliceosome|ASAP complex|nucleic acid binding|RNA binding|mRNA 3'-UTR binding|nucleus|nucleoplasm|cytoplasm|mRNA processing|RNA splicing|nuclear-transcribed mRNA catabolic process, nonsense-mediated decay|regulation of alternative mRNA splicing, via spliceosome|positive regulation of apoptotic process	mmu03013,mmu03015	RNA transport|mRNA surveillance pathway
Rorc	473.114035706064	683.290004668051	262.938066744077	0.384811814819119	-1.37777500025113	1.17866542162639e-06	5.78346780388796e-05	Down	8.61952318388368	5.77893107603355	10.4185118736843	11.0501082598065	13.3061970712287	3.43998643446551	3.43878855571341	3.45188940982541	4.42992991021954	4.73111300827143	GeneID:19885,Genbank:XM_006501164.3,MGI:MGI:104856	RAR-related orphan receptor gamma	THR-like	GO:0003677,GO:0003700,GO:0003707,GO:0004879,GO:0005515,GO:0009897,GO:0005634,GO:0010906,GO:0016604,GO:0019218,GO:0030154,GO:0030374,GO:0046872,GO:0032620,GO:0048511,GO:0032922,GO:0048535,GO:0033077,GO:0048537,GO:0048541,GO:0050728,GO:0060612,GO:0000122,GO:0060850,GO:0000976,GO:0070244,GO:0000977,GO:0072539,GO:0000978,GO:0001076,GO:0001078,GO:0001133,GO:0001223,GO:0006351,GO:0006355,GO:0006468,GO:…	DNA binding|DNA binding transcription factor activity|steroid hormone receptor activity|nuclear receptor activity|protein binding|external side of plasma membrane|nucleus|regulation of glucose metabolic process|nuclear body|regulation of steroid metabolic process|cell differentiation|ligand-dependent nuclear receptor transcription coactivator activity|metal ion binding|interleukin-17 production|r…	mmu04659,mmu04710,mmu05321	Th17 cell differentiation|Circadian rhythm|Inflammatiory bowel disease (IBD)
Rtp4	854.159341782577	559.081412611215	1149.23727095394	2.05558125351794	1.03954640023098	1.50228079529568e-11	2.26055702672118e-09	Up	11.1166092385808	18.9753164824571	9.81895709629105	13.0070877934406	13.8121515712899	29.1958770279654	21.8748629698723	28.2386067996264	31.2444585366344	30.0960870470231	GeneID:67775,Genbank:XM_006522491.3,MGI:MGI:1915025	receptor transporter protein 4		GO:0005737,GO:0006612,GO:0009986,GO:0016020,GO:0016021,GO:0031849,GO:0051205,GO:0051607,GO:0001580,GO:0005515	cytoplasm|protein targeting to membrane|cell surface|membrane|integral component of membrane|olfactory receptor binding|protein insertion into membrane|defense response to virus|detection of chemical stimulus involved in sensory perception of bitter taste|protein binding
Rxrg	21.7116686931046	12.7453321423729	30.6780052438364	2.40699927637388	1.26723570808912	0.0063413438159649	0.0609721220899245	Up	0.20545171557598	0.351932777289803	0.345004154550724	0.239479496895547	0.275442211016556	0.623993080306111	1.27874037406067	0.554243274869831	0.568035870840677	0.466930276847818	GeneID:20183,Genbank:NM_009107.3,MGI:MGI:98216	retinoid X receptor gamma	RXR-like	GO:1901522,GO:0003707,GO:0004886,GO:0005634,GO:0006351,GO:0006355,GO:0008270,GO:0031641,GO:0043401,GO:0043565,GO:0045944,GO:0046872,GO:0000977,GO:0048384,GO:0003677,GO:0051289,GO:0003700	positive regulation of transcription from RNA polymerase II promoter involved in cellular response to chemical stimulus|steroid hormone receptor activity|9-cis retinoic acid receptor activity|nucleus|transcription, DNA-templated|regulation of transcription, DNA-templated|zinc ion binding|regulation of myelination|steroid hormone mediated signaling pathway|sequence-specific DNA binding|positive re…	mmu04659,mmu04920,mmu03320,mmu04919,mmu05200,mmu05202,mmu05226,mmu05216,mmu05222,mmu05223	Th17 cell differentiation|Adipocytokine signaling pathway|PPAR signaling pathway|Thyroid hormone signaling pathway|Pathways in cancer|Transcriptional misregulation in cancers|Gastric cancer|Thyroid cancer|Small cell lung cancer|Non-small cell lung cancer
S100a8	973.289531850835	621.261481101119	1325.31758260055	2.13326855586084	1.09306559709904	0.00937384208922275	0.080640050788516	Up	138.158824694349	115.549526153937	43.3965353375259	60.7623130076563	57.8366574949461	201.433123023352	73.3619921778573	278.69611721427	152.443380917605	207.135176176469	GeneID:20201,Genbank:NM_013650.2,MGI:MGI:88244	S100 calcium binding protein A8 (calgranulin A)		GO:0045111,GO:0008017,GO:0002793,GO:0046872,GO:0008270,GO:0005509,GO:0050544,GO:0014002,GO:0005576,GO:0050727,GO:0005615,GO:0005737,GO:0005829,GO:0005856,GO:0016020,GO:0005886,GO:0050729,GO:0016209,GO:0006914,GO:0050786,GO:0018119,GO:0006915,GO:0070488,GO:0030593,GO:0006919,GO:0002376,GO:2001244,GO:0035662,GO:0006935,GO:0002523,GO:0045087,GO:0006954	intermediate filament cytoskeleton|microtubule binding|positive regulation of peptide secretion|metal ion binding|zinc ion binding|calcium ion binding|arachidonic acid binding|astrocyte development|extracellular region|regulation of inflammatory response|extracellular space|cytoplasm|cytosol|cytoskeleton|membrane|plasma membrane|positive regulation of inflammatory response|antioxidant activity|au…	mmu04657	IL-17 signaling pathway
S100a9	1710.44340396951	1064.70792506467	2356.17888287434	2.21298144533978	1.14599135496699	0.00697139645996909	0.0648243882309216	Up	161.82746796868	157.647526409205	58.6022037811577	82.6647160097566	72.6639155743875	256.746215229521	99.621835710489	373.657806008307	190.581671664239	293.832726376438	GeneID:20202,Genbank:NM_009114.3,MGI:MGI:1338947	S100 calcium binding protein A9 (calgranulin B)		GO:0005829,GO:0005856,GO:0005886,GO:0006417,GO:0006914,GO:0006915,GO:0006919,GO:0031532,GO:0006935,GO:0035606,GO:0006954,GO:0035662,GO:0008017,GO:0035821,GO:0045087,GO:0045113,GO:0046872,GO:0050544,GO:0050727,GO:0050729,GO:0002376,GO:0002523,GO:0002793,GO:0005509,GO:0005576,GO:0005615,GO:0005654,GO:0005737,GO:0008270,GO:0010976,GO:0014002,GO:0016020,GO:0016209,GO:0018119,GO:0030054,GO:0050786,GO:…	cytosol|cytoskeleton|plasma membrane|regulation of translation|autophagy|apoptotic process|activation of cysteine-type endopeptidase activity involved in apoptotic process|actin cytoskeleton reorganization|chemotaxis|peptidyl-cysteine S-trans-nitrosylation|inflammatory response|Toll-like receptor 4 binding|microtubule binding|modification of morphology or physiology of other organism|innate immun…	mmu04657	IL-17 signaling pathway
Sbk2	18.4487125671041	11.7262269059502	25.1711982282581	2.14657267253507	1.10203501626637	0.0251421202040126	0.160811144991761	Up	0.27226493033637	0.664594149399801	0.342900028266398	0.259657035234495	0.410643498190613	0.417022591839953	1.5119821731714	0.860723487458865	0.91460584468154	0.569555847302698	GeneID:381836,Genbank:XM_006540138.3,MGI:MGI:2685925	SH3-binding domain kinase family, member 2		GO:0042981,GO:0005524,GO:0043408,GO:0005737,GO:0048365,GO:0006468,GO:0007266,GO:0007346,GO:0016301,GO:0016310,GO:0016477,GO:0016740,GO:0023014,GO:0030036,GO:0000166,GO:0031098,GO:0004672,GO:0032147,GO:0004674	regulation of apoptotic process|ATP binding|regulation of MAPK cascade|cytoplasm|Rac GTPase binding|protein phosphorylation|Rho protein signal transduction|regulation of mitotic cell cycle|kinase activity|phosphorylation|cell migration|transferase activity|signal transduction by protein phosphorylation|actin cytoskeleton organization|nucleotide binding|stress-activated protein kinase signaling ca…
Scn4b	29.7044550040886	16.8608030743253	42.5481069338519	2.52349231209762	1.33542169142511	7.69115082970457e-06	0.000287534390335353	Up	0.228785298730462	0.195951261247833	0.230512200905757	0.193947408504559	0.191702976152251	0.33545027597073	0.626055602632414	0.617189848500193	0.721105744386443	0.401787682102084	GeneID:399548,Genbank:NM_001013390.2,MGI:MGI:2687406	sodium channel, type IV, beta		GO:0086012,GO:0034765,GO:0005248,GO:0086016,GO:0035725,GO:0086091,GO:2000649,GO:0005272,GO:0005886,GO:0006811,GO:0006814,GO:0010765,GO:0044325,GO:0014704,GO:0060048,GO:0016020,GO:0060307,GO:0016021,GO:0001518,GO:0086002,GO:0017080,GO:0086006,GO:0031226,GO:0005244	membrane depolarization during cardiac muscle cell action potential|regulation of ion transmembrane transport|voltage-gated sodium channel activity|AV node cell action potential|sodium ion transmembrane transport|regulation of heart rate by cardiac conduction|regulation of sodium ion transmembrane transporter activity|sodium channel activity|plasma membrane|ion transport|sodium ion transport|posi…	mmu04261	Adrenergic signaling in cardiomyocytes
Serinc4	12.0632366982165	7.95293782789514	16.1735355685379	2.03365547657229	1.02407529161408	0.0176208914204024	0.124727728882088	Up	0.122875829892696	0.168386161019652	0.103169427638998	0.273433447791071	0.123551621987874	0.424670807121639	0.276904727663938	0.29004486236465	0.244604785931029	0.418889993998251	GeneID:574418,Genbank:NM_001025371.2	serine incorporator 4
Serpina3g	417.88628462069	262.286905296175	573.485663945205	2.18648225422319	1.12861163936442	0.00056306913634573	0.0098239629247484	Up	5.14792355775175	10.2120936491245	6.10701607551004	7.49628128786913	6.42855127458611	24.4701423991085	9.81007506885291	13.3834773895015	14.6003580150263	17.0606182634193	GeneID:20715,Genbank:NM_009251.1,MGI:MGI:105046	serine (or cysteine) peptidase inhibitor, clade A, member 3G		GO:0004869,GO:0005615,GO:0005634,GO:0005737,GO:0006915,GO:0010466,GO:0010951,GO:0030414,GO:0034097,GO:0043434,GO:0002250,GO:0002376,GO:0004867	cysteine-type endopeptidase inhibitor activity|extracellular space|nucleus|cytoplasm|apoptotic process|negative regulation of peptidase activity|negative regulation of endopeptidase activity|peptidase inhibitor activity|response to cytokine|response to peptide hormone|adaptive immune response|immune system process|serine-type endopeptidase inhibitor activity
Serpina3i	24.8924246043081	12.976082972444	36.8087662361723	2.83666236678198	1.50419444431804	8.42691026367673e-07	4.33517716898036e-05	Up	0.328783965803901	0.450557850595045	0.242928158993281	0.188135290919345	0.17631584576246	0.991688143880962	0.825602689208966	0.842606674516822	0.698132473132688	0.672504821733885	GeneID:628900,Genbank:XM_017315152.1,MGI:MGI:2182841	serine (or cysteine) peptidase inhibitor, clade A, member 3I		GO:0034097,GO:0043434,GO:0004867,GO:0005615,GO:0010951	response to cytokine|response to peptide hormone|serine-type endopeptidase inhibitor activity|extracellular space|negative regulation of endopeptidase activity
Sfmbt2	124.209501548129	166.950157398187	81.4688456980703	0.487983042170855	-1.03509708111784	1.96822298995507e-09	1.87053697524309e-07	Down	0.460143424771655	0.603940987001218	0.526267547704763	0.432905147864658	0.503314414436943	0.196345440658141	0.345315813325169	0.226457093691771	0.16710665865363	0.32953264825208	GeneID:353282,Genbank:XM_006497491.3,MGI:MGI:2447794	Scm-like with four mbt domains 2		GO:0016235,GO:0016607,GO:0042393,GO:0043231,GO:0005634,GO:0006355,GO:0010629	aggresome|nuclear speck|histone binding|intracellular membrane-bounded organelle|nucleus|regulation of transcription, DNA-templated|negative regulation of gene expression
Slc12a3	6.12832516084077	8.6080843323729	3.64856598930865	0.423853420625456	-1.23836266476468	0.0464000245161147	0.236607794337407	Down	0.157818868703608	0.0973220775583153	0.159010106729737	0.180612814882976	0.0634747361646305	0.104128947573126	0.0152421435398063	0.0798271929562494	0.0157082359601699	0.073365354818833	GeneID:20497,Genbank:XM_017312625.1,MGI:MGI:108114	solute carrier family 12, member 3		GO:0035725,GO:0015378,GO:0005886,GO:0055064,GO:0015379,GO:0006811,GO:0055075,GO:0006814,GO:0006821,GO:0006884,GO:0016020,GO:0008511,GO:0055078,GO:0016021,GO:0010107,GO:0055085,GO:0016324,GO:0015081,GO:0070062,GO:0005215,GO:1902476,GO:0019899,GO:0015293,GO:0005515,GO:0031982,GO:0015377,GO:0005829	sodium ion transmembrane transport|sodium:chloride symporter activity|plasma membrane|chloride ion homeostasis|potassium:chloride symporter activity|ion transport|potassium ion homeostasis|sodium ion transport|chloride transport|cell volume homeostasis|membrane|sodium:potassium:chloride symporter activity|sodium ion homeostasis|integral component of membrane|potassium ion import|transmembrane tra…
Slc16a5	9.32801866230047	5.9640809128451	12.6919564117558	2.12806576524148	1.08954273623462	0.0289364593221616	0.176343451225202	Up	0.122805894872836	0.0788860892369384	0.0927996377010087	0.0878393001237922	0.0617406511698085	0.18809926239793	0.118605911483342	0.310585481530405	0.229186470597015	0.1284499171848	GeneID:217316,Genbank:XM_006533081.3,MGI:MGI:2443515	solute carrier family 16 (monocarboxylic acid transporters), member 5		GO:0008028,GO:0015293,GO:0015718,GO:0016020,GO:0016021,GO:0055085,GO:0005215,GO:0005886,GO:0005887	monocarboxylic acid transmembrane transporter activity|symporter activity|monocarboxylic acid transport|membrane|integral component of membrane|transmembrane transport|transporter activity|plasma membrane|integral component of plasma membrane
Slc22a1	25.6826255452395	15.7792667685721	35.585984321907	2.25523687784938	1.17327897430131	8.69215586639262e-05	0.00210394448363876	Up	0.37873362613867	0.444863739343794	0.408848955468085	0.515993481502852	0.326414214960943	0.89245923471651	0.992833787123474	1.14941549769582	0.99626768753202	0.779703737802799	GeneID:20517,Genbank:NM_009202.5,MGI:MGI:108111	solute carrier family 22 (organic cation transporter), member 1		GO:0005887,GO:0006811,GO:0006812,GO:0006836,GO:0006855,GO:0008504,GO:0015711,GO:0008513,GO:0015844,GO:0015872,GO:0008514,GO:0015874,GO:0016020,GO:0016021,GO:0016323,GO:0005215,GO:0005277,GO:0005329,GO:0005333,GO:0005452,GO:0005886,GO:0010248,GO:0015101,GO:0015347,GO:0015651,GO:0015695,GO:0022857,GO:0042802,GO:0015697,GO:0042803,GO:0043252,GO:0048241,GO:0051260,GO:0055085	integral component of plasma membrane|ion transport|cation transport|neurotransmitter transport|drug transmembrane transport|monoamine transmembrane transporter activity|organic anion transport|secondary active organic cation transmembrane transporter activity|monoamine transport|dopamine transport|organic anion transmembrane transporter activity|norepinephrine transport|membrane|integral compone…	mmu04976,mmu05231	Bile secretion|Choline metabolism in cancer
Slc22a12	16.0732403107649	27.498147038564	4.64833358296587	0.169041702208042	-2.56454889484726	0.000123574701014848	0.00282454224838621	Down	1.10037893962443	0.467131586163497	0.530240531514381	0.84410126559462	0.2405284348234	0.112737644220762	0.0462063384647965	0.120997492472045	0.142857872758831	0.13344360945673	GeneID:20521,Genbank:NM_009203.3,MGI:MGI:1195269	solute carrier family 22 (organic anion/cation transporter), member 12		GO:0055085,GO:0016021,GO:0005887,GO:0006811,GO:0016324,GO:0008514,GO:0015143,GO:0015347,GO:0022857,GO:0015711,GO:0030165,GO:0015747,GO:0031526,GO:0042493,GO:0005452,GO:0043252,GO:0016020,GO:0005515,GO:0046415,GO:0005886	transmembrane transport|integral component of membrane|integral component of plasma membrane|ion transport|apical plasma membrane|organic anion transmembrane transporter activity|urate transmembrane transporter activity|sodium-independent organic anion transmembrane transporter activity|transmembrane transporter activity|organic anion transport|PDZ domain binding|urate transport|brush border memb…
Slc25a34	62.4496845790752	33.2966440020087	91.6027251561417	2.75110984610387	1.46001374462159	3.12870496271642e-12	5.53872799135004e-10	Up	0.632211181309333	0.840886009890277	0.468369997244261	0.532001552283705	0.542204653404904	2.10319245268101	1.49055659061766	1.97512452809847	1.64718262514843	1.29660177234111	GeneID:384071,Genbank:XM_006538996.3,MGI:MGI:2686215	solute carrier family 25, member 34		GO:0016020,GO:0016021,GO:0022857,GO:0005739,GO:0005743,GO:0006839	membrane|integral component of membrane|transmembrane transporter activity|mitochondrion|mitochondrial inner membrane|mitochondrial transport
Slc5a8	30.8199371699116	44.2475748074338	17.3922995323894	0.393067859833698	-1.34714969183307	6.3242260871902e-05	0.00161980922633182	Down	0.222610160402111	0.634385622670969	0.397605800924543	0.492153827686653	0.437494647958188	0.181213444630971	0.0977258424668132	0.153544932765594	0.221571283297868	0.225785285556125	GeneID:216225,Genbank:NM_145423.2,MGI:MGI:2384916	solute carrier family 5 (iodide transporter), member 8		GO:0031526,GO:0006814,GO:0035725,GO:0006915,GO:0055085,GO:0015129,GO:0015293,GO:0015552,GO:0015636,GO:0015718,GO:0140161,GO:0015730,GO:1905039,GO:0015913,GO:0016020,GO:0016021,GO:0005343,GO:0016324,GO:0005886,GO:0022857,GO:0006811	brush border membrane|sodium ion transport|sodium ion transmembrane transport|apoptotic process|transmembrane transport|lactate transmembrane transporter activity|symporter activity|propionate transmembrane transporter activity|short-chain fatty acid transmembrane transporter activity|monocarboxylic acid transport|monocarboxylate:sodium symporter activity|propanoate transport|carboxylic acid tran…
Slc6a19	4.58618622798812	8.20829100654318	0.964081449433061	0.11745215278851	-3.08985493803922	0.000162769790385778	0.0036107185836914	Down	0.101110570427167	0.103919669195352	0.0764053249487686	0.108481947270972	0.114374990270406	0.0119129984872454	0.0244131427455755	0	0.0125798384517012	0.0117508333069715	GeneID:74338,Genbank:XM_006517419.3,MGI:MGI:1921588	solute carrier family 6 (neurotransmitter transporter), member 19		GO:0005887,GO:0006836,GO:0006865,GO:0015175,GO:0015293,GO:0015804,GO:0016020,GO:0016021,GO:0031526,GO:0005328,GO:0005515,GO:0005886	integral component of plasma membrane|neurotransmitter transport|amino acid transport|neutral amino acid transmembrane transporter activity|symporter activity|neutral amino acid transport|membrane|integral component of membrane|brush border membrane|neurotransmitter:sodium symporter activity|protein binding|plasma membrane	mmu04974,mmu04978	Protein digestion and absorption|Mineral absorption
Slco1a4	5.81397065055838	10.8476756958654	0.780265605251375	0.0719292894743133	-3.79727683670492	2.0203367542513e-06	9.14316310063052e-05	Down	0.127032194937235	0.142430683405832	0.139626601105264	0.176217683942057	0.0232237902173739	0	0.0446136986675728	0	0	0	GeneID:28250,Genbank:XM_006506960.3,MGI:MGI:1351896	solute carrier organic anion transporter family, member 1a4		GO:0006811,GO:0006820,GO:0008514,GO:0015125,GO:0015347,GO:0015721,GO:0016020,GO:0016021,GO:0043252,GO:0005215,GO:0005886,GO:0055085,GO:0005887	ion transport|anion transport|organic anion transmembrane transporter activity|bile acid transmembrane transporter activity|sodium-independent organic anion transmembrane transporter activity|bile acid and bile salt transport|membrane|integral component of membrane|sodium-independent organic anion transport|transporter activity|plasma membrane|transmembrane transport|integral component of plasma …	mmu04976	Bile secretion
Slfn1	303.552519471585	174.394179382986	432.710859560184	2.48122306083341	1.31105143869367	2.81966988023531e-06	0.000120365907866215	Up	4.7348550132642	7.58322587667903	4.1267104371091	4.5710020287898	3.68020162554511	12.4031442796092	10.239979006977	18.3662725851145	12.3746048567994	9.47956238584176	GeneID:20555,Genbank:NM_011407.1,MGI:MGI:1313259	schlafen 1		GO:0005634,GO:0005737,GO:0007050,GO:0008285,GO:0042130,GO:1900477,GO:2000134,GO:0000122,GO:0001933,GO:0005515	nucleus|cytoplasm|cell cycle arrest|negative regulation of cell proliferation|negative regulation of T cell proliferation|negative regulation of G1/S transition of mitotic cell cycle by negative regulation of transcription from RNA polymerase II promoter|negative regulation of G1/S transition of mitotic cell cycle|negative regulation of transcription by RNA polymerase II|negative regulation of pr…
Slfn4	627.341318594603	342.708181186204	911.974456003003	2.66108166092335	1.41201278319045	0.00524517980504598	0.0535702555088887	Up	4.64137476915341	6.9890786222919	3.31698741700217	4.06615253462822	3.527309188018	9.28379554947507	7.31035011337959	23.3812370627014	10.5823690353542	11.0641708055938	GeneID:20558,Genbank:XM_006532660.3,MGI:MGI:1329010	schlafen 4		GO:0003674,GO:0005575,GO:0008150	molecular_function|cellular_component|biological_process
Snca	226.414675082055	303.327292365257	149.502057798854	0.492873742527686	-1.02070997030778	0.000376964661994173	0.00716510621224083	Down	13.5681312368936	10.4776600254046	6.98306233634422	8.74312544286783	14.2695824027097	7.74249338528771	3.29373292696968	5.78715131227951	5.91291745949792	4.67090431537671	GeneID:20617,Genbank:NM_009221.2,MGI:MGI:1277151	synuclein, alpha		GO:0050806,GO:0050808,GO:0050812,GO:0005543,GO:0051219,GO:0005576,GO:0051281,GO:0005615,GO:0051585,GO:0005634,GO:1901214,GO:0051612,GO:1901215,GO:0051622,GO:0005640,GO:1901216,GO:0055114,GO:0005737,GO:1903136,GO:0006644,GO:1903284,GO:0006919,GO:0005739,GO:1903285,GO:0007006,GO:0005791,GO:1904715,GO:0007268,GO:1905606,GO:0008017,GO:2000377,GO:0008021,GO:0008198,GO:0019894,GO:0008270,GO:0019899,GO:…	positive regulation of synaptic transmission|synapse organization|regulation of acyl-CoA biosynthetic process|phospholipid binding|phosphoprotein binding|extracellular region|positive regulation of release of sequestered calcium ion into cytosol|extracellular space|negative regulation of dopamine uptake involved in synaptic transmission|nucleus|regulation of neuron death|negative regulation of se…	mmu05010,mmu05012	Alzheimer's disease|Parkinson's disease
Sord	1407.29889348247	1947.44295131481	867.154835650121	0.445278684576954	-1.16721954304625	1.60873290725404e-28	1.11726500408793e-25	Down	45.0834085177613	37.7461171877724	49.3934664222665	46.4344566913662	47.1321270957966	18.5687733392828	23.1083850873379	20.4123680361371	21.8898544583549	19.4482689426468	GeneID:20322,Genbank:NM_146126.4,MGI:MGI:98266	sorbitol dehydrogenase		GO:0046686,GO:0005929,GO:0046688,GO:0006060,GO:0046872,GO:0006062,GO:0008270,GO:0009725,GO:0016020,GO:0016491,GO:0051160,GO:0030317,GO:0051164,GO:0031514,GO:0051287,GO:0042802,GO:0055114,GO:0042995,GO:0003939,GO:0070062,GO:0046370,GO:0046526,GO:0005739	response to cadmium ion|cilium|response to copper ion|sorbitol metabolic process|metal ion binding|sorbitol catabolic process|zinc ion binding|response to hormone|membrane|oxidoreductase activity|L-xylitol catabolic process|flagellated sperm motility|L-xylitol metabolic process|motile cilium|NAD binding|identical protein binding|oxidation-reduction process|cell projection|L-iditol 2-dehydrogenase…	mmu00040,mmu00051	Pentose and glucuronate interconversions|Fructose and mannose metabolism
Spaca1	5.40897099138009	2.6992382094139	8.11870377334629	3.00777595138932	1.58869710496168	0.0169273210879776	0.121700054654116	Up	0.240100100843739	0.164513778978398	0.0403187347776143	0	0.0804735342027845	0.264030224632748	0.270536740603417	0.404820987425015	0.23897960168484	0.446461927781789	GeneID:67652,Genbank:NM_001290443.1,MGI:MGI:1914902	sperm acrosome associated 1		GO:0002080,GO:0003796,GO:0005615,GO:0007283,GO:0016020,GO:0016021,GO:0016998,GO:0050829,GO:0050830,GO:0001675	acrosomal membrane|lysozyme activity|extracellular space|spermatogenesis|membrane|integral component of membrane|cell wall macromolecule catabolic process|defense response to Gram-negative bacterium|defense response to Gram-positive bacterium|acrosome assembly
Spdya	10.715631781049	14.3858326911106	7.04543087098734	0.489747866686986	-1.02988888667589	0.0226236385575361	0.14909308081512	Down	0.205585564701734	0.146282700569183	0.239004637116201	0.211147376570413	0.302123740545546	0.0596243653398575	0.0610936928983384	0.111987418274478	0.236107082286107	0.0882190968410805	GeneID:70891,Genbank:XM_011246602.2,MGI:MGI:1918141	speedy/RINGO cell cycle regulator family, member A		GO:0005654,GO:0006974,GO:0007049,GO:0007140,GO:0007275,GO:0008284,GO:0019901,GO:0030295,GO:0045737,GO:0045860,GO:0000082,GO:0005634	nucleoplasm|cellular response to DNA damage stimulus|cell cycle|male meiotic nuclear division|multicellular organism development|positive regulation of cell proliferation|protein kinase binding|protein kinase activator activity|positive regulation of cyclin-dependent protein serine/threonine kinase activity|positive regulation of protein kinase activity|G1/S transition of mitotic cell cycle|nucle…	mmu04114,mmu04914	Oocyte meiosis|Progesterone-mediated oocyte maturation
Spo11	10.6124586947544	7.00271488774322	14.2222025017655	2.03095552649994	1.02215864810256	0.0273678440932367	0.169601069074886	Up	0.159383586311898	0.200214241192686	0.0892147972426528	0.0844460769957884	0.0712267393994442	0.250384163871783	0.222347145780616	0.429966138712216	0.176266416650889	0.181115601475935	GeneID:26972,Genbank:XM_006499620.3,MGI:MGI:1349669	SPO11 meiotic protein covalently bound to DSB		GO:0042138,GO:0007130,GO:0000737,GO:0045141,GO:0007131,GO:0000781,GO:0046872,GO:0001541,GO:0048477,GO:0003677,GO:0003824,GO:0003918,GO:0005515,GO:0007141,GO:0005524,GO:0051321,GO:0007286,GO:0005634,GO:1990918,GO:0016787,GO:0005694,GO:0016853,GO:0006259,GO:0000228,GO:0016889,GO:0007129,GO:0000237,GO:0034502,GO:0000706	meiotic DNA double-strand break formation|synaptonemal complex assembly|DNA catabolic process, endonucleolytic|meiotic telomere clustering|reciprocal meiotic recombination|chromosome, telomeric region|metal ion binding|ovarian follicle development|oogenesis|DNA binding|catalytic activity|DNA topoisomerase type II (ATP-hydrolyzing) activity|protein binding|male meiosis I|ATP binding|meiotic cell c…
Spon2	599.565413690254	169.334422214152	1029.79640516635	6.08143572760417	2.60441196060526	2.43791450622438e-17	8.30592872431956e-15	Up	2.83422733306958	6.63114916035954	2.7859711822413	2.96668699884136	3.84609179869472	31.6883317112598	21.0527012821995	28.4388040614986	18.1186214884109	19.3026285584336	GeneID:100689,Genbank:NM_133903.3,MGI:MGI:1923724	spondin 2, extracellular matrix protein		GO:0060907,GO:0032760,GO:0003823,GO:0071222,GO:0042742,GO:0005102,GO:0005515,GO:0005576,GO:0005578,GO:0005615,GO:0043152,GO:0007155,GO:0045087,GO:0008228,GO:0046872,GO:0050832,GO:0032496,GO:0001530,GO:0051607,GO:0032755,GO:0002376,GO:0002448	positive regulation of macrophage cytokine production|positive regulation of tumor necrosis factor production|antigen binding|cellular response to lipopolysaccharide|defense response to bacterium|signaling receptor binding|protein binding|extracellular region|proteinaceous extracellular matrix|extracellular space|induction of bacterial agglutination|cell adhesion|innate immune response|opsonizati…
Sprr1a	22.7355198779386	14.1545749745925	31.3164647812847	2.21246239025176	1.14565293096582	0.00029861878054904	0.00589307029549073	Up	0.88766121670584	1.26321592820628	0.894361402839131	1.04191493885234	0.617914504397583	2.57441405283866	1.71460609126014	2.55580399605191	2.4466671119329	1.39665347365999	GeneID:20753,Genbank:NM_009264.2,MGI:MGI:106660	small proline-rich protein 1A		GO:0005198,GO:0005737,GO:0018149,GO:0030216,GO:0030280,GO:0030674,GO:0031424,GO:0071944,GO:0001533	structural molecule activity|cytoplasm|peptide cross-linking|keratinocyte differentiation|structural constituent of epidermis|protein binding, bridging|keratinization|cell periphery|cornified envelope
Spx	27.689790473454	40.0544882778048	15.3250926691032	0.382606128002768	-1.38606811412439	5.02346539325525e-06	0.000199798930850242	Down	0.506660826451722	0.43973355324512	0.38569990655972	0.45098541107181	0.407557886432136	0.37143888833745	0.217481305026333	0.0455603165142075	0.0896526829669977	0.136085000042581	GeneID:319552,Genbank:XM_006506969.3,MGI:MGI:2442262	spexin hormone		GO:0005184,GO:0005576,GO:0005615,GO:0005737,GO:0031045,GO:0031410,GO:1904306,GO:0005179	neuropeptide hormone activity|extracellular region|extracellular space|cytoplasm|dense core granule|cytoplasmic vesicle|positive regulation of gastro-intestinal system smooth muscle contraction|hormone activity
Strc	6.14842430102207	12.1112293065387	0.185619295505479	0.0153262142766355	-6.02785480842109	1.19747863983183e-09	1.20798166477337e-07	Down	0.101569219882203	0.12337125397199	0.111639139637571	0.114477773258447	0.0928434817745237	0	0	0	0	0.00858482652416197	GeneID:140476,Genbank:NM_080459.2,MGI:MGI:2153816	stereocilin		GO:0007605,GO:0009986,GO:0032426,GO:0042995,GO:0050910,GO:0060088,GO:0060091,GO:0003674,GO:0005929,GO:0007160	sensory perception of sound|cell surface|stereocilium tip|cell projection|detection of mechanical stimulus involved in sensory perception of sound|auditory receptor cell stereocilium organization|kinocilium|molecular_function|cilium|cell-matrix adhesion
Syt14	27.0619257357116	36.3403216643377	17.7835298070856	0.489360825458442	-1.03102948014544	0.000336476726784215	0.00648426921616069	Down	0.118043256678874	0.114582632030545	0.128845451627788	0.125085526973033	0.0923163660248586	0.0556321315290342	0.0823377795936728	0.039805387469376	0.0522188321797929	0.0609720461420634	GeneID:329324,Genbank:XM_017321290.1,MGI:MGI:2444490	synaptotagmin XIV		GO:0005544,GO:0005886,GO:0006906,GO:0016020,GO:0016021,GO:0016079,GO:0017158,GO:0019905,GO:0030276,GO:0042803,GO:0046982,GO:0005509,GO:0048791,GO:0005543	calcium-dependent phospholipid binding|plasma membrane|vesicle fusion|membrane|integral component of membrane|synaptic vesicle exocytosis|regulation of calcium ion-dependent exocytosis|syntaxin binding|clathrin binding|protein homodimerization activity|protein heterodimerization activity|calcium ion binding|calcium ion-regulated exocytosis of neurotransmitter|phospholipid binding
Syt15	336.989627616049	221.558874075833	452.420381156264	2.04198718306094	1.02997381088151	8.59204950989077e-24	4.70141327273023e-21	Up	2.01548869366114	3.03646086556277	2.74964601454835	2.59073273914273	3.10909097865193	5.93522227997503	5.36814924550053	5.28095507466698	6.03070857455108	5.67984395414882	GeneID:319508,Genbank:XM_017316056.1,MGI:MGI:2442166	synaptotagmin XV		GO:0006906,GO:0016020,GO:0016021,GO:0016079,GO:0017158,GO:0019898,GO:0019905,GO:0030276,GO:0048791,GO:0005509,GO:0005544,GO:0005886	vesicle fusion|membrane|integral component of membrane|synaptic vesicle exocytosis|regulation of calcium ion-dependent exocytosis|extrinsic component of membrane|syntaxin binding|clathrin binding|calcium ion-regulated exocytosis of neurotransmitter|calcium ion binding|calcium-dependent phospholipid binding|plasma membrane
Syt2	8.01416089149999	12.7620259203111	3.26629586268892	0.255938663899008	-1.96612998736201	0.000424759960323124	0.00781844098221678	Down	0.0950648099849581	0.0977059427517729	0.116307165932	0.0712349007004251	0.0409661344808737	0.0320019370238944	0.0262324504627684	0.00686931887020293	0.0202759631842374	0.0252530496244483	GeneID:20980,Genbank:XM_006529322.1,MGI:MGI:99666	synaptotagmin II		GO:0043195,GO:0017158,GO:0005515,GO:0043533,GO:0019905,GO:0005544,GO:0045202,GO:0046872,GO:0005737,GO:0005886,GO:0030054,GO:0006906,GO:0048488,GO:0030154,GO:0007269,GO:0048791,GO:0030276,GO:0008021,GO:1903861,GO:0030424,GO:0016020,GO:0001786,GO:0030672,GO:0016021,GO:0005509,GO:0031410,GO:0016079	terminal bouton|regulation of calcium ion-dependent exocytosis|protein binding|inositol 1,3,4,5 tetrakisphosphate binding|syntaxin binding|calcium-dependent phospholipid binding|synapse|metal ion binding|cytoplasm|plasma membrane|cell junction|vesicle fusion|synaptic vesicle endocytosis|cell differentiation|neurotransmitter secretion|calcium ion-regulated exocytosis of neurotransmitter|clathrin b…
Syt6	23.5280938841856	13.2914377060901	33.7647500622811	2.54033843508216	1.34502071199322	0.00125732753373171	0.0186094780955685	Up	0.0500301329279293	0.195396350732459	0.141141747861832	0.171768113875908	0.0905495192866056	0.264079200745646	0.367225110651866	0.55673210921333	0.268901922430021	0.232575387470572	GeneID:54524,Genbank:XM_006501704.3,MGI:MGI:1859544	synaptotagmin VI		GO:0045202,GO:0019905,GO:0005544,GO:0046872,GO:0030054,GO:0046982,GO:0030276,GO:0005737,GO:0005829,GO:0005886,GO:0006906,GO:0007340,GO:0048306,GO:0031410,GO:0016020,GO:0048791,GO:0042802,GO:0016021,GO:0060478,GO:0042803,GO:0017158,GO:0001786,GO:0097038,GO:0019898,GO:0005509,GO:0005515	synapse|syntaxin binding|calcium-dependent phospholipid binding|metal ion binding|cell junction|protein heterodimerization activity|clathrin binding|cytoplasm|cytosol|plasma membrane|vesicle fusion|acrosome reaction|calcium-dependent protein binding|cytoplasmic vesicle|membrane|calcium ion-regulated exocytosis of neurotransmitter|identical protein binding|integral component of membrane|acrosomal …
Tat	95.8702650783939	161.788751245478	29.9517789113099	0.185128933134942	-2.43339770844009	5.90160195952611e-08	4.00621152568282e-06	Down	3.0636247617125	1.49273587926214	4.96166387135407	3.96060272165237	4.3126637054926	0.556147082933382	0.591769650279583	1.07900035672273	0.519515044919141	0.654072045931334	GeneID:234724,Genbank:NM_146214.3,MGI:MGI:98487	tyrosine aminotransferase		GO:0009072,GO:0005739,GO:0009074,GO:0014070,GO:0006103,GO:0006520,GO:0006536,GO:0016597,GO:0006559,GO:0016740,GO:0006572,GO:0030170,GO:0046689,GO:0006979,GO:0003824,GO:0051384,GO:0008483,GO:0004838,GO:0080130,GO:0009058	aromatic amino acid family metabolic process|mitochondrion|aromatic amino acid family catabolic process|response to organic cyclic compound|2-oxoglutarate metabolic process|cellular amino acid metabolic process|glutamate metabolic process|amino acid binding|L-phenylalanine catabolic process|transferase activity|tyrosine catabolic process|pyridoxal phosphate binding|response to mercury ion|respons…	mmu00270,mmu00350,mmu00360,mmu00400,mmu00130	Cysteine and methionine metabolism|Tyrosine metabolism|Phenylalanine metabolism|Phenylalanine, tyrosine and tryptophan biosynthesis|Ubiquinone and other terpenoid-quinone biosynthesis
Tcp11l1	146.732438084582	96.7653000768475	196.699576092316	2.03274909431485	1.02343215186405	3.05378713203739e-08	2.21454755996784e-06	Up	0.808197575221051	1.00450852362978	0.984732415669565	0.851434191647083	0.774845172181096	1.85131317188236	2.35982371445211	1.43554882140047	1.57143660034714	2.00959721384242	GeneID:320554,Genbank:XM_006499735.3,MGI:MGI:2444263	t-complex 11 like 1		GO:0003674,GO:0005874,GO:0008150	molecular_function|microtubule|biological_process
Tdo2	26.0966773872227	35.8102606112802	16.3830941631652	0.45749720564738	-1.12816516331796	0.000261871463002322	0.00536123923745231	Down	1.22071688375967	0.745997038132016	1.09696550327058	1.69908605854132	0.962040183197325	0.590855580016945	0.573552072870364	0.367136734039029	0.492575692769365	0.674835623358651	GeneID:56720,Genbank:NM_019911.2,MGI:MGI:1928486	tryptophan 2,3-dioxygenase		GO:0055114,GO:0006569,GO:0016491,GO:0016597,GO:0019441,GO:0019442,GO:0019825,GO:0020037,GO:0042802,GO:0046872,GO:0004833,GO:0051213,GO:0051289,GO:0006568	oxidation-reduction process|tryptophan catabolic process|oxidoreductase activity|amino acid binding|tryptophan catabolic process to kynurenine|tryptophan catabolic process to acetyl-CoA|oxygen binding|heme binding|identical protein binding|metal ion binding|tryptophan 2,3-dioxygenase activity|dioxygenase activity|protein homotetramerization|tryptophan metabolic process	mmu00380	Tryptophan metabolism
Tdrd12	4.05286078436258	6.17575988365539	1.92996168506976	0.312505946058161	-1.6780444546582	0.0338377643566762	0.195005921730721	Down	0.0313655595551188	0.0580265486267569	0.0316023110130388	0.0239304803376366	0.0441532892625581	0.0118257186983518	0.00605857037086383	0.0126921430642847	0.0124876731042821	0.0174971124156835	GeneID:71981,Genbank:XM_011250698.2,MGI:MGI:1919231	tudor domain containing 12		GO:0005524,GO:0007140,GO:0007275,GO:0007283,GO:0009566,GO:0016787,GO:0030154,GO:0031047,GO:0034587,GO:0043046,GO:0051321,GO:0000166,GO:1990923,GO:0003676,GO:0004386	ATP binding|male meiotic nuclear division|multicellular organism development|spermatogenesis|fertilization|hydrolase activity|cell differentiation|gene silencing by RNA|piRNA metabolic process|DNA methylation involved in gamete generation|meiotic cell cycle|nucleotide binding|PET complex|nucleic acid binding|helicase activity
Tef	7091.22878970282	9839.03498235409	4343.42259705154	0.44144802867774	-1.17968449434616	1.4025586882154e-11	2.1646155754791e-09	Down	105.625074394101	80.0072512671661	110.524981445347	110.995573006228	78.8253985596648	35.5692054451764	44.2716932865859	39.4727888807419	50.6612101451791	50.909719136591	GeneID:21685,Genbank:NM_153484.3,MGI:MGI:98663	thyrotroph embryonic factor	TF_bZIP	GO:0045944,GO:0001077,GO:0003677,GO:0046982,GO:0003690,GO:0003700,GO:0005515,GO:0005634,GO:0048511,GO:0006351,GO:0006355,GO:0006357,GO:0007275,GO:0000977,GO:0042803,GO:0000978,GO:0043565	positive regulation of transcription by RNA polymerase II|transcriptional activator activity, RNA polymerase II proximal promoter sequence-specific DNA binding|DNA binding|protein heterodimerization activity|double-stranded DNA binding|DNA binding transcription factor activity|protein binding|nucleus|rhythmic process|transcription, DNA-templated|regulation of transcription, DNA-templated|regulati…
Tgm7	2.77115326401374	5.15599788520366	0.386308642823826	0.0749241274773268	-3.73842581172274	0.00132161606606201	0.0193538745179902	Down	0.0768229138232519	0.0526381614201	0.129004639165023	0.0488436269696979	0.0128742373730541	0	0	0.0129527341810805	0	0.0119042384415272	GeneID:640543,Genbank:XM_011239729.1,MGI:MGI:2151164	transglutaminase 7		GO:0003674,GO:0005575,GO:0008150	molecular_function|cellular_component|biological_process
Thrsp	302.43116386286	442.192493617063	162.669834108658	0.367871088851023	-1.44272779615249	0.0422786957888261	0.224126146898813	Down	7.48929298221659	13.5835832570277	23.525213418391	14.7051118723574	46.0196157162003	6.73622769633418	7.94229095462955	4.5557422483213	11.6443642217193	8.87454494379318	GeneID:21835,Genbank:NM_009381.3,MGI:MGI:109126	thyroid hormone responsive		GO:0005737,GO:0005829,GO:0006351,GO:0006355,GO:0006629,GO:0010866,GO:0042802,GO:0042803,GO:0046890,GO:0005515,GO:0005634,GO:0005654	cytoplasm|cytosol|transcription, DNA-templated|regulation of transcription, DNA-templated|lipid metabolic process|regulation of triglyceride biosynthetic process|identical protein binding|protein homodimerization activity|regulation of lipid biosynthetic process|protein binding|nucleus|nucleoplasm
Thsd7b	6.30215169517978	3.29458221597288	9.30972117438669	2.82576683903988	1.4986424302726	0.0149845732208329	0.112225814453994	Up	0.00716462867882765	0.0110455193616125	0.010828062388144	0.0068328529825786	0.0216120980419751	0.0270127122027167	0.031138186981772	0.0362397855657405	0.0356559639473109	0.0366368788747308	GeneID:210417,Genbank:NM_172485.3,MGI:MGI:2443925	thrombospondin, type I, domain containing 7B		GO:0016020,GO:0016021,GO:0003674,GO:0005575,GO:0008150	membrane|integral component of membrane|molecular_function|cellular_component|biological_process
Tmem52	25.8289385066311	36.7648667729271	14.893010240335	0.405088105780976	-1.30369236973149	0.00252449028144447	0.0312438115229903	Down	1.78322278753367	1.26002598899364	2.30199982819131	3.34814737259046	1.23270822846993	0.840407893282041	0.753478360192989	0.676485980639158	0.942916073038877	0.932588861544191	GeneID:69671,Genbank:NM_027161.2,MGI:MGI:1916921	transmembrane protein 52		GO:0016020,GO:0016021,GO:0003674,GO:0005575,GO:0008150	membrane|integral component of membrane|molecular_function|cellular_component|biological_process
Tmem63c	10.501465708737	14.1981271462673	6.80480427120661	0.479274780476635	-1.06107506780039	0.0215100737498635	0.143518417297243	Down	0.0521284202965727	0.0750073453053811	0.0945394067108652	0.0546859345925954	0.0838641856245485	0.0294808721744666	0.0453110571677158	0.0421877611943503	0.0311310884297608	0.0290795650681219	GeneID:217733,Genbank:XM_006515720.2,MGI:MGI:2444386	transmembrane protein 63c		GO:0006812,GO:0016020,GO:0016021,GO:0005227,GO:0005575,GO:0006811	cation transport|membrane|integral component of membrane|calcium activated cation channel activity|cellular_component|ion transport
Tnc	407.468556808935	216.452791170689	598.48432244718	2.76496467987438	1.46726105134767	5.73885507813548e-37	5.45402663925749e-34	Up	1.22912494320441	1.94754593389008	1.40794574877564	1.2698912409144	1.86118377856059	4.85482883367268	3.76618006889434	4.2261488212252	4.43478462792937	4.59828132790021	GeneID:21923,Genbank:NM_011607.3,MGI:MGI:101922	tenascin C		GO:0031012,GO:0005578,GO:0031175,GO:0005604,GO:0042127,GO:0005614,GO:0005615,GO:0007155,GO:0007162,GO:0045545,GO:0007528,GO:0060447,GO:0008284,GO:0060739,GO:0010628,GO:0060740,GO:0014012,GO:0001968,GO:0005576	extracellular matrix|proteinaceous extracellular matrix|neuron projection development|basement membrane|regulation of cell proliferation|interstitial matrix|extracellular space|cell adhesion|negative regulation of cell adhesion|syndecan binding|neuromuscular junction development|bud outgrowth involved in lung branching|positive regulation of cell proliferation|mesenchymal-epithelial cell signalin…	mmu04151,mmu04512,mmu04510,mmu05206,mmu05165	PI3K-Akt signaling pathway|ECM-receptor interaction|Focal adhesion|MicroRNAs in cancer|Human papillomavirus infection
Tnfrsf17	8.28272028982788	4.31351284020167	12.2519277394541	2.84035963108	1.50607360759194	0.00492916559662797	0.0512707045958014	Up	0.259874346359431	0.11446898179433	0.0748102608124213	0.1770287340187	0.149316344260638	0.419914749155376	0.28684182584478	0.450680267900003	0.702081390038097	0.414198677666794	GeneID:21935,Genbank:XM_006521990.2,MGI:MGI:1343050	tumor necrosis factor receptor superfamily, member 17		GO:0007165,GO:0016020,GO:0016021,GO:0038023,GO:0002250,GO:0002260,GO:0002376	signal transduction|membrane|integral component of membrane|signaling receptor activity|adaptive immune response|lymphocyte homeostasis|immune system process	mmu04060,mmu04672	Cytokine-cytokine receptor interaction|Intestinal immune network for IgA production
Trat1	52.0266874653487	28.9207396558853	75.1326352748121	2.59788083461146	1.37733525555176	1.60514267968839e-10	1.91947426272406e-08	Up	0.282421410067505	0.223282897767701	0.284553164817927	0.352218023277963	0.382273594813469	0.778130385282083	0.723869838243055	0.912061847705607	0.897368564737101	0.767538118831197	GeneID:77647,Genbank:XM_006522730.3,MGI:MGI:1924897	T cell receptor associated transmembrane adaptor 1		GO:0003674,GO:0005886,GO:0016020,GO:0016021,GO:0042101,GO:0050850,GO:0050862,GO:0051051,GO:0001920,GO:0002250,GO:0002376	molecular_function|plasma membrane|membrane|integral component of membrane|T cell receptor complex|positive regulation of calcium-mediated signaling|positive regulation of T cell receptor signaling pathway|negative regulation of transport|negative regulation of receptor recycling|adaptive immune response|immune system process
Trim69	6.78130251331099	9.885483363489	3.67712166313297	0.371971862975769	-1.42673459903948	0.0157003718466034	0.115440124361489	Down	0.381530120346906	0.271474587400154	0.266129972971717	0.223915343224524	0.265588932793303	0.138315227267583	0.141723739442487	0.0890694272658739	0.0876345220541797	0.0818594503060189	GeneID:70928,Genbank:NM_080510.2,MGI:MGI:1918178	tripartite motif-containing 69		GO:0006915,GO:0016607,GO:0016740,GO:0046872,GO:0004842,GO:0005634,GO:0005737	apoptotic process|nuclear speck|transferase activity|metal ion binding|ubiquitin-protein transferase activity|nucleus|cytoplasm
Tro	93.6835053236499	125.08394841637	62.28306223093	0.497930094304402	-1.00598488207095	0.000329545338891573	0.00637792088356391	Down	1.16582150087929	0.830661524433359	0.670182692476908	1.10501420275062	0.568137603044479	0.417975339127676	0.462813885372168	0.354537733510967	0.484085260515319	0.505382431465887	GeneID:56191,Genbank:NM_001290770.1,MGI:MGI:1928994	trophinin		GO:0030308,GO:0003674,GO:0005634,GO:0005737	negative regulation of cell growth|molecular_function|nucleus|cytoplasm
Tsc22d3	7708.43096068549	10791.0354633255	4625.82645804545	0.42867308459571	-1.22205025841667	2.38557913487069e-18	8.97425050799169e-16	Down	150.453104657151	126.170824885709	145.325937039306	169.11969981812	157.545009776848	54.9391893245551	64.0766551661687	51.3607271336905	71.1846904137386	88.6404920077661	GeneID:14605,Genbank:NM_001077364.1,MGI:MGI:1196284	TSC22 domain family, member 3	TSC22	GO:0005634,GO:0005737,GO:0006355,GO:0006970,GO:0043426,GO:0048642,GO:0070236,GO:0000122,GO:0003700,GO:0005515	nucleus|cytoplasm|regulation of transcription, DNA-templated|response to osmotic stress|MRF binding|negative regulation of skeletal muscle tissue development|negative regulation of activation-induced cell death of T cells|negative regulation of transcription by RNA polymerase II|DNA binding transcription factor activity|protein binding
Tspo2	8.62758503364498	11.7006388005758	5.55453126671411	0.474720343169703	-1.07485022004904	0.0385657884799283	0.212117710198619	Down	0.500703799408045	0.343076383141833	0.168161059654159	0.413848484762281	0.469893730654378	0.440486067827901	0.225670498968692	0.101305450070963	0.0332244743266465	0.124139991470679	GeneID:70026,Genbank:XM_017317631.1,MGI:MGI:1917276	translocator protein 2		GO:0008150,GO:0015485,GO:0016020,GO:0016021,GO:0043229,GO:0005741,GO:0005783	biological_process|cholesterol binding|membrane|integral component of membrane|intracellular organelle|mitochondrial outer membrane|endoplasmic reticulum
Ubap1l	7.11551611863267	10.2068978789323	4.02413435833301	0.394256355463208	-1.34279408325433	0.019154615536175	0.132316332339982	Down	0.0823549455311349	0.0725511147424911	0.0948303676863234	0.19074315197365	0.141956367422491	0.0665361101987744	0.0568131369891582	0.0357054759683045	0.0117100873526414	0.0656303902562542	GeneID:208080,Genbank:XM_006510911.3,MGI:MGI:2685360	ubiquitin-associated protein 1-like		GO:0000813,GO:0043130,GO:0043162	ESCRT I complex|ubiquitin binding|ubiquitin-dependent protein catabolic process via the multivesicular body sorting pathway
Usp2	329.917598302178	456.730673406388	203.104523197968	0.444692101984687	-1.16912131315434	1.5295161085051e-08	1.16533638697369e-06	Down	3.6072481303753	2.47733923259767	4.28767690198378	4.32007393030504	3.71901804521435	1.4101759565241	1.66166607860478	1.5050857580548	1.66284142571402	2.19465732840983	GeneID:53376,Genbank:NM_198092.2,MGI:MGI:1858178	ubiquitin specific peptidase 2		GO:0050821,GO:0045475,GO:0016579,GO:0005634,GO:0051926,GO:0045931,GO:0046872,GO:0016787,GO:0005737,GO:0048471,GO:0005813,GO:0005938,GO:0006508,GO:0030332,GO:0006511,GO:0031625,GO:0007049,GO:0048511,GO:0032922,GO:0007517,GO:0048512,GO:0036459,GO:0008233,GO:0000122,GO:0048642,GO:0042802,GO:0008234,GO:0004843,GO:0048643,GO:0043153,GO:0016020,GO:0005515	protein stabilization|locomotor rhythm|protein deubiquitination|nucleus|negative regulation of calcium ion transport|positive regulation of mitotic cell cycle|metal ion binding|hydrolase activity|cytoplasm|perinuclear region of cytoplasm|centrosome|cell cortex|proteolysis|cyclin binding|ubiquitin-dependent protein catabolic process|ubiquitin protein ligase binding|cell cycle|rhythmic process|circ…
Vmn2r96	2.34811406885033	4.32167100509938	0.374557132601276	0.0866695156015614	-3.52833154839297	0.00508375930592509	0.0524534038547149	Down	0.0994514921144789	0.18398609573801	0.0400808661358585	0.0569076881701707	0.0399993820447469	0.0187480374423169	0	0	0	0.018492830587815	GeneID:433070,Genbank:XM_006524579.1,MGI:MGI:3644514	vomeronasal 2, receptor 96		GO:0005887,GO:0008150,GO:0003674,GO:0004930,GO:0005575	integral component of plasma membrane|biological_process|molecular_function|G-protein coupled receptor activity|cellular_component
Vwce	1.7281435035142	3.07560131021008	0.380685696818323	0.123776022449516	-3.01419622818269	0.0350736954158155	0.199118831614244	Down	0.011868534504487	0.0365948142017956	0.0239162395952581	0.0339567987497256	0.0716028541949528	0	0.0114626285190447	0	0	0.0110346659085048	GeneID:71768,Genbank:XM_006527347.3,MGI:MGI:1919018	von Willebrand factor C and EGF domains		GO:0008150,GO:0005509,GO:0005576,GO:0005737	biological_process|calcium ion binding|extracellular region|cytoplasm
Wee1	419.938463610892	584.440221272065	255.436705949719	0.437062160769407	-1.19408961457522	9.71097228133605e-16	2.78334962673151e-13	Down	7.8537548813938	7.00943519277699	9.80967733896493	9.40305134943596	9.7121611684713	3.6068306724267	3.78512649921074	3.32476605244337	4.23874346146269	4.73407999510037	GeneID:22390,Genbank:XM_006507585.3,MGI:MGI:103075	WEE 1 homolog 1 (S. pombe)		GO:0016740,GO:0000287,GO:0018108,GO:0004672,GO:0030010,GO:0004713,GO:0004715,GO:0005515,GO:0005524,GO:0005634,GO:0046872,GO:0005730,GO:0048812,GO:0005737,GO:0006468,GO:0051301,GO:0007049,GO:0000166,GO:0016301,GO:0000226,GO:0016310,GO:0000278	transferase activity|magnesium ion binding|peptidyl-tyrosine phosphorylation|protein kinase activity|establishment of cell polarity|protein tyrosine kinase activity|non-membrane spanning protein tyrosine kinase activity|protein binding|ATP binding|nucleus|metal ion binding|nucleolus|neuron projection morphogenesis|cytoplasm|protein phosphorylation|cell division|cell cycle|nucleotide binding|kinas…	mmu04110	Cell cycle
Wfdc10	15.4678876273555	10.2771155712866	20.6586596834244	2.01016126948528	1.00731124934126	0.00849672736691168	0.075097937166157	Up	1.29273939553775	1.20786805045142	1.18408833290249	1.12079629860205	1.06351298142503	2.76931794899583	2.4970549577762	2.85332648914468	2.80735950388814	1.2019131200342	GeneID:629756,Genbank:NM_001039501.2,MGI:MGI:3616889	WAP four-disulfide core domain 10		GO:0003674,GO:0005575,GO:0008150	molecular_function|cellular_component|biological_process
Xcl1	26.3500024481908	11.9558957831613	40.7441091132203	3.40786753683521	1.76886925937097	4.83432770133741e-09	4.19680073572354e-07	Up	1.18200673815105	1.32528629918056	1.29919492781412	0.717354284344303	1.72873823275464	5.67191621999911	3.42474569408151	4.56560657849695	4.91986956881593	3.29688120774321	GeneID:16963,Genbank:NM_008510.1,MGI:MGI:104593	chemokine (C motif) ligand 1		GO:0005615,GO:0006935,GO:0006954,GO:0006955,GO:0007186,GO:0007267,GO:0008009,GO:0042379,GO:0042803,GO:0009615,GO:0043433,GO:0043547,GO:0045089,GO:0045892,GO:0071560,GO:0048020,GO:0071636,GO:0048245,GO:0071663,GO:0048247,GO:0090023,GO:2000412,GO:2000503,GO:0001916,GO:2000513,GO:0002548,GO:2000518,GO:0002690,GO:2000538,GO:0002725,GO:0002726,GO:0002839,GO:0005125,GO:0005576,GO:0010820,GO:0030593,GO:…	extracellular space|chemotaxis|inflammatory response|immune response|G-protein coupled receptor signaling pathway|cell-cell signaling|chemokine activity|chemokine receptor binding|protein homodimerization activity|response to virus|negative regulation of DNA binding transcription factor activity|positive regulation of GTPase activity|positive regulation of innate immune response|negative regulati…	mmu04060,mmu04062	Cytokine-cytokine receptor interaction|Chemokine signaling pathway
Zbp1	422.368682060438	273.163413530218	571.573950590659	2.09242498182294	1.06517589981643	0.000394580489764934	0.00739101649759898	Up	4.76550206321583	10.0265897847579	5.68132373382546	7.54297982587857	5.21819875437408	20.201469939834	8.50622999839385	13.0997974400735	16.340663199262	13.12967021723	GeneID:58203,Genbank:NM_021394.2,MGI:MGI:1927449	Z-DNA binding protein 1		GO:0060340,GO:0003677,GO:0003692,GO:0003723,GO:0003726,GO:0005515,GO:0005634,GO:0005737,GO:0005829,GO:0016032,GO:0042802,GO:0002376,GO:0045087,GO:0051607	positive regulation of type I interferon-mediated signaling pathway|DNA binding|left-handed Z-DNA binding|RNA binding|double-stranded RNA adenosine deaminase activity|protein binding|nucleus|cytoplasm|cytosol|viral process|identical protein binding|immune system process|innate immune response|defense response to virus	mmu04217,mmu04623	Necroptosis|Cytosolic DNA-sensing pathway
Zfp970	1668.54116372545	2266.87850672249	1070.2038207284	0.47210462208481	-1.0828214873401	5.23501806811306e-13	1.05031912506575e-10	Down	23.0504676716395	22.8349992911018	31.8127265718293	23.2625549256442	26.4334509746428	10.1602142947258	10.9020804245713	13.1627578780025	12.708959812413	14.9360851315867	GeneID:628308,Genbank:NM_001177568.1,MGI:MGI:3652255	zinc finger protein 970	zf-C2H2	GO:0006355,GO:0003700,GO:0005575,GO:0005634	regulation of transcription, DNA-templated|DNA binding transcription factor activity|cellular_component|nucleus
Zim1	13.2868353246173	8.59435799495863	17.979312654276	2.09199019459307	1.0648760895174	0.00966668036933895	0.0827257096820633	Up	0.0778640583650426	0.115595006528366	0.0435843259664989	0.0990111629943884	0.0260974316211757	0.203867993358314	0.116979479176714	0.131282764486509	0.17222373861062	0.152830565281304	GeneID:22776,Genbank:XM_011250497.2,MGI:MGI:1341879	zinc finger, imprinted 1	zf-C2H2	GO:0003700,GO:0005634,GO:0006355	DNA binding transcription factor activity|nucleus|regulation of transcription, DNA-templated
