# Supplementary material for: Transcriptomic profiling reveals SARS-CoV-2-infected humanized MHC mice recapitulate human post vaccination immune responses
Source: Front Cell Infect Microbiol. 2025 Aug 1;15:1634577. doi: 10.3389/fcimb.2025.1634577 (PMC12353716; doi:10.3389/fcimb.2025.1634577)
Supplement: Supplementary file 2 [file SupplementaryFile1.zip › Supplementary file 1/original RNAseq data/1.1.different_expressed_gene/MHC_1D-vs-MHC_0D-all.gene.xls]

gene_id	BaseMean	BaseMean_control_MHC_0D	BaseMean_case_MHC_1D	FoldChange	log2FoldChange	pValue	qValue	Expression_MHC_0D_1	Expression_MHC_0D_2	Expression_MHC_0D_3	Expression_MHC_0D_4	Expression_MHC_0D_5	Expression_MHC_1D_1	Expression_MHC_1D_2	Expression_MHC_1D_3	Expression_MHC_1D_4	Dbxref	product	TF_Family	GO_id	GO_term	pathway	pathway_description
0610007P14Rik	450.805128832917	466.448993309341	431.250298237388	0.924539026609904	-0.113193874978591	0.539257379968773	0.848110435988909	18.0291075983554	16.8121232074256	16.0786221469771	17.5659151865973	16.6322253878573	11.6105818548513	16.0674769177239	15.1400750774267	17.1250505665777	GeneID:58520,Genbank:XM_006516117.2,MGI:MGI:1915571	RIKEN cDNA 0610007P14 gene		GO:0006694,GO:0006696,GO:0008202,GO:0016020,GO:0016021,GO:0016126,GO:0030133,GO:0030674,GO:0005783,GO:0005789,GO:0006629	steroid biosynthetic process|ergosterol biosynthetic process|steroid metabolic process|membrane|integral component of membrane|sterol biosynthetic process|transport vesicle|protein binding, bridging|endoplasmic reticulum|endoplasmic reticulum membrane|lipid metabolic process
0610009B22Rik	193.648594052808	224.313048130738	155.318026455395	0.692416369665977	-0.530288262504067	0.00831040600870238	0.0790199104978439	9.82024562772814	7.94771655910054	8.09573985321002	9.01734088372749	10.0375305629728	4.79412852638827	6.77076690058728	5.53758752540357	6.58092533649209	GeneID:66050,Genbank:XM_006533917.3,MGI:MGI:1913300	RIKEN cDNA 0610009B22 gene		GO:0003674,GO:0005575,GO:0008150	molecular_function|cellular_component|biological_process
0610009O20Rik	1015.38740029152	1104.52441226946	903.966135319098	0.818421146040335	-0.289084673541407	0.0598451570945888	0.2786071897532	25.4223387717817	27.6958370961548	27.012539199177	26.5997021046698	24.7424842234721	18.2859242978397	23.3381467293113	19.5306688593553	20.5434831501544	GeneID:66839,Genbank:NM_024179.5,MGI:MGI:1914089	RIKEN cDNA 0610009O20 gene		GO:0008625,GO:0043281,GO:0003674,GO:0005739	extrinsic apoptotic signaling pathway via death domain receptors|regulation of cysteine-type endopeptidase activity involved in apoptotic process|molecular_function|mitochondrion
0610010B08Rik	2.34526752154713	2.89935800692518	1.65265441482457	0.570007019097735	-0.810948410074642	0.657754671112919	0.913392978961522	0.0784121486681966	0.0344333421143808	0.0240448861444777	0.0236575239091698	0.0220985047605879	0.0139751978005615	0	0.0258278869511206	0.0390915724344868	GeneID:100039060,Genbank:NM_001177543.1,MGI:MGI:3615377	RIKEN cDNA 0610010B08 gene
0610010F05Rik	380.937626897714	366.828492923572	398.574044365392	1.08654058246352	0.119742060414692	0.513275336574771	0.826635902326709	2.31138436383968	2.46307773537086	2.26366657839364	2.33093154853174	2.55921103452838	2.48716114010435	2.44912060846802	2.38489230798197	2.47364042122552	GeneID:71675,Genbank:XM_006514811.3,MGI:MGI:1918925	RIKEN cDNA 0610010F05 gene		GO:0003674,GO:0005575,GO:0008150	molecular_function|cellular_component|biological_process
0610010K14Rik	559.839322462018	551.650037716151	570.075928394353	1.03340141288576	0.0474007613564298	0.712208351082071	0.942627170849626	34.4162220393453	31.6123726472707	37.5952329320669	36.8131542392386	32.5195109310617	25.7068635730525	40.3251701821481	34.0270387742071	36.2128827417291	GeneID:104457,Genbank:NM_001177606.1,MGI:MGI:1915609	RIKEN cDNA 0610010K14 gene		GO:0005654,GO:0005829,GO:0006325,GO:0008150,GO:0016589,GO:0071339,GO:0003674,GO:0003677,GO:0005634	nucleoplasm|cytosol|chromatin organization|biological_process|NURF complex|MLL1 complex|molecular_function|DNA binding|nucleus
0610011F06Rik	337.194391903653	351.74758144199	319.002904980731	0.906908595285796	-0.140970941898756	0.482825401802179	0.806237496394073	25.5790732894869	23.7683467929118	23.8869340718085	25.090991916147	25.7874427658228	13.8442858675271	27.1141853518081	21.2493446289236	23.9936937752424	GeneID:68347,Genbank:NM_026686.2,MGI:MGI:1915597	RIKEN cDNA 0610011F06 gene		GO:0003674,GO:0005575,GO:0008150	molecular_function|cellular_component|biological_process
0610030E20Rik	896.865566374649	1053.91232972195	700.557112190519	0.664720482371948	-0.589180285807218	0.000160179114739856	0.00418473707398895	11.4613649026994	13.3182764592293	12.9336576537159	11.4360965176371	13.2778140825426	6.57837814762802	9.883844979413	7.64403339772468	7.48042444546767	GeneID:68364,Genbank:XM_006506534.3,MGI:MGI:1915614	RIKEN cDNA 0610030E20 gene		GO:0003674,GO:0005575,GO:0008150	molecular_function|cellular_component|biological_process
0610037L13Rik	679.804236300644	707.370311099361	645.346642802247	0.912317965111201	-0.132391368368963	0.407104407773594	0.746436039714922	22.1087433335794	19.341807906114	22.0961328961048	23.174212827769	21.4327164761343	17.0443438444575	19.1637119458191	19.5701086523665	18.9885016052994	GeneID:74098,Genbank:XM_006503438.3,MGI:MGI:1921348	RIKEN cDNA 0610037L13 gene		GO:0003674,GO:0008150	molecular_function|biological_process
0610040J01Rik	340.628021913873	324.836484683969	360.367443451253	1.10938105921769	0.149754999238265	0.389594778537416	0.731284725908548	7.43037069844551	7.42778328034096	7.62897576001065	7.05953630492585	7.26963790052295	7.41103355680823	6.22053870447423	7.98575761023186	9.25247203638992	GeneID:76261,Genbank:XM_011240792.2,MGI:MGI:1923511	RIKEN cDNA 0610040J01 gene		GO:0030054,GO:0003674,GO:0005654,GO:0008150	cell junction|molecular_function|nucleoplasm|biological_process
1110001J03Rik	132.755154001648	128.204720878597	138.443195405463	1.07986035503764	0.110844758573359	0.608183352194466	0.892768186920337	17.4094020614016	12.876742588384	19.6748507657094	16.8011872350041	16.4900696153115	13.3771163763211	25.9287851396021	13.0258643190151	16.3622607469211	GeneID:66117,Genbank:NM_025363.3,MGI:MGI:1913367	RIKEN cDNA 1110001J03 gene		GO:0050995,GO:0061469,GO:0003674,GO:0005739	negative regulation of lipid catabolic process|regulation of type B pancreatic cell proliferation|molecular_function|mitochondrion
1110004E09Rik	454.984239761501	416.484015822839	503.109519684828	1.20799238523199	0.272611360438925	0.110090004294418	0.3944746774431	21.859276673931	17.2464264388112	18.8155782554271	20.5899180810747	23.9766306484177	23.1262005797948	24.5799532385308	21.3196326150003	24.6651687964648	GeneID:68001,Genbank:NM_026502.2,MGI:MGI:1915251	RIKEN cDNA 1110004E09 gene		GO:0005829,GO:0005856,GO:0005929,GO:0042995,GO:0048858,GO:0060271,GO:0003352,GO:0003674,GO:0005737	cytosol|cytoskeleton|cilium|cell projection|cell projection morphogenesis|cilium assembly|regulation of cilium movement|molecular_function|cytoplasm
1110004F10Rik	1078.27817197638	1095.77640958988	1056.40537495951	0.964070193256759	-0.0527899030205752	0.739523343554988	0.95500696168059	43.5453712670772	43.0419684241902	46.8509784011037	45.2649677080994	41.9996779024937	36.8279900237984	40.9417384148246	39.8475947887113	43.6619852209389	GeneID:56372,Genbank:NM_019772.2,MGI:MGI:1929274	RIKEN cDNA 1110004F10 gene		GO:0003674,GO:0005575,GO:0008150	molecular_function|cellular_component|biological_process
1110008F13Rik	1366.58489745698	1289.57113995473	1462.85209433478	1.13437099281404	0.181892546771178	0.235855026461526	0.576846698472914	71.1148201608357	64.1926283270031	73.4175022971621	72.1836636282201	70.2899294046329	76.2287469244085	72.2127008806367	77.3557870096413	75.0152397159597	GeneID:67388,Genbank:NM_026124.3,MGI:MGI:1914638	RIKEN cDNA 1110008F13 gene		GO:0003674,GO:0005739,GO:0008150	molecular_function|mitochondrion|biological_process
1110008L16Rik	160.886051995316	143.933313339814	182.076975314693	1.26500926776295	0.339147954490075	0.0965531400859328	0.367462411925672	2.8056735763532	2.390106983165	2.88868412008572	2.46319452139753	2.67094141417697	2.78805868652375	3.40642846155504	2.97125105255687	3.52937829046147	GeneID:66132,Genbank:NM_025373.1,MGI:MGI:1913382	RIKEN cDNA 1110008L16 gene		GO:0004526,GO:0005634,GO:0005739,GO:0008033,GO:0016787,GO:0030678,GO:0042645,GO:0046872,GO:0097745,GO:0001682,GO:0004518	ribonuclease P activity|nucleus|mitochondrion|tRNA processing|hydrolase activity|mitochondrial ribonuclease P complex|mitochondrial nucleoid|metal ion binding|mitochondrial tRNA 5'-end processing|tRNA 5'-leader removal|nuclease activity
1110008P14Rik	372.953019269249	341.364990206296	412.43805559794	1.2082025615711	0.272862350420768	0.11951188491413	0.411952468703058	37.8432988109628	24.3439535952068	31.0641264006539	28.7658206699772	26.7174958812085	34.8545900104204	30.2183734082191	32.0293513049756	38.5301293941644	GeneID:73737,Genbank:NM_198001.2,MGI:MGI:1920987	RIKEN cDNA 1110008P14 gene		GO:0003674,GO:0005575,GO:0008150	molecular_function|cellular_component|biological_process
1110012L19Rik	247.345340319025	262.076704703217	228.931134838785	0.873527218292953	-0.195075438013804	0.314812929702256	0.662216905336171	15.0080788964918	13.9978539638718	11.770984064253	15.4418052560129	14.7088860281815	9.48200643807593	12.6011518202651	12.0892837246489	12.9818045313754	GeneID:68618,Genbank:NM_026787.2,MGI:MGI:1915868	RIKEN cDNA 1110012L19 gene		GO:0003674,GO:0005575,GO:0008150	molecular_function|cellular_component|biological_process
1110017D15Rik	285.257436581154	241.04167860906	340.527134046272	1.41273134177997	0.498487135358015	0.00438003803897322	0.05197282047423	5.80563668650858	5.60014845459099	6.45005143300464	5.60376254227271	7.31484656253722	6.25280394402382	8.49095209513938	7.29436782003725	11.1062783979984	GeneID:73721,Genbank:XM_006538307.3,MGI:MGI:1920971	RIKEN cDNA 1110017D15 gene		GO:0005856,GO:0007283,GO:0030154,GO:0034622,GO:0043014,GO:0048471,GO:0002177,GO:0005634,GO:0005737	cytoskeleton|spermatogenesis|cell differentiation|cellular protein-containing complex assembly|alpha-tubulin binding|perinuclear region of cytoplasm|manchette|nucleus|cytoplasm
1110025L11Rik	0	0	0					0	0	0	0	0	0	0	0	0	GeneID:68637,Genbank:NM_001276278.1,MGI:MGI:1915887	RIKEN cDNA 1110025L11 gene		GO:0003674,GO:0005575,GO:0008150	molecular_function|cellular_component|biological_process
1110032A03Rik	692.218833616015	696.491681215791	686.877774116294	0.986196666293682	-0.0200527188782862	0.97440050246774	1	13.8208746497385	12.0940965365671	12.9206436108144	14.0263534736673	13.0522691825792	8.99898756229666	13.6500094845502	11.7853058124423	15.1775615398352	GeneID:68721,Genbank:NM_023483.3,MGI:MGI:1915971	RIKEN cDNA 1110032A03 gene		GO:0008150,GO:0003674,GO:0005634,GO:0005654	biological_process|molecular_function|nucleus|nucleoplasm
1110032F04Rik	9.87577188544707	10.7413710131705	8.79377297579277	0.81868254667028	-0.288623955753778	0.734078666897977	0.952162113227755	0.295837922092107	0.222294070135624	0.16934016789726	0.270744668989213	0.233448672866505	0.0738170164663481	0.292447358798401	0.20463440842518	0.183539330002726	GeneID:68725,Genbank:NM_001167996.1,MGI:MGI:1915975	RIKEN cDNA 1110032F04 gene		GO:0016020,GO:0016021,GO:0003674,GO:0005575,GO:0008150	membrane|integral component of membrane|molecular_function|cellular_component|biological_process
1110034G24Rik	235.059469757947	253.216180363348	212.363581501194	0.838665132680174	-0.253833217307686	0.191986454526307	0.522736375782047	2.8407449442731	2.6339898272321	2.50907439921742	2.73420564980716	2.55402284705164	1.74299568098778	2.2672661403723	2.11530110254752	2.34025253785854	GeneID:73747,Genbank:XM_011239801.2,MGI:MGI:1920997	RIKEN cDNA 1110034G24 gene		GO:0003674,GO:0005575,GO:0008150	molecular_function|cellular_component|biological_process
1110037F02Rik	1227.60774557586	1282.84170564966	1158.56529548362	0.903124126991871	-0.147003806972269	0.318411294662568	0.664722531206334	10.2060484120292	10.5745644316617	10.2797254827015	9.75989920169283	10.7077538628395	8.39664763001036	8.95141107929781	8.72169747356853	9.16573360458871	GeneID:66185,Genbank:XM_006538160.3,MGI:MGI:1913435	RIKEN cDNA 1110037F02 gene		GO:0006397,GO:0008380,GO:0016604,GO:0016607,GO:0036396,GO:0080009,GO:0005634,GO:0005654,GO:0005829	mRNA processing|RNA splicing|nuclear body|nuclear speck|RNA N6-methyladenosine methyltransferase complex|mRNA methylation|nucleus|nucleoplasm|cytosol
1110038F14Rik	455.89293707237	404.68719178692	519.900118679183	1.28469625239072	0.361427295629053	0.105672315677923	0.387025387301076	12.7261766696995	11.8096200128207	14.8504779559358	14.6746266156975	14.3293018726155	20.8573887301823	12.5729058265935	15.2942409271081	17.0383872240666	GeneID:117171,Genbank:XM_006520348.2,MGI:MGI:2152337	RIKEN cDNA 1110038F14 gene		GO:0003674,GO:0005575,GO:0008150	molecular_function|cellular_component|biological_process
1110051M20Rik	504.644422901778	538.62596238582	462.167498546725	0.858049055971186	-0.220867963732212	0.202039302233635	0.535373364940427	5.28603984331833	5.06492994766628	5.52072207591851	4.88418901678878	4.60357403474553	3.27654133318951	4.27875646305125	4.25231579882967	4.74798946497265	GeneID:228356,Genbank:NM_001311144.1,MGI:MGI:1915079	RIKEN cDNA 1110051M20 gene		GO:0003674,GO:0008150	molecular_function|biological_process
1110059E24Rik	507.266693742739	495.412843468781	522.084006585186	1.05383623672261	0.0756506935174968	0.597603324566654	0.886334582460226	18.1944189249026	18.8981659304426	19.2217396076756	22.5591388705297	20.4052068333079	15.8139345397496	19.7545665062466	21.0165205819404	22.9872407190652	GeneID:66206,Genbank:NM_025423.2,MGI:MGI:1913456	RIKEN cDNA 1110059E24 gene		GO:0003674,GO:0005575,GO:0008150	molecular_function|cellular_component|biological_process
1110059G10Rik	284.408827294638	297.281026991034	268.318577674143	0.902575520509877	-0.147880444320479	0.451323083918626	0.78305634780178	5.06782712796601	4.61919032802122	5.14687548534686	5.52722394439269	4.95407580362369	3.43495476127588	4.37418065282785	4.76116462835766	4.80414605846247	GeneID:66202,Genbank:NM_025419.4,MGI:MGI:1913452	RIKEN cDNA 1110059G10 gene		GO:0003674,GO:0005575,GO:0008150	molecular_function|cellular_component|biological_process
1110065P20Rik	185.650961264178	185.549095977526	185.778292872493	1.00123523584828	0.00178096890063276	0.974197938995674	1	13.0841833859283	11.4661863326369	11.8255246818728	12.9681948188919	10.585246135019	9.73695880708554	11.4167245906835	12.3716307273716	12.0160257751785	GeneID:68920,Genbank:NM_001142727.1,MGI:MGI:1916170	RIKEN cDNA 1110065P20 gene		GO:0003674,GO:0005575,GO:0008150	molecular_function|cellular_component|biological_process
1190002N15Rik	2187.37364600769	2521.77964496464	1769.36614731149	0.701633923822199	-0.511209591479181	0.000880738334760973	0.0165307109187901	34.2783231135467	40.8340035272415	38.8067752697827	36.3330066122035	32.4277542884329	14.9991941546438	27.0555637966425	27.4235665004886	28.6144669158092	GeneID:68861,Genbank:NM_001033145.2,MGI:MGI:1916111	RIKEN cDNA 1190002N15 gene		GO:0005615,GO:0005794,GO:0009966,GO:0014066,GO:0030126,GO:0030137,GO:0031410,GO:0048199,GO:0000139,GO:0060038,GO:0003674,GO:0005576	extracellular space|Golgi apparatus|regulation of signal transduction|regulation of phosphatidylinositol 3-kinase signaling|COPI vesicle coat|COPI-coated vesicle|cytoplasmic vesicle|vesicle targeting, to, from or within Golgi|Golgi membrane|cardiac muscle cell proliferation|molecular_function|extracellular region
1190003K10Rik	0	0	0					0	0	0	0	0	0	0	0	0	GeneID:68880,Genbank:NM_001195435.1,MGI:MGI:1916130	RIKEN cDNA 1190003K10 gene		GO:0003674,GO:0005575,GO:0008150	molecular_function|cellular_component|biological_process
1190005I06Rik	0.121958951447182	0	0.27440764075616	Inf	Inf	0.860569275698617	0.990852229018266	0	0	0	0	0	0	0.0855959685493048	0	0	GeneID:68918,Genbank:NM_197988.1,MGI:MGI:1916168	RIKEN cDNA 1190005I06 gene		GO:0003674,GO:0005575,GO:0008150	molecular_function|cellular_component|biological_process
1190007I07Rik	65.0116489559486	71.3300168908681	57.1136890372993	0.800696418236951	-0.320672742293603	0.281021751028579	0.627333830078696	5.50590759495808	5.64159007505843	5.83634963688685	5.81410533617744	4.49227445070633	2.96814144196015	5.45960382284403	4.54512110596651	3.71636471576042	GeneID:544717,Genbank:NM_001135569.1,MGI:MGI:3698433	RIKEN cDNA 1190007I07 gene		GO:0008150,GO:0003674,GO:0005575,GO:0005576	biological_process|molecular_function|cellular_component|extracellular region
1300017J02Rik	5.59078514686769	4.18696127230094	7.34556499007611	1.75439047852462	0.810969887311909	0.364673531876385	0.707911756579309	0.178246021186901	0.0456596377029431	0.143479059872635	0.0705838087360133	0.0879098274393589	0.194581051585118	0.13765872242592	0.12843205397802	0.233264654618934	GeneID:71775,Genbank:XM_006511835.3,MGI:MGI:1919025	RIKEN cDNA 1300017J02 gene		GO:0005575,GO:0005576,GO:0005615,GO:0005785,GO:0043086,GO:0004857,GO:0005047,GO:0005506	cellular_component|extracellular region|extracellular space|signal recognition particle receptor complex|negative regulation of catalytic activity|enzyme inhibitor activity|signal recognition particle binding|iron ion binding	mmu04066,mmu04216,mmu04978	HIF-1 signaling pathway|Ferroptosis|Mineral absorption
1500009L16Rik	53.9393013473273	45.1258372019503	64.9561315290486	1.43944435287377	0.525512017185596	0.0771251307815261	0.321929796845226	1.67419840157761	1.4544081733309	1.67967385219067	1.96007750615956	2.47711267160819	2.27034441004826	2.02379015116932	2.89515452473458	2.87895299810289	GeneID:69784,Genbank:XM_011243557.2,MGI:MGI:1917034	RIKEN cDNA 1500009L16 gene		GO:0003674,GO:0005575,GO:0008150	molecular_function|cellular_component|biological_process
1500015O10Rik	13.0856993655703	12.7182920546834	13.5449585041789	1.06499822821659	0.0908510303147095	0.869930802797132	0.994499532564223	0.916120316100243	0.586685209674078	0.798883218877925	0.725550682592713	1.07308398032537	0.428604208221273	1.5565356983493	0.39605668537546	0.999080221171935	GeneID:78896,Genbank:NM_024283.3,MGI:MGI:1926146	RIKEN cDNA 1500015O10 gene		GO:0005615,GO:0031045,GO:0031145,GO:0031410,GO:0070314,GO:0090398,GO:0003674,GO:0005576	extracellular space|dense core granule|anaphase-promoting complex-dependent catabolic process|cytoplasmic vesicle|G1 to G0 transition|cellular senescence|molecular_function|extracellular region
1520401A03Rik	0.346745610985513	0.367206855301075	0.321169055591059	0.874627069060927	-0.193260095432759	1	1	0	0.0224124098167598	0	0	0	0.0136445306123357	0	0	0	GeneID:320309,Genbank:XM_017317755.1,MGI:MGI:2443785	RIKEN cDNA 1520401A03 gene		GO:0003674,GO:0005575,GO:0008150	molecular_function|cellular_component|biological_process
1600002H07Rik	126.38571690186	137.155781533164	112.92313611273	0.823320277500846	-0.280474336321073	0.233430972636154	0.574343461102743	3.11699116530241	2.80729216455682	3.23882081372261	3.52207968996197	2.64373101710692	1.83290639923443	2.69856247585743	2.60924185695227	2.47113383560777	GeneID:72016,Genbank:NM_028056.1,MGI:MGI:1919266	RIKEN cDNA 1600002H07 gene		GO:0003674,GO:0005575,GO:0008150	molecular_function|cellular_component|biological_process
1600002K03Rik	105.887577842414	111.344882280588	99.0659472946961	0.889721604312722	-0.168574110390219	0.488626900830238	0.810123574812291	9.29418836817827	9.44319861912266	10.9810335679583	10.2268096213068	9.01359311341943	7.5028779675724	9.74742170880824	6.66299972078655	9.17619118038592	GeneID:69770,Genbank:NM_027207.2,MGI:MGI:1917020	RIKEN cDNA 1600002K03 gene		GO:0008150,GO:0016020,GO:0016021,GO:0003674,GO:0005576,GO:0005737	biological_process|membrane|integral component of membrane|molecular_function|extracellular region|cytoplasm
1600012H06Rik	677.984632492096	742.046210787048	597.907659623405	0.805755289807675	-0.311586340235184	0.0561761560995698	0.268387321802714	8.24243713740478	7.40239953886501	9.21404990469587	7.94920815241065	8.0916138606818	5.04389750160129	6.76175191982885	6.64710307615511	6.60462427303804	GeneID:67912,Genbank:NM_001083882.1,MGI:MGI:1915162	RIKEN cDNA 1600012H06 gene		GO:0008150,GO:0003674,GO:0005576,GO:0006915	biological_process|molecular_function|extracellular region|apoptotic process
1600014C10Rik	748.601971189509	498.839205571115	1060.8054282125	2.12654782616374	1.08851330160998	0.00841139010243724	0.0797630303071598	8.46675053216015	7.81540137523084	8.99225471204274	7.69676267111818	8.38054594026846	24.561391921805	13.2823723915692	16.5511090934489	10.9281379442732	GeneID:72244,Genbank:NM_001085385.1,MGI:MGI:1919494	RIKEN cDNA 1600014C10 gene		GO:0005739,GO:0005783,GO:0006914,GO:0006915,GO:0006979,GO:0016020,GO:0016021,GO:0031966,GO:0051560,GO:0003674,GO:0005623,GO:0005737	mitochondrion|endoplasmic reticulum|autophagy|apoptotic process|response to oxidative stress|membrane|integral component of membrane|mitochondrial membrane|mitochondrial calcium ion homeostasis|molecular_function|cell|cytoplasm
1600014C23Rik	0	0	0					0	0	0	0	0	0	0	0	0	GeneID:72240,Genbank:XM_006524968.2,MGI:MGI:1919490	RIKEN cDNA 1600014C23 gene		GO:0003674,GO:0005575,GO:0008150	molecular_function|cellular_component|biological_process
1600015I10Rik	0	0	0					0	0	0	0	0	0	0	0	0	GeneID:69761,Genbank:NM_001081273.2,MGI:MGI:1917011	RIKEN cDNA 1600015I10 gene		GO:0003674,GO:0005575,GO:0008150	molecular_function|cellular_component|biological_process
1700001C02Rik	191.361683577844	164.112689584987	225.422926068915	1.37358620249885	0.457947452834701	0.0340832398496098	0.200767778334398	9.76620538955575	7.68569242201946	10.6438259541225	7.65491888485936	10.7753512596549	7.03420134205527	14.6804713425592	11.6652418579695	15.635506542507	GeneID:75434,Genbank:XM_017321128.1,MGI:MGI:1922684	RIKEN cDNA 1700001C02 gene		GO:0003674,GO:0008150	molecular_function|biological_process
1700001C19Rik	4.58774621573773	2.7057364146199	6.94025846713502	2.56501647005773	1.35896808945585	0.158449108119268	0.477057585405256	0.0454782446722392	0.0931979367067229	0.0244051292955689	0.0480239271125767	0.134577522059448	0.113476606112251	0.19668697960927	0.183503902526376	0.185160484639378	GeneID:75462,Genbank:NM_029296.2,MGI:MGI:1922712	RIKEN cDNA 1700001C19 gene		GO:0003674,GO:0005575,GO:0008150	molecular_function|cellular_component|biological_process
1700001F09Rik	0	0	0					0	0	0	0	0	0	0	0	0	GeneID:71826,Genbank:NM_027940.2,MGI:MGI:1919076	RIKEN cDNA 1700001F09 gene		GO:0003674,GO:0008150	molecular_function|biological_process
1700001J03Rik	20.9985947209679	18.7264280138017	23.8388031049257	1.27300321702335	0.348236065097688	0.425085417058994	0.762185887727119	1.56847334324617	0.937489784918783	1.47296561851251	1.17319120655737	1.74051288812618	1.14147547485151	1.77661143976115	1.35616325172266	2.4327218136094	GeneID:69282,Genbank:NM_001008547.1,MGI:MGI:1916532	RIKEN cDNA 1700001J03 gene		GO:0003674,GO:0005575,GO:0008150	molecular_function|cellular_component|biological_process
1700001K19Rik	0	0	0					0	0	0	0	0	0	0	0	0	GeneID:66323,Genbank:NM_025488.2,MGI:MGI:1913573	RIKEN cDNA 1700001K19 gene		GO:0003674,GO:0005575,GO:0008150	molecular_function|cellular_component|biological_process
1700001L19Rik	105.466456900633	80.7920882585504	136.309417703236	1.68716294678533	0.754599316344256	0.00122421528534735	0.0208415467968384	2.95281589716491	2.6221713729725	2.17313638028331	1.90055754024286	3.13453478463464	3.61374034852051	3.92671505719936	3.89046832536957	4.93970017317487	GeneID:69315,Genbank:NM_027035.1,MGI:MGI:1916565	RIKEN cDNA 1700001L19 gene		GO:0003674,GO:0005575,GO:0008150	molecular_function|cellular_component|biological_process
1700001O22Rik	16.7009554178427	16.0480956057825	17.517030182918	1.09153326433363	0.126356096941543	0.759592549996429	0.963425849876548	0.611796721624313	0.223883311641848	0.445564036524688	0.392240119768643	0.301734332513176	0.163558460206485	0.431989280035684	0.503793635028519	0.559175797187077	GeneID:73598,Genbank:XM_011239200.2,MGI:MGI:1923631	RIKEN cDNA 1700001O22 gene		GO:0003674,GO:0005575,GO:0008150	molecular_function|cellular_component|biological_process
1700001P01Rik	4.59431471961276	1.64438132110941	8.28173146774194	5.03638138029597	2.33238753536603	0.0173178085912404	0.128263557012982	0.081481855037762	0	0.174903426618244	0.2581286082301	0.241118060356511	0.406624505235567	0.805480011733202	0.845428693782233	0.853060804231422	GeneID:72215,Genbank:NM_028156.2,MGI:MGI:1919465	RIKEN cDNA 1700001P01 gene		GO:0003674,GO:0005575,GO:0008150	molecular_function|cellular_component|biological_process
1700003E16Rik	151.5420263774	143.967955641073	161.00961479781	1.11837119642946	0.161399109796397	0.418309094433902	0.756580615483848	4.46441071114216	3.37999365869987	4.31235063170367	4.033353940891	3.91434587739741	3.40374463894748	4.81166254813892	3.83151033383714	5.07786177582177	GeneID:71837,Genbank:NM_027948.1,MGI:MGI:1919087	RIKEN cDNA 1700003E16 gene		GO:0003674,GO:0005575,GO:0008150	molecular_function|cellular_component|biological_process
1700003F12Rik	1.59752691740446	1.27627348062724	1.99909371337598	1.56635215235648	0.647408600460057	0.768972606034849	0.968480294527497	0.0656907978599011	0.269238483819422	0.0705037068538657	0	0.0647965846952897	0.163910653273252	0.243517212849573	0.0757317692965997	0.0764154381051403	GeneID:75480,Genbank:NM_029305.2,MGI:MGI:1922730	RIKEN cDNA 1700003F12 gene		GO:0003674,GO:0005575,GO:0008150	molecular_function|cellular_component|biological_process
1700006A11Rik	0	0	0					0	0	0	0	0	0	0	0	0	GeneID:71824,Genbank:XM_006502121.1,MGI:MGI:1919074	RIKEN cDNA 1700006A11 gene		GO:0008150,GO:0003674,GO:0005096,GO:0005575	biological_process|molecular_function|GTPase activator activity|cellular_component
1700006E09Rik	0	0	0					0	0	0	0	0	0	0	0	0	GeneID:75437,Genbank:NM_029287.1,MGI:MGI:1922687	RIKEN cDNA 1700006E09 gene		GO:0003674,GO:0005575,GO:0008150	molecular_function|cellular_component|biological_process
1700007B14Rik	0.119605635796725	0	0.26911268054263	Inf	Inf	0.860568953820398	0.990852229018266	0	0	0	0	0	0	0	0.0271121135224644	0	GeneID:71831,Genbank:NM_001164235.1,MGI:MGI:1919081	RIKEN cDNA 1700007B14 gene		GO:0003674,GO:0005575,GO:0008150	molecular_function|cellular_component|biological_process
1700007G11Rik	91.4678972132965	75.3267307583661	111.644355281959	1.482134617525	0.567676488949843	0.0159103450953867	0.121403840620693	3.0092545510026	2.80310166282403	3.14584180082007	3.21896890078796	4.39461294940322	2.82793122472822	4.68429036800415	5.36152985613575	5.91000874876189	GeneID:75784,Genbank:XM_006535280.3,MGI:MGI:1916571	RIKEN cDNA 1700007G11 gene		GO:0003674,GO:0005575,GO:0008150	molecular_function|cellular_component|biological_process
1700007K09Rik	2.1128383924647	1.24546274210712	3.19705795541167	2.5669639462701	1.36006303299841	0.407120732267435	0.746436039714922	0.230326965089755	0.059000732297914	0	0	0.113595824584721	0.359192654681475	0	0.0663832269938484	0.334912509022529	GeneID:69318,Genbank:XM_006508181.2,MGI:MGI:1916568	RIKEN cDNA 1700007K09 gene		GO:0008150,GO:0003674,GO:0005575,GO:0005576	biological_process|molecular_function|cellular_component|extracellular region
1700007K13Rik	310.176055507203	277.394678280476	351.152777040611	1.2658958680006	0.340158734230777	0.115054994490756	0.403337607330221	17.8968205781449	18.2730551574308	22.3980806027542	15.6931920028449	24.5148690619187	13.72812881855	26.725105463924	23.6215300710498	31.7796980203228	GeneID:69327,Genbank:NM_027040.1,MGI:MGI:1916577	RIKEN cDNA 1700007K13 gene		GO:0003674,GO:0005575,GO:0008150	molecular_function|cellular_component|biological_process
1700008O03Rik	2.29178210701415	2.18990516791769	2.41912828088474	1.1046726206802	0.143618877760941	0.93434728084862	1	0.0775465341284649	0	0.110970755678479	0.0545915104340221	0.0764909352630721	0	0.0958222281370459	0.0595997859029671	0.120275646351558	GeneID:69349,Genbank:XM_011250899.2,MGI:MGI:1916599	RIKEN cDNA 1700008O03 gene		GO:0003674,GO:0005575,GO:0008150	molecular_function|cellular_component|biological_process
1700008P02Rik	0	0	0					0	0	0	0	0	0	0	0	0	GeneID:69347,Genbank:NM_027048.1,MGI:MGI:1916597	RIKEN cDNA 1700008P02 gene		GO:0003674,GO:0005575,GO:0008150	molecular_function|cellular_component|biological_process
1700009N14Rik	0	0	0					0	0	0	0	0	0	0	0	0	GeneID:75471,Genbank:NM_001081095.1,MGI:MGI:1922721	RIKEN cDNA 1700009N14 gene		GO:0005737,GO:0006606,GO:0019904,GO:0000054,GO:0003924,GO:0005634	cytoplasm|protein import into nucleus|protein domain specific binding|ribosomal subunit export from nucleus|GTPase activity|nucleus	mmu03013,mmu03008,mmu05166,mmu05169	RNA transport|Ribosome biogenesis in eukaryotes|HTLV-I infection|Epstein-Barr virus infection
1700010B08Rik	0.200811965205544	0.361461537369979	0	0	-Inf	0.96558371188919	1	0.0567462919012985	0.0581446948873416	0	0	0	0	0	0	0	GeneID:75485,Genbank:NM_029308.1,MGI:MGI:1922735	RIKEN cDNA 1700010B08 gene		GO:0003674,GO:0005575,GO:0008150	molecular_function|cellular_component|biological_process
1700010D01Rik	0	0	0					0	0	0	0	0	0	0	0	0	GeneID:76386,Genbank:NM_029590.3,MGI:MGI:1923636	RIKEN cDNA 1700010D01 gene		GO:0003674,GO:0005575,GO:0008150	molecular_function|cellular_component|biological_process
1700010I14Rik	15.2357254534582	17.7076694176309	12.1457954982424	0.685905932157809	-0.543917361805596	0.316032115048999	0.662885039096876	0.457091231221882	0.247952839540731	0.750299628094762	0.539462855486703	0.689564500480175	0.3689939984052	0.33224453154516	0.340973180217477	0.344051316777982	GeneID:66931,Genbank:XM_006523342.1,MGI:MGI:1914181	RIKEN cDNA 1700010I14 gene		GO:0003674,GO:0005575,GO:0008150	molecular_function|cellular_component|biological_process
1700011E24Rik	1.01357223188058	0.36562692738253	1.82350386250315	4.98733470085845	2.31826902575529	0.388072172759671	0.73019266960415	0.0158988985439536	0	0	0.0167888525678114	0	0.0793413668752326	0.0196458539447122	0	0.018494543181169	GeneID:75467,Genbank:XM_006525072.3,MGI:MGI:1922717	RIKEN cDNA 1700011E24 gene		GO:0005634,GO:0005737,GO:0006325,GO:0007275,GO:0042393,GO:0042585,GO:0044727,GO:0090116,GO:1901537,GO:0001939,GO:0001940,GO:0003682	nucleus|cytoplasm|chromatin organization|multicellular organism development|histone binding|germinal vesicle|DNA demethylation of male pronucleus|C-5 methylation of cytosine|positive regulation of DNA demethylation|female pronucleus|male pronucleus|chromatin binding
1700011H14Rik	0	0	0					0	0	0	0	0	0	0	0	0	GeneID:67082,Genbank:XM_011245156.2,MGI:MGI:1914332	RIKEN cDNA 1700011H14 gene		GO:0003674,GO:0005575,GO:0008150	molecular_function|cellular_component|biological_process
1700011I03Rik	0.785255863477557	0.725463197675627	0.859996695729969	1.1854449660374	0.24542868764667	1	1	0.0472973744591288	0.0484629270874959	0.0507626689347833	0	0.0466535409806086	0.0590078351783707	0.0584441310838974	0	0.055019115435701	GeneID:75444,Genbank:NM_001311063.1,MGI:MGI:1922694	RIKEN cDNA 1700011I03 gene		GO:0003674,GO:0005575,GO:0008150	molecular_function|cellular_component|biological_process
1700011L22Rik	1.02074816583435	0.714533084878829	1.40351701702876	1.9642435693048	0.973973837208818	0.727588236425926	0.949524043069921	0.0832155115279271	0.0426330987062669	0	0	0.0410413719755763	0.0519095113066681	0.102827235540409	0.0479675854628217	0.0484006130060381	GeneID:67687,Genbank:XM_006531314.1,MGI:MGI:1914937	RIKEN cDNA 1700011L22 gene		GO:0003674,GO:0005575,GO:0008150	molecular_function|cellular_component|biological_process
1700012A03Rik	0	0	0					0	0	0	0	0	0	0	0	0	GeneID:76382,Genbank:NM_029587.2,MGI:MGI:1923632	RIKEN cDNA 1700012A03 gene		GO:0003674,GO:0005575,GO:0008150	molecular_function|cellular_component|biological_process
1700012B07Rik	2.33613438810721	2.36105776468891	2.3049801673801	0.976248951572688	-0.0346790009917173	1	1	0.166376562642551	0.0681906369359399	0.107139795363008	0.0351379257276576	0.0656447075316155	0.124542060504087	0.04111743515392	0.0767230228214242	0.0774156401745793	GeneID:69324,Genbank:XM_006534114.3,MGI:MGI:1916574	RIKEN cDNA 1700012B07 gene		GO:0003674,GO:0005575,GO:0008150	molecular_function|cellular_component|biological_process
1700012B09Rik	48.1041809878721	43.5537941513845	53.7921645334817	1.23507413261198	0.304597639009839	0.317455946155879	0.663956837579653	3.62120523202705	3.78616617871062	3.80720017010875	2.96547749920161	3.93639252023885	3.22699098631714	5.47913728911538	3.15233489697096	5.24400943996525	GeneID:69325,Genbank:NM_029306.3,MGI:MGI:1916575	RIKEN cDNA 1700012B09 gene		GO:0003674,GO:0008150,GO:0097546	molecular_function|biological_process|ciliary base
1700012L04Rik	0.557432268362374	0.564325857842418	0.54881528151232	0.972514858012356	-0.0402078032286388	1	1	0	0	0.103942607818842	0.204536192426136	0	0	0.239342632057866	0	0	GeneID:76383,Genbank:NM_029588.3,MGI:MGI:1923633	RIKEN cDNA 1700012L04 gene		GO:0006342,GO:0000790,GO:0003677,GO:0006325	chromatin silencing|nuclear chromatin|DNA binding|chromatin organization
1700012P22Rik	0.0973407987718939	0.175213437789409	0	0	-Inf	1	1	0	0	0	0	0.0504045794514113	0	0	0	0	GeneID:69364,Genbank:XM_006539154.2,MGI:MGI:1916614	RIKEN cDNA 1700012P22 gene		GO:0003674,GO:0005575,GO:0008150	molecular_function|cellular_component|biological_process
1700013D24Rik	0	0	0					0	0	0	0	0	0	0	0	0	GeneID:76921,Genbank:NM_001177502.1,MGI:MGI:1924171	RIKEN cDNA 1700013D24 gene		GO:0003674,GO:0005575,GO:0008150	molecular_function|cellular_component|biological_process
1700013F07Rik	106.305204089794	101.362961969572	112.483006740071	1.10970520744883	0.150176476362363	0.467753513865369	0.793120635920042	9.96280843759014	7.74424476769782	9.03352562885038	10.0670157209739	12.1992705131727	6.4290631233191	9.86985135998758	11.1886013618568	14.0870311185243	GeneID:75504,Genbank:NM_029314.1,MGI:MGI:1922754	RIKEN cDNA 1700013F07 gene		GO:0003674,GO:0005575,GO:0008150	molecular_function|cellular_component|biological_process
1700013G24Rik	0	0	0					0	0	0	0	0	0	0	0	0	GeneID:69380,Genbank:NM_027063.2,MGI:MGI:1916630	RIKEN cDNA 1700013G24 gene		GO:0003674,GO:0005575,GO:0008150	molecular_function|cellular_component|biological_process
1700013H16Rik	0.142741802484915	0	0.321169055591059	Inf	Inf	0.860572117958278	0.990852229018266	0	0	0	0	0	0.0465395618611507	0	0	0	GeneID:75514,Genbank:NM_001200013.1,MGI:MGI:1922764	RIKEN cDNA 1700013H16 gene		GO:0005515,GO:0005634,GO:0005730,GO:0051321,GO:0000785,GO:0000800,GO:0001741	protein binding|nucleus|nucleolus|meiotic cell cycle|chromatin|lateral element|XY body
1700015E13Rik	0	0	0					0	0	0	0	0	0	0	0	0	GeneID:76925,Genbank:NM_001039593.1,MGI:MGI:1924175	RIKEN cDNA 1700015E13 gene		GO:0007342,GO:0016020,GO:0030154,GO:0031965,GO:0003674,GO:0005634,GO:0007283	fusion of sperm to egg plasma membrane involved in single fertilization|membrane|cell differentiation|nuclear membrane|molecular_function|nucleus|spermatogenesis
1700015F17Rik	0.89768556532051	0.376557040179328	1.54909622174699	4.11384214463035	2.04048643617489	0.492585503338625	0.812263448905372	0	0	0.0768589705702705	0.075620775368818	0	0.357371396150696	0	0	0.0833035902723642	GeneID:381716,Genbank:NM_001200025.1,MGI:MGI:2686532	RIKEN cDNA 1700015F17 gene		GO:0005634,GO:0005737,GO:0006606,GO:0003674,GO:0005622,GO:0005623	nucleus|cytoplasm|protein import into nucleus|molecular_function|intracellular|cell
1700015G11Rik	0	0	0					0	0	0	0	0	0	0	0	0	GeneID:100503036,Genbank:NM_001195601.1,MGI:MGI:1922779	RIKEN cDNA 1700015G11 gene		GO:0003674,GO:0005575,GO:0008150	molecular_function|cellular_component|biological_process
1700016C15Rik	4.4407186304365	5.62741062120971	2.95735364197	0.525526541607562	-0.928164465849976	0.428178664320289	0.764367032308652	0.156565596746924	0.320847708200512	0.210045685546159	0.165329485794798	0.386085885713274	0	0.145098015970415	0.180496965159563	0.182126402135115	GeneID:69428,Genbank:XM_006496976.3,MGI:MGI:1916678	RIKEN cDNA 1700016C15 gene		GO:0003674,GO:0005575,GO:0008150	molecular_function|cellular_component|biological_process
1700016D06Rik	0	0	0					0	0	0	0	0	0	0	0	0	GeneID:76413,Genbank:NM_024271.1,MGI:MGI:1923663	RIKEN cDNA 1700016D06 gene		GO:0007338,GO:0016998,GO:0050829,GO:0050830,GO:0001669,GO:0003796,GO:0005615	single fertilization|cell wall macromolecule catabolic process|defense response to Gram-negative bacterium|defense response to Gram-positive bacterium|acrosomal vesicle|lysozyme activity|extracellular space
1700016G14Rik	8.51260773876782	5.30638122277958	12.5203908837531	2.35949705799591	1.23847937261171	0.0801247000293743	0.329134797684173	0.31097662106155	0.39830005060442	0.292040583894682	0.0820959487948941	0.0766858662907557	0.581958007493105	0.624431752215189	0.717020054257714	0.135654929113254	GeneID:666145,Genbank:XM_011244363.1,MGI:MGI:1916676	RIKEN cDNA 1700016G14 gene		GO:0003674,GO:0005575,GO:0008150	molecular_function|cellular_component|biological_process
1700016H13Rik	5.75850617791015	6.78960842566137	4.46962836822112	0.658304292089678	-0.603173490847645	0.47333353565246	0.798326542782768	0.235573795568634	0.281608900643557	0.252833370370156	0.497520468063575	0.232367057393765	0.39186670465945	0.194061593560432	0.0905272423715338	0.0456722386821456	GeneID:74218,Genbank:XM_006535261.3,MGI:MGI:1921468	RIKEN cDNA 1700016H13 gene		GO:0003674,GO:0005575,GO:0008150	molecular_function|cellular_component|biological_process
1700016K19Rik	315.975374637189	260.133503689308	385.77771332204	1.4829989518874	0.568517578165174	0.000979494104830817	0.01789724043302	17.2242555847902	14.7638281949774	17.3011962851558	12.8834482770046	18.6778793681595	17.0120037304418	25.5129890361357	20.8753265307995	28.0636318716682	GeneID:74230,Genbank:NM_198637.2,MGI:MGI:1921480	RIKEN cDNA 1700016K19 gene		GO:0016598,GO:0005515,GO:0005575	protein arginylation|protein binding|cellular_component
1700017B05Rik	601.358521610238	471.525719534502	763.649524204907	1.61952888796563	0.695574202096087	1.6694115544566e-05	0.000678656970714183	4.49996982831669	4.00685688399353	4.96332741532085	4.55897946867531	4.01285968509725	7.15749431194859	7.77648599178867	6.51824970699247	5.49539801341156	GeneID:74211,Genbank:NM_028820.2,MGI:MGI:1921461	RIKEN cDNA 1700017B05 gene		GO:0003674,GO:0005829,GO:0008150	molecular_function|cytosol|biological_process
1700017D01Rik	0	0	0					0	0	0	0	0	0	0	0	0	GeneID:69369,Genbank:XM_006527323.3,MGI:MGI:1916619	RIKEN cDNA 1700017D01 gene		GO:0003674,GO:0005575,GO:0008150	molecular_function|cellular_component|biological_process
1700017N19Rik	0	0	0					0	0	0	0	0	0	0	0	0	GeneID:66605,Genbank:XM_006513956.2,MGI:MGI:1913855	RIKEN cDNA 1700017N19 gene		GO:0003674,GO:0005575,GO:0008150	molecular_function|cellular_component|biological_process
1700018B08Rik	1.16460889934701	0.542420293090484	1.94234465716767	3.58088493721538	1.84031616200506	0.408227032557332	0.747632760333028	0	0.0442818925788849	0	0	0.0213143036779236	0.0269585307338497	0.0801029845922521	0.0249113427265483	0.0502724599178738	GeneID:76405,Genbank:XM_011248542.2,MGI:MGI:1923655	RIKEN cDNA 1700018B08 gene		GO:0003674,GO:0005575,GO:0008150	molecular_function|cellular_component|biological_process
1700018C11Rik	0	0	0					0	0	0	0	0	0	0	0	0	GeneID:75524,Genbank:XM_006538331.3,MGI:MGI:1922774	RIKEN cDNA 1700018C11 gene		GO:0003674,GO:0005575,GO:0008150	molecular_function|cellular_component|biological_process
1700018F24Rik	1.56299524033977	2.38656528867127	0.53353267992538	0.223556708235887	-2.16128725760245	0.353183351526771	0.696584604120925	0.0879665701445735	0	0.141617307365637	0.232226429549571	0.130153693479639	0	0	0.0507062192349205	0.0511639698039607	GeneID:69396,Genbank:XM_017321091.1,MGI:MGI:1916646	RIKEN cDNA 1700018F24 gene		GO:0003674,GO:0005575,GO:0008150	molecular_function|cellular_component|biological_process
1700019A02Rik	0.536123242879006	0.538195693241907	0.53353267992538	0.991335840522173	-0.0125542046041948	1	1	0	0	0	0.02840780450363	0.0530714884170945	0	0	0.0310139626643218	0.0312939413192479	GeneID:69397,Genbank:XM_006496255.2,MGI:MGI:1916647	RIKEN cDNA 1700019A02 gene		GO:0003674,GO:0005575,GO:0008150	molecular_function|cellular_component|biological_process
1700019B03Rik	5.54529790380878	1.97971269387888	10.0022794162211	5.05238939324247	2.33696583351402	0.0108606560598646	0.0946704591449062	0.037317194527386	0.0191184024290121	0.0200256400384925	0.0394060554215492	0.0920230395489069	0.256061523296966	0.230559416202531	0.107553008138657	0.195343097923085	GeneID:76406,Genbank:XM_017313004.1,MGI:MGI:1923656	RIKEN cDNA 1700019B03 gene		GO:0003674,GO:0005575,GO:0008150	molecular_function|cellular_component|biological_process
1700019D03Rik	21.1749053628901	12.954127250771	31.4508780030389	2.42786545123424	1.27968847175185	0.00417532058060704	0.0501568461971738	0.191505376811915	0.183960616592719	0.244074273303425	0.0884734589413902	0.1652862033329	0.358380919868635	0.458486503853786	0.482950477929587	0.306309340879079	GeneID:67080,Genbank:XM_011238566.2,MGI:MGI:1914330	RIKEN cDNA 1700019D03 gene		GO:0016020,GO:0034237,GO:0003674,GO:0005886,GO:0008150	membrane|protein kinase A regulatory subunit binding|molecular_function|plasma membrane|biological_process
1700019N19Rik	0.459000855148814	0.183603427650538	0.803247639521659	4.37490546772647	2.12925184375282	0.639693295797911	0.903372823696172	0	0.0394978367089144	0	0	0	0	0.0476326314747458	0	0.0896824095426514	GeneID:67507,Genbank:NM_026208.2,MGI:MGI:1914757	RIKEN cDNA 1700019N19 gene		GO:0003674,GO:0005575,GO:0008150	molecular_function|cellular_component|biological_process
1700019O17Rik	3.85983437301344	4.1587469588358	3.4861936407355	0.838279817272515	-0.254496199879184	0.931660812736399	1	0.177262094864254	0.121086918347607	0.126832932260063	0.0623948291828713	0.203990642579361	0	0.109519071903294	0.136237976607945	0.206201798117531	GeneID:71863,Genbank:NM_027966.1,MGI:MGI:1919113	RIKEN cDNA 1700019O17 gene		GO:0003674,GO:0005737,GO:0008150	molecular_function|cytoplasm|biological_process
1700020A23Rik	0.142741802484915	0	0.321169055591059	Inf	Inf	0.860572117958278	0.990852229018266	0	0	0	0	0	0.0865394581401752	0	0	0	GeneID:75656,Genbank:NM_029375.1,MGI:MGI:1922906	RIKEN cDNA 1700020A23 gene		GO:0003674,GO:0005575,GO:0008150	molecular_function|cellular_component|biological_process
1700020D05Rik	10.0903340453325	12.9379502255558	6.53081382005331	0.504779637129325	-0.986274381882821	0.139663537819374	0.446760692343519	0.647385708194246	0.816417576792291	0.80171208283387	0.525864353691095	0.835057258982	0.372772318217915	0.553816815119204	0.22964305361633	0.231716157074941	GeneID:75555,Genbank:NM_023781.5,MGI:MGI:1922805	RIKEN cDNA 1700020D05 gene		GO:0003674,GO:0005575,GO:0008150	molecular_function|cellular_component|biological_process
1700020L24Rik	6.8208001767147	5.86738346595452	8.01257106516493	1.36561230600622	0.449547964162353	0.605023327752676	0.890782502558346	0.375583952307025	0.0962098737194055	0.453489216938161	0.396607575341538	0.231544582429152	0.527147558033921	0.406086875721448	0.324744539809242	0.327676172262485	GeneID:66330,Genbank:NM_025492.3,MGI:MGI:1913580	RIKEN cDNA 1700020L24 gene		GO:0003674,GO:0005575,GO:0008150	molecular_function|cellular_component|biological_process
1700020N15Rik	0	0	0					0	0	0	0	0	0	0	0	0	GeneID:75509,Genbank:NM_029316.1,MGI:MGI:1922759	RIKEN cDNA 1700020N15 gene		GO:0003674,GO:0005575,GO:0008150	molecular_function|cellular_component|biological_process
1700021F05Rik	234.70513930416	233.17340984627	236.619801126523	1.01478037861403	0.021167529412099	0.845048185261302	0.990852229018266	3.60089784302857	3.52729108837249	4.25119376879471	3.87851030609759	3.65133343751208	2.55171275920065	4.62751689460321	3.3376471038383	4.15526803828835	GeneID:67851,Genbank:NM_026411.1,MGI:MGI:1915101	RIKEN cDNA 1700021F05 gene		GO:0003674,GO:0005739,GO:0008150	molecular_function|mitochondrion|biological_process
1700021F07Rik	0.117519999725666	0	0.26441999938275	Inf	Inf	0.860568668547796	0.990852229018266	0	0	0	0	0	0	0	0	0.0922707474155672	GeneID:72221,Genbank:NM_028158.1,MGI:MGI:1919471	RIKEN cDNA 1700021F07 gene		GO:0003674,GO:0005575,GO:0008150	molecular_function|cellular_component|biological_process
1700022I11Rik	0.241564587243907	0	0.54352032129879	Inf	Inf	0.634375570668027	0.903372823696172	0	0	0	0	0	0	0.0168619004066532	0.0157317201920473	0	GeneID:67317,Genbank:NM_026088.3,MGI:MGI:1914567	RIKEN cDNA 1700022I11 gene		GO:0003674,GO:0005575,GO:0008150	molecular_function|cellular_component|biological_process
1700023F06Rik	3.21576051044254	2.72601671229496	3.82794025812703	1.40422479468381	0.48977390730604	0.68059665578666	0.924406170205104	0.0415737347044673	0.085196478526669	0.133859041140373	0.131702576889274	0.246046884157748	0.0518670668984043	0.308229473009925	0.095856728431019	0.241805188443903	GeneID:69441,Genbank:XM_011249227.1,MGI:MGI:1916691	RIKEN cDNA 1700023F06 gene		GO:0003674,GO:0005575,GO:0008150	molecular_function|cellular_component|biological_process
1700024G13Rik	138.395442780637	119.63763454843	161.842703070895	1.35277418081498	0.435921029699644	0.0705110669501405	0.305845970065311	20.5678218203862	14.9224414939011	17.1387779852048	13.6250397027586	19.7837974346789	12.2722953690694	24.9415468959798	21.3552172566768	30.7616298048477	GeneID:67085,Genbank:NM_001034037.1,MGI:MGI:1914335	RIKEN cDNA 1700024G13 gene		GO:0003674,GO:0005575,GO:0008150	molecular_function|cellular_component|biological_process
1700024P04Rik	0	0	0					0	0	0	0	0	0	0	0	0	GeneID:69382,Genbank:NM_027064.1,MGI:MGI:1916632	RIKEN cDNA 1700024P04 gene		GO:0006334,GO:0046982,GO:0000786,GO:0003677,GO:0005737	nucleosome assembly|protein heterodimerization activity|nucleosome|DNA binding|cytoplasm	mmu05203,mmu05322,mmu05034	Viral carcinogenesis|Systemic lupus erythematosus|Alcoholism
1700024P16Rik	5.26138201939183	4.93855172686036	5.66491988505617	1.14708120889879	0.197967532180444	0.870177363808032	0.994526390517772	0.0450670781276046	0.055413203282104	0.0580427609695714	0.0475897451798092	0.0444536044621116	0.0562253348845492	0.0668258545454952	0.0727379411538693	0.0209698809052929	GeneID:242594,Genbank:XM_017320219.1,MGI:MGI:2685466	RIKEN cDNA 1700024P16 gene		GO:0016020,GO:0033627,GO:0045121,GO:0050852,GO:0001772,GO:0003674,GO:0007165	membrane|cell adhesion mediated by integrin|membrane raft|T cell receptor signaling pathway|immunological synapse|molecular_function|signal transduction
1700025F22Rik	0	0	0					0	0	0	0	0	0	0	0	0	GeneID:69416,Genbank:XM_011247336.1,MGI:MGI:1916666	RIKEN cDNA 1700025F22 gene		GO:0003674,GO:0005575,GO:0008150	molecular_function|cellular_component|biological_process
1700025G04Rik	445.350532239622	460.339481339379	426.614345864924	0.926738555258545	-0.109765701269901	0.563504192702178	0.864653323171988	2.62007293725587	2.80453610977119	2.52810180063689	2.69152151355236	2.53422464076925	1.69468920272882	2.82264568450272	2.3577935314287	2.45009578993984	GeneID:69399,Genbank:NM_197990.3,MGI:MGI:1916649	RIKEN cDNA 1700025G04 gene		GO:0003674,GO:0005575,GO:0008150	molecular_function|cellular_component|biological_process
1700028K03Rik	1.47817008208633	1.81080800480269	1.06237267869088	0.58668432869372	-0.769343639127979	0.820128929807961	0.98780758361906	0.062520353573395	0.0160152617949764	0.0335504882292604	0.0165049955462222	0.0308346489727355	0	0	0.0180191790456711	0.0545455417399741	GeneID:76421,Genbank:NM_175241.1,MGI:MGI:1923671	RIKEN cDNA 1700028K03 gene		GO:0003674,GO:0005575,GO:0008150	molecular_function|cellular_component|biological_process
1700028P14Rik	74.0628128054464	61.651113812381	89.5774365467782	1.45297353133609	0.539008421788385	0.0338194484494481	0.200167654969063	4.80329903061314	3.84130113320244	3.457768203651	3.7113422012807	4.50679655670971	3.50783904977411	5.50102017229772	6.07773623179854	7.4954036869489	GeneID:67483,Genbank:NM_026188.2,MGI:MGI:1914733	RIKEN cDNA 1700028P14 gene		GO:0008150,GO:0016020,GO:0016021,GO:0003674,GO:0005737,GO:0005886	biological_process|membrane|integral component of membrane|molecular_function|cytoplasm|plasma membrane
1700029F12Rik	0.119605635796725	0	0.26911268054263	Inf	Inf	0.860568953820398	0.990852229018266	0	0	0	0	0	0	0	0.0459016362063963	0	GeneID:66479,Genbank:NM_001284205.1,MGI:MGI:1913729	RIKEN cDNA 1700029F12 gene		GO:0003674,GO:0005575,GO:0008150	molecular_function|cellular_component|biological_process
1700029H14Rik	1.63429118952054	0.749968095199255	2.73969505742215	3.65308214437343	1.86911419496677	0.274302171697434	0.619271905746007	0	0.0313841244693121	0.0986202453702869	0	0	0.0382129053112943	0.0756957119460117	0.141244311892935	0.106889546554299	GeneID:66501,Genbank:NM_025601.3,MGI:MGI:1913751	RIKEN cDNA 1700029H14 gene		GO:0003674,GO:0005575,GO:0008150	molecular_function|cellular_component|biological_process
1700029I15Rik	14.6385988779149	12.5445993349765	17.2560983065878	1.3755798687388	0.460039907657179	0.3586483315782	0.702314339614191	2.09524770097102	1.28812862519649	1.94892389660329	1.91752680399503	2.61785322672783	1.04560587060574	2.41644003519961	4.02585092277254	2.92477990022202	GeneID:75641,Genbank:NM_183112.3,MGI:MGI:1916742	RIKEN cDNA 1700029I15 gene		GO:0008150,GO:0003674,GO:0005575,GO:0005576	biological_process|molecular_function|cellular_component|extracellular region
1700029J07Rik	246.454400246095	253.275904731325	237.927519639557	0.93940053196908	-0.0901876843138718	0.721116618771317	0.946403576905013	4.69185105176106	4.92432097168284	4.54603203052609	4.0599221790449	4.99757932981159	2.39831588989949	4.83133156669194	4.6765398812741	4.81351152506189	GeneID:69479,Genbank:XM_006509484.3,MGI:MGI:1916729	RIKEN cDNA 1700029J07 gene		GO:0005856,GO:0008150,GO:0003674,GO:0005737,GO:0005813	cytoskeleton|biological_process|molecular_function|cytoplasm|centrosome
1700029P11Rik	0	0	0					0	0	0	0	0	0	0	0	0	GeneID:66346,Genbank:NM_025503.4,MGI:MGI:1913596	RIKEN cDNA 1700029P11 gene		GO:0003674,GO:0005739,GO:0008150	molecular_function|mitochondrion|biological_process
1700030F18Rik	0.235039999451333	0	0.528839998765499	Inf	Inf	0.637482436759795	0.903372823696172	0	0	0	0	0	0	0	0	0.190484860204118	GeneID:72277,Genbank:NM_028180.3,MGI:MGI:1919527	RIKEN cDNA 1700030F18 gene
1700030J22Rik	70.9020900848933	65.0032121314023	78.275687526757	1.20418183902243	0.268053264562346	0.314214204823447	0.6617513936176	1.29604080013005	1.00449710801452	1.19483046732934	1.17558179225316	1.40951629531283	1.20233285077497	1.39616535367088	1.09187392085862	1.87487524903847	GeneID:69528,Genbank:NM_027103.2,MGI:MGI:1916778	RIKEN cDNA 1700030J22 gene		GO:0005829,GO:0008150,GO:0003674,GO:0005634,GO:0005654	cytosol|biological_process|molecular_function|nucleus|nucleoplasm
1700030K09Rik	189.489603362201	199.841344556527	176.549926869294	0.883450455465461	-0.178778865213475	0.402692974742899	0.74302898220352	4.25141936522452	4.59165699015427	4.46013619426048	4.28717103898851	3.94797902818013	2.69980292967705	4.61444481298004	3.81944835116885	3.38611053189964	GeneID:72254,Genbank:NM_028170.2,MGI:MGI:1919504	RIKEN cDNA 1700030K09 gene		GO:0003674,GO:0005575,GO:0008150	molecular_function|cellular_component|biological_process
1700031F05Rik	0	0	0					0	0	0	0	0	0	0	0	0	GeneID:73300,Genbank:XM_006528312.2,MGI:MGI:1920550	RIKEN cDNA 1700031F05 gene		GO:0003674,GO:0005575,GO:0008150	molecular_function|cellular_component|biological_process
1700034E13Rik	2.11038553556124	1.82646403067743	2.46528741666599	1.34975963131977	0.43270251129185	0.792391796694203	0.979870117709903	0.213185230790622	0.218438769891229	0.228804482620093	0.225118450783483	0.210283255992261	0.132984114919808	0.131713712610461	0.491542049774156	0.371984585492947	GeneID:78414,Genbank:NM_030097.1,MGI:MGI:1925664	RIKEN cDNA 1700034E13 gene		GO:0003674,GO:0005575,GO:0008150	molecular_function|cellular_component|biological_process
1700034J05Rik	0	0	0					0	0	0	0	0	0	0	0	0	GeneID:73344,Genbank:XM_006507112.3,MGI:MGI:1920594	RIKEN cDNA 1700034J05 gene		GO:0003674,GO:0005575,GO:0008150	molecular_function|cellular_component|biological_process
1700034O15Rik	0	0	0					0	0	0	0	0	0	0	0	0	GeneID:76606,Genbank:XM_006506737.1,MGI:MGI:1923856	RIKEN cDNA 1700034O15 gene		GO:0008150,GO:0003674,GO:0005575,GO:0005576	biological_process|molecular_function|cellular_component|extracellular region
1700037C18Rik	89.8012786589332	78.3476240029489	104.118346978914	1.32892794521752	0.410262883473766	0.0973579967814057	0.369211010174371	3.92890690109354	2.76275398737429	3.63799127365947	3.09128563553138	3.5714699364322	3.98861673771979	4.37888224560413	3.68572751753951	5.0632174602665	GeneID:73261,Genbank:NM_028484.2,MGI:MGI:1920511	RIKEN cDNA 1700037C18 gene		GO:0003674,GO:0005575,GO:0008150	molecular_function|cellular_component|biological_process
1700037H04Rik	232.043070082264	216.487014745261	251.488139253518	1.16167770870434	0.21620986861554	0.442518835754574	0.77670869645725	8.63730079316381	7.09445256573143	9.34518391136047	9.82237939212859	7.72639110600451	6.02050367861849	16.0741458187418	7.78057989069096	8.17624165596224	GeneID:67326,Genbank:NM_001311138.1,MGI:MGI:1914576	RIKEN cDNA 1700037H04 gene		GO:0003674,GO:0005575,GO:0008150	molecular_function|cellular_component|biological_process
1700039E15Rik	0.264700753932097	0	0.595576696347219	Inf	Inf	0.62392044736203	0.901626257860302	0	0	0	0	0	0.0201056807660058	0.0199136104327067	0	0	GeneID:76713,Genbank:XM_006541270.1,MGI:MGI:1923963	RIKEN cDNA 1700039E15 gene		GO:0003333,GO:0005887,GO:0015171	amino acid transmembrane transport|integral component of plasma membrane|amino acid transmembrane transporter activity
1700040L02Rik	122.713663376411	111.278083330667	137.008138433591	1.23122302553025	0.300092117373049	0.155433097390971	0.472681866671199	1.17093162498578	1.07567108365734	1.38672687024542	1.10856423530544	1.58313609134614	0.805983533903494	1.60904107168145	1.66411429209574	1.8904970029847	GeneID:73287,Genbank:NM_028491.1,MGI:MGI:1920537	RIKEN cDNA 1700040L02 gene		GO:0005856,GO:0005929,GO:0008150,GO:0031514,GO:0036126,GO:0042995,GO:0046872,GO:0005509,GO:0005737,GO:0005813	cytoskeleton|cilium|biological_process|motile cilium|sperm flagellum|cell projection|metal ion binding|calcium ion binding|cytoplasm|centrosome
1700042G07Rik	0.104882345842355	0.188788222516239	0	0	-Inf	1	1	0	0	0.139208849757378	0	0	0	0	0	0	GeneID:67323,Genbank:NM_001099295.2,MGI:MGI:1914573	RIKEN cDNA 1700042G07 gene		GO:0003674,GO:0005575,GO:0008150	molecular_function|cellular_component|biological_process
1700047I17Rik2	227.146599168645	209.777297909837	248.858225742155	1.18629722196687	0.246465516575332	0.336330005534282	0.680580282404249	2.39978664832064	2.59041806763111	3.27804867414546	4.26869924564264	2.62028753324329	2.96193417998447	2.15662088956734	4.42359930369381	4.04554361542292	GeneID:100101807,Genbank:XM_006515319.3,MGI:MGI:3714351	RIKEN cDNA 1700047I17 gene 2		GO:0003674,GO:0005575,GO:0008150	molecular_function|cellular_component|biological_process
1700049G17Rik	122.300675815479	140.017675670113	100.154425997186	0.715298447270003	-0.48338278508041	0.0338842897606774	0.200294285326169	1.40961397610112	1.59585656568654	1.39651468046641	1.47810906798841	1.88631174321557	0.897758795196324	1.09625236183929	1.0909603307124	1.13520925945027	GeneID:73430,Genbank:NM_028538.1,MGI:MGI:1920680	RIKEN cDNA 1700049G17 gene		GO:0003700,GO:0005575,GO:0006355	DNA binding transcription factor activity|cellular_component|regulation of transcription, DNA-templated
1700056E22Rik	6.21824089995329	5.47404644605293	7.14848396732873	1.30588661199306	0.385029635462462	0.68818882425878	0.928576033834399	0.420638490536202	0	0.451457034993936	0.388661068855249	0.363048496255512	0.524785297346419	0.45480050300551	0.181850225756675	0.428147718359514	GeneID:73363,Genbank:NM_028516.1,MGI:MGI:1920613	RIKEN cDNA 1700056E22 gene		GO:0003674,GO:0005575,GO:0008150	molecular_function|cellular_component|biological_process
1700057G04Rik	0.644300512360004	0	1.44967615281001	Inf	Inf	0.217542953434473	0.555929198033497	0	0	0	0	0	0.0884706036495794	0	0.122628429781523	0	GeneID:78459,Genbank:XM_011242838.2,MGI:MGI:1925709	RIKEN cDNA 1700057G04 gene		GO:0017121,GO:0017128,GO:0005886,GO:0015914,GO:0016020	phospholipid scrambling|phospholipid scramblase activity|plasma membrane|phospholipid transport|membrane
1700061G19Rik	8.52265000470905	7.99796845892957	9.17850193693339	1.14760416774159	0.198625112648644	0.790839611570823	0.979219626947387	0.179858723283354	0.0992336126077297	0.103942607818842	0.116877824243506	0.122822587479561	0.103564771945712	0.119671316028933	0.143550341474861	0.177034296606031	GeneID:78625,Genbank:XM_006525141.2,MGI:MGI:1925875	RIKEN cDNA 1700061G19 gene		GO:0003674,GO:0005575,GO:0008150	molecular_function|cellular_component|biological_process	mmu00061,mmu00071,mmu04920,mmu03320	Fatty acid biosynthesis|Fatty acid degradation|Adipocytokine signaling pathway|PPAR signaling pathway
1700065D16Rik	0	0	0					0	0	0	0	0	0	0	0	0	GeneID:73410,Genbank:NM_001271569.1,MGI:MGI:1920660	RIKEN cDNA 1700065D16 gene		GO:0003674,GO:0005575,GO:0008150	molecular_function|cellular_component|biological_process
1700066B19Rik	12.5504209940502	6.76110305904099	19.7870684128118	2.9266035793305	1.54922733991601	0.188631142145457	0.517957176774085	0.147056189569236	0.0376700264779885	0.276203242034884	0.0776438908342166	0.163186192692476	0.894397501754588	0.181713495054779	0.190725779074517	0.213830618558852	GeneID:73449,Genbank:XM_006526290.3,MGI:MGI:1920699	RIKEN cDNA 1700066B19 gene		GO:0003674,GO:0005575,GO:0008150	molecular_function|cellular_component|biological_process
1700066C05Rik	0	0	0					0	0	0	0	0	0	0	0	0	GeneID:78654,Genbank:XM_001473318.2,MGI:MGI:1925904	RIKEN cDNA 1700066C05 gene		GO:0003674,GO:0005575,GO:0008150	molecular_function|cellular_component|biological_process
1700066M21Rik	143.935811480338	157.540900164399	126.929450625262	0.805692048812767	-0.311699576910804	0.164204052323213	0.484962318402373	3.00876083868161	2.52867566701545	3.19291787315858	2.94513757794449	3.3179384156505	1.72923559540338	2.3393196085443	2.41636711768964	2.71345936665101	GeneID:73467,Genbank:NM_028546.1,MGI:MGI:1920717	RIKEN cDNA 1700066M21 gene		GO:0008150,GO:0003674,GO:0005575,GO:0005576	biological_process|molecular_function|cellular_component|extracellular region
1700067K01Rik	8.24927152598974	6.16402929424979	10.8558243156647	1.7611571583204	0.816523655002674	0.248047467302532	0.589980990051268	0.200967104915271	0.0686398506179949	0.167759808403269	0.117898002880678	0.220257165367388	0.195008326621537	0.248329805988892	0.308913778316565	0.285727290306177	GeneID:73453,Genbank:XM_006531403.3,MGI:MGI:1920703	RIKEN cDNA 1700067K01 gene		GO:0003674,GO:0005575,GO:0008150	molecular_function|cellular_component|biological_process
1700067P10Rik	0.526774725153323	0.728668392671054	0.27440764075616	0.376587818980694	-1.40894175924844	0.902358166836212	1	0.0640361178130522	0.19684249352289	0	0	0	0	0.0791277593390299	0	0	GeneID:68224,Genbank:NM_026625.2,MGI:MGI:1915474	RIKEN cDNA 1700067P10 gene		GO:0003674,GO:0005575,GO:0008150	molecular_function|cellular_component|biological_process
1700071K01Rik	0	0	0					0	0	0	0	0	0	0	0	0	GeneID:237880,Genbank:NM_001033765.2,MGI:MGI:3588264	RIKEN cDNA 1700071K01 gene
1700074P13Rik	0	0	0					0	0	0	0	0	0	0	0	0	GeneID:73481,Genbank:XM_006506690.3,MGI:MGI:1920731	RIKEN cDNA 1700074P13 gene		GO:0005794	Golgi apparatus
1700080E11Rik	0.142741802484915	0	0.321169055591059	Inf	Inf	0.860572117958278	0.990852229018266	0	0	0	0	0	0.0728282695944299	0	0	0	GeneID:73532,Genbank:NM_028562.3,MGI:MGI:1920782	RIKEN cDNA 1700080E11 gene		GO:0003674,GO:0005575,GO:0008150	molecular_function|cellular_component|biological_process	mmu00230,mmu03018	Purine metabolism|RNA degradation
1700080G18Rik	6.75463297543885	5.84231513764877	7.89503027267645	1.3513530315747	0.434404617941586	0.553136334651829	0.858665094862145	0.190667540788363	0.0976830874107339	0.204637009143345	0.302010471629217	0.250762782770771	0.0792917785209356	0.353404355147942	0.18317621698615	0.480557586383701	GeneID:73533,Genbank:XM_017321874.1,MGI:MGI:1920783	RIKEN cDNA 1700080G18 gene		GO:0003674,GO:0005575,GO:0008150	molecular_function|cellular_component|biological_process
1700080O16Rik	0.119605635796725	0	0.26911268054263	Inf	Inf	0.860568953820398	0.990852229018266	0	0	0	0	0	0	0	0.0352050387000409	0	GeneID:74279,Genbank:XM_006541551.3,MGI:MGI:1921529	RIKEN cDNA 1700080O16 gene		GO:0003674,GO:0005575,GO:0008150	molecular_function|cellular_component|biological_process
1700088E04Rik	349.290439098076	295.575887785898	416.433628238299	1.40888903813407	0.49455799174867	0.00397932896042107	0.0484548108672897	13.2233410461282	11.1065312572497	12.3931570860927	11.3281583497552	13.9251420762084	14.4990680723996	16.9380939610182	14.6004193465884	20.2784739748727	GeneID:27660,Genbank:NM_001310576.1,MGI:MGI:1920774	RIKEN cDNA 1700088E04 gene		GO:0003674,GO:0005575,GO:0008150	molecular_function|cellular_component|biological_process
1700092M07Rik	1.68098641565761	2.37990511488139	0.807338041627891	0.339231188915751	-1.55965927750526	0.481030285403389	0.804967919439509	0.669008915046888	0	0.143604918697084	0.847748692292538	0.131980411984616	0	0	0.462760969228169	0	GeneID:74307,Genbank:NM_001177347.1,MGI:MGI:1921557	RIKEN cDNA 1700092M07 gene		GO:0003674,GO:0005575,GO:0008150	molecular_function|cellular_component|biological_process
1700093K21Rik	4.83774047448203	2.54730295655275	7.70078737189364	3.02311405562653	1.59603540979021	0.0965966764724054	0.367476781603269	0.0367109585152083	0.112846887983519	0.0197003137562787	0.0387658848461089	0.0543168482535967	0.183201221131403	0.158769706283873	0.169289211366262	0.0854087351528933	GeneID:67358,Genbank:XM_006514789.2,MGI:MGI:1914608	RIKEN cDNA 1700093K21 gene		GO:0016020,GO:0016021,GO:0003674,GO:0005575,GO:0008150	membrane|integral component of membrane|molecular_function|cellular_component|biological_process
1700094D03Rik	906.803160205403	807.951734466609	1030.36744237889	1.27528340917434	0.350817896162246	0.0396140608093555	0.218576547941091	14.7756570194405	12.8688084157505	16.6335022392697	13.2796625418422	17.1331626846287	11.7772741748887	18.1970340655231	19.646048509564	23.1273038269556	GeneID:73545,Genbank:NM_028567.1,MGI:MGI:1920795	RIKEN cDNA 1700094D03 gene		GO:0003674,GO:0005575,GO:0008150	molecular_function|cellular_component|biological_process
1700102P08Rik	19.3732188175973	14.1116415735863	25.950190372611	1.83892074053125	0.878859299376431	0.0540826281404269	0.262606355333176	0.499052839630819	0.421112617013172	0.567123350974629	0.52698773597092	0.318520855713451	0.659238805254892	0.834313591829887	0.778393162250616	0.990312311609687	GeneID:112418,Genbank:NM_053216.2,MGI:MGI:2148248	RIKEN cDNA 1700102P08 gene		GO:0003674,GO:0005575,GO:0008150	molecular_function|cellular_component|biological_process
1700109H08Rik	26.3062240188725	19.0069270776992	35.4303451953391	1.86407540001084	0.898460216763487	0.0306258004051227	0.187213886427943	1.28000586822957	1.02009377995359	2.21332336229632	1.35165525764125	1.7535858935019	3.54872295478313	2.28463421509781	1.9675431418932	2.8125156212236	GeneID:77036,Genbank:NM_029843.2,MGI:MGI:1924286	RIKEN cDNA 1700109H08 gene		GO:0003674,GO:0005575,GO:0008150	molecular_function|cellular_component|biological_process
1700112E06Rik	67.6539081681409	58.4118460380126	79.2064858308013	1.35600038696357	0.439357590178047	0.122384074894897	0.41661842994808	1.39886006233724	1.45323966495653	1.20942010243934	1.23096867814736	1.09235602735453	1.91487978697865	1.58449029438385	1.38869550821751	1.62723711682203	GeneID:76633,Genbank:XM_006519680.3,MGI:MGI:1923883	RIKEN cDNA 1700112E06 gene		GO:0030318,GO:0003674,GO:0005575,GO:0030154	melanocyte differentiation|molecular_function|cellular_component|cell differentiation
1700113H08Rik	0.957965584331795	1.0817399401799	0.803247639521659	0.742551522492616	-0.429436963026798	1	1	0.0560580788793423	0.0861592832729737	0	0	0.0276474953440762	0	0.0346347524339524	0	0.065210087203284	GeneID:76640,Genbank:NM_029685.1,MGI:MGI:1923890	RIKEN cDNA 1700113H08 gene		GO:0003674,GO:0005575,GO:0008150	molecular_function|cellular_component|biological_process
1700122O11Rik	0	0	0					0	0	0	0	0	0	0	0	0	GeneID:76651,Genbank:NM_029689.1,MGI:MGI:1923901	RIKEN cDNA 1700122O11 gene		GO:0003674,GO:0005575,GO:0008150	molecular_function|cellular_component|biological_process
1700123K08Rik	0.589065793662489	0.376557040179328	0.854701735516439	2.26978025722053	1.1825526335675	0.784105034339005	0.975239319531494	0	0	0.011837281801495	0.0116465836251325	0	0.0137599615654552	0	0.0127150519383011	0.0128298371135311	GeneID:76658,Genbank:XM_011240960.1,MGI:MGI:1923908	RIKEN cDNA 1700123K08 gene		GO:0003674,GO:0005575,GO:0008150	molecular_function|cellular_component|biological_process
1700123O20Rik	576.364145378242	582.299398245549	568.945079294108	0.977066232608729	-0.0334717330852749	0.834725052556736	0.990852229018266	17.3340245304684	15.8030447393967	18.3729151671315	19.0148819970539	17.7087110755007	15.5813171979731	15.3992086520555	16.7874360426905	17.4399528030767	GeneID:58248,Genbank:NM_021437.2,MGI:MGI:1920893	RIKEN cDNA 1700123O20 gene		GO:0008150,GO:0003674,GO:0005739,GO:0005829	biological_process|molecular_function|mitochondrion|cytosol
1700125H20Rik	0.822860364344464	0.358816865439947	1.40291473797511	3.90983499690014	1.96710772411142	0.501932324678522	0.818350020758999	0	0.00806340297462592	0	0	0.00776235204367037	0.00981789549864548	0.00972410476941491	0.0272170203229693	0	GeneID:73634,Genbank:XM_006534343.3,MGI:MGI:1920884	RIKEN cDNA 1700125H20 gene		GO:0003674,GO:0005575,GO:0008150	molecular_function|cellular_component|biological_process
1700129C05Rik	0	0	0					0	0	0	0	0	0	0	0	0	GeneID:67932,Genbank:NM_026461.2,MGI:MGI:1915182	RIKEN cDNA 1700129C05 gene		GO:0003674,GO:0005575,GO:0008150	molecular_function|cellular_component|biological_process
1810009A15Rik	1.58370770108307	1.68246100335987	1.46026607323707	0.867934573414135	-0.20434180125972	1	1	0	0	0.41720083413526	0.246287846384682	0.0766858662907557	0.193986002497702	0.192132846835443	0.0896275067822143	0	GeneID:66276,Genbank:NM_025463.3,MGI:MGI:1913526	RIKEN cDNA 1810009A15 gene		GO:0003674,GO:0005575,GO:0008150	molecular_function|cellular_component|biological_process
1810009J06Rik	0	0	0					0	0	0	0	0	0	0	0	0	GeneID:73626,Genbank:NM_023707.3,MGI:MGI:1920876	RIKEN cDNA 1810009J06 gene		GO:0004252,GO:0005615,GO:0006508	serine-type endopeptidase activity|extracellular space|proteolysis	mmu04080,mmu04972,mmu04974,mmu05164	Neuroactive ligand-receptor interaction|Pancreatic secretion|Protein digestion and absorption|Influenza A
1810010H24Rik	887.636599262856	1053.44226015635	680.379523145994	0.645863137335136	-0.630699614189524	5.34966615910913e-05	0.00175715212193492	18.9112054703568	25.2855865010802	20.0898380572302	19.5996224722718	19.9849553176844	11.5234104875651	13.7306437574044	10.3048461262116	15.4133178609425	GeneID:69066,Genbank:XM_017314738.1,MGI:MGI:1916316	RIKEN cDNA 1810010H24 gene		GO:0003674,GO:0005575,GO:0008150	molecular_function|cellular_component|biological_process
1810011H11Rik	46.2112549696076	53.7489241648724	36.7891684755266	0.684463345957912	-0.546954809825871	0.0914502588271931	0.355511830361646	1.72588857921125	1.5915777989529	2.07461824159807	2.29634574490647	2.75787989197997	1.24885896923673	1.49284482826316	1.3131981339944	1.36520615694153	GeneID:69069,Genbank:NM_001163616.1,MGI:MGI:1916319	RIKEN cDNA 1810011H11 gene		GO:0003674,GO:0005575,GO:0008150	molecular_function|cellular_component|biological_process
1810011O10Rik	963.896353735919	1213.69774809471	651.644610787434	0.536908478087235	-0.897251908841883	4.28052884584253e-09	5.75044190386565e-07	53.7479048112651	47.5180638584046	50.3059574693483	56.5951337100982	52.7901816171075	30.6443958461076	27.8498798947873	20.2140666798841	26.839903570549	GeneID:69068,Genbank:NM_026931.2,MGI:MGI:1916318	RIKEN cDNA 1810011O10 gene		GO:0043620,GO:0005634,GO:0045746,GO:1900020,GO:0005654,GO:0005730,GO:0005737,GO:0005829,GO:1901224,GO:0005886,GO:1902806,GO:0006915,GO:1903706,GO:0010739,GO:0016607,GO:0002264,GO:0034605,GO:0005112,GO:0043066,GO:0005622	regulation of DNA-templated transcription in response to stress|nucleus|negative regulation of Notch signaling pathway|positive regulation of protein kinase C activity|nucleoplasm|nucleolus|cytoplasm|cytosol|positive regulation of NIK/NF-kappaB signaling|plasma membrane|regulation of cell cycle G1/S phase transition|apoptotic process|regulation of hemopoiesis|positive regulation of protein kinase…
1810013L24Rik	1401.04037115605	1329.45559131812	1490.52134595347	1.12115166214439	0.164981449797093	0.286692609304943	0.633559082592547	17.8468063051781	18.9771496275607	18.7257430065388	18.5163241210516	19.3150125757163	20.1168341382521	19.6162260294849	19.9560461824087	19.3957912588988	GeneID:69053,Genbank:NM_001081400.3,MGI:MGI:1916303	RIKEN cDNA 1810013L24 gene		GO:0003674,GO:0005575,GO:0008150	molecular_function|cellular_component|biological_process
1810022K09Rik	543.619344812665	553.327807915351	531.483765934308	0.960522421485847	-0.0581088037566893	0.75017971109631	0.95927134084824	24.7973645434509	23.0948330373144	26.3977955225886	25.9725280033585	25.3347966098305	19.7694965638241	22.7195186814643	22.0799246486081	27.0165236144219	GeneID:69126,Genbank:NM_001099674.1,MGI:MGI:1916376	RIKEN cDNA 1810022K09 gene		GO:0003674,GO:0005575	molecular_function|cellular_component
1810024B03Rik	26.2906246111525	25.9033918400576	26.7746655750211	1.03363550767186	0.0477275357696909	0.854984446321528	0.990852229018266	0.710759346590004	0.57221578912595	0.953542395741998	0.991791197672915	0.475735683738857	0.411699698760724	0.909633443105593	0.614550263677948	1.00396838201441	GeneID:329509,Genbank:XM_006499778.2,MGI:MGI:1925560	RIKEN cDNA 1810024B03 gene		GO:0003674,GO:0005575,GO:0008150	molecular_function|cellular_component|biological_process
1810026J23Rik	853.180381806545	860.272059172545	844.315785099046	0.981452060539026	-0.0270102945537429	0.879198968770474	0.998481459616502	16.215763090392	15.9579857624938	15.9750279272365	14.7014420959922	14.8084520298702	12.5666213024978	15.8356862117466	14.7188157699408	14.7584004204613	GeneID:69773,Genbank:NM_178619.4,MGI:MGI:1917023	RIKEN cDNA 1810026J23 gene		GO:0005739,GO:0005743,GO:0005758,GO:0015031,GO:0016020,GO:0016021,GO:0042721,GO:0045039,GO:0003674,GO:0005622,GO:0005623	mitochondrion|mitochondrial inner membrane|mitochondrial intermembrane space|protein transport|membrane|integral component of membrane|mitochondrial inner membrane protein insertion complex|protein import into mitochondrial inner membrane|molecular_function|intracellular|cell
1810030O07Rik	965.334252949539	1010.52452237533	908.846416167301	0.899380862159561	-0.152995909525362	0.33731210318835	0.681654674867139	11.0363542268969	10.6933097972857	11.4708940388044	10.9896338157369	10.8765730988541	7.81443727388352	10.3595894578359	9.7879995306537	9.68491474110921	GeneID:69155,Genbank:XM_006527698.3,MGI:MGI:1916405	RIKEN cDNA 1810030O07 gene		GO:0003674,GO:0005575,GO:0008150	molecular_function|cellular_component|biological_process
1810037I17Rik	1427.71173411582	1287.17531508736	1603.38225790139	1.24565957652207	0.316909851374094	0.0291315258997392	0.180884905444942	74.7041676203586	60.9051381069112	83.2525974356397	78.8307843068612	79.9049441001126	78.0569065603636	85.2290284546222	84.6214064699954	108.898106271313	GeneID:67704,Genbank:NM_024461.2,MGI:MGI:1914954	RIKEN cDNA 1810037I17 gene		GO:0016020,GO:0016021,GO:0003674,GO:0005575,GO:0008150	membrane|integral component of membrane|molecular_function|cellular_component|biological_process
1810041L15Rik	96.0090594314583	99.0829281700017	92.1667235082791	0.930197817227846	-0.104390540402452	0.737680084733419	0.954266341437772	0.880689244771495	0.730179894436091	0.844198689048311	0.731210802951429	0.563660889475488	0.436141476460521	0.930407693045253	0.511527396899048	0.797678964369247	GeneID:72301,Genbank:XM_006521444.3,MGI:MGI:1919551	RIKEN cDNA 1810041L15 gene		GO:0008150,GO:0016020,GO:0016021,GO:0003674,GO:0004871,GO:0005575	biological_process|membrane|integral component of membrane|molecular_function|signal transducer activity|cellular_component
1810043G02Rik	234.174526845317	224.501030955376	246.266396707743	1.09694995902577	0.133497713970804	0.456933824042632	0.786543925160634	5.99694392858866	5.49410889414674	5.85578613891534	6.43196317417758	5.93850808411817	5.13452774881174	6.91624927743532	5.80199229380739	6.94864452808425	GeneID:67884,Genbank:XM_006514008.1,MGI:MGI:1915134	RIKEN cDNA 1810043G02 gene		GO:0060271,GO:0005739,GO:0005856,GO:0005886,GO:0006974,GO:0007010,GO:0007224,GO:0008360,GO:0030030,GO:0032391,GO:0036064,GO:0001750,GO:0042769,GO:0003674,GO:0042995,GO:0005737	cilium assembly|mitochondrion|cytoskeleton|plasma membrane|cellular response to DNA damage stimulus|cytoskeleton organization|smoothened signaling pathway|regulation of cell shape|cell projection organization|photoreceptor connecting cilium|ciliary basal body|photoreceptor outer segment|DNA damage response, detection of DNA damage|molecular_function|cell projection|cytoplasm
1810043H04Rik	183.728121814569	175.798910603779	193.639635828057	1.10148370750993	0.139448155712004	0.452798419665816	0.78409130820054	21.2024363845629	17.8228791065199	19.9942232955171	21.4110887668757	21.4214360990416	16.0509673119303	24.9274866789012	20.6462586271029	23.9455664345662	GeneID:208501,Genbank:NM_001110242.1,MGI:MGI:1913676	RIKEN cDNA 1810043H04 gene		GO:0032981,GO:0003674,GO:0005739	mitochondrial respiratory chain complex I assembly|molecular_function|mitochondrion
1810046K07Rik	3.05543901000077	2.22336057836784	4.09553704954193	1.84204806426336	0.881310705929636	0.524888360324454	0.836416844879827	0.0348012851085308	0.106976687102789	0.186755198853156	0.0734986317753056	0.0343275541096196	0	0.516036475689443	0.080241463977506	0.0404829220351667	GeneID:69809,Genbank:XM_006510589.3,MGI:MGI:1917059	RIKEN cDNA 1810046K07 gene		GO:0003674,GO:0005575,GO:0008150	molecular_function|cellular_component|biological_process
1810055G02Rik	314.705591557999	262.516559360665	379.941881804666	1.44730634414065	0.533370322281084	0.0272252074651172	0.172836217279426	6.92828573121085	7.05321984996479	5.90074189002349	6.84409566964379	6.2828477441468	11.6829029275682	7.9259233154547	8.88907883748176	7.2534541525506	GeneID:72056,Genbank:XM_006531840.1,MGI:MGI:1919306	RIKEN cDNA 1810055G02 gene		GO:0005886,GO:0008150,GO:0016020,GO:0016021,GO:0003674,GO:0005575,GO:0005794	plasma membrane|biological_process|membrane|integral component of membrane|molecular_function|cellular_component|Golgi apparatus
1810062G17Rik	22.5083327121907	18.8055456972157	27.1368164809094	1.44302201690043	0.529093311908631	0.219386216505368	0.557959249748747	1.61854626648007	0.97218440452688	1.43762553075457	1.0019130172356	0.880835241346288	1.32298027828564	1.79309930164098	2.05897306469614	1.29847528196221	GeneID:72282,Genbank:NM_028183.1,MGI:MGI:1919532	RIKEN cDNA 1810062G17 gene		GO:0003674,GO:0005575,GO:0008150	molecular_function|cellular_component|biological_process
1810065E05Rik	0.2036924067976	0.36664633223568	0	0	-Inf	0.963839231116031	1	0.0549672189660146	0	0.0589944530863698	0	0	0	0	0	0	GeneID:69864,Genbank:NM_027239.2,MGI:MGI:1917114	RIKEN cDNA 1810065E05 gene		GO:0003674,GO:0005575,GO:0008150	molecular_function|cellular_component|biological_process
2010003K11Rik	1.93403882618591	1.47659767816401	2.50584026121328	1.6970365714844	0.763017655588102	0.642939147501949	0.904619630073836	0.0435687039790604	0.178569482841673	0.0467608132861115	0.0920149965927348	0	0.0543559749929293	0.323020261774754	0.100456537164641	0	GeneID:69861,Genbank:NM_027237.1,MGI:MGI:1917111	RIKEN cDNA 2010003K11 gene		GO:0003674,GO:0005575,GO:0008150	molecular_function|cellular_component|biological_process
2010005H15Rik	21.7570271991941	13.5533079097573	32.0116763109901	2.36190873284478	1.2399532182422	0.0497547081730816	0.249451575909569	0.665119328331499	1.06012653003897	1.50701673400138	1.17058322336906	1.23923468229742	3.87238918358057	0.821870593367308	3.40792961834698	1.71934735736566	GeneID:76770,Genbank:NM_029733.3,MGI:MGI:1924020	RIKEN cDNA 2010005H15 gene		GO:0004869,GO:0005198,GO:0005615,GO:0005634,GO:0005737,GO:0005829,GO:0030674,GO:0001533,GO:0002020	cysteine-type endopeptidase inhibitor activity|structural molecule activity|extracellular space|nucleus|cytoplasm|cytosol|protein binding, bridging|cornified envelope|protease binding
2010106E10Rik	0	0	0					0	0	0	0	0	0	0	0	0	GeneID:67715,Genbank:NM_001168590.1,MGI:MGI:1914965	RIKEN cDNA 2010106E10 gene		GO:0003674,GO:0005575,GO:0008150	molecular_function|cellular_component|biological_process
2010107E04Rik	660.184343267643	597.467477328104	738.580425692069	1.23618515437029	0.305894844606574	0.0453193919803197	0.236116636780223	55.7575835025274	42.7488357993805	54.6535652231511	55.0906627184584	54.0755326036356	47.1859050093911	75.8361901844391	57.717365057722	66.5840997462268	GeneID:70257,Genbank:XM_006516214.3,MGI:MGI:1917507	RIKEN cDNA 2010107E04 gene		GO:0008150,GO:0016020,GO:0016021,GO:0003674,GO:0005739,GO:0005753	biological_process|membrane|integral component of membrane|molecular_function|mitochondrion|mitochondrial proton-transporting ATP synthase complex
2010107G12Rik	20.1836091474198	9.51493150513264	33.5194562002788	3.52282685190087	1.81673356763937	7.82756934729254e-05	0.00238162128168449	0.0879665701445735	0.150223894518622	0.236028845609395	0.123854095759771	0.18799977947059	0.384112421900726	0.887700289747491	0.388747680801057	0.460475728235646	GeneID:243753,Genbank:NM_001025573.2,MGI:MGI:1917272	RIKEN cDNA 2010107G12 gene		GO:0003674,GO:0005575,GO:0008150	molecular_function|cellular_component|biological_process
2010107G23Rik	117.375137968999	118.301827532106	116.216776015114	0.982375153786814	-0.0256540223326161	0.955750035010577	1	3.61320746129364	3.0247124140187	2.71201857604433	3.34164448146277	3.0282546920762	2.23917330890519	3.32667360164033	2.91312293061114	3.29654709298905	GeneID:69894,Genbank:NM_027251.3,MGI:MGI:1917144	RIKEN cDNA 2010107G23 gene		GO:0016020,GO:0016021,GO:0005515,GO:0005575,GO:0008150	membrane|integral component of membrane|protein binding|cellular_component|biological_process
2010109A12Rik	2.80728801272612	3.97570405425065	1.34676796082045	0.338749550379773	-1.56170906329997	0.296903463385801	0.643104466226425	0.463911291455871	0.4753434910498	0.298740159333351	0.195951644203871	0.640634846494671	0	0.229297229617481	0.106964214298482	0.215859668224009	GeneID:75610,Genbank:NM_029363.1,MGI:MGI:1922860	RIKEN cDNA 2010109A12 gene		GO:0003674,GO:0005575,GO:0008150	molecular_function|cellular_component|biological_process
2010109I03Rik	25.4098017694508	22.1940228314348	29.4295254419708	1.32601131689781	0.407093088242865	0.327938954362839	0.673065562774806	0.673617879485473	0.441739451989894	0.780808937907836	0.569059358896246	0.903649667642419	0.739552359283766	0.998846437443398	0.776581736030314	0.877623409970641	GeneID:67038,Genbank:NM_025929.2,MGI:MGI:1914288	RIKEN cDNA 2010109I03 gene		GO:0003674,GO:0008150,GO:0009986	molecular_function|biological_process|cell surface
2010111I01Rik	1829.94500007954	2062.94598708856	1538.69376631826	0.745872056732722	-0.422999916079178	0.00500069885919693	0.0567253119638442	14.8059907902798	14.779991048718	15.9324032890173	16.4472301606145	13.1121129546466	8.7438746609048	11.3287526980848	11.3073579315561	11.1838035989133	GeneID:72061,Genbank:NM_001289926.1,MGI:MGI:1919311	RIKEN cDNA 2010111I01 gene		GO:0044255,GO:0005730,GO:0046872,GO:0070006,GO:0005737,GO:0006508,GO:0008233,GO:0008237,GO:0008270,GO:0016787,GO:0004177,GO:0042277,GO:0043171,GO:0004301	cellular lipid metabolic process|nucleolus|metal ion binding|metalloaminopeptidase activity|cytoplasm|proteolysis|peptidase activity|metallopeptidase activity|zinc ion binding|hydrolase activity|aminopeptidase activity|peptide binding|peptide catabolic process|epoxide hydrolase activity
2010300C02Rik	769.229796877291	684.885199846911	874.660543165267	1.27709073485713	0.35286102940878	0.0223477191775577	0.151869001652286	6.31529745058823	7.12248106938639	6.83408845565806	5.7857601630907	7.51815778394466	7.23773506869187	8.12655780211894	8.14423365294599	9.01825230308496	GeneID:72097,Genbank:NM_028096.1,MGI:MGI:1919347	RIKEN cDNA 2010300C02 gene		GO:0003674,GO:0005575,GO:0008150	molecular_function|cellular_component|biological_process
2010315B03Rik	276.456415905507	309.092978377792	235.660712815151	0.762426613674516	-0.391329615269478	0.0346792090464017	0.203090678042736	6.0525037448774	6.12693728614237	6.73074039873893	6.91107186581499	5.89818520966748	3.98022552632878	5.1586532698381	4.77085708206309	4.45341172807799	GeneID:630836,Genbank:XM_011249866.2,MGI:MGI:1919321	RIKEN cDNA 2010315B03 gene	zf-C2H2	GO:0003700,GO:0006355	DNA binding transcription factor activity|regulation of transcription, DNA-templated
2200002D01Rik	145.674979131575	123.147843957714	173.833898098902	1.41158702022094	0.497318069468743	0.0208473137228933	0.145274771479613	13.9396650464602	12.3308039335049	13.346476861946	16.8379276753173	13.0574703454603	20.6440133427288	15.1182402202232	15.6079143467489	22.5149723373216	GeneID:72275,Genbank:NM_028179.1,MGI:MGI:1919525	RIKEN cDNA 2200002D01 gene		GO:0003674,GO:0005730,GO:0008150	molecular_function|nucleolus|biological_process
2200002J24Rik	0.523180616810985	0.730189110753573	0.26441999938275	0.362125366550402	-1.46543885506672	0.903399817224924	1	0	0.097652570982302	0	0.0503193538068048	0.0470033332278859	0	0	0	0.0554316298907016	GeneID:69147,Genbank:XM_017312282.1,MGI:MGI:1916397	RIKEN cDNA 2200002J24 gene		GO:0003674,GO:0008150,GO:0016020	molecular_function|biological_process|membrane
2210010C04Rik	0.102001904250299	0.183603427650538	0	0	-Inf	1	1	0	0.0243219638744436	0	0	0	0	0	0	0	GeneID:67373,Genbank:NM_023333.4,MGI:MGI:1914623	RIKEN cDNA 2210010C04 gene		GO:0004252,GO:0005615,GO:0006508	serine-type endopeptidase activity|extracellular space|proteolysis	mmu04080,mmu04972,mmu04974,mmu05164	Neuroactive ligand-receptor interaction|Pancreatic secretion|Protein digestion and absorption|Influenza A
2210011C24Rik	214.508558752729	199.528943666691	233.233077610277	1.1689185204122	0.225174370165481	0.363880755729658	0.707509764543739	12.8933581422487	10.4539930371208	13.8981695294709	12.9639188115739	12.7731428489632	6.92382454118864	15.308560575807	12.6022005952986	21.7801691258969	GeneID:70134,Genbank:NM_001291292.1,MGI:MGI:1917384	RIKEN cDNA 2210011C24 gene		GO:0003674,GO:0005575,GO:0008150	molecular_function|cellular_component|biological_process
2210013O21Rik	360.268925114066	370.809070298023	347.093743634119	0.936044372795833	-0.0953511730966972	0.632590246961382	0.903372823696172	23.8779910893838	21.9710869503271	28.0499327174679	27.0335437740794	23.0842374793654	17.4145494882429	24.0006696019475	22.6659169429592	24.2524389389905	GeneID:70123,Genbank:NM_027327.1,MGI:MGI:1917373	RIKEN cDNA 2210013O21 gene
2210016F16Rik	633.118096320035	637.279433254374	627.916425152112	0.985307845171705	-0.0213535507093389	0.911869020863969	1	14.0174199606281	11.3905910573915	13.2460525644405	13.2229169403768	12.7602890169677	10.4973098708085	12.912797920202	12.3588772906318	12.575240771094	GeneID:70153,Genbank:NM_027335.1,MGI:MGI:1917403	RIKEN cDNA 2210016F16 gene		GO:0003674,GO:0005575,GO:0006400	molecular_function|cellular_component|tRNA modification
2210016L21Rik	382.085433705871	384.371380698275	379.227999965365	0.986618720874675	-0.0194354324720335	0.941541492013507	1	12.25909850815	11.6347777752813	11.5589942403145	11.344698329912	10.7282403925989	9.09035452499429	11.5665581601186	10.5153878537656	11.9714055957832	GeneID:72357,Genbank:XM_017321112.1,MGI:MGI:1919607	RIKEN cDNA 2210016L21 gene		GO:0003674,GO:0005575,GO:0008150	molecular_function|cellular_component|biological_process
2210404O09Rik	94.8958205395433	102.157296439875	85.8189756641287	0.840067020710926	-0.251423663912397	0.320495142624069	0.667612296750575	2.38084037124295	2.46296843538996	2.5798452300827	2.80419948643667	2.93553910492573	1.79932716679656	1.83871393943599	2.34887827994848	2.39671293039355	GeneID:70081,Genbank:NM_001256493.1,MGI:MGI:1917331	RIKEN cDNA 2210404O09 gene		GO:0006355,GO:0008150,GO:0003700,GO:0005575,GO:0005634	regulation of transcription, DNA-templated|biological_process|DNA binding transcription factor activity|cellular_component|nucleus
2210407C18Rik	4.21922424555331	3.65817206605659	4.9205394699242	1.34508147267889	0.427693560640624	0.735161738447489	0.952521991255336	0.230849841287462	0.354808035998126	0.309704137939229	0.12188592624713	0.170780555803022	0.504011305013892	0	0.399203560287638	0.26853824787005	GeneID:78354,Genbank:NM_144544.2,MGI:MGI:1925604	RIKEN cDNA 2210407C18 gene		GO:0003674,GO:0005575,GO:0008150	molecular_function|cellular_component|biological_process
2210408I21Rik	156.511877307782	149.560274920683	165.201380291657	1.10458061393154	0.143498712559398	0.487878046233052	0.809705284001042	1.26048633097843	1.02701453908537	1.46693196518527	1.09851147253956	1.54292512696472	1.19363967665924	1.12593980134749	1.57570939342925	1.44860663848777	GeneID:72371,Genbank:XM_017315609.1,MGI:MGI:1919621	RIKEN cDNA 2210408I21 gene		GO:0003674,GO:0005575,GO:0008150	molecular_function|cellular_component|biological_process
2210418O10Rik	6.96851653634823	9.43134234578772	3.88998427454887	0.412452875945727	-1.27769879861508	0.128377236825912	0.427714557973456	0.103316591401704	0.079396972241389	0.138607744741915	0.122737301144716	0.242036722003792	0.0322242432393947	0.111707413362034	0.0148885926938197	0.0600919980628688	GeneID:100504263,Genbank:NM_001305137.1,MGI:MGI:1924208	predicted gene 2210418O10Rik		GO:0003674,GO:0005575,GO:0008150	molecular_function|cellular_component|biological_process
2300002M23Rik	0.142741802484915	0	0.321169055591059	Inf	Inf	0.860572117958278	0.990852229018266	0	0	0	0	0	0.0508280631544459	0	0	0	GeneID:69542,Genbank:NM_175148.3,MGI:MGI:1916792	RIKEN cDNA 2300002M23 gene		GO:0005540,GO:0005576,GO:0005578,GO:0005614,GO:0008201,GO:0030198,GO:0043236,GO:0070052,GO:0001968,GO:0005518,GO:0005539	hyaluronic acid binding|extracellular region|proteinaceous extracellular matrix|interstitial matrix|heparin binding|extracellular matrix organization|laminin binding|collagen V binding|fibronectin binding|collagen binding|glycosaminoglycan binding
2300003K06Rik	0	0	0					0	0	0	0	0	0	0	0	0	GeneID:100502865,Genbank:NM_001195383.1,MGI:MGI:1916701	RIKEN cDNA 2300003K06 gene		GO:0003674,GO:0005575,GO:0008150	molecular_function|cellular_component|biological_process
2300009A05Rik	96.8468572286644	98.9864188292082	94.1724052279847	0.951366928330545	-0.0719262200629269	0.848061381925156	0.990852229018266	9.9478716933059	9.32181971277461	10.220443711953	9.24773796441749	8.63831659712021	5.62202576803958	8.93032186921593	8.62582319453177	11.2752384559284	GeneID:69478,Genbank:NM_027090.1,MGI:MGI:1916728	RIKEN cDNA 2300009A05 gene		GO:0008150,GO:0003674,GO:0005575,GO:0005576	biological_process|molecular_function|cellular_component|extracellular region
2310002L09Rik	27.2338225116291	6.17465041341154	53.557787634401	8.67381698534249	3.11666700313596	0.187160152546955	0.515862228988198	0.259171201565894	0.0965665368286526	0.101148969610551	0.199038926828029	0.162682064818851	0.117578170188598	4.97844874721846	0.353110779732338	0.191853032276946	GeneID:71886,Genbank:NM_027104.3,MGI:MGI:1916780	RIKEN cDNA 2310002L09 gene		GO:0005886,GO:0031032,GO:0005200,GO:0005739,GO:0005856	plasma membrane|actomyosin structure organization|structural constituent of cytoskeleton|mitochondrion|cytoskeleton
2310007B03Rik	1147.57221238141	1050.85266744957	1268.47164354621	1.20708799895308	0.271530855070109	0.0902033112528211	0.352199606310226	25.7839954739744	23.1278673903015	28.7918849126648	25.6322788008507	22.53717394944	30.8408524322434	27.8911777451951	21.7297577572859	34.2252277808128	GeneID:71874,Genbank:XM_006529877.1,MGI:MGI:1919124	RIKEN cDNA 2310007B03 gene		GO:0003674,GO:0005575,GO:0008150	molecular_function|cellular_component|biological_process
2310009A05Rik	103.845295480861	103.062366755273	104.823956387845	1.01709246243835	0.0244508385245333	0.835902876740316	0.990852229018266	14.0612535090416	10.0227937383358	11.7013546978426	12.3736198574429	10.9551676641339	6.35605439045576	13.8497364742903	10.219691144077	15.7642445479346	GeneID:66364,Genbank:NM_001308425.1,MGI:MGI:1913614	RIKEN cDNA 2310009A05 gene
2310009B15Rik	52.3711810088341	51.0249396712304	54.0539826808388	1.05936397042555	0.083198347698942	0.777244628872084	0.97301818449767	5.07556325741352	5.93055521933236	5.92527475394625	4.51340809907061	4.12814388449256	4.77694777779367	4.07113014686869	4.61950529702376	7.04360304439535	GeneID:69549,Genbank:NM_001081226.1,MGI:MGI:1916799	RIKEN cDNA 2310009B15 gene		GO:0003674,GO:0005575,GO:0008150	molecular_function|cellular_component|biological_process
2310011J03Rik	634.181566826498	646.891766015417	618.29381784035	0.955791757327168	-0.0652317689377346	0.68009841570774	0.92421408898194	21.6679849447254	21.7623080813787	23.2884070682722	24.078311260292	20.7986491315601	19.2326773217748	22.2679537420926	18.1961667024217	21.1412360532691	GeneID:66374,Genbank:NM_025521.3,MGI:MGI:1913624	RIKEN cDNA 2310011J03 gene		GO:0003674,GO:0005575,GO:0008150	molecular_function|cellular_component|biological_process
2310022A10Rik	286.048576648901	260.270171308756	318.271583324083	1.22285078510407	0.29024837383766	0.10388381258249	0.382984425769241	5.41713046406218	5.94177664336058	5.17018781294115	5.9315130168627	4.15995463731276	5.64709412991432	7.74954133562405	4.94582334887168	6.40725826789192	GeneID:66367,Genbank:XM_017312231.1,MGI:MGI:1913617	RIKEN cDNA 2310022A10 gene		GO:0003674,GO:0005654,GO:0008150	molecular_function|nucleoplasm|biological_process
2310022B05Rik	1671.03751895792	1829.1915373328	1473.34499598932	0.805462394680467	-0.312110860734489	0.0378313850183037	0.213538719563845	33.8247023271363	30.1684285683388	33.5636872571365	31.334486993617	29.4212155171029	21.06135417381	23.9378819332141	23.7159749213154	28.0614957748748	GeneID:69551,Genbank:NM_175149.4,MGI:MGI:1916801	RIKEN cDNA 2310022B05 gene		GO:0008150,GO:0003674,GO:0005737,GO:0005829	biological_process|molecular_function|cytoplasm|cytosol
2310030G06Rik	382.423167265422	388.684312950591	374.596735158961	0.963755733580582	-0.0532605569453792	0.787712769378683	0.976928928684328	19.281677232704	18.4145465907943	18.5853902023908	16.5568095378765	16.7175188513847	13.9430953534399	15.7321530794074	16.8486723256826	19.0008648053608	GeneID:66952,Genbank:NM_025865.2,MGI:MGI:1914202	RIKEN cDNA 2310030G06 gene		GO:0003674,GO:0008150	molecular_function|biological_process
2310033P09Rik	281.955746583272	304.419108389239	253.876544325812	0.833970461542769	-0.26193180922755	0.171173988926128	0.495619485499075	14.6030168005247	12.9510642037723	14.0485584179931	15.9387666443094	12.548226137041	8.36933334026287	12.9395212182531	11.3177260374387	11.9433087871585	GeneID:67862,Genbank:NM_024210.2,MGI:MGI:1915112	RIKEN cDNA 2310033P09 gene		GO:0005575,GO:0008150	cellular_component|biological_process
2310034C09Rik	0	0	0					0	0	0	0	0	0	0	0	0	GeneID:117172,Genbank:NM_054100.2,MGI:MGI:2152338	RIKEN cDNA 2310034C09 gene		GO:0003674,GO:0005575,GO:0008150	molecular_function|cellular_component|biological_process
2310034P14Rik	39.6328429749252	43.1471699980151	35.2399341960629	0.816738020076034	-0.292054706538566	0.46996217519031	0.795452221655668	2.62001559000649	2.01343561812785	1.4059869656655	2.11823411842285	1.7767411339636	0.970398577711933	2.6304564634379	0.613537087489843	2.04771224719427	GeneID:69579,Genbank:XM_006508373.3,MGI:MGI:1916829	RIKEN cDNA 2310034P14 gene
2310035C23Rik	775.605958079417	773.658726607197	778.039997419692	1.00566305356848	0.00814701252692615	0.947306115287599	1	7.8031690590176	8.1932307589625	8.28609726104652	7.71586165165027	8.0233211407134	6.83411424417608	7.51839585789147	8.07405798082121	8.08279738152462	GeneID:227446,Genbank:XM_006529501.3,MGI:MGI:1922832	RIKEN cDNA 2310035C23 gene		GO:0003674,GO:0005575,GO:0008150	molecular_function|cellular_component|biological_process
2310036O22Rik	1261.0181604387	1179.41136297485	1363.02665726851	1.15568384370193	0.208746778888037	0.17548674364668	0.501774191619297	74.6709950471616	71.4298450842018	83.8124671229845	80.4759343434505	68.0882802545749	86.8298310081277	83.112533946103	74.6504690569567	85.6019101788697	GeneID:68544,Genbank:NM_026760.2,MGI:MGI:1922833	RIKEN cDNA 2310036O22 gene		GO:0005575,GO:0008408,GO:0008409,GO:0016075,GO:0016787,GO:0090503,GO:0003723,GO:0004518,GO:0004527	cellular_component|3'-5' exonuclease activity|5'-3' exonuclease activity|rRNA catabolic process|hydrolase activity|RNA phosphodiester bond hydrolysis, exonucleolytic|RNA binding|nuclease activity|exonuclease activity
2310039H08Rik	142.842453917525	136.547361936161	150.711318894229	1.10372926109469	0.142386330107547	0.462702961135964	0.789411687867985	10.1952458205076	10.4464880025278	10.3068575540935	9.93244155652793	9.66718101755367	7.71376681083358	12.1916120792736	9.09956886451252	13.6195442931713	GeneID:67101,Genbank:NM_025966.3,MGI:MGI:1914351	RIKEN cDNA 2310039H08 gene		GO:0003674,GO:0005575,GO:0008150	molecular_function|cellular_component|biological_process
2310045n01rik-mef2b	0	0	0					0	0	0	0	0	0	0	0	0	GeneID:105980076,Genbank:NM_001310055.1	2310045N01Rik-mef2b readthrough
2310050C09Rik	0	0	0					0	0	0	0	0	0	0	0	0	GeneID:66533,Genbank:NM_025621.2,MGI:MGI:1913783	RIKEN cDNA 2310050C09 gene		GO:0018149,GO:0030216,GO:0001533,GO:0005198,GO:0005737	peptide cross-linking|keratinocyte differentiation|cornified envelope|structural molecule activity|cytoplasm
2310057J18Rik	0	0	0					0	0	0	0	0	0	0	0	0	GeneID:67719,Genbank:NM_026336.3,MGI:MGI:1914969	RIKEN cDNA 2310057J18 gene		GO:0008150,GO:0003674,GO:0005576,GO:0007275	biological_process|molecular_function|extracellular region|multicellular organism development
2310057M21Rik	166.609407742128	169.080282044994	163.520814863546	0.967119364161169	-0.0482341333590819	0.804817827446315	0.984010795960241	2.18487689371467	2.2766633628139	2.54367925907727	2.51573557873006	2.22819078645551	2.17142816634172	2.18119059258852	2.20576362284852	2.02464734696926	GeneID:68277,Genbank:XM_011241888.2,MGI:MGI:1915527	RIKEN cDNA 2310057M21 gene		GO:0005575,GO:0008150,GO:0042802	cellular_component|biological_process|identical protein binding
2310057N15Rik	0	0	0					0	0	0	0	0	0	0	0	0	GeneID:69696,Genbank:NM_027170.1,MGI:MGI:1916946	RIKEN cDNA 2310057N15 gene		GO:0003674,GO:0005575,GO:0008150	molecular_function|cellular_component|biological_process
2310061I04Rik	289.389431253731	259.602826535638	326.622687151347	1.25816306205167	0.331318912334953	0.065938903229443	0.294757952281319	7.95142601701187	7.51481352397293	6.54626404512304	7.06663107756885	6.99066718360479	7.97924065543363	9.39817960266073	8.05655085491296	8.99104267422414	GeneID:69662,Genbank:NM_001033630.1,MGI:MGI:1916912	RIKEN cDNA 2310061I04 gene		GO:0003674,GO:0005739,GO:0008150	molecular_function|mitochondrion|biological_process
2310061N02Rik	0	0	0					0	0	0	0	0	0	0	0	0	GeneID:69661,Genbank:NM_027155.1,MGI:MGI:1916911	RIKEN cDNA 2310061N02 gene		GO:0005515,GO:0005575,GO:0008150	protein binding|cellular_component|biological_process
2310079G19Rik	0	0	0					0	0	0	0	0	0	0	0	0	GeneID:69699,Genbank:NM_027173.1,MGI:MGI:1916949	RIKEN cDNA 2310079G19 gene		GO:0003674,GO:0005575,GO:0008150	molecular_function|cellular_component|biological_process
2410002F23Rik	667.401204183739	677.258286904827	655.079850782378	0.967252617574002	-0.0480353669997727	0.794439196528484	0.980487861816827	11.0734418881815	10.5919565230236	13.2070693844287	11.6932869761352	10.7300386953923	9.12886433562544	11.1396171835443	9.99457940435071	11.8151274193629	GeneID:668661,Genbank:XM_011250893.2,MGI:MGI:1914226	RIKEN cDNA 2410002F23 gene
2410004B18Rik	312.341539554318	320.760154965196	301.81827029072	0.940946890125642	-0.0878147996856101	0.628108303218525	0.902967938919685	11.497540148042	11.0609325108302	11.6543690299393	11.6352443006231	11.8135733089245	9.56282756031384	8.84004193781564	11.3403567500974	11.2941249525045	GeneID:66421,Genbank:XM_006501885.3,MGI:MGI:1913671	RIKEN cDNA 2410004B18 gene		GO:0005634,GO:0008150	nucleus|biological_process
2410004P03Rik	595.348719010155	492.563248030443	723.830557734796	1.46951799718939	0.555343027786037	0.000387716398281694	0.00876519453521869	15.0833725183171	13.9657661109341	15.3643320780764	13.2054920352797	18.4217319381764	16.080749042002	21.8913305454221	21.6570802391392	25.4893709415369	GeneID:73667,Genbank:NM_001201333.1,MGI:MGI:1920917	RIKEN cDNA 2410004P03 gene		GO:0003674,GO:0005575,GO:0008150	molecular_function|cellular_component|biological_process
2410015M20Rik	613.458030101472	581.609732385884	653.268402245956	1.12320748066941	0.167624449274266	0.28194199018876	0.628056595854924	44.8510665483619	40.2980471861324	43.2945054222919	47.6460964807241	44.3733877856623	39.8244270399189	56.1702286327855	45.2627219085248	47.0814238478418	GeneID:224904,Genbank:NM_153152.3,MGI:MGI:2442174	RIKEN cDNA 2410015M20 gene		GO:0005739,GO:0005743,GO:0016020,GO:0016021,GO:0042407,GO:0044284,GO:0061617,GO:0003674,GO:0005654	mitochondrion|mitochondrial inner membrane|membrane|integral component of membrane|cristae formation|mitochondrial crista junction|MICOS complex|molecular_function|nucleoplasm
2410016O06Rik	409.883965774842	380.384933659506	446.757755919012	1.17448856772787	0.232032670470088	0.175645013940453	0.50191045247038	9.81783415483131	9.01604626058721	9.21128225299969	9.2688635794133	9.08560807140476	10.2207305305758	9.88206551479327	9.16974208135273	11.9501237298642	GeneID:71952,Genbank:NM_023633.3,MGI:MGI:1919202	RIKEN cDNA 2410016O06 gene		GO:0051864,GO:0032453,GO:0005634,GO:0055114,GO:0034720,GO:0070544,GO:0042254,GO:0005730,GO:0006325,GO:0006338,GO:0006351,GO:0045668,GO:0006355,GO:0045892,GO:0016491,GO:0016706,GO:0046872,GO:0030685,GO:0003723,GO:0051213,GO:0030961,GO:0005506,GO:0005515	histone demethylase activity (H3-K36 specific)|histone demethylase activity (H3-K4 specific)|nucleus|oxidation-reduction process|histone H3-K4 demethylation|histone H3-K36 demethylation|ribosome biogenesis|nucleolus|chromatin organization|chromatin remodeling|transcription, DNA-templated|negative regulation of osteoblast differentiation|regulation of transcription, DNA-templated|negative regulati…
2410089E03Rik	487.527833724706	496.261077553776	476.611278938369	0.960404312358593	-0.0582862133885981	0.706285697467243	0.938168631390667	2.41024430793416	2.77344507020193	2.60736394895459	2.48456068960078	3.0802877567591	2.31491422619436	2.62371931587135	2.31003265364024	2.46996085378669	GeneID:73692,Genbank:XM_011245335.1,MGI:MGI:1920942	RIKEN cDNA 2410089E03 gene		GO:0060976,GO:0003281,GO:1904491,GO:0003674,GO:0007507,GO:0016020,GO:0016021,GO:0021549,GO:0030030,GO:0035869,GO:0042733,GO:0042995,GO:0060021,GO:0001736,GO:0060271,GO:0001822,GO:0003279	coronary vasculature development|ventricular septum development|protein localization to ciliary transition zone|molecular_function|heart development|membrane|integral component of membrane|cerebellum development|cell projection organization|ciliary transition zone|embryonic digit morphogenesis|cell projection|roof of mouth development|establishment of planar polarity|cilium assembly|kidney develo…
2410124H12Rik	0.354645635248058	0	0.797952679308129	Inf	Inf	0.458444452208689	0.787319259989427	0	0	0	0	0	0	0	0.0831438148022243	0.167788791754265	GeneID:76785,Genbank:NM_029740.1,MGI:MGI:1924035	RIKEN cDNA 2410124H12 gene		GO:0003674,GO:0005575,GO:0008150	molecular_function|cellular_component|biological_process
2410131K14Rik	175.145905053997	169.465383725138	182.24655671507	1.07542055320668	0.104900949467317	0.6620316693633	0.915308181928394	3.3515592687892	4.3317144379891	3.16791374953493	3.61960115810297	3.68161089311395	4.08634783688417	4.40027395173801	2.78812039637347	3.47784689425485	GeneID:76792,Genbank:NM_001081236.1,MGI:MGI:1924042	RIKEN cDNA 2410131K14 gene		GO:0008150,GO:0003674,GO:0005575,GO:0005576	biological_process|molecular_function|cellular_component|extracellular region
2410137M14Rik	7.16797131401617	8.40564523126407	5.62087891745629	0.668702849431466	-0.580562830040672	0.491028269770388	0.811510190796821	0.411459818271612	0.542056438811009	0.820125200420343	0.372421390833716	0.637778175833176	0.366667183911841	0.217898639012219	0.271058448256962	0.547010858667085	GeneID:76797,Genbank:NM_029747.3,MGI:MGI:1924047	RIKEN cDNA 2410137M14 gene		GO:0003674,GO:0005575,GO:0008150	molecular_function|cellular_component|biological_process
2410141K09Rik	0	0	0					0	0	0	0	0	0	0	0	0	GeneID:76803,Genbank:NM_183119.3,MGI:MGI:1924053	RIKEN cDNA 2410141K09 gene	zf-C2H2	GO:0003700,GO:0005575,GO:0006355	DNA binding transcription factor activity|cellular_component|regulation of transcription, DNA-templated
2510002D24Rik	218.069009240564	229.278084030302	204.05766575339	0.890000745672758	-0.16812155006907	0.416557855280572	0.754581923677894	10.8952880450493	10.5294756559622	11.1620186805461	11.6359012878789	9.03723015829728	7.05387899829102	10.9642043804917	8.56408287207976	9.55354242660904	GeneID:72307,Genbank:NM_001033164.2,MGI:MGI:1919557	RIKEN cDNA 2510002D24 gene		GO:0003674,GO:0005575,GO:0008150	molecular_function|cellular_component|biological_process
2510009E07Rik	1210.71506718118	1324.7472503183	1068.17483825978	0.806323499069828	-0.310569327016848	0.047009922002293	0.241693115433752	13.5185403306182	14.4771732955748	15.2275719171475	14.7535195538982	15.4420148956439	8.81975166197238	10.767289932212	12.2590434915596	13.1714526447299	GeneID:72190,Genbank:NM_001001881.2,MGI:MGI:1919440	RIKEN cDNA 2510009E07 gene		GO:0003674,GO:0005575,GO:0008150	molecular_function|cellular_component|biological_process
2510039O18Rik	1219.48321040154	1208.03945663729	1233.78790260685	1.02131424253413	0.0304268293823604	0.887970684793266	1	24.0961819930287	22.0966492990482	24.9499469722674	24.0720548663815	22.6738117936613	23.8767469450018	23.1345503540419	22.8430048158385	20.9923343355633	GeneID:77034,Genbank:XM_006539279.3,MGI:MGI:1924284	RIKEN cDNA 2510039O18 gene		GO:0016021,GO:0003674,GO:0008150,GO:0016020	integral component of membrane|molecular_function|biological_process|membrane
2610002M06Rik	568.82229426406	602.416944712868	526.828981203051	0.874525502356438	-0.193427639171875	0.242648324265515	0.584950349027299	5.8138042792024	5.8678965209415	6.10898568890781	5.76242734867112	5.95786960776841	4.29983489137836	4.65667270049249	5.11714457585412	5.49743806191451	GeneID:67028,Genbank:NM_025921.3,MGI:MGI:1914278	RIKEN cDNA 2610002M06 gene		GO:0005768,GO:0007034,GO:0007049,GO:0008150,GO:0015031,GO:0016020,GO:0051301,GO:0003674,GO:0005575,GO:0005737	endosome|vacuolar transport|cell cycle|biological_process|protein transport|membrane|cell division|molecular_function|cellular_component|cytoplasm	mmu04144,mmu04217	Endocytosis|Necroptosis
2610008E11Rik	559.114324756055	663.945858564653	428.074907495308	0.644743697054965	-0.633202330435481	0.000137453893182445	0.00371412300639481	8.55386928085832	9.10789445599063	8.53857951876547	9.77803315204241	8.72064453965176	4.40302581904489	5.82447334601994	5.22720272848949	6.48513550059163	GeneID:72128,Genbank:XM_011243581.2,MGI:MGI:1919378	RIKEN cDNA 2610008E11 gene	zf-C2H2	GO:0032502,GO:0003674,GO:0005575,GO:0008150	developmental process|molecular_function|cellular_component|biological_process
2610020H08Rik	116.674349526102	123.425046027674	108.235978899137	0.876936913394938	-0.189455035576508	0.590315298815946	0.882336297146632	1.21058756056104	1.05022240009847	1.20400187390159	0.988591596726325	1.1543048730718	0.41282068817249	1.59561754705244	0.781551859140908	1.01392369874363	GeneID:434234,Genbank:XM_017322343.1,MGI:MGI:1919402	RIKEN cDNA 2610020H08 gene		GO:0003674,GO:0005730,GO:0008150	molecular_function|nucleolus|biological_process
2610028H24Rik	868.778272723831	887.75984643883	845.051305580081	0.951891785790864	-0.0711305223800498	0.710023966549923	0.940834943909716	27.6614839385421	21.0165202176152	26.209469978846	22.1294723520905	26.6504096141783	16.0204118938649	23.357744457034	23.5036033551864	26.8817240161633	GeneID:76964,Genbank:XM_006514295.3,MGI:MGI:1924214	RIKEN cDNA 2610028H24 gene		GO:0003674,GO:0005575,GO:0008150	molecular_function|cellular_component|biological_process
2610042L04Rik	2.57944154749711	2.16113033138714	3.10233056763458	1.43551294550723	0.521566340879385	0.743212697317975	0.955964127240509	0.0203216137264442	0	0.0327157488638442	0.0107295664492128	0.0601349598970674	0.0380296299860602	0	0.0585695338085213	0.0354589622861982	GeneID:554327,Genbank:XM_017316088.1,MGI:MGI:1914305	RIKEN cDNA 2610042L04 gene		GO:0007416,GO:0010821,GO:0060025,GO:0001933,GO:0005515,GO:0005575	synapse assembly|regulation of mitochondrion organization|regulation of synaptic activity|negative regulation of protein phosphorylation|protein binding|cellular_component
2610044O15Rik8	163.859593056693	163.812645578314	163.918277404668	1.0006448331628	0.000929997791677051	0.993826015652036	1	4.52334406074495	5.16282984513188	4.73184675796924	5.98579313138988	5.98667904813103	4.50034418632337	4.88186196300461	4.95070856719325	5.69475726068003	GeneID:72139,Genbank:NM_153780.3,MGI:MGI:1919389	RIKEN cDNA 2610044O15 gene		GO:0003700,GO:0005575,GO:0006355	DNA binding transcription factor activity|cellular_component|regulation of transcription, DNA-templated
2610301B20Rik	430.375781684065	439.628338614888	418.810085520535	0.952645789031835	-0.0699882012121448	0.706837158617417	0.938495561704272	11.4921430020306	9.64037567348857	9.89035650443545	10.0712687905645	12.0561067508719	7.82533141634582	8.89192763269479	10.5494642583659	11.1944258529082	GeneID:67157,Genbank:XM_006538200.3,MGI:MGI:1914407	RIKEN cDNA 2610301B20 gene		GO:0005886,GO:0008150,GO:0030054,GO:0097546,GO:0003674,GO:0005737,GO:0005829	plasma membrane|biological_process|cell junction|ciliary base|molecular_function|cytoplasm|cytosol
2610305D13Rik	131.036780176833	109.177753401786	158.360563645641	1.45048380930552	0.536534191871655	0.292875806785733	0.639515996132079	2.36854087935855	2.26511507039383	2.43615487075411	2.6261780141671	2.43364501912627	4.16158713355221	1.41459300197244	5.68870239087424	1.8138580661401	GeneID:112422,Genbank:NM_145078.2,MGI:MGI:2148252	RIKEN cDNA 2610305D13 gene		GO:0005634,GO:0006355,GO:0008150,GO:0003674,GO:0003700,GO:0005575	nucleus|regulation of transcription, DNA-templated|biological_process|molecular_function|DNA binding transcription factor activity|cellular_component
2610318N02Rik	8.43445277800052	8.08815858222835	8.86732052271575	1.09633366267069	0.13268694083613	0.844522866450605	0.990852229018266	0.252330905923392	0.25854911473478	0.473931865675241	0.266455337527845	0.186672046727621	0.19675379285592	0.311798714219304	0.327262720173768	0.366907872787708	GeneID:70458,Genbank:XM_006522540.1,MGI:MGI:1917708	RIKEN cDNA 2610318N02 gene		GO:0003674,GO:0005575,GO:0008150	molecular_function|cellular_component|biological_process
2610507B11Rik	4984.54367100553	4755.06680865208	5271.38974894733	1.10858374047569	0.148717752980073	0.393485090714003	0.734338279316851	31.4481953678537	33.7357678368532	30.9406742366505	31.6944090063471	34.0696032089085	40.200667529986	36.2207224219532	30.1102990472808	28.4678422278339	GeneID:72503,Genbank:XM_006534313.2,MGI:MGI:1919753	RIKEN cDNA 2610507B11 gene		GO:0008150,GO:0003674,GO:0005575,GO:0005576	biological_process|molecular_function|cellular_component|extracellular region
2610524H06Rik	42.8000349736731	46.089589305426	38.6880920589819	0.839410648739003	-0.252551329560247	0.530683489505474	0.841068387082495	2.52878290428305	2.3705807456291	3.23377002103064	3.1248584953993	2.70664590927182	1.00687972724998	2.06100599827607	3.22545211708946	2.69127895345532	GeneID:330173,Genbank:NM_181075.3,MGI:MGI:2447819	RIKEN cDNA 2610524H06 gene		GO:0003674,GO:0005575,GO:0008150	molecular_function|cellular_component|biological_process
2610528A11Rik	1.13607607336235	0.922123318429214	1.40351701702876	1.52204915435776	0.60601495122193	0.830839351786773	0.990852229018266	0	0.0689122309775901	0	0.213058533777225	0.0663393605213681	0.083906643937498	0.166210161151296	0.0775349066608044	0.0782348532981198	GeneID:70045,Genbank:NM_001206684.1,MGI:MGI:1917295	RIKEN cDNA 2610528A11 gene		GO:0005615,GO:0006935,GO:0008009,GO:0042742,GO:0048247,GO:0005125,GO:0005575,GO:0005576	extracellular space|chemotaxis|chemokine activity|defense response to bacterium|lymphocyte chemotaxis|cytokine activity|cellular_component|extracellular region
2610528J11Rik	109.024083544345	114.124667095712	102.648354105136	0.899440556694451	-0.152900156819082	0.555292210343341	0.859509984942563	5.33366350843916	6.04744823179092	6.19365668258448	5.67838547975828	4.82982487881795	3.81800481270197	4.97001252295568	4.83849818212772	5.5941619950745	GeneID:66451,Genbank:XM_006503272.2,MGI:MGI:1913701	RIKEN cDNA 2610528J11 gene		GO:0016020,GO:0016021,GO:0003674,GO:0005768,GO:0005886	membrane|integral component of membrane|molecular_function|endosome|plasma membrane
2700049A03Rik	207.543166661835	226.111380105222	184.3328998576	0.815230528299015	-0.29472001713126	0.138674197163518	0.444694352453438	2.0862961278825	2.16172807547959	1.65210760929211	1.9885463152541	2.05018903387199	1.22830970876138	1.72830980848609	1.68453432064719	1.52704045607616	GeneID:76967,Genbank:NM_001163378.1,MGI:MGI:1924217	RIKEN cDNA 2700049A03 gene		GO:0005813,GO:0005814,GO:0005856,GO:0007224,GO:0030030,GO:0036064,GO:0042995,GO:0060271,GO:0005515,GO:0070201,GO:0005737	centrosome|centriole|cytoskeleton|smoothened signaling pathway|cell projection organization|ciliary basal body|cell projection|cilium assembly|protein binding|regulation of establishment of protein localization|cytoplasm
2700060E02Rik	1495.08498750134	1355.82189749749	1669.16385000616	1.23110849078852	0.299957904166638	0.0433598103971615	0.229937619862806	50.3395979653161	48.4059590771778	49.6188280006734	54.579670222322	54.0053357331489	57.048071645791	59.2075817366324	59.8197722650401	63.3758267768785	GeneID:68045,Genbank:NM_026528.3,MGI:MGI:1915295	RIKEN cDNA 2700060E02 gene		GO:0005654,GO:0005737,GO:0005813,GO:0005856,GO:0006351,GO:0006355,GO:0006388,GO:0006469,GO:0042802,GO:0045944,GO:0048471,GO:0000993,GO:0072669,GO:0003723,GO:0072686,GO:0005634	nucleoplasm|cytoplasm|centrosome|cytoskeleton|transcription, DNA-templated|regulation of transcription, DNA-templated|tRNA splicing, via endonucleolytic cleavage and ligation|negative regulation of protein kinase activity|identical protein binding|positive regulation of transcription by RNA polymerase II|perinuclear region of cytoplasm|RNA polymerase II core binding|tRNA-splicing ligase complex|R…
2700062C07Rik	183.400528166026	186.265462889502	179.819359761681	0.965392923476937	-0.0508118433090602	0.818612452488752	0.987301842753386	11.7258074179923	9.38969212320233	9.62375598555267	11.237598944343	9.67089026577199	8.60530929684572	8.58398175294743	8.57662287283991	12.0354315015596	GeneID:68046,Genbank:NM_026529.4,MGI:MGI:1915296	RIKEN cDNA 2700062C07 gene		GO:0003674,GO:0005575,GO:0008150	molecular_function|cellular_component|biological_process
2700081O15Rik	843.362774511555	940.416552085727	722.04555254384	0.767793326204684	-0.381210074808324	0.0200263365644954	0.141503315764172	5.92816012635783	6.97024616134474	6.55019659994672	6.13262872054583	6.33524762545063	2.91172276480627	5.89449718466553	4.99188324217031	4.9738102606103	GeneID:108899,Genbank:NM_175381.6,MGI:MGI:1919667	RIKEN cDNA 2700081O15 gene	zf-BED	GO:0008150,GO:0003674,GO:0003676,GO:0005575	biological_process|molecular_function|nucleic acid binding|cellular_component
2700094K13Rik	279.359406673335	285.366239526921	271.850865606351	0.952638497311468	-0.0699992438989381	0.794057818055835	0.980392393542413	23.9749355424394	20.4587838547834	26.209469978846	25.6304750618664	22.9896390627802	14.1683411546898	23.48003631283	22.1629852026455	27.025630461646	GeneID:72657,Genbank:NM_001037279.2,MGI:MGI:1919907	RIKEN cDNA 2700094K13 gene
2700097O09Rik	96.2093087729446	93.2411642505113	99.9194894259862	1.07162421478921	0.0997990862944351	0.640474575486545	0.90338012414104	2.92564770844248	3.15552069164495	3.0408406769534	3.08941326385631	3.94902020111451	2.15158793321497	4.26206746365915	3.26632818175183	3.58240757682487	GeneID:72658,Genbank:NM_028314.2,MGI:MGI:1919908	RIKEN cDNA 2700097O09 gene
2810004N23Rik	235.080218849554	232.820443281588	237.904938309511	1.0218386966207	0.0311674761660484	0.862107058690848	0.991629958210873	9.71273145549982	9.57511016008738	9.35821923144676	9.90675932020586	9.6530969923336	7.94065278386214	12.4109199492379	7.84662231952251	9.32976100025798	GeneID:66523,Genbank:NM_025615.2,MGI:MGI:1913773	RIKEN cDNA 2810004N23 gene		GO:0005694,GO:0008150	chromosome|biological_process
2810006K23Rik	123.093869392432	137.512128450254	105.071045570155	0.764085661056178	-0.388193708127253	0.101750156600251	0.379049124577593	2.48927067140363	2.78577693726908	2.23584880360322	3.16924568993623	2.97780804540291	1.27747865394841	2.44328936892405	1.93352673485381	2.34117798494624	GeneID:72650,Genbank:NM_001134717.2,MGI:MGI:1919900	RIKEN cDNA 2810006K23 gene		GO:0005762,GO:0006412,GO:0006415,GO:0016150,GO:0070126,GO:0072344,GO:0003747,GO:0004045,GO:0005739	mitochondrial large ribosomal subunit|translation|translational termination|translation release factor activity, codon nonspecific|mitochondrial translational termination|rescue of stalled ribosome|translation release factor activity|aminoacyl-tRNA hydrolase activity|mitochondrion
2810021J22Rik	146.320563001822	162.357506169292	126.274384042485	0.77775513446737	-0.362612080928206	0.103753119875759	0.382860344677115	1.4113039484409	1.46154894032982	1.4418044679636	1.21933870095216	1.36231525150812	0.725007207494379	1.23099631895577	1.00057663427198	1.1412975185007	GeneID:69944,Genbank:XM_017314749.1,MGI:MGI:1917194	RIKEN cDNA 2810021J22 gene	zf-C2H2	GO:0005634,GO:0008150,GO:0043565,GO:0003674,GO:0003700,GO:0005575	nucleus|biological_process|sequence-specific DNA binding|molecular_function|DNA binding transcription factor activity|cellular_component
2810403A07Rik	1332.97412479281	1425.48938145062	1217.33005397055	0.853973428221376	-0.227736914467413	0.115233470985621	0.403885185084148	20.0802377780094	19.9927630468069	20.9414922421903	19.5505812842494	20.7660983049615	16.7328104896639	16.1047985654436	17.1219259752181	15.3666776829791	GeneID:74200,Genbank:XM_017319752.1,MGI:MGI:1921450	RIKEN cDNA 2810403A07 gene		GO:0005515,GO:0005634,GO:0005681,GO:0005737,GO:0006376,GO:0006397,GO:0008380,GO:0003723	protein binding|nucleus|spliceosomal complex|cytoplasm|mRNA splice site selection|mRNA processing|RNA splicing|RNA binding
2810408A11Rik	22.696718665778	29.0896562434409	14.7055466936995	0.505524938852285	-0.984145829126965	0.031525709243395	0.190848959696826	0.67821162209005	0.629775636495492	0.545926160282372	0.716175079774716	0.898941197094053	0.211532881423088	0.523780249397163	0.195469410372882	0.419122273692137	GeneID:70419,Genbank:XM_006534171.3,MGI:MGI:1917669	RIKEN cDNA 2810408A11 gene		GO:0000164,GO:0004864,GO:0043666	protein phosphatase type 1 complex|protein phosphatase inhibitor activity|regulation of phosphoprotein phosphatase activity
2810417H13Rik	64.9325152808593	67.6614924878781	61.5212937720858	0.909251207887671	-0.13724915766823	0.631509913304441	0.903372823696172	1.87445815828805	1.17858102950529	1.44026047490917	1.37207196532196	2.24814560171533	1.16927968325804	1.34235420472337	1.79262523200523	1.28846608833502	GeneID:68026,Genbank:NM_026515.2,MGI:MGI:1915276	RIKEN cDNA 2810417H13 gene		GO:0005634,GO:0005737,GO:0005813,GO:0006260,GO:0006281,GO:0006974,GO:0007098,GO:0009411,GO:0019985,GO:0048471,GO:0003682,GO:0051726	nucleus|cytoplasm|centrosome|DNA replication|DNA repair|cellular response to DNA damage stimulus|centrosome cycle|response to UV|translesion synthesis|perinuclear region of cytoplasm|chromatin binding|regulation of cell cycle
2810428I15Rik	414.700573409324	414.592378214881	414.835817402379	1.00058717718967	0.000846869012896562	0.926838834284147	1	37.8396082874786	30.4906746831193	35.6439029413457	33.5955129647915	33.9182029874916	22.91669899449	38.0414707275499	30.409369663828	39.7437577000304	GeneID:66462,Genbank:XM_006509716.2,MGI:MGI:1913712	RIKEN cDNA 2810428I15 gene		GO:0003674,GO:0005575,GO:0008150	molecular_function|cellular_component|biological_process
2810459M11Rik	16.2068228923254	17.3264427664929	14.8072980496161	0.854606929372224	-0.226667080079413	0.741440601191944	0.955840627167742	0.213697233746589	0.218963390173165	0.39317828235287	0.257896129747755	0.406520272279245	0.0952167859753054	0.320644399747291	0.281555758321552	0.284097503900948	GeneID:72792,Genbank:NM_001144992.1,MGI:MGI:1920042	RIKEN cDNA 2810459M11 gene		GO:0005515,GO:0005575,GO:0008150	protein binding|cellular_component|biological_process
2810474O19Rik	2359.97021530003	1996.19004096993	2814.69543321266	1.41003380211486	0.495729748126875	0.158265995014965	0.477028026069599	14.8942772878543	17.097324325392	15.0442434677279	17.1411213901807	20.747124510581	32.2213490471394	13.4249862594985	20.8142658694627	22.6380138834731	GeneID:67246,Genbank:XM_006507086.3,MGI:MGI:1914496	RIKEN cDNA 2810474O19 gene		GO:0003674,GO:0005575,GO:0008150	molecular_function|cellular_component|biological_process
2900011O08Rik	2.20020426453408	1.1015613560672	3.57350790011769	3.2440389093494	1.69779112349747	0.237939406609133	0.579409962606309	0	0.0264365595157602	0	0.0181633120811437	0.00848317939008022	0.0107296046713039	0.0743897304476198	0.0198296310675129	0.0300129646955575	GeneID:67254,Genbank:NM_144518.3,MGI:MGI:1914504	RIKEN cDNA 2900011O08 gene		GO:0021822,GO:0005515,GO:0007026,GO:0015630	negative regulation of cell motility involved in cerebral cortex radial glia guided migration|protein binding|negative regulation of microtubule depolymerization|microtubule cytoskeleton
2900026A02Rik	1734.78171277004	1825.45449889773	1621.44073011042	0.888239466439455	-0.170979420034123	0.25964029436722	0.60244921642847	7.70322372148303	9.57882315345391	8.29954781787614	8.9514512141012	9.13313279054749	6.31151949430858	7.56976106678833	7.52309011568537	8.05586115995934	GeneID:243219,Genbank:XM_006534937.3,MGI:MGI:1920194	RIKEN cDNA 2900026A02 gene		GO:0003674,GO:0005575,GO:0008150	molecular_function|cellular_component|biological_process
2900092C05Rik	0	0	0					0	0	0	0	0	0	0	0	0	GeneID:73090,Genbank:XM_017312332.1,MGI:MGI:1920340	RIKEN cDNA 2900092C05 gene		GO:0003674,GO:0008150	molecular_function|biological_process
3010026O09Rik	53.1302653981363	58.9179066640483	45.8957138157463	0.778977333282478	-0.360346745594933	0.272658310943047	0.617405749432795	2.02279905747969	1.48411763453112	1.7421618329165	1.55587145392917	1.47797317939551	0.685429912558186	1.82063802259145	1.00764913076861	1.45249383824604	GeneID:68067,Genbank:NM_026543.3,MGI:MGI:1915317	RIKEN cDNA 3010026O09 gene		GO:0006281,GO:0006974,GO:0007095,GO:0010212,GO:0030870,GO:0045860,GO:0071168,GO:1905168,GO:2001032,GO:0003682,GO:0005634,GO:0005654	DNA repair|cellular response to DNA damage stimulus|mitotic G2 DNA damage checkpoint|response to ionizing radiation|Mre11 complex|positive regulation of protein kinase activity|protein localization to chromatin|positive regulation of double-strand break repair via homologous recombination|regulation of double-strand break repair via nonhomologous end joining|chromatin binding|nucleus|nucleoplasm
3110001I22Rik	56.3193219429984	36.6546436430311	80.9001698179575	2.20709197464367	1.14214675132006	0.000123086157135528	0.00339160351827396	1.29399862153079	1.26120932224908	1.55817130901616	0.999827756273012	1.40090940095403	3.15001478916193	2.49593806242839	2.80165238146415	2.34966799626085	GeneID:66598,Genbank:NM_025653.2,MGI:MGI:1913848	RIKEN cDNA 3110001I22 gene
3110002H16Rik	707.99370885818	733.427507599278	676.201460431808	0.921974501127197	-0.117201244022384	0.448936740066681	0.780783888167769	15.7733392609293	16.2418553611311	16.4064907113521	15.4635941726998	16.4998261509071	13.0462459029467	15.4481873104373	14.9291072288981	12.7306773613477	GeneID:76482,Genbank:XM_006526341.2,MGI:MGI:1916528	RIKEN cDNA 3110002H16 gene		GO:0010506,GO:0016020,GO:0031902,GO:0035658,GO:0005764,GO:0005768,GO:0006914	regulation of autophagy|membrane|late endosome membrane|Mon1-Ccz1 complex|lysosome|endosome|autophagy
3110009E18Rik	24.248111227993	22.1930018762416	26.8169979176822	1.20835378950653	0.273042917940067	0.502629102700648	0.818580383910445	0.257027322141176	0.203506432105696	0.313475810574977	0.444133046513554	0.242004523813704	0.291513891621087	0.274292595907308	0.309783308138343	0.46207460229202	GeneID:73103,Genbank:XM_006529893.2,MGI:MGI:1920353	RIKEN cDNA 3110009E18 gene		GO:0003674,GO:0005575,GO:0008150	molecular_function|cellular_component|biological_process
3110035E14Rik	3.27486967863096	3.49220426415107	3.00320144673082	0.859973019780065	-0.217636696514588	0.97495638596752	1	0.0319075478779815	0.0490407718409709	0.119858513879587	0.0505403989757083	0.0629464155056847	0	0.177422958342236	0.0183923405822304	0.0185583775002757	GeneID:76982,Genbank:NM_178399.4,MGI:MGI:1924232	RIKEN cDNA 3110035E14 gene		GO:0003674,GO:0005575,GO:0008150	molecular_function|cellular_component|biological_process
3110040M04Rik	4.14288207437794	3.72233657374922	4.66856395016382	1.25420253049862	0.326770335502865	0.746978541394561	0.957922734308085	0.0296643392902937	0.243162878035277	0.318377299328425	0.0313248252694637	0	0.0740179962855875	0.21993269865294	0	0.310565893722525	GeneID:73176,Genbank:XM_993996.5,MGI:MGI:1920426	RIKEN cDNA 3110040M04 gene		GO:0003674,GO:0005575,GO:0008150	molecular_function|cellular_component|biological_process
3110040N11Rik	166.843107386034	161.927076284327	172.988146263169	1.06830895877735	0.0953289399429467	0.613852773653275	0.897814581206493	3.13343092794858	3.05100279825604	3.3444250728228	3.3819505770154	2.86878770891996	2.59176395574049	3.87189881023131	2.95377107131906	3.42347407077779	GeneID:67290,Genbank:XM_011250896.2,MGI:MGI:1914540	RIKEN cDNA 3110040N11 gene		GO:0003674,GO:0005575,GO:0008150	molecular_function|cellular_component|biological_process
3110043O21Rik	365.546501374439	331.687724323982	407.869972687511	1.22968063867542	0.298283680748461	0.0868537383655086	0.344735590188621	5.29133649498474	5.10450232580863	4.96913560351771	4.96338518432369	5.94112765158539	5.67090937442838	7.33827292172988	5.7107581182729	5.79505241601329	GeneID:73205,Genbank:NM_001081343.1,MGI:MGI:1920455	RIKEN cDNA 3110043O21 gene		GO:0005634,GO:0005737,GO:0005764,GO:0005768,GO:0005776,GO:0031410,GO:0031965,GO:0006897,GO:0032045,GO:0034063,GO:0042995,GO:0043005,GO:0043204,GO:0044295,GO:0044304,GO:0000932,GO:0001933,GO:0005085,GO:0005515,GO:0005576,GO:0005615,GO:0006914,GO:0010494,GO:0010506,GO:0016239,GO:0017112,GO:0048675,GO:0017137,GO:0110053,GO:0030425,GO:1902774,GO:1903432,GO:1904425,GO:1990316,GO:2000785	nucleus|cytoplasm|lysosome|endosome|autophagosome|cytoplasmic vesicle|nuclear membrane|endocytosis|guanyl-nucleotide exchange factor complex|stress granule assembly|cell projection|neuron projection|perikaryon|axonal growth cone|main axon|P-body|negative regulation of protein phosphorylation|guanyl-nucleotide exchange factor activity|protein binding|extracellular region|extracellular space|autoph…
3110052M02Rik	374.125354882532	435.814128642565	297.01438768249	0.68151619730091	-0.553180149539913	0.00175713687466855	0.0271368387347661	3.3786923964745	3.5571025929843	3.480573275305	3.44713023095257	3.65681045962434	1.72886822512633	2.46260972398679	2.36343126833493	2.54264372331748	GeneID:73229,Genbank:XM_017317664.1,MGI:MGI:1920479	RIKEN cDNA 3110052M02 gene		GO:0006355,GO:0003700,GO:0005575,GO:0005634	regulation of transcription, DNA-templated|DNA binding transcription factor activity|cellular_component|nucleus
3110062M04Rik	154.906148476651	192.540233299747	107.863542447782	0.560213003792615	-0.835952622918392	0.000154018487406954	0.00404125788013819	2.93899870194008	2.81978854533	3.09697628130759	2.55334362654934	3.070295763825	0.750001058001493	1.94788177298802	1.57090691603467	1.9735903139409	GeneID:78412,Genbank:NM_001135611.1,MGI:MGI:1925662	RIKEN cDNA 3110062M04 gene		GO:0005737,GO:0006281,GO:0006303,GO:0006974,GO:2001033,GO:0003674,GO:0005634	cytoplasm|DNA repair|double-strand break repair via nonhomologous end joining|cellular response to DNA damage stimulus|negative regulation of double-strand break repair via nonhomologous end joining|molecular_function|nucleus
3110067G11Rik	0	0	0					0	0	0	0	0	0	0	0	0	GeneID:73187,Genbank:XM_017319868.1,MGI:MGI:1920437	RIKEN cDNA 3110067G11 gene
3110079O15Rik	0	0	0					0	0	0	0	0	0	0	0	0	GeneID:73234,Genbank:XM_006529895.3,MGI:MGI:1920484	RIKEN cDNA 3110079O15 gene		GO:0005737,GO:0016020,GO:0016021,GO:0031012,GO:0051216,GO:0071944,GO:0005515,GO:0005576,GO:0005578	cytoplasm|membrane|integral component of membrane|extracellular matrix|cartilage development|cell periphery|protein binding|extracellular region|proteinaceous extracellular matrix
3110082I17Rik	177.467508448622	165.765438003242	192.095096505348	1.15883684089557	0.212677455558439	0.327495610422199	0.672536290923648	5.09417093709367	3.77807360977902	4.68634372083997	4.53399944685084	4.54627182504261	5.50805484382072	5.51538603453956	3.887251016958	4.88176526390959	GeneID:73212,Genbank:NM_028469.3,MGI:MGI:1920462	RIKEN cDNA 3110082I17 gene		GO:0005575,GO:0008150	cellular_component|biological_process
3110082J24Rik	0	0	0					0	0	0	0	0	0	0	0	0	GeneID:433868,Genbank:NM_001256263.1,MGI:MGI:3641994	RIKEN cDNA 3110082J24 gene		GO:0003674,GO:0005575,GO:0008150	molecular_function|cellular_component|biological_process
3300002I08Rik	11.4388763033112	14.2467486444654	7.92903587686854	0.556550555831477	-0.845415350115173	0.177889876005153	0.504852712831595	0.185934658570212	0.207836356193051	0.417256312969587	0.196342505196299	0.350134204666635	0.147617672778337	0.208867822191455	0.116920989565628	0.0983137451685149	GeneID:69277,Genbank:XM_006500134.3,MGI:MGI:1916527	RIKEN cDNA 3300002I08 gene		GO:0003674,GO:0005575,GO:0008150	molecular_function|cellular_component|biological_process
3425401B19Rik	117.706386911298	51.997043942685	199.843065622065	3.84335436149691	1.94236600060194	0.259756634877406	0.602487853007835	0.324568681557401	0.48188286997826	0.469204189802355	0.342736682527511	0.320150504319119	0.239652066399909	4.92732144749143	0.351270702714452	0.37755756977274	GeneID:100504518,Genbank:XM_006518317.3,MGI:MGI:3588196	RIKEN cDNA 3425401B19 gene		GO:0003674,GO:0005575,GO:0008150	molecular_function|cellular_component|biological_process
3632451O06Rik	168.913332010188	161.984671832186	177.574157232691	1.09624049747531	0.13256433703292	0.519021751899326	0.831534428462166	2.5812360705519	2.54312082519809	3.01390072043755	2.09670992235997	2.69998421616507	1.20320020963428	3.2246162143361	2.77957774171453	3.71206375063045	GeneID:67419,Genbank:XM_006519450.3,MGI:MGI:1914669	RIKEN cDNA 3632451O06 gene		GO:0016020,GO:0016021,GO:0003674,GO:0005575,GO:0008150	membrane|integral component of membrane|molecular_function|cellular_component|biological_process
3830403N18Rik	6.24711052133485	7.26148447014047	4.97914308532782	0.685692175725538	-0.544367034848332	0.568353732271413	0.867389102481302	0.335485409011782	0.381947555858197	0.280050647899006	0.157450881266454	0.367687364766527	0.139516325843288	0.184244694765952	0.085947785096141	0.390256555601472	GeneID:70691,Genbank:XM_011247677.1,MGI:MGI:1917941	RIKEN cDNA 3830403N18 gene		GO:0051321,GO:0000800,GO:0002244,GO:0003674	meiotic cell cycle|lateral element|hematopoietic progenitor cell differentiation|molecular_function
3830406C13Rik	538.044242688808	592.458360828106	470.026595014685	0.793349585543376	-0.333971372470289	0.0509845944173832	0.253191367127246	3.99017443433709	3.82989436202035	3.92134268003479	4.28967584753787	4.00698832651085	2.13668898508135	3.40089444972898	3.1660193797488	3.4322733252392	GeneID:218734,Genbank:XM_006517987.3,MGI:MGI:1917937	RIKEN cDNA 3830406C13 gene		GO:0003674,GO:0005575,GO:0008150	molecular_function|cellular_component|biological_process
3830417A13Rik	0	0	0					0	0	0	0	0	0	0	0	0	GeneID:70696,Genbank:NM_027512.2,MGI:MGI:1917946	RIKEN cDNA 3830417A13 gene		GO:0003674,GO:0005575,GO:0008150	molecular_function|cellular_component|biological_process
4430402I18Rik	139.978475498024	125.237005471152	158.405313031615	1.26484430409112	0.338959807417639	0.0970493532142618	0.36881195202846	2.9043856706831	1.85538163206095	2.36674679122064	2.36648230394309	3.1477979783637	1.92358052265175	3.478105861666	3.12097136980634	3.71223827172827	GeneID:381218,Genbank:NM_198651.2,MGI:MGI:1918036	RIKEN cDNA 4430402I18 gene		GO:0003674,GO:0005575,GO:0008150	molecular_function|cellular_component|biological_process
4833420G17Rik	1010.70050536007	1078.34689274372	926.142521130516	0.858853980442291	-0.219515224989016	0.17764245601466	0.504511282885367	8.68152562483533	8.59004139622459	9.86144637349141	9.60814984244204	8.49719410473433	5.52241728757857	8.3794476378166	7.59444353818588	8.12243580543687	GeneID:67392,Genbank:XM_006517749.1,MGI:MGI:1914642	RIKEN cDNA 4833420G17 gene		GO:0003674,GO:0005575,GO:0008150	molecular_function|cellular_component|biological_process
4833423E24Rik	2.29164296623543	3.26706908317234	1.07236032006429	0.328233132745091	-1.6072072191241	0.354227838291424	0.697330362630485	0.301748828151712	0.0309184846403906	0.0971570369820037	0.0955918406739361	0.0297641285187859	0	0.0372863150831987	0.0347871747392096	0.0702024321583128	GeneID:228151,Genbank:NM_001081664.2,MGI:MGI:2687041	RIKEN cDNA 4833423E24 gene		GO:0006631,GO:0006633,GO:0008150,GO:0016020,GO:0016021,GO:0016491,GO:0046872,GO:0055114,GO:0005575,GO:0005783,GO:0006629	fatty acid metabolic process|fatty acid biosynthetic process|biological_process|membrane|integral component of membrane|oxidoreductase activity|metal ion binding|oxidation-reduction process|cellular_component|endoplasmic reticulum|lipid metabolic process
4833427G06Rik	226.641750125799	202.795154928844	256.449994121993	1.2645765339511	0.338654353577187	0.0623237991667964	0.285164900215853	14.8269640320585	13.8478905851948	14.4346105374231	13.7863991636907	17.9902073832966	13.1777820303181	17.9159541190412	16.8663933472667	24.2687543376702	GeneID:235345,Genbank:NM_177702.3,MGI:MGI:1921013	RIKEN cDNA 4833427G06 gene		GO:0048741,GO:0003674,GO:0005575,GO:0008150	skeletal muscle fiber development|molecular_function|cellular_component|biological_process
4833439L19Rik	2384.92699704215	2508.48200413575	2230.48323817514	0.889176495784193	-0.169458281771848	0.224622078173185	0.563785873305945	51.3227830105192	51.4004990874468	50.2674345787198	53.8266764625237	52.7826182902672	44.7131070777008	40.9457680033171	43.0348175602905	45.6051756481313	GeneID:97820,Genbank:NM_001252648.1,MGI:MGI:1921162	RIKEN cDNA 4833439L19 gene		GO:0016491,GO:0055114,GO:0003674,GO:0005737,GO:0008150	oxidoreductase activity|oxidation-reduction process|molecular_function|cytoplasm|biological_process
4921501E09Rik	0	0	0					0	0	0	0	0	0	0	0	0	GeneID:74042,Genbank:NM_001009544.2,MGI:MGI:1921292	RIKEN cDNA 4921501E09 gene		GO:0003674,GO:0005575,GO:0008150	molecular_function|cellular_component|biological_process
4921504E06Rik	1.79867819132916	1.65856196805998	1.97382347041563	1.19008123207143	0.251060051774276	0.934784728271857	1	0.050743191161241	0	0.0272304736052356	0.133958958362926	0.0250262258254263	0.0633068091983518	0	0.0584993906542596	0.0885412411577524	GeneID:70909,Genbank:NM_027600.4,MGI:MGI:1918087	RIKEN cDNA 4921504E06 gene		GO:0003674,GO:0005575,GO:0008150	molecular_function|cellular_component|biological_process
4921507P07Rik	25.9906890016869	24.1652595104839	28.2724758656907	1.16996367671636	0.22646373986454	0.646109279991465	0.906282481473407	0.589717173393995	0.453187212344108	0.454913733023747	0.408664646882594	0.59986747600112	0.735726542274719	0.432664507933529	0.403664878316707	0.621682103554903	GeneID:70821,Genbank:XM_006506605.1,MGI:MGI:1918071	RIKEN cDNA 4921507P07 gene		GO:0005856,GO:0008150,GO:0003674,GO:0005737,GO:0005813	cytoskeleton|biological_process|molecular_function|cytoplasm|centrosome
4921509C19Rik	0.142741802484915	0	0.321169055591059	Inf	Inf	0.860572117958278	0.990852229018266	0	0	0	0	0	0.0161285082168188	0	0	0	GeneID:381393,Genbank:XM_006499822.3,MGI:MGI:2685851	RIKEN cDNA 4921509C19 gene		GO:0035174,GO:0004674,GO:0035404,GO:0004679,GO:0035556,GO:0004715,GO:0005524,GO:0005634,GO:0005737,GO:0006468,GO:0042149,GO:0016301,GO:0016310,GO:0016740,GO:0000166,GO:0031588,GO:0004672,GO:0032007	histone serine kinase activity|protein serine/threonine kinase activity|histone-serine phosphorylation|AMP-activated protein kinase activity|intracellular signal transduction|non-membrane spanning protein tyrosine kinase activity|ATP binding|nucleus|cytoplasm|protein phosphorylation|cellular response to glucose starvation|kinase activity|phosphorylation|transferase activity|nucleotide binding|nuc…
4921511H03Rik	0	0	0					0	0	0	0	0	0	0	0	0	GeneID:70920,Genbank:XM_006503604.3,MGI:MGI:1918170	RIKEN cDNA 4921511H03 gene		GO:0003674,GO:0005575,GO:0008150	molecular_function|cellular_component|biological_process
4921511M17Rik	0	0	0					0	0	0	0	0	0	0	0	0	GeneID:667256,Genbank:NM_001201358.1,MGI:MGI:1925342	RIKEN cDNA 4921511M17 gene		GO:0003674,GO:0005575,GO:0008150	molecular_function|cellular_component|biological_process
4921517D22Rik	0	0	0					0	0	0	0	0	0	0	0	0	GeneID:70900,Genbank:NM_183290.2,MGI:MGI:1918150	RIKEN cDNA 4921517D22 gene		GO:0003674,GO:0005575,GO:0008150	molecular_function|cellular_component|biological_process
4921524J17Rik	209.564166192495	225.102285507185	190.141517049132	0.84468941139677	-0.243507128648661	0.21693284644441	0.555407088123389	6.47114077827171	8.59039564941209	8.58748410365386	8.28083048646881	8.45833085458777	5.80644497256757	6.34182945915081	7.60726809602671	6.081423229664	GeneID:66714,Genbank:NM_025722.3,MGI:MGI:1913964	RIKEN cDNA 4921524J17 gene		GO:0003674,GO:0005575,GO:0008150	molecular_function|cellular_component|biological_process
4921524L21Rik	0	0	0					0	0	0	0	0	0	0	0	0	GeneID:70901,Genbank:NM_027598.1,MGI:MGI:1918151	RIKEN cDNA 4921524L21 gene		GO:0003674,GO:0005575,GO:0008150	molecular_function|cellular_component|biological_process
4921528I07Rik	0.121958951447182	0	0.27440764075616	Inf	Inf	0.860569275698617	0.990852229018266	0	0	0	0	0	0	0.0159744319641977	0	0	GeneID:77049,Genbank:XM_006512410.3,MGI:MGI:1924299	RIKEN cDNA 4921528I07 gene		GO:0003674,GO:0005575,GO:0008150	molecular_function|cellular_component|biological_process
4921530L21Rik	0	0	0					0	0	0	0	0	0	0	0	0	GeneID:66732,Genbank:XM_006519396.1,MGI:MGI:1913982	RIKEN cDNA 4921530L21 gene		GO:0008150,GO:0003674,GO:0005575,GO:0005737	biological_process|molecular_function|cellular_component|cytoplasm
4921536K21Rik	30.6995028503363	29.6455240269334	32.01697637959	1.0799936054597	0.111022770352739	0.76574699918385	0.967172333138446	0.738005250823305	0.557194081487252	0.708699598764832	0.471691085474713	0.766272827412594	0.508824247193169	0.719947756858553	0.559743978567305	0.881083428052622	GeneID:67430,Genbank:NM_026150.3,MGI:MGI:1914680	RIKEN cDNA 4921536K21 gene		GO:0003674,GO:0005575,GO:0008150	molecular_function|cellular_component|biological_process
4921539E11Rik	0.104316009812827	0.187768817663089	0	0	-Inf	1	1	0	0	0	0.0207701162521705	0	0	0	0	0	GeneID:70941,Genbank:XM_006503395.1,MGI:MGI:1918191	RIKEN cDNA 4921539E11 gene		GO:0003674,GO:0005575,GO:0008150	molecular_function|cellular_component|biological_process
4922502D21Rik	0.345867873252988	0.36562692738253	0.321169055591059	0.878406461718401	-0.187039427776942	1	1	0.0279827614438984	0	0	0.0295491197093345	0	0.0349110747477977	0	0	0	GeneID:381816,Genbank:XM_006506355.3,MGI:MGI:2685920	RIKEN cDNA 4922502D21 gene		GO:0003674,GO:0005575,GO:0008150	molecular_function|cellular_component|biological_process
4930401G09Rik	0	0	0					0	0	0	0	0	0	0	0	0	GeneID:73792,Genbank:XM_011248250.2,MGI:MGI:1921042	RIKEN cDNA 4930401G09 gene
4930402F06Rik	0	0	0					0	0	0	0	0	0	0	0	0	GeneID:74854,Genbank:NM_001272040.1,MGI:MGI:1922104	RIKEN cDNA 4930402F06 gene		GO:0030259,GO:0031982,GO:0005794,GO:0009247,GO:0016757	lipid glycosylation|vesicle|Golgi apparatus|glycolipid biosynthetic process|transferase activity, transferring glycosyl groups
4930402H24Rik	1748.36039122092	1896.74826954065	1562.87554332125	0.823976258958049	-0.279325324926585	0.0624672727745084	0.285337043756618	12.7562389435618	14.2298743791387	12.9902842825804	12.1442582769217	14.2320679498951	8.42263078359076	12.5516613834723	10.4132062415797	10.2468814115806	GeneID:228602,Genbank:XM_011239473.2,MGI:MGI:1923029	RIKEN cDNA 4930402H24 gene		GO:0003674,GO:0005575,GO:0008150	molecular_function|cellular_component|biological_process
4930402K13Rik	0	0	0					0	0	0	0	0	0	0	0	0	GeneID:75775,Genbank:NM_001270700.1,MGI:MGI:1923025	RIKEN cDNA 4930402K13 gene		GO:0003674,GO:0005575,GO:0008150	molecular_function|cellular_component|biological_process
4930404N11Rik	50.5803556046373	49.4667887357111	51.9723141907951	1.05065065914164	0.0712830535976564	0.786909161917626	0.976353248116642	3.95052170842076	4.49763855704099	4.39699664730066	3.55363240797927	3.96890735320645	2.73813335899634	5.2431533425626	4.38568669158208	3.99977094588316	GeneID:432479,Genbank:NM_001014836.3,MGI:MGI:1921072	RIKEN cDNA 4930404N11 gene		GO:0003674,GO:0005575,GO:0008150	molecular_function|cellular_component|biological_process
4930407I10Rik	0.0973407987718939	0.175213437789409	0	0	-Inf	1	1	0	0	0	0	0.0107324109895472	0	0	0	0	GeneID:328573,Genbank:NM_001166475.1,MGI:MGI:2685593	RIKEN cDNA 4930407I10 gene		GO:0003674,GO:0005575,GO:0008150	molecular_function|cellular_component|biological_process
4930415F15Rik	4.69674619453886	4.37204007887566	5.10262883911785	1.16710477192837	0.22293407874592	0.866106230295376	0.993854095250924	0.0806034837405889	0.0660718409880255	0.121112582033686	0.0340461322205839	0.0954075267358673	0.100560277134985	0.0995996209815944	0.0371695557612988	0.11251531216242	GeneID:73862,Genbank:XM_006514821.3,MGI:MGI:1921112	RIKEN cDNA 4930415F15 gene		GO:0003674,GO:0005575,GO:0008150	molecular_function|cellular_component|biological_process
4930415L06Rik	0	0	0					0	0	0	0	0	0	0	0	0	GeneID:245511,Genbank:NM_001033880.3,MGI:MGI:3588286	RIKEN cDNA 4930415L06 gene		GO:0003674,GO:0005575,GO:0008150	molecular_function|cellular_component|biological_process	mmu04922	Glucagon signaling pathway
4930415O20Rik	4.87065230166597	5.09688063593315	4.587866883832	0.900132298858916	-0.151791034688993	0.912930790444297	1	0.26949475729804	0.276135936143417	0.674892374088771	0.474299916182516	0.886087571628167	0.560365925943007	0.555012728932771	0.517812627522687	0.10449743656074	GeneID:73863,Genbank:NM_001201322.1,MGI:MGI:1921113	RIKEN cDNA 4930415O20 gene		GO:0003674,GO:0005575,GO:0008150	molecular_function|cellular_component|biological_process
4930426D05Rik	20.9498344562849	19.7136492198081	22.4950660018809	1.14109091376538	0.190413739578698	0.657878711171944	0.913392978961522	0.686733307081896	0.676592813234521	0.623655646913052	0.474152082442407	0.468958970376507	0.362476701809991	1.1423171075489	0.66990159354935	0.399424487383855	GeneID:74644,Genbank:NM_001271580.1,MGI:MGI:1921894	RIKEN cDNA 4930426D05 gene
4930427A07Rik	55.6132014381513	60.3480206041317	49.6946774806757	0.823468226185258	-0.280215110763689	0.316930379691896	0.663616801080962	1.25785640420738	0.745361263104259	1.17109704189336	0.736147398970371	1.24073388792692	0.945356524839768	0.78651341831236	0.61149735625779	0.846195635315103	GeneID:104732,Genbank:NM_134041.3,MGI:MGI:2144738	RIKEN cDNA 4930427A07 gene		GO:0003674,GO:0005575,GO:0008150	molecular_function|cellular_component|biological_process
4930430A15Rik	3.14286191453885	3.6507847026542	2.50795842939466	0.686964210070047	-0.541693156396336	0.733554241167113	0.95204523597716	0.0474076247492433	0.0728638414252561	0.0763214952515973	0.150183917515694	0.140286871480152	0.0591453825797188	0.0292901822448437	0.0273269880818499	0.137868412805078	GeneID:67575,Genbank:XM_006500082.2,MGI:MGI:1914825	RIKEN cDNA 4930430A15 gene		GO:0003674,GO:0005575,GO:0008150	molecular_function|cellular_component|biological_process
4930430F08Rik	104.511831380709	113.780271399903	92.9262813567159	0.816716995076486	-0.292091845807542	0.253058393827939	0.595776588527607	1.43607104512355	1.68356262611206	1.69402647094067	1.74870637799445	1.72279774422667	0.839322642867919	1.51872948777176	1.41693562248829	1.39962749762957	GeneID:68281,Genbank:NM_175128.2,MGI:MGI:1921197	RIKEN cDNA 4930430F08 gene		GO:0002244,GO:0003674,GO:0005575	hematopoietic progenitor cell differentiation|molecular_function|cellular_component
4930431P22Rik	1.23588936771506	0.711888412948797	1.89089056117289	2.65616145280467	1.4093428424986	0.503607286309112	0.819106474865316	0.0387240499189364	0.0396783294890008	0	0	0.0763938409050332	0	0.191401190906899	0	0.13513834522478	GeneID:73883,Genbank:XM_017316332.1,MGI:MGI:1921133	RIKEN cDNA 4930431P22 gene
4930432K21Rik	17.4645677137342	19.493692630007	14.9281615683932	0.765794447041504	-0.384970895987784	0.466369746617541	0.792109233894806	0.410188084326511	0.362983236436415	0.500273827510928	0.570968743983851	0.202302208322588	0.302396221715339	0.276468386865521	0.25793790730723	0.347021923540175	GeneID:74666,Genbank:XM_006531445.3,MGI:MGI:1921916	RIKEN cDNA 4930432K21 gene		GO:0003674,GO:0005575,GO:0008150	molecular_function|cellular_component|biological_process
4930432M17Rik	0.0973407987718939	0.175213437789409	0	0	-Inf	1	1	0	0	0	0	0.0445009374925947	0	0	0	0	GeneID:619318,Genbank:NM_001033814.1,MGI:MGI:3588188	RIKEN cDNA 4930432M17 gene		GO:0003674,GO:0005575,GO:0008150	molecular_function|cellular_component|biological_process
4930433I11Rik	0	0	0					0	0	0	0	0	0	0	0	0	GeneID:243944,Genbank:NM_207248.3,MGI:MGI:2685327	RIKEN cDNA 4930433I11 gene		GO:0003674,GO:0005575,GO:0008150	molecular_function|cellular_component|biological_process
4930435E12Rik	0	0	0					0	0	0	0	0	0	0	0	0	GeneID:74663,Genbank:XM_006522676.2,MGI:MGI:1921913	RIKEN cDNA 4930435E12 gene		GO:0003674,GO:0005575,GO:0008150	molecular_function|cellular_component|biological_process
4930438A08Rik	7.92178616863203	2.89305216592868	14.2077036720112	4.91097389785589	2.29600915453609	0.136185067055394	0.440451560967062	0.159944808770385	0	0.0572211140561609	0.0375328560026989	0.0350594593178289	0.665152983048743	0.0878398335060325	0.163904619183693	0.103365167936698	GeneID:73988,Genbank:XM_001477470.6,MGI:MGI:1921238	RIKEN cDNA 4930438A08 gene		GO:0003674,GO:0005575,GO:0008150	molecular_function|cellular_component|biological_process	mmu00250,mmu00270,mmu00280,mmu00350,mmu00360,mmu00380,mmu00400	Alanine, aspartate and glutamate metabolism|Cysteine and methionine metabolism|Valine, leucine and isoleucine degradation|Tyrosine metabolism|Phenylalanine metabolism|Tryptophan metabolism|Phenylalanine, tyrosine and tryptophan biosynthesis
4930439D14Rik	1.38166496342957	1.840644677628	0.80794032068154	0.438944208244862	-1.18789051641054	0.676775777265556	0.923172099679861	0.114343352796619	0.0781074162204769	0.0409069483544918	0.160991755657753	0	0	0.0470970321703071	0.0439403219157182	0.0443369933233722	GeneID:78167,Genbank:XM_017313158.1,MGI:MGI:1925417	RIKEN cDNA 4930439D14 gene		GO:0003674,GO:0005575,GO:0008150	molecular_function|cellular_component|biological_process
4930444G20Rik	0	0	0					0	0	0	0	0	0	0	0	0	GeneID:114671,Genbank:NM_053264.2,MGI:MGI:2149738	RIKEN cDNA 4930444G20 gene		GO:0016926,GO:0016929,GO:0004175,GO:0005634,GO:0006508	protein desumoylation|SUMO-specific protease activity|endopeptidase activity|nucleus|proteolysis	mmu03013,mmu04310	RNA transport|Wnt signaling pathway
4930444P10Rik	30.0835056493837	20.846924669325	41.629231874457	1.99690038385911	0.997762365181957	0.00863235644386706	0.0812517499911866	0.816563343847379	0.278895324513159	0.555046848497296	0.632332179475876	0.912840965118439	0.984780118675431	1.47987548194237	0.972755927463925	1.42481247815955	GeneID:75799,Genbank:XM_006495584.3,MGI:MGI:1923049	RIKEN cDNA 4930444P10 gene		GO:0003674,GO:0005575,GO:0008150	molecular_function|cellular_component|biological_process
4930447A16Rik	0	0	0					0	0	0	0	0	0	0	0	0	GeneID:74892,Genbank:NM_029113.1,MGI:MGI:1922142	RIKEN cDNA 4930447A16 gene		GO:0003674,GO:0005575,GO:0008150	molecular_function|cellular_component|biological_process
4930447C04Rik	0.348233912707192	0.187768817663089	0.54881528151232	2.92282439833567	1.54736315543189	0.819028524817828	0.987301842753386	0	0	0	0.0171153173451899	0	0	0.0400557481129676	0	0	GeneID:75801,Genbank:XM_011244201.2,MGI:MGI:1923051	RIKEN cDNA 4930447C04 gene		GO:0006310,GO:0007129,GO:0007275,GO:0007283,GO:0010705,GO:0048477,GO:0051090,GO:0051321,GO:0000801,GO:0003674,GO:0005694	DNA recombination|synapsis|multicellular organism development|spermatogenesis|meiotic DNA double-strand break processing involved in reciprocal meiotic recombination|oogenesis|regulation of DNA binding transcription factor activity|meiotic cell cycle|central element|molecular_function|chromosome
4930449I24Rik	0	0	0					0	0	0	0	0	0	0	0	0	GeneID:67410,Genbank:XM_006504863.3,MGI:MGI:1914660	RIKEN cDNA 4930449I24 gene		GO:0003674,GO:0005575,GO:0008150	molecular_function|cellular_component|biological_process
4930451I11Rik	0.117519999725666	0	0.26441999938275	Inf	Inf	0.860568668547796	0.990852229018266	0	0	0	0	0	0	0	0	0.111806330989373	GeneID:78118,Genbank:XM_006508347.2,MGI:MGI:1925368	RIKEN cDNA 4930451I11 gene		GO:0003674,GO:0005575,GO:0008150	molecular_function|cellular_component|biological_process
4930452B06Rik	66.555068898485	78.6325077439779	51.4582703416188	0.654414717500343	-0.611722900663326	0.0374065740758559	0.212474497045534	1.65688712205819	1.68056924577607	1.29329512032661	1.23711406709357	1.53528234349452	0.459359875565657	0.909943186395111	1.33131365077492	1.01236621226323	GeneID:74430,Genbank:XM_011244772.2,MGI:MGI:1926154	RIKEN cDNA 4930452B06 gene		GO:0003674,GO:0005575,GO:0008150	molecular_function|cellular_component|biological_process
4930453H23Rik	0.104882345842355	0.188788222516239	0	0	-Inf	1	1	0	0	0.0316163783921739	0	0	0	0	0	0	GeneID:100503481,Genbank:XM_006527553.2,MGI:MGI:1921933	RIKEN cDNA 4930453H23 gene		GO:0003674,GO:0005575,GO:0008150	molecular_function|cellular_component|biological_process
4930453N24Rik	818.40661052771	746.481203848928	908.313368876188	1.2167933555364	0.283084180166452	0.0790476585769601	0.326695486131494	7.89548406788816	7.57366668911417	8.11336159599166	7.5588850298453	8.07338327789891	9.96677862172112	7.48439962444166	9.02701004707079	9.42333638271891	GeneID:67609,Genbank:XM_006522489.2,MGI:MGI:1914859	RIKEN cDNA 4930453N24 gene		GO:0043065,GO:0003674,GO:0005634,GO:0006915	positive regulation of apoptotic process|molecular_function|nucleus|apoptotic process
4930467E23Rik	79.3492651719211	81.6721548148559	76.4456531182526	0.936006320532972	-0.0954098230158753	0.782774168959979	0.975239319531494	0.563036872172345	0.852826184423676	0.788202249950295	0.629020187348072	0.917572050581541	0.397031534240602	0.857058654757042	0.809020942298003	0.626481502192744	GeneID:626415,Genbank:XM_017312928.1,MGI:MGI:1923056	RIKEN cDNA 4930467E23 gene		GO:0003674,GO:0005575,GO:0008150	molecular_function|cellular_component|biological_process
4930469G21Rik	1.71294404940509	0	3.85412411116146	Inf	Inf	0.0091036923563904	0.0842280035738726	0	0	0	0	0	0.132984114919808	0.131713712610461	0.245771024887078	0.371984585492947	GeneID:100502590,Genbank:NM_001195189.1,MGI:MGI:1922183	RIKEN cDNA 4930469G21 gene		GO:0003674,GO:0005575,GO:0008150	molecular_function|cellular_component|biological_process
4930474N05Rik	0	0	0					0	0	0	0	0	0	0	0	0	GeneID:218921,Genbank:XM_006518825.2,MGI:MGI:3586330	RIKEN cDNA 4930474N05 gene		GO:0002244,GO:0003674,GO:0005575	hematopoietic progenitor cell differentiation|molecular_function|cellular_component
4930480E11Rik	0	0	0					0	0	0	0	0	0	0	0	0	GeneID:74910,Genbank:NM_001177966.2,MGI:MGI:1922160	RIKEN cDNA 4930480E11 gene		GO:0003674,GO:0005575,GO:0008150	molecular_function|cellular_component|biological_process
4930486L24Rik	116.853619531146	106.793769355693	129.428432250461	1.21194741070876	0.277327098187313	0.637994751388803	0.903372823696172	4.55491284621872	4.51538233624757	3.25908905069275	4.69256377379701	5.22346364693668	8.87051506250233	2.79131383527063	4.73883410586166	3.44620825016044	GeneID:214639,Genbank:NM_178098.2,MGI:MGI:1922258	RIKEN cDNA 4930486L24 gene		GO:0005764,GO:0006508,GO:0008234,GO:0030054,GO:0051603,GO:0004197,GO:0005576,GO:0005615	lysosome|proteolysis|cysteine-type peptidase activity|cell junction|proteolysis involved in cellular protein catabolic process|cysteine-type endopeptidase activity|extracellular region|extracellular space
4930488N24Rik	0	0	0					0	0	0	0	0	0	0	0	0	GeneID:75011,Genbank:XM_011246738.1,MGI:MGI:1922261	RIKEN cDNA 4930488N24 gene
4930502E18Rik	0.744476755155011	0.913232015338716	0.53353267992538	0.584224677808184	-0.775404795604992	0.973863951917197	1	0.0310407066810522	0.03180564506658	0.033314938403475	0.032778235965727	0.0306181663944776	0	0	0.0357853415357559	0.0361083938299014	GeneID:75013,Genbank:NM_029142.1,MGI:MGI:1922263	RIKEN cDNA 4930502E18 gene		GO:0003674,GO:0005575,GO:0008150	molecular_function|cellular_component|biological_process
4930503B20Rik	10.5012093662796	9.66151999454421	11.5508210809489	1.19554905309636	0.257673324702009	0.709754476280842	0.940762490589266	0.120962753870492	0.123943647785229	0.173100298508777	0.127733744278812	0.185602905566524	0.167680208344564	0.166078352934681	0.13945215567542	0.187614747322375	GeneID:75015,Genbank:XM_011240265.1,MGI:MGI:1922264	RIKEN cDNA 4930503B20 gene		GO:0003674,GO:0005739,GO:0008150	molecular_function|mitochondrion|biological_process
4930503E14Rik	1.14040405586565	0.555995077817314	1.87091527842607	3.36498532643629	1.75060021374384	0.410669781265109	0.749532293549194	0	0.0686398506179949	0.0359485303721292	0	0	0	0.0827766019962974	0	0.194814061572393	GeneID:74954,Genbank:XM_006519637.2,MGI:MGI:1922204	RIKEN cDNA 4930503E14 gene		GO:0003674,GO:0005575,GO:0008150	molecular_function|cellular_component|biological_process
4930503L19Rik	445.579500154361	500.495824860108	376.934094272178	0.753121355962427	-0.409045739235198	0.012134236996263	0.102280730348324	8.19821157291566	8.77178980283676	8.44352393281896	9.0566723344038	9.93720422886963	6.94325527265495	5.00671389618721	7.21572297858001	5.97874387734618	GeneID:269033,Genbank:XM_006525964.3,MGI:MGI:1922045	RIKEN cDNA 4930503L19 gene		GO:0005576,GO:0008285	extracellular region|negative regulation of cell proliferation
4930504O13Rik	0	0	0					0	0	0	0	0	0	0	0	0	GeneID:403200,Genbank:NM_207527.3,MGI:MGI:2685370	RIKEN cDNA 4930504O13 gene		GO:0003674,GO:0005575,GO:0008150	molecular_function|cellular_component|biological_process
4930505A04Rik	17.3867784356295	11.6527233242853	24.5543473248098	2.10717672096757	1.07531131262328	0.0219211904334224	0.149698913608341	0.494704970694131	0.675861361544538	0.766927890122808	0.638484600681588	1.03016062111236	0.480036713207826	1.35843115492302	2.1545483684425	1.85429289049511	GeneID:75087,Genbank:NM_001100394.1,MGI:MGI:1922337	RIKEN cDNA 4930505A04 gene		GO:0003674,GO:0005575,GO:0008150	molecular_function|cellular_component|biological_process
4930512M02Rik	0	0	0					0	0	0	0	0	0	0	0	0	GeneID:102631730,Genbank:NM_001305143.1,MGI:MGI:1922360	RIKEN cDNA 4930512M02 gene		GO:0003674,GO:0005575,GO:0008150	molecular_function|cellular_component|biological_process
4930513O06Rik	0	0	0					0	0	0	0	0	0	0	0	0	GeneID:75125,Genbank:NM_029174.1,MGI:MGI:1922375	RIKEN cDNA 4930513O06 gene		GO:0003674,GO:0005575,GO:0008150	molecular_function|cellular_component|biological_process
4930519F16Rik	0.531969272307908	0.738018577549307	0.27440764075616	0.371816711806047	-1.42733647928873	0.900865505920531	1	0.0182043242189629	0.0186529347007011	0.0195380841764741	0.0192233263558399	0	0	0.0224946082761152	0	0	GeneID:75106,Genbank:XM_011247690.1,MGI:MGI:1922356	RIKEN cDNA 4930519F16 gene
4930519G04Rik	0.54783104325147	0	1.23261984731581	Inf	Inf	0.301644683643606	0.648153562353902	0	0	0	0	0	0.0565192362489591	0	0.0174090850714488	0	GeneID:67593,Genbank:XM_006530441.3,MGI:MGI:1914843	RIKEN cDNA 4930519G04 gene		GO:0003674,GO:0005575,GO:0008150	molecular_function|cellular_component|biological_process
4930521O11Rik	0	0	0					0	0	0	0	0	0	0	0	0	GeneID:74715,Genbank:XM_017316320.1,MGI:MGI:1921965	RIKEN cDNA 4930521O11 gene
4930522H14Rik	0	0	0					0	0	0	0	0	0	0	0	0	GeneID:67646,Genbank:NM_026291.3,MGI:MGI:1914896	RIKEN cDNA 4930522H14 gene		GO:0016020,GO:0016021,GO:0003674,GO:0005575,GO:0008150	membrane|integral component of membrane|molecular_function|cellular_component|biological_process
4930522L14Rik	201.910167634131	218.873914314275	180.705484283951	0.825614531773215	-0.276459730796923	0.192243791262006	0.522809686421394	0.686554981112776	0.862431828606843	0.751026502871794	0.798181113166458	0.966976713618788	0.395326447053223	0.705605510148521	0.700169803696737	0.767924553276793	GeneID:100041734,Genbank:XM_011249625.2,MGI:MGI:1925270	RIKEN cDNA 4930522L14 gene	zf-C2H2	GO:0005634,GO:0006355,GO:0008150,GO:0003674,GO:0003700,GO:0005575	nucleus|regulation of transcription, DNA-templated|biological_process|molecular_function|DNA binding transcription factor activity|cellular_component
4930523C07Rik	2453.55110744833	2172.80576879763	2804.4827807617	1.2907195024218	0.368175509991872	0.0761600076060366	0.319273317434693	19.6081138870119	19.5103034130205	20.2685565222308	20.8185082395271	20.2977212884439	30.9426329498863	20.3501198632682	23.8937343068535	21.9298350768079	GeneID:67647,Genbank:XM_011238859.1,MGI:MGI:1914897	RIKEN cDNA 4930523C07 gene		GO:0003674,GO:0005575,GO:0008150	molecular_function|cellular_component|biological_process
4930524B15Rik	1.38846639406559	1.6371152850958	1.07765528027782	0.658264747808984	-0.603260156014365	0.899029155914976	1	0.0746983509454899	0	0.0534474721889247	0.0525864353691095	0.0491210152342353	0	0.0615352016799116	0	0.0579290392687351	GeneID:67592,Genbank:XM_006514795.1,MGI:MGI:1914842	RIKEN cDNA 4930524B15 gene		GO:0003674,GO:0005575,GO:0008150	molecular_function|cellular_component|biological_process
4930524N10Rik	0	0	0					0	0	0	0	0	0	0	0	0	GeneID:75071,Genbank:NM_001256259.1,MGI:MGI:1922321	RIKEN cDNA 4930524N10 gene		GO:0003674,GO:0005575,GO:0008150	molecular_function|cellular_component|biological_process
4930538K18Rik	19.1488898486834	19.227575749984	19.0505324720576	0.99079222049475	-0.0133455540157503	0.993510701546679	1	0.231269854644364	0.236969054441929	0.235803391629054	0.341901527025722	0.205309533312435	0.129838709427049	0.314351535168109	0.213295936085761	0.29592951559116	GeneID:75180,Genbank:XM_006503455.2,MGI:MGI:1922430	RIKEN cDNA 4930538K18 gene		GO:0016020,GO:0016021,GO:0046474,GO:0003882,GO:0005737,GO:0006659	membrane|integral component of membrane|glycerophospholipid biosynthetic process|CDP-diacylglycerol-serine O-phosphatidyltransferase activity|cytoplasm|phosphatidylserine biosynthetic process
4930539E08Rik	7.76007117723289	6.90469254372913	8.82929446911259	1.27873825129714	0.354720984937783	0.676750790938471	0.923172099679861	0.0967967208340599	0.0360662143434116	0.0755553743231458	0.0557536350071244	0.0781192469690876	0.0988059545432219	0.076114933611341	0.111592295567887	0.0409453437821935	GeneID:207819,Genbank:XM_006523956.3,MGI:MGI:1925441	RIKEN cDNA 4930539E08 gene		GO:0042981,GO:0003674,GO:0005575,GO:0008150	regulation of apoptotic process|molecular_function|cellular_component|biological_process
4930544D05Rik	0.117519999725666	0	0.26441999938275	Inf	Inf	0.860568668547796	0.990852229018266	0	0	0	0	0	0	0	0	0.0650666106637828	GeneID:668433,Genbank:XM_006533966.3,MGI:MGI:2148639	RIKEN cDNA 4930544D05 gene		GO:0003674,GO:0005575,GO:0008150	molecular_function|cellular_component|biological_process
4930544G11Rik	0	0	0					0	0	0	0	0	0	0	0	0	GeneID:67653,Genbank:NM_001161773.1,MGI:MGI:1914903	RIKEN cDNA 4930544G11 gene		GO:0043231,GO:0030334,GO:0004871,GO:0051017,GO:0030950,GO:0005525,GO:0031410,GO:0005575,GO:0005737,GO:0005886,GO:0005938,GO:0007015,GO:0032153,GO:0007163,GO:0032154,GO:0007266,GO:0032956,GO:0008150,GO:0043005,GO:0008360,GO:0000910,GO:0043149,GO:0016477,GO:0003674,GO:0043197,GO:0019901,GO:0003924	intracellular membrane-bounded organelle|regulation of cell migration|signal transducer activity|actin filament bundle assembly|establishment or maintenance of actin cytoskeleton polarity|GTP binding|cytoplasmic vesicle|cellular_component|cytoplasm|plasma membrane|cell cortex|actin filament organization|cell division site|establishment or maintenance of cell polarity|cleavage furrow|Rho protein s…	mmu04014,mmu04015,mmu04310,mmu04350,mmu04072,mmu04071,mmu04024,mmu04022,mmu04150,mmu04144,mmu04510,mmu04520,mmu04530,mmu04810,mmu04611,mmu04621,mmu04625,mmu04660,mmu04670,mmu04062,mmu04921,mmu04270,mmu04972,mmu04722,mmu04360,mmu05200,mmu05206,mmu05205,mmu05203,mmu05210,mmu05418,mmu05133,mmu05152,mmu05100	Ras signaling pathway|Rap1 signaling pathway|Wnt signaling pathway|TGF-beta signaling pathway|Phospholipase D signaling pathway|Sphingolipid signaling pathway|cAMP signaling pathway|cGMP - PKG signaling pathway|mTOR signaling pathway|Endocytosis|Focal adhesion|Adherens junction|Tight junction|Regulation of actin cytoskeleton|Platelet activation|NOD-like receptor signaling pathway|C-type lectin re…
4930548H24Rik	1.63612922422722	1.09729432477701	2.30967284853998	2.10487997284534	1.07373796843759	0.578435226774236	0.874538520541248	0.071260935590138	0	0.114722920332639	0	0.0351454495824487	0.133356880483704	0.0440276390435808	0.123229970782554	0.0414474765896136	GeneID:67656,Genbank:NM_026296.3,MGI:MGI:1914906	RIKEN cDNA 4930548H24 gene		GO:0003674,GO:0005575,GO:0008150	molecular_function|cellular_component|biological_process
4930549C01Rik	0.240082601256809	0.175213437789409	0.321169055591059	1.83301611818767	0.874219471926453	1	1	0	0	0	0	0.0377939386240801	0.0478021272168413	0	0	0	GeneID:67663,Genbank:XM_011250327.2,MGI:MGI:1914913	RIKEN cDNA 4930549C01 gene		GO:0003674,GO:0005575,GO:0008150	molecular_function|cellular_component|biological_process
4930550C14Rik	58.1744838920692	59.6301348712068	56.354920168147	0.945074504524703	-0.081500026853816	0.819520485306579	0.987421977611216	0.5262173956833	0.627575994223469	0.536995657971452	0.573891632549581	0.629672410079304	0.441257267642804	0.426382361148217	0.457474366141183	0.752615572107803	GeneID:75311,Genbank:XM_006510654.3,MGI:MGI:1922561	RIKEN cDNA 4930550C14 gene		GO:0003674,GO:0005575,GO:0008150	molecular_function|cellular_component|biological_process
4930550L24Rik	0.362041552703991	0.175213437789409	0.595576696347219	3.39914965348177	1.76517388043891	0.818952517592115	0.987301842753386	0	0	0	0	0.0319036619301236	0.0403520501378807	0.0399665654676779	0	0	GeneID:75352,Genbank:NM_023774.3,MGI:MGI:1922602	RIKEN cDNA 4930550L24 gene		GO:0003674,GO:0008150	molecular_function|biological_process
4930555G01Rik	0.102001904250299	0.183603427650538	0	0	-Inf	1	1	0	0.0252288845612872	0	0	0	0	0	0	0	GeneID:108978,Genbank:NM_175393.4,MGI:MGI:1922055	RIKEN cDNA 4930555G01 gene		GO:0003674,GO:0005575,GO:0008150	molecular_function|cellular_component|biological_process
4930557A04Rik	0.369016763744925	0.187768817663089	0.595576696347219	3.17186156764247	1.66532980760121	0.818910571890561	0.987301842753386	0	0	0	0.0976195463852014	0	0.115333496030452	0.11423171075489	0	0	GeneID:385317,Genbank:NM_029229.1,MGI:MGI:1922521	RIKEN cDNA 4930557A04 gene		GO:0006342,GO:0000790,GO:0003677,GO:0006325	chromatin silencing|nuclear chromatin|DNA binding|chromatin organization
4930558K02Rik	0.461918610795303	0.362982255452498	0.585589054973809	1.61327185055866	0.68998956583802	0.973022471938096	1	0	0	0	0.0137703899748296	0.0128629280723658	0.0162691517868039	0	0	0.0151694150021489	GeneID:75368,Genbank:NM_001204904.1,MGI:MGI:1922618	RIKEN cDNA 4930558K02 gene		GO:0003674,GO:0005575,GO:0008150	molecular_function|cellular_component|biological_process
4930562C15Rik	398.79788767297	293.523686995809	530.39063851942	1.80697729695319	0.853578380148937	2.5557602109046e-06	0.000143462812334091	3.69887595697035	3.76565445737753	3.57416686534966	2.81326973442265	5.79540653514671	7.04815809074983	6.55462892354962	6.23870343700199	6.95911372958349	GeneID:78809,Genbank:NM_030192.1,MGI:MGI:1926059	RIKEN cDNA 4930562C15 gene		GO:0003674,GO:0005575,GO:0008150	molecular_function|cellular_component|biological_process
4930563D23Rik	0	0	0					0	0	0	0	0	0	0	0	0	GeneID:75328,Genbank:NM_029252.2,MGI:MGI:1922578	RIKEN cDNA 4930563D23 gene		GO:0003674,GO:0005575,GO:0008150	molecular_function|cellular_component|biological_process
4930563E22Rik	16.3255571706689	19.6778384449518	12.1352055778154	0.616694034345453	-0.697373204566014	0.181464356232298	0.508649150569916	0.276246361540641	0.345954791916474	0.32942872988163	0.324121645106313	0.423867064146188	0.210615047082473	0.151711297108819	0.230006961262416	0.196378219144933	GeneID:75304,Genbank:NM_001163728.1,MGI:MGI:1922554	RIKEN cDNA 4930563E22 gene		GO:0003674,GO:0005575,GO:0008150	molecular_function|cellular_component|biological_process
4930563M21Rik	0	0	0					0	0	0	0	0	0	0	0	0	GeneID:75258,Genbank:XM_017313674.1,MGI:MGI:1922508	RIKEN cDNA 4930563M21 gene		GO:0003674,GO:0005575,GO:0008150	molecular_function|cellular_component|biological_process
4930564C03Rik	0	0	0					0	0	0	0	0	0	0	0	0	GeneID:75341,Genbank:NM_029257.1,MGI:MGI:1922591	RIKEN cDNA 4930564C03 gene		GO:0003674,GO:0005575,GO:0008150	molecular_function|cellular_component|biological_process
4930564D02Rik	0	0	0					0	0	0	0	0	0	0	0	0	GeneID:75269,Genbank:XM_017319782.1,MGI:MGI:1922519	RIKEN cDNA 4930564D02 gene		GO:0003674,GO:0005575,GO:0008150	molecular_function|cellular_component|biological_process
4930567H17Rik	0	0	0					0	0	0	0	0	0	0	0	0	GeneID:619303,Genbank:NM_001033807.2,MGI:MGI:3588249	RIKEN cDNA 4930567H17 gene		GO:0003674,GO:0005575,GO:0008150	molecular_function|cellular_component|biological_process
4930568D16Rik	0	0	0					0	0	0	0	0	0	0	0	0	GeneID:75859,Genbank:NM_029463.1,MGI:MGI:1923109	RIKEN cDNA 4930568D16 gene		GO:0016020,GO:0016021,GO:0016740,GO:0016757,GO:0016758,GO:0030259,GO:0031982,GO:0046872,GO:0047276,GO:0005794,GO:0005975,GO:0009247	membrane|integral component of membrane|transferase activity|transferase activity, transferring glycosyl groups|transferase activity, transferring hexosyl groups|lipid glycosylation|vesicle|metal ion binding|N-acetyllactosaminide 3-alpha-galactosyltransferase activity|Golgi apparatus|carbohydrate metabolic process|glycolipid biosynthetic process
4930571K23Rik	0	0	0					0	0	0	0	0	0	0	0	0	GeneID:75861,Genbank:NM_001145759.1,MGI:MGI:1923111	RIKEN cDNA 4930571K23 gene		GO:0003674,GO:0005575,GO:0008150	molecular_function|cellular_component|biological_process
4930578C19Rik	218.491703595604	291.554520703739	127.163182210435	0.436155755374655	-1.19708466773095	4.21419878672804e-09	5.74493520317039e-07	2.31112170652561	2.4816126814184	2.61636358722085	2.69122379589339	2.88861237936443	0.434475498744852	1.29097481332582	1.27744310725086	1.36263095669677	GeneID:75905,Genbank:XM_006527709.2,MGI:MGI:1923155	RIKEN cDNA 4930578C19 gene		GO:0009966,GO:0003674,GO:0005575,GO:0005576	regulation of signal transduction|molecular_function|cellular_component|extracellular region
4930578I06Rik	0.121958951447182	0	0.27440764075616	Inf	Inf	0.860569275698617	0.990852229018266	0	0	0	0	0	0	0.0529296048148186	0	0	GeneID:67750,Genbank:XM_006519472.3,MGI:MGI:1915000	RIKEN cDNA 4930578I06 gene		GO:0003674,GO:0005575,GO:0008150	molecular_function|cellular_component|biological_process
4930579F01Rik	0.321301654469375	0.358816865439947	0.27440764075616	0.764756808238954	-0.386927049470206	1	1	0	0.0199684348865688	0	0	0.0192229040069583	0	0.0240810428958182	0	0	GeneID:67741,Genbank:XM_006501945.3,MGI:MGI:1914991	RIKEN cDNA 4930579F01 gene		GO:0003674,GO:0005575,GO:0008150	molecular_function|cellular_component|biological_process
4930579G24Rik	44.4568619378868	49.1883552966525	38.5424952394298	0.783569505566551	-0.351866842029141	0.297115770369251	0.643378243468875	1.41952145426192	1.29582978900195	1.52352426434978	1.25369265154599	1.65477978478174	0.869392089366603	1.21189987552143	0.892635372115251	1.29099421878948	GeneID:75939,Genbank:NM_029482.1,MGI:MGI:1923189	RIKEN cDNA 4930579G24 gene		GO:0008150,GO:0003674,GO:0005575,GO:0005737	biological_process|molecular_function|cellular_component|cytoplasm
4930583I09Rik	0	0	0					0	0	0	0	0	0	0	0	0	GeneID:78057,Genbank:XM_128729.5,MGI:MGI:1925307	RIKEN cDNA 4930583I09 gene		GO:0003674,GO:0005575,GO:0008150	molecular_function|cellular_component|biological_process
4930590J08Rik	18.9343876165123	16.1416029903472	22.4253683992187	1.38929004836938	0.474347828736215	0.345717807278822	0.689742810472862	0.153867551409573	0.113865064903792	0.128442866084144	0.144427035674138	0.236091389293261	0.234622612973851	0.190130117093715	0.22666055094453	0.159100333808685	GeneID:381798,Genbank:XM_006506332.3,MGI:MGI:2685917	RIKEN cDNA 4930590J08 gene		GO:0016020,GO:0016021,GO:0003674,GO:0005737,GO:0008150	membrane|integral component of membrane|molecular_function|cytoplasm|biological_process
4930591A17Rik	0	0	0					0	0	0	0	0	0	0	0	0	GeneID:68175,Genbank:NM_026596.2,MGI:MGI:1915425	RIKEN cDNA 4930591A17 gene		GO:0003674,GO:0005575,GO:0008150	molecular_function|cellular_component|biological_process
4930595M18Rik	0	0	0					0	0	0	0	0	0	0	0	0	GeneID:245492,Genbank:NM_173435.3,MGI:MGI:3045300	RIKEN cDNA 4930595M18 gene		GO:0003674,GO:0005575,GO:0008150	molecular_function|cellular_component|biological_process
4930596D02Rik	0	0	0					0	0	0	0	0	0	0	0	0	GeneID:239036,Genbank:NM_001033766.3,MGI:MGI:3588288	RIKEN cDNA 4930596D02 gene		GO:0003674,GO:0005575,GO:0008150	molecular_function|cellular_component|biological_process
4931406B18Rik	3.05616190661858	0.739539295631827	5.95194017035202	8.04817297134558	3.00866131188062	0.247935994763619	0.589980990051268	0	0	0.0113450871319942	0.0223246363874681	0.0104267269343356	0.211005148662781	0.0261236760562119	0	0.0122963719528854	GeneID:74054,Genbank:NM_028737.3,MGI:MGI:1921304	RIKEN cDNA 4931406B18 gene		GO:0003674,GO:0005575,GO:0008150	molecular_function|cellular_component|biological_process
4931406C07Rik	1078.21538957647	953.819869214003	1233.70979002955	1.29344106769991	0.371214322848366	0.00967369278586235	0.087173819036019	17.4187023981705	15.8402707388449	18.2137185581972	18.1482451926113	19.5401698135552	14.3357049605454	26.3046307162878	22.4166531773515	25.1687297415651	GeneID:70984,Genbank:NM_001199484.1,MGI:MGI:1918234	RIKEN cDNA 4931406C07 gene		GO:0016604,GO:0016787,GO:0016788,GO:0046872,GO:0005634,GO:0005654,GO:0008270	nuclear body|hydrolase activity|hydrolase activity, acting on ester bonds|metal ion binding|nucleus|nucleoplasm|zinc ion binding
4931406P16Rik	3375.31405786563	3619.73714692425	3069.78519654237	0.84806853976975	-0.237747228695516	0.0785845514340047	0.325523532567955	27.0245399372135	32.0759860409097	31.2171397523799	30.603806667551	31.2468036354001	27.919279382838	21.0070891028312	25.979968697974	22.0525053032165	GeneID:233103,Genbank:XM_006539893.3,MGI:MGI:1924311	RIKEN cDNA 4931406P16 gene		GO:0003674,GO:0005575,GO:0008150	molecular_function|cellular_component|biological_process
4931408C20Rik	0	0	0					0	0	0	0	0	0	0	0	0	GeneID:210940,Genbank:NM_001033764.3,MGI:MGI:3588222	RIKEN cDNA 4931408C20 gene		GO:0003674,GO:0005575,GO:0008150	molecular_function|cellular_component|biological_process
4931409K22Rik	1.67163330310528	0.177858109719441	3.53885229483758	19.8970533332434	4.31448288463673	0.0363891241468689	0.209119242442751	0.0190429503908477	0	0	0	0	0.0237578362609545	0.0941235069890483	0.0219537039084525	0.155063237323464	GeneID:231045,Genbank:NM_177676.6,MGI:MGI:3045319	RIKEN cDNA 4931409K22 gene		GO:0005575,GO:0008150,GO:0000166,GO:0003674,GO:0005524	cellular_component|biological_process|nucleotide binding|molecular_function|ATP binding
4931414P19Rik	127.641613920666	132.808318463204	121.183233242494	0.912467190645666	-0.132155409699146	0.560270361206097	0.862477663357764	1.15022934761447	1.18632831265306	1.11267630114157	1.08676024253804	1.11964332238773	0.868563015201795	1.1127348517499	1.01198112435272	0.924286747254763	GeneID:74359,Genbank:XM_006519619.3,MGI:MGI:1921609	RIKEN cDNA 4931414P19 gene		GO:0005575,GO:0005576,GO:0008150	cellular_component|extracellular region|biological_process
4931417E11Rik	0	0	0					0	0	0	0	0	0	0	0	0	GeneID:66740,Genbank:NM_025737.3,MGI:MGI:1913990	RIKEN cDNA 4931417E11 gene		GO:0003674,GO:0005575,GO:0008150	molecular_function|cellular_component|biological_process
4931423N10Rik	9.56757977019332	7.82235825690515	11.7491066618035	1.50199035584084	0.586875549453213	0.377191239757234	0.719751740734186	0.119740188504124	0.0690136619916872	0.0562244750859942	0.0474160293010251	0.0369094469783296	0.0840301450324898	0.0924748909555339	0.0603936894390605	0.139288899837218	GeneID:70981,Genbank:XM_017319257.1,MGI:MGI:1918231	RIKEN cDNA 4931423N10 gene		GO:0003674,GO:0005575,GO:0008150	molecular_function|cellular_component|biological_process
4931428F04Rik	120.112775051172	132.108651277626	105.117929768105	0.795693005352092	-0.329716178044326	0.189909221879528	0.520322572276582	1.06485129822852	1.32547534060278	1.1936629760766	1.06615204243223	1.21374477543408	0.413311163249059	1.27682202294289	0.809317198226119	1.10106513980847	GeneID:74356,Genbank:NM_001166394.1,MGI:MGI:1921606	RIKEN cDNA 4931428F04 gene		GO:0003674,GO:0005575,GO:0008150	molecular_function|cellular_component|biological_process
4931429L15Rik	0	0	0					0	0	0	0	0	0	0	0	0	GeneID:74361,Genbank:XM_011242616.1,MGI:MGI:1921611	RIKEN cDNA 4931429L15 gene		GO:0003674,GO:0005575,GO:0008150	molecular_function|cellular_component|biological_process
4931431F19Rik	0	0	0					0	0	0	0	0	0	0	0	0	GeneID:70980,Genbank:NM_027634.1,MGI:MGI:1918230	RIKEN cDNA 4931431F19 gene		GO:0003674,GO:0005739,GO:0008150	molecular_function|mitochondrion|biological_process
4931440F15Rik	1.60793160449596	1.09521017591237	2.24883339022544	2.0533350033495	1.03796902357064	0.579198304468677	0.874828761939486	0	0.0318250742938657	0.0333352896181381	0	0.0306368702224522	0.0387498001324059	0.0383796218174647	0	0.0722609029851907	GeneID:216622,Genbank:NM_176829.2,MGI:MGI:2441689	RIKEN cDNA 4931440F15 gene		GO:0008150,GO:0003674,GO:0005575,GO:0005737	biological_process|molecular_function|cellular_component|cytoplasm
4932411N23Rik	0	0	0					0	0	0	0	0	0	0	0	0	GeneID:237029,Genbank:NM_177705.3,MGI:MGI:3045322	RIKEN cDNA 4932411N23 gene	MYB	GO:0006357,GO:0006361,GO:0006363,GO:0030154,GO:0043565,GO:0044212,GO:0000981,GO:0001135,GO:0005634	regulation of transcription by RNA polymerase II|transcription initiation from RNA polymerase I promoter|termination of RNA polymerase I transcription|cell differentiation|sequence-specific DNA binding|transcription regulatory region DNA binding|RNA polymerase II transcription factor activity, sequence-specific DNA binding|transcription factor activity, RNA polymerase II transcription factor recr…
4932414N04Rik	0	0	0					0	0	0	0	0	0	0	0	0	GeneID:75721,Genbank:XM_006500335.2,MGI:MGI:1922971	RIKEN cDNA 4932414N04 gene		GO:0003674,GO:0005575,GO:0008150	molecular_function|cellular_component|biological_process
4932429P05Rik	0	0	0					0	0	0	0	0	0	0	0	0	GeneID:245509,Genbank:NM_001085511.1,MGI:MGI:3588287	RIKEN cDNA 4932429P05 gene		GO:0003674,GO:0005575,GO:0008150	molecular_function|cellular_component|biological_process	mmu04922	Glucagon signaling pathway
4932438A13Rik	1570.14867032426	1632.03741142061	1492.78774395383	0.914677404762694	-0.128665082213035	0.329055900975639	0.674380957599379	5.37837670955407	6.14864960715808	5.67796536034209	5.32426360562749	6.34077144687762	6.14921836022637	4.64554060801032	4.66032005033327	4.35501384669019	GeneID:229227,Genbank:XM_006535446.3,MGI:MGI:2444631	RIKEN cDNA 4932438A13 gene		GO:0006629,GO:0007283,GO:0016020,GO:0016021,GO:0019915,GO:0045444,GO:0051647,GO:0060612,GO:0001558,GO:0003674,GO:0005634	lipid metabolic process|spermatogenesis|membrane|integral component of membrane|lipid storage|fat cell differentiation|nucleus localization|adipose tissue development|regulation of cell growth|molecular_function|nucleus
4932438H23Rik	7.12685498748169	4.51288034263941	10.3943232935345	2.30325701200739	1.20367540516471	0.119664824860278	0.412166211919017	0.0355457756876143	0.036421732815337	0.0152600305103166	0.0300283839551794	0.0631114386168048	0.0709546116518439	0.0966305718773891	0.0819580389199778	0.0661583323192154	GeneID:74387,Genbank:XM_017317151.1,MGI:MGI:1921637	RIKEN cDNA 4932438H23 gene		GO:0003674,GO:0005575,GO:0008150	molecular_function|cellular_component|biological_process
4932443I19Rik	50.6610071349615	46.4162580094913	55.9669435417993	1.2057616434818	0.269944741604963	0.357658734881777	0.701269097230215	1.05327957246553	0.686786301946152	0.719376805525884	0.623527234444083	1.08616647904477	0.497751277595327	1.32122992508403	0.791118878132275	1.26236576847136	GeneID:403185,Genbank:XM_006508821.3,MGI:MGI:2685952	RIKEN cDNA 4932443I19 gene		GO:0003674,GO:0005575,GO:0008150	molecular_function|cellular_component|biological_process
4933402D24Rik	0	0	0					0	0	0	0	0	0	0	0	0	GeneID:74426,Genbank:NM_001256158.1,MGI:MGI:1921676	RIKEN cDNA 4933402D24 gene		GO:0003674,GO:0005575,GO:0008150	molecular_function|cellular_component|biological_process
4933402E13Rik	0	0	0					0	0	0	0	0	0	0	0	0	GeneID:74437,Genbank:XM_006528321.2,MGI:MGI:1921687	RIKEN cDNA 4933402E13 gene		GO:0003674,GO:0005575,GO:0008150	molecular_function|cellular_component|biological_process
4933402J07Rik	0.220769012402427	0.177858109719441	0.27440764075616	1.54284581787706	0.625593895415915	1	1	0.0497015420758196	0	0	0	0	0	0.0614148982553174	0	0	GeneID:330820,Genbank:NM_177901.3,MGI:MGI:3607717	RIKEN cDNA 4933402J07 gene		GO:0003674,GO:0008150	molecular_function|biological_process
4933402N03Rik	0	0	0					0	0	0	0	0	0	0	0	0	GeneID:233918,Genbank:NM_173409.4,MGI:MGI:1914681	RIKEN cDNA 4933402N03 gene		GO:0008150,GO:0000151,GO:0003674,GO:0005634	biological_process|ubiquitin ligase complex|molecular_function|nucleus
4933402N22Rik	0	0	0					0	0	0	0	0	0	0	0	0	GeneID:545732,Genbank:NM_001177510.1,MGI:MGI:3703021	RIKEN cDNA 4933402N22 gene		GO:0003674,GO:0005575,GO:0008150	molecular_function|cellular_component|biological_process
4933402P03Rik	0	0	0					0	0	0	0	0	0	0	0	0	GeneID:108803,Genbank:XM_006531970.2,MGI:MGI:1918293	RIKEN cDNA 4933402P03 gene		GO:0016020,GO:0016021,GO:0003674,GO:0005575,GO:0008150	membrane|integral component of membrane|molecular_function|cellular_component|biological_process
4933403O08Rik	8.8590415917002	6.77446758369368	11.4647591017083	1.69234835949386	0.759026568921544	0.237912891912723	0.579409962606309	0.0307627526280031	0.0630416827432939	0.0396199436869981	0.0584725017675154	0.0424815943706534	0.0307034960390844	0.0684229148398727	0.0638368229574193	0.143140244659677	GeneID:71030,Genbank:XM_011247708.1,MGI:MGI:1918280	RIKEN cDNA 4933403O08 gene		GO:0005938,GO:0007165,GO:0007265,GO:0008150,GO:0019887,GO:0003674,GO:0005575,GO:0005886	cell cortex|signal transduction|Ras protein signal transduction|biological_process|protein kinase regulator activity|molecular_function|cellular_component|plasma membrane
4933405L10Rik	0.0988100609552451	0.177858109719441	0	0	-Inf	1	1	0.0418130571904305	0	0	0	0	0	0	0	0	GeneID:71046,Genbank:XM_006531369.2,MGI:MGI:1918296	RIKEN cDNA 4933405L10 gene		GO:0003674,GO:0005575,GO:0008150	molecular_function|cellular_component|biological_process
4933405O20Rik	0	0	0					0	0	0	0	0	0	0	0	0	GeneID:243996,Genbank:NM_172901.2,MGI:MGI:2142174	RIKEN cDNA 4933405O20 gene		GO:0005739,GO:0006099,GO:0016616,GO:0046872,GO:0055114,GO:0000166,GO:0004449,GO:0005524	mitochondrion|tricarboxylic acid cycle|oxidoreductase activity, acting on the CH-OH group of donors, NAD or NADP as acceptor|metal ion binding|oxidation-reduction process|nucleotide binding|isocitrate dehydrogenase (NAD+) activity|ATP binding	mmu00020	Citrate cycle (TCA cycle)
4933406M09Rik	0.102001904250299	0.183603427650538	0	0	-Inf	1	1	0	0.0226020158867931	0	0	0	0	0	0	0	GeneID:240755,Genbank:NM_173771.4,MGI:MGI:3045320	RIKEN cDNA 4933406M09 gene
4933408B17Rik	39.6183100104571	43.087245228859	35.2821409874546	0.818853486688523	-0.288322754055031	0.419182880121019	0.756815198718833	0.365504773481999	0.445365543275414	0.540715625480765	0.479847391401903	0.565154124760238	0.320433066492221	0.415024867129678	0.364430631812353	0.390703063760418	GeneID:271508,Genbank:XM_011246940.2,MGI:MGI:3045347	RIKEN cDNA 4933408B17 gene		GO:0003674,GO:0005575,GO:0008150	molecular_function|cellular_component|biological_process
4933409G03Rik	0.102001904250299	0.183603427650538	0	0	-Inf	1	1	0	0.0172794847824405	0	0	0	0	0	0	0	GeneID:227998,Genbank:XM_006499181.3,MGI:MGI:3045336	RIKEN cDNA 4933409G03 gene		GO:0003674,GO:0005575,GO:0008150	molecular_function|cellular_component|biological_process
4933411K16Rik	11.0267771821236	7.83210229830169	15.0201207869009	1.91776361120282	0.939424900771516	0.145816635692629	0.45603626634981	0.326625337538952	0.29748834614737	0.233703936209388	0.383231623924774	0.357976849066055	0.860267689877388	0.672670673610169	0.376550681598939	0.379949994175879	GeneID:66765,Genbank:NM_025752.2,MGI:MGI:1914015	RIKEN cDNA 4933411K16 gene		GO:0003674,GO:0005575,GO:0008150	molecular_function|cellular_component|biological_process
4933412E24Rik	0	0	0					0	0	0	0	0	0	0	0	0	GeneID:71088,Genbank:NM_027668.1,MGI:MGI:1918338	RIKEN cDNA 4933412E24 gene		GO:0003674,GO:0005575,GO:0008150	molecular_function|cellular_component|biological_process
4933413G19Rik	2.45767579254603	2.87841263719037	1.93175473674061	0.671118071044256	-0.57536149012363	0.765421716327464	0.967135358509202	0.325927420151048	0.0954169351997401	0.099944815210425	0.0491673539485904	0.183708998366865	0.0580892150336524	0.0575342865523715	0.161034036910901	0.108325181489704	GeneID:71149,Genbank:NM_027697.1,MGI:MGI:1918399	RIKEN cDNA 4933413G19 gene		GO:0003674,GO:0005575,GO:0008150	molecular_function|cellular_component|biological_process
4933415F23Rik	0.222402345568022	0.188788222516239	0.26441999938275	1.40061702927472	0.48606253357338	1	1	0	0	0.0306400163418821	0	0	0	0	0	0.0332091797267707	GeneID:66755,Genbank:NM_025746.2,MGI:MGI:1914005	RIKEN cDNA 4933415F23 gene		GO:0045087,GO:0004865,GO:0005575,GO:0035304	innate immune response|protein serine/threonine phosphatase inhibitor activity|cellular_component|regulation of protein dephosphorylation
4933416C03Rik	0	0	0					0	0	0	0	0	0	0	0	0	GeneID:619332,Genbank:NM_001161855.1,MGI:MGI:3588269	RIKEN cDNA 4933416C03 gene		GO:0008134,GO:0035035,GO:0044212,GO:0051123,GO:0003713,GO:0005669,GO:0006357	transcription factor binding|histone acetyltransferase binding|transcription regulatory region DNA binding|RNA polymerase II transcriptional preinitiation complex assembly|transcription coactivator activity|transcription factor TFIID complex|regulation of transcription by RNA polymerase II	mmu03022	Basal transcription factors
4933416I08Rik	0	0	0					0	0	0	0	0	0	0	0	0	GeneID:71159,Genbank:NM_027700.1,MGI:MGI:1918409	RIKEN cDNA 4933416I08 gene
4933417A18Rik	0.239211271593449	0	0.538225361085261	Inf	Inf	0.635487763397301	0.903372823696172	0	0	0	0	0	0	0	0.0425372927689174	0	GeneID:66761,Genbank:XM_017315571.1,MGI:MGI:1914011	RIKEN cDNA 4933417A18 gene		GO:0003674,GO:0005575,GO:0008150	molecular_function|cellular_component|biological_process
4933421I07Rik	0.121958951447182	0	0.27440764075616	Inf	Inf	0.860569275698617	0.990852229018266	0	0	0	0	0	0	0.0442135404047781	0	0	GeneID:71162,Genbank:NM_027702.2,MGI:MGI:1918412	RIKEN cDNA 4933421I07 gene		GO:0003674,GO:0005575,GO:0008150	molecular_function|cellular_component|biological_process
4933425L06Rik	0.0988100609552451	0.177858109719441	0	0	-Inf	1	1	0.0235719413739284	0	0	0	0	0	0	0	0	GeneID:66763,Genbank:NM_025751.3,MGI:MGI:1914013	RIKEN cDNA 4933425L06 gene		GO:0003674,GO:0005575,GO:0008150	molecular_function|cellular_component|biological_process	mmu00230,mmu00240,mmu00760	Purine metabolism|Pyrimidine metabolism|Nicotinate and nicotinamide metabolism
4933427D14Rik	316.728756030308	322.422653064226	309.61138473791	0.960265607256311	-0.0584945877287318	0.726503913861649	0.949524043069921	3.41916810704133	3.7672391822977	3.6365175076989	3.57793334381248	4.28689059466338	3.25068988710499	3.52505593143763	3.44313407662847	3.36639645437298	GeneID:74477,Genbank:XM_006534367.2,MGI:MGI:1921727	RIKEN cDNA 4933427D14 gene		GO:0005829,GO:0005856,GO:0007099,GO:0034451,GO:0071539,GO:0003674,GO:0005737,GO:0005813	cytosol|cytoskeleton|centriole replication|centriolar satellite|protein localization to centrosome|molecular_function|cytoplasm|centrosome
4933427G17Rik	7.76945100381639	6.04198813380347	9.92877959133254	1.64329677110476	0.716593047261762	0.308835599347589	0.655823398723253	0.0529264512944797	0.0903845361191154	0.170412498939635	0.130407790972597	0.156617976747879	0.088040836664467	0.326999172008274	0.142371521876814	0.205223973259468	GeneID:74466,Genbank:XM_006508266.2,MGI:MGI:1921716	RIKEN cDNA 4933427G17 gene		GO:0003674,GO:0005575,GO:0008150	molecular_function|cellular_component|biological_process
4933428G20Rik	1.40511882610622	1.65958137291313	1.08704064259758	0.655008944026322	-0.610413488368081	0.896994596679068	1	0.0713609509383347	0	0.0765892899717783	0.150710878629785	0.0351947765292311	0	0.0881788644423716	0.0822686167516746	0	GeneID:100141474,Genbank:NM_001289118.1,MGI:MGI:1918475	RIKEN cDNA 4933428G20 gene		GO:0003674,GO:0005575,GO:0008150	molecular_function|cellular_component|biological_process
4933430I17Rik	13.8215963854957	13.7236501996641	13.9440291177852	1.01605833105004	0.022983228390559	1	1	0.114842668747696	0.141207293953177	0.123256743950215	0.121271082318613	0.0906235022812605	0.143276817083455	0.0756843137059958	0.105917282521731	0.1246856930142	GeneID:214106,Genbank:XM_006537739.3,MGI:MGI:3045314	RIKEN cDNA 4933430I17 gene		GO:0003674,GO:0005575,GO:0008150	molecular_function|cellular_component|biological_process
4933434E20Rik	914.374413589042	944.149445660134	877.155623500176	0.929043201298373	-0.106182410174173	0.513579199146731	0.826898540070099	18.7615423845423	17.6050310079232	20.2902797201453	20.2098658353261	18.5592794028085	14.3576356022372	18.2803006052671	17.0136554082052	17.6893644357668	GeneID:99650,Genbank:NM_001287087.1,MGI:MGI:1914027	RIKEN cDNA 4933434E20 gene		GO:0003674,GO:0005575,GO:0008150	molecular_function|cellular_component|biological_process
4933436I01Rik	0	0	0					0	0	0	0	0	0	0	0	0	GeneID:66780,Genbank:NM_025763.1,MGI:MGI:1914030	RIKEN cDNA 4933436I01 gene		GO:0003674,GO:0005575,GO:0008150	molecular_function|cellular_component|biological_process
4933440N22Rik	16.2347333827361	11.8991204296986	21.654249574033	1.81981934731805	0.863795241817323	0.086974218616691	0.344869279869171	0.261595628147427	0.365512020245964	0.408380685537078	0.276238660257469	0.281492366066348	0.534051267867854	0.470177294033225	0.657995017050344	0.525615263224599	GeneID:74471,Genbank:XM_017321877.1,MGI:MGI:1921721	RIKEN cDNA 4933440N22 gene		GO:0003674,GO:0005575,GO:0008150	molecular_function|cellular_component|biological_process
5031410I06Rik	0	0	0					0	0	0	0	0	0	0	0	0	GeneID:381622,Genbank:NM_207657.3,MGI:MGI:3036277	RIKEN cDNA 5031410I06 gene		GO:0003674,GO:0005575,GO:0008150	molecular_function|cellular_component|biological_process
5031414D18Rik	134.198980004559	117.426735675075	155.164285416413	1.32137101933718	0.402035608601082	0.0735354343167416	0.313194963494677	2.38306638364376	2.09556815711496	3.13027580734603	2.34744449597153	1.80682522737946	3.3724659909569	3.31827337467424	2.87033736305685	2.13081201700524	GeneID:271221,Genbank:XM_006519070.2,MGI:MGI:2685590	RIKEN cDNA 5031414D18 gene		GO:0003674,GO:0005575,GO:0008150	molecular_function|cellular_component|biological_process
5031439G07Rik	932.394184069433	933.03196768463	931.596954550437	0.998461989316664	-0.00222058846814247	0.942462065095094	1	10.5084389199734	10.9848177787799	10.4216304073532	10.7445520201597	10.395293419313	10.0091688625791	13.1847729742529	9.10930376363559	7.83984126496095	GeneID:223739,Genbank:NM_001033273.2,MGI:MGI:2444899	RIKEN cDNA 5031439G07 gene		GO:0003674,GO:0005575,GO:0008150	molecular_function|cellular_component|biological_process
5330417C22Rik	2912.5354747432	3283.13497405889	2449.2861005986	0.746020532189876	-0.422712757596018	0.0210006050470094	0.146109735267585	28.9412612272202	30.8765763324074	29.2983482408742	24.6975784162839	32.1312945827765	11.5002026451989	22.4293085634777	22.3738494396755	27.1975804437472	GeneID:229722,Genbank:XM_006501412.2,MGI:MGI:1923930	RIKEN cDNA 5330417C22 gene		GO:0005770,GO:0005794,GO:0005802,GO:0005886,GO:0005887,GO:0006914,GO:0009267,GO:0016020,GO:0016021,GO:0044090,GO:2000786,GO:0000045,GO:0005764,GO:0005768	late endosome|Golgi apparatus|trans-Golgi network|plasma membrane|integral component of plasma membrane|autophagy|cellular response to starvation|membrane|integral component of membrane|positive regulation of vacuole organization|positive regulation of autophagosome assembly|autophagosome assembly|lysosome|endosome
5430401F13Rik	0	0	0					0	0	0	0	0	0	0	0	0	GeneID:71392,Genbank:NM_001244628.1,MGI:MGI:1918642	RIKEN cDNA 5430401F13 gene		GO:0008150,GO:0003674,GO:0004252,GO:0005575	biological_process|molecular_function|serine-type endopeptidase activity|cellular_component
5430402E10Rik	0	0	0					0	0	0	0	0	0	0	0	0	GeneID:71351,Genbank:NM_027768.3,MGI:MGI:1918601	RIKEN cDNA 5430402E10 gene		GO:0005549,GO:0005575,GO:0008150	odorant binding|cellular_component|biological_process
5430419D17Rik	1.27850519869892	1.65495710111282	0.80794032068154	0.488194117018663	-1.03447318485461	0.754986324097022	0.961014200503013	0.0173649854998509	0.0533787362900185	0	0.0733480198249464	0.0171286053805172	0	0.0214574593289582	0.020019258687011	0.0201999826138588	GeneID:71395,Genbank:NM_175166.3,MGI:MGI:1918645	RIKEN cDNA 5430419D17 gene		GO:0006952,GO:0008150,GO:0016020,GO:0031012,GO:0042494,GO:0050840,GO:0005044,GO:0005576,GO:0005615	defense response|biological_process|membrane|extracellular matrix|detection of bacterial lipoprotein|extracellular matrix binding|scavenger receptor activity|extracellular region|extracellular space	mmu04970	Salivary secretion
5430427O19Rik	94.9285132100232	75.4419584093959	119.286706710807	1.58117192641636	0.660994245560166	0.0509580588847957	0.253191367127246	1.09908607471989	0.6977363386481	1.23089930311787	0.883071554471394	1.16661257022116	2.02700787196377	1.06287024104644	1.72158098671194	1.1673463636851	GeneID:71398,Genbank:XM_011247682.2,MGI:MGI:1918648	RIKEN cDNA 5430427O19 gene		GO:0003674,GO:0005575,GO:0008150	molecular_function|cellular_component|biological_process
5530400C23Rik	0	0	0					0	0	0	0	0	0	0	0	0	GeneID:232426,Genbank:NM_027784.1,MGI:MGI:1918650	RIKEN cDNA 5530400C23 gene		GO:0003674,GO:0005575,GO:0008150	molecular_function|cellular_component|biological_process
5730409E04Rik	343.210752536906	370.126346790651	309.566259719724	0.836379961610298	-0.257769597321131	0.17665447107202	0.503321273339167	7.5332044136348	6.97068336549219	7.72197096965898	7.99249350877087	6.88609533072801	3.75490313696339	7.06396095753972	6.17987153068512	6.7535723308026	GeneID:230757,Genbank:NM_001145950.1,MGI:MGI:3609248	RIKEN cDNA 5730409E04Rik gene		GO:0003674,GO:0005575,GO:0008150	molecular_function|cellular_component|biological_process
5730455P16Rik	357.387545742549	371.538871761303	339.698388219106	0.914301070595236	-0.129258785695154	0.472943196653784	0.797965112463219	4.87820795492013	4.9089647705015	4.14632617796347	4.22934222748506	4.65033364056549	3.2948891010202	4.3557122591986	3.93795447377824	4.27818202285224	GeneID:70591,Genbank:NM_027472.3,MGI:MGI:1917841	RIKEN cDNA 5730455P16 gene		GO:0003674,GO:0005575,GO:0008150	molecular_function|cellular_component|biological_process
5730507C01Rik	0.119605635796725	0	0.26911268054263	Inf	Inf	0.860568953820398	0.990852229018266	0	0	0	0	0	0	0	0.0203670567878972	0	GeneID:236366,Genbank:XM_011243861.1,MGI:MGI:1917882	RIKEN cDNA 5730507C01 gene	zf-C2H2	GO:0003700,GO:0005575,GO:0006355	DNA binding transcription factor activity|cellular_component|regulation of transcription, DNA-templated
5730508B09Rik	261.039673451914	239.689140916049	287.727839121745	1.20042083684768	0.263540266497953	0.231861010491299	0.572436349036119	8.88116638315519	7.6050214029068	8.40845768490851	8.60793691924405	9.2921455374821	11.3570757008152	6.38856698014718	11.1162709846617	9.63006133086201	GeneID:70617,Genbank:NM_027482.3,MGI:MGI:1917867	RIKEN cDNA 5730508B09 gene		GO:0016020,GO:0016021,GO:0043231,GO:0003674,GO:0005794,GO:0008150	membrane|integral component of membrane|intracellular membrane-bounded organelle|molecular_function|Golgi apparatus|biological_process
5730559C18Rik	59.9359582145701	68.7277071859817	48.9462720003057	0.712176704336344	-0.489692849706046	0.103094634296584	0.382564227267982	0.97323443598592	0.65238555694706	0.663819516839474	0.672334979576074	0.556253757845718	0.363125139559204	0.370895447263195	0.587212488084404	0.581932951723761	GeneID:67313,Genbank:NM_028872.3,MGI:MGI:1921579	RIKEN cDNA 5730559C18 gene		GO:0034334,GO:0002376,GO:0043123,GO:0003674,GO:0045087,GO:0005634,GO:0005737,GO:0031398,GO:0032494,GO:0060729,GO:0032495,GO:0070431,GO:0032731,GO:1903409,GO:0032733,GO:0032755,GO:0000187,GO:0032874,GO:0002221,GO:0002367	adherens junction maintenance|immune system process|positive regulation of I-kappaB kinase/NF-kappaB signaling|molecular_function|innate immune response|nucleus|cytoplasm|positive regulation of protein ubiquitination|response to peptidoglycan|intestinal epithelial structure maintenance|response to muramyl dipeptide|nucleotide-binding oligomerization domain containing 2 signaling pathway|positive …
5830411N06Rik	53.4607128706506	33.1243694975052	78.8811420870824	2.38136282391801	1.25178744605523	0.0191888021591166	0.137950900851286	0.346353389261332	0.547542412890062	0.254900128166098	0.303042383192675	0.390444192714319	0.419761848145085	1.35730750128183	1.17506580612369	0.425921626402298	GeneID:244234,Genbank:XM_006536189.1,MGI:MGI:2443685	RIKEN cDNA 5830411N06 gene		GO:0009897,GO:0032620,GO:0002365,GO:0003674	external side of plasma membrane|interleukin-17 production|gamma-delta T cell lineage commitment|molecular_function
5830473C10Rik	0.854405169952037	0.903321307395068	0.793259998148249	0.878159290226192	-0.18744543943693	1	1	0.0324575024216811	0.0166286775036891	0.0174177686258832	0	0.0160078380319675	0	0	0	0.056634742189638	GeneID:622307,Genbank:XM_006535174.3,MGI:MGI:1923342	RIKEN cDNA 5830473C10 gene		GO:0003674,GO:0005575,GO:0008150	molecular_function|cellular_component|biological_process
6030419C18Rik	99.7313212445826	109.578774936008	87.4220041303004	0.797800524612115	-0.325900022784612	0.165233298910703	0.486970894432699	3.73193752891046	3.06886557924325	2.29606742376825	2.81129689449668	2.74326746930157	2.13520637812337	2.76100020852166	2.49373138786195	1.46550448898975	GeneID:319477,Genbank:NM_176921.3,MGI:MGI:2442108	RIKEN cDNA 6030419C18 gene		GO:0003674,GO:0005575,GO:0008150	molecular_function|cellular_component|biological_process
6030458C11Rik	520.475345378905	562.440633803822	468.018734847758	0.832121128380284	-0.265134544172411	0.106968825853817	0.389369962167349	4.61004373318445	4.90159507081963	5.17655488636688	5.33489835857645	4.96775828001093	3.62420425346428	4.06754275137931	4.23173747671777	3.82917155285497	GeneID:77877,Genbank:NM_029998.3,MGI:MGI:1925127	RIKEN cDNA 6030458C11 gene		GO:0003674,GO:0005575,GO:0008150	molecular_function|cellular_component|biological_process
6030468B19Rik	1.46696118884964	1.2939544455306	1.68321961799845	1.3008337533152	0.37943659726472	0.888457944232608	1	0.0412365592405219	0	0.0885156027654373	0.130634429469248	0.040675228348868	0.0514464094215316	0.203819759659983	0	0.047968815160891	GeneID:77727,Genbank:XM_006534500.3,MGI:MGI:1924977	RIKEN cDNA 6030468B19 gene		GO:0008150,GO:0003674,GO:0005575,GO:0005576	biological_process|molecular_function|cellular_component|extracellular region
6030498E09Rik	0	0	0					0	0	0	0	0	0	0	0	0	GeneID:77883,Genbank:NM_183126.2,MGI:MGI:1925133	RIKEN cDNA 6030498E09 gene		GO:0003674,GO:0005575,GO:0008150	molecular_function|cellular_component|biological_process
6330403K07Rik	46.2205786036221	51.6212568050002	39.4697308518994	0.764602283919525	-0.387218585279212	0.296448885010654	0.642701749865857	1.87724403946824	1.59748728681718	1.67329385866065	2.15031791787177	1.94584387131262	0.396955086462756	1.41538665390916	1.57728707492455	2.07268507461152	GeneID:103712,Genbank:NM_134022.2,MGI:MGI:1918001	RIKEN cDNA 6330403K07 gene		GO:0003674,GO:0005575,GO:0008150	molecular_function|cellular_component|biological_process
6330408A02Rik	170.011966408747	172.879760667953	166.427223584739	0.962676156779233	-0.0548775362618079	0.823325738585519	0.98952394244702	3.06860617382725	2.84848202309161	2.8043075847151	3.03183503039787	3.02683490407504	2.1226601002318	3.34128607197603	2.60945384699721	2.77438040264728	GeneID:321008,Genbank:NM_177312.4,MGI:MGI:2447816	RIKEN cDNA 6330408A02 gene		GO:0007275,GO:0002244,GO:0005634,GO:0006511	multicellular organism development|hematopoietic progenitor cell differentiation|nucleus|ubiquitin-dependent protein catabolic process
6330409D20Rik	1.89663726002225	1.65277131097054	2.20146969633689	1.33198687666241	0.413579868394663	0.821002633867896	0.988157113293868	0.0454376028092614	0.0465573249500072	0.0975332781141949	0.143943030862898	0.0896381707849048	0.0566875985851193	0.112292119598194	0.104765664764197	0.158567155746323	GeneID:70730,Genbank:NM_027529.1,MGI:MGI:1917980	RIKEN cDNA 6330409D20 gene		GO:0003674,GO:0005575,GO:0008150	molecular_function|cellular_component|biological_process
6330416G13Rik	435.908694119677	395.676263142037	486.199232841726	1.22878038975816	0.297227097226065	0.207330320684448	0.542227742896782	4.61394660596757	4.19773618550049	5.18054600995784	4.20830972300783	4.39109938717067	6.86963474062513	4.74902275764996	4.53593121280424	4.61226758985062	GeneID:230279,Genbank:XM_006537868.3,MGI:MGI:1913920	RIKEN cDNA 6330416G13 gene		GO:0016020,GO:0016021,GO:0003674,GO:0005575,GO:0008150	membrane|integral component of membrane|molecular_function|cellular_component|biological_process
6430531B16Rik	83.7707451990549	73.2507265886214	96.9207684620968	1.32313729809681	0.403962773639254	0.100710760035132	0.3764921216901	3.54305583457303	2.43272056770027	3.05779438949826	2.93139155093493	3.09850564917907	3.05318917293258	3.33996453141095	3.24242958803071	5.52365041820346	GeneID:381933,Genbank:NM_001033465.2,MGI:MGI:2685939	RIKEN cDNA 6430531B16 gene		GO:0008150,GO:0031514,GO:0060285,GO:0003674,GO:0005575,GO:0005737	biological_process|motile cilium|cilium-dependent cell motility|molecular_function|cellular_component|cytoplasm
6430548M08Rik	1968.86472533756	2040.3665799256	1879.4874071025	0.921151829085065	-0.118489126393576	0.350475763808521	0.695009961020704	16.5434920962639	19.881411412049	18.1499470377151	19.1228486112158	18.0202508781384	19.3339890439108	13.8881711496735	15.2872280381843	14.8862795989933	GeneID:234797,Genbank:NM_172286.4,MGI:MGI:2443793	RIKEN cDNA 6430548M08 gene		GO:0003674,GO:0005575,GO:0008150	molecular_function|cellular_component|biological_process
6430550D23Rik	18.2790571142386	20.3510413134264	15.6890768652538	0.770922559864449	-0.375342147990464	0.491476450068082	0.811723072182751	0.317361653524214	0.393641876556615	0.340613506239471	0.317488012225195	0.543703799700095	0.125033027891094	0.474714566704784	0.192563697225914	0.349743720000268	GeneID:320095,Genbank:NM_001145352.1,MGI:MGI:2443361	RIKEN cDNA 6430550D23 gene		GO:0009311,GO:0018279,GO:0047288,GO:0097503,GO:0000139,GO:0003836,GO:0008373	oligosaccharide metabolic process|protein N-linked glycosylation via asparagine|monosialoganglioside sialyltransferase activity|sialylation|Golgi membrane|beta-galactoside (CMP) alpha-2,3-sialyltransferase activity|sialyltransferase activity
6430571L13Rik	18.7815237245601	8.08449450544516	32.1528102484539	3.97709593677105	1.99171536371076	0.0249884123240521	0.163384386529891	0.139464240911028	0.163315506642815	0.277981308136206	0.189348258074744	0.13756578992127	0.571696208771636	1.52637199715586	0.413438483479713	0.25493771160939	GeneID:235599,Genbank:NM_175486.3,MGI:MGI:2445137	RIKEN cDNA 6430571L13 gene		GO:0016020,GO:0016021,GO:0003674,GO:0005575,GO:0008150	membrane|integral component of membrane|molecular_function|cellular_component|biological_process
6430573F11Rik	31.3287314758638	31.2275269585407	31.4552371225176	1.00729196917448	0.0104819171355381	0.922802406257391	1	0.352729573483266	0.290900564877989	0.249303970529964	0.24528769269378	0.373386207848187	0.0965991210407337	0.435858727161215	0.267790611634575	0.380292870651165	GeneID:319582,Genbank:XM_006509136.3,MGI:MGI:2442328	RIKEN cDNA 6430573F11 gene		GO:0005737,GO:0008033,GO:0008152,GO:0008168,GO:0008175,GO:0008198,GO:0016300,GO:0016706,GO:0016740,GO:0032259,GO:0000049,GO:0002098,GO:0005634	cytoplasm|tRNA processing|metabolic process|methyltransferase activity|tRNA methyltransferase activity|ferrous iron binding|tRNA (uracil) methyltransferase activity|oxidoreductase activity, acting on paired donors, with incorporation or reduction of molecular oxygen, 2-oxoglutarate as one donor, and incorporation of one atom each of oxygen into both donors|transferase activity|methylation|tRNA bi…
6430590A07Rik	2.86954119814182	4.22447752376928	1.1758707911075	0.278347034512881	-1.84504338195971	0.190210027524636	0.520322572276582	0.183224063220049	0.140804450321779	0.393296353909132	0.193480182024724	0.180729933528484	0.114294455525673	0	0.0528075580500614	0.0532842784625032	GeneID:619719,Genbank:XM_006500806.1,MGI:MGI:3648839	RIKEN cDNA 6430590A07 gene		GO:0003674,GO:0005575,GO:0008150	molecular_function|cellular_component|biological_process
6430628N08Rik	0	0	0					0	0	0	0	0	0	0	0	0	GeneID:76237,Genbank:XM_017320502.1,MGI:MGI:1923487	RIKEN cDNA 6430628N08 gene		GO:0003674,GO:0005575,GO:0008150	molecular_function|cellular_component|biological_process
6720489N17Rik	67.6407870981369	70.1596574486118	64.4921991600431	0.919220553596348	-0.121517038156591	0.735271163074213	0.952568878720869	1.07932855660732	1.20801205419762	1.55048289096199	1.29755569493067	1.4249746636876	0.766504455982917	0.923329471320555	1.35916513714087	1.54527887899095	GeneID:211378,Genbank:XM_017315473.1,MGI:MGI:2443901	RIKEN cDNA 6720489N17 gene		GO:0003674,GO:0005575,GO:0008150	molecular_function|cellular_component|biological_process
6820408C15Rik	277.650024434712	210.564495056646	361.506936157294	1.71684659400932	0.779761135467328	1.15229527207955e-05	0.000502827355939196	2.74775223048272	1.88082312268139	3.16662363355077	2.31886962343585	3.24353189674707	3.34377732677434	4.59203887087765	4.11548072006093	5.41021301784393	GeneID:228778,Genbank:NM_001289738.1,MGI:MGI:3045333	RIKEN cDNA 6820408C15 gene		GO:0003674,GO:0005575,GO:0008150	molecular_function|cellular_component|biological_process
7420426K07Rik	0.117519999725666	0	0.26441999938275	Inf	Inf	0.860568668547796	0.990852229018266	0	0	0	0	0	0	0	0	0.039325498067406	GeneID:546157,Genbank:NM_001033983.3,MGI:MGI:3588253	RIKEN cDNA 7420426K07 gene		GO:0003674,GO:0005575,GO:0008150	molecular_function|cellular_component|biological_process
7420461P10Rik	0.26234743828164	0	0.59028173613369	Inf	Inf	0.624945745632919	0.901626257860302	0	0	0	0	0	0.0588982570257646	0	0.0544256169318181	0	GeneID:100038657,Genbank:NM_001177581.1,MGI:MGI:3642786	RIKEN cDNA 7420461P10 gene		GO:0003674,GO:0005575,GO:0008150	molecular_function|cellular_component|biological_process
7530416G11Rik	0	0	0					0	0	0	0	0	0	0	0	0	GeneID:328577,Genbank:NM_001256072.1,MGI:MGI:3036279	RIKEN cDNA 7530416G11 gene		GO:0003674,GO:0005575,GO:0008150	molecular_function|cellular_component|biological_process
8030411F24Rik	0	0	0					0	0	0	0	0	0	0	0	0	GeneID:78609,Genbank:NM_030135.2,MGI:MGI:1925859	RIKEN cDNA 8030411F24 gene		GO:0005615,GO:0010466,GO:0030414,GO:2000117,GO:0002020,GO:0004869,GO:0005576	extracellular space|negative regulation of peptidase activity|peptidase inhibitor activity|negative regulation of cysteine-type endopeptidase activity|protease binding|cysteine-type endopeptidase inhibitor activity|extracellular region
8030423J24Rik	0	0	0					0	0	0	0	0	0	0	0	0	GeneID:77166,Genbank:XM_011244587.2,MGI:MGI:1924416	RIKEN cDNA 8030423J24 gene		GO:0003674,GO:0005575,GO:0008150	molecular_function|cellular_component|biological_process
8030462N17Rik	627.547412925382	603.293874547811	657.864335897346	1.09045419430197	0.124929169298855	0.464966660660249	0.790910078284171	4.61710901325889	5.13598015822428	4.88719322030761	4.51026160228766	4.81887935788319	5.13491884228886	4.72819674757468	5.20889881126959	4.64820616312861	GeneID:212163,Genbank:XM_006526426.1,MGI:MGI:2444951	RIKEN cDNA 8030462N17 gene		GO:0003674,GO:0005575,GO:0008150	molecular_function|cellular_component|biological_process
8030474K03Rik	0.940159997805332	0	2.115359995062	Inf	Inf	0.240963139743374	0.583081095203201	0	0	0	0	0	0	0	0	0.200833782999588	GeneID:382231,Genbank:XM_017318680.1,MGI:MGI:2685988	RIKEN cDNA 8030474K03 gene		GO:0003674,GO:0005575,GO:0008150	molecular_function|cellular_component|biological_process
8430408G22Rik	969.255554550566	735.452788993957	1261.50901149633	1.71528210970819	0.778445873661048	2.05530707864148e-07	1.6416199402136e-05	30.9237560458575	33.3867985926234	36.3384777562569	28.455690096643	30.7312931960535	43.5412408704181	50.4718545848677	49.8484101502174	64.4448465823829	GeneID:213393,Genbank:NM_145980.2,MGI:MGI:1918730	RIKEN cDNA 8430408G22 gene		GO:0005739,GO:0005777,GO:0006914,GO:0010506,GO:0003674,GO:0005737	mitochondrion|peroxisome|autophagy|regulation of autophagy|molecular_function|cytoplasm
9030025P20Rik	154.630616421229	176.873536110921	126.826966809115	0.717048856475507	-0.479856673877045	0.105360440411733	0.386213785260994	2.3612079354596	2.40473235168183	4.03936830131906	2.68982651030431	2.76664820844757	1.33901117682413	2.4579269032399	1.20433336020165	2.82993057863055	GeneID:100041574,Genbank:XM_011246223.2,MGI:MGI:3583895	RIKEN cDNA 9030025P20 gene		GO:0003674,GO:0005575,GO:0008150	molecular_function|cellular_component|biological_process
9030617O03Rik	268.878482344089	268.165822299609	269.76930739969	1.00597945363182	0.00860083949116958	0.909619453348087	1	4.54356692942482	4.44862173966993	4.38107034232183	3.91447457632574	4.48171781973293	2.14144037310442	6.9689445100253	3.67495661425831	4.1108253979795	GeneID:217830,Genbank:XM_006515735.2,MGI:MGI:2444813	RIKEN cDNA 9030617O03 gene		GO:0016829,GO:0047820,GO:0005739,GO:0005759,GO:0006536	lyase activity|D-glutamate cyclase activity|mitochondrion|mitochondrial matrix|glutamate metabolic process
9030624G23Rik	2.436584448515	1.29080846037119	3.86880443369475	2.9971948220592	1.583612864193	0.241905535144171	0.584097650512581	0.0224182881585377	0.0229707436591967	0.0721823665408625	0.0236731704196917	0.0221131201737894	0.0559377626249986	0.0831050805756478	0.129224844434674	0.104313137730826	GeneID:66808,Genbank:NM_001256489.1,MGI:MGI:1914058	RIKEN cDNA 9030624G23 gene		GO:0003674,GO:0005575,GO:0008150	molecular_function|cellular_component|biological_process
9030624J02Rik	1157.69155231847	1195.23766136655	1110.75891600838	0.92932054595604	-0.10575179074803	0.490081919916864	0.81103279390404	19.0510870664461	18.4931662608325	18.8027650873608	18.9704377322105	18.3659184094506	14.8376179363197	17.5696568541245	16.1833252673385	17.4634078122876	GeneID:71517,Genbank:XM_006508212.1,MGI:MGI:1918767	RIKEN cDNA 9030624J02 gene		GO:0015031,GO:0016020,GO:0016021,GO:0003674,GO:0005768,GO:0006893	protein transport|membrane|integral component of membrane|molecular_function|endosome|Golgi to plasma membrane transport
9130008F23Rik	51.4648776697363	49.3435551942516	54.1165307640921	1.09672946246072	0.133207690461544	0.642174391327436	0.904471676311485	1.34235600740302	1.37543578382877	1.26377649617629	1.44236383959607	1.11501746854998	1.08709432339958	1.42591227644479	1.3303395471713	1.6162980067204	GeneID:71583,Genbank:NM_027834.3,MGI:MGI:1918833	RIKEN cDNA 9130008F23 gene		GO:0003674,GO:0005575,GO:0008150	molecular_function|cellular_component|biological_process
9130011E15Rik	397.492878950506	385.623243792746	412.329922897705	1.06925588520622	0.0966071478590532	0.567378470596055	0.866772808257718	5.80046232226036	5.45254208312526	5.69738893124669	5.85170390096165	5.30005372293711	5.16900822545442	6.43153329460308	5.47802773691202	5.72327696854695	GeneID:71617,Genbank:XM_011247345.2,MGI:MGI:1918867	RIKEN cDNA 9130011E15 gene		GO:0016020,GO:0016021,GO:0003674,GO:0005575,GO:0008150	membrane|integral component of membrane|molecular_function|cellular_component|biological_process
9130019O22Rik	147.055547361028	163.362893845948	126.671364254877	0.775398631064462	-0.366989906816911	0.0701822983868656	0.304930566032174	2.25510173736279	2.4853183663037	2.18110616587372	2.6859220214804	2.44425817141185	2.17551450093542	1.5714960724016	1.571971248401	1.69292314320913	GeneID:78921,Genbank:NM_030226.3,MGI:MGI:1926171	RIKEN cDNA 9130019O22 gene	zf-C2H2	GO:0003700,GO:0005634,GO:0006355	DNA binding transcription factor activity|nucleus|regulation of transcription, DNA-templated
9130023H24Rik	137.928295872223	155.493143886473	115.972235854409	0.74583504427103	-0.423071508813314	0.0555131789582647	0.266614569820074	2.28595171307281	2.63325161632212	2.59058300693428	2.54884880955497	2.3668757491349	1.52339412517184	2.0000916683417	1.68597824961282	1.83333034050964	GeneID:100043133,Genbank:NM_177001.3,MGI:MGI:2442738	RIKEN cDNA 9130023H24 gene	zf-C2H2	GO:0003700,GO:0005575,GO:0006355	DNA binding transcription factor activity|cellular_component|regulation of transcription, DNA-templated
9130204L05Rik	0	0	0					0	0	0	0	0	0	0	0	0	GeneID:229550,Genbank:XM_011240089.2,MGI:MGI:2684973	RIKEN cDNA 9130204L05 gene		GO:0003674,GO:0005575,GO:0008150	molecular_function|cellular_component|biological_process
9130401M01Rik	212.464261041838	213.208603019924	211.533833569232	0.992144925547231	-0.0113772201453411	0.952464097236156	1	10.4486006563931	8.6763078403015	9.46322405409511	9.0236555482119	9.00370572209797	8.18964740720435	9.02334521929387	9.13502173021841	8.67528298390274	GeneID:75758,Genbank:NM_029418.4,MGI:MGI:1923008	RIKEN cDNA 9130401M01 gene		GO:0003674,GO:0005575,GO:0008150	molecular_function|cellular_component|biological_process
9130409I23Rik	0.321828780410974	0.364001660305648	0.26911268054263	0.739317178709184	-0.435734658824926	1	1	0	0	0.0248496671698051	0	0.0228381405073562	0	0	0.0266923449160146	0	GeneID:619326,Genbank:XM_017321873.1,MGI:MGI:3588271	RIKEN cDNA 9130409I23 gene		GO:0005575,GO:0042284,GO:0046513	cellular_component|sphingolipid delta-4 desaturase activity|ceramide biosynthetic process	mmu00600,mmu04071	Sphingolipid metabolism|Sphingolipid signaling pathway
9230104L09Rik	493.153513746218	609.833899539415	347.303031504722	0.569504305626543	-0.812221345697469	3.62356965263469e-05	0.00129328624747873	11.6654277910232	12.8396682270374	13.3715530324399	12.7372737916436	11.2754329274233	3.41910647806587	6.48325720082277	6.83857876748295	10.3190106928873	GeneID:77705,Genbank:XM_011239843.2,MGI:MGI:1924955	RIKEN cDNA 9230104L09 gene		GO:2000117,GO:0002020,GO:0004869,GO:0005615	negative regulation of cysteine-type endopeptidase activity|protease binding|cysteine-type endopeptidase inhibitor activity|extracellular space
9230110C19Rik	158.487490684086	145.1314570734	175.182532697445	1.20706107573114	0.271498676445189	0.168168887989979	0.491389219685144	4.89637528898673	4.61934506134925	5.31920039425255	4.28769352296715	5.27146660199273	4.13453313720439	5.42315549884492	6.09224951855288	6.77239111756243	GeneID:234912,Genbank:NM_199017.2,MGI:MGI:3045346	RIKEN cDNA 9230110C19 gene		GO:0003674,GO:0005575,GO:0008150	molecular_function|cellular_component|biological_process
9230110F15Rik	0	0	0					0	0	0	0	0	0	0	0	0	GeneID:77080,Genbank:NM_029863.1,MGI:MGI:1924330	RIKEN cDNA 9230110F15 gene		GO:0003674,GO:0005575,GO:0008150	molecular_function|cellular_component|biological_process
9230112D13Rik	0.206317914063126	0.371372245313627	0	0	-Inf	0.962265868994756	1	0	0.0669635560656274	0	0.0690112474445511	0	0	0	0	0	GeneID:78243,Genbank:NM_030062.1,MGI:MGI:1925493	RIKEN cDNA 9230112D13 gene		GO:0003674,GO:0005575,GO:0008150	molecular_function|cellular_component|biological_process
9230113P08Rik	0	0	0					0	0	0	0	0	0	0	0	0	GeneID:77908,Genbank:XM_017313710.1,MGI:MGI:1925158	RIKEN cDNA 9230113P08 gene		GO:0003674,GO:0005575,GO:0008150	molecular_function|cellular_component|biological_process
9330159F19Rik	82.6611720549606	63.9787294131802	106.014225357186	1.65702298763292	0.728593616991457	0.0451724780405877	0.235952563607925	0.67412222604943	0.731366120061649	0.459643258721599	0.510861921887928	0.477196373390019	0.554090107274671	1.48959148636856	0.603444346084464	0.996368632363888	GeneID:212448,Genbank:XM_006512646.3,MGI:MGI:3036239	RIKEN cDNA 9330159F19 gene		GO:0003674,GO:0005575,GO:0008150	molecular_function|cellular_component|biological_process
9330182L06Rik	183.958353849461	182.318913978965	186.00765368758	1.02023234796715	0.0288977493408637	1	1	1.56666644662879	2.17796623940433	1.48149378149524	1.63647690600775	1.82099555776243	2.29264702718761	1.1301405094671	1.5425365640939	1.64512103574188	GeneID:231014,Genbank:XM_006503570.1,MGI:MGI:2443264	RIKEN cDNA 9330182L06 gene		GO:0016020,GO:0016021,GO:0003674,GO:0005575,GO:0008150	membrane|integral component of membrane|molecular_function|cellular_component|biological_process
9330182O14Rik	0.534603942837476	0.539215098095057	0.528839998765499	0.980758885709597	-0.0280295936585599	1	1	0	0	0.0265805499780283	0	0.0488578242125224	0	0	0	0.0576186547426971	GeneID:328531,Genbank:NM_001256056.1,MGI:MGI:3045378	RIKEN cDNA 9330182O14 gene		GO:0003674,GO:0005575,GO:0008150	molecular_function|cellular_component|biological_process
9430007A20Rik	0	0	0					0	0	0	0	0	0	0	0	0	GeneID:381572,Genbank:NM_198662.3,MGI:MGI:2685880	RIKEN cDNA 9430007A20 gene		GO:0016020,GO:0016021,GO:0016787,GO:0005575,GO:0008152,GO:0009056	membrane|integral component of membrane|hydrolase activity|cellular_component|metabolic process|catabolic process
9430015G10Rik	244.051098097829	288.929609518567	187.952958821908	0.65051470195487	-0.620346431952443	0.000950203323783057	0.0175281515790936	6.45797890118697	6.10961535847328	6.01106838397837	5.37108669414268	7.02774677828913	3.58877738678494	4.0252875221047	3.64568027212601	4.01099452450413	GeneID:230996,Genbank:NM_177205.1,MGI:MGI:2444364	RIKEN cDNA 9430015G10 gene		GO:0003674,GO:0005575,GO:0008150	molecular_function|cellular_component|biological_process
9430016H08Rik	221.079488576289	206.843704233126	238.874219005242	1.15485370894352	0.207710109867531	0.269892557543153	0.615060578282416	9.97706880100113	8.49289937337098	9.18421193237052	9.03625461444902	7.98655806258607	8.90461633503035	10.0998074829701	8.53808540457709	11.6059190673799	GeneID:68115,Genbank:NM_001081181.2,MGI:MGI:1915365	RIKEN cDNA 9430016H08 gene		GO:0007007,GO:0032979,GO:0036444,GO:0043022,GO:0051204,GO:0051560,GO:0005739,GO:0005743,GO:0005759	inner mitochondrial membrane organization|protein insertion into mitochondrial membrane from inner side|calcium import into the mitochondrion|ribosome binding|protein insertion into mitochondrial membrane|mitochondrial calcium ion homeostasis|mitochondrion|mitochondrial inner membrane|mitochondrial matrix
9430020K01Rik	7320.95109147676	8534.55790864581	5803.94257001545	0.680051929126387	-0.55628317935871	5.99653058243607e-05	0.00191077497346482	65.8553365882767	72.7973586708926	71.6141250289395	67.1481819386904	73.7864259570826	51.8942683929367	38.2258991245568	44.1435190500533	45.2394557992063	GeneID:240185,Genbank:XM_006525904.3,MGI:MGI:2685174	RIKEN cDNA 9430020K01 gene		GO:0007155,GO:0030054,GO:0032587,GO:0043410,GO:0048471,GO:0090050,GO:1900748,GO:1903589,GO:1903672,GO:0003674,GO:0005911,GO:0005912	cell adhesion|cell junction|ruffle membrane|positive regulation of MAPK cascade|perinuclear region of cytoplasm|positive regulation of cell migration involved in sprouting angiogenesis|positive regulation of vascular endothelial growth factor signaling pathway|positive regulation of blood vessel endothelial cell proliferation involved in sprouting angiogenesis|positive regulation of sprouting ang…
9430038I01Rik	102.063410291768	91.0044648443267	115.88709210107	1.27342204911932	0.348710649607443	0.158854455388166	0.477960526160445	2.26644913705036	1.84962059002573	2.02349810487568	2.09679854069989	2.03775673573092	2.75253511236384	2.70145603935135	2.01168673802542	2.40315248781775	GeneID:77252,Genbank:XM_011241948.2,MGI:MGI:1924502	RIKEN cDNA 9430038I01 gene		GO:0003674,GO:0005575,GO:0008150	molecular_function|cellular_component|biological_process
9430069I07Rik	1.085156396988	1.26528415799442	0.859996695729969	0.679686606598424	-0.557058400474024	0.929185177843608	1	0.177778592809662	0.0910798017815701	0	0.187729896894618	0.17535858935019	0.110897592336973	0.109838183418164	0	0.103401309603809	GeneID:77358,Genbank:NM_001256161.1,MGI:MGI:1924608	RIKEN cDNA 9430069I07 gene		GO:0003674,GO:0005575,GO:0008150	molecular_function|cellular_component|biological_process
9530002B09Rik	0	0	0					0	0	0	0	0	0	0	0	0	GeneID:77432,Genbank:NM_023865.3,MGI:MGI:1924682	RIKEN cDNA 9530002B09 gene
9530003J23Rik	5.55524840696193	7.63356421895547	2.95735364197	0.387414523169449	-1.36805005702309	0.168146229667673	0.491389219685144	0.333681230802713	0.64107030294165	0.0895321888513406	0.3523593142698	0.37028138555159	0	0.154620445238367	0.192342541215974	0.194078914170233	GeneID:77397,Genbank:NM_029906.3,MGI:MGI:1924647	RIKEN cDNA 9530003J23 gene		GO:0050829,GO:0050830,GO:0003796,GO:0005615,GO:0016998	defense response to Gram-negative bacterium|defense response to Gram-positive bacterium|lysozyme activity|extracellular space|cell wall macromolecule catabolic process
9530053A07Rik	85.8205528847097	70.8526841027223	104.530388862194	1.47532009811577	0.561028007940324	0.0406514599611444	0.222472568836555	0.45568948568455	0.374850524777368	0.557960035028561	0.501529353430661	0.671064250787724	0.352318935109433	0.872383047294985	0.71772150659557	0.963112324292582	GeneID:319482,Genbank:NM_001164655.1,MGI:MGI:2442118	RIKEN cDNA 9530053A07 gene		GO:0003674,GO:0005575,GO:0008150	molecular_function|cellular_component|biological_process
9530057J20Rik	10.9676848870792	8.79387135622222	13.6849518006504	1.55619194849461	0.638020020518214	0.291884041265881	0.638223534996585	0.175460927105856	0.119856548970226	0.167392236518074	0.329391107434729	0.173072472771238	0.243226314481397	0.240902764245359	0.292182922799995	0.362856129407231	GeneID:78672,Genbank:XM_017313049.1,MGI:MGI:1925922	RIKEN cDNA 9530057J20 gene		GO:0003674,GO:0005575,GO:0008150	molecular_function|cellular_component|biological_process
9530068E07Rik	3410.33346589888	3430.18076993539	3385.52433585324	0.986981317581408	-0.0189053185012798	0.892721991553566	1	80.8321140356124	78.811681062961	76.3801208022668	82.8321834001387	78.9999330236901	69.6816278205871	70.6713208510951	77.8621435672301	79.0445380465623	GeneID:213673,Genbank:NM_153117.2,MGI:MGI:2654705	RIKEN cDNA 9530068E07 gene		GO:0016020,GO:0016021,GO:0003674,GO:0005575,GO:0008150	membrane|integral component of membrane|molecular_function|cellular_component|biological_process
9530077C05Rik	60.7668602178288	49.833381135576	74.4337090706449	1.49365159205516	0.578843665507934	0.0410460220955767	0.223573806349434	0.712321952425215	0.431290218243105	0.625509006933596	0.535653847178403	0.723917182271808	0.754037715503696	0.733498036581498	0.982953675527464	0.954162965632938	GeneID:68283,Genbank:XM_006510570.3,MGI:MGI:1915533	RIKEN cDNA 9530077C05 gene		GO:0003674,GO:0005575,GO:0008150	molecular_function|cellular_component|biological_process
9830107B12Rik	18.1048136133254	9.4788767619108	28.8872346775936	3.04753774135685	1.60764408759896	0.116316111954511	0.40628466231846	0.0823469674090465	0.0468756942766404	0.12766030202692	0.0966182301815022	0.135376704752981	0.60499755430766	0.192201996681343	0.137126698337662	0.149008041624492	GeneID:328829,Genbank:XM_017317514.1,MGI:MGI:3608415	RIKEN cDNA 9830107B12 gene		GO:0003674,GO:0005575,GO:0008150	molecular_function|cellular_component|biological_process
9830147E19Rik	271.572300808447	305.16682579275	229.579144578069	0.752307017585144	-0.410606546874732	0.0304704339123209	0.186452729417581	0.958557571907649	1.19936095377374	1.11027546026006	0.888609982339159	1.27628146034402	0.556502776080235	0.785733923839792	0.900836746552099	0.872168686854824	GeneID:208111,Genbank:XM_017322076.1,MGI:MGI:3036263	RIKEN cDNA 9830147E19 gene		GO:0006355,GO:0034605,GO:0003700,GO:0005575,GO:0005634	regulation of transcription, DNA-templated|cellular response to heat|DNA binding transcription factor activity|cellular_component|nucleus
9930012K11Rik	310.945795782497	322.512878709249	296.486942124056	0.919302644008038	-0.121388204938623	0.443679257993605	0.777323055240918	9.98460435145506	9.02396295919234	8.60038722549407	9.08363150653838	9.77293020466148	9.29462539762024	6.89646632402385	5.96198925779696	10.0064977318103	GeneID:268759,Genbank:NM_001112735.1,MGI:MGI:2145726	RIKEN cDNA 9930012K11 gene		GO:0003674,GO:0008150	molecular_function|biological_process
9930021J03Rik	764.239555226531	793.505333223895	727.657332729826	0.917016310115348	-0.12498070096532	0.400857217110758	0.741172976079457	4.06006653786761	4.97493555726968	4.69680435466625	3.90658365391332	4.41892061342704	3.86368332097351	3.86949655529729	3.97457157820347	3.57378390674971	GeneID:240613,Genbank:XM_006527069.3,MGI:MGI:2444398	RIKEN cDNA 9930021J03 gene		GO:0003674,GO:0005575,GO:0008150	molecular_function|cellular_component|biological_process
9930104L06Rik	296.032481464942	308.998618881717	279.824809693973	0.905585956036549	-0.143076510076148	0.416857812458531	0.754831224009123	5.64595226317331	5.43447460908498	5.20825914980922	5.40356589733931	5.35431087103085	4.42423383365514	4.97776298471525	4.59033211853944	4.55939993011055	GeneID:194268,Genbank:XM_006502884.3,MGI:MGI:3041172	RIKEN cDNA 9930104L06 gene		GO:0008150,GO:0003674,GO:0005634,GO:0005737	biological_process|molecular_function|nucleus|cytoplasm
9930111J21Rik1	171.772151208681	133.357795797916	219.790095472138	1.64812333735028	0.720824210679765	0.313230132028148	0.66041473398038	1.56627404289	1.98248875304208	2.2743331415707	1.32037828077317	2.73937080842002	5.78010997450051	1.67518157242157	3.23201940196117	1.22486252329026	GeneID:667214,Genbank:NM_001114679.1,MGI:MGI:3041173	RIKEN cDNA 9930111J21 gene 1		GO:0035458,GO:0003924,GO:0005789,GO:0006952	cellular response to interferon-beta|GTPase activity|endoplasmic reticulum membrane|defense response
9930111J21Rik2	10.2193523910713	8.23469882476485	12.7001693489543	1.54227490515623	0.625059943564774	0.36464293059103	0.707911756579309	0.105794168838043	0.260163029308655	0.227090591364511	0.178745736202616	0.208708100516664	0.448759129373584	0.104581674432276	0.317109056455425	0.246132122735658	GeneID:245240,Genbank:NM_173434.1,MGI:MGI:3711310	RIKEN cDNA 9930111J21 gene 2		GO:0003674,GO:0005575,GO:0008150	molecular_function|cellular_component|biological_process
A130010J15Rik	100.502455257323	95.9919296795209	106.140612229576	1.10572433103426	0.144991751013938	0.534034649754009	0.843798016094983	1.22836501881655	1.29565440431101	1.3183625411414	1.66591386003168	0.997824431679052	1.21698418952075	1.68154922392621	1.37447241926131	1.19075596232524	GeneID:319266,Genbank:NM_001160360.1,MGI:MGI:2441776	RIKEN cDNA A130010J15 gene		GO:0003674,GO:0005575,GO:0008150	molecular_function|cellular_component|biological_process
A1bg	0	0	0					0	0	0	0	0	0	0	0	0	GeneID:117586,Genbank:NM_001081067.1,MGI:MGI:2152878	alpha-1-B glycoprotein		GO:0031012,GO:0003674,GO:0005576,GO:0008150	extracellular matrix|molecular_function|extracellular region|biological_process
A1cf	0.465473509049712	0.36562692738253	0.59028173613369	1.61443726357747	0.69103137945655	0.973675559849971	1	0.00748486346880075	0	0	0.00790383490532324	0	0.00933805723785492	0	0.00862894000229179	0	GeneID:69865,Genbank:XM_006527331.1,MGI:MGI:1917115	APOBEC1 complementation factor		GO:0016554,GO:0003729,GO:0016556,GO:0005515,GO:0030895,GO:0005634,GO:0005654,GO:0005720,GO:0005737,GO:0005783,GO:0045293,GO:0006397,GO:0050821,GO:0007566,GO:0010609,GO:0003676,GO:0003723,GO:0003727	cytidine to uridine editing|mRNA binding|mRNA modification|protein binding|apolipoprotein B mRNA editing enzyme complex|nucleus|nucleoplasm|nuclear heterochromatin|cytoplasm|endoplasmic reticulum|mRNA editing complex|mRNA processing|protein stabilization|embryo implantation|mRNA localization resulting in posttranscriptional regulation of gene expression|nucleic acid binding|RNA binding|single-str…
A230046K03Rik	834.60585531742	840.782696141113	826.884804287804	0.983470292719992	-0.0240466206172579	0.802983711112061	0.983440954472596	6.50923194339067	8.21427087486137	7.13548539306784	7.0205329846739	7.69407473972049	7.65791967713217	5.87484813179895	7.79828808820467	5.70142589709625	GeneID:319277,Genbank:NM_001033375.2,MGI:MGI:2441787	RIKEN cDNA A230046K03 gene		GO:0005768,GO:0007032,GO:0015031,GO:0016197,GO:0031083,GO:0071203,GO:0003674,GO:0005654	endosome|endosome organization|protein transport|endosomal transport|BLOC-1 complex|WASH complex|molecular_function|nucleoplasm
A230050P20Rik	944.02346080089	840.227925428612	1073.76788001624	1.2779483370164	0.35382951434689	0.226484972306397	0.565924652620267	15.2453454694805	14.3495578167865	16.7428314718021	15.571168531966	14.3224892092846	24.3479794076331	12.9239331708267	21.3842992837841	13.9662231615109	GeneID:319278,Genbank:XM_006510405.3,MGI:MGI:2441788	RIKEN cDNA A230050P20 gene		GO:0005737,GO:0005829,GO:0034340,GO:0034341,GO:0034342,GO:0045071,GO:0051607,GO:0003723,GO:0005634,GO:0005654	cytoplasm|cytosol|response to type I interferon|response to interferon-gamma|response to type III interferon|negative regulation of viral genome replication|defense response to virus|RNA binding|nucleus|nucleoplasm
A230065H16Rik	0.637280303750127	0.720278402809925	0.53353267992538	0.740731192055711	-0.432978004780702	1	1	0.0474297365145182	0.0971971019012278	0	0	0.0467841012632036	0	0	0.0546794677570598	0.0551730868408382	GeneID:380787,Genbank:XM_006516048.1,MGI:MGI:2685744	RIKEN cDNA A230065H16 gene		GO:0003674,GO:0005575,GO:0008150	molecular_function|cellular_component|biological_process
A2m	6.78542043674563	7.9764143192543	5.29667808360978	0.664042497243918	-0.590652521084529	0.50654860163393	0.820820296545561	0.0650916019120672	0.0750326163500597	0.0611280338829004	0.05155136871038	0.112359704233983	0.0203019436123375	0.150809987794503	0.0187602462587832	0	GeneID:232345,Genbank:XM_011241322.1,MGI:MGI:2449119	alpha-2-macroglobulin		GO:0043120,GO:0004867,GO:0048306,GO:0005102,GO:0048403,GO:0005515,GO:0005576,GO:0005615,GO:0007565,GO:0010466,GO:0048406,GO:0019838,GO:0048863,GO:0019899,GO:0019959,GO:0019966,GO:0001869,GO:0030414,GO:0002020,GO:0042803,GO:0004866	tumor necrosis factor binding|serine-type endopeptidase inhibitor activity|calcium-dependent protein binding|signaling receptor binding|brain-derived neurotrophic factor binding|protein binding|extracellular region|extracellular space|female pregnancy|negative regulation of peptidase activity|nerve growth factor binding|growth factor binding|stem cell differentiation|enzyme binding|interleukin-8 …	mmu04610	Complement and coagulation cascades
A330070K13Rik	0	0	0					0	0	0	0	0	0	0	0	0	GeneID:381673,Genbank:NM_198665.1,MGI:MGI:2685897	RIKEN cDNA A330070K13 gene		GO:0003674,GO:0005575,GO:0008150	molecular_function|cellular_component|biological_process
A3galt2	45.6081089893979	22.364925644407	74.6620881706365	3.33835619924397	1.73913789702114	0.104453886408922	0.384379466317048	0.323989024279291	0.243446946818028	0.254999388340617	0.228083052301872	0.308926113014119	1.87282195656925	0.333620650569189	0.410862542772674	0.678389900391343	GeneID:215493,Genbank:NM_001009819.2,MGI:MGI:2685279	alpha 1,3-galactosyltransferase 2 (isoglobotriaosylceramide synthase)		GO:0031982,GO:0005794,GO:0046872,GO:0005975,GO:0047276,GO:0006688,GO:0016020,GO:0016021,GO:0016740,GO:0016757,GO:0016758,GO:0030259,GO:0001962	vesicle|Golgi apparatus|metal ion binding|carbohydrate metabolic process|N-acetyllactosaminide 3-alpha-galactosyltransferase activity|glycosphingolipid biosynthetic process|membrane|integral component of membrane|transferase activity|transferase activity, transferring glycosyl groups|transferase activity, transferring hexosyl groups|lipid glycosylation|alpha-1,3-galactosyltransferase activity	mmu00603	Glycosphingolipid biosynthesis - globo and isoglobo series
A430005L14Rik	269.159658678486	266.229554040643	272.822289475791	1.02476334927918	0.0352907836427874	0.829719115460688	0.990852229018266	13.8456817718811	14.139434146156	13.2200229343363	14.3762118856895	13.7942368664432	11.5543575258194	14.0760933197966	13.7198652868315	14.6517207225856	GeneID:97159,Genbank:NM_175287.4,MGI:MGI:2140680	RIKEN cDNA A430005L14 gene		GO:0003674,GO:0005634,GO:0008150	molecular_function|nucleus|biological_process
A430033K04Rik	159.126098901687	168.600286257073	147.283364707456	0.873565330030849	-0.195012495022806	0.354678439279646	0.697942483521312	2.98232889840179	3.1218944866842	3.11432353800906	2.9620135031908	3.11664587337167	2.31288637410465	2.74894953909201	2.21158856779728	2.8691404601417	GeneID:243308,Genbank:NM_183025.2,MGI:MGI:3583896	RIKEN cDNA A430033K04 gene	zf-C2H2	GO:0005634,GO:0043565,GO:0045892,GO:0003674,GO:0003700	nucleus|sequence-specific DNA binding|negative regulation of transcription, DNA-templated|molecular_function|DNA binding transcription factor activity
A430078G23Rik	108.278558927596	114.003110812777	101.122869071118	0.887018506338729	-0.1729638903333	0.472839517718764	0.797864429572724	1.85076682666156	2.4231463543748	2.70366388891781	2.02674892393947	1.99460791148979	1.71037203415567	2.07519016167462	1.7385380082002	1.87383943875214	GeneID:319493,Genbank:NM_001033378.3,MGI:MGI:2442135	RIKEN cDNA A430078G23 gene		GO:0003674,GO:0005575,GO:0008150	molecular_function|cellular_component|biological_process
A430089I19Rik	0.121958951447182	0	0.27440764075616	Inf	Inf	0.860569275698617	0.990852229018266	0	0	0	0	0	0	0.033997532962765	0	0	GeneID:331195,Genbank:NM_177913.4,MGI:MGI:2683305	RIKEN cDNA A430089I19 gene
A430105I19Rik	1391.48587774586	1369.59873425105	1418.84480711438	1.03595657007544	0.0509635228602523	0.867532913016139	0.993855842462711	13.8931289165082	13.9844477092742	14.3461390668403	14.7762158288933	12.952123743327	17.23106720098	12.3232835205771	11.6228464506365	13.1528385097893	GeneID:214239,Genbank:NM_001001982.2,MGI:MGI:2685199	RIKEN cDNA A430105I19 gene		GO:0005575,GO:0008150	cellular_component|biological_process
A4galt	544.879195612771	541.142003180563	549.550686153031	1.01553877341446	0.0222453229869735	0.964623211751553	1	15.8261364124103	10.2758116779659	14.2007107647673	15.7986576218809	15.1264722296668	15.4573398128169	10.3990247032038	13.6367324388034	14.8475723241309	GeneID:239559,Genbank:NM_001004150.3,MGI:MGI:3512453	alpha 1,4-galactosyltransferase		GO:0006629,GO:0007009,GO:0008378,GO:0015643,GO:0016020,GO:0016021,GO:0016740,GO:0016757,GO:0050512,GO:0001576,GO:0005794	lipid metabolic process|plasma membrane organization|galactosyltransferase activity|toxic substance binding|membrane|integral component of membrane|transferase activity|transferase activity, transferring glycosyl groups|lactosylceramide 4-alpha-galactosyltransferase activity|globoside biosynthetic process|Golgi apparatus	mmu00601,mmu00603	Glycosphingolipid biosynthesis - lacto and neolacto series|Glycosphingolipid biosynthesis - globo and isoglobo series
A4gnt	0	0	0					0	0	0	0	0	0	0	0	0	GeneID:333424,Genbank:XM_006511246.3,MGI:MGI:2143261	alpha-1,4-N-acetylglucosaminyltransferase		GO:0008375,GO:0009101,GO:0016020,GO:0016021,GO:0016740,GO:0016757,GO:0050680,GO:0005575,GO:0005794,GO:0006493	acetylglucosaminyltransferase activity|glycoprotein biosynthetic process|membrane|integral component of membrane|transferase activity|transferase activity, transferring glycosyl groups|negative regulation of epithelial cell proliferation|cellular_component|Golgi apparatus|protein O-linked glycosylation
A530016L24Rik	76.0664902551306	22.2225723751281	143.371387605134	6.45161078496914	2.68965940570802	0.223789054891118	0.563164259142883	0.433430038076279	0.495354672771372	0.125242322535818	0.61612336652955	0.411086529132412	0.0207978435464749	9.47561403966796	0.672647091883569	0.542975532660525	GeneID:319942,Genbank:XM_006515980.3,MGI:MGI:2443020	RIKEN cDNA A530016L24 gene		GO:0008150,GO:0016020,GO:0016021,GO:0003674,GO:0005886	biological_process|membrane|integral component of membrane|molecular_function|plasma membrane
A530032D15Rik	44.9071348164886	17.3383545060493	79.3681102045377	4.57760338080793	2.19459246828252	0.000199594816664435	0.00502618558464287	0.411281517035903	0.298503536408489	0.404629969770012	0.271439588027607	0.287358766909546	2.18072434354848	1.0164196710243	1.62000132582291	0.85718187091853	GeneID:381287,Genbank:NM_213615.2,MGI:MGI:3037746	RIKEN cDNA A530032D15Rik gene		GO:0005634,GO:0006338,GO:0006355,GO:0008150,GO:0003674,GO:0003682,GO:0005575	nucleus|chromatin remodeling|regulation of transcription, DNA-templated|biological_process|molecular_function|chromatin binding|cellular_component
A530064D06Rik	82.917411367027	37.7311235739457	139.400271108379	3.69456983795303	1.88540639988466	0.00876914048754069	0.0820822334432629	0.963372837667518	0.520976466190581	1.80942197558326	1.18684816920955	1.21421979025847	5.97609614957788	2.1824268949487	5.70738528714742	1.64984952734161	GeneID:328830,Genbank:NM_001113556.1,MGI:MGI:2443476	RIKEN cDNA A530064D06 gene		GO:0005515,GO:0005575,GO:0008150	protein binding|cellular_component|biological_process
A530099J19Rik	36.9049850049768	45.2110741162751	26.522373615854	0.586634450392463	-0.769466298339092	0.026451873662822	0.1697094555487	1.50135526055895	0.712895416465325	0.825327512569488	0.734695181653118	0.884938880501822	0.639587986629081	0.520356910712771	0.506587449209087	0.383370501865616	GeneID:319293,Genbank:NM_175688.4,MGI:MGI:2441809	RIKEN cDNA A530099J19 gene		GO:0003674,GO:0005575,GO:0008150	molecular_function|cellular_component|biological_process
A630001G21Rik	243.299061583647	225.050850735127	266.109325144296	1.18244087625109	0.241768048535651	0.288582492210523	0.635680860924432	6.07900175852958	5.44125672429924	6.89935129315172	5.9027852143136	5.19215656492848	5.579119184982	10.1306730197649	5.88043485404921	5.01233466893039	GeneID:319997,Genbank:NM_177055.3,MGI:MGI:2443131	RIKEN cDNA A630001G21 gene		GO:0003674,GO:0005575,GO:0008150	molecular_function|cellular_component|biological_process
A630023A22Rik	3.99428770620123	1.62039451520957	6.96165419494082	4.29627114236465	2.10308504625648	0.186295147403402	0.514975135836546	0.114001519155972	0.0389369556196249	0.081569311068598	0	0.112449678372543	0.711137027093592	0.0469562338678548	0.175235842856706	0.132613338774391	GeneID:105518,Genbank:NM_001251843.1,MGI:MGI:2145657	RIKEN cDNA A630023A22 gene		GO:0003674,GO:0005575,GO:0008150	molecular_function|cellular_component|biological_process
A630033H20Rik	76.0102297865397	81.0922021580196	69.6577643221898	0.858994606983935	-0.219279021151047	0.515516702306783	0.828662933438742	1.55983671520077	1.13723476395584	2.02826062159776	1.09282058563964	1.03559851291764	0.69234119298516	1.63091882021731	1.14120404210841	1.04682387775891	GeneID:213438,Genbank:NM_001122596.1,MGI:MGI:2441814	RIKEN cDNA A630033H20 gene		GO:0035025,GO:0051482,GO:0004930,GO:0005623,GO:0005887	positive regulation of Rho protein signal transduction|positive regulation of cytosolic calcium ion concentration involved in phospholipase C-activating G-protein coupled signaling pathway|G-protein coupled receptor activity|cell|integral component of plasma membrane
A630073D07Rik	0	0	0					0	0	0	0	0	0	0	0	0	GeneID:381819,Genbank:NM_001142969.1,MGI:MGI:2686534	RIKEN cDNA A630073D07 gene		GO:0003674,GO:0005575,GO:0008150	molecular_function|cellular_component|biological_process
A630076J17Rik	0	0	0					0	0	0	0	0	0	0	0	0	GeneID:319929,Genbank:NM_001256174.1,MGI:MGI:2442999	RIKEN cDNA A630076J17 gene		GO:0003674,GO:0005575,GO:0008150	molecular_function|cellular_component|biological_process
A630095E13Rik	0.142741802484915	0	0.321169055591059	Inf	Inf	0.860572117958278	0.990852229018266	0	0	0	0	0	0.102477258185377	0	0	0	GeneID:235973,Genbank:NM_001033325.2,MGI:MGI:3055869	RIKEN cDNA A630095E13 gene		GO:0005576,GO:0005615	extracellular region|extracellular space
A630095N17Rik	0.443482759673446	0.367206855301075	0.538827640138909	1.46736813967463	0.553230866003374	0.969549502575119	1	0	0.0819145387092108	0	0	0	0	0.0493926422289227	0	0.0464980731866184	GeneID:381272,Genbank:XM_006496500.3,MGI:MGI:2686470	RIKEN cDNA A630095N17 gene		GO:0003674,GO:0005575,GO:0008150	molecular_function|cellular_component|biological_process
A730017C20Rik	18.8949927022614	19.7324373601645	17.8481868798825	0.904509998137082	-0.144791644906445	0.851839925455346	0.990852229018266	0.597902133031502	0.471258675884741	0.493621611079983	0.582803262001202	0.408297611024322	0.200829470699792	0.483069423590333	0.530225141886641	0.56176233874308	GeneID:225583,Genbank:XM_006525876.3,MGI:MGI:2442934	RIKEN cDNA A730017C20 gene		GO:0016020,GO:0016021,GO:0003674,GO:0005575,GO:0008150	membrane|integral component of membrane|molecular_function|cellular_component|biological_process
A830005F24Rik	0.753694096251798	0.714533084878829	0.80264536046801	1.12331447969848	0.167761876792415	1	1	0.106036866618485	0.0543249704056914	0	0	0.0522967221628303	0	0	0.122244816341122	0.0616741909211455	GeneID:442803,Genbank:XM_001473764.3,MGI:MGI:3045249	RIKEN cDNA A830005F24 gene		GO:0003674,GO:0005575,GO:0008150	molecular_function|cellular_component|biological_process
A830010M20Rik	163.456032508024	155.998961857731	172.77737082089	1.10755461935997	0.147377847436487	0.416528427268003	0.754581923677894	1.21918853790072	1.23381045871067	1.39736343326618	1.4225346864451	1.33621376254407	0.873195429537834	1.9156975767509	1.31010580295601	1.51453226660072	GeneID:231570,Genbank:NM_001007574.2,MGI:MGI:2445097	RIKEN cDNA A830010M20 gene		GO:0003674,GO:0005575,GO:0008150	molecular_function|cellular_component|biological_process
A830018L16Rik	60.6455378050636	52.80082095825	70.4514338635807	1.33428671344499	0.416068708216856	0.138992872823429	0.445165125801376	0.318225024012807	0.292335990524552	0.253210787904431	0.295481631175666	0.47083979931061	0.308028922710012	0.474578705521019	0.404818055883928	0.472296388573434	GeneID:320492,Genbank:XM_006495540.2,MGI:MGI:2444149	RIKEN cDNA A830018L16 gene		GO:0003674,GO:0005575,GO:0008150	molecular_function|cellular_component|biological_process
A830021F12Rik	0	0	0					0	0	0	0	0	0	0	0	0	GeneID:442838,Genbank:XM_017318024.1,MGI:MGI:3045372	RIKEN cDNA A830021F12 gene
A830080D01Rik	237.736190572921	261.995315757429	207.412284092285	0.791664093278369	-0.337039676903553	0.0816738909410017	0.332651669128126	3.92600025489931	4.41892878605641	4.70842684584474	4.5069451292495	4.37129624250891	2.80153461401843	3.19741875380024	3.30885146565214	3.87499356446821	GeneID:382252,Genbank:XM_006528900.3,MGI:MGI:2685992	RIKEN cDNA A830080D01 gene		GO:0008150,GO:0003674,GO:0005575,GO:0005739	biological_process|molecular_function|cellular_component|mitochondrion
A930009A15Rik	0.119605635796725	0	0.26911268054263	Inf	Inf	0.860568953820398	0.990852229018266	0	0	0	0	0	0	0	0.0582089269469396	0	GeneID:77798,Genbank:NM_029982.1,MGI:MGI:1925048	RIKEN cDNA A930009A15 gene		GO:0003674,GO:0005575,GO:0008150	molecular_function|cellular_component|biological_process
A930018P22Rik	0.431807233066179	0.350426875578818	0.53353267992538	1.52252214971844	0.606463216674473	0.967272305426167	1	0	0	0	0	0.12247266557791	0	0	0.0715706830715118	0.0722167876598029	GeneID:68243,Genbank:NM_026634.2,MGI:MGI:1915493	RIKEN cDNA A930018P22 gene		GO:0003674,GO:0008150	molecular_function|biological_process
AA414768	50.5327518489849	50.6929826812547	50.3324633086477	0.992888179910938	-0.0102968457860405	0.960035373455069	1	1.55367199204418	1.81046345350831	1.4059343148654	1.99450361398165	1.92316573964402	0.760136882165949	2.1456945069897	1.79115390126661	1.94907441589923	GeneID:245350,Genbank:NM_001272033.1,MGI:MGI:3035137	expressed sequence AA414768
AA415398	55.525230439302	50.8633203178134	61.3526180911627	1.20622518757738	0.270499266005801	0.321868611918943	0.668068708349926	1.2784413421116	1.582851494974	1.31493660493716	1.65937887909889	1.78647137018465	1.09654423936757	1.77720367177593	1.56596954489993	2.60252809001771	GeneID:433752,Genbank:NM_001004178.1,MGI:MGI:3035485	expressed sequence AA415398
AA467197	101.612869611351	9.56320780095446	216.674946874346	22.6571409284572	4.50189391594982	0.0928729735833582	0.358716031667308	0.659097671861008	0.144715685052939	0.656859535521849	0.845132183982994	0.232187761824788	33.4200162803054	1.6288595792827	3.85348486104198	1.47863872733446	GeneID:433470,Genbank:XM_006499873.3,MGI:MGI:3034182	expressed sequence AA467197		GO:0005739,GO:0005751,GO:0008150,GO:0004129,GO:0005634	mitochondrion|mitochondrial respiratory chain complex IV|biological_process|cytochrome-c oxidase activity|nucleus
AA623943	0	0	0					0	0	0	0	0	0	0	0	0	GeneID:544808,Genbank:XM_006534607.3,MGI:MGI:3035046	expressed sequence AA623943
AA792892	0.0973407987718939	0.175213437789409	0	0	-Inf	1	1	0	0	0	0	0.041379997156893	0	0	0	0	GeneID:100554,Genbank:NM_178894.4,MGI:MGI:2140789	expressed sequence AA792892		GO:0003674,GO:0005575,GO:0008150	molecular_function|cellular_component|biological_process
AA986860	1891.0803953916	1431.72612736507	2465.27323042475	1.72188883286066	0.78399200367686	0.0193152471113071	0.138398812861268	25.319414323313	30.4957546842327	22.2771732850605	28.8741755451775	31.1846024727754	62.2991544600387	30.0359257006828	39.0578168472493	46.0353514704536	GeneID:212439,Genbank:XM_017319617.1,MGI:MGI:2138143	expressed sequence AA986860		GO:0005829,GO:0005886,GO:0008150,GO:0003674,GO:0005737	cytosol|plasma membrane|biological_process|molecular_function|cytoplasm
AB124611	463.85106363861	301.857009806201	666.343630929121	2.20748105653378	1.14240105746059	0.0252448712480155	0.164291012418438	11.2258543899996	9.29170819159093	13.4243220430239	10.3683245145906	8.85226551724617	36.0860492653704	19.0105171772899	16.0780502387844	15.713946622595	GeneID:382062,Genbank:XM_011242566.2,MGI:MGI:3043001	cDNA sequence AB124611		GO:0016020,GO:0016021,GO:0003674,GO:0005575,GO:0008150	membrane|integral component of membrane|molecular_function|cellular_component|biological_process
AF067061	1.08865321246776	1.26782428093009	0.86468937688985	0.682026200236129	-0.552100933021058	0.928704469792336	1	0.056494086159515	0	0.0606331878943245	0.119312778915246	0.167175188513848	0.0704815809074983	0.0698082676835441	0.0651293215950757	0	GeneID:236546,Genbank:NM_199060.2,MGI:MGI:2681166	cDNA sequence AF067061
AF067063	0	0	0					0	0	0	0	0	0	0	0	0	GeneID:380878,Genbank:NM_001001449.2,MGI:MGI:2687009	cDNA sequence AF067063
AF366264	0	0	0					0	0	0	0	0	0	0	0	0	GeneID:231201,Genbank:NM_153093.3,MGI:MGI:2667157	cDNA sequence AF366264		GO:0016926,GO:0016929,GO:0004175,GO:0005634,GO:0006508	protein desumoylation|SUMO-specific protease activity|endopeptidase activity|nucleus|proteolysis
AF529169	0.969438948216465	0.887101850738206	1.07236032006429	1.20883562487433	0.273618083047698	0.971116063833294	1	0.00632632543779563	0.00648222553428619	0	0	0.0187206258134208	0	0.0078172752165223	0.00729331708791441	0.0147183150661636	GeneID:209743,Genbank:XM_006510957.3,MGI:MGI:2667167	cDNA sequence AF529169		GO:0016020,GO:0016021,GO:0003674,GO:0005575,GO:0008150	membrane|integral component of membrane|molecular_function|cellular_component|biological_process
AI182371	65.2795670830782	72.3323010552668	56.4636496178424	0.78061459118659	-0.357317665116142	0.193559243803393	0.524545838563157	1.5638787673597	1.41165355174306	1.39871506310599	1.5334597363329	1.67113974603736	1.16135889448459	1.10425381322926	1.20194720190107	0.996226751481294	GeneID:98870,Genbank:NM_001243103.1,MGI:MGI:2138853	expressed sequence AI182371		GO:0003674,GO:0005575,GO:0008150	molecular_function|cellular_component|biological_process
AI314180	1933.77288669315	1861.77906387619	2023.76516521434	1.08700608169957	0.120360012134551	0.429529013423572	0.765836418761215	10.1383828732333	11.045640249629	10.2472212891009	10.4370302196817	11.4820975746416	10.5648254526042	12.2320025176894	10.672468301839	10.4607951626346	GeneID:230249,Genbank:XM_006537847.3,MGI:MGI:2140220	expressed sequence AI314180		GO:0005768,GO:0005769,GO:0005770,GO:0005771,GO:0005783,GO:0005813,GO:0005856,GO:0030134,GO:0030139,GO:0030433,GO:0031410,GO:0000502,GO:0032947,GO:0005634,GO:0043248,GO:0005737	endosome|early endosome|late endosome|multivesicular body|endoplasmic reticulum|centrosome|cytoskeleton|COPII-coated ER to Golgi transport vesicle|endocytic vesicle|ubiquitin-dependent ERAD pathway|cytoplasmic vesicle|proteasome complex|protein-containing complex scaffold activity|nucleus|proteasome assembly|cytoplasm
AI413582	184.338095998756	166.318025336768	206.86318432624	1.24378090653358	0.314732375424113	0.125962838431621	0.423285706463758	11.3283643480952	8.93725318569616	10.5600688121392	10.8392414736288	8.13142914842459	12.8061198782766	11.8951535623947	10.6073591761018	11.3836621686001	GeneID:106672,Genbank:XM_011246240.2,MGI:MGI:2146839	expressed sequence AI413582		GO:0008150,GO:0003674,GO:0005575,GO:0005576	biological_process|molecular_function|cellular_component|extracellular region
AI429214	64.4027440026221	71.6973298455035	55.2845116990204	0.771081877360703	-0.375044033981137	0.196877735541978	0.528828181201719	2.23207874872203	2.2073020262286	2.22847857498283	1.80887674006269	1.99688586586219	1.23045945229017	1.92427077841316	1.1070987284921	1.90207738278859	GeneID:621080,Genbank:NM_001039220.3,MGI:MGI:2142538	expressed sequence AI429214		GO:0003674,GO:0005575,GO:0008150	molecular_function|cellular_component|biological_process
AI464131	320.500624119657	353.145532553606	279.69448857722	0.792009137294591	-0.336411020322942	0.171457770010809	0.495746359766007	4.53467856337869	4.91257076463234	4.05382807952476	4.13709060989647	3.86445838071602	2.22786606316805	5.33591931144332	2.30822308335038	3.21032673878492	GeneID:329828,Genbank:NM_001085515.2,MGI:MGI:2140300	expressed sequence AI464131		GO:0005783,GO:0005789,GO:0005975,GO:0008152,GO:0016020,GO:0016021,GO:0016787,GO:0016798,GO:0031965,GO:0043568,GO:0048741,GO:0004553,GO:0005515,GO:0051897,GO:0005634	endoplasmic reticulum|endoplasmic reticulum membrane|carbohydrate metabolic process|metabolic process|membrane|integral component of membrane|hydrolase activity|hydrolase activity, acting on glycosyl bonds|nuclear membrane|positive regulation of insulin-like growth factor receptor signaling pathway|skeletal muscle fiber development|hydrolase activity, hydrolyzing O-glycosyl compounds|protein bind…
AI467606	536.862894232283	561.553645480087	505.999455172528	0.90107055531611	-0.150288019015695	0.376452027857626	0.719239662926681	15.9076124323655	13.0302917503197	16.8760091814226	13.1621117507632	13.6079848709014	10.2524448615783	14.7495572351687	12.1466919868739	12.6034759241872	GeneID:101602,Genbank:XM_006507162.3,MGI:MGI:2141979	expressed sequence AI467606		GO:0016020,GO:0016021,GO:0003674,GO:0005575,GO:0008150	membrane|integral component of membrane|molecular_function|cellular_component|biological_process
AI481877	0.223960855697481	0.183603427650538	0.27440764075616	1.49456709097204	0.579727660910376	1	1	0	0.00822118456983716	0	0	0	0	0.00991438234419911	0	0	GeneID:100155,Genbank:XM_017320490.1,MGI:MGI:2140313	expressed sequence AI481877		GO:0003674,GO:0005575,GO:0008150	molecular_function|cellular_component|biological_process
AI593442	4.11172677552416	4.03314917831738	4.20994877203263	1.04383661151582	0.0618959090312275	0.993247156909821	1	0.0386710355518432	0.0316992069480122	0.0498051741145957	0.0326685430555892	0.0228867766447312	0.028947409256198	0.0477847892570655	0.0445819816212109	0.0179937782456278	GeneID:330941,Genbank:NM_001286641.1,MGI:MGI:2143099	expressed sequence AI593442		GO:0016020,GO:0016021,GO:0003674,GO:0005575,GO:0008150	membrane|integral component of membrane|molecular_function|cellular_component|biological_process
AI597479	566.740975314925	629.331941702552	488.502267330393	0.77622353953437	-0.365455910340967	0.0302021838973198	0.185353502552909	10.9131474507735	10.6395540969207	9.69218965299501	10.4523792578774	10.3873967291798	5.57817776577713	7.96020223339691	8.27445705656848	9.01640276893564	GeneID:98404,Genbank:NM_133818.1,MGI:MGI:2138299	expressed sequence AI597479		GO:0072669,GO:0003674,GO:0008150,GO:0048598	tRNA-splicing ligase complex|molecular_function|biological_process|embryonic morphogenesis
AI607873	739.108944104865	292.026188145068	1297.96238905461	4.44467805198974	2.15207892195283	0.000558845283760182	0.0117393098757835	5.18851552559147	3.45422322740276	5.24108974759127	4.1165350324237	4.81683489960772	27.7445502797402	9.82268039410743	25.2698213664932	12.2486962515346	GeneID:226691,Genbank:XM_011238800.2,MGI:MGI:2138302	expressed sequence AI607873		GO:0003690,GO:0005634,GO:0005730,GO:0005829,GO:0008134,GO:0042802,GO:0000978,GO:0001047,GO:0001078	double-stranded DNA binding|nucleus|nucleolus|cytosol|transcription factor binding|identical protein binding|RNA polymerase II proximal promoter sequence-specific DNA binding|core promoter binding|transcriptional repressor activity, RNA polymerase II proximal promoter sequence-specific DNA binding
AI661453	1046.21752002746	891.700234706821	1239.36412667826	1.38988875234035	0.474969413258247	0.00192095470129313	0.0288678584091728	10.5387517245502	10.9330514367499	9.70588888093768	10.0616807894842	9.458421337419	13.9170307610672	11.7239600594919	12.9300859049047	14.5983251140652	GeneID:224833,Genbank:NM_145489.2,MGI:MGI:2146908	expressed sequence AI661453		GO:0003674,GO:0005575,GO:0008150	molecular_function|cellular_component|biological_process
AI837181	736.320798923689	693.047882867736	790.41194399363	1.14048677376088	0.189649715794955	0.275244777631973	0.62028017082666	28.5466882974211	25.0378728576715	24.7788150786767	25.3867649574193	24.52479479621	32.3321715262599	26.9434626951946	25.7821117827855	24.9436597728867	GeneID:107242,Genbank:NM_001256515.1,MGI:MGI:2147598	expressed sequence AI837181		GO:0005575,GO:0008150	cellular_component|biological_process
AI846148	403.335566851865	401.772945287755	405.288843807002	1.00875095886989	0.0125700448598584	0.982398471716913	1	6.02944062335265	5.63779371814854	6.36962843314215	6.33839224335713	6.20072820996589	5.98746745544953	6.16413871249801	5.81332445080216	5.33111968695968	GeneID:68229,Genbank:XM_011247332.2,MGI:MGI:2147611	expressed sequence AI846148		GO:0006355,GO:0045892,GO:0003674,GO:0005575,GO:0006351	regulation of transcription, DNA-templated|negative regulation of transcription, DNA-templated|molecular_function|cellular_component|transcription, DNA-templated
AI987944	276.586327350774	292.02929213017	257.282621376529	0.881016488105745	-0.182759075644281	0.313563632610813	0.660688230431917	3.88773347147143	4.41712166393054	4.39965134525788	4.21706284904602	4.81308019986552	3.43150895861734	3.54578795282085	3.58253615535982	3.9379091203914	GeneID:233168,Genbank:XM_011250853.2,MGI:MGI:2142079	expressed sequence AI987944	zf-C2H2	GO:0003700,GO:0005575,GO:0006355	DNA binding transcription factor activity|cellular_component|regulation of transcription, DNA-templated
AK010878	48.346843973782	52.9295863053838	42.6184160592797	0.805190802236532	-0.312597402562949	0.365782749836916	0.709229712040757	2.75663914392814	2.69006781165532	2.48898714505962	2.67991697907739	2.41699067730864	1.25556688879967	2.21680299270463	1.96733148708017	2.59588898774725	GeneID:100233175,Genbank:NM_001142938.1,MGI:MGI:4845848	cDNA sequence AK010878		GO:0000408,GO:0005634	EKC/KEOPS complex|nucleus
AU015228	0	0	0					0	0	0	0	0	0	0	0	0	GeneID:99169,Genbank:NM_001033197.2,MGI:MGI:2139152	expressed sequence AU015228
AU018091	12.4696611365809	13.6882210047771	10.9464613013355	0.799699339856892	-0.322470397921133	0.613939665600553	0.897814581206493	0.363383916120379	0.178722629911005	0.24960489013101	0.199536808648997	0.129037452540706	0.163207777401583	0.179609608105174	0.0837855766660494	0.253625853745191	GeneID:245128,Genbank:XM_006539984.2,MGI:MGI:2142124	expressed sequence AU018091		GO:0097638,GO:1903352,GO:0000064,GO:0015181,GO:0015189	L-arginine import across plasma membrane|L-ornithine transmembrane transport|L-ornithine transmembrane transporter activity|arginine transmembrane transporter activity|L-lysine transmembrane transporter activity
AU019823	512.412805926876	498.912661593608	529.287986343462	1.06088305045783	0.0852656253158362	0.639797138344468	0.903372823696172	6.95887418918529	6.77256627620819	7.361645329333	6.62409799054843	7.30699499464499	7.31265850475148	6.45687950538742	7.28930817852172	6.96342005514391	GeneID:270156,Genbank:NM_212449.2,MGI:MGI:2143205	expressed sequence AU019823		GO:0003674,GO:0005575,GO:0008150	molecular_function|cellular_component|biological_process
AU021092	1833.6059226455	2030.91315632492	1586.97188054621	0.781408045737388	-0.355851984636225	0.0206944685661535	0.144813357612092	83.3104348495185	85.4010484260462	84.7683464522602	82.8216627664923	83.0086325651009	45.5841912882262	61.5581996845798	63.5222344388336	79.1167734625713	GeneID:239691,Genbank:XM_006522106.1,MGI:MGI:2146559	expressed sequence AU021092		GO:0016020,GO:0042803,GO:0005576,GO:0005829,GO:0008150	membrane|protein homodimerization activity|extracellular region|cytosol|biological_process
AU022252	334.068370124106	351.174792294469	312.685342411154	0.890398027626536	-0.167477698003274	0.340706411389857	0.685077957736441	3.16944584232334	3.52122073103772	3.56409756191993	3.47847621946918	3.86396863663594	2.66573655682361	3.45435413191553	2.98675701729125	2.78587860376796	GeneID:230696,Genbank:XM_006503016.3,MGI:MGI:2140466	expressed sequence AU022252		GO:0005575,GO:0008150,GO:0042802	cellular_component|biological_process|identical protein binding
AU022751	0	0	0					0	0	0	0	0	0	0	0	0	GeneID:102991,Genbank:NM_001033211.3,MGI:MGI:2147968	expressed sequence AU022751		GO:0003674,GO:0005575,GO:0008150	molecular_function|cellular_component|biological_process
AU040320	1147.27124230962	1114.72086148936	1187.95921833495	1.0657010731348	0.0918028219768631	0.574050535510161	0.871555037626421	12.1103116171917	12.4278372843557	11.4478747022905	10.8994781178347	11.5503414416585	11.7150769877762	13.157157377439	11.0080247657489	11.2591105731074	GeneID:100317,Genbank:NM_001035525.1,MGI:MGI:2140475	expressed sequence AU040320		GO:0008150,GO:0016020,GO:0016021,GO:0031410,GO:0003674,GO:0005794,GO:0005886	biological_process|membrane|integral component of membrane|cytoplasmic vesicle|molecular_function|Golgi apparatus|plasma membrane
AU041133	59.8490784108071	64.8540848764318	53.5928203287763	0.826359980730406	-0.275157706366604	0.367875366834564	0.711385268352973	1.48634782492574	1.16695563801231	1.45022431182325	1.63069857287352	1.3137913448127	0.915136699710114	1.16877167989533	0.845642672191188	1.50446157526817	GeneID:216177,Genbank:NM_001163064.1,MGI:MGI:2143755	expressed sequence AU041133	zf-C2H2	GO:0005634,GO:0008150,GO:0043565,GO:0003674,GO:0003700,GO:0005575	nucleus|biological_process|sequence-specific DNA binding|molecular_function|DNA binding transcription factor activity|cellular_component
AV320801	0.999023178554868	0.717073207814498	1.35146064198033	1.88468991345991	0.914327177545118	0.727710369273228	0.949524043069921	0.0130840652453843	0	0.0140426837634823	0	0.0258119179383192	0	0.0323352758184198	0.0301679822107916	0.0152201618871278	GeneID:331531,Genbank:XM_006528574.3,MGI:MGI:3035227	expressed sequence AV320801		GO:0003674,GO:0005575,GO:0008150	molecular_function|cellular_component|biological_process
AW146154	156.236409123947	173.243092321411	134.978055127118	0.779125177913006	-0.360072957812175	0.0997902633861794	0.374363183417095	2.75762689696841	3.08523149136609	3.11964950907474	2.67588026590921	2.89652701294881	1.59931819473479	2.44973604272068	1.92466596798113	2.67030623288781	GeneID:101835,Genbank:NM_001033530.3,MGI:MGI:2142212	expressed sequence AW146154	zf-C2H2	GO:0003700,GO:0005575,GO:0006355	DNA binding transcription factor activity|cellular_component|regulation of transcription, DNA-templated
AW209491	214.803206007276	241.595390091724	181.312975901716	0.750481935242549	-0.414110749556594	0.0383597029069831	0.214594191115862	6.61005941372081	6.74719891952211	7.01342855525059	7.11276378506114	6.69361852181001	3.70002169667638	5.15539060401458	5.07062192349205	5.61341840134883	GeneID:105351,Genbank:NM_001104646.1,MGI:MGI:2145422	expressed sequence AW209491		GO:0003674,GO:0005575,GO:0008150	molecular_function|cellular_component|biological_process
AW549877	1816.13533032933	2042.9498247964	1532.61721224549	0.750198166221841	-0.41465635839543	0.00548826516675273	0.0601618716677108	20.9519275086085	23.8456380178104	23.5066902713835	22.4098687226925	24.2772308575479	13.8994557470216	16.8190690569578	17.3174305531517	17.4737637172019	GeneID:106064,Genbank:NM_145930.2,MGI:MGI:2146232	expressed sequence AW549877		GO:0008150,GO:0003674,GO:0005654,GO:0005829	biological_process|molecular_function|nucleoplasm|cytosol
AW551984	36.802599098844	31.6335117366862	43.2639583015412	1.36766220145476	0.451711943334107	0.237347564456191	0.578640404888422	0.428407681727518	0.353313263137879	0.493439013689941	0.297914152038685	0.288588488186666	0.221612862286215	0.839248594222633	0.349337298321306	0.559123563151544	GeneID:244810,Genbank:NM_178737.5,MGI:MGI:2143322	expressed sequence AW551984		GO:0060923,GO:0003674,GO:0005575,GO:0055007	cardiac muscle cell fate commitment|molecular_function|cellular_component|cardiac muscle cell differentiation
AW554918	326.876488243553	319.561479914091	336.020248655379	1.05150423244289	0.0724546571187408	0.690118726550145	0.929452871252609	1.80663840527736	1.8919564306647	1.84819642818057	1.74484428053424	1.65931520314254	1.72616401165388	1.83267202356368	1.57213104006907	1.9973780772529	GeneID:225289,Genbank:XM_006525833.3,MGI:MGI:2147376	expressed sequence AW554918		GO:0003674,GO:0005575,GO:0008150	molecular_function|cellular_component|biological_process
AY074887	0	0	0					0	0	0	0	0	0	0	0	0	GeneID:246735,Genbank:NM_145229.2,MGI:MGI:3575512	cDNA sequence AY074887		GO:0007050,GO:0008285,GO:0097190,GO:0003674,GO:0005615,GO:0005737	cell cycle arrest|negative regulation of cell proliferation|apoptotic signaling pathway|molecular_function|extracellular space|cytoplasm
AY358078	0.54304841606176	0.55441514989877	0.528839998765499	0.953870035589864	-0.0681353818879678	1	1	0.0348012851085308	0	0.0373510397706311	0.0367493158876528	0	0	0	0	0.0809658440703334	GeneID:278676,Genbank:NM_194347.1,MGI:MGI:2682312	cDNA sequence AY358078		GO:0003674,GO:0005575,GO:0008150	molecular_function|cellular_component|biological_process
AY761184	0.117519999725666	0	0.26441999938275	Inf	Inf	0.860568668547796	0.990852229018266	0	0	0	0	0	0	0	0	0.118291098186757	GeneID:382000,Genbank:NM_001007582.3,MGI:MGI:3611585	cDNA sequence AY761184		GO:0005615,GO:0008150,GO:0019731,GO:0050829,GO:0050830,GO:0051673,GO:0061844,GO:0071222,GO:0002227,GO:0003674,GO:0005575	extracellular space|biological_process|antibacterial humoral response|defense response to Gram-negative bacterium|defense response to Gram-positive bacterium|membrane disruption in other organism|antimicrobial humoral immune response mediated by antimicrobial peptide|cellular response to lipopolysaccharide|innate immune response in mucosa|molecular_function|cellular_component
AY761185	0	0	0					0	0	0	0	0	0	0	0	0	GeneID:100503970,Genbank:NM_001012640.2,MGI:MGI:3630303	cDNA sequence AY761185		GO:0005615,GO:0008150,GO:0019731,GO:0050829,GO:0050830,GO:0051673,GO:0061844,GO:0071222,GO:0002227,GO:0003674,GO:0005575	extracellular space|biological_process|antibacterial humoral response|defense response to Gram-negative bacterium|defense response to Gram-positive bacterium|membrane disruption in other organism|antimicrobial humoral immune response mediated by antimicrobial peptide|cellular response to lipopolysaccharide|innate immune response in mucosa|molecular_function|cellular_component
Aaas	310.303265182258	310.815584389704	309.662866172952	0.996291311392846	-0.00536045294267981	0.967896166498214	1	10.1913340450755	9.89740533236511	9.4956380160495	9.25396746157072	10.1354560877614	8.62778383025158	10.1714028794415	9.07004704371952	9.11935778972797	GeneID:223921,Genbank:NM_153416.2,MGI:MGI:2443767	achalasia, adrenocortical insufficiency, alacrimia		GO:0005643,GO:0005654,GO:0005813,GO:0005829,GO:0006913,GO:0007612,GO:0009566,GO:0015031,GO:0031965,GO:0051028,GO:0003674,GO:0005634	nuclear pore|nucleoplasm|centrosome|cytosol|nucleocytoplasmic transport|learning|fertilization|protein transport|nuclear membrane|mRNA transport|molecular_function|nucleus	mmu03013	RNA transport
Aacs	688.46728784197	589.409700909223	812.289271507905	1.37814031607364	0.462722784267037	0.207166398280783	0.541932472547812	10.9765534564579	11.6246876162285	10.1641325688595	10.1357578180286	10.2423122115008	9.51601300371014	25.5626303881216	10.4559963506245	10.7740710293012	GeneID:78894,Genbank:NM_030210.1,MGI:MGI:1926144	acetoacetyl-CoA synthetase		GO:0034201,GO:0005524,GO:0042493,GO:0005623,GO:0045471,GO:0005737,GO:0005829,GO:0006629,GO:0006631,GO:0007584,GO:0047760,GO:0008152,GO:0071333,GO:0010243,GO:0014070,GO:0016874,GO:0000166,GO:0030729,GO:0001889,GO:0032024,GO:0003824	response to oleic acid|ATP binding|response to drug|cell|response to ethanol|cytoplasm|cytosol|lipid metabolic process|fatty acid metabolic process|response to nutrient|butyrate-CoA ligase activity|metabolic process|cellular response to glucose stimulus|response to organonitrogen compound|response to organic cyclic compound|ligase activity|nucleotide binding|acetoacetate-CoA ligase activity|liver…	mmu00650,mmu00280	Butanoate metabolism|Valine, leucine and isoleucine degradation
Aadac	3.14919964841608	2.53941718763772	3.91142772438904	1.54028559916444	0.623197879684078	0.702218615352057	0.935929494660328	0.196463205346072	0.0402609324722242	0.0843429197911778	0.124476237662737	0.116273315040543	0.392169538279743	0.097105781940015	0	0.137122602225762	GeneID:67758,Genbank:NM_023383.1,MGI:MGI:1915008	arylacetamide deacetylase (esterase)		GO:0017171,GO:0005789,GO:0019213,GO:0008152,GO:0009056,GO:0010898,GO:0043231,GO:0016020,GO:0052689,GO:0016021,GO:0016298,GO:0016787,GO:0004806,GO:0005783	serine hydrolase activity|endoplasmic reticulum membrane|deacetylase activity|metabolic process|catabolic process|positive regulation of triglyceride catabolic process|intracellular membrane-bounded organelle|membrane|carboxylic ester hydrolase activity|integral component of membrane|lipase activity|hydrolase activity|triglyceride lipase activity|endoplasmic reticulum
Aadacl2	0.0988100609552451	0.177858109719441	0	0	-Inf	1	1	0.0319777846185934	0	0	0	0	0	0	0	0	GeneID:639634,Genbank:NM_001128091.1,MGI:MGI:3646333	arylacetamide deacetylase-like 2		GO:0005575,GO:0009056,GO:0016787	cellular_component|catabolic process|hydrolase activity
Aadacl3	0	0	0					0	0	0	0	0	0	0	0	0	GeneID:230883,Genbank:NM_001085503.2,MGI:MGI:2685281	arylacetamide deacetylase-like 3		GO:0016020,GO:0016021,GO:0016787,GO:0052689,GO:0005575,GO:0008152,GO:0009056	membrane|integral component of membrane|hydrolase activity|carboxylic ester hydrolase activity|cellular_component|metabolic process|catabolic process
Aadat	0	0	0					0	0	0	0	0	0	0	0	0	GeneID:23923,Genbank:XM_006509397.3,MGI:MGI:1345167	aminoadipate aminotransferase		GO:0006103,GO:0006536,GO:0008483,GO:0009058,GO:0016212,GO:0016740,GO:0019441,GO:0030170,GO:0042803,GO:0047536,GO:0070189,GO:0003824,GO:0005739	2-oxoglutarate metabolic process|glutamate metabolic process|transaminase activity|biosynthetic process|kynurenine-oxoglutarate transaminase activity|transferase activity|tryptophan catabolic process to kynurenine|pyridoxal phosphate binding|protein homodimerization activity|2-aminoadipate transaminase activity|kynurenine metabolic process|catalytic activity|mitochondrion	mmu00310,mmu00380	Lysine degradation|Tryptophan metabolism
Aaed1	616.902718513577	735.816104204623	468.26098639977	0.636383171996398	-0.652032408178696	8.18766367022343e-05	0.00246595564792061	41.2720684998679	47.7025776655985	41.6572457570267	41.2623360415226	44.6832448311704	17.8814381191246	29.8624256201828	29.3684996451869	28.1732399488007	GeneID:66129,Genbank:NM_025370.2,MGI:MGI:1913379	AhpC/TSA antioxidant enzyme domain containing 1		GO:0005575,GO:0016209,GO:0055114	cellular_component|antioxidant activity|oxidation-reduction process
Aagab	566.591736920411	565.877840713374	567.484107179208	1.00283853925754	0.00408934536840038	0.979554508544452	1	12.7545851447042	12.1000985695877	12.0322937191432	12.3274778215088	12.2383657929113	10.592298307161	12.6370184763	10.9002014510165	12.6371704514505	GeneID:66939,Genbank:XM_006511371.2,MGI:MGI:1914189	alpha- and gamma-adaptin binding protein		GO:0008150,GO:0015031,GO:0016607,GO:0003674,GO:0005737,GO:0005829	biological_process|protein transport|nuclear speck|molecular_function|cytoplasm|cytosol
Aak1	196.093007144332	192.21887257396	200.935675357297	1.04534831916665	0.0639837409696264	0.884381978251258	1	0.465449321864478	0.662531306897814	0.440144918803375	0.494160007680049	0.65764894288935	0.671718169270333	0.593796883309478	0.452479427579228	0.418517171574701	GeneID:269774,Genbank:XM_006506191.1,MGI:MGI:1098687	AP2 associated kinase 1		GO:0050821,GO:0005634,GO:0071439,GO:0005737,GO:2000369,GO:0006468,GO:0030100,GO:0031252,GO:0032880,GO:0035612,GO:0043195,GO:0045747,GO:0004674,GO:0046777,GO:0005112	protein stabilization|nucleus|clathrin complex|cytoplasm|regulation of clathrin-dependent endocytosis|protein phosphorylation|regulation of endocytosis|cell leading edge|regulation of protein localization|AP-2 adaptor complex binding|terminal bouton|positive regulation of Notch signaling pathway|protein serine/threonine kinase activity|protein autophosphorylation|Notch binding
Aamdc	336.134195608093	327.921238096857	346.400392497138	1.05635241714604	0.079091222621517	0.591716935848723	0.882942276045701	18.8048656643531	17.5927731296518	18.4824581792449	20.1812469260663	19.2545493504391	13.1967020332331	23.6786837620062	18.0856598559994	21.2210663581268	GeneID:66273,Genbank:XM_006508115.2,MGI:MGI:1913523	adipogenesis associated Mth938 domain containing		GO:0043066,GO:0045600,GO:0045944,GO:0003674,GO:0005737	negative regulation of apoptotic process|positive regulation of fat cell differentiation|positive regulation of transcription by RNA polymerase II|molecular_function|cytoplasm
Aamp	2493.22289524752	2387.54760808384	2625.31700420213	1.09958729003487	0.13696213616354	0.334325803634092	0.678569477856233	64.4976372048601	62.0795458768861	65.0769510278727	66.9170703642399	63.8800142235311	59.7812861562278	73.8570813212542	63.7615751057029	71.7896896027228	GeneID:227290,Genbank:NM_146110.3,MGI:MGI:107809	angio-associated migratory protein		GO:0015630,GO:0030687,GO:0042273,GO:0045171,GO:0051082,GO:0005829,GO:0008201,GO:0009986	microtubule cytoskeleton|preribosome, large subunit precursor|ribosomal large subunit biogenesis|intercellular bridge|unfolded protein binding|cytosol|heparin binding|cell surface
Aanat	0.553766184513361	0.350426875578818	0.80794032068154	2.3055889173655	1.20513530581429	0.784333218699997	0.975239319531494	0	0	0	0	0.036782219695016	0	0.0230390322387934	0.0214948256089359	0.0216888702212609	GeneID:11298,Genbank:XM_017314224.1,MGI:MGI:1328365	arylalkylamine N-acetyltransferase		GO:0030187,GO:0005737,GO:0032868,GO:0005829,GO:0006474,GO:0007623,GO:0008080,GO:0034695,GO:0009416,GO:0046688,GO:0009648,GO:0048471,GO:0010043,GO:0048511,GO:0014070,GO:0004059,GO:0071320,GO:0016740,GO:0071889,GO:0016746,GO:0004060	melatonin biosynthetic process|cytoplasm|response to insulin|cytosol|N-terminal protein amino acid acetylation|circadian rhythm|N-acetyltransferase activity|response to prostaglandin E|response to light stimulus|response to copper ion|photoperiodism|perinuclear region of cytoplasm|response to zinc ion|rhythmic process|response to organic cyclic compound|aralkylamine N-acetyltransferase activity|c…	mmu00380	Tryptophan metabolism
Aar2	650.205575433459	614.559319171976	694.763395760313	1.13050664774948	0.176969475633901	0.274618838562984	0.619446897485129	9.23305820227897	9.26021356113478	10.1194125400555	10.5463974219726	9.16248629354741	10.5083389995877	9.26877356358706	10.7087634545749	10.7404417447042	GeneID:68295,Genbank:XM_006500097.3,MGI:MGI:1915545	AAR2 splicing factor homolog		GO:0005681,GO:0006397,GO:0008380,GO:0000244,GO:0003674,GO:0005575	spliceosomal complex|mRNA processing|RNA splicing|spliceosomal tri-snRNP complex assembly|molecular_function|cellular_component
Aard	168.708399694969	185.128306766285	148.183515855824	0.800436834561977	-0.321140536068054	0.237653440036114	0.579074656806179	6.37444399470492	7.61367684269618	8.01545555101531	8.48377585981183	8.81762307369033	2.44698663684786	6.47849724570577	7.34879066365802	7.94165013790914	GeneID:239435,Genbank:NM_175503.3,MGI:MGI:2181621	alanine and arginine rich domain containing protein		GO:0003674,GO:0005575,GO:0008150	molecular_function|cellular_component|biological_process
Aars	1799.40989658575	1607.74978096084	2038.98504111689	1.26822286979155	0.342808298229083	0.242224298800734	0.584645095558703	21.4639226330794	20.521174702151	20.6193946086733	20.9545595783014	20.4123738653179	35.1069949103315	20.4171435109701	21.830465489224	20.9448758032371	GeneID:234734,Genbank:XM_006530921.2,MGI:MGI:2384560	alanyl-tRNA synthetase		GO:0016597,GO:0005829,GO:0002161,GO:0016874,GO:0006400,GO:0021680,GO:0002196,GO:0043039,GO:0003676,GO:0003723,GO:0004812,GO:0004813,GO:0006412,GO:0043524,GO:0006419,GO:0046872,GO:0005515,GO:0050885,GO:0005524,GO:0000049,GO:0050905,GO:0005737,GO:0140018,GO:0005739,GO:0000166	amino acid binding|cytosol|aminoacyl-tRNA editing activity|ligase activity|tRNA modification|cerebellar Purkinje cell layer development|Ser-tRNA(Ala) hydrolase activity|tRNA aminoacylation|nucleic acid binding|RNA binding|aminoacyl-tRNA ligase activity|alanine-tRNA ligase activity|translation|negative regulation of neuron apoptotic process|alanyl-tRNA aminoacylation|metal ion binding|protein bind…	mmu00970	Aminoacyl-tRNA biosynthesis
Aars2	222.271585043959	223.715862126839	220.466238690358	0.985474327096937	-0.0211098072333917	0.885424499058782	1	3.48488992617386	3.87175262426298	2.86606455382837	2.91858859137478	3.6613473534808	2.99842859953118	3.87721864891533	2.83230453155056	2.85787317047838	GeneID:224805,Genbank:NM_198608.2,MGI:MGI:2681839	alanyl-tRNA synthetase 2, mitochondrial		GO:0016874,GO:0003723,GO:0033108,GO:0004812,GO:0043039,GO:0004813,GO:0005524,GO:0005737,GO:0005739,GO:0046872,GO:0070143,GO:0006400,GO:0006412,GO:0000049,GO:0006419,GO:0000166,GO:0016597,GO:0003676	ligase activity|RNA binding|mitochondrial respiratory chain complex assembly|aminoacyl-tRNA ligase activity|tRNA aminoacylation|alanine-tRNA ligase activity|ATP binding|cytoplasm|mitochondrion|metal ion binding|mitochondrial alanyl-tRNA aminoacylation|tRNA modification|translation|tRNA binding|alanyl-tRNA aminoacylation|nucleotide binding|amino acid binding|nucleic acid binding	mmu00970	Aminoacyl-tRNA biosynthesis
Aarsd1	381.843873545958	382.960021083443	380.448689124103	0.993442312980257	-0.00949189912213065	0.979029822382125	1	15.7873884610151	13.1518520819149	14.3099069668406	15.5503543556857	12.693536818664	11.710149156647	15.5736644147241	12.3121183289321	14.3909261655774	GeneID:69684,Genbank:XM_006534121.2,MGI:MGI:1916934	alanyl-tRNA synthetase domain containing 1		GO:0002196,GO:0003676,GO:0004812,GO:0004813,GO:0005515,GO:0005524,GO:0005737,GO:0006412,GO:0006419,GO:0006450,GO:0000166,GO:0043039,GO:0002161,GO:0046872	Ser-tRNA(Ala) hydrolase activity|nucleic acid binding|aminoacyl-tRNA ligase activity|alanine-tRNA ligase activity|protein binding|ATP binding|cytoplasm|translation|alanyl-tRNA aminoacylation|regulation of translational fidelity|nucleotide binding|tRNA aminoacylation|aminoacyl-tRNA editing activity|metal ion binding
Aasdh	308.85702122139	359.971565281009	244.963841146866	0.680508864514443	-0.555314140053417	0.0022453329623001	0.0326940768728266	2.70587488194332	2.9573930163885	2.57222393652051	2.26546121647867	2.54829893287074	1.28602985943737	2.4041924932067	1.5374547153019	1.55882846064657	GeneID:231326,Genbank:XM_006534859.3,MGI:MGI:2442517	aminoadipate-semialdehyde dehydrogenase		GO:0004043,GO:0005524,GO:0005575,GO:0006629,GO:0006631,GO:0008152,GO:0016491,GO:0016874,GO:0019482,GO:0043041,GO:0055114,GO:0000166,GO:0003674,GO:0003824	L-aminoadipate-semialdehyde dehydrogenase activity|ATP binding|cellular_component|lipid metabolic process|fatty acid metabolic process|metabolic process|oxidoreductase activity|ligase activity|beta-alanine metabolic process|amino acid activation for nonribosomal peptide biosynthetic process|oxidation-reduction process|nucleotide binding|molecular_function|catalytic activity
Aasdhppt	330.81352296268	347.018564482882	310.557221062428	0.894929703617476	-0.160153731198132	0.39197082036268	0.733300362615339	7.21868878704913	6.306745286875	6.71830693026621	6.57325031986773	7.24081835023969	4.52474346566656	5.83890140192607	6.35211901976664	6.47031212647043	GeneID:67618,Genbank:NM_001326359.1,MGI:MGI:1914868	aminoadipate-semialdehyde dehydrogenase-phosphopantetheinyl transferase		GO:0008897,GO:0016740,GO:0019878,GO:0046872,GO:0000287,GO:0005737,GO:0005829	holo-[acyl-carrier-protein] synthase activity|transferase activity|lysine biosynthetic process via aminoadipic acid|metal ion binding|magnesium ion binding|cytoplasm|cytosol	mmu00770	Pantothenate and CoA biosynthesis
Aass	190.463809481439	204.18530997985	173.311933858426	0.848797270849353	-0.236508077346318	0.280935345274917	0.627295411967921	3.06359445885292	3.4769302120798	2.88994713443903	2.82888309911182	3.5232814655715	1.55969777798544	2.6652008169913	2.66078179550809	3.37198347979002	GeneID:30956,Genbank:NM_013930.4,MGI:MGI:1353573	aminoadipate-semialdehyde synthase		GO:0005739,GO:0006091,GO:0008152,GO:0016491,GO:0019477,GO:0019878,GO:0043231,GO:0047130,GO:0047131,GO:0003824,GO:0055114,GO:0004753,GO:0005737	mitochondrion|generation of precursor metabolites and energy|metabolic process|oxidoreductase activity|L-lysine catabolic process|lysine biosynthetic process via aminoadipic acid|intracellular membrane-bounded organelle|saccharopine dehydrogenase (NADP+, L-lysine-forming) activity|saccharopine dehydrogenase (NAD+, L-glutamate-forming) activity|catalytic activity|oxidation-reduction process|saccha…	mmu00310	Lysine degradation
Aatf	328.397077468457	303.784601057289	359.162672982417	1.18229387445049	0.241588680622237	0.182832896378648	0.510464826851282	7.52948031971404	6.86722437126722	7.592715717605	7.40486754415004	5.97831532561725	8.309830002845	8.43492900814183	7.70264189897824	7.12249085908871	GeneID:56321,Genbank:NM_019816.1,MGI:MGI:1929608	apoptosis antagonizing transcription factor		GO:0042985,GO:0005634,GO:0043066,GO:0005730,GO:0043522,GO:0005737,GO:0005794,GO:0006357,GO:0045893,GO:0007155,GO:0045944,GO:0007346,GO:0048156,GO:0019904,GO:2000378,GO:0032929,GO:0003700,GO:0040016,GO:0005515,GO:0042254	negative regulation of amyloid precursor protein biosynthetic process|nucleus|negative regulation of apoptotic process|nucleolus|leucine zipper domain binding|cytoplasm|Golgi apparatus|regulation of transcription by RNA polymerase II|positive regulation of transcription, DNA-templated|cell adhesion|positive regulation of transcription by RNA polymerase II|regulation of mitotic cell cycle|tau prot…
Aatk	528.534036490225	547.615774942067	504.681863425423	0.921598475644377	-0.117789764372455	0.463333667516373	0.789761941413775	4.19894107423618	4.68656015891837	4.91700192052633	4.68735058295555	4.62252585847905	3.90086083388646	4.30832620934423	3.69107775976812	4.23028923614343	GeneID:11302,Genbank:XM_006531991.2,MGI:MGI:1197518	apoptosis-associated tyrosine kinase		GO:0051402,GO:0030517,GO:0004713,GO:0055037,GO:0005515,GO:0032482,GO:0005524,GO:0005737,GO:0005783,GO:0006468,GO:0006915,GO:0038083,GO:0007420,GO:0016020,GO:0042995,GO:0016021,GO:0044295,GO:0016301,GO:0000166,GO:0046777,GO:0016310,GO:0004672,GO:0048471,GO:0016740,GO:0004674	neuron apoptotic process|negative regulation of axon extension|protein tyrosine kinase activity|recycling endosome|protein binding|Rab protein signal transduction|ATP binding|cytoplasm|endoplasmic reticulum|protein phosphorylation|apoptotic process|peptidyl-tyrosine autophosphorylation|brain development|membrane|cell projection|integral component of membrane|axonal growth cone|kinase activity|nuc…
Abat	149.548170031278	131.520184891791	172.083151455637	1.30841628300036	0.387821618719885	0.110673229859272	0.395397493851111	1.40382198567216	1.66316904651005	1.68323798144943	1.54030841632387	1.82825324798362	1.32723080526846	3.11697830252236	1.63104276039437	2.07953505224778	GeneID:268860,Genbank:NM_172961.3,MGI:MGI:2443582	4-aminobutyrate aminotransferase		GO:0007568,GO:0007620,GO:0007626,GO:0008483,GO:0009448,GO:0009449,GO:0009450,GO:0042493,GO:0010039,GO:0042803,GO:0014053,GO:0043005,GO:0016740,GO:0045471,GO:0045776,GO:0045964,GO:0046872,GO:0047298,GO:0048148,GO:0051536,GO:0001666,GO:0003824,GO:0003867,GO:0005739,GO:0005759,GO:0030170,GO:0031652,GO:0032024,GO:0032144,GO:0033602,GO:0035094,GO:0070474,GO:0035640,GO:0090331,GO:0042135,GO:0097151,GO:…	aging|copulation|locomotory behavior|transaminase activity|gamma-aminobutyric acid metabolic process|gamma-aminobutyric acid biosynthetic process|gamma-aminobutyric acid catabolic process|response to drug|response to iron ion|protein homodimerization activity|negative regulation of gamma-aminobutyric acid secretion|neuron projection|transferase activity|response to ethanol|negative regulation of …	mmu00640,mmu00650,mmu00250,mmu00280,mmu00410,mmu04727	Propanoate metabolism|Butanoate metabolism|Alanine, aspartate and glutamate metabolism|Valine, leucine and isoleucine degradation|beta-Alanine metabolism|GABAergic synapse
Abca1	1942.59761507377	1816.11034553772	2100.70670199385	1.15670653336423	0.210022886430253	0.259993529856811	0.602758982578406	7.98131958399533	10.276958797146	8.79941731955548	10.1320629529224	12.1807235416589	6.4735363079806	14.023342712826	10.7830986266876	12.5439819057793	GeneID:11303,Genbank:NM_013454.3,MGI:MGI:99607	ATP-binding cassette, sub-family A (ABC1), member 1		GO:0005886,GO:0005887,GO:0006497,GO:0006869,GO:0006911,GO:0016197,GO:0007040,GO:0016887,GO:0007186,GO:0017127,GO:0007189,GO:0019905,GO:0030139,GO:0034364,GO:0030301,GO:0034380,GO:0031267,GO:0042157,GO:0032367,GO:0042158,GO:0042626,GO:0000166,GO:0055091,GO:0042632,GO:0002790,GO:0060155,GO:0043231,GO:0005102,GO:0071222,GO:0005515,GO:0071300,GO:0005524,GO:0071403,GO:0005548,GO:0090554,GO:0090556,GO:…	plasma membrane|integral component of plasma membrane|protein lipidation|lipid transport|phagocytosis, engulfment|endosomal transport|lysosome organization|ATPase activity|G-protein coupled receptor signaling pathway|cholesterol transporter activity|adenylate cyclase-activating G-protein coupled receptor signaling pathway|syntaxin binding|endocytic vesicle|high-density lipoprotein particle|choles…	mmu02010,mmu04975,mmu04979	ABC transporters|Fat digestion and absorption|Cholesterol metabolism
Abca12	3.1989095257438	2.54928255642303	4.01094323739477	1.57336158257115	0.65385026225755	0.55184971857205	0.857744298965266	0.0122178727726934	0.018778438046038	0.0196695431112191	0.0129017783279733	0.0241031150086047	0	0.0301946129593607	0.00704269967987122	0.0710627767552308	GeneID:74591,Genbank:NM_175210.3,MGI:MGI:2676312	ATP-binding cassette, sub-family A (ABC1), member 12		GO:0055088,GO:0034191,GO:0005737,GO:0061436,GO:0035627,GO:0005743,GO:0072659,GO:0042626,GO:0005829,GO:0097209,GO:0005886,GO:0006869,GO:0010875,GO:0043129,GO:2000010,GO:0043231,GO:0030216,GO:0045055,GO:0031424,GO:0005102,GO:0048286,GO:0032940,GO:0005319,GO:0033700,GO:0005515	lipid homeostasis|apolipoprotein A-I receptor binding|cytoplasm|establishment of skin barrier|ceramide transport|mitochondrial inner membrane|protein localization to plasma membrane|ATPase activity, coupled to transmembrane movement of substances|cytosol|epidermal lamellar body|plasma membrane|lipid transport|positive regulation of cholesterol efflux|surfactant homeostasis|positive regulation of …	mmu02010	ABC transporters
Abca13	12.390368102973	9.44421428036121	16.0730603812377	1.70189492784602	0.767141970187945	0.251984511494507	0.594765597891077	0.055116181619039	0.0188248045597319	0.0295771648264998	0.0291006777842064	0.0302032860910294	0.0916833572780466	0.0529710432287056	0.0211802671853905	0.039181032220847	GeneID:268379,Genbank:NM_178259.3,MGI:MGI:2388707	ATP-binding cassette, sub-family A (ABC1), member 13		GO:0016020,GO:0016021,GO:0016887,GO:0042626,GO:0043231,GO:0055085,GO:0000166,GO:0005524,GO:0006869	membrane|integral component of membrane|ATPase activity|ATPase activity, coupled to transmembrane movement of substances|intracellular membrane-bounded organelle|transmembrane transport|nucleotide binding|ATP binding|lipid transport	mmu02010	ABC transporters
Abca14	10.0186822971255	12.8708001955628	6.45353492407891	0.501408989808089	-0.99594023227099	0.176602199536939	0.503304700456625	0.0858427782265127	0.114345670445341	0.16583785984941	0.163166217999915	0.0931416718041021	0	0.0742515762968644	0.0791712165261768	0.0898716768260016	GeneID:67928,Genbank:XM_017312273.1,MGI:MGI:2388708	ATP-binding cassette, sub-family A (ABC1), member 14		GO:0006869,GO:0042626,GO:0043231	lipid transport|ATPase activity, coupled to transmembrane movement of substances|intracellular membrane-bounded organelle	mmu02010	ABC transporters
Abca15	0	0	0					0	0	0	0	0	0	0	0	0	GeneID:320631,Genbank:XM_006507945.3,MGI:MGI:2388709	ATP-binding cassette, sub-family A (ABC1), member 15		GO:0043231,GO:0002244,GO:0006869,GO:0042626	intracellular membrane-bounded organelle|hematopoietic progenitor cell differentiation|lipid transport|ATPase activity, coupled to transmembrane movement of substances
Abca16	0	0	0					0	0	0	0	0	0	0	0	0	GeneID:233810,Genbank:NM_001278943.1,MGI:MGI:2388711	ATP-binding cassette, sub-family A (ABC1), member 16		GO:0006869,GO:0042626,GO:0043231	lipid transport|ATPase activity, coupled to transmembrane movement of substances|intracellular membrane-bounded organelle
Abca17	101.303140729078	123.925948739331	73.0246307162631	0.589260211110954	-0.763023241171792	0.00251026922704684	0.0352819312834002	0.796919449414551	0.885123931551358	0.901010042650766	0.88007092846673	0.780070872462318	0.24286546184924	0.548744099881413	0.610149064476481	0.516585915747384	GeneID:381072,Genbank:XM_017317536.1,MGI:MGI:3625331	ATP-binding cassette, sub-family A (ABC1), member 17		GO:0005783,GO:0006629,GO:0006638,GO:0006869,GO:0016020,GO:0016021,GO:0016887,GO:0042626,GO:0043231,GO:0055085,GO:0000166,GO:0005524,GO:0005737	endoplasmic reticulum|lipid metabolic process|neutral lipid metabolic process|lipid transport|membrane|integral component of membrane|ATPase activity|ATPase activity, coupled to transmembrane movement of substances|intracellular membrane-bounded organelle|transmembrane transport|nucleotide binding|ATP binding|cytoplasm	mmu02010	ABC transporters
Abca2	1695.06562887974	1724.92029217534	1657.74729976025	0.961057335391204	-0.0573055920703326	0.711009980968801	0.941384691466725	9.51714122157737	9.93557533756863	9.16510202894982	8.3441361455033	8.88443338121432	7.10053641376515	10.125927541835	8.35276743094859	7.93369000379365	GeneID:11305,Genbank:XM_006497612.1,MGI:MGI:99606	ATP-binding cassette, sub-family A (ABC1), member 2		GO:0055085,GO:0005765,GO:0005768,GO:0005815,GO:0006357,GO:0006869,GO:0008203,GO:0016020,GO:0016021,GO:0016887,GO:0031410,GO:0032383,GO:0000166,GO:0042626,GO:0005524,GO:0043231,GO:0005764	transmembrane transport|lysosomal membrane|endosome|microtubule organizing center|regulation of transcription by RNA polymerase II|lipid transport|cholesterol metabolic process|membrane|integral component of membrane|ATPase activity|cytoplasmic vesicle|regulation of intracellular cholesterol transport|nucleotide binding|ATPase activity, coupled to transmembrane movement of substances|ATP binding|…	mmu02010,mmu04142	ABC transporters|Lysosome
Abca3	12878.7519678729	14126.2919753483	11319.3269585286	0.801294987975747	-0.319594642085794	0.0229313983829304	0.154906551445943	129.399627053329	143.605127469863	108.185719519139	121.314324241074	111.695797129577	87.1269345012652	91.9584373869637	97.6108132984514	96.1542265133157	GeneID:27410,Genbank:NM_013855.3,MGI:MGI:1351617	ATP-binding cassette, sub-family A (ABC1), member 3		GO:0006810,GO:0006869,GO:0016020,GO:0016021,GO:0016887,GO:0042626,GO:0043231,GO:0055085,GO:0097208,GO:0097233,GO:0000166,GO:0005524,GO:0005886	transport|lipid transport|membrane|integral component of membrane|ATPase activity|ATPase activity, coupled to transmembrane movement of substances|intracellular membrane-bounded organelle|transmembrane transport|alveolar lamellar body|alveolar lamellar body membrane|nucleotide binding|ATP binding|plasma membrane	mmu02010	ABC transporters
Abca4	204.664846518426	190.378438522745	222.522856513026	1.1688448452446	0.225083436411847	0.280884348153984	0.627258790045557	1.24011408642838	1.09080716832419	1.27019742097365	1.3394284569169	1.12827892014023	1.59660914985913	1.1335388604812	1.07714714966797	1.52161953898769	GeneID:11304,Genbank:XM_017319439.1,MGI:MGI:109424	ATP-binding cassette, sub-family A (ABC1), member 4		GO:0045332,GO:0005524,GO:0045494,GO:0005548,GO:0050896,GO:0005887,GO:0006649,GO:0006869,GO:0007601,GO:0055085,GO:0016020,GO:0090555,GO:0016021,GO:0016887,GO:0042626,GO:0000166,GO:0001750,GO:0043231,GO:0004012	phospholipid translocation|ATP binding|photoreceptor cell maintenance|phospholipid transporter activity|response to stimulus|integral component of plasma membrane|phospholipid transfer to membrane|lipid transport|visual perception|transmembrane transport|membrane|phosphatidylethanolamine-translocating ATPase activity|integral component of membrane|ATPase activity|ATPase activity, coupled to trans…	mmu02010	ABC transporters
Abca5	945.251695234985	1000.44022683749	876.266030731853	0.875880444653684	-0.191194135650373	0.207033850673381	0.541742061850062	6.6260351054112	7.19869560995931	6.40562655958054	7.02938621909396	7.3422081705852	5.62097424137773	4.72421037829401	5.63346586088934	6.92843775042116	GeneID:217265,Genbank:NM_147219.2,MGI:MGI:2386607	ATP-binding cassette, sub-family A (ABC1), member 5		GO:0043691,GO:0005768,GO:0055085,GO:0005770,GO:0005794,GO:0006869,GO:0010745,GO:0016020,GO:0016021,GO:0016887,GO:0030301,GO:0033344,GO:0034375,GO:0000166,GO:0042626,GO:0005524,GO:0043231,GO:0005764	reverse cholesterol transport|endosome|transmembrane transport|late endosome|Golgi apparatus|lipid transport|negative regulation of macrophage derived foam cell differentiation|membrane|integral component of membrane|ATPase activity|cholesterol transport|cholesterol efflux|high-density lipoprotein particle remodeling|nucleotide binding|ATPase activity, coupled to transmembrane movement of substan…	mmu02010	ABC transporters
Abca6	156.629410440066	149.964950429477	164.959985453303	1.0999902642643	0.13749075487742	0.556166052067579	0.859814565678605	0.877721085265191	1.27461952110711	1.00980011135481	1.1002202973742	1.06508782547943	0.661749567387838	1.77121573369946	0.924525764818325	1.15323537104576	GeneID:76184,Genbank:XM_006534413.1,MGI:MGI:1923434	ATP-binding cassette, sub-family A (ABC1), member 6		GO:0006869,GO:0016020,GO:0016021,GO:0016887,GO:0042626,GO:0043231,GO:0055085,GO:0000166,GO:0005524,GO:0005654	lipid transport|membrane|integral component of membrane|ATPase activity|ATPase activity, coupled to transmembrane movement of substances|intracellular membrane-bounded organelle|transmembrane transport|nucleotide binding|ATP binding|nucleoplasm	mmu02010	ABC transporters
Abca7	1512.00843419063	1473.70832185419	1559.88357461119	1.05847510764448	0.0819873416174625	0.635575848206013	0.903372823696172	12.9537704882403	12.5099098184245	13.8866954964365	11.1925236678816	11.8647637121013	13.5238293059527	13.143660519911	11.0398969894183	12.1283815717447	GeneID:27403,Genbank:XM_006513714.2,MGI:MGI:1351646	ATP-binding cassette, sub-family A (ABC1), member 7		GO:0006869,GO:0006909,GO:0007613,GO:0009986,GO:0010875,GO:0016020,GO:0016021,GO:0038027,GO:0016324,GO:0042626,GO:0016887,GO:0042985,GO:0018149,GO:0043231,GO:0045332,GO:0050766,GO:0055085,GO:0070374,GO:0090554,GO:0090556,GO:0000166,GO:0001891,GO:0005515,GO:0005524,GO:0005548,GO:0005622,GO:0005768,GO:0005794,GO:0005886,GO:0030054,GO:0032587,GO:0033344,GO:0033700,GO:0034188,GO:1900223,GO:0034380,GO:…	lipid transport|phagocytosis|memory|cell surface|positive regulation of cholesterol efflux|membrane|integral component of membrane|apolipoprotein A-I-mediated signaling pathway|apical plasma membrane|ATPase activity, coupled to transmembrane movement of substances|ATPase activity|negative regulation of amyloid precursor protein biosynthetic process|peptide cross-linking|intracellular membrane-bou…	mmu02010	ABC transporters
Abca8a	2063.34890063605	2191.83577016387	1902.74031372628	0.868103504663592	-0.204061028297779	0.266838788304992	0.611328540656786	18.0442723107772	21.1527399222649	20.3398365252385	20.114788978002	20.2511517783977	9.32606710096509	20.9157934872167	18.8696596128199	17.4195795275019	GeneID:217258,Genbank:XM_006533063.2,MGI:MGI:2386846	ATP-binding cassette, sub-family A (ABC1), member 8a		GO:0005886,GO:0006869,GO:0016020,GO:0016021,GO:0016887,GO:0042626,GO:0043231,GO:0055085,GO:0000166,GO:0005524,GO:0005743	plasma membrane|lipid transport|membrane|integral component of membrane|ATPase activity|ATPase activity, coupled to transmembrane movement of substances|intracellular membrane-bounded organelle|transmembrane transport|nucleotide binding|ATP binding|mitochondrial inner membrane	mmu02010	ABC transporters
Abca8b	549.59179143536	573.460599586925	519.755781245905	0.906349593364035	-0.141860466987868	0.41666729108002	0.754629373146723	4.49215787314317	4.98946937656619	3.98844464754322	4.42787063168384	5.07002881995231	2.91321236122844	4.74152767478119	4.11184697664795	4.12412257749966	GeneID:27404,Genbank:XM_006533462.3,MGI:MGI:1351668	ATP-binding cassette, sub-family A (ABC1), member 8b		GO:0005743,GO:0005886,GO:0006810,GO:0006869,GO:0016020,GO:0016021,GO:0016887,GO:0042626,GO:0043231,GO:0055085,GO:0000166,GO:0005524	mitochondrial inner membrane|plasma membrane|transport|lipid transport|membrane|integral component of membrane|ATPase activity|ATPase activity, coupled to transmembrane movement of substances|intracellular membrane-bounded organelle|transmembrane transport|nucleotide binding|ATP binding	mmu02010	ABC transporters
Abca9	442.650473158917	470.76192262671	407.511161324176	0.86564172193534	-0.208158059471907	0.64639435756537	0.906601884803189	3.45698283242471	3.73896092831237	3.87058248967267	3.62795642098891	4.15365325686336	0.967297577927474	5.89776340991778	2.50111902320205	3.32631655505571	GeneID:217262,Genbank:XM_017314486.1,MGI:MGI:2386796	ATP-binding cassette, sub-family A (ABC1), member 9		GO:0006869,GO:0016020,GO:0016021,GO:0016887,GO:0042626,GO:0043231,GO:0055085,GO:0000166,GO:0005524,GO:0005739	lipid transport|membrane|integral component of membrane|ATPase activity|ATPase activity, coupled to transmembrane movement of substances|intracellular membrane-bounded organelle|transmembrane transport|nucleotide binding|ATP binding|mitochondrion	mmu02010	ABC transporters
Abcb10	497.279812652082	499.756431254437	494.184039399139	0.98884978460145	-0.0161767159355588	0.91050107847343	1	7.09988136120248	6.35677285313959	6.22021037532899	5.85651951824669	6.365559821395	5.60330926509757	6.1944521268155	6.07999578129359	6.01614329390601	GeneID:56199,Genbank:NM_019552.2,MGI:MGI:1860508	ATP-binding cassette, sub-family B (MDR/TAP), member 10		GO:0005524,GO:0005739,GO:0005743,GO:0016020,GO:0016021,GO:0016887,GO:0032592,GO:0042626,GO:0042803,GO:0000166,GO:0055085,GO:0005215,GO:0005515	ATP binding|mitochondrion|mitochondrial inner membrane|membrane|integral component of membrane|ATPase activity|integral component of mitochondrial membrane|ATPase activity, coupled to transmembrane movement of substances|protein homodimerization activity|nucleotide binding|transmembrane transport|transporter activity|protein binding	mmu02010	ABC transporters
Abcb11	0.448436113532814	0.550249759886218	0.321169055591059	0.583678683762573	-0.77675371364952	1	1	0.00835299450362469	0.00855883795285988	0.00896498588876164	0	0	0.0104211307403891	0	0	0	GeneID:27413,Genbank:XM_006499669.3,MGI:MGI:1351619	ATP-binding cassette, sub-family B (MDR/TAP), member 11		GO:0042493,GO:0005794,GO:0042626,GO:0005886,GO:0015126,GO:0015238,GO:0015721,GO:0015722,GO:0045177,GO:0046581,GO:0016020,GO:0046618,GO:0016021,GO:0055085,GO:0000139,GO:0016324,GO:0000166,GO:0016887,GO:0005524	response to drug|Golgi apparatus|ATPase activity, coupled to transmembrane movement of substances|plasma membrane|canalicular bile acid transmembrane transporter activity|drug transmembrane transporter activity|bile acid and bile salt transport|canalicular bile acid transport|apical part of cell|intercellular canaliculus|membrane|drug export|integral component of membrane|transmembrane transport|…	mmu02010,mmu04976,mmu04979,mmu01522	ABC transporters|Bile secretion|Cholesterol metabolism|Endocrine resistance
Abcb1a	1193.83064667415	1402.23515251347	933.325014374987	0.665598072264858	-0.587276839800721	0.000122188841658131	0.0033788246303962	13.5517504718602	13.9429678898047	14.2947266568961	15.9626466533706	15.7559323118473	7.88996044927133	8.9654838748732	11.832801091408	8.39673942981652	GeneID:18671,Genbank:XM_006503555.3,MGI:MGI:97570	ATP-binding cassette, sub-family B (MDR/TAP), member 1A		GO:0016020,GO:0016021,GO:0016324,GO:0016787,GO:0016887,GO:0050892,GO:0031526,GO:0055085,GO:0033231,GO:0035633,GO:0060548,GO:0060856,GO:0072089,GO:0090554,GO:0090555,GO:0000086,GO:0000166,GO:0005524,GO:0005886,GO:0006855,GO:0008559,GO:0009914,GO:0009986,GO:0015893,GO:0042623,GO:0042626,GO:0043215,GO:0045177,GO:0045332,GO:0099038,GO:0046581,GO:0046618,GO:0099040,GO:0047484,GO:1901529,GO:1904478,GO:…	membrane|integral component of membrane|apical plasma membrane|hydrolase activity|ATPase activity|intestinal absorption|brush border membrane|transmembrane transport|carbohydrate export|maintenance of permeability of blood-brain barrier|negative regulation of cell death|establishment of blood-brain barrier|stem cell proliferation|phosphatidylcholine-translocating ATPase activity|phosphatidylethan…	mmu02010,mmu04976,mmu05206,mmu05226	ABC transporters|Bile secretion|MicroRNAs in cancer|Gastric cancer
Abcb1b	187.065130027243	100.065394083657	295.814799956726	2.95621480998132	1.56375110508456	0.0028238363059287	0.0380096333057115	1.11193470686891	1.23528029506514	1.33158520375657	1.47081015444554	1.44315597819274	5.47595155531323	4.49800509314549	1.90260380074013	2.68224520520156	GeneID:18669,Genbank:NM_011075.2,MGI:MGI:97568	ATP-binding cassette, sub-family B (MDR/TAP), member 1B		GO:0042493,GO:0005524,GO:0042626,GO:0005739,GO:0005886,GO:0008559,GO:0014045,GO:0015238,GO:0015893,GO:0046581,GO:0016020,GO:0055085,GO:0016021,GO:0016324,GO:0000139,GO:0016787,GO:0000166,GO:0016887,GO:0005215	response to drug|ATP binding|ATPase activity, coupled to transmembrane movement of substances|mitochondrion|plasma membrane|xenobiotic transmembrane transporting ATPase activity|establishment of endothelial blood-brain barrier|drug transmembrane transporter activity|drug transport|intercellular canaliculus|membrane|transmembrane transport|integral component of membrane|apical plasma membrane|Golg…	mmu02010,mmu04976,mmu05206,mmu05226	ABC transporters|Bile secretion|MicroRNAs in cancer|Gastric cancer
Abcb4	29.0760120328544	14.1266917372374	47.7626624023758	3.38102248500797	1.75745961070086	0.183111927323729	0.510691025120216	0.169563002765576	0.186151667290584	0.259980319699343	0.204633637015191	0.143361286005205	0.181324695998328	1.85578910754729	0.293221576499983	0.22542372212817	GeneID:18670,Genbank:XM_006503552.1,MGI:MGI:97569	ATP-binding cassette, sub-family B (MDR/TAP), member 4		GO:1903413,GO:0042626,GO:0016021,GO:0005654,GO:2001140,GO:0045332,GO:0005737,GO:0046581,GO:0016324,GO:0005829,GO:0055085,GO:0005886,GO:0005925,GO:0016787,GO:0006855,GO:0016887,GO:0006869,GO:0055088,GO:0031410,GO:0008525,GO:0061092,GO:0032376,GO:0008559,GO:0000139,GO:0090554,GO:0032782,GO:0015629,GO:0000166,GO:1901557,GO:0016020,GO:0005524	cellular response to bile acid|ATPase activity, coupled to transmembrane movement of substances|integral component of membrane|nucleoplasm|positive regulation of phospholipid transport|phospholipid translocation|cytoplasm|intercellular canaliculus|apical plasma membrane|cytosol|transmembrane transport|plasma membrane|focal adhesion|hydrolase activity|drug transmembrane transport|ATPase activity|l…	mmu02010,mmu04976	ABC transporters|Bile secretion
Abcb5	0	0	0					0	0	0	0	0	0	0	0	0	GeneID:77706,Genbank:XM_006516370.3,MGI:MGI:1924956	ATP-binding cassette, sub-family B (MDR/TAP), member 5		GO:0055085,GO:0005887,GO:0015562,GO:0016020,GO:0016021,GO:0016887,GO:0030154,GO:0042391,GO:0042626,GO:0000166,GO:0048058,GO:0005524,GO:0005886	transmembrane transport|integral component of plasma membrane|efflux transmembrane transporter activity|membrane|integral component of membrane|ATPase activity|cell differentiation|regulation of membrane potential|ATPase activity, coupled to transmembrane movement of substances|nucleotide binding|compound eye corneal lens development|ATP binding|plasma membrane	mmu02010	ABC transporters
Abcb6	332.697835278902	320.468099418969	347.985005103819	1.08586472642594	0.118844387976461	0.466779811726741	0.792156260174322	6.13210537577647	5.99217098806123	6.56344794360516	5.75195026844121	5.7025253262364	4.96127329293005	7.2262912653028	6.2218513926022	6.51125828007947	GeneID:74104,Genbank:NM_023732.3,MGI:MGI:1921354	ATP-binding cassette, sub-family B (MDR/TAP), member 6		GO:0042626,GO:0015439,GO:0005739,GO:0015562,GO:0043588,GO:0015886,GO:0055085,GO:0005740,GO:0005741,GO:0005768,GO:0005783,GO:0016020,GO:0005794,GO:0016021,GO:0005829,GO:0005886,GO:0016887,GO:0006779,GO:0000166,GO:0020037,GO:0006810,GO:0005524,GO:0031307,GO:0007420,GO:0005654	ATPase activity, coupled to transmembrane movement of substances|heme-transporting ATPase activity|mitochondrion|efflux transmembrane transporter activity|skin development|heme transport|transmembrane transport|mitochondrial envelope|mitochondrial outer membrane|endosome|endoplasmic reticulum|membrane|Golgi apparatus|integral component of membrane|cytosol|plasma membrane|ATPase activity|porphyrin…	mmu02010	ABC transporters
Abcb7	559.98581049102	580.186084657062	534.735467783468	0.921662001079431	-0.117690323375031	0.506777063541775	0.820856711008638	5.84462172839712	5.53633612274068	6.18755418049914	5.51917421479798	5.74764496019132	3.9212187051159	5.6947255005607	5.2621415763481	5.36099611507963	GeneID:11306,Genbank:NM_009592.1,MGI:MGI:109533	ATP-binding cassette, sub-family B (MDR/TAP), member 7		GO:0005743,GO:0006879,GO:0016020,GO:0016021,GO:0016887,GO:0042626,GO:0055085,GO:0000166,GO:0005524,GO:0005739	mitochondrial inner membrane|cellular iron ion homeostasis|membrane|integral component of membrane|ATPase activity|ATPase activity, coupled to transmembrane movement of substances|transmembrane transport|nucleotide binding|ATP binding|mitochondrion	mmu02010	ABC transporters
Abcb8	368.937312945784	379.616965332278	355.587747462666	0.936701412044167	-0.0943388549146916	0.674892403251995	0.921560036403218	7.5700549617527	7.38724226198663	7.01928431092636	7.66751771320632	7.02677615461648	5.20402489685006	10.2874101431016	4.80883951142575	5.97046562421343	GeneID:74610,Genbank:XM_006535812.1,MGI:MGI:1351667	ATP-binding cassette, sub-family B (MDR/TAP), member 8		GO:0005730,GO:0005739,GO:0005743,GO:0016020,GO:0016021,GO:0016887,GO:0042626,GO:0055085,GO:0000166,GO:0005524,GO:0005634	nucleolus|mitochondrion|mitochondrial inner membrane|membrane|integral component of membrane|ATPase activity|ATPase activity, coupled to transmembrane movement of substances|transmembrane transport|nucleotide binding|ATP binding|nucleus	mmu02010	ABC transporters
Abcb9	190.270970689911	184.135857215674	197.939862532706	1.07496641624159	0.1042915882998	0.566306351467482	0.865812603395788	1.92978200824552	2.06059409320286	2.10387230068801	2.33811098913017	2.09386422689138	1.69797815769962	2.62303938299534	1.93202242446439	2.37480131197944	GeneID:56325,Genbank:NM_019875.2,MGI:MGI:1861729	ATP-binding cassette, sub-family B (MDR/TAP), member 9		GO:0042803,GO:0005765,GO:0043231,GO:0005789,GO:0055085,GO:0015031,GO:0015440,GO:0015833,GO:0016020,GO:0016021,GO:0016887,GO:0022857,GO:0030176,GO:0000166,GO:0042626,GO:0005524,GO:0005764	protein homodimerization activity|lysosomal membrane|intracellular membrane-bounded organelle|endoplasmic reticulum membrane|transmembrane transport|protein transport|peptide-transporting ATPase activity|peptide transport|membrane|integral component of membrane|ATPase activity|transmembrane transporter activity|integral component of endoplasmic reticulum membrane|nucleotide binding|ATPase activit…	mmu02010,mmu04142	ABC transporters|Lysosome
Abcc1	1138.15144432847	992.37981961302	1320.36597522278	1.33050466074336	0.411973564114027	0.00655880537027896	0.0674136622270566	9.17108108818204	9.91091973461854	8.99463238673079	9.22669534038664	10.1613003249139	11.2190841424473	14.1787103369285	11.8075475208726	10.6881207906958	GeneID:17250,Genbank:XM_017316888.1,MGI:MGI:102676	ATP-binding cassette, sub-family C (CFTR/MRP), member 1		GO:0006855,GO:0006979,GO:0008514,GO:0008559,GO:0015238,GO:0033700,GO:0015431,GO:0034040,GO:0034634,GO:0015562,GO:0034775,GO:0042493,GO:1901215,GO:0042626,GO:1905701,GO:0042908,GO:0000166,GO:0004012,GO:0005324,GO:0005524,GO:0005737,GO:0005774,GO:0005886,GO:0005887,GO:0015911,GO:0016020,GO:0016021,GO:0016323,GO:0016787,GO:0016887,GO:0045332,GO:0022857,GO:0046618,GO:0030335,GO:0046623,GO:0046624,GO:…	drug transmembrane transport|response to oxidative stress|organic anion transmembrane transporter activity|xenobiotic transmembrane transporting ATPase activity|drug transmembrane transporter activity|phospholipid efflux|glutathione S-conjugate-exporting ATPase activity|lipid-transporting ATPase activity|glutathione transmembrane transporter activity|efflux transmembrane transporter activity|glut…	mmu02010,mmu04071,mmu04977,mmu05206,mmu01523	ABC transporters|Sphingolipid signaling pathway|Vitamin digestion and absorption|MicroRNAs in cancer|Antifolate resistance
Abcc10	249.10772861011	250.627433009472	247.208098110908	0.98635690092858	-0.0198183326314469	0.891211011929599	1	2.06225429833127	2.36167159001615	2.36090415087174	2.12645091099942	2.49685862914749	2.10872997752512	2.44834150218252	1.99521351029292	1.96618733267315	GeneID:224814,Genbank:XM_006524142.3,MGI:MGI:2386976	ATP-binding cassette, sub-family C (CFTR/MRP), member 10		GO:0005887,GO:0016020,GO:0016021,GO:0016887,GO:0042626,GO:0055085,GO:0000166,GO:0005524,GO:0005886	integral component of plasma membrane|membrane|integral component of membrane|ATPase activity|ATPase activity, coupled to transmembrane movement of substances|transmembrane transport|nucleotide binding|ATP binding|plasma membrane	mmu02010	ABC transporters
Abcc12	4.98788355140173	5.60599540672618	4.21524373224616	0.751917086337357	-0.411354509746226	0.706934813874213	0.938495561704272	0.0931221200431565	0.01060188168886	0.0444199178713	0.0764825505866962	0.102060554648259	0.0387261433557683	0.0767123820698287	0.0477137887143412	0.0240722625532676	GeneID:244562,Genbank:XM_006530984.3,MGI:MGI:2441679	ATP-binding cassette, sub-family C (CFTR/MRP), member 12		GO:0016020,GO:0016021,GO:0016887,GO:0042626,GO:0055085,GO:0000166,GO:0005524,GO:0005739	membrane|integral component of membrane|ATPase activity|ATPase activity, coupled to transmembrane movement of substances|transmembrane transport|nucleotide binding|ATP binding|mitochondrion	mmu02010	ABC transporters
Abcc2	1.27805300231052	0.53931964708942	2.20146969633689	4.08193862066345	2.02925448900213	0.32924437874092	0.674599370657884	0.0180140575885079	0.00922898965793766	0	0	0	0.0112370988160759	0.0222595007671177	0.0207675427583944	0.0314325327334164	GeneID:12780,Genbank:NM_013806.2,MGI:MGI:1352447	ATP-binding cassette, sub-family C (CFTR/MRP), member 2		GO:0031526,GO:0009986,GO:0032870,GO:0015694,GO:0042493,GO:0015722,GO:0015732,GO:0016020,GO:0042626,GO:0016324,GO:0043627,GO:0046581,GO:0055085,GO:0016999,GO:0005515,GO:0070327,GO:0019904,GO:0005887,GO:1901086,GO:0030644,GO:0006855	brush border membrane|cell surface|cellular response to hormone stimulus|mercury ion transport|response to drug|canalicular bile acid transport|prostaglandin transport|membrane|ATPase activity, coupled to transmembrane movement of substances|apical plasma membrane|response to estrogen|intercellular canaliculus|transmembrane transport|antibiotic metabolic process|protein binding|thyroid hormone tr…	mmu02010,mmu04976,mmu01524,mmu01523	ABC transporters|Bile secretion|Platinum drug resistance|Antifolate resistance
Abcc3	1330.48580626538	1477.26816437956	1147.00785862266	0.776438487120848	-0.365056462407393	0.015096268250663	0.11767430767531	17.183384581125	17.5242232532293	16.4737186613975	15.3356534167674	17.2675898383679	11.1149942061458	12.3537802552762	12.1996449766792	13.6697146170227	GeneID:76408,Genbank:XM_006534428.3,MGI:MGI:1923658	ATP-binding cassette, sub-family C (CFTR/MRP), member 3		GO:0016323,GO:0005887,GO:0006855,GO:0016887,GO:0008514,GO:0008559,GO:0015238,GO:0022857,GO:0015432,GO:0042626,GO:0015722,GO:0015893,GO:0042908,GO:0016020,GO:0000166,GO:0055085,GO:0005524,GO:0016021	basolateral plasma membrane|integral component of plasma membrane|drug transmembrane transport|ATPase activity|organic anion transmembrane transporter activity|xenobiotic transmembrane transporting ATPase activity|drug transmembrane transporter activity|transmembrane transporter activity|bile acid-exporting ATPase activity|ATPase activity, coupled to transmembrane movement of substances|canalicul…	mmu02010,mmu04976,mmu01523	ABC transporters|Bile secretion|Antifolate resistance
Abcc4	372.108525897571	347.28507425084	403.137840455984	1.16082685478387	0.215152800478147	0.232121032953308	0.572707971694441	2.78519795401805	2.48276793004576	2.64298511334235	2.62821855652465	2.33161976210067	3.0476301301494	2.66052488723997	2.8389704285033	2.71141211849987	GeneID:239273,Genbank:NM_001163676.1,MGI:MGI:2443111	ATP-binding cassette, sub-family C (CFTR/MRP), member 4		GO:0060271,GO:0005887,GO:0005929,GO:0006855,GO:0015132,GO:0015238,GO:0016020,GO:0016323,GO:0031088,GO:0032310,GO:0042626,GO:0005886,GO:0048661,GO:0055085	cilium assembly|integral component of plasma membrane|cilium|drug transmembrane transport|prostaglandin transmembrane transporter activity|drug transmembrane transporter activity|membrane|basolateral plasma membrane|platelet dense granule membrane|prostaglandin secretion|ATPase activity, coupled to transmembrane movement of substances|plasma membrane|positive regulation of smooth muscle cell prol…	mmu02010,mmu04024,mmu04976,mmu01523	ABC transporters|cAMP signaling pathway|Bile secretion|Antifolate resistance
Abcc5	2574.50074481294	2904.60700689686	2161.86791720803	0.744289300437124	-0.426064598311453	0.00298696341683832	0.0395881825370582	12.8504058299516	13.8668797949024	13.0719859149482	12.2990325590854	14.3636729493068	9.10901314295037	9.87596936429704	9.28901286170113	9.16006465130521	GeneID:27416,Genbank:NM_013790.2,MGI:MGI:1351644	ATP-binding cassette, sub-family C (CFTR/MRP), member 5		GO:0008514,GO:0015711,GO:0016020,GO:0016021,GO:0016887,GO:0042626,GO:0048471,GO:0055085,GO:0000166,GO:0005524,GO:0005887	organic anion transmembrane transporter activity|organic anion transport|membrane|integral component of membrane|ATPase activity|ATPase activity, coupled to transmembrane movement of substances|perinuclear region of cytoplasm|transmembrane transport|nucleotide binding|ATP binding|integral component of plasma membrane	mmu02010,mmu01523	ABC transporters|Antifolate resistance
Abcc6	9.29388026420212	12.7381617174457	4.98852844764759	0.391620750175865	-1.35247088616967	0.061957943972842	0.284107102218411	0.131381595719802	0.0336548104774277	0.098705189595412	0.10405184207725	0.103674535512464	0.0245865979909878	0.0324689617132763	0.0302927077186399	0.0534908066735982	GeneID:27421,Genbank:XM_006540945.3,MGI:MGI:1351634	ATP-binding cassette, sub-family C (CFTR/MRP), member 6		GO:0005774,GO:0005886,GO:0016020,GO:0016021,GO:0016323,GO:0016324,GO:0016328,GO:0016887,GO:0042626,GO:0000166,GO:0055085,GO:0005524,GO:0005634	vacuolar membrane|plasma membrane|membrane|integral component of membrane|basolateral plasma membrane|apical plasma membrane|lateral plasma membrane|ATPase activity|ATPase activity, coupled to transmembrane movement of substances|nucleotide binding|transmembrane transport|ATP binding|nucleus	mmu02010	ABC transporters
Abcc8	66.0382162107159	37.6532355148876	101.519442080501	2.69616782441875	1.4309103006448	2.47409737996666e-07	1.93352843086963e-05	0.389692970281447	0.493866355606239	0.506295679472577	0.530626618612581	0.252887033855155	1.15147399223626	1.43192836293192	0.898516659359253	0.95434528589558	GeneID:20927,Genbank:XM_006540749.1,MGI:MGI:1352629	ATP-binding cassette, sub-family C (CFTR/MRP), member 8		GO:0007613,GO:0008076,GO:0008282,GO:0008542,GO:0009268,GO:0010043,GO:0050768,GO:0010989,GO:0055085,GO:0016020,GO:0060253,GO:0016525,GO:0061045,GO:0061855,GO:0071310,GO:1900721,GO:1903818,GO:1905075,GO:1905604,GO:0001678,GO:0005267,GO:0005524,GO:0005739,GO:0005886,GO:0005887,GO:0006813,GO:0019905,GO:0030672,GO:0032760,GO:0042383,GO:0042493,GO:0042626,GO:0043268,GO:0044325,GO:0046676	memory|voltage-gated potassium channel complex|inward rectifying potassium channel|visual learning|response to pH|response to zinc ion|negative regulation of neurogenesis|negative regulation of low-density lipoprotein particle clearance|transmembrane transport|membrane|negative regulation of glial cell proliferation|negative regulation of angiogenesis|negative regulation of wound healing|negative…	mmu02010,mmu04911,mmu04930	ABC transporters|Insulin secretion|Type II diabetes mellitus
Abcc9	374.202341468855	357.90228844332	394.577407750773	1.10247243589017	0.1407425858493	0.732746371923699	0.951541646565577	2.68754902811706	2.70254540543854	2.48868118474677	2.32318920469268	2.38586839415583	0.709581005079792	5.91589671063741	1.93826782522038	2.27566771557806	GeneID:20928,Genbank:NM_021042.2,MGI:MGI:1352630	ATP-binding cassette, sub-family C (CFTR/MRP), member 9		GO:0055085,GO:0030315,GO:0008282,GO:0005267,GO:0042383,GO:0010107,GO:0015459,GO:0005524,GO:0042493,GO:0005739,GO:0005886,GO:0005887,GO:0016020,GO:0006813,GO:0042626,GO:0042802,GO:0016021,GO:0008076,GO:0044325,GO:0016887,GO:0008144,GO:0000166,GO:0051607,GO:0019905,GO:0008281,GO:0001669,GO:0030017	transmembrane transport|T-tubule|inward rectifying potassium channel|potassium channel activity|sarcolemma|potassium ion import|potassium channel regulator activity|ATP binding|response to drug|mitochondrion|plasma membrane|integral component of plasma membrane|membrane|potassium ion transport|ATPase activity, coupled to transmembrane movement of substances|identical protein binding|integral comp…	mmu02010	ABC transporters
Abcd1	1303.15029047104	1323.76885684395	1277.37708250491	0.964954777339572	-0.0514667629073789	0.769302701305385	0.968625496321799	21.5476621388018	20.5648605075229	21.1667666621223	21.4144851959313	19.1509076973511	15.7192473208171	20.374139967837	20.06904342243	20.0070196220475	GeneID:11666,Genbank:NM_007435.2,MGI:MGI:1349215	ATP-binding cassette, sub-family D (ALD), member 1		GO:0016887,GO:0005524,GO:0019899,GO:0005737,GO:0042626,GO:0005739,GO:0005777,GO:0005778,GO:0005779,GO:0042758,GO:0006635,GO:0042760,GO:0042802,GO:0007031,GO:0042803,GO:0015910,GO:0000166,GO:0048471,GO:0016020,GO:0005324,GO:0055085,GO:0016021,GO:0005515	ATPase activity|ATP binding|enzyme binding|cytoplasm|ATPase activity, coupled to transmembrane movement of substances|mitochondrion|peroxisome|peroxisomal membrane|integral component of peroxisomal membrane|long-chain fatty acid catabolic process|fatty acid beta-oxidation|very long-chain fatty acid catabolic process|identical protein binding|peroxisome organization|protein homodimerization activi…	mmu02010,mmu04146	ABC transporters|Peroxisome
Abcd2	572.296340300585	558.766420775242	589.208739707264	1.0544812962987	0.0765335057751181	0.836456567926036	0.990852229018266	5.04257799981245	5.14254711691309	5.23388920219469	5.50010952701947	3.93704975281329	2.65250905296212	11.0360653247574	3.02512689143613	3.59488725252775	GeneID:26874,Genbank:XM_006521017.3,MGI:MGI:1349467	ATP-binding cassette, sub-family D (ALD), member 2		GO:0005739,GO:0005777,GO:0005778,GO:0006635,GO:0016020,GO:0016021,GO:0016887,GO:0032000,GO:0042626,GO:0042760,GO:0000038,GO:0042803,GO:0000166,GO:0055085,GO:0005524	mitochondrion|peroxisome|peroxisomal membrane|fatty acid beta-oxidation|membrane|integral component of membrane|ATPase activity|positive regulation of fatty acid beta-oxidation|ATPase activity, coupled to transmembrane movement of substances|very long-chain fatty acid catabolic process|very long-chain fatty acid metabolic process|protein homodimerization activity|nucleotide binding|transmembrane …	mmu02010,mmu04146	ABC transporters|Peroxisome
Abcd3	2696.14073840798	2863.67116687569	2486.72770282335	0.868370548821222	-0.203617297757521	0.16407368326095	0.484902534780073	44.9440479370979	46.1081124090579	41.4748761119882	46.7755914844384	42.849974431166	32.7487085257834	36.5244125060105	37.4776155881425	39.5640101988517	GeneID:19299,Genbank:XM_006501152.2,MGI:MGI:1349216	ATP-binding cassette, sub-family D (ALD), member 3		GO:0016020,GO:0005524,GO:0016021,GO:0005739,GO:0016887,GO:0005743,GO:0005777,GO:0005778,GO:0042626,GO:0042760,GO:0005782,GO:0042803,GO:0006633,GO:0043231,GO:0006635,GO:0000166,GO:0043621,GO:0007031,GO:0005324,GO:0055085,GO:0015910,GO:0005515	membrane|ATP binding|integral component of membrane|mitochondrion|ATPase activity|mitochondrial inner membrane|peroxisome|peroxisomal membrane|ATPase activity, coupled to transmembrane movement of substances|very long-chain fatty acid catabolic process|peroxisomal matrix|protein homodimerization activity|fatty acid biosynthetic process|intracellular membrane-bounded organelle|fatty acid beta-oxid…	mmu02010,mmu04146	ABC transporters|Peroxisome
Abcd4	324.469229414311	339.169392918	306.0940250347	0.902481271677435	-0.148031101434301	0.423482695729402	0.760666213222686	7.39625191067244	7.69051608995053	7.0387505832179	6.17510960741931	6.46897898942871	4.77284800842607	7.38351867437558	6.09055999151371	5.65813744461916	GeneID:19300,Genbank:NM_008992.2,MGI:MGI:1349217	ATP-binding cassette, sub-family D (ALD), member 4		GO:0005789,GO:0009235,GO:0016020,GO:0016021,GO:0016887,GO:0042626,GO:0055085,GO:1990830,GO:0000166,GO:0005524,GO:0005777	endoplasmic reticulum membrane|cobalamin metabolic process|membrane|integral component of membrane|ATPase activity|ATPase activity, coupled to transmembrane movement of substances|transmembrane transport|cellular response to leukemia inhibitory factor|nucleotide binding|ATP binding|peroxisome	mmu02010,mmu04146	ABC transporters|Peroxisome
Abce1	1755.1228481099	1828.3630369515	1663.5726120579	0.909869964791916	-0.136267719416504	0.347067211387946	0.691123076295975	28.0292452652951	27.6132556562068	27.9074861669393	25.2471848066526	28.4237279605369	21.9929150180282	24.1884823665089	25.3189597168583	23.050166785408	GeneID:24015,Genbank:NM_015751.2,MGI:MGI:1195458	ATP-binding cassette, sub-family E (OABP), member 1		GO:0005524,GO:0005737,GO:0005739,GO:0005829,GO:0005852,GO:0006413,GO:0006415,GO:0016887,GO:0043024,GO:0060698,GO:0000054,GO:0060702,GO:0000166,GO:0005506	ATP binding|cytoplasm|mitochondrion|cytosol|eukaryotic translation initiation factor 3 complex|translational initiation|translational termination|ATPase activity|ribosomal small subunit binding|endoribonuclease inhibitor activity|ribosomal subunit export from nucleus|negative regulation of endoribonuclease activity|nucleotide binding|iron ion binding
Abcf1	1710.26898594919	1581.19897765383	1871.60649631839	1.18366285506677	0.243258213916699	0.103581295823825	0.382860344677115	26.5283303885644	28.1171965628868	27.3430405889131	29.1730089486411	26.4876295035022	30.8386399942696	31.9011253080169	29.2992783214598	31.183217699673	GeneID:224742,Genbank:XM_006524122.2,MGI:MGI:1351658	ATP-binding cassette, sub-family F (GCN20), member 1		GO:0005635,GO:0005654,GO:0005737,GO:0005829,GO:0005840,GO:0006413,GO:0008494,GO:0016887,GO:0042788,GO:0043022,GO:0045727,GO:0000166,GO:0005524,GO:0005634	nuclear envelope|nucleoplasm|cytoplasm|cytosol|ribosome|translational initiation|translation activator activity|ATPase activity|polysomal ribosome|ribosome binding|positive regulation of translation|nucleotide binding|ATP binding|nucleus
Abcf2	1254.84374090684	1234.48115867643	1280.29696869485	1.03711341375801	0.0525736690011743	0.765020336851034	0.967125737654844	23.3295191483914	22.7425279271782	22.8194762573753	23.8253805977526	23.1435379047868	23.2180058588033	23.6143808753058	21.7816888260081	22.1917048746557	GeneID:27407,Genbank:NM_001190443.1,MGI:MGI:1351657	ATP-binding cassette, sub-family F (GCN20), member 2		GO:0008150,GO:0016887,GO:0000166,GO:0005524,GO:0005739	biological_process|ATPase activity|nucleotide binding|ATP binding|mitochondrion
Abcf3	1087.00274354721	1093.10876641399	1079.37021496373	0.98743167023046	-0.0182471770195163	0.886546484188032	1	19.6543750480137	18.6651544152222	18.6380666072974	19.3992127761833	18.7767022865462	16.9580227055724	20.2354805137427	16.4546616329165	17.5565863488861	GeneID:27406,Genbank:NM_013852.2,MGI:MGI:1351656	ATP-binding cassette, sub-family F (GCN20), member 3		GO:0016887,GO:0045296,GO:0051607,GO:0000166,GO:0005515,GO:0005524	ATPase activity|cadherin binding|defense response to virus|nucleotide binding|protein binding|ATP binding
Abcg1	1701.66542744409	1855.54750013998	1509.31283657421	0.813405658685833	-0.297953067537534	0.057162996247945	0.27096007450235	18.5262946349249	17.5508477959067	19.9211427328458	17.9768549643732	17.2660579513013	9.74222298542744	14.6895975065407	17.4409184852094	14.7025613362169	GeneID:11307,Genbank:NM_009593.2,MGI:MGI:107704	ATP-binding cassette, sub-family G (WHITE), member 1		GO:0009897,GO:0010033,GO:0010745,GO:0010872,GO:0010875,GO:0010888,GO:0033993,GO:0016020,GO:0034041,GO:0016021,GO:0016887,GO:0034374,GO:0034375,GO:0034436,GO:0034437,GO:0042626,GO:0042632,GO:0042803,GO:0000166,GO:0005524,GO:0005548,GO:0005739,GO:0005768,GO:0005886,GO:0006355,GO:0006869,GO:0008203,GO:0017127,GO:0019534,GO:0030301,GO:0032367,GO:0033344,GO:0042987,GO:0043531,GO:0043691,GO:0033700,GO:…	external side of plasma membrane|response to organic substance|negative regulation of macrophage derived foam cell differentiation|regulation of cholesterol esterification|positive regulation of cholesterol efflux|negative regulation of lipid storage|response to lipid|membrane|sterol-transporting ATPase activity|integral component of membrane|ATPase activity|low-density lipoprotein particle remod…	mmu02010	ABC transporters
Abcg2	669.993100640859	667.939600264245	672.559976111625	1.00691735576922	0.00994527687521066	0.891879170167301	1	13.230437891528	12.2330210392845	12.4013914683963	13.2890597731039	14.4621172349775	9.51610222139344	11.4094460158378	14.4679656725621	14.8625272696029	GeneID:26357,Genbank:XM_011241362.1,MGI:MGI:1347061	ATP-binding cassette, sub-family G (WHITE), member 2		GO:0046618,GO:0016887,GO:0005739,GO:0046983,GO:0017127,GO:0005886,GO:0055085,GO:0019389,GO:0006855,GO:0008092,GO:0008559,GO:0015238,GO:0033344,GO:0015747,GO:0060136,GO:0042626,GO:0015893,GO:1904479,GO:0042802,GO:0016020,GO:0042803,GO:0016021,GO:0000166,GO:0043235,GO:0016324,GO:0005524,GO:0046415,GO:0005634	drug export|ATPase activity|mitochondrion|protein dimerization activity|cholesterol transporter activity|plasma membrane|transmembrane transport|glucuronoside metabolic process|drug transmembrane transport|cytoskeletal protein binding|xenobiotic transmembrane transporting ATPase activity|drug transmembrane transporter activity|cholesterol efflux|urate transport|embryonic process involved in femal…	mmu02010,mmu04976,mmu01523	ABC transporters|Bile secretion|Antifolate resistance
Abcg3	201.563980041142	222.579540996509	175.294528846934	0.787559036478036	-0.344540020985255	0.119082610780985	0.411411359769443	3.58511618852387	2.74485634873674	3.43296686374157	3.34951471083168	3.58889854240737	1.24705287319951	3.07961505927667	3.27268439050485	2.49605069568387	GeneID:27405,Genbank:XM_017320904.1,MGI:MGI:1351624	ATP-binding cassette, sub-family G (WHITE), member 3		GO:0016020,GO:0016021,GO:0016324,GO:0016887,GO:0017127,GO:0033344,GO:0042626,GO:0043235,GO:0055085,GO:0005524,GO:0005886,GO:0006855	membrane|integral component of membrane|apical plasma membrane|ATPase activity|cholesterol transporter activity|cholesterol efflux|ATPase activity, coupled to transmembrane movement of substances|receptor complex|transmembrane transport|ATP binding|plasma membrane|drug transmembrane transport	mmu02010	ABC transporters
Abcg4	18.9278168052915	16.7972475786839	21.591028338551	1.28539084974556	0.362207107474961	0.420740283322439	0.758068376917335	0.271654554996777	0.220359591665651	0.182223516601376	0.239050536562158	0.156308056936367	0.141214209298193	0.433582072210793	0.247932190399776	0.237003535993058	GeneID:192663,Genbank:NM_138955.3,MGI:MGI:1890594	ATP-binding cassette, sub-family G (WHITE), member 4		GO:0030301,GO:0033344,GO:0034041,GO:0042626,GO:0042803,GO:0046982,GO:0055085,GO:1990830,GO:0005886,GO:0016021,GO:0017127	cholesterol transport|cholesterol efflux|sterol-transporting ATPase activity|ATPase activity, coupled to transmembrane movement of substances|protein homodimerization activity|protein heterodimerization activity|transmembrane transport|cellular response to leukemia inhibitory factor|plasma membrane|integral component of membrane|cholesterol transporter activity	mmu02010	ABC transporters
Abcg5	5.40230513752964	4.71946794973106	6.25585162227788	1.32554171125039	0.406582068671622	0.631155503991015	0.903372823696172	0.105443130534142	0.151258202543926	0.0905348305348686	0.0668072382976285	0.145610906627574	0.0263100053159471	0.208469318673379	0.194496522390935	0.147189255313261	GeneID:27409,Genbank:NM_031884.2,MGI:MGI:1351659	ATP-binding cassette, sub-family G (WHITE), member 5		GO:0007588,GO:0010949,GO:0015238,GO:0016020,GO:0016021,GO:0016324,GO:0043190,GO:0043235,GO:0016887,GO:0045177,GO:0045796,GO:0046872,GO:0046982,GO:0055085,GO:0000166,GO:0005515,GO:0005524,GO:0005886,GO:0005887,GO:0006855,GO:0006869,GO:0017127,GO:0030299,GO:0033344,GO:0042626,GO:0042632	excretion|negative regulation of intestinal phytosterol absorption|drug transmembrane transporter activity|membrane|integral component of membrane|apical plasma membrane|ATP-binding cassette (ABC) transporter complex|receptor complex|ATPase activity|apical part of cell|negative regulation of intestinal cholesterol absorption|metal ion binding|protein heterodimerization activity|transmembrane tran…	mmu02010,mmu04976,mmu04975,mmu04979	ABC transporters|Bile secretion|Fat digestion and absorption|Cholesterol metabolism
Abcg8	1.7074147328845	1.99593215053575	1.34676796082045	0.674756384108023	-0.567561373284285	0.872185903729461	0.995519811713385	0.0404599556049577	0.0138190044082382	0.0289495326816404	0.0284831567702179	0.0399091961969397	0	0.0333302073820635	0.0155481139086388	0.0313769491211557	GeneID:67470,Genbank:NM_001286005.1,MGI:MGI:1914720	ATP-binding cassette, sub-family G (WHITE), member 8		GO:0015248,GO:0015914,GO:0015918,GO:0016020,GO:0016021,GO:0016324,GO:0042632,GO:0016887,GO:0043190,GO:0017127,GO:0043235,GO:0045796,GO:0046872,GO:0046982,GO:0055085,GO:0005515,GO:0005524,GO:0005886,GO:0005887,GO:0006869,GO:0007588,GO:0010949,GO:0030299,GO:0030301,GO:0033344,GO:0055092,GO:0034041,GO:0042626	sterol transporter activity|phospholipid transport|sterol transport|membrane|integral component of membrane|apical plasma membrane|cholesterol homeostasis|ATPase activity|ATP-binding cassette (ABC) transporter complex|cholesterol transporter activity|receptor complex|negative regulation of intestinal cholesterol absorption|metal ion binding|protein heterodimerization activity|transmembrane transp…	mmu02010,mmu04976,mmu04975,mmu04979	ABC transporters|Bile secretion|Fat digestion and absorption|Cholesterol metabolism
Abhd10	248.88808026584	239.223519707688	260.968780963531	1.09089934502433	0.125517993381637	0.495406903744259	0.814231120614603	4.06631333113434	3.9565788659855	4.38115192131651	4.56021873535333	4.25970257155557	3.97196261902765	4.7130318355474	4.56066762192424	4.30849474176812	GeneID:213012,Genbank:XM_006521976.3,MGI:MGI:2442422	abhydrolase domain containing 10		GO:0005829,GO:0016787,GO:0019391,GO:0102390,GO:0004553,GO:0005739	cytosol|hydrolase activity|glucuronoside catabolic process|mycophenolic acid acyl-glucuronide esterase activity|hydrolase activity, hydrolyzing O-glycosyl compounds|mitochondrion
Abhd11	618.991270395493	595.744726637693	648.049450092744	1.08779720762323	0.121409627520668	0.461143631715021	0.78884755039391	21.1436404772681	19.1046038277504	23.4301833564616	21.2388472540776	19.8392177032404	21.11849825963	24.7373400655016	18.8667002851583	21.5801327773138	GeneID:68758,Genbank:NM_001190437.1,MGI:MGI:1916008	abhydrolase domain containing 11		GO:0008152,GO:0016787,GO:0003824,GO:0005739	metabolic process|hydrolase activity|catalytic activity|mitochondrion
Abhd12	1312.8943880917	1279.36446121527	1354.80679668724	1.05896860336445	0.0826598164861738	0.554365120847377	0.859002991717272	31.3947385248199	28.6157967500107	32.3334983261835	31.0535692149681	28.861180154241	26.2173897213505	32.6545950702649	30.4171534368354	33.1756115288847	GeneID:76192,Genbank:XM_006500366.3,MGI:MGI:1923442	abhydrolase domain containing 12		GO:0047372,GO:0005739,GO:0006660,GO:0052651,GO:0007628,GO:0008474,GO:0010996,GO:0016020,GO:0016021,GO:0016787,GO:0032281,GO:0032839,GO:0046464,GO:0002084,GO:0004622,GO:0046475,GO:0005737	acylglycerol lipase activity|mitochondrion|phosphatidylserine catabolic process|monoacylglycerol catabolic process|adult walking behavior|palmitoyl-(protein) hydrolase activity|response to auditory stimulus|membrane|integral component of membrane|hydrolase activity|AMPA glutamate receptor complex|dendrite cytoplasm|acylglycerol catabolic process|protein depalmitoylation|lysophospholipase activity…
Abhd12b	30.6834313700183	20.0206201180849	44.0119454349351	2.19833077973336	1.13640848290965	0.00214661542243518	0.0315399385933324	1.36527374885494	0.578862740211757	0.858970161836264	1.34226876279652	1.16093880912394	1.40963161814997	2.44328936892405	2.17097738650252	2.90251305736025	GeneID:100504285,Genbank:NM_001195033.1,MGI:MGI:2685650	abhydrolase domain containing 12B		GO:0003674,GO:0005575,GO:0008150	molecular_function|cellular_component|biological_process
Abhd13	787.077816929606	852.133002930117	705.758834428967	0.82822614779872	-0.271903344360132	0.0808499687515196	0.330412385432224	8.77343017254309	9.99518640018216	8.87905803038487	9.54433144594167	9.86401372875568	6.92980453856005	6.97274242930594	7.5801931908571	8.02534665366631	GeneID:68904,Genbank:NM_026868.1,MGI:MGI:1916154	abhydrolase domain containing 13		GO:0016020,GO:0016021,GO:0016787,GO:0032839,GO:0002084,GO:0005737,GO:0008474	membrane|integral component of membrane|hydrolase activity|dendrite cytoplasm|protein depalmitoylation|cytoplasm|palmitoyl-(protein) hydrolase activity
Abhd14a	257.675990881184	251.948214828049	264.835710947603	1.05115136905554	0.0719704368180341	0.637926569823313	0.903372823696172	5.27457615279636	4.98441560394947	5.60101295798013	5.07779092084314	5.49692610325958	3.65067719289938	6.33341138257961	5.43619740733092	5.8104864945108	GeneID:68644,Genbank:XM_017313555.1,MGI:MGI:1915894	abhydrolase domain containing 14A		GO:0016021,GO:0016787,GO:0005737,GO:0008152,GO:0016020	integral component of membrane|hydrolase activity|cytoplasm|metabolic process|membrane
Abhd14b	829.206549820091	887.62697751653	756.181015199542	0.851913060726526	-0.23122188657064	0.177425651148543	0.504511282885367	29.1997145798531	29.7964134554754	32.0791034773452	31.1824229093059	27.5306781556118	15.4095343163328	29.8208077457121	23.2599234022036	29.2589125526796	GeneID:76491,Genbank:XM_017313683.1,MGI:MGI:1923741	abhydrolase domain containing 14b		GO:0005829,GO:0008152,GO:0016787,GO:0045944,GO:0005634,GO:0005730,GO:0005737	cytosol|metabolic process|hydrolase activity|positive regulation of transcription by RNA polymerase II|nucleus|nucleolus|cytoplasm
Abhd15	75.3274562745282	73.8313223898065	77.1976236304303	1.04559448661709	0.0643234389858856	0.879832540195171	0.999009448219734	1.34584249576684	1.23469337939904	1.24289637234903	1.30549993549923	1.37383118907963	1.1128670669605	2.43652125432869	0.974233619427725	0.673556576317331	GeneID:67477,Genbank:NM_026185.4,MGI:MGI:1914727	abhydrolase domain containing 15		GO:0044255,GO:0005576,GO:0016787,GO:0016788	cellular lipid metabolic process|extracellular region|hydrolase activity|hydrolase activity, acting on ester bonds
Abhd16a	1681.19005563562	1551.08553284063	1843.82070912937	1.18872922871805	0.249420132347864	0.108317306391989	0.391573585171434	40.4155751801947	37.6196945370084	39.8140994704418	40.2621419806631	37.6973781950943	49.2469449305149	43.0951348139039	40.2325107903591	42.7350725253437	GeneID:193742,Genbank:XM_017317351.1,MGI:MGI:99476	abhydrolase domain containing 16A		GO:0047372,GO:0052651,GO:1905344,GO:0016020,GO:0016021,GO:0016787	acylglycerol lipase activity|monoacylglycerol catabolic process|prostaglandin catabolic process|membrane|integral component of membrane|hydrolase activity
Abhd16b	0.428491790139677	0.555995077817314	0.26911268054263	0.484019897440628	-1.04686173881543	1	1	0	0.0587015736552767	0.0307435882281082	0	0	0	0	0.0330233179918694	0	GeneID:241850,Genbank:NM_183181.2,MGI:MGI:3607711	abhydrolase domain containing 16B		GO:0016787,GO:0003674,GO:0005575,GO:0008150	hydrolase activity|molecular_function|cellular_component|biological_process
Abhd17a	770.9523539247	825.177683569704	703.170691868444	0.852144581548232	-0.230829864686982	0.160178926940774	0.4798432646348	23.0580368917598	20.7041941741127	22.9162058177783	23.9626503962332	22.5758631852113	13.9273766299476	20.9324407651279	18.6021331765801	20.0743282637162	GeneID:216169,Genbank:NM_145421.2,MGI:MGI:106388	abhydrolase domain containing 17A		GO:0008474,GO:0010008,GO:0014069,GO:0016787,GO:0018345,GO:0055038,GO:0072657,GO:1902817,GO:1905668,GO:0002084,GO:0005576,GO:0005886	palmitoyl-(protein) hydrolase activity|endosome membrane|postsynaptic density|hydrolase activity|protein palmitoylation|recycling endosome membrane|protein localization to membrane|negative regulation of protein localization to microtubule|positive regulation of protein localization to endosome|protein depalmitoylation|extracellular region|plasma membrane
Abhd17b	620.286697150523	611.138220260719	631.722293262778	1.03368153442159	0.0477917760988088	0.744337105358511	0.95631916505493	12.6776053777048	12.8721080858103	13.5035209855938	13.7923052050461	13.1293377022192	11.3419247133681	12.9162411538206	13.4214064079177	14.0557132888829	GeneID:226016,Genbank:XM_011247228.2,MGI:MGI:1917816	abhydrolase domain containing 17B		GO:0008474,GO:0014069,GO:0016787,GO:0018345,GO:0055038,GO:1902473,GO:1902817,GO:1902950,GO:1905668,GO:0002084,GO:0005576,GO:0005886	palmitoyl-(protein) hydrolase activity|postsynaptic density|hydrolase activity|protein palmitoylation|recycling endosome membrane|regulation of protein localization to synapse|negative regulation of protein localization to microtubule|regulation of dendritic spine maintenance|positive regulation of protein localization to endosome|protein depalmitoylation|extracellular region|plasma membrane
Abhd17c	1302.73352679406	1301.90544664216	1303.76862698393	1.0014311180175	0.00206319088383476	0.942257198959228	1	33.2148876535701	31.1934077165048	33.3319977955261	34.2344508402258	34.5106957521884	35.401405316407	24.9007775208996	32.6345045740473	32.374127631541	GeneID:70178,Genbank:NM_133722.2,MGI:MGI:1917428	abhydrolase domain containing 17C		GO:0014069,GO:0016787,GO:0018345,GO:1902817,GO:1905668,GO:0002084,GO:0008474	postsynaptic density|hydrolase activity|protein palmitoylation|negative regulation of protein localization to microtubule|positive regulation of protein localization to endosome|protein depalmitoylation|palmitoyl-(protein) hydrolase activity
Abhd18	134.070591424465	142.342970237125	123.730117908639	0.869239399055115	-0.202174527439922	0.378748652166086	0.721030219700053	1.578664091164	2.02495452590175	1.97043915581142	1.74112139424388	2.05316353878552	1.16712829469638	2.39865574791203	1.1324233469613	1.53713133568348	GeneID:269423,Genbank:XM_017319591.1,MGI:MGI:1915468	abhydrolase domain containing 18		GO:0008150,GO:0003674,GO:0005575,GO:0005576	biological_process|molecular_function|cellular_component|extracellular region
Abhd2	2023.37275643112	2053.19225926875	1986.09837788409	0.967322163289006	-0.0479316405796972	0.734047014400484	0.952162113227755	38.8472252124092	48.346903200738	34.7570402945041	40.6518324578264	39.6659558554386	49.0991736373523	27.9617821778936	36.5267132238866	32.5983047018277	GeneID:54608,Genbank:NM_018811.6,MGI:MGI:1914344	abhydrolase domain containing 2		GO:0047372,GO:0036126,GO:0006629,GO:0048240,GO:0007340,GO:0042562,GO:0009611,GO:0051792,GO:0016020,GO:0016021,GO:0016042,GO:0016298,GO:0043401,GO:0016787,GO:0051793,GO:0016788,GO:0052689,GO:0044255,GO:0030336,GO:0097524,GO:0046464,GO:0031410,GO:0001669,GO:0032570,GO:0003707,GO:0034338,GO:0005886	acylglycerol lipase activity|sperm flagellum|lipid metabolic process|sperm capacitation|acrosome reaction|hormone binding|response to wounding|medium-chain fatty acid biosynthetic process|membrane|integral component of membrane|lipid catabolic process|lipase activity|steroid hormone mediated signaling pathway|hydrolase activity|medium-chain fatty acid catabolic process|hydrolase activity, acting …
Abhd3	135.679653211902	122.450961382519	152.21551799863	1.24307327831532	0.313911344778206	0.124067963161748	0.4194215963561	2.12613710610591	1.91122715919069	1.56793877366545	1.51513149212537	1.86560305293801	1.31813936586881	2.28873694457592	2.46615902191718	2.47324897440244	GeneID:106861,Genbank:NM_134130.1,MGI:MGI:2147183	abhydrolase domain containing 3		GO:0047372,GO:0006629,GO:0051792,GO:0008970,GO:0051793,GO:0016020,GO:0016021,GO:0016298,GO:0016787,GO:0052689,GO:0016788,GO:0052739,GO:0034338,GO:0052740,GO:0044255,GO:0046470,GO:0004623,GO:0005575	acylglycerol lipase activity|lipid metabolic process|medium-chain fatty acid biosynthetic process|phosphatidylcholine 1-acylhydrolase activity|medium-chain fatty acid catabolic process|membrane|integral component of membrane|lipase activity|hydrolase activity|carboxylic ester hydrolase activity|hydrolase activity, acting on ester bonds|phosphatidylserine 1-acylhydrolase activity|short-chain carbo…
Abhd4	1606.01837143234	1653.04791172253	1547.23144606962	0.935987054638578	-0.0954395184311163	0.567715301952917	0.866898485924946	33.5671855630237	34.1367483145012	34.291698035183	33.246162362166	31.8524537917235	22.8996672973214	34.4430195338659	28.5317501385422	33.3646915938275	GeneID:105501,Genbank:NM_001205181.1,MGI:MGI:1915938	abhydrolase domain containing 4		GO:0016787,GO:0052689,GO:0055088,GO:0070291,GO:0004622,GO:0006629,GO:0016042	hydrolase activity|carboxylic ester hydrolase activity|lipid homeostasis|N-acylethanolamine metabolic process|lysophospholipase activity|lipid metabolic process|lipid catabolic process
Abhd5	1129.51956906077	1185.18753752347	1059.93460848239	0.894318050877585	-0.16114009924777	0.311789195319331	0.659247801788314	20.8831983091201	22.3344839659508	20.6540019147778	20.7706313201495	20.4745557910171	13.9608587104437	21.5786746850683	18.733260231888	17.3623171083167	GeneID:67469,Genbank:XM_006512244.2,MGI:MGI:1914719	abhydrolase domain containing 5		GO:0052689,GO:0010898,GO:0005737,GO:0055088,GO:0005811,GO:0016740,GO:0005829,GO:0006629,GO:0006631,GO:0016746,GO:0006654,GO:0030154,GO:0042171,GO:0008654,GO:0010891,GO:0003841,GO:0050996,GO:0004806,GO:0051006,GO:0005515	carboxylic ester hydrolase activity|positive regulation of triglyceride catabolic process|cytoplasm|lipid homeostasis|lipid droplet|transferase activity|cytosol|lipid metabolic process|fatty acid metabolic process|transferase activity, transferring acyl groups|phosphatidic acid biosynthetic process|cell differentiation|lysophosphatidic acid acyltransferase activity|phospholipid biosynthetic proce…	mmu04923	Regulation of lipolysis in adipocyte
Abhd6	190.666770765491	178.916078008754	205.355136711412	1.14777352039521	0.198837996336795	0.299677817953742	0.64599435469258	2.29861950254904	1.94258999178482	1.80282991053643	1.75304034708355	2.09291967072978	1.6054440473327	2.82820589900294	2.36685189181486	1.8625820135666	GeneID:66082,Genbank:XM_006518075.3,MGI:MGI:1913332	abhydrolase domain containing 6		GO:0047372,GO:0005739,GO:0009395,GO:0016020,GO:0016021,GO:0016787,GO:0030336,GO:0060292,GO:0032281,GO:2000124,GO:0046464,GO:0003824,GO:0046889,GO:0004620	acylglycerol lipase activity|mitochondrion|phospholipid catabolic process|membrane|integral component of membrane|hydrolase activity|negative regulation of cell migration|long term synaptic depression|AMPA glutamate receptor complex|regulation of endocannabinoid signaling pathway|acylglycerol catabolic process|catalytic activity|positive regulation of lipid biosynthetic process|phospholipase acti…	mmu04723	Retrograde endocannabinoid signaling
Abhd8	335.374766087948	348.466605058616	319.009967374612	0.91546783176239	-0.127418902226014	0.507747080865952	0.821829466835965	10.2713932972136	9.18598303106818	10.309169226365	10.5488124431364	9.92944822457563	6.83866623817842	8.89396014970696	9.83337918490891	9.41561386070913	GeneID:64296,Genbank:NM_022419.3,MGI:MGI:1918946	abhydrolase domain containing 8		GO:0003824,GO:0016787	catalytic activity|hydrolase activity
Abi1	2107.57697276117	2137.97160544953	2069.58368190072	0.968012707290174	-0.0469021087261413	0.66857025542399	0.919296776967417	33.4225783339145	34.0529838528565	35.8868896681245	35.9214864337556	35.285650345947	36.8112930126295	27.4612380833297	32.4940498354662	30.1886982391025	GeneID:11308,Genbank:NM_001077193.2,MGI:MGI:104913	abl-interactor 1		GO:0045296,GO:0031209,GO:0005634,GO:0048813,GO:0031252,GO:0005737,GO:0072673,GO:0032433,GO:0005856,GO:0005886,GO:0008134,GO:0008154,GO:0016020,GO:0035855,GO:0017124,GO:0042995,GO:0018108,GO:0043005,GO:0030027,GO:0044877,GO:0001756,GO:0045202,GO:0030054,GO:0005515,GO:0045211,GO:0030296,GO:0005622	cadherin binding|SCAR complex|nucleus|dendrite morphogenesis|cell leading edge|cytoplasm|lamellipodium morphogenesis|filopodium tip|cytoskeleton|plasma membrane|transcription factor binding|actin polymerization or depolymerization|membrane|megakaryocyte development|SH3 domain binding|cell projection|peptidyl-tyrosine phosphorylation|neuron projection|lamellipodium|protein-containing complex bindi…
Abi2	430.704250701648	451.952611968706	404.143799117826	0.894217199801935	-0.161302799252489	0.39442694423456	0.735357832999158	3.46730183141396	3.34335111609443	3.45082773546477	3.43839479430191	3.6284003937893	1.99716698311038	3.09760158853025	3.13343239346084	3.60546956557975	GeneID:329165,Genbank:XM_006496075.3,MGI:MGI:106913	abl-interactor 2		GO:0042995,GO:0005913,GO:0043010,GO:0007611,GO:0044877,GO:0008154,GO:0016358,GO:0016477,GO:0016601,GO:0017124,GO:0048365,GO:0018108,GO:0070064,GO:0030027,GO:2000601,GO:0030425,GO:0031209,GO:0005737,GO:0031625,GO:0005829,GO:0032433,GO:0005856	cell projection|cell-cell adherens junction|camera-type eye development|learning or memory|protein-containing complex binding|actin polymerization or depolymerization|dendrite development|cell migration|Rac protein signal transduction|SH3 domain binding|Rac GTPase binding|peptidyl-tyrosine phosphorylation|proline-rich region binding|lamellipodium|positive regulation of Arp2/3 complex-mediated act…	mmu04810	Regulation of actin cytoskeleton
Abi3	1306.32146564216	1373.23119743969	1222.68430089526	0.890370320143381	-0.167522592611377	0.352303880467704	0.696256009402812	8.81108623495553	8.40436504428547	9.85734531164962	9.14659419022662	8.18690061237606	10.311872507151	6.19615408031639	6.42316965120889	6.56801567541698	GeneID:66610,Genbank:NM_001163464.1,MGI:MGI:1913860	ABI gene family, member 3		GO:0030027,GO:0030334,GO:0042802,GO:0005622,GO:0005737,GO:0018108	lamellipodium|regulation of cell migration|identical protein binding|intracellular|cytoplasm|peptidyl-tyrosine phosphorylation
Abi3bp	1894.8014830527	2236.43893710464	1467.75466548778	0.656290963789057	-0.607592525547458	0.00881848428900109	0.0825015163281108	17.0175040764674	25.0436692380691	18.7015117141684	22.5437945249278	21.2795755817577	5.89113540874969	16.3334910162119	16.1396337163991	14.4769272388469	GeneID:320712,Genbank:XM_006522277.3,MGI:MGI:2444583	ABI gene family, member 3 (NESH) binding protein		GO:0005614,GO:0008201,GO:0010811,GO:0030198,GO:0005518,GO:0005539,GO:0005578	interstitial matrix|heparin binding|positive regulation of cell-substrate adhesion|extracellular matrix organization|collagen binding|glycosaminoglycan binding|proteinaceous extracellular matrix
Abl1	2137.60252495615	2175.98788400629	2089.62082614349	0.960309035497114	-0.0584293429772319	0.686300373342055	0.927276719894064	13.7656537604927	16.0096435751728	14.1554606656448	13.8590841596623	14.2397748216932	12.1171562039167	13.8841157176921	13.0620347162911	13.3784043130343	GeneID:11350,Genbank:XM_006497621.3,MGI:MGI:87859	c-abl oncogene 1, non-receptor tyrosine kinase		GO:0043123,GO:0043124,GO:0043542,GO:0045087,GO:0002322,GO:0045184,GO:0002333,GO:0045202,GO:0003677,GO:0045580,GO:0004672,GO:0048668,GO:0045930,GO:0050731,GO:0050798,GO:0045931,GO:0004713,GO:0050853,GO:0005730,GO:0050885,GO:0005737,GO:0051015,GO:0051019,GO:0005739,GO:0071222,GO:0051281,GO:0005783,GO:0071901,GO:0051353,GO:0005829,GO:0072358,GO:0051444,GO:0090050,GO:0006979,GO:0005856,GO:0090135,GO:…	positive regulation of I-kappaB kinase/NF-kappaB signaling|negative regulation of I-kappaB kinase/NF-kappaB signaling|endothelial cell migration|innate immune response|B cell proliferation involved in immune response|establishment of protein localization|transitional one stage B cell differentiation|synapse|DNA binding|regulation of T cell differentiation|protein kinase activity|collateral sprout…	mmu04014,mmu04012,mmu04110,mmu04722,mmu04360,mmu05200,mmu05206,mmu05220,mmu05416	Ras signaling pathway|ErbB signaling pathway|Cell cycle|Neurotrophin signaling pathway|Axon guidance|Pathways in cancer|MicroRNAs in cancer|Chronic myeloid leukemia|Viral myocarditis
Abl2	1038.53220451897	919.99322499341	1186.70592892592	1.28990724788699	0.367267330900979	0.239769725853412	0.581885276328232	4.03988146761834	4.36059597252028	4.16540530692528	3.9520864814097	4.56735737301349	7.30614833884536	4.12139960829318	4.86865805724342	3.96040681153901	GeneID:11352,Genbank:XM_011238737.2,MGI:MGI:87860	v-abl Abelson murine leukemia viral oncogene 2 (arg, Abelson-related gene)		GO:0004713,GO:0004715,GO:0005102,GO:0005515,GO:0005524,GO:0007628,GO:0005737,GO:0008542,GO:0005856,GO:0009791,GO:0006468,GO:0010863,GO:0010976,GO:0015629,GO:0030145,GO:0016301,GO:0030154,GO:0016310,GO:0030182,GO:0016322,GO:0031223,GO:0031234,GO:0031410,GO:0032092,GO:0000166,GO:0048008,GO:0034613,GO:0000287,GO:0048813,GO:0035024,GO:0035264,GO:0001784,GO:0050885,GO:0001843,GO:0001891,GO:0051017,GO:…	protein tyrosine kinase activity|non-membrane spanning protein tyrosine kinase activity|signaling receptor binding|protein binding|ATP binding|adult walking behavior|cytoplasm|visual learning|cytoskeleton|post-embryonic development|protein phosphorylation|positive regulation of phospholipase C activity|positive regulation of neuron projection development|actin cytoskeleton|manganese ion binding|k…	mmu04014,mmu04012,mmu05416	Ras signaling pathway|ErbB signaling pathway|Viral myocarditis
Ablim1	4401.9076294176	4721.18392215148	4002.81226350025	0.84784078093618	-0.238134733543415	0.104760653043482	0.384846767678993	24.4887642384053	27.9671275729949	28.6478345409493	26.2040543465587	26.0714079777074	17.7400678025517	24.9635192185231	22.1851171861765	21.1242444836963	GeneID:226251,Genbank:NM_001290813.1,MGI:MGI:1194500	actin-binding LIM protein 1		GO:0051015,GO:0005515,GO:0060271,GO:0005737,GO:0005856,GO:0007010,GO:0007411,GO:0014069,GO:0015629,GO:0030027,GO:0030032,GO:0001725,GO:0045944,GO:0046872,GO:0003779	actin filament binding|protein binding|cilium assembly|cytoplasm|cytoskeleton|cytoskeleton organization|axon guidance|postsynaptic density|actin cytoskeleton|lamellipodium|lamellipodium assembly|stress fiber|positive regulation of transcription by RNA polymerase II|metal ion binding|actin binding	mmu04360	Axon guidance
Ablim2	145.776413138309	128.707490975029	167.11256584241	1.29839036233589	0.376724196232482	0.125497040155504	0.422228026546564	1.9627540963508	1.81958692235681	1.81815970133487	1.46810645930869	1.39440701816467	1.09317709357907	3.06052791222891	2.19542083593695	2.10651656927244	GeneID:231148,Genbank:XM_006503906.1,MGI:MGI:2385758	actin-binding LIM protein 2		GO:0006351,GO:0007010,GO:0015629,GO:0030016,GO:0030032,GO:0030036,GO:0045944,GO:0046872,GO:0051015,GO:0003674,GO:0003779,GO:0005737	transcription, DNA-templated|cytoskeleton organization|actin cytoskeleton|myofibril|lamellipodium assembly|actin cytoskeleton organization|positive regulation of transcription by RNA polymerase II|metal ion binding|actin filament binding|molecular_function|actin binding|cytoplasm	mmu04360	Axon guidance
Ablim3	2116.62505771879	2177.62522841507	2040.37484434843	0.936972449494199	-0.0939214670268518	0.548712070099402	0.855978640567968	26.7659468163317	28.1873625952288	28.1000057120449	25.5723649816258	21.5508269964268	19.9960382349015	24.6742404262705	22.4571669573495	25.5263639914185	GeneID:319713,Genbank:XM_017317925.1,MGI:MGI:2442582	actin binding LIM protein family, member 3		GO:0060271,GO:0003779,GO:1903955,GO:0005737,GO:0006351,GO:0007010,GO:0015629,GO:0030027,GO:0030032,GO:0030036,GO:0045944,GO:0046872,GO:0001725,GO:0051015,GO:0003674	cilium assembly|actin binding|positive regulation of protein targeting to mitochondrion|cytoplasm|transcription, DNA-templated|cytoskeleton organization|actin cytoskeleton|lamellipodium|lamellipodium assembly|actin cytoskeleton organization|positive regulation of transcription by RNA polymerase II|metal ion binding|stress fiber|actin filament binding|molecular_function	mmu04360	Axon guidance
Abo	0.104316009812827	0.187768817663089	0	0	-Inf	1	1	0	0	0	0.0224835638659383	0	0	0	0	0	GeneID:80908,Genbank:XM_006498456.3,MGI:MGI:2135738	ABO blood group (transferase A, alpha 1-3-N-acetylgalactosaminyltransferase, transferase B, alpha 1-3-galactosyltransferase)		GO:0016757,GO:0004380,GO:0016758,GO:0030145,GO:0004381,GO:0005576,GO:0005794,GO:0030259,GO:0005975,GO:0031410,GO:0009247,GO:0031982,GO:0016020,GO:0046872,GO:0016021,GO:0000166,GO:0016740,GO:0001962,GO:0003823	transferase activity, transferring glycosyl groups|glycoprotein-fucosylgalactoside alpha-N-acetylgalactosaminyltransferase activity|transferase activity, transferring hexosyl groups|manganese ion binding|fucosylgalactoside 3-alpha-galactosyltransferase activity|extracellular region|Golgi apparatus|lipid glycosylation|carbohydrate metabolic process|cytoplasmic vesicle|glycolipid biosynthetic proce…	mmu00601	Glycosphingolipid biosynthesis - lacto and neolacto series
Abr	1815.60575394352	1821.4101576143	1808.35024935505	0.992829781801394	-0.0103817024118914	0.85358376611802	0.990852229018266	16.0198611541727	15.7754048263668	14.794285284645	13.8736397393342	15.6626009221124	16.1687588102872	13.3070098345056	14.3073308131514	13.0800995219654	GeneID:109934,Genbank:NM_198894.2,MGI:MGI:107771	active BCR-related gene		GO:0042472,GO:0005096,GO:0043114,GO:0043314,GO:0005829,GO:0005886,GO:0007165,GO:0007420,GO:0050728,GO:0016020,GO:0050766,GO:0030036,GO:0050885,GO:0030336,GO:0060313,GO:0032496,GO:0002692,GO:0035023,GO:0005085,GO:0035556,GO:0005089	inner ear morphogenesis|GTPase activator activity|regulation of vascular permeability|negative regulation of neutrophil degranulation|cytosol|plasma membrane|signal transduction|brain development|negative regulation of inflammatory response|membrane|positive regulation of phagocytosis|actin cytoskeleton organization|neuromuscular process controlling balance|negative regulation of cell migration|n…
Abra	63.220529078424	44.6452584468498	86.4396173678917	1.9361432854241	0.953185724059551	0.0730025312167143	0.312326868345989	1.09653674611544	1.56706882565839	1.30075737934476	1.46263111496556	1.82165926189891	2.44805491006748	5.13459222008361	1.63008120450785	1.51052764426903	GeneID:223513,Genbank:NM_175456.4,MGI:MGI:2444891	actin-binding Rho activating protein		GO:1902531,GO:0035025,GO:0003779,GO:0005737,GO:0045893,GO:0005856,GO:0005886,GO:0006351,GO:0006355,GO:0015031,GO:0015629,GO:0045944,GO:0030016,GO:0030017,GO:0000060,GO:0051091,GO:0032970	regulation of intracellular signal transduction|positive regulation of Rho protein signal transduction|actin binding|cytoplasm|positive regulation of transcription, DNA-templated|cytoskeleton|plasma membrane|transcription, DNA-templated|regulation of transcription, DNA-templated|protein transport|actin cytoskeleton|positive regulation of transcription by RNA polymerase II|myofibril|sarcomere|prot…
Abracl	558.300803361942	532.217757489208	590.904610702859	1.11026849891389	0.150908609196483	0.36999066132579	0.713345457305178	36.7788030303781	29.8882190354234	36.9986187355164	35.9764552749543	33.0938638486596	37.4703098498027	31.627419236218	37.9477986028451	37.5527295830975	GeneID:73112,Genbank:NM_028440.1,MGI:MGI:1920362	ABRA C-terminal like		GO:0008150,GO:0015629,GO:0032970,GO:1902531,GO:0003674,GO:0003779,GO:0005575	biological_process|actin cytoskeleton|regulation of actin filament-based process|regulation of intracellular signal transduction|molecular_function|actin binding|cellular_component
Abt1	294.84782359286	289.650330565066	301.344689877602	1.04037405822987	0.0571023311815851	0.743085183110021	0.955964127240509	3.83388950956852	3.85821889234497	3.55145018860384	3.83161101049635	3.52283442581918	3.24569578146738	3.87736675306939	3.94634578785243	3.61032077051144	GeneID:30946,Genbank:NM_013924.3,MGI:MGI:1353636	activator of basal transcription 1		GO:0003676,GO:0003677,GO:0003723,GO:0005634,GO:0005667,GO:0005730,GO:0006351,GO:0006355,GO:0006357,GO:0006366,GO:0021522,GO:0000447,GO:0034462,GO:0000472,GO:0000480	nucleic acid binding|DNA binding|RNA binding|nucleus|transcription factor complex|nucleolus|transcription, DNA-templated|regulation of transcription, DNA-templated|regulation of transcription by RNA polymerase II|transcription by RNA polymerase II|spinal cord motor neuron differentiation|endonucleolytic cleavage in ITS1 to separate SSU-rRNA from 5.8S rRNA and LSU-rRNA from tricistronic rRNA trans…
Abtb1	639.043494422168	687.888177700083	577.987640324775	0.840234879827773	-0.251135418667694	0.110598477262107	0.395359028241179	16.6816744583732	16.3189220733354	19.191238370222	18.3191245739464	15.5124552382443	13.8007184634079	14.7942292063291	11.011379404672	15.0899959242172	GeneID:80283,Genbank:XM_006506791.3,MGI:MGI:1933148	ankyrin repeat and BTB (POZ) domain containing 1		GO:0005829,GO:0005886,GO:0006412,GO:0006414,GO:0006511,GO:0006950,GO:0019005,GO:0030162,GO:0031625,GO:0043161,GO:0003746,GO:0005730,GO:0005737	cytosol|plasma membrane|translation|translational elongation|ubiquitin-dependent protein catabolic process|response to stress|SCF ubiquitin ligase complex|regulation of proteolysis|ubiquitin protein ligase binding|proteasome-mediated ubiquitin-dependent protein catabolic process|translation elongation factor activity|nucleolus|cytoplasm
Abtb2	265.239726062866	188.796004778613	360.794377668183	1.91102760935677	0.93434862164052	0.161718835346744	0.481623555136632	2.79991532765126	2.37742661183942	1.99937870568604	2.43834694075366	2.23364830638291	7.82132154958592	2.53625474515027	4.28241721852659	1.972383383544	GeneID:99382,Genbank:NM_178890.3,MGI:MGI:2139365	ankyrin repeat and BTB (POZ) domain containing 2		GO:0005829,GO:0006511,GO:0006950,GO:0019005,GO:0022008,GO:0030162,GO:0031625,GO:0043161,GO:0046982,GO:0097237,GO:0005634,GO:0005654,GO:0005737	cytosol|ubiquitin-dependent protein catabolic process|response to stress|SCF ubiquitin ligase complex|neurogenesis|regulation of proteolysis|ubiquitin protein ligase binding|proteasome-mediated ubiquitin-dependent protein catabolic process|protein heterodimerization activity|cellular response to toxic substance|nucleus|nucleoplasm|cytoplasm
Acaa1a	1669.13852775432	1646.17337209474	1697.84497232878	1.0313889175405	0.0445884487152453	0.748889333499279	0.958733124003293	50.4634105453793	48.1352117931844	55.5344141935163	50.3548495695063	47.896094448879	44.4067935840869	50.7801865779439	52.2115991598017	49.8951471998239	GeneID:113868,Genbank:XM_006511923.1,MGI:MGI:2148491	acetyl-Coenzyme A acyltransferase 1A		GO:0008775,GO:0003988,GO:0010124,GO:0016401,GO:0005739,GO:0005777,GO:0016740,GO:0006629,GO:0016746,GO:0006631,GO:0016747,GO:0006635,GO:0043231,GO:0000038,GO:0008152,GO:0003824,GO:0008206,GO:0003985	acetate CoA-transferase activity|acetyl-CoA C-acyltransferase activity|phenylacetate catabolic process|palmitoyl-CoA oxidase activity|mitochondrion|peroxisome|transferase activity|lipid metabolic process|transferase activity, transferring acyl groups|fatty acid metabolic process|transferase activity, transferring acyl groups other than amino-acyl groups|fatty acid beta-oxidation|intracellular mem…	mmu00071,mmu00592,mmu01040,mmu00280,mmu04146,mmu03320	Fatty acid degradation|alpha-Linolenic acid metabolism|Biosynthesis of unsaturated fatty acids|Valine, leucine and isoleucine degradation|Peroxisome|PPAR signaling pathway
Acaa1b	135.055749902931	168.799859053687	92.8756134644855	0.550211439660897	-0.861941959285448	0.012952754804617	0.106699862500005	3.77810727772875	2.85044425124606	4.35752004682317	3.47352360058249	3.41148628686299	1.43047644799322	3.97171622791033	0.845116150827045	1.31191606122097	GeneID:235674,Genbank:NM_146230.3,MGI:MGI:3605455	acetyl-Coenzyme A acyltransferase 1B		GO:0005739,GO:0005777,GO:0006629,GO:0006631,GO:0006635,GO:0008152,GO:0010124,GO:0016740,GO:0016746,GO:0016747,GO:0003824,GO:0003988	mitochondrion|peroxisome|lipid metabolic process|fatty acid metabolic process|fatty acid beta-oxidation|metabolic process|phenylacetate catabolic process|transferase activity|transferase activity, transferring acyl groups|transferase activity, transferring acyl groups other than amino-acyl groups|catalytic activity|acetyl-CoA C-acyltransferase activity	mmu00071,mmu00592,mmu01040,mmu00280,mmu04146,mmu03320	Fatty acid degradation|alpha-Linolenic acid metabolism|Biosynthesis of unsaturated fatty acids|Valine, leucine and isoleucine degradation|Peroxisome|PPAR signaling pathway
Acaa2	2313.1170870561	2462.55550249605	2126.31906775616	0.863460362863261	-0.211798142510246	0.158050206780717	0.476806705347951	97.8590560455118	85.5790675129061	97.7164456104934	102.370364309281	86.3627023862536	62.2493322575025	106.680994673992	62.3678383594445	78.3087069996332	GeneID:52538,Genbank:NM_177470.3,MGI:MGI:1098623	acetyl-Coenzyme A acyltransferase 2 (mitochondrial 3-oxoacyl-Coenzyme A thiolase)		GO:0016747,GO:0005739,GO:0071456,GO:1901029,GO:0005743,GO:0005759,GO:0006084,GO:0006629,GO:1902109,GO:0006631,GO:0006635,GO:0008152,GO:0003824,GO:0016740,GO:0003988,GO:0016746	transferase activity, transferring acyl groups other than amino-acyl groups|mitochondrion|cellular response to hypoxia|negative regulation of mitochondrial outer membrane permeabilization involved in apoptotic signaling pathway|mitochondrial inner membrane|mitochondrial matrix|acetyl-CoA metabolic process|lipid metabolic process|negative regulation of mitochondrial membrane permeability involved …	mmu00062,mmu00071,mmu00280	Fatty acid elongation|Fatty acid degradation|Valine, leucine and isoleucine degradation
Acaca	1341.79124048436	1178.05505770916	1546.46146895337	1.31272427280318	0.392563921537048	0.272905889374821	0.617503641614238	6.67698854185688	8.3139577374312	5.76709931894842	7.0398995573743	6.20642316901112	5.53849911542217	15.4674602192538	6.57933027680951	6.77603696588116	GeneID:107476,Genbank:XM_006531953.1,MGI:MGI:108451	acetyl-Coenzyme A carboxylase alpha		GO:0019900,GO:0006629,GO:0003824,GO:0042802,GO:0006631,GO:0003989,GO:0046872,GO:0006633,GO:0051289,GO:0004075,GO:0005515,GO:0005524,GO:0005737,GO:0055088,GO:0008152,GO:0005739,GO:0071380,GO:0009374,GO:0005829,GO:0014070,GO:0000166,GO:0015629,GO:0006084,GO:0001650,GO:0016874,GO:0001894	kinase binding|lipid metabolic process|catalytic activity|identical protein binding|fatty acid metabolic process|acetyl-CoA carboxylase activity|metal ion binding|fatty acid biosynthetic process|protein homotetramerization|biotin carboxylase activity|protein binding|ATP binding|cytoplasm|lipid homeostasis|metabolic process|mitochondrion|cellular response to prostaglandin E stimulus|biotin binding…	mmu00620,mmu00640,mmu00061,mmu04152,mmu04910,mmu04922	Pyruvate metabolism|Propanoate metabolism|Fatty acid biosynthesis|AMPK signaling pathway|Insulin signaling pathway|Glucagon signaling pathway
Acacb	860.328396239819	656.914967245158	1114.59518248315	1.69671150462185	0.762741281301337	0.240902113385676	0.583072516058695	3.78556317121261	4.47305805272935	3.80358154073596	4.07684545548927	3.70754985615249	2.13030187514268	14.8824532656849	4.63037905774685	4.62220998300773	GeneID:100705,Genbank:XM_006530111.3,MGI:MGI:2140940	acetyl-Coenzyme A carboxylase beta		GO:0042802,GO:0009374,GO:0003989,GO:0043086,GO:0010629,GO:0046322,GO:0010884,GO:0004075,GO:0046872,GO:0005524,GO:0005634,GO:0005739,GO:0010906,GO:0050995,GO:0014070,GO:0006084,GO:0051289,GO:0016020,GO:0006629,GO:0060421,GO:0016874,GO:0006631,GO:0000166,GO:0097009,GO:0031667,GO:0006633,GO:0003824,GO:2001295,GO:0031999,GO:0008152	identical protein binding|biotin binding|acetyl-CoA carboxylase activity|negative regulation of catalytic activity|negative regulation of gene expression|negative regulation of fatty acid oxidation|positive regulation of lipid storage|biotin carboxylase activity|metal ion binding|ATP binding|nucleus|mitochondrion|regulation of glucose metabolic process|negative regulation of lipid catabolic proce…	mmu00620,mmu00640,mmu00061,mmu04152,mmu04910,mmu04922,mmu04920,mmu04931	Pyruvate metabolism|Propanoate metabolism|Fatty acid biosynthesis|AMPK signaling pathway|Insulin signaling pathway|Glucagon signaling pathway|Adipocytokine signaling pathway|Insulin resistance
Acad10	217.516654321924	204.585211884776	233.680957368359	1.14221822396416	0.191838307928727	0.290102343901417	0.636972215492509	2.69842340950154	2.95560505002238	3.1671924029506	3.13020584683528	3.35661554976823	2.53733691266994	4.17207058626358	2.86569015018333	3.77294483105474	GeneID:71985,Genbank:XM_006530463.1,MGI:MGI:1919235	acyl-Coenzyme A dehydrogenase family, member 10		GO:0016491,GO:0016627,GO:0016787,GO:0033539,GO:0050660,GO:0055114,GO:0003995,GO:0005739,GO:0008152	oxidoreductase activity|oxidoreductase activity, acting on the CH-CH group of donors|hydrolase activity|fatty acid beta-oxidation using acyl-CoA dehydrogenase|flavin adenine dinucleotide binding|oxidation-reduction process|acyl-CoA dehydrogenase activity|mitochondrion|metabolic process
Acad11	645.147511981629	617.127719824547	680.172252177982	1.10215799797708	0.140331053817454	0.577414927749462	0.874228827127934	10.2813162177397	11.5928156305849	9.53505777370426	10.2795015167571	11.0401535783786	6.17661166017324	18.5967723855893	9.78690612141057	10.2285761424929	GeneID:102632,Genbank:NM_175324.3,MGI:MGI:2143169	acyl-Coenzyme A dehydrogenase family, member 11		GO:0005739,GO:0005777,GO:0008152,GO:0016491,GO:0016627,GO:0017099,GO:0031966,GO:0033539,GO:0050660,GO:0055114,GO:0003995,GO:0070991,GO:0004466,GO:0005634	mitochondrion|peroxisome|metabolic process|oxidoreductase activity|oxidoreductase activity, acting on the CH-CH group of donors|very-long-chain-acyl-CoA dehydrogenase activity|mitochondrial membrane|fatty acid beta-oxidation using acyl-CoA dehydrogenase|flavin adenine dinucleotide binding|oxidation-reduction process|acyl-CoA dehydrogenase activity|medium-chain-acyl-CoA dehydrogenase activity|long…
Acad12	169.254334627175	167.097215195979	171.950733916171	1.02904607784456	0.0413075835822345	0.82685109183365	0.990852229018266	3.38264177046021	4.34864653597097	3.58537569738754	4.10445820028688	4.33135715694969	1.99212402234417	6.51639986351761	3.41525244232029	3.76380766957864	GeneID:338350,Genbank:XM_011248231.1,MGI:MGI:2443320	acyl-Coenzyme A dehydrogenase family, member 12		GO:0050660,GO:0003995,GO:0005739,GO:0033539	flavin adenine dinucleotide binding|acyl-CoA dehydrogenase activity|mitochondrion|fatty acid beta-oxidation using acyl-CoA dehydrogenase
Acad8	525.376775178803	566.074149409051	474.505057390995	0.838238343662842	-0.254567578492801	0.119936430765991	0.412433482845502	8.23470788272521	7.76516311029312	7.69506921863919	7.95031084052882	7.80503741795046	5.59252290785751	7.26815256568805	6.33845029454268	5.90591211112645	GeneID:66948,Genbank:NM_025862.2,MGI:MGI:1914198	acyl-Coenzyme A dehydrogenase family, member 8		GO:0006629,GO:0008152,GO:0009083,GO:0016491,GO:0016627,GO:0050660,GO:0055114,GO:0003995,GO:0005739	lipid metabolic process|metabolic process|branched-chain amino acid catabolic process|oxidoreductase activity|oxidoreductase activity, acting on the CH-CH group of donors|flavin adenine dinucleotide binding|oxidation-reduction process|acyl-CoA dehydrogenase activity|mitochondrion	mmu00280	Valine, leucine and isoleucine degradation
Acad9	608.354102691797	627.506017666966	584.414208972835	0.931328453463532	-0.102638039224753	0.556269561441841	0.859822968329243	9.71935057566713	8.64078013180902	8.89741285175598	9.30292073780772	9.33070819612172	6.3060571110951	9.61759190089411	8.49360920264941	8.14706132413265	GeneID:229211,Genbank:NM_172678.3,MGI:MGI:1914272	acyl-Coenzyme A dehydrogenase family, member 9		GO:0050660,GO:0004466,GO:0051791,GO:0005634,GO:0055114,GO:0005739,GO:0008152,GO:0016491,GO:0070991,GO:0016627,GO:0017099,GO:0030425,GO:0031966,GO:0000062,GO:0032981,GO:0001676,GO:0042760,GO:0003995	flavin adenine dinucleotide binding|long-chain-acyl-CoA dehydrogenase activity|medium-chain fatty acid metabolic process|nucleus|oxidation-reduction process|mitochondrion|metabolic process|oxidoreductase activity|medium-chain-acyl-CoA dehydrogenase activity|oxidoreductase activity, acting on the CH-CH group of donors|very-long-chain-acyl-CoA dehydrogenase activity|dendrite|mitochondrial membrane|…
Acadl	2800.85361491726	2319.00308689803	3403.1667749413	1.46751282659718	0.553373113071114	0.00978366157928338	0.0879462409985062	69.1414531893735	62.2336877220473	66.6996192704045	76.7050095865034	65.9089038904697	114.525332672743	108.528921293436	76.9716243204226	75.9965653905167	GeneID:11363,Genbank:NM_007381.4,MGI:MGI:87866	acyl-Coenzyme A dehydrogenase, long-chain		GO:0050660,GO:0033539,GO:0009409,GO:0003995,GO:0051289,GO:0016401,GO:0004466,GO:0055114,GO:0042413,GO:0090181,GO:0042758,GO:0005739,GO:0016491,GO:0016627,GO:0005759,GO:0044242,GO:0019254,GO:0006629,GO:0045717,GO:0006631,GO:0000062,GO:0046322,GO:0031966,GO:0008152,GO:0001659,GO:0009062	flavin adenine dinucleotide binding|fatty acid beta-oxidation using acyl-CoA dehydrogenase|response to cold|acyl-CoA dehydrogenase activity|protein homotetramerization|palmitoyl-CoA oxidase activity|long-chain-acyl-CoA dehydrogenase activity|oxidation-reduction process|carnitine catabolic process|regulation of cholesterol metabolic process|long-chain fatty acid catabolic process|mitochondrion|oxi…	mmu00071,mmu03320	Fatty acid degradation|PPAR signaling pathway
Acadm	1604.34741527019	1500.59934528676	1734.03250274947	1.15555994889369	0.208592106822552	0.473870669593933	0.798896835661641	38.984207175739	41.7892858913298	42.9254741455553	44.5773835481599	39.985840434059	25.8717306444643	80.6519088760947	35.8748222442711	43.1687931064669	GeneID:11364,Genbank:NM_007382.5,MGI:MGI:87867	acyl-Coenzyme A dehydrogenase, medium chain		GO:0006082,GO:0006111,GO:0006629,GO:0006631,GO:0006635,GO:0007507,GO:0033539,GO:0008152,GO:0009409,GO:0042594,GO:0009437,GO:0042802,GO:0045329,GO:0050660,GO:0051289,GO:0051791,GO:0051793,GO:0000062,GO:0001889,GO:0003995,GO:0005739,GO:0005759,GO:0005978,GO:0009791,GO:0016491,GO:0016607,GO:0016627,GO:0016853,GO:0019254,GO:0055007,GO:0030424,GO:0055114,GO:0031966,GO:0070991	organic acid metabolic process|regulation of gluconeogenesis|lipid metabolic process|fatty acid metabolic process|fatty acid beta-oxidation|heart development|fatty acid beta-oxidation using acyl-CoA dehydrogenase|metabolic process|response to cold|response to starvation|carnitine metabolic process|identical protein binding|carnitine biosynthetic process|flavin adenine dinucleotide binding|protein…	mmu00640,mmu00071,mmu00280,mmu00410,mmu03320	Propanoate metabolism|Fatty acid degradation|Valine, leucine and isoleucine degradation|beta-Alanine metabolism|PPAR signaling pathway
Acads	476.387422512987	474.649650006897	478.559638145599	1.00823762987847	0.0118357053495767	0.92390970860861	1	15.1718342616623	12.9547623945786	14.9410550704303	15.4755692651834	14.1070827526658	8.68393381876342	24.4590251263412	11.3157842707166	11.8923670904333	GeneID:11409,Genbank:NM_007383.3,MGI:MGI:87868	acyl-Coenzyme A dehydrogenase, short chain		GO:0046359,GO:0004085,GO:0005654,GO:0050660,GO:0005739,GO:0005759,GO:0006629,GO:0051289,GO:0006631,GO:0055114,GO:0008152,GO:0016491,GO:0016627,GO:0000062,GO:0031966,GO:0003995,GO:0033539	butyrate catabolic process|butyryl-CoA dehydrogenase activity|nucleoplasm|flavin adenine dinucleotide binding|mitochondrion|mitochondrial matrix|lipid metabolic process|protein homotetramerization|fatty acid metabolic process|oxidation-reduction process|metabolic process|oxidoreductase activity|oxidoreductase activity, acting on the CH-CH group of donors|fatty-acyl-CoA binding|mitochondrial membr…	mmu00650,mmu00071,mmu00280	Butanoate metabolism|Fatty acid degradation|Valine, leucine and isoleucine degradation
Acadsb	1766.55279931357	1821.46287106278	1697.91520962705	0.932171188664615	-0.101333171812083	0.46987296130352	0.795375470207648	32.0892484018965	32.1797888913417	28.5888740770552	30.854541214104	31.9370521426096	26.0516596096264	32.4458319421634	25.5264921735539	26.0219216889327	GeneID:66885,Genbank:NM_025826.4,MGI:MGI:1914135	acyl-Coenzyme A dehydrogenase, short/branched chain		GO:0005739,GO:0006629,GO:0006631,GO:0006637,GO:0008152,GO:0009055,GO:0016491,GO:0016627,GO:0016937,GO:0050660,GO:0055114,GO:0003995	mitochondrion|lipid metabolic process|fatty acid metabolic process|acyl-CoA metabolic process|metabolic process|electron transfer activity|oxidoreductase activity|oxidoreductase activity, acting on the CH-CH group of donors|short-branched-chain-acyl-CoA dehydrogenase activity|flavin adenine dinucleotide binding|oxidation-reduction process|acyl-CoA dehydrogenase activity	mmu00071,mmu00280	Fatty acid degradation|Valine, leucine and isoleucine degradation
Acadvl	2057.21186525046	1928.69642144458	2217.85617000781	1.14992496763521	0.20153972868955	0.341941888241153	0.686337449802477	50.7749636346829	47.8593554407252	51.7017087086112	54.0588315254247	47.8833138215851	47.5170840935332	83.8752079128287	43.0782240458837	46.7379590413398	GeneID:11370,Genbank:NM_017366.3,MGI:MGI:895149	acyl-Coenzyme A dehydrogenase, very long chain		GO:0033539,GO:0009062,GO:0003995,GO:0042645,GO:0009409,GO:0004466,GO:0042760,GO:0016020,GO:0005634,GO:0005730,GO:0005739,GO:0016491,GO:0005743,GO:0045717,GO:0016627,GO:0005829,GO:0046322,GO:0017099,GO:0006629,GO:0050660,GO:0006631,GO:0000062,GO:0055114,GO:0031966,GO:0006635,GO:0090181,GO:0008152,GO:0001659	fatty acid beta-oxidation using acyl-CoA dehydrogenase|fatty acid catabolic process|acyl-CoA dehydrogenase activity|mitochondrial nucleoid|response to cold|long-chain-acyl-CoA dehydrogenase activity|very long-chain fatty acid catabolic process|membrane|nucleus|nucleolus|mitochondrion|oxidoreductase activity|mitochondrial inner membrane|negative regulation of fatty acid biosynthetic process|oxidor…	mmu00071	Fatty acid degradation
Acan	0.359071863165827	0.177858109719441	0.585589054973809	3.29245068384869	1.71916183115763	0.81896967521167	0.987301842753386	0.00656060355400819	0	0	0	0	0.00818495778280625	0	0	0.00763168375398433	GeneID:11595,Genbank:XM_006540566.1,MGI:MGI:99602	aggrecan		GO:0030166,GO:0005201,GO:0030199,GO:0005509,GO:0030246,GO:0005515,GO:0005540,GO:0005576,GO:0005578,GO:0030336,GO:0005604,GO:0043005,GO:0005615,GO:0043025,GO:0046872,GO:0007155,GO:0001501,GO:0072534,GO:0007417,GO:0001502,GO:0007507,GO:0002063	proteoglycan biosynthetic process|extracellular matrix structural constituent|collagen fibril organization|calcium ion binding|carbohydrate binding|protein binding|hyaluronic acid binding|extracellular region|proteinaceous extracellular matrix|negative regulation of cell migration|basement membrane|neuron projection|extracellular space|neuronal cell body|metal ion binding|cell adhesion|skeletal s…
Acap1	508.715272716467	520.200463494254	494.358784244233	0.950323613561512	-0.0735092170450623	0.686096287107443	0.927229844982969	13.0099155958701	10.5656713196346	12.556448273946	10.5427629890614	9.7719537789368	8.22374169951781	12.4083004991713	10.665605355979	9.52875601390671	GeneID:216859,Genbank:NM_153788.3,MGI:MGI:2388270	ArfGAP with coiled-coil, ankyrin repeat and PH domains 1		GO:0032012,GO:0005096,GO:0043231,GO:0005737,GO:0046872,GO:0005768,GO:0005829,GO:0006629,GO:0007165,GO:0008150,GO:0016020,GO:0016042,GO:0016192,GO:0003674,GO:0016787,GO:0004871,GO:0031267	regulation of ARF protein signal transduction|GTPase activator activity|intracellular membrane-bounded organelle|cytoplasm|metal ion binding|endosome|cytosol|lipid metabolic process|signal transduction|biological_process|membrane|lipid catabolic process|vesicle-mediated transport|molecular_function|hydrolase activity|signal transducer activity|small GTPase binding	mmu04144	Endocytosis
Acap2	2315.39637304194	2430.8773070095	2171.04520558249	0.893111799317154	-0.163087312346281	0.220858474050198	0.559897230565457	13.845513707689	14.8429353999003	15.6696144205977	14.7236910829388	15.1828192130211	14.3009595419484	11.1933175584385	12.4390886206137	11.9326524110254	GeneID:78618,Genbank:XM_006522743.3,MGI:MGI:1925868	ArfGAP with coiled-coil, ankyrin repeat and PH domains 2		GO:0036010,GO:0005515,GO:0043231,GO:0005737,GO:0046872,GO:0005768,GO:0005829,GO:0010008,GO:0016020,GO:0080025,GO:1990090,GO:0016192,GO:0017137,GO:0030029,GO:0001726,GO:0031267,GO:0005096,GO:0032012	protein localization to endosome|protein binding|intracellular membrane-bounded organelle|cytoplasm|metal ion binding|endosome|cytosol|endosome membrane|membrane|phosphatidylinositol-3,5-bisphosphate binding|cellular response to nerve growth factor stimulus|vesicle-mediated transport|Rab GTPase binding|actin filament-based process|ruffle|small GTPase binding|GTPase activator activity|regulation o…	mmu04144	Endocytosis
Acap3	656.125433575641	685.605224825134	619.275694513775	0.903254047796563	-0.146796279995276	0.335037285882688	0.679253162287713	7.9609745980839	8.57402877965035	9.21692642104687	8.4414307141269	8.24306725371047	7.29813601611379	8.19311134772046	7.18760657654999	6.30595927833816	GeneID:140500,Genbank:NM_207223.1,MGI:MGI:2153589	ArfGAP with coiled-coil, ankyrin repeat and PH domains 3		GO:0005737,GO:0005829,GO:0008150,GO:0016020,GO:0016192,GO:0031267,GO:0032012,GO:0043231,GO:0003674,GO:0005096,GO:0005575	cytoplasm|cytosol|biological_process|membrane|vesicle-mediated transport|small GTPase binding|regulation of ARF protein signal transduction|intracellular membrane-bounded organelle|molecular_function|GTPase activator activity|cellular_component	mmu04144	Endocytosis
Acat1	1526.32797895418	1421.63476780077	1657.19449289596	1.1656963732391	0.221192061381356	0.199360517458041	0.532029075954039	23.7415852745664	22.5349737376833	24.3161913028914	25.2456360248477	24.7863361327528	18.6933952801209	38.6128920892939	24.1382048402028	26.2148223820341	GeneID:110446,Genbank:NM_144784.3,MGI:MGI:87870	acetyl-Coenzyme A acetyltransferase 1		GO:0046356,GO:0015936,GO:0003985,GO:0046872,GO:0015937,GO:0003988,GO:0046952,GO:0016740,GO:0005739,GO:0050662,GO:0005743,GO:0005759,GO:0016746,GO:0005829,GO:0051260,GO:0016747,GO:0006085,GO:1902860,GO:0016830,GO:0006550,GO:0016885,GO:0006635,GO:0003824,GO:0019899,GO:0006696,GO:0042803,GO:0008152	acetyl-CoA catabolic process|coenzyme A metabolic process|acetyl-CoA C-acetyltransferase activity|metal ion binding|coenzyme A biosynthetic process|acetyl-CoA C-acyltransferase activity|ketone body catabolic process|transferase activity|mitochondrion|coenzyme binding|mitochondrial inner membrane|mitochondrial matrix|transferase activity, transferring acyl groups|cytosol|protein homooligomerizatio…	mmu00620,mmu00630,mmu00640,mmu00650,mmu00071,mmu00072,mmu00280,mmu00310,mmu00380,mmu00900	Pyruvate metabolism|Glyoxylate and dicarboxylate metabolism|Propanoate metabolism|Butanoate metabolism|Fatty acid degradation|Synthesis and degradation of ketone bodies|Valine, leucine and isoleucine degradation|Lysine degradation|Tryptophan metabolism|Terpenoid backbone biosynthesis
Acat2	436.292353240804	427.894704937497	446.789413619937	1.04415737905708	0.0623391763459565	0.686226390465046	0.927276719894064	11.4131116258673	12.7483643942589	11.9338731086806	11.4054050942826	11.4751755121499	9.38056878841126	16.6450349245445	9.59998670910075	11.3960595555643	GeneID:110460,Genbank:NM_009338.3,MGI:MGI:87871	acetyl-Coenzyme A acetyltransferase 2		GO:0003988,GO:0005634,GO:0005730,GO:0005737,GO:0005739,GO:0005829,GO:0006635,GO:0008152,GO:0016740,GO:0016746,GO:0003824,GO:0016747,GO:0003985,GO:0045797	acetyl-CoA C-acyltransferase activity|nucleus|nucleolus|cytoplasm|mitochondrion|cytosol|fatty acid beta-oxidation|metabolic process|transferase activity|transferase activity, transferring acyl groups|catalytic activity|transferase activity, transferring acyl groups other than amino-acyl groups|acetyl-CoA C-acetyltransferase activity|positive regulation of intestinal cholesterol absorption	mmu00620,mmu00630,mmu00640,mmu00650,mmu00071,mmu00072,mmu00280,mmu00310,mmu00380,mmu00900,mmu04975	Pyruvate metabolism|Glyoxylate and dicarboxylate metabolism|Propanoate metabolism|Butanoate metabolism|Fatty acid degradation|Synthesis and degradation of ketone bodies|Valine, leucine and isoleucine degradation|Lysine degradation|Tryptophan metabolism|Terpenoid backbone biosynthesis|Fat digestion and absorption
Acat3	20.6402353719811	14.4293936227301	28.4037875585449	1.96846716509289	0.977072647903232	0.355758182501661	0.699365890375974	0.408596102811158	0.601831176413027	0.356307533080661	0.377534157290834	0.327465211051735	0.382320981316415	2.27201192661661	0.206084744374172	0.32677098946618	GeneID:224530,Genbank:NM_153151.3,MGI:MGI:109182	acetyl-Coenzyme A acetyltransferase 3		GO:0005634,GO:0005730,GO:0005737,GO:0005739,GO:0005829,GO:0006635,GO:0003985,GO:0003988	nucleus|nucleolus|cytoplasm|mitochondrion|cytosol|fatty acid beta-oxidation|acetyl-CoA C-acetyltransferase activity|acetyl-CoA C-acyltransferase activity
Acbd3	989.21733468277	980.726940585688	999.830327304123	1.01947880284295	0.027831778933439	0.867374826532773	0.993855842462711	15.6591645906279	17.0656940956119	15.6116047309588	16.365547116551	16.1395579576463	14.9857121030636	14.9330563973009	16.2457408922548	16.1879203799221	GeneID:170760,Genbank:NM_133225.3,MGI:MGI:2181074	acyl-Coenzyme A binding domain containing 3		GO:0005794,GO:0006629,GO:0006694,GO:0016020,GO:0034237,GO:0000062,GO:0000139,GO:0005739	Golgi apparatus|lipid metabolic process|steroid biosynthetic process|membrane|protein kinase A regulatory subunit binding|fatty-acyl-CoA binding|Golgi membrane|mitochondrion
Acbd4	499.735561909116	507.460105543566	490.079882366053	0.965750562482353	-0.050277482160661	0.785993936526871	0.975685065258709	14.3100200893692	14.5120191546099	14.1750166012226	14.8005345989322	12.1816330136355	11.249879323645	18.2275274365996	9.06788482352644	12.9692649819216	GeneID:67131,Genbank:NM_025988.2,MGI:MGI:1914381	acyl-Coenzyme A binding domain containing 4		GO:0003674,GO:0005575,GO:0008150	molecular_function|cellular_component|biological_process
Acbd5	1445.79147473823	1601.50592005704	1251.14841808971	0.781232465281893	-0.356176191069757	0.0165101265591986	0.124163449349198	19.5677352524688	19.7853725292073	19.8567331165516	20.3429736980245	21.6379102465925	14.1881336527636	13.511575944225	15.6603734195269	16.4416529716413	GeneID:74159,Genbank:XM_017319291.1,MGI:MGI:1921409	acyl-Coenzyme A binding domain containing 5		GO:0005654,GO:0005777,GO:0006914,GO:0008289,GO:0016020,GO:0016021,GO:0030242,GO:0000062,GO:0003674,GO:0005634	nucleoplasm|peroxisome|autophagy|lipid binding|membrane|integral component of membrane|autophagy of peroxisome|fatty-acyl-CoA binding|molecular_function|nucleus
Acbd6	361.511347704422	319.292745951102	414.284599896073	1.29750708448453	0.375742415826156	0.0298366305414203	0.183690305041253	5.86927346314222	5.87644958565893	6.5872599249309	6.00302256712427	5.80591931085361	7.23877450349438	8.01920172631215	6.41841731286564	7.93939263885392	GeneID:72482,Genbank:NM_028250.3,MGI:MGI:1919732	acyl-Coenzyme A binding domain containing 6		GO:0008150,GO:0008289,GO:0000062,GO:0003674,GO:0005737	biological_process|lipid binding|fatty-acyl-CoA binding|molecular_function|cytoplasm
Acbd7	3.41631855854912	3.43902907909127	3.38793040787145	0.985141541393037	-0.0215970744851544	1	1	0.380147121821035	0.389515114908846	0.305999266008741	0.200713086025648	0.562458578177431	0.355701436355599	0.469737876001419	0.10956334473938	0.44220971284769	GeneID:78245,Genbank:NM_030063.2,MGI:MGI:1925495	acyl-Coenzyme A binding domain containing 7		GO:0008150,GO:0008289,GO:0000062,GO:0003674,GO:0005575	biological_process|lipid binding|fatty-acyl-CoA binding|molecular_function|cellular_component
Accs	229.14364378365	253.12336783404	199.168988720662	0.786845522896358	-0.345847667828932	0.0896096106154773	0.351061333204239	2.26752957715061	2.14852826530003	2.61684154914764	2.37729186249767	2.17252922413296	1.04438020302511	2.36004613412238	1.71464182651998	1.87193393869708	GeneID:329470,Genbank:NM_001290782.1,MGI:MGI:1919717	1-aminocyclopropane-1-carboxylate synthase (non-functional)		GO:0009058,GO:0030170,GO:0042802,GO:0003824,GO:0005575,GO:0008150	biosynthetic process|pyridoxal phosphate binding|identical protein binding|catalytic activity|cellular_component|biological_process
Accsl	2.03002240647451	1.43989173356009	2.76768574761753	1.92214850818992	0.942719805285538	0.554322732967521	0.859002991717272	0.0144117566733457	0.014766906638055	0.0309352999460839	0	0.0568623090183155	0.0359599902589277	0.0178082315519245	0	0.11735227994718	GeneID:381411,Genbank:NM_001033452.4,MGI:MGI:3584519	1-aminocyclopropane-1-carboxylate synthase (non-functional)-like		GO:0009058,GO:0030170,GO:0003824,GO:0005575,GO:0008150	biosynthetic process|pyridoxal phosphate binding|catalytic activity|cellular_component|biological_process
Acd	469.189611684137	460.597500748446	479.92975035375	1.04197211138552	0.0593166640806675	0.720864946465537	0.946145213622616	15.5827289785961	12.9215332056748	13.7645957352519	14.334497372045	12.808841458012	12.5931545033777	14.4248363554622	13.3036671125486	14.5138630213346	GeneID:497652,Genbank:XM_006531170.2,MGI:MGI:87873	adrenocortical dysplasia		GO:0051973,GO:0030326,GO:0000783,GO:0060381,GO:0031848,GO:0000784,GO:0070182,GO:0032202,GO:0070187,GO:0001501,GO:0001655,GO:0003677,GO:0005515,GO:0032211,GO:0005634,GO:0070198,GO:0032212,GO:0005694,GO:0070200,GO:0035282,GO:0006886,GO:0042162,GO:0016233,GO:0000723,GO:0000781,GO:0044877,GO:0016604	positive regulation of telomerase activity|embryonic limb morphogenesis|nuclear telomere cap complex|positive regulation of single-stranded telomeric DNA binding|protection from non-homologous end joining at telomere|nuclear chromosome, telomeric region|DNA polymerase binding|telomere assembly|shelterin complex|skeletal system development|urogenital system development|DNA binding|protein binding|…
Ace	23793.3697349284	23689.869132005	23922.7454885826	1.00983020865502	0.0141127407754829	0.982274533526	1	262.58049473226	261.966320288946	238.932835239105	266.737517106967	251.768300265521	293.675031262635	177.834812425915	241.195300202532	258.094753760798	GeneID:11421,Genbank:NM_001281819.1,MGI:MGI:87874	angiotensin I converting enzyme (peptidyl-dipeptidase A) 1		GO:0005515,GO:0005576,GO:0005615,GO:0005737,GO:0005764,GO:0005768,GO:0005886,GO:0008241,GO:0008270,GO:0006508,GO:0009792,GO:0006518,GO:0009897,GO:0009925,GO:0010608,GO:0010629,GO:0032092,GO:0010815,GO:0032496,GO:0014910,GO:0035814,GO:0016020,GO:0042310,GO:0042447,GO:0042755,GO:0001822,GO:0060978,GO:0043065,GO:0061098,GO:0043171,GO:0002446,GO:0070062,GO:0045777,GO:0003081,GO:0070573,GO:0003084,GO:…	protein binding|extracellular region|extracellular space|cytoplasm|lysosome|endosome|plasma membrane|peptidyl-dipeptidase activity|zinc ion binding|proteolysis|embryo development ending in birth or egg hatching|peptide metabolic process|external side of plasma membrane|basal plasma membrane|posttranscriptional regulation of gene expression|negative regulation of gene expression|positive regulatio…	mmu04924,mmu04614,mmu05410,mmu05142	Renin secretion|Renin-angiotensin system|Hypertrophic cardiomyopathy (HCM)|Chagas disease (American trypanosomiasis)
Ace2	351.523356958738	421.388247117829	264.192244259875	0.626956841029316	-0.673561961869713	0.000186847636747182	0.00477145704487768	6.33291731269625	6.37463659591218	6.67713624712808	6.00982886387906	7.69143459911447	2.57562320353327	4.56770146571338	3.95600323762682	4.77058749888979	GeneID:70008,Genbank:NM_001130513.1,MGI:MGI:1917258	angiotensin I converting enzyme (peptidyl-dipeptidase A) 2		GO:0060452,GO:0009986,GO:0004175,GO:0070373,GO:0015827,GO:0004180,GO:1903598,GO:0016020,GO:1903779,GO:0004181,GO:0005576,GO:0005615,GO:0005737,GO:0016021,GO:0005886,GO:0016787,GO:0032800,GO:0006508,GO:0046813,GO:0008233,GO:0001618,GO:0046872,GO:0008237,GO:0003051,GO:0048662,GO:0008241,GO:0003081	positive regulation of cardiac muscle contraction|cell surface|endopeptidase activity|negative regulation of ERK1 and ERK2 cascade|tryptophan transport|carboxypeptidase activity|positive regulation of gap junction assembly|membrane|regulation of cardiac conduction|metallocarboxypeptidase activity|extracellular region|extracellular space|cytoplasm|integral component of membrane|plasma membrane|hyd…	mmu04614,mmu04974	Renin-angiotensin system|Protein digestion and absorption
Ace3	150.049688609364	193.543615035804	95.6822805763152	0.494370638672916	-1.01633503267025	1.41058351848047e-05	0.00059065334350045	1.76409765241451	1.57646554249685	1.49565705880012	1.75226467133132	2.1850369221154	0.502482753618096	0.686801873122321	1.31868303229573	0.796478401922874	GeneID:217246,Genbank:XM_006533054.3,MGI:MGI:3644400	angiotensin I converting enzyme (peptidyl-dipeptidase A) 3		GO:0008150,GO:0008237,GO:0008241,GO:0016020,GO:0016021,GO:0031410,GO:0001669,GO:0005515,GO:0006508	biological_process|metallopeptidase activity|peptidyl-dipeptidase activity|membrane|integral component of membrane|cytoplasmic vesicle|acrosomal vesicle|protein binding|proteolysis	mmu04924,mmu04614,mmu05410,mmu05142	Renin secretion|Renin-angiotensin system|Hypertrophic cardiomyopathy (HCM)|Chagas disease (American trypanosomiasis)
Acer1	0	0	0					0	0	0	0	0	0	0	0	0	GeneID:171168,Genbank:NM_175731.4,MGI:MGI:2181962	alkaline ceramidase 1		GO:0046514,GO:0006665,GO:0071277,GO:0006672,GO:0071633,GO:0010446,GO:0016020,GO:0016021,GO:0016787,GO:0016811,GO:0017040,GO:0019216,GO:0030148,GO:0005783,GO:0030154,GO:0046512,GO:0006629	ceramide catabolic process|sphingolipid metabolic process|cellular response to calcium ion|ceramide metabolic process|dihydroceramidase activity|response to alkaline pH|membrane|integral component of membrane|hydrolase activity|hydrolase activity, acting on carbon-nitrogen (but not peptide) bonds, in linear amides|N-acylsphingosine amidohydrolase activity|regulation of lipid metabolic process|sph…	mmu00600,mmu04071	Sphingolipid metabolism|Sphingolipid signaling pathway
Acer2	8163.69940096427	8653.75013014238	7551.13598949163	0.872585396612023	-0.196631765582428	0.258152801583104	0.600785298544162	103.738159604178	96.4905568921331	87.8528842066311	115.582366713719	118.673222428564	102.87188210809	58.6256901198068	93.0442434838006	87.008842579774	GeneID:230379,Genbank:XM_006537878.3,MGI:MGI:1920932	alkaline ceramidase 2		GO:0071633,GO:0006672,GO:0090285,GO:0006919,GO:0008284,GO:0010942,GO:0016020,GO:0016021,GO:0016787,GO:0016811,GO:0017040,GO:0030173,GO:0032526,GO:0001953,GO:0033629,GO:0005794,GO:0046512,GO:0006629	dihydroceramidase activity|ceramide metabolic process|negative regulation of protein glycosylation in Golgi|activation of cysteine-type endopeptidase activity involved in apoptotic process|positive regulation of cell proliferation|positive regulation of cell death|membrane|integral component of membrane|hydrolase activity|hydrolase activity, acting on carbon-nitrogen (but not peptide) bonds, in l…	mmu00600,mmu04071	Sphingolipid metabolism|Sphingolipid signaling pathway
Acer3	825.522864178249	835.769920363716	812.714043946416	0.972413608272399	-0.0403580118356808	0.748175331859523	0.958465833529641	11.6774863160673	11.2206365561993	12.6271826243208	11.5108311841594	11.9140129418937	11.7706671712695	8.59271308721792	11.3968287985863	11.3685382683182	GeneID:66190,Genbank:NM_025408.2,MGI:MGI:1913440	alkaline ceramidase 3		GO:0008284,GO:0016020,GO:0016021,GO:0016787,GO:0016811,GO:0030173,GO:0030176,GO:0046512,GO:0070774,GO:0071602,GO:0005783,GO:0005794,GO:0006672	positive regulation of cell proliferation|membrane|integral component of membrane|hydrolase activity|hydrolase activity, acting on carbon-nitrogen (but not peptide) bonds, in linear amides|integral component of Golgi membrane|integral component of endoplasmic reticulum membrane|sphingosine biosynthetic process|phytoceramidase activity|phytosphingosine biosynthetic process|endoplasmic reticulum|Go…	mmu00600	Sphingolipid metabolism
Ache	30.1092337818184	23.9919770374351	37.7558047122976	1.57368459687113	0.654146420053646	0.0918878073185845	0.356260309518283	0.304293499988682	0.240930357052227	0.504726754506619	0.438172610270898	0.382010768094755	0.621219592329419	0.683650064365503	0.494316668254247	0.418330869539674	GeneID:11423,Genbank:XM_006504548.3,MGI:MGI:87876	acetylcholinesterase		GO:0005635,GO:0005737,GO:0005788,GO:0005791,GO:0005794,GO:0005886,GO:0030425,GO:0006581,GO:0031225,GO:0031594,GO:0007155,GO:0031623,GO:0033265,GO:0042135,GO:0042166,GO:0050772,GO:0042734,GO:0050775,GO:0042803,GO:0051262,GO:0043005,GO:0052689,GO:0060041,GO:0070997,GO:0001919,GO:0003990,GO:0004104,GO:0005515,GO:0005518,GO:0005576,GO:0005605,GO:0005615,GO:0007416,GO:0008291,GO:0009986,GO:0016020,GO:…	nuclear envelope|cytoplasm|endoplasmic reticulum lumen|rough endoplasmic reticulum|Golgi apparatus|plasma membrane|dendrite|acetylcholine catabolic process|anchored component of membrane|neuromuscular junction|cell adhesion|receptor internalization|choline binding|neurotransmitter catabolic process|acetylcholine binding|positive regulation of axonogenesis|presynaptic membrane|positive regulation …	mmu00564,mmu04725	Glycerophospholipid metabolism|Cholinergic synapse
Acin1	3500.08064836762	3595.58322178629	3380.70243159428	0.940237570113795	-0.0889027658405731	0.505178716816827	0.81992617622468	33.5957438935785	38.0440347004622	33.2690626331944	31.1542189597326	32.9324410295637	29.6689592178878	34.319244462462	28.6196664042235	27.7120266164475	GeneID:56215,Genbank:NM_001085473.2,MGI:MGI:1891824	apoptotic chromatin condensation inducer 1		GO:0005654,GO:0005730,GO:0005829,GO:0005886,GO:0006397,GO:0006915,GO:0008380,GO:0016607,GO:0030263,GO:0035145,GO:0043065,GO:0003676,GO:0048025,GO:0005634,GO:0061574	nucleoplasm|nucleolus|cytosol|plasma membrane|mRNA processing|apoptotic process|RNA splicing|nuclear speck|apoptotic chromosome condensation|exon-exon junction complex|positive regulation of apoptotic process|nucleic acid binding|negative regulation of mRNA splicing, via spliceosome|nucleus|ASAP complex	mmu03040,mmu03013,mmu03015	Spliceosome|RNA transport|mRNA surveillance pathway
Ackr1	47.7232077976946	10.9878406611294	93.6424167184011	8.52236755213156	3.09125427331884	2.15926509391162e-05	0.000841927643391649	0.790331775288551	0.449893321408101	0.235621196480536	0.3709205562132	0.866192686600246	4.49183132208409	4.39466555624384	7.08661012174399	1.43011690381226	GeneID:13349,Genbank:NM_010045.2,MGI:MGI:1097689	atypical chemokine receptor 1 (Duffy blood group)		GO:0005768,GO:0006954,GO:0007165,GO:0007186,GO:0016020,GO:0016021,GO:0019956,GO:0019957,GO:0032642,GO:0004871,GO:0004888,GO:0070098,GO:0004930	endosome|inflammatory response|signal transduction|G-protein coupled receptor signaling pathway|membrane|integral component of membrane|chemokine binding|C-C chemokine binding|regulation of chemokine production|signal transducer activity|transmembrane signaling receptor activity|chemokine-mediated signaling pathway|G-protein coupled receptor activity	mmu05144	Malaria
Ackr2	1010.72000790067	1094.74544444076	905.688212225562	0.827304846825124	-0.273509060577223	0.308042982872944	0.655377531385749	21.0925589048465	19.6295604768287	20.3014451189465	20.3319873489254	18.0059289626713	25.6107666494516	10.6605394511977	11.2845380232762	13.2435006850381	GeneID:59289,Genbank:NM_001276719.1,MGI:MGI:1891697	atypical chemokine receptor 2		GO:0016021,GO:0005044,GO:0016493,GO:0005515,GO:0019957,GO:0005654,GO:0005768,GO:0005829,GO:0005884,GO:0005886,GO:0031965,GO:0005887,GO:0043231,GO:0006935,GO:0006954,GO:0007165,GO:0004871,GO:0007186,GO:0004930,GO:0016020,GO:0004950	integral component of membrane|scavenger receptor activity|C-C chemokine receptor activity|protein binding|C-C chemokine binding|nucleoplasm|endosome|cytosol|actin filament|plasma membrane|nuclear membrane|integral component of plasma membrane|intracellular membrane-bounded organelle|chemotaxis|inflammatory response|signal transduction|signal transducer activity|G-protein coupled receptor signali…
Ackr3	1220.51401389701	995.967156094901	1501.19758614965	1.50727619576906	0.59194380297177	0.0448322238766418	0.234589625139219	22.1692432891367	24.9377360593596	18.9971797659426	30.7432173331594	25.8865845548801	46.4886911724641	30.1279369834581	35.8870699646455	25.737615072948	GeneID:12778,Genbank:NM_001271607.1,MGI:MGI:109562	atypical chemokine receptor 3		GO:0070374,GO:0015026,GO:0004930,GO:1902230,GO:0016020,GO:0005044,GO:1905322,GO:0016021,GO:0005634,GO:0005737,GO:0005768,GO:0005886,GO:0005905,GO:0016494,GO:0006935,GO:0019956,GO:0007155,GO:0019958,GO:0007165,GO:0031623,GO:0007186,GO:0001525,GO:0043231,GO:0007275,GO:0001570,GO:0070098,GO:0009986,GO:0004871	positive regulation of ERK1 and ERK2 cascade|coreceptor activity|G-protein coupled receptor activity|negative regulation of intrinsic apoptotic signaling pathway in response to DNA damage|membrane|scavenger receptor activity|positive regulation of mesenchymal stem cell migration|integral component of membrane|nucleus|cytoplasm|endosome|plasma membrane|clathrin-coated pit|C-X-C chemokine receptor …	mmu04060	Cytokine-cytokine receptor interaction
Ackr4	142.82664074943	184.160298360056	91.1595687361486	0.495001200301709	-1.01449607137749	0.00868881080259296	0.0815408015847893	1.25958552183985	1.83596033095773	1.63747688172391	2.603982666137	1.85490962831136	0.110665427105283	1.30433800923021	1.21691387697708	0.908026573659685	GeneID:252837,Genbank:XM_006511735.3,MGI:MGI:2181676	atypical chemokine receptor 4		GO:0005044,GO:0005768,GO:0005886,GO:0006935,GO:0007165,GO:0007186,GO:0016020,GO:0016021,GO:0019956,GO:0004871,GO:0004930,GO:0004950	scavenger receptor activity|endosome|plasma membrane|chemotaxis|signal transduction|G-protein coupled receptor signaling pathway|membrane|integral component of membrane|chemokine binding|signal transducer activity|G-protein coupled receptor activity|chemokine receptor activity
Acly	4243.43389719206	4518.91900367949	3899.07751408276	0.862834122697921	-0.212844862670832	0.147441686267632	0.458693413472622	60.4807029465564	68.0788086043034	49.4173492752456	59.7183771222956	54.2309212163398	39.5330502713822	52.8789349107741	47.6796065862844	51.6104034668447	GeneID:104112,Genbank:NM_134037.3,MGI:MGI:103251	ATP citrate lyase		GO:0046912,GO:0006107,GO:0003878,GO:0048037,GO:0006629,GO:0005515,GO:0006633,GO:0005524,GO:0005654,GO:0005737,GO:0005739,GO:0005829,GO:0008152,GO:0005886,GO:0008610,GO:0006084,GO:0009346,GO:0006085,GO:0000166,GO:0016740,GO:0003824,GO:0046872,GO:0006101	transferase activity, transferring acyl groups, acyl groups converted into alkyl on transfer|oxaloacetate metabolic process|ATP citrate synthase activity|cofactor binding|lipid metabolic process|protein binding|fatty acid biosynthetic process|ATP binding|nucleoplasm|cytoplasm|mitochondrion|cytosol|metabolic process|plasma membrane|lipid biosynthetic process|acetyl-CoA metabolic process|citrate ly…	mmu00020	Citrate cycle (TCA cycle)
Acmsd	1.97520908937179	1.28460426065234	2.83846512527111	2.20960276422381	1.14378702952825	0.623331075696532	0.901626257860302	0.0220775846910827	0.0452432884229771	0.0236951233629579	0.0466267915865052	0.0217770545176527	0.220350578607897	0	0.0254521882047625	0	GeneID:266645,Genbank:NM_001033041.2,MGI:MGI:2386323	amino carboxymuconate semialdehyde decarboxylase		GO:0005829,GO:0008270,GO:0016787,GO:0016829,GO:0016831,GO:0046872,GO:0046874,GO:0051259,GO:1904985,GO:0001760	cytosol|zinc ion binding|hydrolase activity|lyase activity|carboxy-lyase activity|metal ion binding|quinolinate metabolic process|protein complex oligomerization|negative regulation of quinolinate biosynthetic process|aminocarboxymuconate-semialdehyde decarboxylase activity	mmu00380	Tryptophan metabolism
Acnat1	25.4320291616252	27.5199303471443	22.8221526797263	0.829295437591634	-0.270041939586751	0.554240113507655	0.858956107189272	0.265290996477096	0.271828581739746	0.275830090045924	0.201351257422599	0.269857225874301	0.144801552166065	0.204883224898711	0.296283722892974	0.163944942864412	GeneID:230161,Genbank:NM_001164565.1,MGI:MGI:2140197	acyl-coenzyme A amino acid N-acyltransferase 1		GO:0006631,GO:0006637,GO:0016410,GO:0016740,GO:0016746,GO:0016790,GO:0047617,GO:0005777,GO:0006629	fatty acid metabolic process|acyl-CoA metabolic process|N-acyltransferase activity|transferase activity|transferase activity, transferring acyl groups|thiolester hydrolase activity|acyl-CoA hydrolase activity|peroxisome|lipid metabolic process
Acnat2	0	0	0					0	0	0	0	0	0	0	0	0	GeneID:209186,Genbank:XM_011249969.2,MGI:MGI:2444345	acyl-coenzyme A amino acid N-acyltransferase 2		GO:0006637,GO:0016740,GO:0016746,GO:0016790,GO:0047617,GO:0005777,GO:0006629,GO:0006631	acyl-CoA metabolic process|transferase activity|transferase activity, transferring acyl groups|thiolester hydrolase activity|acyl-CoA hydrolase activity|peroxisome|lipid metabolic process|fatty acid metabolic process
Aco1	1446.00407322231	1429.37826441076	1466.78633423674	1.02617086796223	0.0372709744511783	0.786269487706494	0.975809148583523	18.8945838058392	20.3010741513949	18.0046453981179	19.0323081809814	18.4515888781086	15.4214155956439	24.4385507611759	17.1139770961453	17.04936527466	GeneID:11428,Genbank:NM_007386.2,MGI:MGI:87879	aconitase 1		GO:0046872,GO:0006879,GO:0005737,GO:0048027,GO:0008152,GO:0050892,GO:0009791,GO:0005739,GO:0051536,GO:0005783,GO:0005794,GO:0005829,GO:0010040,GO:0051538,GO:0010468,GO:0006099,GO:0051539,GO:0016829,GO:0006101,GO:0030350,GO:0006417,GO:0003723,GO:0003994,GO:0043231	metal ion binding|cellular iron ion homeostasis|cytoplasm|mRNA 5'-UTR binding|metabolic process|intestinal absorption|post-embryonic development|mitochondrion|iron-sulfur cluster binding|endoplasmic reticulum|Golgi apparatus|cytosol|response to iron(II) ion|3 iron, 4 sulfur cluster binding|regulation of gene expression|tricarboxylic acid cycle|4 iron, 4 sulfur cluster binding|lyase activity|citra…	mmu00020,mmu00630	Citrate cycle (TCA cycle)|Glyoxylate and dicarboxylate metabolism
Aco2	4208.15706395294	3815.05905837295	4699.52957092794	1.23183665023844	0.30081095772474	0.239439401777148	0.581294787151772	79.1325400497368	83.359998871318	76.1967283563612	80.1869807138846	75.4643779075334	65.564675823236	150.940203065756	78.4798913468987	77.4575922917259	GeneID:11429,Genbank:NM_080633.2,MGI:MGI:87880	aconitase 2, mitochondrial		GO:0051536,GO:0005506,GO:0051538,GO:0005739,GO:0051539,GO:0006099,GO:0006101,GO:0006102,GO:0008152,GO:0016829,GO:0003994,GO:0043209,GO:0046872	iron-sulfur cluster binding|iron ion binding|3 iron, 4 sulfur cluster binding|mitochondrion|4 iron, 4 sulfur cluster binding|tricarboxylic acid cycle|citrate metabolic process|isocitrate metabolic process|metabolic process|lyase activity|aconitate hydratase activity|myelin sheath|metal ion binding	mmu00020,mmu00630	Citrate cycle (TCA cycle)|Glyoxylate and dicarboxylate metabolism
Acod1	749.27731532629	58.2485138427594	1613.0633171807	27.6927806524838	4.79143801793625	0.104341261538672	0.384317375917873	0.314341128553715	0.281826527305569	0.948857847650751	4.06622376364942	0.833292091123892	108.998621045626	2.47619743947038	10.3733795832651	2.90242841377862	GeneID:16365,Genbank:NM_008392.1,MGI:MGI:103206	aconitate decarboxylase 1		GO:2000379,GO:0071219,GO:0034144,GO:0005739,GO:0071222,GO:0035458,GO:0045087,GO:0006952,GO:0071346,GO:0006954,GO:0007566,GO:0045824,GO:0016829,GO:0071347,GO:0047547,GO:0019679,GO:0071356,GO:0047613,GO:0032088,GO:0071393,GO:0032480,GO:0002376,GO:0072573,GO:0032496,GO:0002760,GO:0050728,GO:0034136	positive regulation of reactive oxygen species metabolic process|cellular response to molecule of bacterial origin|negative regulation of toll-like receptor 4 signaling pathway|mitochondrion|cellular response to lipopolysaccharide|cellular response to interferon-beta|innate immune response|defense response|cellular response to interferon-gamma|inflammatory response|embryo implantation|negative re…
Acot1	463.252466171146	571.071227396227	328.479014639796	0.575197976857425	-0.797869493489311	0.00346619399291352	0.0438253579396897	24.5254634462859	16.9425957895205	22.3669957395934	23.1431586555295	17.8863511508081	18.7574136744843	9.55106061379087	7.14375496649002	9.21896627946825	GeneID:26897,Genbank:NM_012006.2,MGI:MGI:1349396	acyl-CoA thioesterase 1		GO:0005829,GO:0006631,GO:0006637,GO:0016290,GO:0016787,GO:0016790,GO:0047617,GO:0001676,GO:0052689,GO:0005737,GO:0102991,GO:0005739	cytosol|fatty acid metabolic process|acyl-CoA metabolic process|palmitoyl-CoA hydrolase activity|hydrolase activity|thiolester hydrolase activity|acyl-CoA hydrolase activity|long-chain fatty acid metabolic process|carboxylic ester hydrolase activity|cytoplasm|myristoyl-CoA hydrolase activity|mitochondrion	mmu00062,mmu01040	Fatty acid elongation|Biosynthesis of unsaturated fatty acids
Acot10	3.90227339320786	3.82554216637258	3.99818742675196	1.04512961898498	0.0636818792155056	1	1	0.165402334234104	0.0677913423800366	0.106512431564526	0.209593040384622	0.163150802062961	0.165083728865969	0.245260016584996	0.0762737663442656	0.0769623280330235	GeneID:64833,Genbank:NM_022816.2,MGI:MGI:1928940	acyl-CoA thioesterase 10		GO:0006637,GO:0016787,GO:0047617,GO:0052689,GO:0005739	acyl-CoA metabolic process|hydrolase activity|acyl-CoA hydrolase activity|carboxylic ester hydrolase activity|mitochondrion
[truncated: 21,129 more rows]
