# Supplementary material for: Transcriptomic profiling reveals SARS-CoV-2-infected humanized MHC mice recapitulate human post vaccination immune responses
Source: Front Cell Infect Microbiol. 2025 Aug 1;15:1634577. doi: 10.3389/fcimb.2025.1634577 (PMC12353716; doi:10.3389/fcimb.2025.1634577)
Supplement: Supplementary file 2 [file SupplementaryFile1.zip › Supplementary file 1/original RNAseq data/1.1.different_expressed_gene/MHC_1D-vs-MHC_0D-diff-pval-0.05-FC-2.gene.xls]

gene_id	BaseMean	BaseMean_control_MHC_0D	BaseMean_case_MHC_1D	FoldChange	log2FoldChange	pValue	qValue	Regulation	Expression_MHC_0D_1	Expression_MHC_0D_2	Expression_MHC_0D_3	Expression_MHC_0D_4	Expression_MHC_0D_5	Expression_MHC_1D_1	Expression_MHC_1D_2	Expression_MHC_1D_3	Expression_MHC_1D_4	Dbxref	product	TF_Family	GO_id	GO_term	pathway	pathway_description
1600014C10Rik	748.601971189509	498.839205571115	1060.8054282125	2.12654782616374	1.08851330160998	0.00841139010243724	0.0797630303071598	Up	8.46675053216015	7.81540137523084	8.99225471204274	7.69676267111818	8.38054594026846	24.561391921805	13.2823723915692	16.5511090934489	10.9281379442732	GeneID:72244,Genbank:NM_001085385.1,MGI:MGI:1919494	RIKEN cDNA 1600014C10 gene		GO:0005739,GO:0005783,GO:0006914,GO:0006915,GO:0006979,GO:0016020,GO:0016021,GO:0031966,GO:0051560,GO:0003674,GO:0005623,GO:0005737	mitochondrion|endoplasmic reticulum|autophagy|apoptotic process|response to oxidative stress|membrane|integral component of membrane|mitochondrial membrane|mitochondrial calcium ion homeostasis|molecular_function|cell|cytoplasm
1700001P01Rik	4.59431471961276	1.64438132110941	8.28173146774194	5.03638138029597	2.33238753536603	0.0173178085912404	0.128263557012982	Up	0.081481855037762	0	0.174903426618244	0.2581286082301	0.241118060356511	0.406624505235567	0.805480011733202	0.845428693782233	0.853060804231422	GeneID:72215,Genbank:NM_028156.2,MGI:MGI:1919465	RIKEN cDNA 1700001P01 gene		GO:0003674,GO:0005575,GO:0008150	molecular_function|cellular_component|biological_process
1700019B03Rik	5.54529790380878	1.97971269387888	10.0022794162211	5.05238939324247	2.33696583351402	0.0108606560598646	0.0946704591449062	Up	0.037317194527386	0.0191184024290121	0.0200256400384925	0.0394060554215492	0.0920230395489069	0.256061523296966	0.230559416202531	0.107553008138657	0.195343097923085	GeneID:76406,Genbank:XM_017313004.1,MGI:MGI:1923656	RIKEN cDNA 1700019B03 gene		GO:0003674,GO:0005575,GO:0008150	molecular_function|cellular_component|biological_process
1700019D03Rik	21.1749053628901	12.954127250771	31.4508780030389	2.42786545123424	1.27968847175185	0.00417532058060704	0.0501568461971738	Up	0.191505376811915	0.183960616592719	0.244074273303425	0.0884734589413902	0.1652862033329	0.358380919868635	0.458486503853786	0.482950477929587	0.306309340879079	GeneID:67080,Genbank:XM_011238566.2,MGI:MGI:1914330	RIKEN cDNA 1700019D03 gene		GO:0016020,GO:0034237,GO:0003674,GO:0005886,GO:0008150	membrane|protein kinase A regulatory subunit binding|molecular_function|plasma membrane|biological_process
2010005H15Rik	21.7570271991941	13.5533079097573	32.0116763109901	2.36190873284478	1.2399532182422	0.0497547081730816	0.249451575909569	Up	0.665119328331499	1.06012653003897	1.50701673400138	1.17058322336906	1.23923468229742	3.87238918358057	0.821870593367308	3.40792961834698	1.71934735736566	GeneID:76770,Genbank:NM_029733.3,MGI:MGI:1924020	RIKEN cDNA 2010005H15 gene		GO:0004869,GO:0005198,GO:0005615,GO:0005634,GO:0005737,GO:0005829,GO:0030674,GO:0001533,GO:0002020	cysteine-type endopeptidase inhibitor activity|structural molecule activity|extracellular space|nucleus|cytoplasm|cytosol|protein binding, bridging|cornified envelope|protease binding
2010107G12Rik	20.1836091474198	9.51493150513264	33.5194562002788	3.52282685190087	1.81673356763937	7.82756934729254e-05	0.00238162128168449	Up	0.0879665701445735	0.150223894518622	0.236028845609395	0.123854095759771	0.18799977947059	0.384112421900726	0.887700289747491	0.388747680801057	0.460475728235646	GeneID:243753,Genbank:NM_001025573.2,MGI:MGI:1917272	RIKEN cDNA 2010107G12 gene		GO:0003674,GO:0005575,GO:0008150	molecular_function|cellular_component|biological_process
3110001I22Rik	56.3193219429984	36.6546436430311	80.9001698179575	2.20709197464367	1.14214675132006	0.000123086157135528	0.00339160351827396	Up	1.29399862153079	1.26120932224908	1.55817130901616	0.999827756273012	1.40090940095403	3.15001478916193	2.49593806242839	2.80165238146415	2.34966799626085	GeneID:66598,Genbank:NM_025653.2,MGI:MGI:1913848	RIKEN cDNA 3110001I22 gene
4930469G21Rik	1.71294404940509	0	3.85412411116146	Inf	Inf	0.0091036923563904	0.0842280035738726	Up	0	0	0	0	0	0.132984114919808	0.131713712610461	0.245771024887078	0.371984585492947	GeneID:100502590,Genbank:NM_001195189.1,MGI:MGI:1922183	RIKEN cDNA 4930469G21 gene		GO:0003674,GO:0005575,GO:0008150	molecular_function|cellular_component|biological_process
4930505A04Rik	17.3867784356295	11.6527233242853	24.5543473248098	2.10717672096757	1.07531131262328	0.0219211904334224	0.149698913608341	Up	0.494704970694131	0.675861361544538	0.766927890122808	0.638484600681588	1.03016062111236	0.480036713207826	1.35843115492302	2.1545483684425	1.85429289049511	GeneID:75087,Genbank:NM_001100394.1,MGI:MGI:1922337	RIKEN cDNA 4930505A04 gene		GO:0003674,GO:0005575,GO:0008150	molecular_function|cellular_component|biological_process
4930578C19Rik	218.491703595604	291.554520703739	127.163182210435	0.436155755374655	-1.19708466773095	4.21419878672804e-09	5.74493520317039e-07	Down	2.31112170652561	2.4816126814184	2.61636358722085	2.69122379589339	2.88861237936443	0.434475498744852	1.29097481332582	1.27744310725086	1.36263095669677	GeneID:75905,Genbank:XM_006527709.2,MGI:MGI:1923155	RIKEN cDNA 4930578C19 gene		GO:0009966,GO:0003674,GO:0005575,GO:0005576	regulation of signal transduction|molecular_function|cellular_component|extracellular region
4931409K22Rik	1.67163330310528	0.177858109719441	3.53885229483758	19.8970533332434	4.31448288463673	0.0363891241468689	0.209119242442751	Up	0.0190429503908477	0	0	0	0	0.0237578362609545	0.0941235069890483	0.0219537039084525	0.155063237323464	GeneID:231045,Genbank:NM_177676.6,MGI:MGI:3045319	RIKEN cDNA 4931409K22 gene		GO:0005575,GO:0008150,GO:0000166,GO:0003674,GO:0005524	cellular_component|biological_process|nucleotide binding|molecular_function|ATP binding
5830411N06Rik	53.4607128706506	33.1243694975052	78.8811420870824	2.38136282391801	1.25178744605523	0.0191888021591166	0.137950900851286	Up	0.346353389261332	0.547542412890062	0.254900128166098	0.303042383192675	0.390444192714319	0.419761848145085	1.35730750128183	1.17506580612369	0.425921626402298	GeneID:244234,Genbank:XM_006536189.1,MGI:MGI:2443685	RIKEN cDNA 5830411N06 gene		GO:0009897,GO:0032620,GO:0002365,GO:0003674	external side of plasma membrane|interleukin-17 production|gamma-delta T cell lineage commitment|molecular_function
6430571L13Rik	18.7815237245601	8.08449450544516	32.1528102484539	3.97709593677105	1.99171536371076	0.0249884123240521	0.163384386529891	Up	0.139464240911028	0.163315506642815	0.277981308136206	0.189348258074744	0.13756578992127	0.571696208771636	1.52637199715586	0.413438483479713	0.25493771160939	GeneID:235599,Genbank:NM_175486.3,MGI:MGI:2445137	RIKEN cDNA 6430571L13 gene		GO:0016020,GO:0016021,GO:0003674,GO:0005575,GO:0008150	membrane|integral component of membrane|molecular_function|cellular_component|biological_process
A530032D15Rik	44.9071348164886	17.3383545060493	79.3681102045377	4.57760338080793	2.19459246828252	0.000199594816664435	0.00502618558464287	Up	0.411281517035903	0.298503536408489	0.404629969770012	0.271439588027607	0.287358766909546	2.18072434354848	1.0164196710243	1.62000132582291	0.85718187091853	GeneID:381287,Genbank:NM_213615.2,MGI:MGI:3037746	RIKEN cDNA A530032D15Rik gene		GO:0005634,GO:0006338,GO:0006355,GO:0008150,GO:0003674,GO:0003682,GO:0005575	nucleus|chromatin remodeling|regulation of transcription, DNA-templated|biological_process|molecular_function|chromatin binding|cellular_component
A530064D06Rik	82.917411367027	37.7311235739457	139.400271108379	3.69456983795303	1.88540639988466	0.00876914048754069	0.0820822334432629	Up	0.963372837667518	0.520976466190581	1.80942197558326	1.18684816920955	1.21421979025847	5.97609614957788	2.1824268949487	5.70738528714742	1.64984952734161	GeneID:328830,Genbank:NM_001113556.1,MGI:MGI:2443476	RIKEN cDNA A530064D06 gene		GO:0005515,GO:0005575,GO:0008150	protein binding|cellular_component|biological_process
AB124611	463.85106363861	301.857009806201	666.343630929121	2.20748105653378	1.14240105746059	0.0252448712480155	0.164291012418438	Up	11.2258543899996	9.29170819159093	13.4243220430239	10.3683245145906	8.85226551724617	36.0860492653704	19.0105171772899	16.0780502387844	15.713946622595	GeneID:382062,Genbank:XM_011242566.2,MGI:MGI:3043001	cDNA sequence AB124611		GO:0016020,GO:0016021,GO:0003674,GO:0005575,GO:0008150	membrane|integral component of membrane|molecular_function|cellular_component|biological_process
AI607873	739.108944104865	292.026188145068	1297.96238905461	4.44467805198974	2.15207892195283	0.000558845283760182	0.0117393098757835	Up	5.18851552559147	3.45422322740276	5.24108974759127	4.1165350324237	4.81683489960772	27.7445502797402	9.82268039410743	25.2698213664932	12.2486962515346	GeneID:226691,Genbank:XM_011238800.2,MGI:MGI:2138302	expressed sequence AI607873		GO:0003690,GO:0005634,GO:0005730,GO:0005829,GO:0008134,GO:0042802,GO:0000978,GO:0001047,GO:0001078	double-stranded DNA binding|nucleus|nucleolus|cytosol|transcription factor binding|identical protein binding|RNA polymerase II proximal promoter sequence-specific DNA binding|core promoter binding|transcriptional repressor activity, RNA polymerase II proximal promoter sequence-specific DNA binding
Abcb1b	187.065130027243	100.065394083657	295.814799956726	2.95621480998132	1.56375110508456	0.0028238363059287	0.0380096333057115	Up	1.11193470686891	1.23528029506514	1.33158520375657	1.47081015444554	1.44315597819274	5.47595155531323	4.49800509314549	1.90260380074013	2.68224520520156	GeneID:18669,Genbank:NM_011075.2,MGI:MGI:97568	ATP-binding cassette, sub-family B (MDR/TAP), member 1B		GO:0042493,GO:0005524,GO:0042626,GO:0005739,GO:0005886,GO:0008559,GO:0014045,GO:0015238,GO:0015893,GO:0046581,GO:0016020,GO:0055085,GO:0016021,GO:0016324,GO:0000139,GO:0016787,GO:0000166,GO:0016887,GO:0005215	response to drug|ATP binding|ATPase activity, coupled to transmembrane movement of substances|mitochondrion|plasma membrane|xenobiotic transmembrane transporting ATPase activity|establishment of endothelial blood-brain barrier|drug transmembrane transporter activity|drug transport|intercellular canaliculus|membrane|transmembrane transport|integral component of membrane|apical plasma membrane|Golg…	mmu02010,mmu04976,mmu05206,mmu05226	ABC transporters|Bile secretion|MicroRNAs in cancer|Gastric cancer
Abcc8	66.0382162107159	37.6532355148876	101.519442080501	2.69616782441875	1.4309103006448	2.47409737996666e-07	1.93352843086963e-05	Up	0.389692970281447	0.493866355606239	0.506295679472577	0.530626618612581	0.252887033855155	1.15147399223626	1.43192836293192	0.898516659359253	0.95434528589558	GeneID:20927,Genbank:XM_006540749.1,MGI:MGI:1352629	ATP-binding cassette, sub-family C (CFTR/MRP), member 8		GO:0007613,GO:0008076,GO:0008282,GO:0008542,GO:0009268,GO:0010043,GO:0050768,GO:0010989,GO:0055085,GO:0016020,GO:0060253,GO:0016525,GO:0061045,GO:0061855,GO:0071310,GO:1900721,GO:1903818,GO:1905075,GO:1905604,GO:0001678,GO:0005267,GO:0005524,GO:0005739,GO:0005886,GO:0005887,GO:0006813,GO:0019905,GO:0030672,GO:0032760,GO:0042383,GO:0042493,GO:0042626,GO:0043268,GO:0044325,GO:0046676	memory|voltage-gated potassium channel complex|inward rectifying potassium channel|visual learning|response to pH|response to zinc ion|negative regulation of neurogenesis|negative regulation of low-density lipoprotein particle clearance|transmembrane transport|membrane|negative regulation of glial cell proliferation|negative regulation of angiogenesis|negative regulation of wound healing|negative…	mmu02010,mmu04911,mmu04930	ABC transporters|Insulin secretion|Type II diabetes mellitus
Abhd12b	30.6834313700183	20.0206201180849	44.0119454349351	2.19833077973336	1.13640848290965	0.00214661542243518	0.0315399385933324	Up	1.36527374885494	0.578862740211757	0.858970161836264	1.34226876279652	1.16093880912394	1.40963161814997	2.44328936892405	2.17097738650252	2.90251305736025	GeneID:100504285,Genbank:NM_001195033.1,MGI:MGI:2685650	abhydrolase domain containing 12B		GO:0003674,GO:0005575,GO:0008150	molecular_function|cellular_component|biological_process
Ace3	150.049688609364	193.543615035804	95.6822805763152	0.494370638672916	-1.01633503267025	1.41058351848047e-05	0.00059065334350045	Down	1.76409765241451	1.57646554249685	1.49565705880012	1.75226467133132	2.1850369221154	0.502482753618096	0.686801873122321	1.31868303229573	0.796478401922874	GeneID:217246,Genbank:XM_006533054.3,MGI:MGI:3644400	angiotensin I converting enzyme (peptidyl-dipeptidase A) 3		GO:0008150,GO:0008237,GO:0008241,GO:0016020,GO:0016021,GO:0031410,GO:0001669,GO:0005515,GO:0006508	biological_process|metallopeptidase activity|peptidyl-dipeptidase activity|membrane|integral component of membrane|cytoplasmic vesicle|acrosomal vesicle|protein binding|proteolysis	mmu04924,mmu04614,mmu05410,mmu05142	Renin secretion|Renin-angiotensin system|Hypertrophic cardiomyopathy (HCM)|Chagas disease (American trypanosomiasis)
Ackr1	47.7232077976946	10.9878406611294	93.6424167184011	8.52236755213156	3.09125427331884	2.15926509391162e-05	0.000841927643391649	Up	0.790331775288551	0.449893321408101	0.235621196480536	0.3709205562132	0.866192686600246	4.49183132208409	4.39466555624384	7.08661012174399	1.43011690381226	GeneID:13349,Genbank:NM_010045.2,MGI:MGI:1097689	atypical chemokine receptor 1 (Duffy blood group)		GO:0005768,GO:0006954,GO:0007165,GO:0007186,GO:0016020,GO:0016021,GO:0019956,GO:0019957,GO:0032642,GO:0004871,GO:0004888,GO:0070098,GO:0004930	endosome|inflammatory response|signal transduction|G-protein coupled receptor signaling pathway|membrane|integral component of membrane|chemokine binding|C-C chemokine binding|regulation of chemokine production|signal transducer activity|transmembrane signaling receptor activity|chemokine-mediated signaling pathway|G-protein coupled receptor activity	mmu05144	Malaria
Ackr4	142.82664074943	184.160298360056	91.1595687361486	0.495001200301709	-1.01449607137749	0.00868881080259296	0.0815408015847893	Down	1.25958552183985	1.83596033095773	1.63747688172391	2.603982666137	1.85490962831136	0.110665427105283	1.30433800923021	1.21691387697708	0.908026573659685	GeneID:252837,Genbank:XM_006511735.3,MGI:MGI:2181676	atypical chemokine receptor 4		GO:0005044,GO:0005768,GO:0005886,GO:0006935,GO:0007165,GO:0007186,GO:0016020,GO:0016021,GO:0019956,GO:0004871,GO:0004930,GO:0004950	scavenger receptor activity|endosome|plasma membrane|chemotaxis|signal transduction|G-protein coupled receptor signaling pathway|membrane|integral component of membrane|chemokine binding|signal transducer activity|G-protein coupled receptor activity|chemokine receptor activity
Acp7	12.7851205480261	7.09450017109852	19.8983960191857	2.80476362524417	1.48787919113445	0.00911658905046222	0.0842280035738726	Up	0.217116247274533	0.0808969667997796	0.211839553978618	0.104213413260599	0.175222441377092	0.39399641501086	0.219505810650896	0.614379858214418	0.436244345021038	GeneID:101744,Genbank:XM_006539449.3,MGI:MGI:2142121	acid phosphatase 7, tartrate resistant		GO:0008150,GO:0016787,GO:0046872,GO:0003993,GO:0005575,GO:0005576	biological_process|hydrolase activity|metal ion binding|acid phosphatase activity|cellular_component|extracellular region
Adam30	2.30512235129083	0.361461537369979	4.7346983686919	13.098761221296	3.7113584742532	0.0212433768674678	0.147049354769026	Up	0.0143791508890168	0.0147334973470187	0	0	0	0.0538179492223545	0.106607648611747	0.0331540664228327	0.100360094615461	GeneID:71078,Genbank:NM_027665.2,MGI:MGI:1918328	a disintegrin and metallopeptidase domain 30		GO:1990913,GO:0003674,GO:0008150,GO:0009897	sperm head plasma membrane|molecular_function|biological_process|external side of plasma membrane
Adamts1	3753.37552726247	2476.12877827618	5349.93396349533	2.1606040891055	1.11143473577328	8.39119559533355e-15	2.76619576979987e-12	Up	27.1192434481947	27.4035327936856	29.821249107485	32.0561483400053	28.70114569387	60.7449055106332	60.318974293883	58.724404895216	56.9899578283046	GeneID:11504,Genbank:NM_009621.5,MGI:MGI:109249	a disintegrin-like and metallopeptidase (reprolysin type) with thrombospondin type 1 motif, 1		GO:0016787,GO:0004222,GO:0031012,GO:0031410,GO:0005515,GO:0005576,GO:0005578,GO:0005604,GO:0006508,GO:0046872,GO:0008201,GO:0060347,GO:0008233,GO:0008237,GO:0008270,GO:0001542,GO:0010976,GO:0001822,GO:0016525	hydrolase activity|metalloendopeptidase activity|extracellular matrix|cytoplasmic vesicle|protein binding|extracellular region|proteinaceous extracellular matrix|basement membrane|proteolysis|metal ion binding|heparin binding|heart trabecula formation|peptidase activity|metallopeptidase activity|zinc ion binding|ovulation from ovarian follicle|positive regulation of neuron projection development|…
Adamts13	10.7442438268741	15.8339984884912	4.38205049985288	0.276749458012008	-1.8533476032614	0.00751075626521651	0.0736891351973164	Down	0.181660221473629	0.165455011096651	0.20580141186839	0.127885868626901	0.219006797179713	0.0125909930164249	0.112236397029914	0.0116348530042811	0.0586994333995421	GeneID:279028,Genbank:NM_001001322.2,MGI:MGI:2685556	a disintegrin-like and metallopeptidase (reprolysin type) with thrombospondin type 1 motif, 13		GO:0004222,GO:0005576,GO:0005615,GO:0006508,GO:0007596,GO:0007599,GO:0008233,GO:0008237,GO:0016787,GO:0004175,GO:0043171,GO:0046872	metalloendopeptidase activity|extracellular region|extracellular space|proteolysis|blood coagulation|hemostasis|peptidase activity|metallopeptidase activity|hydrolase activity|endopeptidase activity|peptide catabolic process|metal ion binding
Adamts17	167.984941985442	255.734602626684	58.2978661838885	0.2279623703054	-2.13313239617371	1.31863071121956e-10	2.43960136991039e-08	Down	2.13085959437519	2.20156527621864	1.24513321822571	1.61884800728428	1.31365834978867	0.273228945776449	0.519295495340916	0.327542106275584	0.364925972287435	GeneID:233332,Genbank:NM_001033877.4,MGI:MGI:3588195	a disintegrin-like and metallopeptidase (reprolysin type) with thrombospondin type 1 motif, 17		GO:0003674,GO:0005575,GO:0008150	molecular_function|cellular_component|biological_process
Adamts4	50.0348832590861	25.8587976070765	80.254990324098	3.10358553957417	1.63393590935352	0.00489494365740017	0.0558880500329486	Up	0.429127417329286	0.368782687747212	0.371425735807869	0.394677447269328	0.450594709035418	1.83064057135185	1.07762830864605	1.24478039095407	0.483083711625744	GeneID:240913,Genbank:NM_172845.2,MGI:MGI:1339949	a disintegrin-like and metallopeptidase (reprolysin type) with thrombospondin type 1 motif, 4		GO:0005576,GO:0005578,GO:0005615,GO:0006508,GO:0008233,GO:0008237,GO:0016607,GO:0016787,GO:0031012,GO:0042742,GO:0002020,GO:0046872,GO:0004222,GO:0005515	extracellular region|proteinaceous extracellular matrix|extracellular space|proteolysis|peptidase activity|metallopeptidase activity|nuclear speck|hydrolase activity|extracellular matrix|defense response to bacterium|protease binding|metal ion binding|metalloendopeptidase activity|protein binding
Adamtsl2	1252.71294703727	1664.30049917432	738.228506865961	0.443566836176642	-1.17277659023548	4.032245908941e-11	8.12318339722325e-09	Down	35.3629299202688	23.7403048365888	25.667444420295	28.2760569312464	29.5509674546633	14.2630241123886	10.1012981351667	10.3017426942151	12.8384799678741	GeneID:77794,Genbank:XM_017319342.1,MGI:MGI:1925044	ADAMTS-like 2		GO:0030198,GO:0030512,GO:0050436,GO:0060481,GO:0005576,GO:0005578,GO:0008233	extracellular matrix organization|negative regulation of transforming growth factor beta receptor signaling pathway|microfibril binding|lobar bronchus epithelium development|extracellular region|proteinaceous extracellular matrix|peptidase activity
Adar	3030.9427216983	2036.54233417374	4273.94320610401	2.09862723420283	1.06944593264911	0.00898216191315656	0.0836873471980686	Up	18.0895115184165	17.7794207985557	18.5542718483121	18.3739045277934	19.1166581282748	47.9777157907468	18.7065460412992	47.3201856995227	29.5587833270646	GeneID:56417,Genbank:NM_001038587.4,MGI:MGI:1889575	adenosine deaminase, RNA-specific		GO:0003726,GO:0004000,GO:0005515,GO:0005634,GO:0005654,GO:0005730,GO:0016553,GO:0016607,GO:0005737,GO:0016787,GO:0030218,GO:0031047,GO:0031054,GO:0035196,GO:0060339,GO:0035280,GO:0061484,GO:0035455,GO:0098586,GO:0043066,GO:1900369,GO:0001649,GO:0001701,GO:0002244,GO:0002376,GO:0002566,GO:0003677,GO:0003692,GO:0003723,GO:0006351,GO:0006355,GO:0006382,GO:0006396,GO:0006397,GO:0044387,GO:0006606,GO:…	double-stranded RNA adenosine deaminase activity|adenosine deaminase activity|protein binding|nucleus|nucleoplasm|nucleolus|base conversion or substitution editing|nuclear speck|cytoplasm|hydrolase activity|erythrocyte differentiation|gene silencing by RNA|pre-miRNA processing|production of miRNAs involved in gene silencing by miRNA|negative regulation of type I interferon-mediated signaling path…	mmu04623,mmu05162,mmu05164	Cytosolic DNA-sensing pathway|Measles|Influenza A
Adgrb1	7.67338260690987	2.93906004853579	13.5912858048775	4.62436479024935	2.20925520846261	0.0276960925417728	0.174846049399332	Up	0.023926907079324	0.0490330791708782	0.0171199589348681	0.0336883140466577	0.0078670676947693	0.228857839181994	0.0886975636449737	0.0643630942821925	0.0649441323378275	GeneID:107831,Genbank:NM_174991.3,MGI:MGI:1933736	adhesion G protein-coupled receptor B1		GO:0005615,GO:0005886,GO:0005925,GO:0006909,GO:0006910,GO:0006911,GO:0031397,GO:0007165,GO:0038023,GO:0007166,GO:0042177,GO:0007186,GO:0042995,GO:0043277,GO:0043652,GO:0045087,GO:0045202,GO:0045211,GO:0001530,GO:0001786,GO:0001891,GO:0002376,GO:0004871,GO:0004888,GO:0004930,GO:0005515,GO:0005576,GO:0007399,GO:0007517,GO:0010596,GO:0014069,GO:0016020,GO:0016021,GO:0016525,GO:0048167,GO:0030054,GO:…	extracellular space|plasma membrane|focal adhesion|phagocytosis|phagocytosis, recognition|phagocytosis, engulfment|negative regulation of protein ubiquitination|signal transduction|signaling receptor activity|cell surface receptor signaling pathway|negative regulation of protein catabolic process|G-protein coupled receptor signaling pathway|cell projection|apoptotic cell clearance|engulfment of a…	mmu04115	p53 signaling pathway
Adgrd1	648.147660855223	429.826978167877	921.048514214407	2.14283551521207	1.09952111249916	0.0395380862672857	0.218423230381522	Up	4.44199845056254	4.97144771824158	5.74958125927059	3.12038482539873	4.78583638658877	6.50507729298114	18.4807376820271	5.95614605813234	7.08549041444861	GeneID:243277,Genbank:XM_006504307.1,MGI:MGI:3041203	adhesion G protein-coupled receptor D1		GO:0007166,GO:0007186,GO:0007189,GO:0016020,GO:0016021,GO:0004888,GO:0004930,GO:0005886	cell surface receptor signaling pathway|G-protein coupled receptor signaling pathway|adenylate cyclase-activating G-protein coupled receptor signaling pathway|membrane|integral component of membrane|transmembrane signaling receptor activity|G-protein coupled receptor activity|plasma membrane
Adra1a	548.153019026518	722.238748292269	330.545857444329	0.457668407055013	-1.12762538904926	9.98836842902503e-12	2.2085257071543e-09	Down	1.67651580302824	1.88072800472438	1.80377947906205	1.52617255576637	1.50502474187931	0.767609843230368	0.678636371454579	0.68075559890248	0.770962448589886	GeneID:11549,Genbank:XM_017315800.1,MGI:MGI:104773	adrenergic receptor, alpha 1a		GO:0004935,GO:0004937,GO:0005634,GO:0005737,GO:0007568,GO:0005886,GO:0007610,GO:0005887,GO:0009725,GO:0006937,GO:0010460,GO:0010507,GO:0010613,GO:0016020,GO:0045907,GO:0016021,GO:0045987,GO:0019229,GO:0046982,GO:0055117,GO:0001985,GO:0060073,GO:0001994,GO:0060402,GO:0060452,GO:0001996,GO:0001997,GO:0003084,GO:0004871,GO:0004930,GO:0007165,GO:0007186,GO:0007188,GO:0007200,GO:0007202,GO:0007204,GO:…	adrenergic receptor activity|alpha1-adrenergic receptor activity|nucleus|cytoplasm|aging|plasma membrane|behavior|integral component of plasma membrane|response to hormone|regulation of muscle contraction|positive regulation of heart rate|negative regulation of autophagy|positive regulation of cardiac muscle hypertrophy|membrane|positive regulation of vasoconstriction|integral component of membra…	mmu04020,mmu04022,mmu04152,mmu04080,mmu04261,mmu04270,mmu04970	Calcium signaling pathway|cGMP - PKG signaling pathway|AMPK signaling pathway|Neuroactive ligand-receptor interaction|Adrenergic signaling in cardiomyocytes|Vascular smooth muscle contraction|Salivary secretion
Agbl4	13.1832172949796	8.53124301178249	18.998185148976	2.22689532143647	1.15503374366954	0.0346532612027188	0.203021720652309	Up	0.0407572565479467	0.0469818456484492	0.0601471503160133	0.0215193388825093	0.0753795940192699	0.0572044895141018	0.0818393518935337	0.140961257159683	0.136307377670111	GeneID:78933,Genbank:XM_011240657.2,MGI:MGI:1918244	ATP/GTP binding protein-like 4		GO:0035609,GO:0005515,GO:0035610,GO:0005737,GO:0036064,GO:0005794,GO:0005814,GO:0005829,GO:0005856,GO:0006508,GO:0042995,GO:0008233,GO:0046872,GO:0008237,GO:0051607,GO:0008270,GO:0015631,GO:0004180,GO:0016787,GO:0004181,GO:0035608	C-terminal protein deglutamylation|protein binding|protein side chain deglutamylation|cytoplasm|ciliary basal body|Golgi apparatus|centriole|cytosol|cytoskeleton|proteolysis|cell projection|peptidase activity|metal ion binding|metallopeptidase activity|defense response to virus|zinc ion binding|tubulin binding|carboxypeptidase activity|hydrolase activity|metallocarboxypeptidase activity|protein d…
Agr2	93.4856519838061	53.4450132070104	143.536450454801	2.68568462877605	1.4252899037179	0.012127019293524	0.102280730348324	Up	5.61967488639386	2.05648605075229	2.87209837394169	3.17905759609702	6.4010499812539	7.92917785209356	4.21605195615089	10.9520096050667	17.8993109098383	GeneID:23795,Genbank:NM_011783.2,MGI:MGI:1344405	anterior gradient 2		GO:0060480,GO:0005576,GO:0060548,GO:0005615,GO:0005739,GO:0005783,GO:0010628,GO:0070254,GO:0010811,GO:1903078,GO:0030154,GO:1903896,GO:0042803,GO:1903899,GO:0045742,GO:0002162,GO:0048546,GO:0048639,GO:0005154	lung goblet cell differentiation|extracellular region|negative regulation of cell death|extracellular space|mitochondrion|endoplasmic reticulum|positive regulation of gene expression|mucus secretion|positive regulation of cell-substrate adhesion|positive regulation of protein localization to plasma membrane|cell differentiation|positive regulation of IRE1-mediated unfolded protein response|protei…
Agrp	27.3430957935638	15.1894008822833	42.5352144326646	2.80032206420183	1.48559276063693	0.000201337054944403	0.00506302655089733	Up	0.471329571666869	1.02625723351563	1.13818962211826	1.18206750837237	1.22039824755184	2.64612192514826	2.47524100940493	3.26023950510692	2.26164903833313	GeneID:11604,Genbank:NM_001271806.1,MGI:MGI:892013	agouti related neuropeptide		GO:0005576,GO:0005615,GO:0005794,GO:0005796,GO:0007218,GO:0008343,GO:0009755,GO:0042755,GO:0043025,GO:0060259,GO:0005102,GO:2000253,GO:0005184	extracellular region|extracellular space|Golgi apparatus|Golgi lumen|neuropeptide signaling pathway|adult feeding behavior|hormone-mediated signaling pathway|eating behavior|neuronal cell body|regulation of feeding behavior|signaling receptor binding|positive regulation of feeding behavior|neuropeptide hormone activity	mmu04920	Adipocytokine signaling pathway
Agtr1b	9.91236904376777	14.8422551899303	3.7500113610646	0.252657787720075	-1.98474344577663	0.00748048985974268	0.0735912976923465	Down	0.236817315060845	0.58236773118649	0.508335995387909	0.300088032669925	0.350390474295442	0	0.0585257949838749	0.16380919264714	0.165287980698776	GeneID:11608,Genbank:NM_175086.3,MGI:MGI:87965	angiotensin II receptor, type 1b		GO:0043627,GO:0016323,GO:0001991,GO:0045777,GO:0017046,GO:0002035,GO:0071549,GO:0019229,GO:0004871,GO:0090190,GO:0004930,GO:0004945,GO:0005886,GO:0006954,GO:0031983,GO:0007165,GO:0038166,GO:0007186,GO:0042756,GO:0007204,GO:0012506,GO:0001568,GO:0043524,GO:0016020,GO:0001596,GO:0043621,GO:0016021,GO:0001822	response to estrogen|basolateral plasma membrane|regulation of systemic arterial blood pressure by circulatory renin-angiotensin|positive regulation of blood pressure|peptide hormone binding|brain renin-angiotensin system|cellular response to dexamethasone stimulus|regulation of vasoconstriction|signal transducer activity|positive regulation of branching involved in ureteric bud morphogenesis|G-p…	mmu04371,mmu04020,mmu04072,mmu04022,mmu04080,mmu04924,mmu04614,mmu04925,mmu04927,mmu04261,mmu04270,mmu05200,mmu04933,mmu04934	Apelin signaling pathway|Calcium signaling pathway|Phospholipase D signaling pathway|cGMP - PKG signaling pathway|Neuroactive ligand-receptor interaction|Renin secretion|Renin-angiotensin system|Aldosterone synthesis and secretion|Cortisol synthesis and secretion|Adrenergic signaling in cardiomyocytes|Vascular smooth muscle contraction|Pathways in cancer|AGE-RAGE signaling pathway in diabetic com…
Ahsg	36.1003828643455	24.7202457581544	50.3255542470843	2.03580315258328	1.02559806999838	0.0293860869859991	0.181966920472387	Up	0.738826225864198	0.860264970592109	1.15339221357764	1.02842256594713	0.894398300503412	0.502774817570001	2.98783074365499	2.24554199951318	1.64076159968421	GeneID:11625,Genbank:NM_013465.2,MGI:MGI:107189	alpha-2-HS-glycoprotein		GO:0032991,GO:0005576,GO:0045780,GO:0046627,GO:0005615,GO:0005794,GO:0006953,GO:0008584,GO:0010951,GO:0050727,GO:0030294,GO:0050766,GO:0030308,GO:0065003,GO:0030502,GO:0072562,GO:0001503,GO:0031012,GO:0004866,GO:0004869	protein-containing complex|extracellular region|positive regulation of bone resorption|negative regulation of insulin receptor signaling pathway|extracellular space|Golgi apparatus|acute-phase response|male gonad development|negative regulation of endopeptidase activity|regulation of inflammatory response|receptor signaling protein tyrosine kinase inhibitor activity|positive regulation of phagocy…
Aif1	177.317154894246	95.9999965900022	278.963602774551	2.9058709654538	1.53897064184447	0.0176387704931134	0.130003474719772	Up	6.76940799170864	2.98713425706941	4.87893873435381	5.73953601195791	6.33608586204087	24.8432161274535	9.6469734349854	14.5828918323668	8.10449214982155	GeneID:11629,Genbank:XM_006523504.3,MGI:MGI:1343098	allograft inflammatory factor 1		GO:0005737,GO:0005829,GO:0005856,GO:0005884,GO:0005886,GO:0043066,GO:0006911,GO:0043204,GO:0010629,GO:0045429,GO:0014739,GO:0046872,GO:0048471,GO:0048661,GO:0048662,GO:0051015,GO:0051017,GO:0001726,GO:0001774,GO:0001891,GO:0001934,GO:0003779,GO:0005509,GO:0005515,GO:0005634,GO:0016020,GO:0016601,GO:0030027,GO:0030041,GO:0030335,GO:0032587,GO:0071672,GO:0071673,GO:0042102,GO:0090026,GO:0042995,GO:…	cytoplasm|cytosol|cytoskeleton|actin filament|plasma membrane|negative regulation of apoptotic process|phagocytosis, engulfment|perikaryon|negative regulation of gene expression|positive regulation of nitric oxide biosynthetic process|positive regulation of muscle hyperplasia|metal ion binding|perinuclear region of cytoplasm|positive regulation of smooth muscle cell proliferation|negative regulat…
Alas2	1914.96348152818	770.18629835363	3345.93496049636	4.34431898833921	2.11913003914575	0.000644516839174986	0.0130275750402248	Up	30.3937612602504	16.2163468000706	22.1147220930386	25.448167751453	17.2328137730293	134.751950238307	62.160752557828	116.255345393939	45.4574937701005	GeneID:11656,Genbank:NM_009653.3,MGI:MGI:87990	aminolevulinic acid synthase 2, erythroid		GO:0030170,GO:0003870,GO:0030218,GO:0005739,GO:0033014,GO:0005743,GO:0005759,GO:0006778,GO:0006783,GO:0042541,GO:0006879,GO:0050662,GO:0008152,GO:0009058,GO:0016594,GO:0001666,GO:0016740,GO:0003824,GO:0016746	pyridoxal phosphate binding|5-aminolevulinate synthase activity|erythrocyte differentiation|mitochondrion|tetrapyrrole biosynthetic process|mitochondrial inner membrane|mitochondrial matrix|porphyrin-containing compound metabolic process|heme biosynthetic process|hemoglobin biosynthetic process|cellular iron ion homeostasis|coenzyme binding|metabolic process|biosynthetic process|glycine binding|r…	mmu00260,mmu00860	Glycine, serine and threonine metabolism|Porphyrin and chlorophyll metabolism
Alb	25.7638544567285	39.9829995763373	7.98992305721746	0.199833007575201	-2.32313319377899	0.0180957737323492	0.132517402023865	Down	0.493398132397511	2.09806146015615	1.8004614745913	0.963880528354609	0.194672708604189	0.0923339487871157	0.304839596871372	0.312848269670669	0.143487503865547	GeneID:11657,Genbank:NM_009654.4,MGI:MGI:87991	albumin		GO:0051659,GO:0019899,GO:0005604,GO:0070062,GO:0030170,GO:0005615,GO:0032991,GO:0005737,GO:0005783,GO:0005794,GO:0008144,GO:0042802,GO:0008270,GO:0043066,GO:0008289,GO:0043209,GO:0009267,GO:0046010,GO:0015643,GO:0003677,GO:0046872,GO:0019825,GO:0005504,GO:0051087,GO:0019836,GO:0005576	maintenance of mitochondrion location|enzyme binding|basement membrane|extracellular exosome|pyridoxal phosphate binding|extracellular space|protein-containing complex|cytoplasm|endoplasmic reticulum|Golgi apparatus|drug binding|identical protein binding|zinc ion binding|negative regulation of apoptotic process|lipid binding|myelin sheath|cellular response to starvation|positive regulation of cir…	mmu04918	Thyroid hormone synthesis
Aldh1b1	140.514222354856	68.090312784751	231.044109317488	3.39320088083412	1.76264684154447	4.11522375085216e-06	0.000211057086759064	Up	1.32523051807724	1.94630652008645	1.96754958110601	1.67929367369851	1.54684253490224	5.92449431172933	4.58514772969239	7.58804693822732	3.4685704290209	GeneID:72535,Genbank:NM_028270.4,MGI:MGI:1919785	aldehyde dehydrogenase 1 family, member B1		GO:0005739,GO:0008152,GO:0016491,GO:0043231,GO:0055114,GO:0004029,GO:0005654	mitochondrion|metabolic process|oxidoreductase activity|intracellular membrane-bounded organelle|oxidation-reduction process|aldehyde dehydrogenase (NAD) activity|nucleoplasm	mmu00010,mmu00053,mmu00620,mmu00071,mmu00561,mmu00280,mmu00310,mmu00330,mmu00340,mmu00380,mmu00410	Glycolysis / Gluconeogenesis|Ascorbate and aldarate metabolism|Pyruvate metabolism|Fatty acid degradation|Glycerolipid metabolism|Valine, leucine and isoleucine degradation|Lysine degradation|Arginine and proline metabolism|Histidine metabolism|Tryptophan metabolism|beta-Alanine metabolism
Amica1	250.601392885256	148.831464441793	377.813803439584	2.53853447492849	1.34399585292577	0.0457847151190978	0.237476807373389	Up	2.38133299887576	1.89925597801123	1.9341219429582	2.25637078100478	2.31082665641926	9.07338832695263	3.0061737551825	5.3867719911674	2.65031954165266	GeneID:270152,Genbank:XM_006510382.3,MGI:MGI:2685484	adhesion molecule, interacts with CXADR antigen 1		GO:0060054,GO:0005886,GO:0072672,GO:0005923,GO:0007155,GO:0007157,GO:0016020,GO:0016021,GO:0030054,GO:0030593,GO:0035696,GO:0042803,GO:0046629,GO:0002376,GO:0050839,GO:0005178,GO:0050900	positive regulation of epithelial cell proliferation involved in wound healing|plasma membrane|neutrophil extravasation|bicellular tight junction|cell adhesion|heterophilic cell-cell adhesion via plasma membrane cell adhesion molecules|membrane|integral component of membrane|cell junction|neutrophil chemotaxis|monocyte extravasation|protein homodimerization activity|gamma-delta T cell activation|…
Amigo3	70.3465574568571	37.8607374398699	110.953832478091	2.93057769026044	1.55118508400707	0.00061190047348032	0.0125532134401515	Up	0.779765011482098	0.737520754339792	0.922730779201872	1.01343138992108	0.808594108816486	3.29265112536799	1.40824385850012	2.76601129857183	1.81413795882168	GeneID:320844,Genbank:NM_177275.4,MGI:MGI:2444854	adhesion molecule with Ig like domain 3		GO:0007157,GO:0007399,GO:0007420,GO:0016020,GO:0016021,GO:0051965,GO:0098609,GO:0003674,GO:0007155	heterophilic cell-cell adhesion via plasma membrane cell adhesion molecules|nervous system development|brain development|membrane|integral component of membrane|positive regulation of synapse assembly|cell-cell adhesion|molecular_function|cell adhesion
Ankle1	27.9209789926779	39.3522149120254	13.6319340934935	0.346408305707026	-1.52945457342929	0.00163577608194693	0.0257226852920901	Down	1.28136788164222	0.420142311444017	0.71512933302782	0.577319897976998	0.79205986493456	0.277094924938753	0.337781940404246	0.177267306760791	0.198741764426675	GeneID:234396,Genbank:XM_006509662.3,MGI:MGI:1918775	ankyrin repeat and LEM domain containing 1		GO:0046637,GO:0005639,GO:0070197,GO:0005737,GO:1905453,GO:0006281,GO:0006611,GO:0006974,GO:0006998,GO:0008340,GO:1905456,GO:0016787,GO:2001020,GO:0031490,GO:2001022,GO:0033081,GO:0043249,GO:0004518,GO:0045577,GO:0004519,GO:0045950,GO:0005634	regulation of alpha-beta T cell differentiation|integral component of nuclear inner membrane|meiotic attachment of telomere to nuclear envelope|cytoplasm|regulation of myeloid progenitor cell differentiation|DNA repair|protein export from nucleus|cellular response to DNA damage stimulus|nuclear envelope organization|determination of adult lifespan|regulation of lymphoid progenitor cell differenti…
Ankrd1	1001.11349558647	615.456865593012	1483.18428307829	2.40989152285951	1.26896820746982	6.41514521679041e-05	0.00200886006780012	Up	14.9509278442546	22.0492589373577	17.0356928480428	23.4839996573125	22.220566133342	58.3659369146739	32.4638108298318	49.0517887797927	39.7766383987764	GeneID:107765,Genbank:NM_013468.3,MGI:MGI:1097717	ankyrin repeat domain 1 (cardiac muscle)		GO:0005634,GO:0005667,GO:0005737,GO:0035914,GO:0005829,GO:0006357,GO:0035994,GO:0042826,GO:0043065,GO:0043517,GO:0045445,GO:0050714,GO:0055008,GO:0061629,GO:0000122,GO:0001085,GO:0001105,GO:0001650,GO:0002039,GO:0003677,GO:0003712,GO:0003714,GO:0005515,GO:0008134,GO:0010976,GO:0030016,GO:0031432,GO:0031674,GO:0070412,GO:0071222,GO:0035690,GO:0071260,GO:0071347,GO:0071356,GO:0071560,GO:2000279	nucleus|transcription factor complex|cytoplasm|skeletal muscle cell differentiation|cytosol|regulation of transcription by RNA polymerase II|response to muscle stretch|histone deacetylase binding|positive regulation of apoptotic process|positive regulation of DNA damage response, signal transduction by p53 class mediator|myoblast differentiation|positive regulation of protein secretion|cardiac mu…
Anks1b	6.71177292954779	2.55090782349991	11.9128543121076	4.67004499432006	2.22343644988563	0.00645511105286502	0.0667261222916167	Up	0.00916781059205977	0.00939373361324524	0.00655966691968891	0.00968098638872354	0.00904301416411003	0.0457507557279109	0.0264329899270542	0.042276516001131	0.0391033201122229	GeneID:77531,Genbank:XM_006514307.3,MGI:MGI:1924781	ankyrin repeat and sterile alpha motif domain containing 1B		GO:0005829,GO:0005886,GO:0016020,GO:0030054,GO:0042995,GO:0043231,GO:0045202,GO:0045211,GO:0046875,GO:0097120,GO:1900383,GO:0005515,GO:0005634,GO:0005737	cytosol|plasma membrane|membrane|cell junction|cell projection|intracellular membrane-bounded organelle|synapse|postsynaptic membrane|ephrin receptor binding|receptor localization to synapse|regulation of synaptic plasticity by receptor localization to synapse|protein binding|nucleus|cytoplasm
Ankub1	17.4497275928378	9.53915752012514	27.3379401837287	2.86586526389283	1.51897078416986	0.00233933526620146	0.0336890291592524	Up	0.31795989367777	0.177706583123564	0.310232342836226	0.091570353345982	0.655775327314126	0.829430770201941	0.785789482736881	1.16632952259516	0.57161701795761	GeneID:242037,Genbank:NM_001033349.2,MGI:MGI:2685256	ankrin repeat and ubiquitin domain containing 1		GO:0003674,GO:0005575,GO:0008150	molecular_function|cellular_component|biological_process
Aoc1	204.447819345878	123.913152428207	305.116152992967	2.46233871880345	1.30002923230406	2.09145400250981e-10	3.71766201171621e-08	Up	2.82961683720701	1.83021297687821	2.2776988843781	1.73677906003584	3.6633171743904	6.28818278357333	5.15731341077731	5.54562014833897	5.88369636198479	GeneID:76507,Genbank:NM_029638.2,MGI:MGI:1923757	amine oxidase, copper-containing 1		GO:0055114,GO:0042803,GO:0005615,GO:0070062,GO:0044877,GO:0005886,GO:0071280,GO:0046677,GO:0005923,GO:0071420,GO:0008131,GO:0008144,GO:0008201,GO:0008270,GO:0046872,GO:0009308,GO:0097185,GO:0048038,GO:0015898,GO:0052597,GO:0016491,GO:0052598,GO:0035874,GO:0005507,GO:0052599,GO:0038023,GO:0005509,GO:0052600,GO:0042493,GO:0005576	oxidation-reduction process|protein homodimerization activity|extracellular space|extracellular exosome|protein-containing complex binding|plasma membrane|cellular response to copper ion|response to antibiotic|bicellular tight junction|cellular response to histamine|primary amine oxidase activity|drug binding|heparin binding|zinc ion binding|metal ion binding|amine metabolic process|cellular resp…	mmu00330,mmu00340,mmu00380	Arginine and proline metabolism|Histidine metabolism|Tryptophan metabolism
Apln	612.019319101838	827.742060166064	342.365892771556	0.413614227483945	-1.27364228262063	2.49721870076131e-09	3.59341843361137e-07	Down	13.4056805467464	14.0504771218489	14.8732362426929	18.6928407118804	14.2268846895997	2.80090399349683	5.1890516638975	8.52805157607694	7.32743460813775	GeneID:30878,Genbank:NM_013912.3,MGI:MGI:1353624	apelin		GO:1905564,GO:0051466,GO:0042327,GO:0005179,GO:0060183,GO:0042756,GO:0005576,GO:0043576,GO:0005615,GO:0060976,GO:0007165,GO:0007186,GO:0007631,GO:0045776,GO:0008284,GO:0097755,GO:0045823,GO:0010629,GO:1902895,GO:0045906,GO:0023052,GO:1904022,GO:0048471,GO:0031652,GO:0001664,GO:0050878,GO:0031704,GO:0002026,GO:1904706,GO:0051461,GO:0040037,GO:0005102	positive regulation of vascular endothelial cell proliferation|positive regulation of corticotropin-releasing hormone secretion|positive regulation of phosphorylation|hormone activity|apelin receptor signaling pathway|drinking behavior|extracellular region|regulation of respiratory gaseous exchange|extracellular space|coronary vasculature development|signal transduction|G-protein coupled receptor…	mmu04371,mmu04080	Apelin signaling pathway|Neuroactive ligand-receptor interaction
Aplnr	1243.76585036098	1768.25988843358	588.14830277022	0.332614174317573	-1.58807844465682	1.49452426461257e-12	3.98488521201331e-10	Down	26.634964358539	29.937143736204	27.606474185219	29.8733889632491	27.90474737567	1.38827356332951	11.4760561267645	15.7231392537607	7.98232578953847	GeneID:23796,Genbank:NM_011784.3,MGI:MGI:1346086	apelin receptor		GO:1903589,GO:0005886,GO:1904325,GO:0007165,GO:0007186,GO:0007275,GO:0007369,GO:0007512,GO:0016020,GO:0016021,GO:0043951,GO:0045766,GO:0050878,GO:0001570,GO:0051281,GO:0004871,GO:0060976,GO:0004930	positive regulation of blood vessel endothelial cell proliferation involved in sprouting angiogenesis|plasma membrane|positive regulation of inhibitory G-protein coupled receptor phosphorylation|signal transduction|G-protein coupled receptor signaling pathway|multicellular organism development|gastrulation|adult heart development|membrane|integral component of membrane|negative regulation of cAMP…	mmu04371,mmu04080	Apelin signaling pathway|Neuroactive ligand-receptor interaction
Apob	26.5959454282578	41.3543825552452	8.14789901952369	0.197026252505135	-2.34354022238542	2.87297397877617e-07	2.23561764846312e-05	Down	0.167746547672764	0.157556976509626	0.247550440643541	0.107019847745135	0.134438772809954	0.0261599104337405	0.0561383415971865	0.00805778946120945	0.0325221247334544	GeneID:238055,Genbank:XM_006515078.2,MGI:MGI:88052	apolipoprotein B		GO:0006629,GO:0006642,GO:0006869,GO:0007283,GO:0007399,GO:0017127,GO:0008201,GO:0019433,GO:0008202,GO:0008203,GO:0030301,GO:0030317,GO:0031983,GO:0042632,GO:0033344,GO:0034359,GO:0034361,GO:0042953,GO:0043025,GO:0043231,GO:0001701,GO:0045540,GO:0005319,GO:0048844,GO:0005543,GO:0050750,GO:0005576,GO:0005615,GO:0005737,GO:0005783,GO:0005829,GO:0008289,GO:0009566,GO:0009743,GO:0009791,GO:0010628,GO:…	lipid metabolic process|triglyceride mobilization|lipid transport|spermatogenesis|nervous system development|cholesterol transporter activity|heparin binding|triglyceride catabolic process|steroid metabolic process|cholesterol metabolic process|cholesterol transport|flagellated sperm motility|vesicle lumen|cholesterol homeostasis|cholesterol efflux|mature chylomicron|very-low-density lipoprotein …	mmu04975,mmu04979,mmu04977	Fat digestion and absorption|Cholesterol metabolism|Vitamin digestion and absorption
Apod	493.589497875448	165.951268278541	903.137284871582	5.44218368584993	2.44418565158805	0.000852567251397429	0.0161019758698821	Up	6.44751696912111	4.11958247132378	3.6835977216417	4.504431335132	4.13504685186132	18.2898682952823	13.6620905750967	44.852560286522	17.2816792432919	GeneID:11815,Genbank:NM_001301354.1,MGI:MGI:88056	apolipoprotein D		GO:2000098,GO:0042308,GO:0005615,GO:2000405,GO:0043025,GO:0005622,GO:0048471,GO:0005737,GO:0005783,GO:0006006,GO:0006629,GO:0006869,GO:0048662,GO:0007568,GO:0051895,GO:0008289,GO:0060588,GO:0010642,GO:0015485,GO:0000302,GO:0071638,GO:0022626,GO:1900016,GO:0030425,GO:0005576	negative regulation of smooth muscle cell-matrix adhesion|negative regulation of protein import into nucleus|extracellular space|negative regulation of T cell migration|neuronal cell body|intracellular|perinuclear region of cytoplasm|cytoplasm|endoplasmic reticulum|glucose metabolic process|lipid metabolic process|lipid transport|negative regulation of smooth muscle cell proliferation|aging|negat…
Apol11b	39.6321150032107	17.4657117195634	67.3401191077698	3.85556112393301	1.94694083985615	0.0402775181065861	0.221026537769525	Up	1.33476547756559	0.0759810111118981	0.344875205816041	0.261014829906956	0.414483938464085	3.20713464897513	0.824667430583434	2.13720428180244	0.690079328264991	GeneID:328563,Genbank:NM_001143686.1,MGI:MGI:3036248	apolipoprotein L 11b		GO:0008289,GO:0016020,GO:0050896,GO:0003674,GO:0005575,GO:0008150	lipid binding|membrane|response to stimulus|molecular_function|cellular_component|biological_process
Apol6	331.865222479978	48.9091222148022	685.560347811449	14.0170241616801	3.80910819010722	0.0051105626524675	0.0574455123694285	Up	1.15323845131826	0.688053903094078	0.595364635654866	1.03281087691492	0.547171159649113	22.2189996659297	11.0033703583881	5.52000451761882	2.44529401936449	GeneID:71939,Genbank:XM_006521421.3,MGI:MGI:1919189	apolipoprotein L 6		GO:0008289,GO:0016020,GO:0050896,GO:0003674,GO:0005575,GO:0008150	lipid binding|membrane|response to stimulus|molecular_function|cellular_component|biological_process
Apol7a	109.01496792544	19.1029397148227	221.405003188711	11.5901011307131	3.53482124968229	0.00138661063815989	0.0227311369624565	Up	0.279017936133299	0.207922760265635	0.313072334600279	0.214280870089741	0.350279766404669	5.58543234081123	0.62686396523013	2.51484634146114	2.83261297728328	GeneID:75761,Genbank:NM_001164640.1,MGI:MGI:1923011	apolipoprotein L 7a		GO:0050896,GO:0005575,GO:0008289,GO:0016020	response to stimulus|cellular_component|lipid binding|membrane
Apol8	24.4810772141981	3.79657966359576	50.336699152451	13.2584335408827	3.72883842868644	2.15749034133069e-05	0.000841927643391649	Up	0.162773996792549	0.0909737717445718	0	0.0468778380487725	0.0145962038865408	1.32922189837191	0.548551579585475	0.750617326881548	0.464764209988714	GeneID:239552,Genbank:XM_006520941.3,MGI:MGI:2444921	apolipoprotein L 8		GO:0016020,GO:0050896,GO:0003674,GO:0008150,GO:0008289	membrane|response to stimulus|molecular_function|biological_process|lipid binding
Apol9a	426.287181173883	87.6468899025643	849.58754526303	9.69329939952808	3.27698781291977	0.000153860275832387	0.00404125788013819	Up	2.67189959270658	1.98620600196306	2.22103022116768	3.0980752484948	2.94559064769376	33.0402836000684	5.27608081874082	35.5443020946232	18.8315040390046	GeneID:223672,Genbank:NM_001162883.1,MGI:MGI:3606001	apolipoprotein L 9a		GO:0008289,GO:0016020,GO:0050896,GO:0003674,GO:0005575,GO:0008150	lipid binding|membrane|response to stimulus|molecular_function|cellular_component|biological_process
Apol9b	624.138179531987	160.581485146037	1203.58404751442	7.49516076787964	2.90595942367483	0.000761253949919953	0.0148731631099124	Up	4.78356602079049	2.68789072086187	3.39509049059268	6.54500297084393	5.83464239122685	45.3050040552599	6.54651129414724	51.7377843020063	25.3395448063185	GeneID:71898,Genbank:NM_173743.4,MGI:MGI:1919148	apolipoprotein L 9b		GO:0008289,GO:0016020,GO:0050896,GO:0003674,GO:0005575,GO:0008150	lipid binding|membrane|response to stimulus|molecular_function|cellular_component|biological_process
Apold1	140.588503727086	57.1958297499713	244.829346198479	4.28054540459922	2.09779462895823	6.26960485436312e-21	4.21015576349843e-18	Up	0.820574881184185	0.761475955455173	1.27950058498072	0.99730078599985	1.13011241930798	2.70422630765675	4.30455974601635	4.39087448268872	4.89877873124207	GeneID:381823,Genbank:NM_001109914.1,MGI:MGI:2685921	apolipoprotein L domain containing 1		GO:0005829,GO:0008150,GO:0008289,GO:0016020,GO:0045601,GO:0050896,GO:0001525,GO:0003674,GO:0005654	cytosol|biological_process|lipid binding|membrane|regulation of endothelial cell differentiation|response to stimulus|angiogenesis|molecular_function|nucleoplasm
Arc	84.0074038894165	21.7449705035377	161.835445621765	7.4424311403612	2.89577396827131	3.27142795439438e-08	3.40886553109911e-06	Up	0.465397506119574	0.272495046062416	0.374621527035872	0.315931189674238	0.606618042662212	1.43082908609207	4.29255807495085	3.60244564036836	2.3201915303058	GeneID:11838,Genbank:NM_001276684.1,MGI:MGI:88067	activity regulated cytoskeletal-associated protein		GO:0061001,GO:0016020,GO:0005737,GO:1900271,GO:0016477,GO:0005768,GO:0022604,GO:0005856,GO:2000969,GO:0005886,GO:0006897,GO:0007010,GO:0030054,GO:0031410,GO:0007275,GO:0042995,GO:0007492,GO:0045202,GO:0009952,GO:0003779,GO:0045211,GO:0015629,GO:0005515,GO:0048168	regulation of dendritic spine morphogenesis|membrane|cytoplasm|regulation of long-term synaptic potentiation|cell migration|endosome|regulation of cell morphogenesis|cytoskeleton|positive regulation of AMPA receptor activity|plasma membrane|endocytosis|cytoskeleton organization|cell junction|cytoplasmic vesicle|multicellular organism development|cell projection|endoderm development|synapse|anteri…	mmu05031	Amphetamine addiction
Areg	138.356273056314	71.2272289124653	222.267578236125	3.1205422649431	1.6417967518334	1.99889708128697e-12	5.17742899725914e-10	Up	2.84562804359038	3.30166155528187	3.18885654851633	3.27005394064008	4.16906025676509	7.72686961059981	8.3769921220253	12.7846446094037	10.855520533188	GeneID:11839,Genbank:NM_009704.4,MGI:MGI:88068	amphiregulin		GO:0050731,GO:0009986,GO:0005615,GO:0051384,GO:0014009,GO:0060598,GO:0016020,GO:0005622,GO:0060744,GO:0005634,GO:0005737,GO:0007173,GO:0016021,GO:0007186,GO:0060749,GO:0031175,GO:0008083,GO:0060750,GO:0032355,GO:0042327,GO:0008284,GO:0005125,GO:0045668,GO:0005154,GO:0045740	positive regulation of peptidyl-tyrosine phosphorylation|cell surface|extracellular space|response to glucocorticoid|glial cell proliferation|dichotomous subdivision of terminal units involved in mammary gland duct morphogenesis|membrane|intracellular|mammary gland branching involved in thelarche|nucleus|cytoplasm|epidermal growth factor receptor signaling pathway|integral component of membrane|G…	mmu04010,mmu04012,mmu04390,mmu04151,mmu05210	MAPK signaling pathway|ErbB signaling pathway|Hippo signaling pathway|PI3K-Akt signaling pathway|Colorectal cancer
Arhgef37	176.898297078513	112.804014872276	257.016149836308	2.27843087081004	1.18804059884621	0.0309837116936734	0.18863857512357	Up	1.05863397621935	0.782549421255929	1.50951749754758	0.718644786744121	0.738415095012087	3.33959424109592	1.4482827694608	2.04860968431864	1.24905829435749	GeneID:328967,Genbank:XM_006526028.3,MGI:MGI:3045339	Rho guanine nucleotide exchange factor (GEF) 37		GO:0005737,GO:0007264,GO:0035023,GO:0043547,GO:0005085,GO:0005089,GO:0005575	cytoplasm|small GTPase mediated signal transduction|regulation of Rho protein signal transduction|positive regulation of GTPase activity|guanyl-nucleotide exchange factor activity|Rho guanyl-nucleotide exchange factor activity|cellular_component
Arid5a	1174.37381163973	444.456130453944	2086.77091312196	4.69511110352027	2.23115929773021	0.00297921194882552	0.0395143320001137	Up	3.78301139912604	3.73902451455298	4.64405305798012	4.42782979529914	4.35068268379248	32.5155026586592	12.9274569784341	16.4994281374192	10.4368771404283	GeneID:214855,Genbank:NM_001290726.1,MGI:MGI:2443039	AT rich interactive domain 5A (MRF1-like)	ARID	GO:1905078,GO:0045087,GO:0006357,GO:0003677,GO:2000318,GO:0045944,GO:0008134,GO:0003682,GO:2000556,GO:0046965,GO:0003714,GO:2000778,GO:0046966,GO:0003723,GO:0005515,GO:0005634,GO:0030331,GO:0050681,GO:0035066,GO:0005654,GO:0071222,GO:0035613,GO:0005667,GO:0071391,GO:0005730,GO:0000122,GO:1902715,GO:0043565,GO:0006351,GO:0002062,GO:1904469,GO:0044212,GO:0006355,GO:0002376	positive regulation of interleukin-17 secretion|innate immune response|regulation of transcription by RNA polymerase II|DNA binding|positive regulation of T-helper 17 type immune response|positive regulation of transcription by RNA polymerase II|transcription factor binding|chromatin binding|positive regulation of T-helper 1 cell cytokine production|retinoid X receptor binding|transcription corep…
Arl9	14.4770931878266	8.73650222038593	21.6528318971274	2.47843259818583	1.30942802476133	0.016611666564232	0.124560019220881	Up	0.319595115988113	0.357241005387827	0.249462258765221	0.214763002047443	0.28658603745231	0.869944084343979	0.430816737704158	0.53592127483948	0.811138958994906	GeneID:384185,Genbank:XM_006535051.3,MGI:MGI:1915496	ADP-ribosylation factor-like 9		GO:0003674,GO:0005575,GO:0008150	molecular_function|cellular_component|biological_process
Arntl	321.934220619973	429.839032594665	187.053205651609	0.435170357895345	-1.20034780570221	2.20463844452146e-06	0.000126724331289119	Down	5.38823396443169	5.32648414046202	4.21111721044153	3.20769775462042	3.72755487902498	2.30092785466157	2.04434951768843	1.59464928585383	1.19889626540632	GeneID:11865,Genbank:XM_006507246.3,MGI:MGI:1096381	aryl hydrocarbon receptor nuclear translocator-like	bHLH	GO:0003677,GO:0003700,GO:0005515,GO:0005634,GO:0005654,GO:0032922,GO:0005667,GO:0005737,GO:0033391,GO:0042176,GO:0042634,GO:0042753,GO:0046983,GO:0043161,GO:0048511,GO:0043231,GO:0050767,GO:0043425,GO:0050796,GO:0051726,GO:0051775,GO:0000060,GO:0051879,GO:0000976,GO:0060137,GO:0000982,GO:0070491,GO:0001046,GO:0001047,GO:0001077,GO:0001190,GO:0006351,GO:0006355,GO:0007283,GO:0007623,GO:0008134,GO:…	DNA binding|DNA binding transcription factor activity|protein binding|nucleus|nucleoplasm|circadian regulation of gene expression|transcription factor complex|cytoplasm|chromatoid body|regulation of protein catabolic process|regulation of hair cycle|positive regulation of circadian rhythm|protein dimerization activity|proteasome-mediated ubiquitin-dependent protein catabolic process|rhythmic proc…	mmu04728,mmu04710,mmu05168	Dopaminergic synapse|Circadian rhythm|Herpes simplex infection
Artn	47.7882325446508	32.9761276114067	66.303363711206	2.01064735351979	1.00766007023537	0.001008327723029	0.018191034772377	Up	0.301373805707546	0.358607127779367	0.375624338006905	0.46196630459536	0.306860766679338	0.53366550744492	0.780838175810198	0.537970686980358	0.916020932421351	GeneID:11876,Genbank:XM_006502694.3,MGI:MGI:1333791	artemin		GO:0005615,GO:0007166,GO:0007411,GO:0007422,GO:0008083,GO:0030116,GO:0050930,GO:0061146,GO:0097021,GO:0005102,GO:0005515,GO:0005576	extracellular space|cell surface receptor signaling pathway|axon guidance|peripheral nervous system development|growth factor activity|glial cell-derived neurotrophic factor receptor binding|induction of positive chemotaxis|Peyer's patch morphogenesis|lymphocyte migration into lymphoid organs|signaling receptor binding|protein binding|extracellular region
Ass1	516.406373828925	339.782904521678	737.185710462984	2.16957857694677	1.11741483806457	0.00832141058580083	0.079075207196622	Up	13.9347460833678	11.1478103433791	12.647094127314	11.2582689607948	10.6393528925428	36.9088401306525	17.8736557845788	21.7430506489998	19.5096906267552	GeneID:11898,Genbank:NM_007494.3,MGI:MGI:88090	argininosuccinate synthetase 1		GO:0005524,GO:0005634,GO:0005737,GO:0005739,GO:0005741,GO:0005764,GO:0042802,GO:0005783,GO:0043005,GO:0005829,GO:0043025,GO:0006526,GO:0043204,GO:0043209,GO:0045429,GO:0051384,GO:0070852,GO:0071499,GO:1903038,GO:0000050,GO:0000052,GO:0000053,GO:0000166,GO:0004055,GO:0005515,GO:0006531,GO:0007623,GO:0008652,GO:0010043,GO:0010046,GO:0015643,GO:0016597,GO:0016874	ATP binding|nucleus|cytoplasm|mitochondrion|mitochondrial outer membrane|lysosome|identical protein binding|endoplasmic reticulum|neuron projection|cytosol|neuronal cell body|arginine biosynthetic process|perikaryon|myelin sheath|positive regulation of nitric oxide biosynthetic process|response to glucocorticoid|cell body fiber|cellular response to laminar fluid shear stress|negative regulation o…	mmu00250,mmu00220,mmu05418	Alanine, aspartate and glutamate metabolism|Arginine biosynthesis|Fluid shear stress and atherosclerosis
Asxl3	8.8021891386343	13.9919662025389	2.31496780875351	0.165449785630088	-2.59553467250623	0.00101869856790081	0.0182987911769707	Down	0.0259536680311982	0.0177288307696083	0.0201176388385446	0.0213161247530287	0.0284448609330767	0.00539659894082311	0.00356336335054815	0.0033245265255689	0.00167726935012275	GeneID:211961,Genbank:XM_006525739.2,MGI:MGI:2685175	additional sex combs like 3 (Drosophila)		GO:0003682,GO:0005575,GO:0005634,GO:0006351,GO:0006355,GO:0008150,GO:0009887,GO:0035517,GO:0042975,GO:0045944,GO:0000790,GO:0046872,GO:0003674,GO:0003677	chromatin binding|cellular_component|nucleus|transcription, DNA-templated|regulation of transcription, DNA-templated|biological_process|animal organ morphogenesis|PR-DUB complex|peroxisome proliferator activated receptor binding|positive regulation of transcription by RNA polymerase II|nuclear chromatin|metal ion binding|molecular_function|DNA binding
Atf3	1928.53653479524	188.352850430472	4103.76614025121	21.7876508418759	4.44543874744592	1.92465452861538e-18	9.97026035952155e-16	Up	4.83500221456243	4.26900290960415	5.16164164016936	6.02900688600561	6.97620285907558	152.471231778042	101.407366697203	104.394692565825	85.3526816203384	GeneID:11910,Genbank:NM_007498.3,MGI:MGI:109384	activating transcription factor 3	TF_bZIP	GO:1990622,GO:0042802,GO:0006355,GO:0000977,GO:0042803,GO:0006357,GO:0000978,GO:0044212,GO:0045892,GO:0000982,GO:0001078,GO:0003677,GO:0003700,GO:0008284,GO:0005634,GO:0045944,GO:0010628,GO:0046982,GO:0070373,GO:0030968,GO:0005730,GO:0000122,GO:1903984,GO:0034198,GO:0006094,GO:1990440,GO:0035914,GO:0006351,GO:0000976	CHOP-ATF3 complex|identical protein binding|regulation of transcription, DNA-templated|RNA polymerase II regulatory region sequence-specific DNA binding|protein homodimerization activity|regulation of transcription by RNA polymerase II|RNA polymerase II proximal promoter sequence-specific DNA binding|transcription regulatory region DNA binding|negative regulation of transcription, DNA-templated|t…	mmu05166	HTLV-I infection
Atf4	4950.92479354538	3405.85368854129	6882.2636748005	2.02071618577019	1.01486670611392	9.62097786155885e-09	1.21137465005502e-06	Up	107.662985312873	101.261803661299	108.135203532163	103.369956047741	107.310721982684	235.49701150755	178.209508908868	198.952975295927	188.356318228074	GeneID:11911,Genbank:NM_009716.3,MGI:MGI:88096	activating transcription factor 4	TF_bZIP	GO:0003677,GO:0003700,GO:0005515,GO:0005634,GO:0005667,GO:0008022,GO:0005737,GO:0008134,GO:0010575,GO:0005813,GO:0010628,GO:0016020,GO:0019901,GO:0043005,GO:0032590,GO:0043065,GO:0032922,GO:0043267,GO:0032991,GO:0043522,GO:0043525,GO:0043565,GO:0044212,GO:0000977,GO:1990037,GO:0000978,GO:1990440,GO:0045893,GO:0000981,GO:0001046,GO:1990589,GO:0001077,GO:0001085,GO:1990590,GO:1990617,GO:0005856,GO:…	DNA binding|DNA binding transcription factor activity|protein binding|nucleus|transcription factor complex|protein C-terminus binding|cytoplasm|transcription factor binding|positive regulation of vascular endothelial growth factor production|centrosome|positive regulation of gene expression|membrane|protein kinase binding|neuron projection|dendrite membrane|positive regulation of apoptotic proces…	mmu04141,mmu04010,mmu04668,mmu04022,mmu04151,mmu04137,mmu04210,mmu04911,mmu04922,mmu04912,mmu04915,mmu04926,mmu04918,mmu04925,mmu04927,mmu04261,mmu04725,mmu04728,mmu04720,mmu04722,mmu04211,mmu05203,mmu05215,mmu05030,mmu05031,mmu05034,mmu04932,mmu04934,mmu05166,mmu05161	Protein processing in endoplasmic reticulum|MAPK signaling pathway|TNF signaling pathway|cGMP - PKG signaling pathway|PI3K-Akt signaling pathway|Mitophagy - animal|Apoptosis|Insulin secretion|Glucagon signaling pathway|GnRH signaling pathway|Estrogen signaling pathway|Relaxin signaling pathway|Thyroid hormone synthesis|Aldosterone synthesis and secretion|Cortisol synthesis and secretion|Adrenergi…
Avil	60.7320060429711	40.2529061076389	86.3308809621363	2.14471175649485	1.10078376641079	0.000113815875932669	0.0031890922562417	Up	0.644681318136092	0.598250487491576	0.430814756091253	0.552321117705745	0.527921647938466	1.03193128027246	1.51807931397947	0.855406640088434	1.08952327277276	GeneID:11567,Genbank:XM_006513097.3,MGI:MGI:1333798	advillin		GO:0005856,GO:0007010,GO:0007015,GO:0007399,GO:0010976,GO:0042995,GO:0043005,GO:0051015,GO:0051693,GO:0060271,GO:0003779,GO:0005515,GO:0005737	cytoskeleton|cytoskeleton organization|actin filament organization|nervous system development|positive regulation of neuron projection development|cell projection|neuron projection|actin filament binding|actin filament capping|cilium assembly|actin binding|protein binding|cytoplasm
B2m	1146.18918343747	547.59483871896	1894.43211433561	3.45955071228837	1.79058468894836	0.00135797820169281	0.02242395516839	Up	45.6890983520832	36.0676015055018	35.3622927999068	39.4232783478698	26.0699769500615	188.599838701078	103.687245146747	105.892078817169	70.2439563241874	GeneID:12010,Genbank:NM_009735.3,MGI:MGI:88127	beta-2 microglobulin		GO:1904437,GO:0045646,GO:0009897,GO:0002474,GO:1990712,GO:0048260,GO:0010977,GO:0002481,GO:0055072,GO:0019885,GO:0002726,GO:0071281,GO:0005515,GO:0005576,GO:0005615,GO:0032092,GO:0005794,GO:0071283,GO:0033077,GO:0005829,GO:1900121,GO:0033216,GO:0005886,GO:1900122,GO:0042026,GO:0006826,GO:0001916,GO:1900390,GO:0042612,GO:0006955,GO:0002237,GO:1904434,GO:0042802,GO:0006968,GO:0002376	positive regulation of transferrin receptor binding|regulation of erythrocyte differentiation|external side of plasma membrane|antigen processing and presentation of peptide antigen via MHC class I|HFE-transferrin receptor complex|positive regulation of receptor-mediated endocytosis|negative regulation of neuron projection development|antigen processing and presentation of exogenous protein antig…	mmu04612	Antigen processing and presentation
B430306N03Rik	175.559140611019	78.9748411488119	296.289514938778	3.75169497815742	1.90754253803776	0.0134284253164873	0.109326798119996	Up	1.22433798719167	0.556244750362501	1.63635227665737	0.792798451447285	0.934236628223682	6.41251093899433	1.85542192616417	3.83496596034612	2.04228156796764	GeneID:320148,Genbank:XM_006524395.3,MGI:MGI:2443478	RIKEN cDNA B430306N03 gene		GO:0003674,GO:0005575,GO:0008150	molecular_function|cellular_component|biological_process
BC016579	7.83043748683812	3.63772800955115	13.0713243334468	3.5932659888609	1.84529573372781	0.0133863914169205	0.109279001702019	Up	0.0291875301627804	0.0398757341133242	0.0417679824759985	0.0308213263558328	0.0575804323239429	0.157794584121265	0.120220897273612	0.168244516175569	0.0905404502003499	GeneID:212998,Genbank:XM_006521973.2,MGI:MGI:2384848	cDNA sequence, BC016579		GO:0008150,GO:0016020,GO:0016021,GO:0003674,GO:0005575,GO:0005783	biological_process|membrane|integral component of membrane|molecular_function|cellular_component|endoplasmic reticulum
BC048546	1254.40658217873	566.991267974533	2113.67572493398	3.72788055887471	1.89835563684852	9.7558022040173e-10	1.5118158099234e-07	Up	7.02388159339563	4.65751630055436	5.4593100211365	5.53135871599417	11.8709329263984	26.8964193807924	17.117736136961	28.6593968781396	24.0207977160848	GeneID:232400,Genbank:NM_001001179.3,MGI:MGI:3039594	cDNA sequence BC048546		GO:0005576,GO:0005615,GO:0010466,GO:0030414,GO:0004866,GO:0004867,GO:0005575	extracellular region|extracellular space|negative regulation of peptidase activity|peptidase inhibitor activity|endopeptidase inhibitor activity|serine-type endopeptidase inhibitor activity|cellular_component
Barx2	64.3883212392728	33.5553746385217	102.929504490212	3.06745210265208	1.61704081681212	7.39799064810716e-09	9.44598369301626e-07	Up	1.07878154475456	0.930834557124433	0.914068159210922	1.28905766164713	1.14810430972659	2.62092310912305	3.64827127592392	2.68372078934483	3.56656577447509	GeneID:12023,Genbank:NM_013800.2,MGI:MGI:109617	BarH-like homeobox 2	Homeobox	GO:0043565,GO:0005667,GO:0001228,GO:0045944,GO:0005829,GO:0006351,GO:0001502,GO:0048513,GO:0003677,GO:0006355,GO:0006357,GO:0003682,GO:0007399,GO:0003700,GO:0009888,GO:0005515,GO:0000122,GO:0014902,GO:0005634,GO:0000977,GO:0042637,GO:0005654	sequence-specific DNA binding|transcription factor complex|transcriptional activator activity, RNA polymerase II transcription regulatory region sequence-specific DNA binding|positive regulation of transcription by RNA polymerase II|cytosol|transcription, DNA-templated|cartilage condensation|animal organ development|DNA binding|regulation of transcription, DNA-templated|regulation of transcriptio…
Bbs10	60.5502215986602	77.9968127893977	38.7419826102384	0.496712381246234	-1.00951738648564	0.00109630623778709	0.0192421378483231	Down	1.34822428648025	1.4949924020725	1.98219648038111	1.77473966457658	1.51204583871951	0.20737406660034	1.186715193458	0.74521381411002	0.988265622337601	GeneID:71769,Genbank:NM_027914.1,MGI:MGI:1919019	Bardet-Biedl syndrome 10 (human)		GO:0005524,GO:0005575,GO:0042995,GO:0043254,GO:0045494,GO:0051131,GO:1905515,GO:0000166,GO:0001103,GO:0001895	ATP binding|cellular_component|cell projection|regulation of protein complex assembly|photoreceptor cell maintenance|chaperone-mediated protein complex assembly|non-motile cilium assembly|nucleotide binding|RNA polymerase II repressing transcription factor binding|retina homeostasis
Bcan	71.9558535848161	94.5925606143931	43.6599697978449	0.46155817660783	-1.11541559259836	0.00024225879253086	0.00588792783830699	Down	1.58118648734946	1.53971871348782	0.890641886581829	1.08944619477088	0.862792106577863	0.433708890013057	0.623563043931085	0.555911942154704	0.482661075530438	GeneID:12032,Genbank:NM_007529.2,MGI:MGI:1096385	brevican		GO:0005540,GO:0005576,GO:0005578,GO:0005615,GO:0007155,GO:0007417,GO:0021766,GO:0030246,GO:0030425,GO:0031225,GO:0001501,GO:0045202,GO:0005201,GO:0005509	hyaluronic acid binding|extracellular region|proteinaceous extracellular matrix|extracellular space|cell adhesion|central nervous system development|hippocampus development|carbohydrate binding|dendrite|anchored component of membrane|skeletal system development|synapse|extracellular matrix structural constituent|calcium ion binding
Bcl2a1b	320.158822854349	207.804996639288	460.601105623175	2.2165064029846	1.14828753012816	0.0170107405462353	0.126661904247964	Up	18.5676243909086	10.4331674511988	16.7852346068713	15.9526182803565	16.1485980527774	49.6507681209628	20.55871757696	35.2158674750337	22.3731200104534	GeneID:12045,Genbank:NM_007534.3,MGI:MGI:1278326	B cell leukemia/lymphoma 2 related protein A1b		GO:0008630,GO:0015267,GO:0042803,GO:0043065,GO:0043066,GO:0046982,GO:0051400,GO:0097192,GO:2001243,GO:0001836,GO:0005741,GO:0008053	intrinsic apoptotic signaling pathway in response to DNA damage|channel activity|protein homodimerization activity|positive regulation of apoptotic process|negative regulation of apoptotic process|protein heterodimerization activity|BH domain binding|extrinsic apoptotic signaling pathway in absence of ligand|negative regulation of intrinsic apoptotic signaling pathway|release of cytochrome c from…	mmu04064,mmu04210,mmu05202,mmu05221	NF-kappa B signaling pathway|Apoptosis|Transcriptional misregulation in cancers|Acute myeloid leukemia
Bcl2a1d	171.247099062488	114.811929156258	241.791061445274	2.10597507787016	1.07448836359731	0.0181014314067125	0.132517402023865	Up	12.1362923784888	6.1522346509943	9.11782988812895	7.14977330936839	6.74161250162626	22.5523349964068	9.62933139654918	21.0606625358951	11.3684284061393	GeneID:12047,Genbank:NM_007536.2,MGI:MGI:1278325	B cell leukemia/lymphoma 2 related protein A1d		GO:2001243,GO:0008630,GO:0015267,GO:0030217,GO:0042803,GO:0043027,GO:0043065,GO:0043066,GO:0043154,GO:0046982,GO:0050852,GO:0001836,GO:0051400,GO:0005741,GO:0097192,GO:0008053	negative regulation of intrinsic apoptotic signaling pathway|intrinsic apoptotic signaling pathway in response to DNA damage|channel activity|T cell differentiation|protein homodimerization activity|cysteine-type endopeptidase inhibitor activity involved in apoptotic process|positive regulation of apoptotic process|negative regulation of apoptotic process|negative regulation of cysteine-type endo…	mmu04064,mmu04210,mmu05202,mmu05221	NF-kappa B signaling pathway|Apoptosis|Transcriptional misregulation in cancers|Acute myeloid leukemia
Bcl3	508.6056903971	304.348282346263	763.927450460645	2.51004357432683	1.32771240956233	2.05049508559101e-05	0.00080595237177329	Up	10.2680372083103	8.4337825333505	10.4589787022912	8.77888828076987	9.23219774142526	28.196448366297	17.5862409058761	25.6426868781478	17.0679900740502	GeneID:12051,Genbank:XM_006539487.3,MGI:MGI:88140	B cell leukemia/lymphoma 3		GO:0005654,GO:0005737,GO:0005829,GO:0005886,GO:0006351,GO:0006355,GO:0006974,GO:0042536,GO:0007249,GO:0042742,GO:0008134,GO:0042771,GO:0009615,GO:0042832,GO:0042981,GO:0043066,GO:0043231,GO:0045064,GO:0000060,GO:0002268,GO:0002315,GO:0002455,GO:0002467,GO:0003677,GO:0003700,GO:0005515,GO:0005634,GO:0010225,GO:0019730,GO:0030198,GO:0030330,GO:0030496,GO:0032729,GO:0032991,GO:0045082,GO:0032996,GO:…	nucleoplasm|cytoplasm|cytosol|plasma membrane|transcription, DNA-templated|regulation of transcription, DNA-templated|cellular response to DNA damage stimulus|negative regulation of tumor necrosis factor biosynthetic process|I-kappaB kinase/NF-kappaB signaling|defense response to bacterium|transcription factor binding|intrinsic apoptotic signaling pathway in response to DNA damage by p53 class me…	mmu04668,mmu04625	TNF signaling pathway|C-type lectin receptor signaling pathway
Bco2	55.399719332261	37.3879253445415	77.9144618169103	2.08394718612771	1.05931871558325	0.000284553174750179	0.00677064778398359	Up	0.968658320231186	0.6279265339	1.03962814391124	0.688878214187949	0.838475867740526	1.3318059222801	1.61221271399787	2.02832762821367	1.60971556630502	GeneID:170752,Genbank:XM_006510047.3,MGI:MGI:2177469	beta-carotene oxygenase 2		GO:0051881,GO:0016119,GO:0055114,GO:0016121,GO:0016122,GO:0016491,GO:0016702,GO:0102076,GO:2000377,GO:0042573,GO:0042574,GO:0005622,GO:0046872,GO:0005739,GO:0051213,GO:0016116	regulation of mitochondrial membrane potential|carotene metabolic process|oxidation-reduction process|carotene catabolic process|xanthophyll metabolic process|oxidoreductase activity|oxidoreductase activity, acting on single donors with incorporation of molecular oxygen, incorporation of two atoms of oxygen|beta,beta-carotene-9',10'-cleaving oxygenase activity|regulation of reactive oxygen specie…
Bdkrb1	91.3939094513604	47.1348596023779	146.717721762589	3.11272215511567	1.63817680606306	0.000558274240130738	0.0117393098757835	Up	1.97602633203685	1.67428909164387	2.03923277671495	1.84587034644663	2.54885937644431	4.26682216256156	3.33389260461769	9.55035343569047	6.63066693871957	GeneID:12061,Genbank:NM_007539.2,MGI:MGI:88144	bradykinin receptor, beta 1		GO:0019233,GO:0004930,GO:0030308,GO:0004947,GO:0032496,GO:0005623,GO:0005886,GO:0006950,GO:0006954,GO:0007165,GO:0042277,GO:0007186,GO:0007205,GO:0043005,GO:0009612,GO:0045776,GO:0016020,GO:0001933,GO:0051281,GO:0016021,GO:0002687,GO:0016477,GO:0004871	sensory perception of pain|G-protein coupled receptor activity|negative regulation of cell growth|bradykinin receptor activity|response to lipopolysaccharide|cell|plasma membrane|response to stress|inflammatory response|signal transduction|peptide binding|G-protein coupled receptor signaling pathway|protein kinase C-activating G-protein coupled receptor signaling pathway|neuron projection|respons…	mmu04020,mmu04080,mmu04810,mmu04610,mmu04750,mmu05200	Calcium signaling pathway|Neuroactive ligand-receptor interaction|Regulation of actin cytoskeleton|Complement and coagulation cascades|Inflammatory mediator regulation of TRP channels|Pathways in cancer
Bhlhe40	1900.87154887107	1045.7653017771	2969.75435773853	2.83979048902457	1.50578449606978	6.6563148959682e-25	7.09915561051761e-22	Up	17.8193200128583	19.5303416654163	18.7918084421601	19.7653710525514	20.2189073162427	45.1553051596256	53.7050498796402	56.3380138744683	51.9257262037275	GeneID:20893,Genbank:NM_011498.4,MGI:MGI:1097714	basic helix-loop-helix family, member e40	bHLH	GO:0070888,GO:0043425,GO:0007623,GO:0001078,GO:0043426,GO:0009416,GO:0001102,GO:0043433,GO:0001191,GO:0045892,GO:0003677,GO:0003705,GO:0003714,GO:0016604,GO:0005515,GO:0019904,GO:0005634,GO:0046982,GO:0032922,GO:0005737,GO:0000122,GO:0046983,GO:0042803,GO:0006351,GO:0000981,GO:0048511,GO:0043153,GO:0006355	E-box binding|bHLH transcription factor binding|circadian rhythm|transcriptional repressor activity, RNA polymerase II proximal promoter sequence-specific DNA binding|MRF binding|response to light stimulus|RNA polymerase II activating transcription factor binding|negative regulation of DNA binding transcription factor activity|transcriptional repressor activity, RNA polymerase II transcription fa…	mmu04710	Circadian rhythm
Bhlhe41	394.902691554341	241.5564737334	586.585463830517	2.42835745515111	1.27998080249	0.000763843916615199	0.0149077008096342	Up	1.89297623774208	2.06723189556354	2.84255196676365	2.4285332938905	2.06375640947859	1.98876831822595	7.1609330109083	5.29308676647113	6.74127910959802	GeneID:79362,Genbank:NM_024469.2,MGI:MGI:1930704	basic helix-loop-helix family, member e41	bHLH	GO:0043426,GO:0007623,GO:0000981,GO:0045892,GO:0010832,GO:0001078,GO:0046982,GO:0010944,GO:0001102,GO:0001191,GO:0003677,GO:0003705,GO:0017053,GO:0003714,GO:0046983,GO:0032922,GO:0048511,GO:0042803,GO:0005515,GO:0070888,GO:0042826,GO:0005634,GO:0000122,GO:0071820,GO:0043425,GO:0006351,GO:0006355,GO:0000978	MRF binding|circadian rhythm|RNA polymerase II transcription factor activity, sequence-specific DNA binding|negative regulation of transcription, DNA-templated|negative regulation of myotube differentiation|transcriptional repressor activity, RNA polymerase II proximal promoter sequence-specific DNA binding|protein heterodimerization activity|negative regulation of transcription by competitive pr…	mmu04710	Circadian rhythm
Birc3	1629.85975997514	1055.45052672582	2347.87130153678	2.22452046977536	1.15349437408463	0.0056275263666635	0.0610608501220682	Up	17.9764054633423	16.1849630156837	17.0453851859807	16.9980310593419	17.024132487203	53.4458805109512	27.7617868152334	33.856588367553	25.7676997178828	GeneID:11796,Genbank:XM_006509828.3,MGI:MGI:1197007	baculoviral IAP repeat-containing 3		GO:0070266,GO:0034121,GO:0005515,GO:0071356,GO:0042326,GO:0005634,GO:0090307,GO:0042981,GO:1901222,GO:0005654,GO:0005737,GO:0005829,GO:0043027,GO:0006915,GO:1902916,GO:0045121,GO:0009966,GO:1990001,GO:0046872,GO:0016567,GO:2000378,GO:0051291,GO:0016740,GO:0000910,GO:0060544,GO:0031398,GO:0004842,GO:0060546,GO:0032991	necroptotic process|regulation of toll-like receptor signaling pathway|protein binding|cellular response to tumor necrosis factor|negative regulation of phosphorylation|nucleus|mitotic spindle assembly|regulation of apoptotic process|regulation of NIK/NF-kappaB signaling|nucleoplasm|cytoplasm|cytosol|cysteine-type endopeptidase inhibitor activity involved in apoptotic process|apoptotic process|po…	mmu04120,mmu04064,mmu04668,mmu04210,mmu04215,mmu04217,mmu04510,mmu04621,mmu05200,mmu05202,mmu05222,mmu05145,mmu01524	Ubiquitin mediated proteolysis|NF-kappa B signaling pathway|TNF signaling pathway|Apoptosis|Apoptosis - multiple species|Necroptosis|Focal adhesion|NOD-like receptor signaling pathway|Pathways in cancer|Transcriptional misregulation in cancers|Small cell lung cancer|Toxoplasmosis|Platinum drug resistance
Bpifa1	4507.48655501652	1996.70599853276	7645.96225062121	3.82928796539886	1.93707615604379	9.58214481400432e-20	5.60431831041008e-17	Up	86.3991078548234	75.3622659878947	112.303208882532	114.044211911516	129.787911300017	299.52756625336	381.062087289955	479.443837502881	345.28357237937	GeneID:18843,Genbank:NM_011126.3,MGI:MGI:1338036	BPI fold containing family A, member 1		GO:0005902,GO:0008289,GO:0019731,GO:0042742,GO:0045087,GO:0050828,GO:0050891,GO:1900229,GO:0002376,GO:1902305,GO:0005576,GO:0005615	microvillus|lipid binding|antibacterial humoral response|defense response to bacterium|innate immune response|regulation of liquid surface tension|multicellular organismal water homeostasis|negative regulation of single-species biofilm formation in or on host organism|immune system process|regulation of sodium ion transmembrane transport|extracellular region|extracellular space
Bpifa2	18.8848395142549	28.4762189492736	6.89561522048149	0.242153469628994	-2.04600642054299	0.000102827219644204	0.00295461223354844	Down	1.90469135438947	1.35529777885167	1.24925818970617	1.62022035883867	2.34845478141201	0.264030896219556	0.196131449266981	0.365971213957761	0.738550040708161	GeneID:19194,Genbank:NM_008953.2,MGI:MGI:97787	BPI fold containing family A, member 2		GO:0008150,GO:0008289,GO:0030141,GO:0042742,GO:0001530,GO:0005576	biological_process|lipid binding|secretory granule|defense response to bacterium|lipopolysaccharide binding|extracellular region
Bsn	19.2602693520152	25.3880882905634	11.6004956788299	0.456926710907244	-1.12996531317041	0.0244759063343448	0.161038474185982	Down	0.0683516034544368	0.0883062570549234	0.121202584954462	0.0533486912561595	0.0938033672180102	0.0148304220741711	0.0881324789271467	0.0205563350642006	0.0276558765998614	GeneID:12217,Genbank:NM_007567.2,MGI:MGI:1277955	bassoon		GO:1990257,GO:0048788,GO:0043005,GO:0005802,GO:0060076,GO:0043025,GO:0005856,GO:0060077,GO:0044306,GO:0007416,GO:0097060,GO:0008088,GO:0008090,GO:0009986,GO:0014069,GO:0045202,GO:0016021,GO:0097470,GO:0019898,GO:0098793,GO:0045503,GO:0030054,GO:0098831,GO:0046872,GO:0030424,GO:0001222,GO:0099526,GO:0048786,GO:0030425,GO:0005515,GO:1904115,GO:0035418,GO:0005737	piccolo-bassoon transport vesicle|cytoskeleton of presynaptic active zone|neuron projection|trans-Golgi network|excitatory synapse|neuronal cell body|cytoskeleton|inhibitory synapse|neuron projection terminus|synapse assembly|synaptic membrane|axo-dendritic transport|retrograde axonal transport|cell surface|postsynaptic density|synapse|integral component of membrane|ribbon synapse|extrinsic compo…
Bst2	3033.34405272636	1741.38320127782	4648.29511703704	2.66931202369826	1.41646795618468	0.00866160059555902	0.0813868501005777	Up	144.467646856549	107.243920153406	115.952101583087	145.432813155014	134.935812107341	428.113737865962	120.507770285962	475.181497713045	261.501777525991	GeneID:69550,Genbank:NM_198095.2,MGI:MGI:1916800	bone marrow stromal cell antigen 2		GO:1901253,GO:0032956,GO:0005768,GO:0034341,GO:0005794,GO:0035455,GO:0005886,GO:0008191,GO:0009615,GO:0009986,GO:0035456,GO:0045071,GO:0045087,GO:0016020,GO:0016021,GO:0002376,GO:0051607,GO:0016324,GO:0005622,GO:0031225,GO:0005737	negative regulation of intracellular transport of viral material|regulation of actin cytoskeleton organization|endosome|response to interferon-gamma|Golgi apparatus|response to interferon-alpha|plasma membrane|metalloendopeptidase inhibitor activity|response to virus|cell surface|response to interferon-beta|negative regulation of viral genome replication|innate immune response|membrane|integral c…
Btbd17	9.83443433917137	3.07136624971916	18.2882694509866	5.95444110667651	2.57396610079033	0.0197622259075976	0.140339525091431	Up	0.0833324146113192	0.0121979973352981	0.0383305097903714	0.025142004454161	0.0469703175407673	0.460415852802435	0.088261448253603	0.219588440873119	0.124633561657787	GeneID:72014,Genbank:NM_028055.4,MGI:MGI:1919264	BTB (POZ) domain containing 17		GO:0008150,GO:0003674,GO:0005575,GO:0005576	biological_process|molecular_function|cellular_component|extracellular region
Btg2	6953.06589474236	3376.66399670786	11423.5682672855	3.38309298124512	1.75834282884275	4.75840188548617e-22	3.45098338342999e-19	Up	73.1253001064419	70.2802829350187	57.6320122625782	55.9895435924854	56.2691187547258	166.144952723076	219.865475197529	169.061607155716	252.236678391094	GeneID:12227,Genbank:NM_007570.2,MGI:MGI:108384	B cell translocation gene 2, anti-proliferative		GO:0030182,GO:0005634,GO:0031175,GO:0005737,GO:0035914,GO:0006351,GO:0006355,GO:0006479,GO:0006974,GO:0008285,GO:0043066,GO:0043524,GO:0008306,GO:0045930,GO:0009952,GO:0060213,GO:0017148,GO:0000122,GO:2000178,GO:0021542,GO:0001078,GO:0021954,GO:0005515	neuron differentiation|nucleus|neuron projection development|cytoplasm|skeletal muscle cell differentiation|transcription, DNA-templated|regulation of transcription, DNA-templated|protein methylation|cellular response to DNA damage stimulus|negative regulation of cell proliferation|negative regulation of apoptotic process|negative regulation of neuron apoptotic process|associative learning|negati…	mmu03018	RNA degradation
Btnl2	15.4205017014466	8.62839017745983	23.91064110643	2.77115900123437	1.47048949093889	0.00460498507618512	0.0537189404135751	Up	0.0632986959770476	0.178361068412586	0.237777207428724	0.133683785899435	0.156092612991454	0.355369315499991	0.625732371393113	0.364870148992021	0.276123011640423	GeneID:547431,Genbank:XM_006524645.3,MGI:MGI:1859549	butyrophilin-like 2		GO:0009897,GO:0016020,GO:0016021,GO:0042102,GO:0050776,GO:0050852,GO:0050860,GO:1900042,GO:0001817,GO:0005102	external side of plasma membrane|membrane|integral component of membrane|positive regulation of T cell proliferation|regulation of immune response|T cell receptor signaling pathway|negative regulation of T cell receptor signaling pathway|positive regulation of interleukin-2 secretion|regulation of cytokine production|signaling receptor binding
Btnl4	2.32113815114667	0.36562692738253	4.76552718085183	13.0338517870321	3.70419158960449	0.0278297788406176	0.175567752317062	Up	0.0178527659914198	0	0	0.0188520893651197	0	0.200456743451803	0.0220601969505582	0.0617447922425226	0.0623021935674634	GeneID:632126,Genbank:XM_006524760.2,MGI:MGI:1932036	butyrophilin-like 4		GO:0009897,GO:0050776,GO:0050852,GO:0001817,GO:0003674,GO:0005102	external side of plasma membrane|regulation of immune response|T cell receptor signaling pathway|regulation of cytokine production|molecular_function|signaling receptor binding
C130026I21Rik	82.7296749864661	32.7968423696382	145.145715757501	4.42560030998198	2.14587316265163	1.35138040216025e-16	5.10455793157657e-14	Up	0.482702634907248	0.380459931492635	0.478216963918236	0.614280738572896	0.329629753398774	1.62135087530637	2.04938585263764	1.86921787148477	2.14524995494484	GeneID:620078,Genbank:XM_006496519.3,MGI:MGI:3612702	RIKEN cDNA C130026I21 gene		GO:0005575	cellular_component
C1qb	1128.35376580315	779.537284239174	1564.37436775812	2.00679864759123	1.00489587096346	7.94377393319042e-08	7.23761634083797e-06	Up	51.5149463624052	37.1355164695169	34.941159125543	40.8494598997961	45.5717674903567	68.5702160015322	101.340307238908	87.5934181113433	62.8769537913601	GeneID:12260,Genbank:NM_009777.2,MGI:MGI:88224	complement component 1, q subcomponent, beta polypeptide		GO:0005602,GO:0005615,GO:0006958,GO:0042803,GO:0045087,GO:0048839,GO:0002376,GO:0005576,GO:0005581	complement component C1 complex|extracellular space|complement activation, classical pathway|protein homodimerization activity|innate immune response|inner ear development|immune system process|extracellular region|collagen trimer	mmu04610,mmu05322,mmu05020,mmu05133,mmu05150,mmu05142	Complement and coagulation cascades|Systemic lupus erythematosus|Prion diseases|Pertussis|Staphylococcus aureus infection|Chagas disease (American trypanosomiasis)
C1qtnf3	73.6638113127431	110.861073241215	27.1672339021532	0.245056565915088	-2.02881329281942	7.28321267882505e-12	1.69297344974073e-09	Down	3.02811820325621	2.29156639468804	2.16665108941183	2.36164064143257	2.49884283337164	0.123459367101496	0.58694378433809	0.981122906083857	0.644638137257532	GeneID:81799,Genbank:NM_030888.4,MGI:MGI:1932136	C1q and tumor necrosis factor related protein 3		GO:0070206,GO:0010629,GO:0070374,GO:0035356,GO:0071638,GO:0042593,GO:0042802,GO:0045721,GO:0050715,GO:1900165,GO:1901223,GO:0050728,GO:0051259,GO:0051897,GO:0005576,GO:0070165,GO:0005581,GO:0005615	protein trimerization|negative regulation of gene expression|positive regulation of ERK1 and ERK2 cascade|cellular triglyceride homeostasis|negative regulation of monocyte chemotactic protein-1 production|glucose homeostasis|identical protein binding|negative regulation of gluconeogenesis|positive regulation of cytokine secretion|negative regulation of interleukin-6 secretion|negative regulation …
C1rb	19.8592923687968	13.6973730546276	27.5616915115082	2.012188132833	1.00876519859098	0.0340498220433506	0.200679782057545	Up	0.352109955287836	0.384839494877622	0.453489216938161	0.272667708047308	0.347316873643728	0.907865238836197	0.928198573077595	0.568302944666173	0.327676172262485	GeneID:667277,Genbank:NM_001113356.1,MGI:MGI:3779804	complement component 1, r subcomponent B		GO:0005615,GO:0006508,GO:0006958,GO:0008233,GO:0008236,GO:0016787,GO:0045087,GO:0002376,GO:0004252,GO:0005509	extracellular space|proteolysis|complement activation, classical pathway|peptidase activity|serine-type peptidase activity|hydrolase activity|innate immune response|immune system process|serine-type endopeptidase activity|calcium ion binding	mmu04145,mmu04610,mmu05322,mmu05133,mmu05150	Phagosome|Complement and coagulation cascades|Systemic lupus erythematosus|Pertussis|Staphylococcus aureus infection
C2cd4b	171.723983992499	82.5188942490605	283.230346171796	3.43230903357653	1.77917945410107	3.58265785420894e-07	2.67313454957458e-05	Up	3.85015375608276	3.98371017205864	3.64609370411306	3.06918172933428	2.97862251249617	5.79236154896812	11.4740537974289	13.3594889062505	15.5438191381262	GeneID:75697,Genbank:XM_006511533.2,MGI:MGI:1922947	C2 calcium-dependent domain containing 4B		GO:0006906,GO:0008150,GO:0016079,GO:0017158,GO:0019905,GO:0030276,GO:0030672,GO:0048488,GO:0048791,GO:0005509,GO:0005544,GO:0005886	vesicle fusion|biological_process|synaptic vesicle exocytosis|regulation of calcium ion-dependent exocytosis|syntaxin binding|clathrin binding|synaptic vesicle membrane|synaptic vesicle endocytosis|calcium ion-regulated exocytosis of neurotransmitter|calcium ion binding|calcium-dependent phospholipid binding|plasma membrane
C3	40898.7398494119	24687.0771643307	61163.3182057635	2.47754393112749	1.30891063911019	1.89124377675076e-08	2.15661263624328e-06	Up	284.985979680138	302.342410025809	291.489859567779	183.433088298299	294.212923932896	693.906592030141	798.600952600738	543.394639391173	502.839377343994	GeneID:12266,Genbank:NM_009778.3,MGI:MGI:88227	complement component 3		GO:2000427,GO:0045087,GO:0006958,GO:0002376,GO:0045745,GO:0007596,GO:0004866,GO:0045766,GO:0008289,GO:0005515,GO:0048037,GO:0005576,GO:0005615,GO:0006629,GO:0010575,GO:0006631,GO:0048639,GO:0010828,GO:0006911,GO:0050766,GO:0010866,GO:0006954,GO:0070374,GO:0010884,GO:0006956,GO:0001798,GO:0097242,GO:0031715,GO:0001934,GO:0032991,GO:0006957,GO:0001970	positive regulation of apoptotic cell clearance|innate immune response|complement activation, classical pathway|immune system process|positive regulation of G-protein coupled receptor protein signaling pathway|blood coagulation|endopeptidase inhibitor activity|positive regulation of angiogenesis|lipid binding|protein binding|cofactor binding|extracellular region|extracellular space|lipid metaboli…	mmu04145,mmu04610,mmu05203,mmu05322,mmu05133,mmu05134,mmu05150,mmu05152,mmu05168,mmu05167,mmu05140,mmu05142	Phagosome|Complement and coagulation cascades|Viral carcinogenesis|Systemic lupus erythematosus|Pertussis|Legionellosis|Staphylococcus aureus infection|Tuberculosis|Herpes simplex infection|Kaposi's sarcoma-associated herpesvirus infection|Leishmaniasis|Chagas disease (American trypanosomiasis)
C3ar1	232.234519893905	155.197340050499	328.530994698163	2.11685969998753	1.08192565439997	2.12016045594448e-07	1.68040740531746e-05	Up	2.53099813778148	1.68447845546617	2.06905993582168	1.78594494607957	2.26322306850568	3.99871076607091	4.06281195031932	5.22216263173356	3.23312492136403	GeneID:12267,Genbank:NM_009779.2,MGI:MGI:1097680	complement component 3a receptor 1		GO:0030335,GO:0007186,GO:0002462,GO:0045766,GO:0007200,GO:0004871,GO:0048661,GO:0007204,GO:0004875,GO:0050900,GO:0004876,GO:0004930,GO:0072126,GO:0008217,GO:0005886,GO:0090023,GO:0010575,GO:0005887,GO:2000573,GO:0010759,GO:0006935,GO:0001850,GO:0016020,GO:0006954,GO:0002430,GO:0016021,GO:0007165	positive regulation of cell migration|G-protein coupled receptor signaling pathway|tolerance induction to nonself antigen|positive regulation of angiogenesis|phospholipase C-activating G-protein coupled receptor signaling pathway|signal transducer activity|positive regulation of smooth muscle cell proliferation|positive regulation of cytosolic calcium ion concentration|complement receptor activit…	mmu04080,mmu04610,mmu05150	Neuroactive ligand-receptor interaction|Complement and coagulation cascades|Staphylococcus aureus infection
Cabp1	31.8719731814067	41.7647190778505	19.5060408108518	0.467045900021309	-1.0983637537767	0.00430510667254759	0.0512503800253247	Down	1.30507553673893	1.25536497877248	1.62937796698735	0.787501840928288	1.28731025204482	0.59811503965504	0.526578865711386	0.521989848299978	0.55768459071808	GeneID:29867,Genbank:NM_001310712.1,MGI:MGI:1352750	calcium binding protein 1		GO:0005886,GO:0046872,GO:0000139,GO:0005509,GO:0005515	plasma membrane|metal ion binding|Golgi membrane|calcium ion binding|protein binding
Cabp4	7.91859701502002	2.92685900145551	14.1582695319757	4.83735961484132	2.27421979336845	0.0271937522984312	0.172696995769827	Up	0.0677477382325962	0.104125875987458	0.181778378097575	0.0715399740331256	0.133651050111004	0.971997817978157	0.41857055906189	0.507670261600523	0.0788081933289521	GeneID:73660,Genbank:XM_017318298.1,MGI:MGI:1920910	calcium binding protein 4		GO:0005829,GO:0007165,GO:0007601,GO:0007602,GO:0008594,GO:0044325,GO:0046549,GO:0046872,GO:0060040,GO:0005246,GO:0005509,GO:0005737	cytosol|signal transduction|visual perception|phototransduction|photoreceptor cell morphogenesis|ion channel binding|retinal cone cell development|metal ion binding|retinal bipolar neuron differentiation|calcium channel regulator activity|calcium ion binding|cytoplasm
Cabyr	6.90834098573093	3.64143742549267	10.9919704360288	3.01858006925427	1.59387006982183	0.0483162689710542	0.24539816133458	Up	0.074243870835089	0.0253578226425204	0.0531222867898682	0.0522664886949241	0.0488221528879574	0.23156518429088	0.0917412133100848	0.0998575629226033	0.143941467737597	GeneID:71132,Genbank:XM_017317979.1,MGI:MGI:1918382	calcium-binding tyrosine-(Y)-phosphorylation regulated (fibrousheathin 2)		GO:0035686,GO:0005515,GO:0042995,GO:0005634,GO:0046872,GO:0005737,GO:0005829,GO:0005856,GO:0005929,GO:0046982,GO:0019722,GO:0048240,GO:0019899,GO:0051259,GO:0019904,GO:0097228,GO:0031514,GO:0005509,GO:0097229	sperm fibrous sheath|protein binding|cell projection|nucleus|metal ion binding|cytoplasm|cytosol|cytoskeleton|cilium|protein heterodimerization activity|calcium-mediated signaling|sperm capacitation|enzyme binding|protein complex oligomerization|protein domain specific binding|sperm principal piece|motile cilium|calcium ion binding|sperm end piece
Cacna1g	34.4616252355659	16.0573522046274	57.4669665242391	3.57885694925957	1.83949887884277	8.36746772913292e-06	0.00038463214758916	Up	0.102664669446872	0.0788959817552621	0.11018651005531	0.0813085570598598	0.0911404359388972	0.192125460323317	0.513783211926337	0.278139354212186	0.292592822370071	GeneID:12291,Genbank:NM_001177890.1,MGI:MGI:1201678	calcium channel, voltage-dependent, T type, alpha 1G subunit		GO:0005886,GO:0005891,GO:0006816,GO:0007204,GO:0007268,GO:0008332,GO:0051924,GO:0060371,GO:0060402,GO:0010045,GO:0070509,GO:0070588,GO:0086002,GO:0086010,GO:0086015,GO:0001508,GO:0002027,GO:0005245,GO:0005248,GO:0005261,GO:0005515,GO:0005737,GO:0014824,GO:0016020,GO:0019228,GO:0030425,GO:0042391,GO:0043025,GO:0044297,GO:0086016,GO:0045956,GO:0086018,GO:0086027,GO:0048471,GO:0086045,GO:0086046,GO:…	plasma membrane|voltage-gated calcium channel complex|calcium ion transport|positive regulation of cytosolic calcium ion concentration|chemical synaptic transmission|low voltage-gated calcium channel activity|regulation of calcium ion transport|regulation of atrial cardiac muscle cell membrane depolarization|calcium ion transport into cytosol|response to nickel cation|calcium ion import|calcium i…	mmu04010,mmu04020,mmu04925,mmu04927,mmu04713,mmu04930,mmu04934	MAPK signaling pathway|Calcium signaling pathway|Aldosterone synthesis and secretion|Cortisol synthesis and secretion|Circadian entrainment|Type II diabetes mellitus|Cushing's syndrome
Cacna1h	55.5670577091558	22.9460453526493	96.3433231547889	4.19868965105419	2.06993915434771	1.48867232602369e-07	1.23812467629062e-05	Up	0.172104807932758	0.182644070593893	0.158326506107037	0.116831903918459	0.16369910867531	0.513786185773954	0.759519353423474	0.878678951887143	0.378954799558639	GeneID:58226,Genbank:XM_006524734.3,MGI:MGI:1928842	calcium channel, voltage-dependent, T type, alpha 1H subunit		GO:0005737,GO:0005886,GO:0005887,GO:0005891,GO:0005901,GO:0006811,GO:0006816,GO:0042391,GO:0043204,GO:0008332,GO:0045956,GO:0046872,GO:0055085,GO:0070509,GO:0070588,GO:0086010,GO:0097110,GO:0005216,GO:0005244,GO:0005245,GO:0005248,GO:0005261,GO:0005262,GO:0005515,GO:0005634,GO:0016020,GO:0016021,GO:0019228,GO:0019233,GO:0030425,GO:0032342,GO:0098662,GO:0034651,GO:2000344,GO:0034765,GO:0042383	cytoplasm|plasma membrane|integral component of plasma membrane|voltage-gated calcium channel complex|caveola|ion transport|calcium ion transport|regulation of membrane potential|perikaryon|low voltage-gated calcium channel activity|positive regulation of calcium ion-dependent exocytosis|metal ion binding|transmembrane transport|calcium ion import|calcium ion transmembrane transport|membrane depo…	mmu04010,mmu04020,mmu04925,mmu04927,mmu04713,mmu04934	MAPK signaling pathway|Calcium signaling pathway|Aldosterone synthesis and secretion|Cortisol synthesis and secretion|Circadian entrainment|Cushing's syndrome
Cacng6	19.3479334332	0.913792538404111	42.3906095516949	46.3897523454588	5.53573423917961	0.0436671972608127	0.230901045952878	Up	0	0.0602982021053913	0	0.0207140241172302	0.0193489801520657	0.146836626890621	3.07835069298962	0.293986521088883	0.182547991028946	GeneID:54378,Genbank:XM_006540200.2,MGI:MGI:1859168	calcium channel, voltage-dependent, gamma subunit 6		GO:0006816,GO:0016020,GO:0016021,GO:0034765,GO:0070588,GO:0005244,GO:0005262,GO:0006811	calcium ion transport|membrane|integral component of membrane|regulation of ion transmembrane transport|calcium ion transmembrane transport|voltage-gated ion channel activity|calcium channel activity|ion transport	mmu04010,mmu04921,mmu04260,mmu04261,mmu05410,mmu05412,mmu05414	MAPK signaling pathway|Oxytocin signaling pathway|Cardiac muscle contraction|Adrenergic signaling in cardiomyocytes|Hypertrophic cardiomyopathy (HCM)|Arrhythmogenic right ventricular cardiomyopathy (ARVC)|Dilated cardiomyopathy (DCM)
Cadm3	61.7493328864507	31.5299601479541	99.5235488095714	3.15647556617763	1.65831458344977	0.0110674098230486	0.0958507000826256	Up	0.41763992349794	0.330118859120997	0.409818308227305	0.466218673771145	0.494345781571105	0.863444854112042	2.55084423335551	1.08676244201124	0.638510973549734	GeneID:94332,Genbank:NM_053199.3,MGI:MGI:2137858	cell adhesion molecule 3		GO:0030054,GO:0005886,GO:0038023,GO:0005887,GO:0042803,GO:0005911,GO:0005913,GO:0007155,GO:0007156,GO:0007157,GO:0050839,GO:0008037,GO:0008104,GO:0002860,GO:0016020,GO:0005102,GO:0016021,GO:0005515	cell junction|plasma membrane|signaling receptor activity|integral component of plasma membrane|protein homodimerization activity|cell-cell junction|cell-cell adherens junction|cell adhesion|homophilic cell adhesion via plasma membrane adhesion molecules|heterophilic cell-cell adhesion via plasma membrane cell adhesion molecules|cell adhesion molecule binding|cell recognition|protein localization…	mmu04514	Cell adhesion molecules (CAMs)
Calca	43.0772812869615	21.8688390059531	69.587834138222	3.18205434313541	1.6699584742304	2.01294844137183e-06	0.000117577343361954	Up	0.44330082771113	0.533220795570345	0.579210134547755	0.284939540244902	0.532324330370098	1.3706236165863	1.405162628505	0.888800446331587	2.06269541948098	GeneID:12310,Genbank:XM_011241660.2,MGI:MGI:2151253	calcitonin/calcitonin-related polypeptide, alpha		GO:0005615,GO:0005622,GO:0005634,GO:0005737,GO:0006874,GO:0006954,GO:0007189,GO:0042311,GO:0007190,GO:0043005,GO:0043025,GO:0007218,GO:0043195,GO:0045776,GO:0045778,GO:0045785,GO:0001976,GO:0001984,GO:0002027,GO:0005102,GO:0005179,GO:0005576,GO:0007528,GO:0007631,GO:0008016,GO:0008217,GO:0009408,GO:0030279,GO:0030424,GO:0045986,GO:0031645,GO:0048240,GO:0031716,GO:0048265,GO:0050965,GO:1990090	extracellular space|intracellular|nucleus|cytoplasm|cellular calcium ion homeostasis|inflammatory response|adenylate cyclase-activating G-protein coupled receptor signaling pathway|vasodilation|activation of adenylate cyclase activity|neuron projection|neuronal cell body|neuropeptide signaling pathway|terminal bouton|negative regulation of blood pressure|positive regulation of ossification|positi…
Capn11	3.69313383627724	0.933571522849793	7.14258672806155	7.65081898198684	2.93561418937518	0.0115972565361263	0.0989971084070179	Up	0	0.028191367218105	0.044293724922802	0	0	0.137301780988633	0.0849938324069125	0.0951564763564418	0.0960155017749652	GeneID:268958,Genbank:XM_011246479.2,MGI:MGI:1352490	calpain 11		GO:0005622,GO:0005737,GO:0006508,GO:0008233,GO:0008234,GO:0016787,GO:0031410,GO:0046872,GO:0001669,GO:0004198,GO:0005509	intracellular|cytoplasm|proteolysis|peptidase activity|cysteine-type peptidase activity|hydrolase activity|cytoplasmic vesicle|metal ion binding|acrosomal vesicle|calcium-dependent cysteine-type endopeptidase activity|calcium ion binding
Car13	180.802025616658	93.4339016360299	290.012180592444	3.10392882577227	1.63409547637728	1.26792440120369e-07	1.07424006159926e-05	Up	2.25583171354653	2.42472735460601	2.25495326879719	2.03179438648625	2.66142318382202	7.3118125473851	4.80975624231118	9.00025466322556	5.99430749837199	GeneID:71934,Genbank:NM_024495.5,MGI:MGI:1931322	carbonic anhydrase 13		GO:0008270,GO:0016829,GO:0043209,GO:0043231,GO:0046872,GO:0004089,GO:0005829,GO:0006730	zinc ion binding|lyase activity|myelin sheath|intracellular membrane-bounded organelle|metal ion binding|carbonate dehydratase activity|cytosol|one-carbon metabolic process	mmu00910	Nitrogen metabolism
Casp4	769.098919586021	330.470844180493	1317.38401384293	3.98638499293275	1.99508104800267	0.00226445369302735	0.0328717453228814	Up	12.9624467629807	9.90814138153866	15.0653012866266	12.6266591183313	13.9483592870449	77.227057362449	22.9125295771142	55.4997715923682	34.0278414688558	GeneID:12363,Genbank:XM_006509837.2,MGI:MGI:107700	caspase 4, apoptosis-related cysteine peptidase		GO:0005886,GO:0006508,GO:0006915,GO:0006919,GO:0006954,GO:0007015,GO:0008233,GO:0050727,GO:0008234,GO:0061702,GO:0012501,GO:0070059,GO:0016020,GO:0070269,GO:0072557,GO:0072559,GO:0097110,GO:0097153,GO:0097169,GO:0002376,GO:0004197,GO:0005576,GO:0005737,GO:0005739,GO:0005783,GO:0005829,GO:0016787,GO:0032991,GO:0035234,GO:0042981,GO:0043005,GO:0043025,GO:0097193,GO:0045087,GO:0097194,GO:0050700,GO:…	plasma membrane|proteolysis|apoptotic process|activation of cysteine-type endopeptidase activity involved in apoptotic process|inflammatory response|actin filament organization|peptidase activity|regulation of inflammatory response|cysteine-type peptidase activity|inflammasome complex|programmed cell death|intrinsic apoptotic signaling pathway in response to endoplasmic reticulum stress|membrane|…	mmu04621	NOD-like receptor signaling pathway
Ccdc169	5.13673521083572	1.80876919509639	9.29669273050989	5.1397893969631	2.36170924615423	0.0123271398743588	0.103234814347344	Up	0.0430887097826809	0.0110376369955632	0	0.0341254770202505	0.0212510832856586	0.107514275960591	0.0931762894928661	0.124187265753322	0.100246693378608	GeneID:320604,Genbank:NM_001290138.1,MGI:MGI:2444356	coiled-coil domain containing 169		GO:0003674,GO:0005575,GO:0008150	molecular_function|cellular_component|biological_process
Ccdc33	343.248459980949	227.058836650551	488.485489143946	2.1513608382295	1.10524952190861	2.8015207780989e-10	4.88407434881838e-08	Up	3.49314578543566	2.78384371246875	3.42657390340987	2.31368661402995	3.98898689165029	6.70104368096161	6.18837142725336	5.86019554563917	7.25301242267977	GeneID:382077,Genbank:XM_017313444.1,MGI:MGI:1922464	coiled-coil domain containing 33		GO:0003674,GO:0005777,GO:0007283	molecular_function|peroxisome|spermatogenesis
Ccin	3.86090204826993	1.45931638521238	6.86288412709186	4.70280755882356	2.23352229761982	0.042905736448404	0.228707599466487	Up	0.0500932783680428	0.0769915959887558	0.0537634178373321	0	0.0247056928838198	0.249983932282753	0.0928484348500341	0.202125480812304	0.174814430817868	GeneID:442829,Genbank:NM_001002787.2,MGI:MGI:3045316	calicin		GO:0005737,GO:0005856,GO:0006511,GO:0007275,GO:0007283,GO:0015629,GO:0016567,GO:0030154,GO:0031463,GO:0003779,GO:0004842	cytoplasm|cytoskeleton|ubiquitin-dependent protein catabolic process|multicellular organism development|spermatogenesis|actin cytoskeleton|protein ubiquitination|cell differentiation|Cul3-RING ubiquitin ligase complex|actin binding|ubiquitin-protein transferase activity
Ccl11	148.133909121983	82.4879755158611	230.191326129634	2.79060462679645	1.48057773767323	0.000479466319580006	0.0104110225632396	Up	4.83332442632197	4.3697932858483	4.1194402586172	3.95300027067754	4.72079050509747	7.62619901524748	13.994183018388	17.9727792397968	7.22093842612544	GeneID:20292,Genbank:NM_011330.3,MGI:MGI:103576	chemokine (C-C motif) ligand 11		GO:0071346,GO:0048020,GO:0030335,GO:0005125,GO:0071347,GO:0048245,GO:0030593,GO:0005576,GO:0071356,GO:0030838,GO:0005615,GO:0048247,GO:0006935,GO:0006954,GO:0006955,GO:0031728,GO:0007010,GO:0060444,GO:0043547,GO:0007015,GO:0060763,GO:0007186,GO:0070098,GO:0045766,GO:0008009,GO:0001938,GO:0070371,GO:0046983,GO:0002548,GO:0070374,GO:0048018,GO:0008360,GO:0002551	cellular response to interferon-gamma|CCR chemokine receptor binding|positive regulation of cell migration|cytokine activity|cellular response to interleukin-1|eosinophil chemotaxis|neutrophil chemotaxis|extracellular region|cellular response to tumor necrosis factor|positive regulation of actin filament polymerization|extracellular space|lymphocyte chemotaxis|chemotaxis|inflammatory response|imm…	mmu04060,mmu04657,mmu04062,mmu05310	Cytokine-cytokine receptor interaction|IL-17 signaling pathway|Chemokine signaling pathway|Asthma
Ccl12	148.653745615226	37.8560293613469	287.150890932576	7.58534098205695	2.92321403506236	0.000393270559514012	0.00886864243103053	Up	6.45044416597447	2.52712464943192	4.68323503512133	3.10524863035016	3.46202349347707	31.7167114083742	7.03292249050631	50.4144692720092	25.2692737731039	GeneID:20293,Genbank:NM_011331.2,MGI:MGI:108224	chemokine (C-C motif) ligand 12		GO:0006935,GO:0006954,GO:0006955,GO:0007010,GO:0007186,GO:0048246,GO:0008009,GO:0048247,GO:0008360,GO:0070098,GO:0019221,GO:0070374,GO:0070664,GO:0071346,GO:0071347,GO:0071356,GO:0071407,GO:0090280,GO:0000165,GO:0001525,GO:0002548,GO:0002687,GO:0005125,GO:0005576,GO:0005615,GO:0030593,GO:0031663,GO:0031727,GO:0034351,GO:0043491,GO:0043524,GO:0043547,GO:2000502,GO:0043615,GO:0048020,GO:0048245	chemotaxis|inflammatory response|immune response|cytoskeleton organization|G-protein coupled receptor signaling pathway|macrophage chemotaxis|chemokine activity|lymphocyte chemotaxis|regulation of cell shape|chemokine-mediated signaling pathway|cytokine-mediated signaling pathway|positive regulation of ERK1 and ERK2 cascade|negative regulation of leukocyte proliferation|cellular response to inter…	mmu04668,mmu04060,mmu04621,mmu04657,mmu04062,mmu05323,mmu05418,mmu04933,mmu05164,mmu05168,mmu05144,mmu05142	TNF signaling pathway|Cytokine-cytokine receptor interaction|NOD-like receptor signaling pathway|IL-17 signaling pathway|Chemokine signaling pathway|Rheumatoid arthritis|Fluid shear stress and atherosclerosis|AGE-RAGE signaling pathway in diabetic complications|Influenza A|Herpes simplex infection|Malaria|Chagas disease (American trypanosomiasis)
Ccl2	369.860754379126	29.0205916388471	795.910957804476	27.4257316221998	4.77745820206608	0.00300966376037793	0.0397044697536272	Up	2.33406087979137	1.68056924577607	1.96343201494029	2.3980980377506	1.92894448285209	115.533827164996	11.6145021046691	58.7618395334231	18.3453936393854	GeneID:20296,Genbank:NM_011333.3,MGI:MGI:98259	chemokine (C-C motif) ligand 2		GO:0005515,GO:0005576,GO:0005615,GO:0005737,GO:0005791,GO:0009611,GO:0006874,GO:0010574,GO:0006935,GO:0010759,GO:0006954,GO:0016525,GO:0019221,GO:0022409,GO:0043547,GO:0030139,GO:0043679,GO:0030425,GO:0044299,GO:0030593,GO:0045202,GO:0045785,GO:0048010,GO:0048020,GO:0001525,GO:0071222,GO:0048245,GO:0001664,GO:0071346,GO:0001912,GO:0048246,GO:0001938,GO:0071347,GO:0002523,GO:0002548,GO:0071356,GO:…	protein binding|extracellular region|extracellular space|cytoplasm|rough endoplasmic reticulum|response to wounding|cellular calcium ion homeostasis|regulation of vascular endothelial growth factor production|chemotaxis|positive regulation of macrophage chemotaxis|inflammatory response|negative regulation of angiogenesis|cytokine-mediated signaling pathway|positive regulation of cell-cell adhesio…	mmu04668,mmu04060,mmu04621,mmu04657,mmu04062,mmu05323,mmu05418,mmu04933,mmu05164,mmu05168,mmu05144,mmu05142	TNF signaling pathway|Cytokine-cytokine receptor interaction|NOD-like receptor signaling pathway|IL-17 signaling pathway|Chemokine signaling pathway|Rheumatoid arthritis|Fluid shear stress and atherosclerosis|AGE-RAGE signaling pathway in diabetic complications|Influenza A|Herpes simplex infection|Malaria|Chagas disease (American trypanosomiasis)
Ccl7	315.297785965088	25.4714208185282	677.580742398287	26.6016076302036	4.7334415304649	0.000134095872712021	0.00364511584429032	Up	2.66601305471868	1.36585590387044	1.77130661264319	1.60871162582354	1.69053561418497	76.1834616101274	7.37300804747545	68.0564821162027	25.8438728872441	GeneID:20306,Genbank:NM_013654.3,MGI:MGI:99512	chemokine (C-C motif) ligand 7		GO:0048247,GO:0005615,GO:0070098,GO:0070374,GO:0006935,GO:0006954,GO:0006955,GO:0007186,GO:0008009,GO:0071346,GO:0008201,GO:0071347,GO:0030593,GO:0071356,GO:0031727,GO:0071361,GO:0043547,GO:0002548,GO:0048020,GO:0005125,GO:0048245,GO:0005576	lymphocyte chemotaxis|extracellular space|chemokine-mediated signaling pathway|positive regulation of ERK1 and ERK2 cascade|chemotaxis|inflammatory response|immune response|G-protein coupled receptor signaling pathway|chemokine activity|cellular response to interferon-gamma|heparin binding|cellular response to interleukin-1|neutrophil chemotaxis|cellular response to tumor necrosis factor|CCR2 che…	mmu04060,mmu04657,mmu04062	Cytokine-cytokine receptor interaction|IL-17 signaling pathway|Chemokine signaling pathway
Ccl8	172.96525268944	70.3572062416632	301.225310749161	4.28137111804171	2.09807289672438	0.00106391679926394	0.0188193907194678	Up	17.611561497477	3.26247493504865	4.59198507144884	7.35489733039189	6.5757755168852	26.8133450653966	16.8441475643464	55.9780783650827	27.5472420434914	GeneID:20307,Genbank:NM_021443.3,MGI:MGI:101878	chemokine (C-C motif) ligand 8		GO:0048247,GO:0005615,GO:0070098,GO:0070374,GO:0006935,GO:0006954,GO:0006955,GO:0007186,GO:0008009,GO:0071346,GO:0008201,GO:0071347,GO:0030593,GO:0071356,GO:0043547,GO:1901741,GO:0045663,GO:0002548,GO:0048020,GO:0005125,GO:0048245,GO:0005576	lymphocyte chemotaxis|extracellular space|chemokine-mediated signaling pathway|positive regulation of ERK1 and ERK2 cascade|chemotaxis|inflammatory response|immune response|G-protein coupled receptor signaling pathway|chemokine activity|cellular response to interferon-gamma|heparin binding|cellular response to interleukin-1|neutrophil chemotaxis|cellular response to tumor necrosis factor|positive…	mmu04060,mmu04062	Cytokine-cytokine receptor interaction|Chemokine signaling pathway
Ccl9	663.212162560843	420.329572659429	966.815399937611	2.30013651863837	1.20171949113381	3.78357741059103e-08	3.81111344619033e-06	Up	7.94448086618179	6.16581190039384	10.2862751936416	7.94294680112302	7.6862794453009	14.5087084102137	13.6808423535403	21.9226855435552	19.5840980375682	GeneID:20308,Genbank:NM_011338.2,MGI:MGI:104533	chemokine (C-C motif) ligand 9		GO:0070098,GO:0005615,GO:0070374,GO:0006935,GO:0071346,GO:0006954,GO:0006955,GO:0007186,GO:0008009,GO:0030593,GO:0071347,GO:0043547,GO:0071356,GO:0045662,GO:0048020,GO:0048245,GO:0002548,GO:0048247,GO:0005125,GO:0050729,GO:0005576	chemokine-mediated signaling pathway|extracellular space|positive regulation of ERK1 and ERK2 cascade|chemotaxis|cellular response to interferon-gamma|inflammatory response|immune response|G-protein coupled receptor signaling pathway|chemokine activity|neutrophil chemotaxis|cellular response to interleukin-1|positive regulation of GTPase activity|cellular response to tumor necrosis factor|negativ…	mmu04060,mmu04062	Cytokine-cytokine receptor interaction|Chemokine signaling pathway
Ccna1	19.682398433354	29.1398851287091	7.86054006416025	0.269751923504184	-1.89029484779667	0.000252197217048059	0.00608866543581672	Down	1.01594848251544	0.532596759116765	0.735374630130981	0.474035436675351	1.11864438410753	0.0294764975914259	0.204364352419297	0.381333388521354	0.192387938500767	GeneID:12427,Genbank:XM_006500951.2,MGI:MGI:108042	cyclin A1		GO:0005856,GO:0007049,GO:0007275,GO:0007283,GO:0015630,GO:0030154,GO:0051301,GO:0051321,GO:0097123,GO:0005515,GO:0005634,GO:0005737	cytoskeleton|cell cycle|multicellular organism development|spermatogenesis|microtubule cytoskeleton|cell differentiation|cell division|meiotic cell cycle|cyclin A1-CDK2 complex|protein binding|nucleus|cytoplasm	mmu04152,mmu04110,mmu04218,mmu04914,mmu05202,mmu05203,mmu05221,mmu05161,mmu05169,mmu05165	AMPK signaling pathway|Cell cycle|Cellular senescence|Progesterone-mediated oocyte maturation|Transcriptional misregulation in cancers|Viral carcinogenesis|Acute myeloid leukemia|Hepatitis B|Epstein-Barr virus infection|Human papillomavirus infection
Ccnjl	48.770773696772	66.0182141406929	27.211473141871	0.412181297177776	-1.27864905114807	6.49410440256501e-05	0.00202281767794548	Down	1.31381595719802	1.8269754259175	1.51079371829712	1.20898330794519	1.1107985947764	0.725890035924401	0.510226541208628	0.519303560890969	0.392993681683579	GeneID:380694,Genbank:NM_001045530.2,MGI:MGI:2685723	cyclin J-like		GO:0008150,GO:0003674,GO:0005575,GO:0005634	biological_process|molecular_function|cellular_component|nucleus
Ccr7	532.440008955158	366.742178655412	739.56229682984	2.01657278565912	1.01190547894705	1.92459681053742e-09	2.83698087576048e-07	Up	9.78277340078689	10.3667722133113	14.257241750949	10.08570553919	8.68464523621304	14.6780122669641	20.7410083426348	23.773026803995	22.4603350987514	GeneID:12775,Genbank:NM_001301713.1,MGI:MGI:103011	chemokine (C-C motif) receptor 7		GO:0004950,GO:0005515,GO:0005622,GO:0005739,GO:0005886,GO:0016021,GO:0006935,GO:0016493,GO:0006954,GO:0030036,GO:0032496,GO:0032649,GO:0032735,GO:0032760,GO:0050718,GO:0034695,GO:0050766,GO:0035757,GO:0050862,GO:0035758,GO:0051491,GO:0071345,GO:0071731,GO:0072610,GO:0001768,GO:0090023,GO:0002408,GO:0002518,GO:0097022,GO:0002606,GO:0002649,GO:0002885,GO:0002922,GO:0004871,GO:0004930,GO:0006955,GO:…	chemokine receptor activity|protein binding|intracellular|mitochondrion|plasma membrane|integral component of membrane|chemotaxis|C-C chemokine receptor activity|inflammatory response|actin cytoskeleton organization|response to lipopolysaccharide|regulation of interferon-gamma production|positive regulation of interleukin-12 production|positive regulation of tumor necrosis factor production|posit…	mmu04060,mmu04062	Cytokine-cytokine receptor interaction|Chemokine signaling pathway
Cd14	1098.55825204113	634.165212714749	1679.04955119911	2.64765319436459	1.40471416159477	0.0121036009557786	0.102212570530611	Up	23.3867150170274	18.3172941755147	20.5992221124427	24.0493187121158	22.9173933922957	90.7392008504481	43.1584046262682	41.571406836303	38.4926782480086	GeneID:12475,Genbank:NM_009841.4,MGI:MGI:88318	CD14 antigen		GO:0071726,GO:0045807,GO:0032481,GO:0005576,GO:0071727,GO:0046696,GO:0032729,GO:0005615,GO:1901224,GO:0050715,GO:0032760,GO:0005794,GO:2000484,GO:0070891,GO:0005886,GO:0006898,GO:0006954,GO:0009617,GO:0009897,GO:0071219,GO:0034142,GO:0009986,GO:0071222,GO:0034612,GO:0016020,GO:0045087,GO:0031225,GO:0001530,GO:0071223,GO:0045121,GO:0031362,GO:0002237,GO:0071723,GO:0031663,GO:0002376	cellular response to diacyl bacterial lipopeptide|positive regulation of endocytosis|positive regulation of type I interferon production|extracellular region|cellular response to triacyl bacterial lipopeptide|lipopolysaccharide receptor complex|positive regulation of interferon-gamma production|extracellular space|positive regulation of NIK/NF-kappaB signaling|positive regulation of cytokine secr…	mmu04010,mmu04064,mmu04145,mmu04810,mmu04640,mmu04620,mmu05202,mmu05221,mmu05132,mmu05133,mmu05134,mmu05152,mmu05146	MAPK signaling pathway|NF-kappa B signaling pathway|Phagosome|Regulation of actin cytoskeleton|Hematopoietic cell lineage|Toll-like receptor signaling pathway|Transcriptional misregulation in cancers|Acute myeloid leukemia|Salmonella infection|Pertussis|Legionellosis|Tuberculosis|Amoebiasis
Cd177	1138.0932552934	181.659980839071	2333.63484836131	12.8461691869749	3.68326629719207	0.0410318305789516	0.223573806349434	Up	4.5919446579766	2.46638530971506	4.23284126705827	3.08927115108303	4.56596472634325	116.818215289256	13.5447359875427	23.822247126764	20.0957018587481	GeneID:68891,Genbank:XM_011250689.1,MGI:MGI:1916141	CD177 antigen		GO:0048306,GO:0005886,GO:0070821,GO:0007155,GO:0072672,GO:0007159,GO:0016020,GO:0016021,GO:0030100,GO:0030667,GO:0098742,GO:0032930,GO:2001044,GO:0034394,GO:0043315,GO:0044853,GO:0002020,GO:0045087,GO:0002376,GO:0045217,GO:0005178	calcium-dependent protein binding|plasma membrane|tertiary granule membrane|cell adhesion|neutrophil extravasation|leukocyte cell-cell adhesion|membrane|integral component of membrane|regulation of endocytosis|secretory granule membrane|cell-cell adhesion via plasma-membrane adhesion molecules|positive regulation of superoxide anion generation|regulation of integrin-mediated signaling pathway|pro…
Cd207	34.7367522194228	47.1134902650209	19.2658296624253	0.408923846525738	-1.29009589834422	0.000986611626348452	0.0179420816422505	Down	1.8609816617252	1.56633447351417	1.96166196128697	1.75459968993009	1.67175188513848	0.124379260424997	0.821273737453461	0.996095506748217	0.850458875852502	GeneID:246278,Genbank:NM_144943.3,MGI:MGI:2180021	CD207 antigen		GO:0030246,GO:0051607,GO:0005887,GO:0016020,GO:0016021	carbohydrate binding|defense response to virus|integral component of plasma membrane|membrane|integral component of membrane
Cd69	400.808643581021	156.980002769646	705.59444459524	4.49480463846492	2.16825841201495	0.000146640097287636	0.00389843343683598	Up	3.44077312361661	3.4193726480507	4.60495837941812	3.874138948471	2.98502782588933	17.5586196871472	7.22272251858276	24.3498168914977	12.3933192963704	GeneID:12515,Genbank:XM_006505463.1,MGI:MGI:88343	CD69 antigen		GO:0016020,GO:0016021,GO:0030246,GO:0032991,GO:0035690,GO:0042803,GO:0005509,GO:0009897,GO:0009986	membrane|integral component of membrane|carbohydrate binding|protein-containing complex|cellular response to drug|protein homodimerization activity|calcium ion binding|external side of plasma membrane|cell surface
Cd80	101.874063992241	52.3854058898268	163.734886620259	3.12558209369637	1.6441248955301	3.75346251042255e-06	0.00019783147900137	Up	0.800130834018881	0.804942179521928	1.06173135883624	0.706659377266265	0.918387301706974	3.32140668825893	2.49871653425218	2.54926786672571	1.65844458115911	GeneID:12519,Genbank:XM_006521737.3,MGI:MGI:101775	CD80 antigen		GO:0046641,GO:0007166,GO:0050731,GO:0009897,GO:0071222,GO:0009986,GO:0016020,GO:0016021,GO:0031295,GO:0098636,GO:0042102,GO:0005515,GO:0006955,GO:0042130,GO:0007165	positive regulation of alpha-beta T cell proliferation|cell surface receptor signaling pathway|positive regulation of peptidyl-tyrosine phosphorylation|external side of plasma membrane|cellular response to lipopolysaccharide|cell surface|membrane|integral component of membrane|T cell costimulation|protein complex involved in cell adhesion|positive regulation of T cell proliferation|protein bindin…	mmu04514,mmu04620,mmu04672,mmu05322,mmu05323,mmu05320,mmu05330,mmu05332,mmu05416,mmu04940	Cell adhesion molecules (CAMs)|Toll-like receptor signaling pathway|Intestinal immune network for IgA production|Systemic lupus erythematosus|Rheumatoid arthritis|Autoimmune thyroid disease|Allograft rejection|Graft-versus-host disease|Viral myocarditis|Type I diabetes mellitus
Cd83	542.665090737471	347.665795018333	786.414210386395	2.26198326569609	1.17758825621254	3.33352445706824e-05	0.00120638985890428	Up	9.47549105085559	6.93499733135524	10.1952114161405	8.95263798819911	10.9393946337179	11.7030369045379	24.1508565498371	26.61145751115	17.9840039513262	GeneID:12522,Genbank:NM_009856.3,MGI:MGI:1328316	CD83 antigen		GO:0007165,GO:0009897,GO:0014070,GO:0016020,GO:0016021,GO:0032713,GO:0032733,GO:0032743,GO:0043372,GO:0001817,GO:0006952,GO:0006959	signal transduction|external side of plasma membrane|response to organic cyclic compound|membrane|integral component of membrane|negative regulation of interleukin-4 production|positive regulation of interleukin-10 production|positive regulation of interleukin-2 production|positive regulation of CD4-positive, alpha-beta T cell differentiation|regulation of cytokine production|defense response|hum…
Cd86	247.081861788911	158.689433607546	357.572397015617	2.25328422243871	1.1720293022288	0.00635430528263316	0.0660527227569117	Up	3.79089291932576	2.63249592456725	2.89239588895188	3.18729543674651	3.54435028651267	9.59346465214429	4.37350030399024	8.16072700975754	4.74418361985757	GeneID:12524,Genbank:NM_019388.3,MGI:MGI:101773	CD86 antigen		GO:0070062,GO:0034138,GO:0002668,GO:0071222,GO:0042102,GO:0005102,GO:0005886,GO:0006955,GO:0007165,GO:0007166,GO:0009897,GO:0042104,GO:0009986,GO:0042113,GO:0042130,GO:0016020,GO:0002224,GO:0043231,GO:0016021,GO:0002250,GO:0051607,GO:0031295,GO:0002376	extracellular exosome|toll-like receptor 3 signaling pathway|negative regulation of T cell anergy|cellular response to lipopolysaccharide|positive regulation of T cell proliferation|signaling receptor binding|plasma membrane|immune response|signal transduction|cell surface receptor signaling pathway|external side of plasma membrane|positive regulation of activated T cell proliferation|cell surfac…	mmu04514,mmu04620,mmu04672,mmu05202,mmu05322,mmu05323,mmu05320,mmu05330,mmu05332,mmu05416,mmu04940,mmu05167	Cell adhesion molecules (CAMs)|Toll-like receptor signaling pathway|Intestinal immune network for IgA production|Transcriptional misregulation in cancers|Systemic lupus erythematosus|Rheumatoid arthritis|Autoimmune thyroid disease|Allograft rejection|Graft-versus-host disease|Viral myocarditis|Type I diabetes mellitus|Kaposi's sarcoma-associated herpesvirus infection
Cd8a	34.2175876178931	15.1792491136908	58.015510748146	3.82202771122714	1.93433823846844	0.0114570144183687	0.098169720425068	Up	0.389863342187068	0.199735386398945	0.348689259456179	0.274457510603761	0.176254991084887	1.68210034945371	0.802906593165364	1.14236413915963	0.283445123450696	GeneID:12525,Genbank:NM_001081110.2,MGI:MGI:88346	CD8 antigen, alpha chain		GO:0042803,GO:0002456,GO:0044853,GO:0005515,GO:0045065,GO:0005886,GO:0007166,GO:0009897,GO:0050850,GO:0009986,GO:0051607,GO:0016020,GO:0016021,GO:0002250,GO:0019901,GO:0002376,GO:0042110	protein homodimerization activity|T cell mediated immunity|plasma membrane raft|protein binding|cytotoxic T cell differentiation|plasma membrane|cell surface receptor signaling pathway|external side of plasma membrane|positive regulation of calcium-mediated signaling|cell surface|defense response to virus|membrane|integral component of membrane|adaptive immune response|protein kinase binding|immu…	mmu04514,mmu04640,mmu04612,mmu04660,mmu05340	Cell adhesion molecules (CAMs)|Hematopoietic cell lineage|Antigen processing and presentation|T cell receptor signaling pathway|Primary immunodeficiency
Cd8b1	26.7323847273791	11.3227858443702	45.9943833311401	4.06210838598602	2.02222873442441	0.000414928122427156	0.00924209064831298	Up	0.430887097826809	0.441505479822526	0.500994560991241	0.455006360270006	0.460440137855936	2.68785689901476	1.55293815821444	1.73862172054651	0.918928022637238	GeneID:12526,Genbank:NM_009858.2,MGI:MGI:88347	CD8 antigen, beta chain 1		GO:0009897,GO:0009986,GO:0016020,GO:0016021,GO:0002250,GO:0002376,GO:0005515	external side of plasma membrane|cell surface|membrane|integral component of membrane|adaptive immune response|immune system process|protein binding	mmu04514,mmu04640,mmu04612,mmu04660,mmu05340	Cell adhesion molecules (CAMs)|Hematopoietic cell lineage|Antigen processing and presentation|T cell receptor signaling pathway|Primary immunodeficiency
Cdc20b	24.3607690213389	37.5059446497264	7.9292994858546	0.211414472023236	-2.24185395751621	3.2267448965498e-06	0.000174119380117096	Down	0.381070449320254	0.166307546459172	0.257512220619893	0.260815581945195	0.424608736960917	0.114453087663807	0.00871997792022064	0.0732196398223613	0.0328358357215148	GeneID:238896,Genbank:XM_006517655.2,MGI:MGI:3644472	cell division cycle 20B		GO:0003674,GO:0005575,GO:0008150	molecular_function|cellular_component|biological_process
Cdc6	70.4720133306121	47.1832134367702	99.5830131979144	2.11056021717056	1.07762599194616	6.50434452728593e-05	0.00202281767794548	Up	0.673096545892388	0.424420746387439	0.577929367302319	0.360854331342445	0.715005897920733	1.02061922658312	1.02366502509474	1.0983111666135	1.25277741460517	GeneID:23834,Genbank:XM_017314546.1,MGI:MGI:1345150	cell division cycle 6		GO:0051233,GO:0003682,GO:0051301,GO:0005524,GO:0051984,GO:0005634,GO:0005737,GO:0005819,GO:0006260,GO:0006270,GO:0007049,GO:0019900,GO:0030071,GO:0032467,GO:0000166,GO:0045737,GO:0000278,GO:0048146,GO:0000922	spindle midzone|chromatin binding|cell division|ATP binding|positive regulation of chromosome segregation|nucleus|cytoplasm|spindle|DNA replication|DNA replication initiation|cell cycle|kinase binding|regulation of mitotic metaphase/anaphase transition|positive regulation of cytokinesis|nucleotide binding|positive regulation of cyclin-dependent protein serine/threonine kinase activity|mitotic cel…	mmu04110	Cell cycle
Cdh15	9.25941175208552	1.98545801180998	18.35185392743	9.24313373451805	3.20838205691971	0.000214783809454025	0.00531274931679526	Up	0.0178841637508137	0.0366497689898404	0.0191944667973592	0.0377704892802397	0.0882035816991809	0.200809287847603	0.685068824611636	0.350502504539099	0.187235294351181	GeneID:12555,Genbank:NM_007662.2,MGI:MGI:106672	cadherin 15		GO:0045296,GO:0009986,GO:0005515,GO:0046872,GO:0016020,GO:0005794,GO:0016021,GO:0005829,GO:0005886,GO:0005901,GO:0005913,GO:0016339,GO:0007043,GO:0016342,GO:0007155,GO:0031594,GO:0007156,GO:0034332,GO:0000902,GO:0042803,GO:0007275,GO:0005509,GO:0044331,GO:0008092	cadherin binding|cell surface|protein binding|metal ion binding|membrane|Golgi apparatus|integral component of membrane|cytosol|plasma membrane|caveola|cell-cell adherens junction|calcium-dependent cell-cell adhesion via plasma membrane cell adhesion molecules|cell-cell junction assembly|catenin complex|cell adhesion|neuromuscular junction|homophilic cell adhesion via plasma membrane adhesion mol…	mmu04514	Cell adhesion molecules (CAMs)
Cdh16	215.954428536215	313.898463489982	93.5243848440072	0.297944704170214	-1.74688349044729	8.06767605448718e-15	2.70879693599828e-12	Down	5.77710772571532	6.10789166208969	3.99652748417383	6.40793767410997	4.76131866020452	1.08972426177054	1.89353348147046	1.67828722012627	1.49735567325009	GeneID:12556,Genbank:NM_001252628.1,MGI:MGI:106671	cadherin 16		GO:0007155,GO:0007156,GO:0007267,GO:0007399,GO:0016020,GO:0016021,GO:0016323,GO:0016339,GO:0046872,GO:0005509,GO:0005886,GO:0005887	cell adhesion|homophilic cell adhesion via plasma membrane adhesion molecules|cell-cell signaling|nervous system development|membrane|integral component of membrane|basolateral plasma membrane|calcium-dependent cell-cell adhesion via plasma membrane cell adhesion molecules|metal ion binding|calcium ion binding|plasma membrane|integral component of plasma membrane
Cdh23	20.3629458890813	7.67772968125273	36.219466148867	4.71747087388433	2.23801361051627	0.0024937156532062	0.0351582881090838	Up	0.0291683939358256	0.0341567917515542	0.0313054485932015	0.0484017583699777	0.0369917234049654	0.207944346227663	0.272894145919116	0.105684360562408	0.0533192132459568	GeneID:22295,Genbank:XM_017313930.1,MGI:MGI:1890219	cadherin 23 (otocadherin)		GO:0060091,GO:0048563,GO:0032420,GO:0005813,GO:0060122,GO:0048839,GO:0032426,GO:0005886,GO:0050953,GO:0042472,GO:0006816,GO:0007155,GO:0007156,GO:0007605,GO:0042491,GO:0050957,GO:0045177,GO:0007626,GO:0051480,GO:0045202,GO:0008344,GO:0060013,GO:0045494,GO:0016020,GO:0001917,GO:0060088,GO:0046872,GO:0016021,GO:0005509,GO:0047485,GO:0016339,GO:0005515	kinocilium|post-embryonic animal organ morphogenesis|stereocilium|centrosome|inner ear receptor cell stereocilium organization|inner ear development|stereocilium tip|plasma membrane|sensory perception of light stimulus|inner ear morphogenesis|calcium ion transport|cell adhesion|homophilic cell adhesion via plasma membrane adhesion molecules|sensory perception of sound|inner ear auditory receptor …
Cdh3	100.840602352373	61.358382725313	150.193376886198	2.44780533995784	1.29148883325777	6.07425577759461e-08	5.76609065463706e-06	Up	0.894221477729256	0.967878002583442	1.16249906936357	0.531986628802187	0.795086356072795	2.01126532587164	2.16324356879152	1.87305282070555	2.00716874555186	GeneID:12560,Genbank:NM_001037809.5,MGI:MGI:88356	cadherin 3		GO:0005913,GO:0007043,GO:0007155,GO:0007156,GO:0007275,GO:0042803,GO:0008092,GO:0043568,GO:0009986,GO:0044331,GO:0010628,GO:0045296,GO:0046872,GO:0048023,GO:0051796,GO:0060070,GO:0060901,GO:0098609,GO:0000902,GO:0001895,GO:0005509,GO:0005737,GO:0005886,GO:0010838,GO:0016020,GO:0016021,GO:0016339,GO:0016342,GO:0022405,GO:0031424,GO:1902910,GO:0032773,GO:0032912,GO:0034332	cell-cell adherens junction|cell-cell junction assembly|cell adhesion|homophilic cell adhesion via plasma membrane adhesion molecules|multicellular organism development|protein homodimerization activity|cytoskeletal protein binding|positive regulation of insulin-like growth factor receptor signaling pathway|cell surface|cell-cell adhesion mediated by cadherin|positive regulation of gene expressio…	mmu04514	Cell adhesion molecules (CAMs)
Cdhr1	17.0602406407239	7.80124912833996	28.6339800312037	3.67043528031732	1.87595116375447	0.00824000268547752	0.0787556608805445	Up	0.165386962269956	0.0484178871924332	0.101430983466342	0.0873223172823014	0.116525456677868	0.147382487957129	0.277351621140475	0.326857190161161	0.714583771574276	GeneID:170677,Genbank:NM_130878.2,MGI:MGI:2157782	cadherin-related family member 1		GO:0005887,GO:0007155,GO:0007156,GO:0008594,GO:0009987,GO:0016020,GO:0016021,GO:0035845,GO:0042622,GO:0045494,GO:0005509,GO:0005515,GO:0005886	integral component of plasma membrane|cell adhesion|homophilic cell adhesion via plasma membrane adhesion molecules|photoreceptor cell morphogenesis|cellular process|membrane|integral component of membrane|photoreceptor cell outer segment organization|photoreceptor outer segment membrane|photoreceptor cell maintenance|calcium ion binding|protein binding|plasma membrane
Cdkn3	18.4705376447447	23.7787946700776	11.8352163630784	0.497721458437565	-1.00658950712077	0.0413938200384972	0.224435212654902	Down	2.1137674933841	1.22927031348339	1.47154703204203	1.08588034743089	1.74688680132447	0.712735087828634	0.847111562901435	0.592750005528217	0.731012404524904	GeneID:72391,Genbank:XM_006519594.3,MGI:MGI:1919641	cyclin-dependent kinase inhibitor 3		GO:0016787,GO:0004722,GO:0016791,GO:0004725,GO:0048471,GO:0005515,GO:0005634,GO:0005737,GO:0005829,GO:0006974,GO:0007049,GO:0007050,GO:0000082,GO:0008138,GO:0004721,GO:0016311	hydrolase activity|protein serine/threonine phosphatase activity|phosphatase activity|protein tyrosine phosphatase activity|perinuclear region of cytoplasm|protein binding|nucleus|cytoplasm|cytosol|cellular response to DNA damage stimulus|cell cycle|cell cycle arrest|G1/S transition of mitotic cell cycle|protein tyrosine/serine/threonine phosphatase activity|phosphoprotein phosphatase activity|de…
Ceacam10	9.66528704148238	4.93320317316427	15.58039187688	3.15827086985481	1.6591349095889	0.0430242463962796	0.228990192417499	Up	0.140325696992355	0.143783753318468	0.301213628913848	0.345754603112259	0.369108051916499	1.45891036837048	0.635788270530899	0.431399370270971	0.489705558270844	GeneID:26366,Genbank:XM_006539994.3,MGI:MGI:1347248	carcinoembryonic antigen-related cell adhesion molecule 10		GO:0003674,GO:0005576,GO:0030317	molecular_function|extracellular region|flagellated sperm motility
Cebpb	1162.62515234201	770.08391303505	1653.30170147572	2.1469111008432	1.10226245341001	1.31881656830732e-05	0.000562092627076759	Up	36.375045989664	28.6228177077039	27.4646772043067	26.4563118464241	26.2326283952559	74.548897434176	53.8875678995896	48.9628338631755	56.2623009821071	GeneID:12608,Genbank:NM_001287738.1,MGI:MGI:88373	CCAAT/enhancer binding protein (C/EBP), beta	C/EBP	GO:0001078,GO:0001541,GO:0001892,GO:0002432,GO:0003677,GO:0003682,GO:0030154,GO:0003700,GO:0030182,GO:0003705,GO:0032496,GO:0005515,GO:0032753,GO:0033598,GO:0034976,GO:0035035,GO:0045408,GO:0035259,GO:0045444,GO:0035711,GO:0036488,GO:0045600,GO:0045669,GO:0045670,GO:0045892,GO:0000122,GO:0071347,GO:0045893,GO:0000779,GO:0072574,GO:0045944,GO:0000790,GO:0000977,GO:0097421,GO:0000978,GO:1901329,GO:…	transcriptional repressor activity, RNA polymerase II proximal promoter sequence-specific DNA binding|ovarian follicle development|embryonic placenta development|granuloma formation|DNA binding|chromatin binding|cell differentiation|DNA binding transcription factor activity|neuron differentiation|transcription factor activity, RNA polymerase II distal enhancer sequence-specific binding|response t…	mmu04668,mmu04657,mmu05202,mmu05152	TNF signaling pathway|IL-17 signaling pathway|Transcriptional misregulation in cancers|Tuberculosis
Cebpd	2132.41639898005	989.147878929214	3561.50204904359	3.60057593501493	1.84822769325845	2.07773485714459e-06	0.000120009577270211	Up	21.9352038075108	29.7602043297363	18.6406809508746	26.5365346556409	28.2718394026516	111.373372449937	52.8751294781818	78.4318414394505	94.1618078044142	GeneID:12609,Genbank:NM_007679.4,MGI:MGI:103573	CCAAT/enhancer binding protein (C/EBP), delta		GO:0044212,GO:0001077,GO:0045444,GO:0002244,GO:0003677,GO:0003700,GO:0005515,GO:0005634,GO:0045669,GO:0005654,GO:0045892,GO:0006351,GO:0045944,GO:0006355,GO:0006357,GO:0000978,GO:0046982,GO:0042803,GO:0048839,GO:0043565	transcription regulatory region DNA binding|transcriptional activator activity, RNA polymerase II proximal promoter sequence-specific DNA binding|fat cell differentiation|hematopoietic progenitor cell differentiation|DNA binding|DNA binding transcription factor activity|protein binding|nucleus|positive regulation of osteoblast differentiation|nucleoplasm|negative regulation of transcription, DNA-…
Cecr6	50.3053449181855	68.6590702959113	27.3631881960282	0.398537120850845	-1.3272139878027	0.000238917757105974	0.00582233582538765	Down	0.877172502291914	0.866689130446438	0.885401449843186	1.01448943255108	0.391414489434763	0.117252167868297	0.348396160343011	0.361160748216686	0.41301061186586	GeneID:94047,Genbank:NM_033567.1,MGI:MGI:2136977	cat eye syndrome chromosome region, candidate 6
Cel	2.99176550094295	0.720278402809925	5.83112437360924	8.09565350128652	3.01714754316052	0.021150913913971	0.146761278290933	Up	0.0244445565113286	0.0500938909798636	0	0	0.0241118060356511	0.0914905136780026	0.241644003519961	0.169085738756447	0.11374144056419	GeneID:12613,Genbank:NM_009885.2,MGI:MGI:88374	carboxyl ester lipase		GO:0097105,GO:0044877,GO:0016042,GO:0004806,GO:0045121,GO:0016787,GO:0045202,GO:0016788,GO:0005576,GO:0046514,GO:0005615,GO:0005737,GO:0005791,GO:0005794,GO:0030157,GO:0005829,GO:0050253,GO:0032991,GO:0005887,GO:0050804,GO:0042043,GO:0006629,GO:0052689,GO:0042588,GO:0006707,GO:0004622,GO:0043208,GO:0007158,GO:0004771,GO:0097104,GO:0043231,GO:0009986	presynaptic membrane assembly|protein-containing complex binding|lipid catabolic process|triglyceride lipase activity|membrane raft|hydrolase activity|synapse|hydrolase activity, acting on ester bonds|extracellular region|ceramide catabolic process|extracellular space|cytoplasm|rough endoplasmic reticulum|Golgi apparatus|pancreatic juice secretion|cytosol|retinyl-palmitate esterase activity|prote…	mmu00100,mmu00561,mmu04972,mmu04975	Steroid biosynthesis|Glycerolipid metabolism|Pancreatic secretion|Fat digestion and absorption
Cenpf	76.0427109711277	106.534461934291	37.9280222671738	0.356016462452941	-1.48998414091452	0.000801436943516778	0.0154255342069031	Down	0.640154170688847	0.296941073881488	0.376023768396109	0.465883160545283	0.814899047370775	0.140303614907313	0.154997514805657	0.214419799721772	0.191197861807604	GeneID:108000,Genbank:NM_001081363.2,MGI:MGI:1313302	centromere protein F		GO:0042803,GO:0008022,GO:0000922,GO:0045120,GO:0008134,GO:0000940,GO:0045892,GO:0010389,GO:0001822,GO:0051310,GO:0005634,GO:0005635,GO:0015031,GO:0005654,GO:0070840,GO:0016202,GO:0005737,GO:0097539,GO:0016363,GO:0005813,GO:0021591,GO:0005819,GO:0000278,GO:0030496,GO:0005930,GO:0000775,GO:0036064,GO:0007059,GO:0000776	protein homodimerization activity|protein C-terminus binding|spindle pole|pronucleus|transcription factor binding|condensed chromosome outer kinetochore|negative regulation of transcription, DNA-templated|regulation of G2/M transition of mitotic cell cycle|kidney development|metaphase plate congression|nucleus|nuclear envelope|protein transport|nucleoplasm|dynein complex binding|regulation of str…
Ces2e	111.974458382082	149.372133313343	65.2273647180056	0.436676930771122	-1.19536177796935	8.06949799568192e-05	0.00243846780266181	Down	2.19023226341504	3.01008624910113	2.5932348053265	3.01035319109236	3.80645044616145	0.281926323629993	1.54652162252775	1.32262622316154	1.79964234848229	GeneID:234673,Genbank:NM_172759.3,MGI:MGI:2443170	carboxylesterase 2E		GO:0005783,GO:0016042,GO:0016787,GO:0043231,GO:0052689,GO:0102209,GO:0004771,GO:0004806,GO:0005615	endoplasmic reticulum|lipid catabolic process|hydrolase activity|intracellular membrane-bounded organelle|carboxylic ester hydrolase activity|trans-permethrin hydrolase activity|sterol esterase activity|triglyceride lipase activity|extracellular space	mmu00983	Drug metabolism - other enzymes
Cfb	4359.14337794995	1628.45242547209	7772.50706854727	4.77294082834136	2.25487845095378	0.0027907853292947	0.0376766409571424	Up	35.7768656224496	34.6815558627774	34.2368242739764	25.7296476974078	37.9905162766561	258.868887042546	71.2059467690766	158.329922168933	102.986359064654	GeneID:14962,Genbank:NM_001142706.1,MGI:MGI:105975	complement factor B		GO:0005615,GO:0006508,GO:0006956,GO:0006957,GO:0008233,GO:0008236,GO:0008283,GO:0016787,GO:0045087,GO:0097066,GO:0002376,GO:0004252,GO:0005576	extracellular space|proteolysis|complement activation|complement activation, alternative pathway|peptidase activity|serine-type peptidase activity|cell proliferation|hydrolase activity|innate immune response|response to thyroid hormone|immune system process|serine-type endopeptidase activity|extracellular region	mmu04610,mmu05150	Complement and coagulation cascades|Staphylococcus aureus infection
Ch25h	366.651417240308	122.872204064038	671.375433710646	5.46401392263413	2.4499611597059	5.59182055300879e-05	0.0018008045905258	Up	5.22351084889529	4.38960215415567	5.52555215622337	5.0397082889921	5.81962407908516	34.2249805293617	9.89079446780149	37.4313085530901	24.1303348851035	GeneID:12642,Genbank:NM_009890.1,MGI:MGI:1333869	cholesterol 25-hydroxylase		GO:0016020,GO:0005506,GO:0016021,GO:0005783,GO:0016126,GO:0005789,GO:0006629,GO:0006694,GO:0008202,GO:0008203,GO:0016491,GO:0008395,GO:0035754,GO:0000254,GO:0046872,GO:0008610,GO:0001567,GO:0055114,GO:0004497	membrane|iron ion binding|integral component of membrane|endoplasmic reticulum|sterol biosynthetic process|endoplasmic reticulum membrane|lipid metabolic process|steroid biosynthetic process|steroid metabolic process|cholesterol metabolic process|oxidoreductase activity|steroid hydroxylase activity|B cell chemotaxis|C-4 methylsterol oxidase activity|metal ion binding|lipid biosynthetic process|ch…	mmu00120	Primary bile acid biosynthesis
Chek1	47.2217739616936	32.0745296151787	66.1558293948373	2.06256584862059	1.04444017897635	0.00295272295761956	0.0393349267613299	Up	0.584123178315128	0.319209476348582	0.515467234332654	0.452334635407558	0.473741279679272	1.24696797469738	0.65762703025856	0.942770624059431	0.754985308825358	GeneID:12649,Genbank:NM_007691.5,MGI:MGI:1202065	checkpoint kinase 1		GO:0004672,GO:0004674,GO:0005515,GO:0005524,GO:0005634,GO:0006915,GO:0006974,GO:0005654,GO:0006975,GO:0006997,GO:0007049,GO:0007093,GO:0042127,GO:0010468,GO:0043231,GO:0010569,GO:0045787,GO:0010767,GO:0045839,GO:0046602,GO:0048096,GO:0072425,GO:0000077,GO:1902742,GO:2000279,GO:2000615,GO:0000086,GO:0000166,GO:0000781,GO:0000785,GO:0000794,GO:0001833,GO:0005657,GO:0005737,GO:0005813,GO:0005856,GO:…	protein kinase activity|protein serine/threonine kinase activity|protein binding|ATP binding|nucleus|apoptotic process|cellular response to DNA damage stimulus|nucleoplasm|DNA damage induced protein phosphorylation|nucleus organization|cell cycle|mitotic cell cycle checkpoint|regulation of cell proliferation|regulation of gene expression|intracellular membrane-bounded organelle|regulation of doub…	mmu04110,mmu04115,mmu04218,mmu05203,mmu05166	Cell cycle|p53 signaling pathway|Cellular senescence|Viral carcinogenesis|HTLV-I infection
Chl1	23.4856192273363	10.7888600901353	39.3565681488376	3.64788938034549	1.86706198146354	1.79610308307832e-05	0.000720467809718874	Up	0.081397997210965	0.0714890519644022	0.074881467039303	0.0736751293473218	0.0516149810162823	0.253878764846906	0.294559757292485	0.294925229864494	0.128503765897564	GeneID:12661,Genbank:XM_006505473.2,MGI:MGI:1098266	cell adhesion molecule L1-like		GO:0031175,GO:0005576,GO:0035640,GO:0005578,GO:0043524,GO:0005886,GO:0007155,GO:0007156,GO:0007275,GO:0007399,GO:0045177,GO:0007411,GO:0050890,GO:0008344,GO:0016020,GO:0016021,GO:0001764,GO:0030154,GO:0002020,GO:0030425,GO:0005515	neuron projection development|extracellular region|exploration behavior|proteinaceous extracellular matrix|negative regulation of neuron apoptotic process|plasma membrane|cell adhesion|homophilic cell adhesion via plasma membrane adhesion molecules|multicellular organism development|nervous system development|apical part of cell|axon guidance|cognition|adult locomotory behavior|membrane|integral …
Chrm1	17.2045380843847	25.5783062101687	6.73732792715483	0.263400080982548	-1.92467230573522	0.000560027290513664	0.0117393098757835	Down	0.18591853473799	0.231913212294694	0.208215716775423	0.290220273037085	0.247174762031603	0	0.0799077149954718	0.0931898083236377	0.0658217557477981	GeneID:12669,Genbank:NM_001112697.1,MGI:MGI:88396	cholinergic receptor, muscarinic 1, CNS		GO:0045211,GO:0016907,GO:0005886,GO:0046541,GO:0005887,GO:0050890,GO:0030054,GO:0007165,GO:0090316,GO:0007186,GO:0007197,GO:0007207,GO:0007213,GO:0030425,GO:0007271,GO:0032279,GO:0007274,GO:0040012,GO:0008144,GO:0043270,GO:0014069,GO:0003056,GO:0043679,GO:0016020,GO:0004871,GO:0045202,GO:0016021,GO:0004930	postsynaptic membrane|G-protein coupled acetylcholine receptor activity|plasma membrane|saliva secretion|integral component of plasma membrane|cognition|cell junction|signal transduction|positive regulation of intracellular protein transport|G-protein coupled receptor signaling pathway|adenylate cyclase-inhibiting G-protein coupled acetylcholine receptor signaling pathway|phospholipase C-activati…	mmu04020,mmu04024,mmu04151,mmu04080,mmu04810,mmu04725	Calcium signaling pathway|cAMP signaling pathway|PI3K-Akt signaling pathway|Neuroactive ligand-receptor interaction|Regulation of actin cytoskeleton|Cholinergic synapse
Chrm4	6.0145235292206	2.53937184847938	10.3584631301471	4.07914387817994	2.02826639427825	0.0170662377481071	0.126918768093081	Up	0.0364739437184817	0.0373727737582913	0.039146247564485	0.0128385343165616	0.0479699249681055	0.121345619926826	0.0901398004522091	0.182212592697844	0.141428859620704	GeneID:12672,Genbank:XM_011239271.2,MGI:MGI:88399	cholinergic receptor, muscarinic 4		GO:0045211,GO:0016907,GO:0005737,GO:0005886,GO:0030054,GO:0005887,GO:0007165,GO:0007186,GO:0007197,GO:0032279,GO:0007207,GO:0040012,GO:0007271,GO:0042383,GO:0014069,GO:0043025,GO:0016020,GO:0004871,GO:0043679,GO:0004930,GO:0045202,GO:0016021,GO:0005085	postsynaptic membrane|G-protein coupled acetylcholine receptor activity|cytoplasm|plasma membrane|cell junction|integral component of plasma membrane|signal transduction|G-protein coupled receptor signaling pathway|adenylate cyclase-inhibiting G-protein coupled acetylcholine receptor signaling pathway|asymmetric synapse|phospholipase C-activating G-protein coupled acetylcholine receptor signaling…	mmu04080,mmu04810,mmu04725	Neuroactive ligand-receptor interaction|Regulation of actin cytoskeleton|Cholinergic synapse
Chrna10	20.6672930596094	12.947388181034	30.3171741578286	2.34156678813715	1.22747418838508	0.00726783606631545	0.0724372155085684	Up	0.218722967593092	0.224112973543268	0.216690413388056	0.28426605168424	0.282128875387367	0.629716308571295	0.415800403144869	0.504310431940692	0.606721383816921	GeneID:504186,Genbank:XM_006508009.2,MGI:MGI:3609260	cholinergic receptor, nicotinic, alpha polypeptide 10		GO:0050877,GO:0007165,GO:0050910,GO:0007204,GO:0007268,GO:0007271,GO:0022848,GO:0030424,GO:0034220,GO:0042391,GO:0042472,GO:0043005,GO:0005230,GO:0043204,GO:0005887,GO:0045202,GO:0005892	nervous system process|signal transduction|detection of mechanical stimulus involved in sensory perception of sound|positive regulation of cytosolic calcium ion concentration|chemical synaptic transmission|synaptic transmission, cholinergic|acetylcholine-gated cation-selective channel activity|axon|ion transmembrane transport|regulation of membrane potential|inner ear morphogenesis|neuron project…	mmu04080	Neuroactive ligand-receptor interaction
Chst2	401.068895089479	517.29456076181	255.786812999065	0.494470331608305	-1.0160441335099	9.69482801572561e-09	1.2122546672629e-06	Down	4.75701564970219	4.85755051782951	4.93069627926292	4.92007518307984	4.25035283837674	1.45321683159164	2.82834202133424	2.14106645166766	2.55836242473762	GeneID:54371,Genbank:NM_018763.2,MGI:MGI:1891160	carbohydrate sulfotransferase 2		GO:0005794,GO:0005802,GO:0005975,GO:0006044,GO:0006790,GO:0006954,GO:0008146,GO:0016020,GO:0016021,GO:0000139,GO:0016740,GO:0001517	Golgi apparatus|trans-Golgi network|carbohydrate metabolic process|N-acetylglucosamine metabolic process|sulfur compound metabolic process|inflammatory response|sulfotransferase activity|membrane|integral component of membrane|Golgi membrane|transferase activity|N-acetylglucosamine 6-O-sulfotransferase activity	mmu00533	Glycosaminoglycan biosynthesis - keratan sulfate
Ciart	508.423177445734	334.776324221671	725.481743975813	2.16706407080161	1.1157418083745	2.20625457348031e-08	2.45408599213322e-06	Up	5.93407685299092	7.23846516567128	6.3081879069012	6.88291948021631	9.12371443797323	10.8816875747145	13.5943777304449	14.9852940757844	19.1308130264985	GeneID:229599,Genbank:XM_006501374.3,MGI:MGI:2684975	circadian associated repressor of transcription		GO:0005515,GO:0005634,GO:0006351,GO:0006355,GO:0032922,GO:0045475,GO:0045892,GO:0048511,GO:0070888,GO:0000976,GO:0001046	protein binding|nucleus|transcription, DNA-templated|regulation of transcription, DNA-templated|circadian regulation of gene expression|locomotor rhythm|negative regulation of transcription, DNA-templated|rhythmic process|E-box binding|transcription regulatory region sequence-specific DNA binding|core promoter sequence-specific DNA binding
Cidea	59.8484100757742	38.2651792943596	86.8274485525423	2.26909817629787	1.18211903095556	0.024250206342339	0.160166213017431	Up	1.48515381140993	2.23787141834442	2.01589722638347	2.0295472702078	1.63728277410469	1.74387416678346	7.71849145263929	3.12217881873301	3.96336153718516	GeneID:12683,Genbank:NM_007702.2,MGI:MGI:1270845	cell death-inducing DNA fragmentation factor, alpha subunit-like effector A		GO:1900118,GO:0019915,GO:0005634,GO:1902510,GO:0030512,GO:0005737,GO:0032720,GO:0005739,GO:0005740,GO:0005811,GO:0035634,GO:0006351,GO:0042803,GO:0006355,GO:0042981,GO:0006629,GO:0050710,GO:0006915,GO:0001659,GO:0050995,GO:0008219,GO:0005515,GO:0010890,GO:0005622	negative regulation of execution phase of apoptosis|lipid storage|nucleus|regulation of apoptotic DNA fragmentation|negative regulation of transforming growth factor beta receptor signaling pathway|cytoplasm|negative regulation of tumor necrosis factor production|mitochondrion|mitochondrial envelope|lipid droplet|response to stilbenoid|transcription, DNA-templated|protein homodimerization activit…
Cish	1466.31844710279	1003.75044752985	2044.52844656896	2.03688920049838	1.0263675049778	0.00188222359844792	0.0286056966164789	Up	14.3070977108373	13.9072683497416	14.033341600699	12.5816200826769	12.0796048164443	35.8318309645038	20.0351191737467	23.8261354682195	21.9057589234735	GeneID:12700,Genbank:NM_009895.4,MGI:MGI:103159	cytokine inducible SH2-containing protein		GO:0005886,GO:0006469,GO:0007205,GO:0009968,GO:0019221,GO:0035556,GO:0040008,GO:0046426,GO:0046627,GO:0004860,GO:0005515,GO:0005737	plasma membrane|negative regulation of protein kinase activity|protein kinase C-activating G-protein coupled receptor signaling pathway|negative regulation of signal transduction|cytokine-mediated signaling pathway|intracellular signal transduction|regulation of growth|negative regulation of JAK-STAT cascade|negative regulation of insulin receptor signaling pathway|protein kinase inhibitor activi…	mmu04630,mmu04917	Jak-STAT signaling pathway|Prolactin signaling pathway
Cited4	41.5725643013119	25.62682050742	61.5047440436767	2.40001462631186	1.2630431980185	0.00701621359663979	0.070555168452954	Up	1.21251218307385	0.952500693353209	1.43148305283103	1.28038355751655	0.956805530444914	4.08434598422625	1.94775055301463	1.95698597479639	2.39779253081264	GeneID:56222,Genbank:NM_019563.2,MGI:MGI:1861694	Cbp/p300-interacting transactivator, with Glu/Asp-rich carboxy-terminal domain, 4		GO:0005634,GO:0005737,GO:0006351,GO:0006355,GO:0006357,GO:0032502,GO:0043627,GO:0045893,GO:0001105,GO:0003713	nucleus|cytoplasm|transcription, DNA-templated|regulation of transcription, DNA-templated|regulation of transcription by RNA polymerase II|developmental process|response to estrogen|positive regulation of transcription, DNA-templated|RNA polymerase II transcription coactivator activity|transcription coactivator activity
Ckap2	51.2202655703165	68.2145200294527	29.9774474963963	0.439458453763995	-1.18620131491538	0.000183431050649894	0.00470408540216864	Down	1.70160434121784	0.985477491520924	1.17119762720576	1.32810877948582	1.91561238202481	0.530727073403134	0.502802364544989	0.724975351331145	0.602428291966024	GeneID:80986,Genbank:XM_006509226.3,MGI:MGI:1931797	cytoskeleton associated protein 2		GO:0005813,GO:0005829,GO:0005856,GO:0005874,GO:0005881,GO:0006915,GO:0007026,GO:0007049,GO:0015630,GO:0045944,GO:0000281,GO:0003674,GO:0005737	centrosome|cytosol|cytoskeleton|microtubule|cytoplasmic microtubule|apoptotic process|negative regulation of microtubule depolymerization|cell cycle|microtubule cytoskeleton|positive regulation of transcription by RNA polymerase II|mitotic cytokinesis|molecular_function|cytoplasm
Clca3a2	3.88320639125641	0.713409131031316	7.84545296653778	10.9971300131753	3.45905515900093	0.00592896953946391	0.0631598981903761	Up	0	0	0	0.0114430414560658	0.0320668520167227	0.13519484828804	0.16068399211046	0.0499713464923855	0.0126056157488019	GeneID:80797,Genbank:XM_017319812.1,MGI:MGI:1931471	chloride channel accessory 3A2		GO:0005887,GO:0006821,GO:0043276,GO:0097192,GO:1902476,GO:0005229	integral component of plasma membrane|chloride transport|anoikis|extrinsic apoptotic signaling pathway in absence of ligand|chloride transmembrane transport|intracellular calcium activated chloride channel activity	mmu04924,mmu04972	Renin secretion|Pancreatic secretion
Cldn8	79.1549109793601	103.136948774343	49.1773637356315	0.476816158709799	-1.06849496710851	0.000120198761724762	0.00333229931014016	Down	2.45813962678806	2.54080973757069	2.84651988969539	2.18588297249306	2.48848563054964	0.403520501378807	1.3855076028795	1.11863338617496	1.70563924442313	GeneID:54420,Genbank:NM_018778.3,MGI:MGI:1859286	claudin 8		GO:0005923,GO:0016020,GO:0016021,GO:0016323,GO:0016327,GO:0030054,GO:0005198,GO:0005515,GO:0005886	bicellular tight junction|membrane|integral component of membrane|basolateral plasma membrane|apicolateral plasma membrane|cell junction|structural molecule activity|protein binding|plasma membrane	mmu04514,mmu04530,mmu04670,mmu05160	Cell adhesion molecules (CAMs)|Tight junction|Leukocyte transendothelial migration|Hepatitis C
Clec4d	275.547589877273	109.042696574045	483.678706506308	4.43568181733167	2.14915588104936	0.0428534251732575	0.228522191710686	Up	3.42516540338377	2.96363858012606	7.43391929422931	5.18421168864524	4.39210263236231	40.9753322536332	16.64739078142	8.95040677010172	9.11974783924849	GeneID:17474,Genbank:NM_010819.4,MGI:MGI:1298389	C-type lectin domain family 4, member d		GO:0005886,GO:0016020,GO:0016021,GO:0030246,GO:0034987,GO:0038094,GO:0042742,GO:0045087,GO:0002250,GO:0002292,GO:0002376	plasma membrane|membrane|integral component of membrane|carbohydrate binding|immunoglobulin receptor binding|Fc-gamma receptor signaling pathway|defense response to bacterium|innate immune response|adaptive immune response|T cell differentiation involved in immune response|immune system process	mmu04625	C-type lectin receptor signaling pathway
Clec9a	120.210418624457	160.044853180848	70.4173754289678	0.439985254317409	-1.18447292086385	2.94276378496288e-07	2.28013889680179e-05	Down	3.62735252663552	2.21422906091929	2.73346338867856	2.59163003381477	2.74057686088275	1.27097932784013	0.915518264702218	1.33461724580073	1.07733240607247	GeneID:232414,Genbank:NM_001205363.1,MGI:MGI:2444608	C-type lectin domain family 9, member a		GO:0009986,GO:0016020,GO:0016021,GO:0030246,GO:0050715,GO:0006898	cell surface|membrane|integral component of membrane|carbohydrate binding|positive regulation of cytokine secretion|receptor-mediated endocytosis
Cmpk2	2930.01216804061	758.908370894147	5643.89191447368	7.43685552950752	2.89469274620959	0.00239101321795226	0.034324196876241	Up	13.6956970868363	11.239630252089	14.425336988217	13.6541858466977	15.1133919249113	135.837831425392	14.2243375167034	159.012350268768	64.8393978145035	GeneID:22169,Genbank:NM_020557.4,MGI:MGI:99830	cytidine monophosphate (UMP-CMP) kinase 2, mitochondrial		GO:0009041,GO:0004798,GO:0009142,GO:0016301,GO:0005524,GO:0005737,GO:0005739,GO:0006165,GO:0006221,GO:0016310,GO:0006227,GO:0016740,GO:0033862,GO:0006233,GO:0071222,GO:0000166,GO:0006235,GO:0004127,GO:0004550	uridylate kinase activity|thymidylate kinase activity|nucleoside triphosphate biosynthetic process|kinase activity|ATP binding|cytoplasm|mitochondrion|nucleoside diphosphate phosphorylation|pyrimidine nucleotide biosynthetic process|phosphorylation|dUDP biosynthetic process|transferase activity|UMP kinase activity|dTDP biosynthetic process|cellular response to lipopolysaccharide|nucleotide bindin…	mmu00240	Pyrimidine metabolism
Cngb3	10.3517511757613	3.12139254190284	19.3896994680843	6.21187473468623	2.63502873740887	0.0399224440617008	0.219772642329154	Up	0.010799634142643	0.0442630812396415	0.0695452877292592	0.0228083052301872	0.0426104983467751	0.431153256188605	0	0.323709882184531	0.100502207465384	GeneID:30952,Genbank:NM_013927.2,MGI:MGI:1353562	cyclic nucleotide gated channel beta 3		GO:0016021,GO:0005222,GO:0030553,GO:0005223,GO:0005249,GO:0005515,GO:0005886,GO:0005887,GO:0042391,GO:0006811,GO:0050896,GO:0006812,GO:0071805,GO:0007601,GO:0000166,GO:0098655,GO:0009187,GO:0001750,GO:1902495,GO:0016020,GO:0005221	integral component of membrane|intracellular cAMP activated cation channel activity|cGMP binding|intracellular cGMP activated cation channel activity|voltage-gated potassium channel activity|protein binding|plasma membrane|integral component of plasma membrane|regulation of membrane potential|ion transport|response to stimulus|cation transport|potassium ion transmembrane transport|visual percepti…	mmu04024	cAMP signaling pathway
Cnih2	14.7413678585986	8.80635574389036	22.160133001984	2.51637949299949	1.33134951020723	0.014525711988673	0.114814054243403	Up	0.408540140963622	0.342497311593516	0.597916754253748	0.274532690710756	0.219806675913021	1.29739652218331	0.688394166346126	0.55662020647362	0.907272849496677	GeneID:12794,Genbank:NM_009920.4,MGI:MGI:1277225	cornichon family AMPA receptor auxiliary protein 2		GO:0045211,GO:0016020,GO:0051668,GO:0016021,GO:1902684,GO:0016192,GO:0016247,GO:0030054,GO:0030425,GO:0032281,GO:1903743,GO:0035249,GO:2000310,GO:0042391,GO:2000311,GO:0042995,GO:0043197,GO:0005783,GO:0043198,GO:0005886,GO:0045202,GO:0014069	postsynaptic membrane|membrane|localization within membrane|integral component of membrane|negative regulation of receptor localization to synapse|vesicle-mediated transport|channel regulator activity|cell junction|dendrite|AMPA glutamate receptor complex|negative regulation of anterograde synaptic vesicle transport|synaptic transmission, glutamatergic|regulation of NMDA receptor activity|regulat…
Cnr1	63.7602253703739	83.2101215581958	39.4478551355965	0.474075201392505	-1.07681216641654	0.000202645690745879	0.00508183820043365	Down	0.430122076347639	0.489690673181747	0.604115522205594	0.482235461516452	0.481883572113023	0.211996817768768	0.288710955641603	0.226507196774519	0.16678118282206	GeneID:12801,Genbank:XM_006537594.2,MGI:MGI:104615	cannabinoid receptor 1 (brain)		GO:0007186,GO:0007188,GO:0007413,GO:0007568,GO:0007611,GO:0007613,GO:0008144,GO:0035094,GO:0010976,GO:0038171,GO:0016020,GO:0016021,GO:0042220,GO:0042593,GO:0042734,GO:0042995,GO:0060405,GO:0043065,GO:0099553,GO:0043231,GO:0043271,GO:0002866,GO:0004871,GO:0004930,GO:0004949,GO:0005739,GO:0005741,GO:0005886,GO:0007165,GO:0019216,GO:0019233,GO:0030424,GO:0030426,GO:0031622,GO:0031999,GO:0032228,GO:…	G-protein coupled receptor signaling pathway|adenylate cyclase-modulating G-protein coupled receptor signaling pathway|axonal fasciculation|aging|learning or memory|memory|drug binding|response to nicotine|positive regulation of neuron projection development|cannabinoid signaling pathway|membrane|integral component of membrane|response to cocaine|glucose homeostasis|presynaptic membrane|cell proj…	mmu04015,mmu04080,mmu04723,mmu04714	Rap1 signaling pathway|Neuroactive ligand-receptor interaction|Retrograde endocannabinoid signaling|Thermogenesis
Coch	21.578241304479	8.55370909959982	37.858906560578	4.42602222261092	2.14601069478332	2.784776022146e-06	0.000153467398351152	Up	0.126524259795572	0.166682836676688	0.213390885230648	0.114519908663763	0.249603907486015	0.789253394449412	0.670040251495091	0.625130353027744	0.820005835279689	GeneID:12810,Genbank:XM_017314944.1,MGI:MGI:1278313	cochlin		GO:0005578,GO:0007605,GO:0008360,GO:0031012,GO:0042742,GO:0045089,GO:0005515,GO:0005518,GO:0005576	proteinaceous extracellular matrix|sensory perception of sound|regulation of cell shape|extracellular matrix|defense response to bacterium|positive regulation of innate immune response|protein binding|collagen binding|extracellular region
Col22a1	10.3703156147785	4.78889115221165	17.3470961929871	3.62236176217446	1.85693063420435	0.00386254863972464	0.0475220294039802	Up	0.0316001724944459	0.0161894489182903	0.0423942426234401	0.0917648004397869	0.0311700165035141	0.157696514149779	0.224523172941169	0.154828872033042	0.0459489971203998	GeneID:69700,Genbank:XM_006521382.3,MGI:MGI:1916950	collagen, type XXII, alpha 1		GO:0003674,GO:0005575,GO:0008150	molecular_function|cellular_component|biological_process	mmu04974	Protein digestion and absorption
Col9a3	30.6653367791725	19.950068846377	44.0594216951668	2.20848469418531	1.14305683387254	0.0297882603076319	0.183517141569036	Up	0.274280121610592	0.421558839803572	0.55195417166108	0.289633178755823	0.38891058690005	1.06934293352577	0.466016082310915	1.18576647543294	0.438706028339288	GeneID:12841,Genbank:XM_006500553.3,MGI:MGI:894686	collagen, type IX, alpha 3		GO:0005594,GO:0008584,GO:0008585	collagen type IX trimer|male gonad development|female gonad development	mmu04151,mmu04512,mmu04510,mmu04974,mmu05165	PI3K-Akt signaling pathway|ECM-receptor interaction|Focal adhesion|Protein digestion and absorption|Human papillomavirus infection
Colec11	22.2736033193188	14.6590967733898	31.79173650173	2.16873774647838	1.11685560638493	0.0320119841524081	0.19295521431759	Up	0.410037722125512	0.517098229469559	0.710897798512862	0.499603757864709	0.466680116819053	0.19675379285592	1.71489292820617	1.01815068498505	1.46763149115083	GeneID:71693,Genbank:NM_027866.2,MGI:MGI:1918943	collectin sub-family member 11		GO:0005615,GO:0007275,GO:0008150,GO:0030246,GO:0032502,GO:0048029,GO:0005537,GO:0005576,GO:0005581	extracellular space|multicellular organism development|biological_process|carbohydrate binding|developmental process|monosaccharide binding|mannose binding|extracellular region|collagen trimer	mmu04145	Phagosome
Colq	642.220842739947	836.40964102936	399.484844878181	0.477618651533642	-1.0660689183565	9.89927092835208e-05	0.00288095796471832	Down	13.9530278783232	12.2049729675338	13.8169233794995	11.2874160922633	9.9663776067974	1.13563672561954	8.67693557396482	7.07594266332178	5.82379447594648	GeneID:382864,Genbank:XM_006519194.1,MGI:MGI:1338761	collagen-like tail subunit (single strand of homotrimer) of asymmetric acetylcholinesterase		GO:0030054,GO:0031594,GO:0042135,GO:0045202,GO:0071340,GO:0090150,GO:0005515,GO:0005581,GO:0008582	cell junction|neuromuscular junction|neurotransmitter catabolic process|synapse|skeletal muscle acetylcholine-gated channel clustering|establishment of protein localization to membrane|protein binding|collagen trimer|regulation of synaptic growth at neuromuscular junction
Coq10b	1025.69952041106	568.389727890561	1597.33676106169	2.81028435716073	1.49071611617927	9.48533241919327e-23	7.16577342051638e-20	Up	16.429901572069	18.2777663845282	18.1374752477887	20.2308482886584	20.7787279895457	45.3514200057422	48.1809976781807	51.0737149727108	55.2889726089286	GeneID:67876,Genbank:NM_001039710.1,MGI:MGI:1915126	coenzyme Q10B		GO:0006744,GO:0016020,GO:0045333,GO:0048039,GO:0005739,GO:0005743	ubiquinone biosynthetic process|membrane|cellular respiration|ubiquinone binding|mitochondrion|mitochondrial inner membrane
Cpne9	3.2051629119189	0.714533084878829	6.31845019571899	8.84276785698521	3.14449801537843	0.0155830351462271	0.119820190939883	Up	0.021714575077328	0.01112484446275	0	0	0.0107094931783374	0.0948182702791457	0.120744601374484	0.0375505377550084	0.0378895253641118	GeneID:211232,Genbank:XM_006505851.3,MGI:MGI:2443052	copine family member IX		GO:0003674,GO:0030154,GO:1903861	molecular_function|cell differentiation|positive regulation of dendrite extension
Cpxm2	64.196485523356	44.1853333644357	89.2104257220064	2.01900537869	1.01364475405673	0.0211712887103407	0.146790300423399	Up	0.874982350843792	0.672408453270984	0.469544450485761	0.490853863243685	0.89004268152035	0.562867155943183	2.22996025835038	1.16633848298791	1.35180738718397	GeneID:55987,Genbank:XM_006508034.3,MGI:MGI:1926006	carboxypeptidase X 2 (M14 family)		GO:0005576,GO:0005615,GO:0006508,GO:0006518,GO:0008270,GO:0016485,GO:0031012,GO:0004180,GO:0004181	extracellular region|extracellular space|proteolysis|peptide metabolic process|zinc ion binding|protein processing|extracellular matrix|carboxypeptidase activity|metallocarboxypeptidase activity
Crabp1	13.776726702166	22.8249144840802	2.46649197477329	0.10806138951774	-3.21007695665758	5.47683333300042e-05	0.00178919757046181	Down	2.53589414182361	2.14366875115825	0.884549000453363	1.94143611576554	0.625343597932098	0.0790940434124046	0.235015365019413	0	0.368737837240515	GeneID:12903,Genbank:NM_013496.3,MGI:MGI:88490	cellular retinoic acid binding protein I		GO:0005829,GO:0008289,GO:0016918,GO:0019841,GO:0034653,GO:0001972,GO:0005501,GO:0005737	cytosol|lipid binding|retinal binding|retinol binding|retinoic acid catabolic process|retinoic acid binding|retinoid binding|cytoplasm
Crabp2	7.77176793127275	1.62410102343436	15.4563515660707	9.5168658495063	3.2504865348949	6.23703323166833e-05	0.00196325780422532	Up	0.11298817231903	0.115772548042351	0	0.119312778915246	0.167175188513848	1.26866845633497	0.698082676835441	0.781551859140908	0.920041874785889	GeneID:12904,Genbank:NM_007759.2,MGI:MGI:88491	cellular retinoic acid binding protein II		GO:0005737,GO:0005783,GO:0005829,GO:0008289,GO:0016918,GO:0019841,GO:0030332,GO:0035115,GO:0042573,GO:0048385,GO:0001972,GO:0048672,GO:0005634,GO:0005654	cytoplasm|endoplasmic reticulum|cytosol|lipid binding|retinal binding|retinol binding|cyclin binding|embryonic forelimb morphogenesis|retinoic acid metabolic process|regulation of retinoic acid receptor signaling pathway|retinoic acid binding|positive regulation of collateral sprouting|nucleus|nucleoplasm
Creb5	168.708479695737	114.808097852736	236.083956999487	2.05633541026271	1.04007560269148	0.0165242350244472	0.124163449349198	Up	0.545429560252774	0.531608638969981	0.485446245307779	0.580643037107163	0.721713922155543	1.57670726519914	0.723288173801243	1.34961859506279	0.727326218573729	GeneID:231991,Genbank:XM_017321523.1,MGI:MGI:2443973	cAMP responsive element binding protein 5	TF_bZIP	GO:0005634,GO:0006351,GO:0006355,GO:0045444,GO:0045893,GO:0045944,GO:0060612,GO:0001077,GO:0003677,GO:0003700	nucleus|transcription, DNA-templated|regulation of transcription, DNA-templated|fat cell differentiation|positive regulation of transcription, DNA-templated|positive regulation of transcription by RNA polymerase II|adipose tissue development|transcriptional activator activity, RNA polymerase II proximal promoter sequence-specific DNA binding|DNA binding|DNA binding transcription factor activity	mmu04668,mmu04024,mmu04022,mmu04151,mmu04152,mmu04911,mmu04922,mmu04915,mmu04926,mmu04918,mmu04925,mmu04927,mmu04261,mmu04962,mmu04725,mmu04728,mmu04211,mmu04714,mmu05203,mmu05215,mmu05016,mmu05030,mmu05031,mmu05034,mmu04931,mmu04934,mmu05161,mmu05165	TNF signaling pathway|cAMP signaling pathway|cGMP - PKG signaling pathway|PI3K-Akt signaling pathway|AMPK signaling pathway|Insulin secretion|Glucagon signaling pathway|Estrogen signaling pathway|Relaxin signaling pathway|Thyroid hormone synthesis|Aldosterone synthesis and secretion|Cortisol synthesis and secretion|Adrenergic signaling in cardiomyocytes|Vasopressin-regulated water reabsorption|Ch…
Csf1	2126.14499221788	1350.91923666824	3095.17718665493	2.29116375179359	1.19608057320306	0.000139668903067626	0.00376275911072677	Up	17.937063990945	17.1538158022046	20.5469995612043	15.9056723587828	15.9122652296423	45.0718712099104	24.7359960726697	47.3888720561185	32.6892179973354	GeneID:12977,Genbank:NM_001113529.1,MGI:MGI:1339753	colony stimulating factor 1 (macrophage)		GO:0005576,GO:0005615,GO:0005886,GO:0006954,GO:0007169,GO:0032270,GO:0008083,GO:0032946,GO:0008283,GO:0038145,GO:0008284,GO:0040018,GO:0042476,GO:0042488,GO:0042802,GO:0046579,GO:0048471,GO:0042803,GO:0048873,GO:0060444,GO:0060611,GO:0060763,GO:1902228,GO:0001503,GO:1904141,GO:0001954,GO:1990682,GO:0002158,GO:0002376,GO:0003006,GO:0005125,GO:0005157,GO:0005515,GO:0010628,GO:0010744,GO:0010759,GO:…	extracellular region|extracellular space|plasma membrane|inflammatory response|transmembrane receptor protein tyrosine kinase signaling pathway|positive regulation of cellular protein metabolic process|growth factor activity|positive regulation of mononuclear cell proliferation|cell proliferation|macrophage colony-stimulating factor signaling pathway|positive regulation of cell proliferation|posi…	mmu04014,mmu04015,mmu04010,mmu04668,mmu04151,mmu04060,mmu04640,mmu04380,mmu05323	Ras signaling pathway|Rap1 signaling pathway|MAPK signaling pathway|TNF signaling pathway|PI3K-Akt signaling pathway|Cytokine-cytokine receptor interaction|Hematopoietic cell lineage|Osteoclast differentiation|Rheumatoid arthritis
Csf2	89.5820559212987	61.265964857162	124.97716975147	2.03991188325927	1.0285068343877	0.0461575362802855	0.238631961875636	Up	3.16189202736957	1.97367782045038	2.37938671579587	2.72483437193861	2.29432710469326	3.58201601324026	1.52689992217044	8.04456524062122	6.1724447231117	GeneID:12981,Genbank:NM_009969.4,MGI:MGI:1339752	colony stimulating factor 2 (granulocyte-macrophage)		GO:0097028,GO:0043011,GO:0010628,GO:0005125,GO:2001240,GO:0010744,GO:0043231,GO:0030223,GO:0045187,GO:0005129,GO:0005576,GO:0005615,GO:0030224,GO:0045740,GO:0032747,GO:0006955,GO:0045892,GO:0042045,GO:0008083,GO:0045918,GO:0042116,GO:0008284,GO:0001821,GO:0071803,GO:0042127,GO:0010468,GO:0001892,GO:0097011,GO:0042531,GO:0002521	dendritic cell differentiation|myeloid dendritic cell differentiation|positive regulation of gene expression|cytokine activity|negative regulation of extrinsic apoptotic signaling pathway in absence of ligand|positive regulation of macrophage derived foam cell differentiation|intracellular membrane-bounded organelle|neutrophil differentiation|regulation of circadian sleep/wake cycle, sleep|granul…	mmu04630,mmu04668,mmu04060,mmu04640,mmu04650,mmu04660,mmu04657,mmu04664,mmu05202,mmu05221,mmu05323,mmu05132,mmu05166,mmu05167,mmu05146	Jak-STAT signaling pathway|TNF signaling pathway|Cytokine-cytokine receptor interaction|Hematopoietic cell lineage|Natural killer cell mediated cytotoxicity|T cell receptor signaling pathway|IL-17 signaling pathway|Fc epsilon RI signaling pathway|Transcriptional misregulation in cancers|Acute myeloid leukemia|Rheumatoid arthritis|Salmonella infection|HTLV-I infection|Kaposi's sarcoma-associated h…
Csf3r	1751.41276561666	996.116659691764	2695.53289802279	2.7060413775801	1.43618389946716	0.0337719607942304	0.199973684245654	Up	9.6721823745734	7.05904999652062	16.3446924757031	9.15107104463164	8.68214163203491	45.3952146882561	26.7484273320508	13.8154513877378	15.7644136021752	GeneID:12986,Genbank:XM_006502709.2,MGI:MGI:1339755	colony stimulating factor 3 receptor (granulocyte)		GO:0016020,GO:0016021,GO:0030593,GO:0045637,GO:0051916,GO:0004896,GO:0005515,GO:0007155	membrane|integral component of membrane|neutrophil chemotaxis|regulation of myeloid cell differentiation|granulocyte colony-stimulating factor binding|cytokine receptor activity|protein binding|cell adhesion	mmu04630,mmu04151,mmu04060,mmu04640,mmu05200	Jak-STAT signaling pathway|PI3K-Akt signaling pathway|Cytokine-cytokine receptor interaction|Hematopoietic cell lineage|Pathways in cancer
Csrnp1	3026.45972584661	557.806281548751	6112.27653121893	10.9577047326326	3.45387372916808	1.96331650295784e-06	0.00011595078669423	Up	3.68554001655502	3.92330324278339	4.38652170212784	5.39860458538383	5.12063897126043	75.3937226765697	31.6219343712188	38.2812719610938	37.217238761057	GeneID:215418,Genbank:XM_011242954.2,MGI:MGI:2387989	cysteine-serine-rich nuclear protein 1		GO:0005634,GO:0006351,GO:0006355,GO:0006915,GO:0009791,GO:0043565,GO:0045944,GO:0048008,GO:0048705,GO:0060021,GO:0060325,GO:0001228,GO:0003677,GO:0003700	nucleus|transcription, DNA-templated|regulation of transcription, DNA-templated|apoptotic process|post-embryonic development|sequence-specific DNA binding|positive regulation of transcription by RNA polymerase II|platelet-derived growth factor receptor signaling pathway|skeletal system morphogenesis|roof of mouth development|face morphogenesis|transcriptional activator activity, RNA polymerase II…
Ctla4	132.716787179659	32.226984855835	258.329040084439	8.01592334002249	3.00286871144003	1.30245893534862e-09	1.96790691306715e-07	Up	0.631284149532087	0.75464775237125	1.35507176256328	0.972155337772957	1.06376348614605	10.2057912550485	6.3705009929525	6.51967083737566	5.41581075505846	GeneID:12477,Genbank:NM_009843.4,MGI:MGI:88556	cytotoxic T-lymphocyte-associated protein 4		GO:0048471,GO:0005886,GO:0050777,GO:0005887,GO:0050853,GO:0006955,GO:0006974,GO:0009897,GO:0016020,GO:0098636,GO:0016021,GO:0030889,GO:0042130,GO:0043065,GO:0002250,GO:0045334,GO:0002376,GO:0045590,GO:0005794	perinuclear region of cytoplasm|plasma membrane|negative regulation of immune response|integral component of plasma membrane|B cell receptor signaling pathway|immune response|cellular response to DNA damage stimulus|external side of plasma membrane|membrane|protein complex involved in cell adhesion|integral component of membrane|negative regulation of B cell proliferation|negative regulation of T…	mmu04514,mmu04660,mmu05323,mmu05320	Cell adhesion molecules (CAMs)|T cell receptor signaling pathway|Rheumatoid arthritis|Autoimmune thyroid disease
Ctps	1183.50136138025	765.191592323297	1706.38857270145	2.23001479605972	1.15705328240171	0.0332254610675044	0.197641349939279	Up	13.0138162760311	13.0864326626444	12.7654515227515	13.358770067832	12.9411507537059	45.0075238080739	14.5288457116376	26.8658451579687	20.8417649186191	GeneID:51797,Genbank:NM_016748.2,MGI:MGI:1858304	cytidine 5'-triphosphate synthase		GO:0005524,GO:0006221,GO:0006241,GO:0006541,GO:0016874,GO:0042098,GO:0042100,GO:0042802,GO:0000166,GO:0002376,GO:0003883	ATP binding|pyrimidine nucleotide biosynthetic process|CTP biosynthetic process|glutamine metabolic process|ligase activity|T cell proliferation|B cell proliferation|identical protein binding|nucleotide binding|immune system process|CTP synthase activity	mmu00240	Pyrimidine metabolism
Cttnbp2	206.267098370293	285.781695924148	106.873851427974	0.373970247052984	-1.41900460054074	8.20243345008322e-12	1.88251039092986e-09	Down	2.66348836283178	2.56908362470699	3.10567403798254	2.57819772061805	2.3109908840637	0.420496416408518	1.23928016033196	0.947718503404497	1.20490528468322	GeneID:30785,Genbank:XM_006505104.2,MGI:MGI:1353467	cortactin binding protein 2		GO:0015629,GO:0017124,GO:0030036,GO:0042995,GO:0005519,GO:0005737,GO:0008021	actin cytoskeleton|SH3 domain binding|actin cytoskeleton organization|cell projection|cytoskeletal regulatory protein binding|cytoplasm|synaptic vesicle
Cuzd1	2.53851229837006	0.177858109719441	5.48933003418334	30.8635352239061	4.94783141790702	0.00486264723036649	0.0557479387551249	Up	0.0225375343721469	0	0	0	0	0.19682356370445	0.111396171835443	0.155894652754171	0.052433997423208	GeneID:16433,Genbank:NM_008411.3,MGI:MGI:1202881	CUB and zona pellucida-like domains 1		GO:0009755,GO:0016020,GO:0016021,GO:0031410,GO:0032023,GO:0042588,GO:0042589,GO:0051301,GO:0007049,GO:0007155,GO:0007565	hormone-mediated signaling pathway|membrane|integral component of membrane|cytoplasmic vesicle|trypsinogen activation|zymogen granule|zymogen granule membrane|cell division|cell cycle|cell adhesion|female pregnancy
Cxcl1	191.213114066678	22.2728901930816	402.388393908672	18.0662855345851	4.17522801051487	1.02725032520478e-16	4.04892948832344e-14	Up	1.91665800164218	0.600077605036271	1.08568325967848	1.23685498561355	1.83805181088523	29.6908272241744	20.3942478363443	24.67412413937	15.3592630106365	GeneID:14825,Genbank:NM_008176.3,MGI:MGI:108068	chemokine (C-X-C motif) ligand 1		GO:0070965,GO:0008083,GO:0005125,GO:0090023,GO:0010765,GO:0005576,GO:1902035,GO:0030593,GO:0005615,GO:0006935,GO:0006952,GO:0032496,GO:0006954,GO:0032930,GO:0006955,GO:0042127,GO:0007186,GO:0043268,GO:0007204,GO:0002237,GO:0045236,GO:0008009,GO:0002526,GO:0070098,GO:0002690	positive regulation of neutrophil mediated killing of fungus|growth factor activity|cytokine activity|positive regulation of neutrophil chemotaxis|positive regulation of sodium ion transport|extracellular region|positive regulation of hematopoietic stem cell proliferation|neutrophil chemotaxis|extracellular space|chemotaxis|defense response|response to lipopolysaccharide|inflammatory response|pos…	mmu04668,mmu04060,mmu04621,mmu04657,mmu04062,mmu05132,mmu05134,mmu05167	TNF signaling pathway|Cytokine-cytokine receptor interaction|NOD-like receptor signaling pathway|IL-17 signaling pathway|Chemokine signaling pathway|Salmonella infection|Legionellosis|Kaposi's sarcoma-associated herpesvirus infection
Cxcl10	5851.51056644545	111.621559826839	13026.3718247187	116.701216547473	6.86667579021895	3.69971198817637e-05	0.00131270994241929	Up	7.75831591945383	2.8391088075781	3.86598527718581	7.90000143771248	6.65056608256723	1219.23532574753	32.01289223744	903.043776208998	307.0089128689	GeneID:15945,Genbank:NM_021274.2,MGI:MGI:1352450	chemokine (C-X-C motif) ligand 10		GO:0006954,GO:0006955,GO:0007186,GO:0008009,GO:0043950,GO:0008201,GO:0045236,GO:0008284,GO:0045662,GO:0009897,GO:0048248,GO:0051281,GO:0051607,GO:0070098,GO:0071222,GO:0002690,GO:0005125,GO:0005576,GO:0005615,GO:0006935,GO:0006952,GO:0010818,GO:0010819,GO:0016525,GO:0030335,GO:0030816,GO:0032496,GO:0090026,GO:0042118,GO:1901509,GO:0042127,GO:1901740,GO:2000406	inflammatory response|immune response|G-protein coupled receptor signaling pathway|chemokine activity|positive regulation of cAMP-mediated signaling|heparin binding|CXCR chemokine receptor binding|positive regulation of cell proliferation|negative regulation of myoblast differentiation|external side of plasma membrane|CXCR3 chemokine receptor binding|positive regulation of release of sequestered …	mmu04668,mmu04060,mmu04620,mmu04622,mmu04623,mmu04657,mmu04062,mmu05164	TNF signaling pathway|Cytokine-cytokine receptor interaction|Toll-like receptor signaling pathway|RIG-I-like receptor signaling pathway|Cytosolic DNA-sensing pathway|IL-17 signaling pathway|Chemokine signaling pathway|Influenza A
Cxcl13	280.38271319301	42.840827704075	577.31007005418	13.4756983231504	3.75228813159365	0.0101007489154576	0.0897288969064977	Up	1.31268530663245	0.986358197606952	2.16025299382533	1.57098581532123	4.5318575199537	10.7542033518928	70.775490669521	18.7148713258139	10.5871550872829	GeneID:55985,Genbank:NM_018866.2,MGI:MGI:1888499	chemokine (C-X-C motif) ligand 13		GO:0006955,GO:0007166,GO:0007186,GO:0007204,GO:0007267,GO:0008009,GO:0035768,GO:0035769,GO:0008201,GO:0042127,GO:0010820,GO:0042742,GO:0045236,GO:0046982,GO:0048018,GO:0048248,GO:0048535,GO:0002518,GO:0002690,GO:0005125,GO:0005576,GO:0005615,GO:0006935,GO:0006952,GO:0006954,GO:0017134,GO:0031724,GO:0031735,GO:0032496,GO:0033625,GO:0033634,GO:0070098,GO:0035754,GO:0090630,GO:2000545	immune response|cell surface receptor signaling pathway|G-protein coupled receptor signaling pathway|positive regulation of cytosolic calcium ion concentration|cell-cell signaling|chemokine activity|endothelial cell chemotaxis to fibroblast growth factor|B cell chemotaxis across high endothelial venule|heparin binding|regulation of cell proliferation|positive regulation of T cell chemotaxis|defen…	mmu04060,mmu04062	Cytokine-cytokine receptor interaction|Chemokine signaling pathway
Cxcl2	303.578369400052	35.5635222894721	638.596928288277	17.9565151924595	4.16643548937797	0.0122908615311347	0.103121522638132	Up	1.03285586884432	1.15451848463287	0.957366124647229	4.16437954108615	2.08390124186237	75.6163886024213	15.5473260990497	17.9691978694447	12.6155326321057	GeneID:20310,Genbank:NM_009140.2,MGI:MGI:1340094	chemokine (C-X-C motif) ligand 2		GO:0030595,GO:0005576,GO:0032496,GO:0005615,GO:0042127,GO:0006935,GO:0006952,GO:0006954,GO:0045236,GO:0006955,GO:0070098,GO:0007186,GO:0070997,GO:0007204,GO:0090023,GO:0008009,GO:0002237,GO:0002690,GO:0030593,GO:0005125	leukocyte chemotaxis|extracellular region|response to lipopolysaccharide|extracellular space|regulation of cell proliferation|chemotaxis|defense response|inflammatory response|CXCR chemokine receptor binding|immune response|chemokine-mediated signaling pathway|G-protein coupled receptor signaling pathway|neuron death|positive regulation of cytosolic calcium ion concentration|positive regulation o…	mmu04064,mmu04668,mmu04060,mmu04621,mmu04657,mmu04062,mmu05132,mmu05134,mmu05167	NF-kappa B signaling pathway|TNF signaling pathway|Cytokine-cytokine receptor interaction|NOD-like receptor signaling pathway|IL-17 signaling pathway|Chemokine signaling pathway|Salmonella infection|Legionellosis|Kaposi's sarcoma-associated herpesvirus infection
Cxcl3	36.0858384401755	12.9542889212932	65.0002753387783	5.01766447650677	2.32701600317763	0.0335165586824135	0.198916113083745	Up	0.899021803324305	0.409411761249965	0.536049794743537	1.1075695095767	0.689720817051237	4.17489128558168	0.308582715693466	7.31265369186361	1.74299260589524	GeneID:330122,Genbank:NM_203320.3,MGI:MGI:3037818	chemokine (C-X-C motif) ligand 3		GO:0030593,GO:0005576,GO:0005615,GO:0032496,GO:0006935,GO:0006952,GO:0006954,GO:0042127,GO:0006955,GO:0045236,GO:0007186,GO:0070098,GO:0007204,GO:0090023,GO:0008009,GO:0002690,GO:0005125,GO:0005515	neutrophil chemotaxis|extracellular region|extracellular space|response to lipopolysaccharide|chemotaxis|defense response|inflammatory response|regulation of cell proliferation|immune response|CXCR chemokine receptor binding|G-protein coupled receptor signaling pathway|chemokine-mediated signaling pathway|positive regulation of cytosolic calcium ion concentration|positive regulation of neutrophil…	mmu04668,mmu04060,mmu04621,mmu04657,mmu04062,mmu05132,mmu05134,mmu05167	TNF signaling pathway|Cytokine-cytokine receptor interaction|NOD-like receptor signaling pathway|IL-17 signaling pathway|Chemokine signaling pathway|Salmonella infection|Legionellosis|Kaposi's sarcoma-associated herpesvirus infection
Cxcl9	776.033182024943	49.7572506570681	1683.87809623479	33.8418637283688	5.08073711717607	0.0299727094716689	0.184069918640842	Up	1.66273472173443	0.19727163952139	0.676253111110539	1.34919958257	1.01858892829435	85.4440562760539	2.83318236140787	25.5248649349376	3.90910341684292	GeneID:17329,Genbank:NM_008599.4,MGI:MGI:1352449	chemokine (C-X-C motif) ligand 9		GO:0045663,GO:0005615,GO:0048248,GO:0051607,GO:0006935,GO:0006952,GO:0006954,GO:0006955,GO:0007186,GO:0070098,GO:0008009,GO:1901741,GO:0009897,GO:0010818,GO:0032496,GO:0002690,GO:0042127,GO:0005125,GO:0045236,GO:0005576	positive regulation of myoblast differentiation|extracellular space|CXCR3 chemokine receptor binding|defense response to virus|chemotaxis|defense response|inflammatory response|immune response|G-protein coupled receptor signaling pathway|chemokine-mediated signaling pathway|chemokine activity|positive regulation of myoblast fusion|external side of plasma membrane|T cell chemotaxis|response to lip…	mmu04060,mmu04620,mmu04062	Cytokine-cytokine receptor interaction|Toll-like receptor signaling pathway|Chemokine signaling pathway
Cyp1a1	515.587450584783	249.345400455995	848.390013245768	3.40246907179462	1.76658204779207	0.0187004584669249	0.135298488612856	Up	3.53532174394449	5.91605001788745	2.15457554467254	4.91508617543939	8.3762830303584	7.22547024397624	9.59314873512855	32.3393706913914	15.5406893494831	GeneID:13076,Genbank:NM_009992.4,MGI:MGI:88588	cytochrome P450, family 1, subfamily a, polypeptide 1		GO:0006778,GO:0008202,GO:0008395,GO:0009308,GO:0009404,GO:0009636,GO:0009804,GO:0020037,GO:0009812,GO:0032451,GO:0016020,GO:0042904,GO:0016491,GO:0043231,GO:0046483,GO:0046872,GO:0050665,GO:0055114,GO:0070330,GO:0002933,GO:0003824,GO:0004497,GO:0005506,GO:0005737,GO:0005739,GO:0005783,GO:0016679,GO:0016705,GO:0016711,GO:0016712,GO:0017143,GO:0017144,GO:0070576,GO:0018894,GO:0071407,GO:0019341,GO:…	porphyrin-containing compound metabolic process|steroid metabolic process|steroid hydroxylase activity|amine metabolic process|toxin metabolic process|response to toxic substance|coumarin metabolic process|heme binding|flavonoid metabolic process|demethylase activity|membrane|9-cis-retinoic acid biosynthetic process|oxidoreductase activity|intracellular membrane-bounded organelle|heterocycle meta…	mmu00140,mmu00380,mmu00830,mmu00980,mmu04913,mmu05204	Steroid hormone biosynthesis|Tryptophan metabolism|Retinol metabolism|Metabolism of xenobiotics by cytochrome P450|Ovarian Steroidogenesis|Chemical carcinogenesis
Cyp2a4	24.9942963771558	11.3333616243736	42.0704648181335	3.71209057052025	1.89223191090901	0.0083837182501967	0.0795838720389091	Up	0.355764507593447	0.455664547688555	0.350010822247121	0.406985280847924	0.321678205303613	0.628786115384678	0.586145221366202	1.64057533114127	2.51756564654031	GeneID:13086,Genbank:NM_009997.2,MGI:MGI:88596	cytochrome P450, family 2, subfamily a, polypeptide 4		GO:0055114,GO:0006805,GO:0008389,GO:0008392,GO:0008395,GO:0009804,GO:0016712,GO:0019373,GO:0019899,GO:0020037,GO:0035634,GO:0005737,GO:0042738,GO:0005881,GO:0043231,GO:0006082	oxidation-reduction process|xenobiotic metabolic process|coumarin 7-hydroxylase activity|arachidonic acid epoxygenase activity|steroid hydroxylase activity|coumarin metabolic process|oxidoreductase activity, acting on paired donors, with incorporation or reduction of molecular oxygen, reduced flavin or flavoprotein as one donor, and incorporation of one atom of oxygen|epoxygenase P450 pathway|enz…	mmu00830	Retinol metabolism
Cyp2a5	2816.06281681404	1532.72647080858	4420.23324932087	2.88390220532238	1.52802224284206	0.0052781635360335	0.0587467053847903	Up	29.0541014534648	44.5032374909155	45.1195769042198	53.722057071926	83.3731421200547	44.0150280769275	114.774561158769	206.028918669157	202.957175751914	GeneID:13087,Genbank:NM_007812.4,MGI:MGI:88597	cytochrome P450, family 2, subfamily a, polypeptide 5		GO:0043231,GO:0006805,GO:0055114,GO:0008389,GO:0071276,GO:0008392,GO:0008395,GO:0009804,GO:0016712,GO:0019373,GO:0019899,GO:0020037,GO:0035634,GO:0005737,GO:0042168,GO:0005881,GO:0042738,GO:0006082	intracellular membrane-bounded organelle|xenobiotic metabolic process|oxidation-reduction process|coumarin 7-hydroxylase activity|cellular response to cadmium ion|arachidonic acid epoxygenase activity|steroid hydroxylase activity|coumarin metabolic process|oxidoreductase activity, acting on paired donors, with incorporation or reduction of molecular oxygen, reduced flavin or flavoprotein as one d…	mmu00830	Retinol metabolism
Cyp2b9	4.46782195148723	1.45244711343377	8.23704049905404	5.67114659313179	2.50364044892276	0.0149174783194137	0.116731260672044	Up	0.0242463889096631	0.0248438944296891	0.0520456548449138	0.0256036006255893	0.0717490079458573	0.272246449857289	0.0898818897213015	0.167714991231955	0.310253237971943	GeneID:13094,Genbank:XM_011250431.2,MGI:MGI:88600	cytochrome P450, family 2, subfamily b, polypeptide 9		GO:0035634,GO:0005783,GO:0042738,GO:0006082,GO:0043231,GO:0006805,GO:0008392,GO:0008395,GO:0016020,GO:0016491,GO:0016705,GO:0046872,GO:0016712,GO:0055114,GO:0019373,GO:0004497,GO:0070330,GO:0020037,GO:0005506,GO:0005737	response to stilbenoid|endoplasmic reticulum|exogenous drug catabolic process|organic acid metabolic process|intracellular membrane-bounded organelle|xenobiotic metabolic process|arachidonic acid epoxygenase activity|steroid hydroxylase activity|membrane|oxidoreductase activity|oxidoreductase activity, acting on paired donors, with incorporation or reduction of molecular oxygen|metal ion binding|…	mmu00140,mmu00590,mmu00830,mmu05204	Steroid hormone biosynthesis|Arachidonic acid metabolism|Retinol metabolism|Chemical carcinogenesis
Cyp7b1	117.066837894488	75.4873453970162	169.041203516327	2.23933167376964	1.16306822567358	9.65988048069314e-06	0.000432452575297401	Up	1.83599984564365	1.45368894956748	1.90333971026501	1.7404880141309	1.93448515227349	3.27969276771042	2.50072292522503	4.85864204595189	4.36856743406161	GeneID:13123,Genbank:XM_006535384.2,MGI:MGI:104978	cytochrome P450, family 7, subfamily b, polypeptide 1		GO:0055114,GO:0016491,GO:0006629,GO:0060740,GO:0016705,GO:0006699,GO:0020037,GO:0007586,GO:0007613,GO:0007623,GO:0008202,GO:0033147,GO:0008203,GO:0035754,GO:0008395,GO:0042632,GO:0008396,GO:0043231,GO:0004497,GO:0046872,GO:0005506,GO:0050679,GO:0016020,GO:0005783	oxidation-reduction process|oxidoreductase activity|lipid metabolic process|prostate gland epithelium morphogenesis|oxidoreductase activity, acting on paired donors, with incorporation or reduction of molecular oxygen|bile acid biosynthetic process|heme binding|digestion|memory|circadian rhythm|steroid metabolic process|negative regulation of intracellular estrogen receptor signaling pathway|chol…	mmu00120,mmu00140	Primary bile acid biosynthesis|Steroid hormone biosynthesis
Cyp8b1	5.50834917720084	8.33173377445818	1.97911843062916	0.237539806744229	-2.07375879542159	0.0347535177486387	0.20335990672126	Down	0.33896451695709	0.293884160415199	0.195891837812433	0.110134872844843	0.282911857484973	0.0650599208376907	0.0322192004693281	0.0300596868900349	0.0909931524513517	GeneID:13124,Genbank:NM_010012.3,MGI:MGI:1338044	cytochrome P450, family 8, subfamily b, polypeptide 1		GO:0005783,GO:0008397,GO:0016020,GO:0016021,GO:0016491,GO:0016705,GO:0020037,GO:0043231,GO:0046872,GO:0004497,GO:0055114,GO:0005506	endoplasmic reticulum|sterol 12-alpha-hydroxylase activity|membrane|integral component of membrane|oxidoreductase activity|oxidoreductase activity, acting on paired donors, with incorporation or reduction of molecular oxygen|heme binding|intracellular membrane-bounded organelle|metal ion binding|monooxygenase activity|oxidation-reduction process|iron ion binding	mmu00120,mmu03320	Primary bile acid biosynthesis|PPAR signaling pathway
Cyr61	5581.43748728008	2142.26453534608	9880.40367719758	4.61213053485079	2.20543334545215	3.3875549689817e-23	2.79180723375487e-20	Up	82.8106360583778	69.8231772734714	53.0361005945475	45.033514112759	51.4137894852499	299.275635853377	227.610063315532	248.136934568221	273.650240208664	GeneID:16007,Genbank:NM_010516.2,MGI:MGI:88613	cysteine rich protein 61		GO:0005520,GO:0005576,GO:0005578,GO:0005615,GO:0006935,GO:0007155,GO:0043065,GO:0043066,GO:0007165,GO:0043280,GO:0007267,GO:0044319,GO:0045597,GO:0045669,GO:0045860,GO:0045944,GO:0050840,GO:0060413,GO:0001558,GO:0001649,GO:0001934,GO:0002041,GO:0003181,GO:0003278,GO:0003281,GO:0005178,GO:0008201,GO:0010518,GO:0010811,GO:0019838,GO:0030198,GO:0030335,GO:0060548,GO:0030513,GO:0060591,GO:0031012,GO:…	insulin-like growth factor binding|extracellular region|proteinaceous extracellular matrix|extracellular space|chemotaxis|cell adhesion|positive regulation of apoptotic process|negative regulation of apoptotic process|signal transduction|positive regulation of cysteine-type endopeptidase activity involved in apoptotic process|cell-cell signaling|wound healing, spreading of cells|positive regulati…
D17H6S56E-5	2722.0627842141	1752.52657210955	3933.98304934478	2.24474944457439	1.16655442258652	0.0188419512838079	0.136104947699889	Up	32.9756652319885	21.6410144982392	28.1650937315572	25.873047006706	33.3073147234296	92.7269559341603	30.347040645792	61.3033886117317	51.3799761507279	GeneID:110956,Genbank:XM_017317209.1,MGI:MGI:1306799	DNA segment, Chr 17, human D6S56E 5
Daxx	1544.43784191269	656.030043319373	2654.94759015433	4.04699086145636	2.01684959124938	0.0127456365065816	0.105424788093445	Up	13.7583839612883	11.8346601592414	14.1080323435605	13.3440300306969	11.6867039747012	84.4248347106052	16.6543612767256	62.5766832409357	28.5635692105562	GeneID:13163,Genbank:XM_006523582.2,MGI:MGI:1197015	Fas death domain-associated protein		GO:0003713,GO:0003714,GO:0005515,GO:0005634,GO:0005694,GO:0010832,GO:0005737,GO:0016604,GO:0005829,GO:0016605,GO:0005874,GO:0019894,GO:0019899,GO:0019901,GO:0043005,GO:0030295,GO:0043065,GO:0030521,GO:0043066,GO:0030578,GO:0044297,GO:0045860,GO:0045892,GO:0000122,GO:2001235,GO:0045944,GO:0000281,GO:0046982,GO:0000775,GO:0047485,GO:0000792,GO:0001741,GO:0001934,GO:0002039,GO:0005938,GO:0006325,GO:…	transcription coactivator activity|transcription corepressor activity|protein binding|nucleus|chromosome|negative regulation of myotube differentiation|cytoplasm|nuclear body|cytosol|PML body|microtubule|kinesin binding|enzyme binding|protein kinase binding|neuron projection|protein kinase activator activity|positive regulation of apoptotic process|androgen receptor signaling pathway|negative reg…	mmu04010,mmu04210,mmu05014,mmu05168	MAPK signaling pathway|Apoptosis|Amyotrophic lateral sclerosis (ALS)|Herpes simplex infection
Dbp	1559.29860320489	766.539765602918	2550.24715020736	3.32696001518131	1.73420452740314	0.000711280207383949	0.0140176320000852	Up	8.85395217835159	14.383166222477	18.3992021972068	27.6653252339973	17.7453710616048	14.3423447066825	71.6496995760296	62.5691011388789	75.7795016150785	GeneID:13170,Genbank:XM_006540596.2,MGI:MGI:94866	D site albumin promoter binding protein	TF_bZIP	GO:0001077,GO:0003677,GO:0003700,GO:0005634,GO:0006351,GO:0006355,GO:0006357,GO:0007275,GO:0007623,GO:0045944,GO:0000977,GO:0048511	transcriptional activator activity, RNA polymerase II proximal promoter sequence-specific DNA binding|DNA binding|DNA binding transcription factor activity|nucleus|transcription, DNA-templated|regulation of transcription, DNA-templated|regulation of transcription by RNA polymerase II|multicellular organism development|circadian rhythm|positive regulation of transcription by RNA polymerase II|RNA …
Dck	421.022363190363	279.271805290687	598.210560564957	2.14203707367557	1.09898344999715	1.95624489568504e-05	0.00077611982940187	Up	5.40546948042464	4.61840439442746	5.96216430521228	4.93526362245106	5.2334529083334	10.7278637868037	7.76865314554849	14.1699417052289	9.48031372448659	GeneID:13178,Genbank:NM_007832.4,MGI:MGI:102726	deoxycytidine kinase		GO:0046092,GO:0005524,GO:0005634,GO:0005829,GO:0006139,GO:0006220,GO:0008144,GO:0016301,GO:0016310,GO:0016740,GO:0017144,GO:0019206,GO:0000166,GO:0032548,GO:0000287,GO:0042803,GO:0004137	deoxycytidine metabolic process|ATP binding|nucleus|cytosol|nucleobase-containing compound metabolic process|pyrimidine nucleotide metabolic process|drug binding|kinase activity|phosphorylation|transferase activity|drug metabolic process|nucleoside kinase activity|nucleotide binding|pyrimidine deoxyribonucleoside binding|magnesium ion binding|protein homodimerization activity|deoxycytidine kinase…	mmu00230,mmu00240	Purine metabolism|Pyrimidine metabolism
Dclk3	22.7976023600853	14.4230906894503	33.2657419483791	2.30642257367979	1.20565686212258	0.00398585199630611	0.0484691365157787	Up	0.319777846185934	0.253190392373924	0.24960489013101	0.199536808648997	0.157712441994196	0.235744567357842	0.646594589178625	0.620013267328765	0.591793658738779	GeneID:245038,Genbank:NM_172928.5,MGI:MGI:3039580	doublecortin-like kinase 3		GO:0005524,GO:0005634,GO:0005737,GO:0006468,GO:0016301,GO:0016310,GO:0016740,GO:0018105,GO:0018107,GO:0035556,GO:1900181,GO:0000166,GO:0004672,GO:0004674	ATP binding|nucleus|cytoplasm|protein phosphorylation|kinase activity|phosphorylation|transferase activity|peptidyl-serine phosphorylation|peptidyl-threonine phosphorylation|intracellular signal transduction|negative regulation of protein localization to nucleus|nucleotide binding|protein kinase activity|protein serine/threonine kinase activity
Ddc	45.5773344484743	60.3128227343716	27.1579740911028	0.450285243831338	-1.15108889457862	0.000944252450944143	0.0174696338653758	Down	1.27536816580845	1.50281672939591	1.61975782042113	1.41409585378229	1.40477478642489	0.132594947359424	0.840500881808558	0.588124308718075	0.964329604783347	GeneID:13195,Genbank:NM_001190448.1,MGI:MGI:94876	dopa decarboxylase		GO:0030424,GO:0005737,GO:0036468,GO:0042416,GO:0006520,GO:0008021,GO:0009636,GO:0015842,GO:0016597,GO:0042423,GO:0016829,GO:0042427,GO:0016831,GO:0043025,GO:0019752,GO:0019899,GO:0003824,GO:0019904,GO:0004058,GO:0030170	axon|cytoplasm|L-dopa decarboxylase activity|dopamine biosynthetic process|cellular amino acid metabolic process|synaptic vesicle|response to toxic substance|aminergic neurotransmitter loading into synaptic vesicle|amino acid binding|catecholamine biosynthetic process|lyase activity|serotonin biosynthetic process|carboxy-lyase activity|neuronal cell body|carboxylic acid metabolic process|enzyme b…	mmu00350,mmu00360,mmu00380,mmu04728,mmu04726,mmu05030,mmu05031,mmu05034	Tyrosine metabolism|Phenylalanine metabolism|Tryptophan metabolism|Dopaminergic synapse|Serotonergic synapse|Cocaine addiction|Amphetamine addiction|Alcoholism
Ddx3y	740.210660499246	16.2695487694982	1645.13705016143	101.1175585426	6.65988972532282	1.89692016212411e-224	3.43930594594722e-220	Up	0.188779743354815	0.214924284732088	0.0900492889519671	0.310095093715367	0.155174989338349	16.5649161068489	18.7652917584973	19.9498850182936	18.3243842281878	GeneID:26900,Genbank:NM_012008.2,MGI:MGI:1349406	DEAD (Asp-Glu-Ala-Asp) box polypeptide 3, Y-linked		GO:0004004,GO:0004386,GO:0005524,GO:0005634,GO:0005730,GO:0005737,GO:0005829,GO:0006413,GO:0007059,GO:0010468,GO:0010501,GO:0000166,GO:0016787,GO:0003676,GO:0036464,GO:0003723	ATP-dependent RNA helicase activity|helicase activity|ATP binding|nucleus|nucleolus|cytoplasm|cytosol|translational initiation|chromosome segregation|regulation of gene expression|RNA secondary structure unwinding|nucleotide binding|hydrolase activity|nucleic acid binding|cytoplasmic ribonucleoprotein granule|RNA binding
Ddx58	3305.10565975677	2027.89366505652	4901.62065313208	2.41709944539694	1.27327683033544	0.00535958433145206	0.0592889710271856	Up	23.2982388501257	22.7340934164087	23.8791476580784	24.0701402254266	23.4275243948093	62.9457695561706	23.1074828209215	79.4398528887054	46.3663772479955	GeneID:230073,Genbank:NM_172689.3,MGI:MGI:2442858	DEAD (Asp-Glu-Ala-Asp) box polypeptide 58		GO:0003727,GO:0004386,GO:0005515,GO:0005524,GO:0005737,GO:0005829,GO:0005856,GO:0032725,GO:0005886,GO:0032727,GO:0005923,GO:0032728,GO:0008270,GO:0032755,GO:0032757,GO:0035549,GO:2000778,GO:0039529,GO:0042802,GO:0042995,GO:0000166,GO:0002230,GO:0002376,GO:0003677,GO:0003690,GO:0003723,GO:0003725,GO:0009597,GO:0009615,GO:0010628,GO:0015629,GO:0016020,GO:0016787,GO:0030054,GO:0043330,GO:0030334,GO:…	single-stranded RNA binding|helicase activity|protein binding|ATP binding|cytoplasm|cytosol|cytoskeleton|positive regulation of granulocyte macrophage colony-stimulating factor production|plasma membrane|positive regulation of interferon-alpha production|bicellular tight junction|positive regulation of interferon-beta production|zinc ion binding|positive regulation of interleukin-6 production|pos…	mmu04064,mmu04622,mmu04623,mmu05162,mmu05164,mmu05161,mmu05160,mmu05168,mmu05169	NF-kappa B signaling pathway|RIG-I-like receptor signaling pathway|Cytosolic DNA-sensing pathway|Measles|Influenza A|Hepatitis B|Hepatitis C|Herpes simplex infection|Epstein-Barr virus infection
Ddx60	735.450192427571	321.239334370174	1253.21376499932	3.90118404228543	1.96391206055919	0.00260139526629832	0.035952676537263	Up	2.64659134060868	2.12388487415824	2.82510113718372	2.49178402008777	2.88647807505924	13.3237927174691	2.80060252915784	13.5026892295504	7.85103141442647	GeneID:234311,Genbank:XM_017312698.1,MGI:MGI:2384570	DEAD (Asp-Glu-Ala-Asp) box polypeptide 60		GO:0003727,GO:0005515,GO:0005737,GO:0005829,GO:0009615,GO:0045111,GO:0051607,GO:1900245,GO:1900246,GO:0003690,GO:0003723,GO:0003725	single-stranded RNA binding|protein binding|cytoplasm|cytosol|response to virus|intermediate filament cytoskeleton|defense response to virus|positive regulation of MDA-5 signaling pathway|positive regulation of RIG-I signaling pathway|double-stranded DNA binding|RNA binding|double-stranded RNA binding
Depdc1a	17.8949850293903	23.081330872445	11.4120527255719	0.494427846844649	-1.01616809482202	0.0467249349504958	0.240615858097714	Down	0.397821732209645	0.344913700156268	0.377702976049509	0.33930356928952	0.528239385914956	0.152713627003908	0.132347904425618	0.176395995893976	0.28478145816854	GeneID:76131,Genbank:NM_001172092.1,MGI:MGI:1923381	DEP domain containing 1a		GO:0006351,GO:0006355,GO:0007165,GO:0017053,GO:0035556,GO:0045892,GO:0005096,GO:0005634	transcription, DNA-templated|regulation of transcription, DNA-templated|signal transduction|transcriptional repressor complex|intracellular signal transduction|negative regulation of transcription, DNA-templated|GTPase activator activity|nucleus
Derl3	65.5711111938457	42.052261254673	94.9696736178116	2.25837257698617	1.17528351561905	0.000842056274030931	0.0159817506204048	Up	1.39062365931114	1.30615182406755	1.21266375788649	1.34609289032585	1.60030949688469	2.74697443536916	3.54411205162609	3.97455859990462	1.44915020570671	GeneID:70377,Genbank:XM_017314083.1,MGI:MGI:1917627	Der1-like domain family, member 3		GO:0016021,GO:0018279,GO:0030176,GO:0030433,GO:0030968,GO:0048500,GO:1904153,GO:0005783,GO:0005785,GO:0016020	integral component of membrane|protein N-linked glycosylation via asparagine|integral component of endoplasmic reticulum membrane|ubiquitin-dependent ERAD pathway|endoplasmic reticulum unfolded protein response|signal recognition particle|negative regulation of retrograde protein transport, ER to cytosol|endoplasmic reticulum|signal recognition particle receptor complex|membrane	mmu04141	Protein processing in endoplasmic reticulum
Dhx58	1074.5131479576	401.196553561662	1916.15889095251	4.77611004865725	2.25583607881858	0.00189113094203296	0.0286450251545527	Up	10.3291426187173	8.22935462763729	10.2035700523658	10.3063090742088	8.54589583074519	60.9613076655153	12.5029733164557	63.0393508274725	31.706133904535	GeneID:80861,Genbank:NM_030150.2,MGI:MGI:1931560	DEXH (Asp-Glu-X-His) box polypeptide 58		GO:1900245,GO:0039534,GO:0003723,GO:1900246,GO:0039536,GO:0003725,GO:0003727,GO:0004386,GO:0005524,GO:0005737,GO:0045087,GO:0008270,GO:0045088,GO:0009615,GO:0045824,GO:0016787,GO:0032480,GO:0000166,GO:0046872,GO:0002376,GO:0051607,GO:0032481,GO:0003677	positive regulation of MDA-5 signaling pathway|negative regulation of MDA-5 signaling pathway|RNA binding|positive regulation of RIG-I signaling pathway|negative regulation of RIG-I signaling pathway|double-stranded RNA binding|single-stranded RNA binding|helicase activity|ATP binding|cytoplasm|innate immune response|zinc ion binding|regulation of innate immune response|response to virus|negative…	mmu04622	RIG-I-like receptor signaling pathway
Dkkl1	36.8635059474535	20.1204350436997	57.7923445771457	2.87232082465545	1.52221690037588	1.20228344672627e-05	0.00052050906668154	Up	0.407007886740348	0.641596633239632	0.974461948301644	0.66121613930863	0.864699250933694	1.5623995767672	2.05040293627159	1.9851609722637	2.14876071213629	GeneID:50722,Genbank:XM_006540985.3,MGI:MGI:1354963	dickkopf-like 1		GO:0005615,GO:0007341,GO:0031410,GO:0039706,GO:0043065,GO:0045600,GO:0048019,GO:0090090,GO:2000225,GO:0001669,GO:0005515,GO:0005576	extracellular space|penetration of zona pellucida|cytoplasmic vesicle|co-receptor binding|positive regulation of apoptotic process|positive regulation of fat cell differentiation|receptor antagonist activity|negative regulation of canonical Wnt signaling pathway|negative regulation of testosterone biosynthetic process|acrosomal vesicle|protein binding|extracellular region
Dlg2	24.2137533208609	12.9648739186263	38.2748525736541	2.95219628157476	1.56178864451506	0.00343563926244617	0.0435910255195322	Up	0.0179972058457193	0.0316126496474867	0.0441503795347023	0.0407241736285352	0.053256658962239	0.1443418298318	0.146139880769555	0.0592803291217315	0.0657970307470838	GeneID:23859,Genbank:XM_006507776.3,MGI:MGI:1344351	discs, large homolog 2 (Drosophila)		GO:0008328,GO:0009790,GO:0010923,GO:0014069,GO:0016020,GO:0043113,GO:0016323,GO:0019233,GO:0044224,GO:0019900,GO:0045161,GO:0045197,GO:0045202,GO:0045211,GO:0046982,GO:0097120,GO:0004385,GO:0005515,GO:0005737,GO:0005886,GO:0007268,GO:0007399,GO:0008022,GO:0008076,GO:0019903,GO:0030054,GO:0030165,GO:0030425,GO:0031594,GO:0035255,GO:0098839,GO:0042995,GO:0043005,GO:0043025	ionotropic glutamate receptor complex|embryo development|negative regulation of phosphatase activity|postsynaptic density|membrane|receptor clustering|basolateral plasma membrane|sensory perception of pain|juxtaparanode region of axon|kinase binding|neuronal ion channel clustering|establishment or maintenance of epithelial cell apical/basal polarity|synapse|postsynaptic membrane|protein heterodim…	mmu04390,mmu04530,mmu05165	Hippo signaling pathway|Tight junction|Human papillomavirus infection
Dlgap1	7.2549193335773	3.63935327662803	11.7743769047639	3.23529374858414	1.69389670770033	0.0262932287853565	0.169110511212238	Up	0.0207550474716046	0.0212665156114126	0.016706766743002	0.0219168284567245	0.0255906503490939	0.0582611292326499	0.0833510288700343	0.0358912477409336	0.0845022642419941	GeneID:224997,Genbank:XM_006524172.2,MGI:MGI:1346065	discs, large (Drosophila) homolog-associated protein 1		GO:0061136,GO:0014069,GO:0065003,GO:0070842,GO:0016020,GO:0019904,GO:0023052,GO:0030054,GO:0035418,GO:0044877,GO:0045202,GO:0005515,GO:0005886,GO:0045211,GO:0007268	regulation of proteasomal protein catabolic process|postsynaptic density|protein-containing complex assembly|aggresome assembly|membrane|protein domain specific binding|signaling|cell junction|protein localization to synapse|protein-containing complex binding|synapse|protein binding|plasma membrane|postsynaptic membrane|chemical synaptic transmission	mmu04724	Glutamatergic synapse
Dmbt1	16.4866916931192	2.7042018258597	33.7148040271937	12.4675620380055	3.64010747669129	0.00151689444841458	0.0243603305971699	Up	0.0373747997232898	0	0	0.03946688511604	0.0368660368672113	0.475610785600437	0.0369464515819993	0.198203022202009	0.330422061974182	GeneID:12945,Genbank:XM_006507307.3,MGI:MGI:106210	deleted in malignant brain tumors 1		GO:0050830,GO:0030670,GO:0005515,GO:0050840,GO:0030858,GO:0005576,GO:0031012,GO:0005578,GO:0005615,GO:0005622,GO:0005737,GO:0006952,GO:0007275,GO:0031410,GO:0015031,GO:0035375,GO:0016020,GO:0042494,GO:0016021,GO:0001824,GO:0042589,GO:0019898,GO:0001833,GO:0050829,GO:0030154,GO:0005044	defense response to Gram-positive bacterium|phagocytic vesicle membrane|protein binding|extracellular matrix binding|positive regulation of epithelial cell differentiation|extracellular region|extracellular matrix|proteinaceous extracellular matrix|extracellular space|intracellular|cytoplasm|defense response|multicellular organism development|cytoplasmic vesicle|protein transport|zymogen binding|…	mmu04970	Salivary secretion
Dmrt2	50.9157823407506	33.5315121736523	72.6461200496235	2.16650295022203	1.11536820119219	0.000614440613518373	0.0125880483205668	Up	0.433687338917479	0.719463844454905	1.01958325703698	0.87231113747946	0.855567577284516	0.979069889129342	2.4242919930719	1.33327287099586	1.75370637035607	GeneID:226049,Genbank:XM_006526983.2,MGI:MGI:1330307	doublesex and mab-3 related transcription factor 2	DM	GO:0048706,GO:0003700,GO:0060972,GO:0005634,GO:2000287,GO:0006351,GO:0006355,GO:0007548,GO:0014807,GO:0042803,GO:0043565,GO:0000977,GO:0045944,GO:0003677,GO:0046872	embryonic skeletal system development|DNA binding transcription factor activity|left/right pattern formation|nucleus|positive regulation of myotome development|transcription, DNA-templated|regulation of transcription, DNA-templated|sex differentiation|regulation of somitogenesis|protein homodimerization activity|sequence-specific DNA binding|RNA polymerase II regulatory region sequence-specific D…
Dmrta1	4.89218602496014	1.09098557606379	9.64368658608058	8.83942629276033	3.14395273709988	0.00240902152598209	0.034419203536313	Up	0	0	0.0267959092093749	0.0131821140466145	0.036940257712365	0.218037790187694	0.154253476344684	0.0719572666775941	0.058085488920578	GeneID:242523,Genbank:NM_175647.3,MGI:MGI:2653627	doublesex and mab-3 related transcription factor like family A1	DM	GO:0005634,GO:0006351,GO:0006355,GO:0042803,GO:0043565,GO:0046872,GO:0060179,GO:0001541,GO:0003677,GO:0003700	nucleus|transcription, DNA-templated|regulation of transcription, DNA-templated|protein homodimerization activity|sequence-specific DNA binding|metal ion binding|male mating behavior|ovarian follicle development|DNA binding|DNA binding transcription factor activity
Dnah17	29.0149251373743	11.6867845969592	50.6751008128931	4.33610291970971	2.11639900023252	1.56660061326194e-07	1.29109253268419e-05	Up	0.0262678347012275	0.0504659153558845	0.0422885650150923	0.0450745725963313	0.0518205298589905	0.237593705093407	0.15417776911703	0.162770729462669	0.145142451762892	GeneID:69926,Genbank:NM_001167746.1,MGI:MGI:1917176	dynein, axonemal, heavy chain 17		GO:0031514,GO:0003777,GO:0036157,GO:0005515,GO:0042995,GO:0005524,GO:0005737,GO:0005856,GO:0005874,GO:0005929,GO:0045503,GO:0005930,GO:0045505,GO:0007018,GO:0051959,GO:0008569,GO:0000166,GO:0016887,GO:0003341,GO:0030286,GO:0003774	motile cilium|microtubule motor activity|outer dynein arm|protein binding|cell projection|ATP binding|cytoplasm|cytoskeleton|microtubule|cilium|dynein light chain binding|axoneme|dynein intermediate chain binding|microtubule-based movement|dynein light intermediate chain binding|ATP-dependent microtubule motor activity, minus-end-directed|nucleotide binding|ATPase activity|cilium movement|dynein …	mmu05016	Huntington's disease
Dnase1l3	102.234653433809	54.7901950926768	161.540226360225	2.94834187188021	1.55990382031829	0.0286456234331918	0.178864696218344	Up	1.24457814001523	0.387575484807008	0.838126139359993	0.489620475030168	0.806388598302936	3.47079923259387	2.14098790735708	2.08188760174324	0.510976666033508	GeneID:13421,Genbank:XM_006517921.3,MGI:MGI:1314633	deoxyribonuclease 1-like 3		GO:0006309,GO:0002673,GO:0003677,GO:0004518,GO:0004519,GO:0004520,GO:0004536,GO:0006915,GO:0005576,GO:0010623,GO:0005634,GO:0012501,GO:0016787,GO:0000737,GO:0070948,GO:0005783,GO:0006308,GO:0002283	apoptotic DNA fragmentation|regulation of acute inflammatory response|DNA binding|nuclease activity|endonuclease activity|endodeoxyribonuclease activity|deoxyribonuclease activity|apoptotic process|extracellular region|programmed cell death involved in cell development|nucleus|programmed cell death|hydrolase activity|DNA catabolic process, endonucleolytic|regulation of neutrophil mediated cytotox…
Dock3	11.7796453690874	4.17129943099275	21.2900777917056	5.10394378152773	2.35161243831951	0.0119806532695739	0.101505245061049	Up	0.0110700364780238	0.0396999266637717	0.0118810949499003	0.0233793818906426	0.0436773843275892	0.0897707921421435	0.280418580178835	0.0638105698188201	0.0772639439495475	GeneID:208869,Genbank:NM_153413.2,MGI:MGI:2429763	dedicator of cyto-kinesis 3		GO:0005829,GO:0007264,GO:0017124,GO:0005085,GO:0005515,GO:0005737	cytosol|small GTPase mediated signal transduction|SH3 domain binding|guanyl-nucleotide exchange factor activity|protein binding|cytoplasm
Dok7	40.3448773831652	26.1039347411674	58.1460556856625	2.22748241834833	1.15541404451408	0.00822004989903175	0.0786894005909951	Up	0.27875371460287	0.3884473651421	0.370979373300801	0.259034322644942	0.340949397626926	0.95984784525343	0.881788644423716	0.488469911963068	0.402085969713758	GeneID:231134,Genbank:XM_006503899.3,MGI:MGI:3584043	docking protein 7		GO:0043113,GO:0005654,GO:0045202,GO:0005739,GO:0061098,GO:0005886,GO:0007528,GO:0008289,GO:0016020,GO:0019901,GO:0030054,GO:0031594,GO:0001934,GO:0035091,GO:0005515,GO:0005634	receptor clustering|nucleoplasm|synapse|mitochondrion|positive regulation of protein tyrosine kinase activity|plasma membrane|neuromuscular junction development|lipid binding|membrane|protein kinase binding|cell junction|neuromuscular junction|positive regulation of protein phosphorylation|phosphatidylinositol binding|protein binding|nucleus
Dpep3	8.85303421956749	4.71793336097085	14.0219102928133	2.97204500784383	1.5714559638245	0.0306886660502314	0.187534952530079	Up	0.241973480278708	0.0929761688620906	0.0973882256482309	0.191638609798432	0.17900972000293	0.792446091107506	0.411125431330807	0.209219712441052	0.351847406861265	GeneID:71854,Genbank:NM_027960.2,MGI:MGI:1919104	dipeptidase 3		GO:0006508,GO:0007140,GO:0008233,GO:0008235,GO:0008237,GO:0008239,GO:0016020,GO:0016787,GO:0016805,GO:0031225,GO:0046872,GO:0001669,GO:0051321,GO:0005515,GO:0005886	proteolysis|male meiotic nuclear division|peptidase activity|metalloexopeptidase activity|metallopeptidase activity|dipeptidyl-peptidase activity|membrane|hydrolase activity|dipeptidase activity|anchored component of membrane|metal ion binding|acrosomal vesicle|meiotic cell cycle|protein binding|plasma membrane
Dpp6	57.5109647825104	34.0816921489961	86.7975555744033	2.54675017880413	1.34865744666466	0.00268534431168961	0.0366902620310809	Up	0.253470895995331	0.267833360091746	0.323049544475136	0.292752183816035	0.382843943161483	0.385403254378126	0.685141122303051	0.639219077814265	1.26233684776334	GeneID:13483,Genbank:NM_010075.2,MGI:MGI:94921	dipeptidylpeptidase 6		GO:0072659,GO:0008076,GO:1901379,GO:0008236,GO:0009986,GO:0015459,GO:0016020,GO:0016021,GO:1901381,GO:0019228,GO:1903078,GO:0042391,GO:0043025,GO:0005515,GO:0043266,GO:0005886,GO:0043268,GO:0006508	protein localization to plasma membrane|voltage-gated potassium channel complex|regulation of potassium ion transmembrane transport|serine-type peptidase activity|cell surface|potassium channel regulator activity|membrane|integral component of membrane|positive regulation of potassium ion transmembrane transport|neuronal action potential|positive regulation of protein localization to plasma membr…
Dppa2	4.06771000786623	6.41859051314114	1.1291093762726	0.175912355518071	-2.50707127825918	0.0396312357120075	0.218604786946884	Down	0.130975470230715	0.0805218649444484	0.253028759373534	0.27661386147275	0.206708115627632	0.0326807948566453	0.032368593980005	0.0301990672001897	0.0304716893835026	GeneID:73703,Genbank:NM_028615.1,MGI:MGI:2157523	developmental pluripotency associated 2		GO:0006351,GO:0006355,GO:0019827,GO:0031060,GO:0060484,GO:2000648,GO:0003682,GO:0005634	transcription, DNA-templated|regulation of transcription, DNA-templated|stem cell population maintenance|regulation of histone methylation|lung-associated mesenchyme development|positive regulation of stem cell proliferation|chromatin binding|nucleus
Dthd1	6.74787986841979	2.90972468893986	11.5455738427697	3.96792654874035	1.98838531989091	0.0113922661697753	0.0977783517760639	Up	0.0625909038287609	0.08551111468044	0.0447844637709414	0.0660944815492746	0.0823185171180209	0.130146538401207	0.257806487136601	0.288632200749617	0.364047286171801	GeneID:100322896,Genbank:NM_001170705.1,MGI:MGI:4937018	death domain containing 1		GO:0003674	molecular_function
Dtx3l	1870.72554635462	1021.26019423605	2932.55723650284	2.87150840995671	1.52180878703652	0.0355241642505719	0.205754464633481	Up	12.3554234756507	10.4677958174946	10.9434653541754	11.0366047664798	11.6064302853563	52.548977172261	10.5136829325361	36.7469663938864	19.0873109600712	GeneID:209200,Genbank:NM_001013371.2,MGI:MGI:2656973	deltex 3-like, E3 ubiquitin ligase		GO:0005768,GO:0005769,GO:0005829,GO:0006281,GO:0006302,GO:0006325,GO:0006511,GO:0042393,GO:0006974,GO:0044389,GO:0008047,GO:0045087,GO:0008333,GO:0045893,GO:0046872,GO:0051444,GO:0051607,GO:0051865,GO:0070936,GO:0097677,GO:0002230,GO:0002376,GO:0004842,GO:0004857,GO:0005634,GO:0005654,GO:0005737,GO:0005764,GO:0010390,GO:0015031,GO:0016020,GO:0016740,GO:0019899,GO:0032092,GO:0032991,GO:1900182,GO:…	endosome|early endosome|cytosol|DNA repair|double-strand break repair|chromatin organization|ubiquitin-dependent protein catabolic process|histone binding|cellular response to DNA damage stimulus|ubiquitin-like protein ligase binding|enzyme activator activity|innate immune response|endosome to lysosome transport|positive regulation of transcription, DNA-templated|metal ion binding|negative regula…	mmu04330	Notch signaling pathway
Duoxa2	10.6627927622679	4.77899431494569	18.0175408214205	3.77015322346649	1.91462315751071	0.00218338249818698	0.0318735169682997	Up	0.0958128345670166	0.229072566792341	0.205665335822458	0.202352074793445	0.126011448628528	0.438296263181051	0.276251310556739	1.06776086283384	0.668731082714079	GeneID:66811,Genbank:NM_025777.2,MGI:MGI:1914061	dual oxidase maturation factor 2		GO:0015031,GO:0016020,GO:0016021,GO:0042743,GO:0050727,GO:2000609,GO:0003674,GO:0005783,GO:0005789	protein transport|membrane|integral component of membrane|hydrogen peroxide metabolic process|regulation of inflammatory response|regulation of thyroid hormone generation|molecular_function|endoplasmic reticulum|endoplasmic reticulum membrane	mmu04918	Thyroid hormone synthesis
Dusp1	8147.53233955773	4324.73259941939	12926.0320147307	2.9888627140707	1.57959663195142	1.39684600177643e-10	2.54832365155302e-08	Up	139.835954047463	174.347376610329	138.391660835012	92.7008684172344	91.7053183953665	380.796520699101	295.243679604543	310.829854998703	449.926465889023	GeneID:19252,Genbank:NM_013642.3,MGI:MGI:105120	dual specificity phosphatase 1		GO:2000279,GO:0017017,GO:0005634,GO:0019838,GO:0005737,GO:0006470,GO:0007049,GO:0035556,GO:0008138,GO:0042981,GO:0043065,GO:0008330,GO:0043066,GO:0016311,GO:0001706,GO:0043407,GO:0016787,GO:0004721,GO:0070373,GO:0016791,GO:0004725	negative regulation of DNA biosynthetic process|MAP kinase tyrosine/serine/threonine phosphatase activity|nucleus|growth factor binding|cytoplasm|protein dephosphorylation|cell cycle|intracellular signal transduction|protein tyrosine/serine/threonine phosphatase activity|regulation of apoptotic process|positive regulation of apoptotic process|protein tyrosine/threonine phosphatase activity|negati…	mmu04010,mmu04726,mmu05418	MAPK signaling pathway|Serotonergic synapse|Fluid shear stress and atherosclerosis
Dusp2	134.456939043195	91.3050012936942	188.396861230072	2.06337942676403	1.04500913716158	1.87007252907751e-06	0.000111839859868395	Up	4.49368905360295	2.41490945391184	3.47385446094183	2.95332311220989	2.82069384822499	6.97846060653969	5.16443117535243	6.66589348340206	6.25085840232864	GeneID:13537,Genbank:NM_010090.2,MGI:MGI:101911	dual specificity phosphatase 2		GO:0031965,GO:0005515,GO:0051019,GO:0005634,GO:0005737,GO:0006470,GO:0008138,GO:0016311,GO:0016787,GO:0016791,GO:0001706,GO:0017017,GO:0004721,GO:0004725	nuclear membrane|protein binding|mitogen-activated protein kinase binding|nucleus|cytoplasm|protein dephosphorylation|protein tyrosine/serine/threonine phosphatase activity|dephosphorylation|hydrolase activity|phosphatase activity|endoderm formation|MAP kinase tyrosine/serine/threonine phosphatase activity|phosphoprotein phosphatase activity|protein tyrosine phosphatase activity	mmu04010	MAPK signaling pathway
Dusp5	171.120022853907	98.2662930269764	262.187185137571	2.66812939677692	1.41582863487391	5.93974699062476e-12	1.41702043009234e-09	Up	5.37060663230714	4.19487544205403	5.76409006995397	3.95126735368672	5.0803888457455	13.9498609484451	11.6951513391912	11.2157766798793	12.033942889129	GeneID:240672,Genbank:NM_001085390.1,MGI:MGI:2685183	dual specificity phosphatase 5		GO:0005634,GO:0005737,GO:0006470,GO:0008138,GO:0016311,GO:0016791,GO:0017017,GO:0035335,GO:0035970,GO:0001706,GO:0045892,GO:0004721,GO:0045906,GO:0004725	nucleus|cytoplasm|protein dephosphorylation|protein tyrosine/serine/threonine phosphatase activity|dephosphorylation|phosphatase activity|MAP kinase tyrosine/serine/threonine phosphatase activity|peptidyl-tyrosine dephosphorylation|peptidyl-threonine dephosphorylation|endoderm formation|negative regulation of transcription, DNA-templated|phosphoprotein phosphatase activity|negative regulation of …	mmu04010	MAPK signaling pathway
Dusp8	839.954482188463	563.017316134468	1186.12593975596	2.10673083360844	1.07500600004778	5.97615569012097e-05	0.00190763519045041	Up	5.53676703311811	6.33242100392692	5.85872827813259	6.60840909290924	6.5479085531785	15.9678075457037	11.5633326837773	11.2153291136306	9.96720430465486	GeneID:18218,Genbank:NM_008748.3,MGI:MGI:106626	dual specificity phosphatase 8		GO:0005634,GO:0005737,GO:0006470,GO:0008138,GO:0016311,GO:0016787,GO:0016791,GO:0017017,GO:0000188,GO:0004721,GO:0004725	nucleus|cytoplasm|protein dephosphorylation|protein tyrosine/serine/threonine phosphatase activity|dephosphorylation|hydrolase activity|phosphatase activity|MAP kinase tyrosine/serine/threonine phosphatase activity|inactivation of MAPK activity|phosphoprotein phosphatase activity|protein tyrosine phosphatase activity	mmu04010	MAPK signaling pathway
E130012A19Rik	96.5924497759016	65.3725782629293	135.617289167117	2.07452869032735	1.05278360953869	1.13831285233845e-05	0.000499727610792941	Up	1.26566150108441	1.85583891389778	1.45207377017309	2.07389165067273	1.37758095256046	3.13083417335883	3.07396062846851	2.69182560927287	3.70611595177394	GeneID:103551,Genbank:NM_175332.3,MGI:MGI:2143991	RIKEN cDNA E130012A19 gene		GO:0005694,GO:0006325,GO:0006357,GO:0035098,GO:0035616,GO:0048663,GO:0048863,GO:0070449,GO:0003682,GO:0005515,GO:0005634	chromosome|chromatin organization|regulation of transcription by RNA polymerase II|ESC/E(Z) complex|histone H2B conserved C-terminal lysine deubiquitination|neuron fate commitment|stem cell differentiation|elongin complex|chromatin binding|protein binding|nucleus
E230025N22Rik	20.702935616772	12.9206521542097	30.4307899449748	2.35520541701604	1.23585289473667	0.00804196959077534	0.0775233723205541	Up	0.265046103615448	0.294209125129346	0.308170416317809	0.303205802195565	0.435730291521757	0.992008349870958	0.545850920201475	0.865750321811171	0.411089828624699	GeneID:240216,Genbank:NM_172831.2,MGI:MGI:3687212	Riken cDNA E230025N22 gene		GO:0003674,GO:0005575,GO:0008150	molecular_function|cellular_component|biological_process
Eaf2	34.6284744437707	22.7921316173881	49.4239029767488	2.16846338931473	1.11667308604171	0.0021553132654789	0.0315654158452325	Up	0.604228122216643	0.619118159645497	0.648497564186658	0.425366861449601	0.573928904228878	1.31222309524084	1.57621660746735	0.980379752883622	0.833035902723642	GeneID:106389,Genbank:NM_134111.2,MGI:MGI:2146616	ELL associated factor 2		GO:0005622,GO:0005634,GO:0005654,GO:0006351,GO:0006355,GO:0008023,GO:0030308,GO:0032783,GO:0045893,GO:0045944,GO:0060770,GO:0000977,GO:0097193,GO:0001228,GO:0005515	intracellular|nucleus|nucleoplasm|transcription, DNA-templated|regulation of transcription, DNA-templated|transcription elongation factor complex|negative regulation of cell growth|ELL-EAF complex|positive regulation of transcription, DNA-templated|positive regulation of transcription by RNA polymerase II|negative regulation of epithelial cell proliferation involved in prostate gland development|…
Edar	58.3669330124099	29.9301084228109	93.9129637494086	3.13774218331378	1.64972681625274	1.47045521359811e-08	1.73122230374983e-06	Up	0.344579892991017	0.457685148510802	0.356128663837147	0.512110572151282	0.478362738217335	1.16230920321853	1.16697555916768	1.41244311892935	1.36581087263826	GeneID:13608,Genbank:XM_006513204.3,MGI:MGI:1343498	ectodysplasin-A receptor		GO:0045177,GO:0005886,GO:0046330,GO:0060662,GO:0006915,GO:0007275,GO:0009888,GO:0010628,GO:0016020,GO:1901224,GO:0016021,GO:0030154,GO:0038023,GO:0042475,GO:0001942,GO:0043123,GO:0043473,GO:0004888	apical part of cell|plasma membrane|positive regulation of JNK cascade|salivary gland cavitation|apoptotic process|multicellular organism development|tissue development|positive regulation of gene expression|membrane|positive regulation of NIK/NF-kappaB signaling|integral component of membrane|cell differentiation|signaling receptor activity|odontogenesis of dentin-containing tooth|hair follicle …	mmu04060	Cytokine-cytokine receptor interaction
Edil3	353.899920657342	471.306102463727	207.142193399361	0.439506707671588	-1.18604291120084	4.0918825242234e-11	8.15273868644995e-09	Down	4.75423356650341	5.30894271258039	4.69516790917418	5.10052109192556	5.30729741810479	1.8468857707004	1.43056136462358	2.64747410291293	2.43956072221662	GeneID:13612,Genbank:NM_001037987.3,MGI:MGI:1329025	EGF-like repeats and discoidin I-like domains 3		GO:0007155,GO:0007275,GO:0010811,GO:0031012,GO:0046872,GO:0005178,GO:0005509,GO:0005576	cell adhesion|multicellular organism development|positive regulation of cell-substrate adhesion|extracellular matrix|metal ion binding|integrin binding|calcium ion binding|extracellular region
Edn2	3.21308644591406	1.10049951977244	5.85382010359108	5.3192391258849	2.41121989463284	0.0452609992616298	0.236083768012834	Up	0.0695549624398953	0.0712690104227881	0.0746509837276225	0	0	0.173552456406973	0.2578417547819	0.120279868882835	0.323641855504124	GeneID:13615,Genbank:NM_007902.3,MGI:MGI:95284	endothelin 2		GO:0046887,GO:0019221,GO:0001659,GO:0046888,GO:0019229,GO:0002690,GO:0048016,GO:0019722,GO:0003100,GO:0048246,GO:0005179,GO:0005576,GO:0005615,GO:0007204,GO:0030593,GO:0007205,GO:0048286,GO:0031708,GO:0008217,GO:0050880,GO:0042116,GO:0008284,GO:0060585,GO:0042310,GO:0010460,GO:0001516,GO:0045987,GO:0014824,GO:0097009,GO:0014826,GO:0001543	positive regulation of hormone secretion|cytokine-mediated signaling pathway|temperature homeostasis|negative regulation of hormone secretion|regulation of vasoconstriction|positive regulation of leukocyte chemotaxis|inositol phosphate-mediated signaling|calcium-mediated signaling|regulation of systemic arterial blood pressure by endothelin|macrophage chemotaxis|hormone activity|extracellular reg…	mmu04080,mmu04270	Neuroactive ligand-receptor interaction|Vascular smooth muscle contraction
Egr1	7922.00707321675	853.235279641051	16757.9718151864	19.6405050459661	4.29576012321321	4.91364248843797e-117	1.78178503915738e-113	Up	29.6097422283317	18.3325377588548	13.6779945347549	9.57764690120433	8.22815380966593	236.512508119478	361.053268853112	277.702777293378	314.422513751291	GeneID:13653,Genbank:NM_007913.5,MGI:MGI:95295	early growth response 1	zf-C2H2	GO:0001666,GO:0002931,GO:0003676,GO:0003677,GO:0003690,GO:0009749,GO:0003700,GO:0010385,GO:0010628,GO:0005634,GO:0010942,GO:0014911,GO:0030217,GO:0030509,GO:0045893,GO:0032868,GO:0045944,GO:0033233,GO:0035035,GO:0046872,GO:0046886,GO:0048169,GO:0000122,GO:1902949,GO:0048661,GO:0000976,GO:1990841,GO:0050725,GO:0000977,GO:2000182,GO:0061418,GO:0000979,GO:0000982,GO:0001077,GO:0005654,GO:0005737,GO:…	response to hypoxia|response to ischemia|nucleic acid binding|DNA binding|double-stranded DNA binding|response to glucose|DNA binding transcription factor activity|double-stranded methylated DNA binding|positive regulation of gene expression|nucleus|positive regulation of cell death|positive regulation of smooth muscle cell migration|T cell differentiation|BMP signaling pathway|positive regulatio…	mmu04371,mmu05020,mmu04933,mmu05166	Apelin signaling pathway|Prion diseases|AGE-RAGE signaling pathway in diabetic complications|HTLV-I infection
Egr2	240.8542471146	90.0859359240632	429.314636102772	4.7656122090429	2.25266156024563	5.15563361078712e-23	4.06420839118179e-20	Up	0.520575651438216	0.483913120379683	0.564476163424047	0.544048136915625	0.608776018970629	1.94839835757587	3.32904531765097	2.1592906811287	2.45971567899421	GeneID:13654,Genbank:XM_011243367.2,MGI:MGI:95296	early growth response 2		GO:0005515,GO:0005634,GO:0005654,GO:0005737,GO:0006351,GO:0006355,GO:0032868,GO:0006366,GO:0035284,GO:0006611,GO:0035914,GO:0007622,GO:0042552,GO:0043231,GO:0044212,GO:0045444,GO:0045893,GO:0045944,GO:0000978,GO:0001077,GO:0001102,GO:0003676,GO:0003677,GO:0003682,GO:0003700,GO:0008045,GO:0014037,GO:0016874,GO:0021569,GO:0021612,GO:0021660,GO:0046872,GO:0021666,GO:0071310,GO:0030278,GO:0071837,GO:…	protein binding|nucleus|nucleoplasm|cytoplasm|transcription, DNA-templated|regulation of transcription, DNA-templated|response to insulin|transcription by RNA polymerase II|brain segmentation|protein export from nucleus|skeletal muscle cell differentiation|rhythmic behavior|myelination|intracellular membrane-bounded organelle|transcription regulatory region DNA binding|fat cell differentiation|po…	mmu04625,mmu05203,mmu05166,mmu05161	C-type lectin receptor signaling pathway|Viral carcinogenesis|HTLV-I infection|Hepatitis B
Egr3	177.469936668283	67.1787595608295	315.333908052599	4.69395252478677	2.23080325033977	4.49330773515345e-10	7.54334838389511e-08	Up	0.944293335951372	0.779077204626532	1.03980213682742	0.932400877195846	0.943535796243134	2.46328535298999	6.10696060994247	3.80313766477758	4.35103532886649	GeneID:13655,Genbank:NM_001289925.1,MGI:MGI:1306780	early growth response 3	zf-C2H2	GO:0045944,GO:0003677,GO:0046872,GO:0005634,GO:0006351,GO:0006355,GO:0007274,GO:0007422,GO:0033089,GO:0035767,GO:0035924,GO:0043066,GO:0043565,GO:0001938,GO:0044344,GO:0002042,GO:0045586,GO:0003676	positive regulation of transcription by RNA polymerase II|DNA binding|metal ion binding|nucleus|transcription, DNA-templated|regulation of transcription, DNA-templated|neuromuscular synaptic transmission|peripheral nervous system development|positive regulation of T cell differentiation in thymus|endothelial cell chemotaxis|cellular response to vascular endothelial growth factor stimulus|negative…	mmu04625,mmu05203,mmu05161	C-type lectin receptor signaling pathway|Viral carcinogenesis|Hepatitis B
Eif2ak2	1593.06195561207	919.62070857107	2434.86351441331	2.6476823452537	1.40473004570365	0.00825792203794043	0.0788438043548699	Up	10.5547607984022	11.371509870405	10.9234932050351	11.2977702232764	13.232575977001	36.73771718301	10.946167747762	42.5754891430173	22.7373752838261	GeneID:19106,Genbank:NM_011163.4,MGI:MGI:1353449	eukaryotic translation initiation factor 2-alpha kinase 2		GO:0004672,GO:0004674,GO:0004694,GO:0004713,GO:0004715,GO:0005515,GO:0005524,GO:0016310,GO:0005634,GO:0016740,GO:0005737,GO:0017148,GO:0005829,GO:0030968,GO:0032496,GO:0032722,GO:0032874,GO:0048471,GO:0033197,GO:0051092,GO:0033689,GO:0051607,GO:0034198,GO:1900225,GO:1901224,GO:1901532,GO:1902033,GO:0000166,GO:1902036,GO:0000186,GO:0001819,GO:0002376,GO:0003723,GO:0003725,GO:0006351,GO:0006355,GO:…	protein kinase activity|protein serine/threonine kinase activity|eukaryotic translation initiation factor 2alpha kinase activity|protein tyrosine kinase activity|non-membrane spanning protein tyrosine kinase activity|protein binding|ATP binding|phosphorylation|nucleus|transferase activity|cytoplasm|negative regulation of translation|cytosol|endoplasmic reticulum unfolded protein response|response…	mmu04141,mmu04217,mmu05203,mmu05162,mmu05164,mmu05160,mmu05168,mmu05167,mmu05169,mmu05165	Protein processing in endoplasmic reticulum|Necroptosis|Viral carcinogenesis|Measles|Influenza A|Hepatitis C|Herpes simplex infection|Kaposi's sarcoma-associated herpesvirus infection|Epstein-Barr virus infection|Human papillomavirus infection
Eif2s3y	487.643186470317	14.492035324032	1079.08212540317	74.4603571048256	6.21840063012226	1.73103994954506e-182	1.56927426626007e-178	Up	0.2506427766232	0.27516362650911	0.192147426425676	0.529345427581726	0.211912210792201	19.0970339818028	21.8347479518635	19.958467811336	21.5339780854061	GeneID:26908,Genbank:XM_011248593.1,MGI:MGI:1349430	eukaryotic translation initiation factor 2, subunit 3, structural gene Y-linked		GO:0003743,GO:0003924,GO:0005525,GO:0005737,GO:0005829,GO:0005850,GO:0006412,GO:0006413,GO:0000166,GO:0001731	translation initiation factor activity|GTPase activity|GTP binding|cytoplasm|cytosol|eukaryotic translation initiation factor 2 complex|translation|translational initiation|nucleotide binding|formation of translation preinitiation complex	mmu03013	RNA transport
Elf3	835.247539146603	545.811007253341	1197.04320401318	2.19314595731039	1.13300182882901	2.67451367115208e-06	0.000148747261876253	Up	15.4744670784758	14.9846073887592	15.0177948420534	13.9806302097296	15.167973386899	35.6718292667525	21.102575711122	31.3946357177601	34.6734776577045	GeneID:13710,Genbank:XM_006529125.1,MGI:MGI:1101781	E74-like factor 3	ETS	GO:0060056,GO:0030154,GO:0006351,GO:0001077,GO:0030198,GO:0006355,GO:0030855,GO:0001824,GO:0043565,GO:0003677,GO:0003700,GO:0003713,GO:0006357,GO:0005634,GO:0045892,GO:0006366,GO:0045893,GO:0006954,GO:0005654,GO:0045944,GO:0007275,GO:0005737,GO:0000978,GO:0009653,GO:0005794,GO:0009790,GO:0005829,GO:0000981	mammary gland involution|cell differentiation|transcription, DNA-templated|transcriptional activator activity, RNA polymerase II proximal promoter sequence-specific DNA binding|extracellular matrix organization|regulation of transcription, DNA-templated|epithelial cell differentiation|blastocyst development|sequence-specific DNA binding|DNA binding|DNA binding transcription factor activity|transc…
Eln	5369.07981123687	8207.23796946442	1821.38211345244	0.221923882337641	-2.17186316337732	4.7103711958692e-17	2.08301805249523e-14	Down	149.069522177769	93.6558022280107	103.934059907015	90.7797557996593	114.445871535232	21.4624362913811	24.8445918844606	19.088889980662	27.5438153907604	GeneID:13717,Genbank:NM_007925.4,MGI:MGI:95317	elastin		GO:0005578,GO:0005739,GO:0007519,GO:0030198,GO:0030833,GO:0043149,GO:0050840,GO:0071953,GO:0005201,GO:0005515,GO:0005576	proteinaceous extracellular matrix|mitochondrion|skeletal muscle tissue development|extracellular matrix organization|regulation of actin filament polymerization|stress fiber assembly|extracellular matrix binding|elastic fiber|extracellular matrix structural constituent|protein binding|extracellular region	mmu04974	Protein digestion and absorption
Emid1	268.392026001994	349.830059665769	166.594483922275	0.476215463249331	-1.0703136275951	2.57150972272466e-08	2.82569956258914e-06	Down	3.40833699197763	3.07037655414749	3.38534428360523	3.93220213123226	3.45700889568528	0.972871726812099	1.4507801279744	1.63636999630571	2.22190758269111	GeneID:140703,Genbank:XM_006514515.3,MGI:MGI:2155091	EMI domain containing 1		GO:0005581,GO:0005783,GO:0005794,GO:0008150,GO:0005515,GO:0005576,GO:0005578	collagen trimer|endoplasmic reticulum|Golgi apparatus|biological_process|protein binding|extracellular region|proteinaceous extracellular matrix
Emilin2	673.025234747568	428.650119807176	978.494128423057	2.28273382698043	1.19076264717427	0.00227249401002416	0.0329357225385675	Up	5.21369611971685	4.23493139694797	7.97504441125395	4.25855646040613	5.23063473264185	10.7853497164323	19.0382013115047	8.5022019733449	8.41048671376045	GeneID:246707,Genbank:XM_011246461.2,MGI:MGI:2389136	elastin microfibril interfacer 2		GO:0005615,GO:0007155,GO:0031012,GO:0005576,GO:0005578,GO:0005581	extracellular space|cell adhesion|extracellular matrix|extracellular region|proteinaceous extracellular matrix|collagen trimer
Emilin3	5.34181136365163	0.187768817663089	11.7843645461373	62.7599656471279	5.97177265750676	2.68697322020224e-06	0.000148983215460204	Up	0	0	0	0.0150901491039519	0	0.160455538322298	0.247213089604457	0.0988471997227119	0.216102343511501	GeneID:280635,Genbank:NM_001291145.1,MGI:MGI:2389142	elastin microfibril interfacer 3		GO:0005737,GO:0008150,GO:0031012,GO:0003674,GO:0005576,GO:0005578	cytoplasm|biological_process|extracellular matrix|molecular_function|extracellular region|proteinaceous extracellular matrix
Entpd8	24.6510963303607	36.0617143744782	10.3878237752137	0.288056847972969	-1.79557453948574	7.82883615842455e-05	0.00238162128168449	Down	0.514882810567731	0.847882133040729	0.986796909672551	0.640793767410996	0.743672628831944	0.183532507245565	0.181779214221164	0.317991262760767	0.128344771992865	GeneID:72090,Genbank:XM_006498362.3,MGI:MGI:1919340	ectonucleoside triphosphate diphosphohydrolase 8		GO:0009124,GO:0009133,GO:0016020,GO:0016021,GO:0016787,GO:0017110,GO:0017111,GO:0046872,GO:0102490,GO:0000166,GO:0005524,GO:0005886	nucleoside monophosphate biosynthetic process|nucleoside diphosphate biosynthetic process|membrane|integral component of membrane|hydrolase activity|nucleoside-diphosphatase activity|nucleoside-triphosphatase activity|metal ion binding|8-oxo-dGTP phosphohydrolase activity|nucleotide binding|ATP binding|plasma membrane	mmu00230,mmu00240,mmu05169	Purine metabolism|Pyrimidine metabolism|Epstein-Barr virus infection
Eppk1	695.522420544206	450.160031859098	1002.22540640059	2.22637581186748	1.15469713991925	0.000217555520178297	0.00537397702500368	Up	1.87748160057794	2.42265472429153	1.85560583955119	1.60784669200427	2.68630801215239	5.73999889958404	3.39580227637692	4.50968488759281	3.74399677753898	GeneID:223650,Genbank:NM_144848.2,MGI:MGI:2386306	epiplakin 1		GO:1990254,GO:0045178,GO:0042060,GO:0005886,GO:0050680,GO:0042995,GO:0005911,GO:0051548,GO:0045095,GO:0005923,GO:0060054,GO:0007010,GO:0008092,GO:0010839,GO:0016020,GO:0016327,GO:0061045,GO:0045109,GO:0019215,GO:0030054,GO:0071944,GO:0030056,GO:0005737,GO:0097356,GO:0045110,GO:0030336,GO:0005856,GO:1905041,GO:0045111,GO:0030856	keratin filament binding|basal part of cell|wound healing|plasma membrane|negative regulation of epithelial cell proliferation|cell projection|cell-cell junction|negative regulation of keratinocyte migration|keratin filament|bicellular tight junction|positive regulation of epithelial cell proliferation involved in wound healing|cytoskeleton organization|cytoskeletal protein binding|negative regul…
Epsti1	507.313699891155	296.304423370686	771.075295541742	2.60230774407678	1.37979158257847	0.00428491773181682	0.051078135039823	Up	9.40367122935804	5.13888351004315	8.25972508560441	6.32327291317408	6.95141727748907	22.7896438265954	9.77671912200657	25.1711536266683	12.1208140574016	GeneID:108670,Genbank:NM_029495.2,MGI:MGI:1915168	epithelial stromal interaction 1 (breast)		GO:0003674,GO:0005575,GO:0008150	molecular_function|cellular_component|biological_process
Ereg	11.2890412927545	5.66395571469996	18.3203982653226	3.2345588821916	1.69356897593724	0.0229534505113684	0.154918111044889	Up	0.0737592033997536	0.0503845711983154	0.0923571285624382	0.090869258603246	0.0848810193131237	0.414096328832739	0.0759519353423474	0.240928099710991	0.200202535615885	GeneID:13874,Genbank:NM_007950.2,MGI:MGI:107508	epiregulin		GO:0005615,GO:0005886,GO:0007143,GO:0007173,GO:0007267,GO:0007275,GO:0030154,GO:0008083,GO:0030728,GO:0042108,GO:0008284,GO:0042327,GO:0042700,GO:0043616,GO:0048160,GO:0045089,GO:0048661,GO:0045410,GO:0045740,GO:0051151,GO:0051781,GO:0001525,GO:0001550,GO:0001556,GO:0001819,GO:0005154,GO:0005576,GO:0008285,GO:0009299,GO:0009653,GO:0009887,GO:0016020,GO:0016021,GO:0019221,GO:0045741,GO:0045840,GO:…	extracellular space|plasma membrane|female meiotic nuclear division|epidermal growth factor receptor signaling pathway|cell-cell signaling|multicellular organism development|cell differentiation|growth factor activity|ovulation|positive regulation of cytokine biosynthetic process|positive regulation of cell proliferation|positive regulation of phosphorylation|luteinizing hormone signaling pathway…	mmu04010,mmu04012,mmu04151,mmu05210	MAPK signaling pathway|ErbB signaling pathway|PI3K-Akt signaling pathway|Colorectal cancer
Erich3	132.276789797532	70.0316125503236	210.083261356542	2.99983469901653	1.58488300556133	0.000485254460060944	0.0104973754519927	Up	2.0246760594749	2.20423094207065	1.81990106024279	1.20263005128608	2.72106951936427	8.08310415186043	4.03421596717744	6.06879492414045	4.06276046534905	GeneID:209601,Genbank:NM_175176.3,MGI:MGI:1919095	glutamate rich 3		GO:0003674,GO:0005575,GO:0008150	molecular_function|cellular_component|biological_process
Erich5	13.2168183226755	7.24189315194107	20.6854747860934	2.85636288082337	1.51417927527308	0.0144116961588047	0.114454182156314	Up	0.0427985501208447	0.153486332631905	0.137802699759828	0.158179820531576	0.379943610258744	0.21358054820454	0.872603346044302	0.370052963608385	0.472965249484088	GeneID:239368,Genbank:NM_173421.2,MGI:MGI:2447772	glutamate rich 5		GO:0003674,GO:0005575,GO:0008150	molecular_function|cellular_component|biological_process
Errfi1	5271.04969936412	2932.5913893814	8194.12258684252	2.79415762336089	1.4824134080154	4.03483168119211e-05	0.00139876736542436	Up	39.2627116805489	50.8937094072731	37.2260841762964	61.7153584815206	62.6304885419675	176.212413442924	91.8653337751514	113.52087665898	144.189464371403	GeneID:74155,Genbank:XM_006539210.1,MGI:MGI:1921405	ERBB receptor feedback inhibitor 1		GO:0048286,GO:0032691,GO:0005829,GO:0050732,GO:0032966,GO:0005886,GO:0060426,GO:0042059,GO:0007175,GO:0060428,GO:0016020,GO:0017124,GO:0019900,GO:0019901,GO:0061469,GO:0031098,GO:0070373,GO:0042536,GO:0031234,GO:1903243,GO:0043589,GO:0005515,GO:0045616,GO:0031267,GO:0005634,GO:0031953,GO:0005737	lung alveolus development|negative regulation of interleukin-1 beta production|cytosol|negative regulation of peptidyl-tyrosine phosphorylation|negative regulation of collagen biosynthetic process|plasma membrane|lung vasculature development|negative regulation of epidermal growth factor receptor signaling pathway|negative regulation of epidermal growth factor-activated receptor activity|lung epi…
F13a1	796.340887299022	527.257182539284	1132.6955182487	2.14827897231026	1.10318135171961	1.32377448437359e-05	0.000562092627076759	Up	7.32826266607001	6.96492601859066	10.0190668766558	6.80875827728716	7.33067671558048	13.810943852386	22.8463421509781	12.8367952418102	13.3743946001834	GeneID:74145,Genbank:NM_001166391.1,MGI:MGI:1921395	coagulation factor XIII, A1 subunit		GO:0005737,GO:0007596,GO:0007599,GO:0016740,GO:0016746,GO:0018149,GO:0046872,GO:0072378,GO:0003810,GO:0005576	cytoplasm|blood coagulation|hemostasis|transferase activity|transferase activity, transferring acyl groups|peptide cross-linking|metal ion binding|blood coagulation, fibrin clot formation|protein-glutamine gamma-glutamyltransferase activity|extracellular region	mmu04610	Complement and coagulation cascades
F3	1535.78398307611	895.893454752018	2335.64714348122	2.60705905494948	1.38242326308743	0.00126366997811245	0.0212755830480522	Up	27.6989661244786	25.1879346926896	27.546730299751	26.7308960437516	29.5140844540439	97.9566236141366	42.8338469778932	54.6482223469129	69.5811443758457	GeneID:14066,Genbank:NM_010171.3,MGI:MGI:88381	coagulation factor III		GO:0016020,GO:0004252,GO:0016021,GO:0004896,GO:0016485,GO:0005543,GO:0005615,GO:0005737,GO:0005886,GO:0006919,GO:0019221,GO:0007596,GO:0031012,GO:0045766,GO:0007599,GO:0051897,GO:0009986,GO:0001938,GO:1905286,GO:0010641,GO:0002020,GO:0014911,GO:0002541	membrane|serine-type endopeptidase activity|integral component of membrane|cytokine receptor activity|protein processing|phospholipid binding|extracellular space|cytoplasm|plasma membrane|activation of cysteine-type endopeptidase activity involved in apoptotic process|cytokine-mediated signaling pathway|blood coagulation|extracellular matrix|positive regulation of angiogenesis|hemostasis|positive…	mmu04610,mmu04933	Complement and coagulation cascades|AGE-RAGE signaling pathway in diabetic complications
Fa2h	15.240360854231	4.96147669646544	28.088966051438	5.66141247251017	2.50116203766179	4.29560544562135e-06	0.000219390485449467	Up	0.102015805665256	0.0836238308492104	0.175184170481194	0.129271469932249	0.0805016959135702	0.585460965002092	0.554656380471177	0.611567466021176	0.688290900364357	GeneID:338521,Genbank:NM_178086.3,MGI:MGI:2443327	fatty acid 2-hydroxylase		GO:0032287,GO:0005783,GO:0042127,GO:0006629,GO:0042634,GO:0006631,GO:0006633,GO:0008610,GO:0016020,GO:0043231,GO:0016021,GO:0046872,GO:0016491,GO:0055114,GO:0020037,GO:0080132,GO:0030258,GO:0001949,GO:0005506,GO:0032286	peripheral nervous system myelin maintenance|endoplasmic reticulum|regulation of cell proliferation|lipid metabolic process|regulation of hair cycle|fatty acid metabolic process|fatty acid biosynthetic process|lipid biosynthetic process|membrane|intracellular membrane-bounded organelle|integral component of membrane|metal ion binding|oxidoreductase activity|oxidation-reduction process|heme bindin…
Fabp1	141.042255502549	201.050837652369	66.0315278152749	0.328431995540591	-1.60633341491158	4.09440588228943e-12	9.94448409429033e-10	Down	24.1822246853534	20.9661260784014	28.2831638653404	23.8989316302795	19.6736654775443	3.35217275047858	10.343542101891	7.26747917798711	8.65544620878711	GeneID:14080,Genbank:NM_017399.4,MGI:MGI:95479	fatty acid binding protein 1, liver		GO:0032052,GO:0005543,GO:0032991,GO:0005634,GO:0043066,GO:0005654,GO:0005737,GO:0005782,GO:0043154,GO:0005829,GO:0045179,GO:0008144,GO:0050892,GO:0008289,GO:0051345,GO:0015909,GO:0003682,GO:0070301,GO:0016209,GO:0005324,GO:0071456,GO:0032000,GO:0005504	bile acid binding|phospholipid binding|protein-containing complex|nucleus|negative regulation of apoptotic process|nucleoplasm|cytoplasm|peroxisomal matrix|negative regulation of cysteine-type endopeptidase activity involved in apoptotic process|cytosol|apical cortex|drug binding|intestinal absorption|lipid binding|positive regulation of hydrolase activity|long-chain fatty acid transport|chromati…	mmu03320,mmu04975	PPAR signaling pathway|Fat digestion and absorption
Fam101a	69.191053077055	97.0225276218771	34.4017098960273	0.354574455430599	-1.49583949083086	3.8798376902439e-07	2.86540745586741e-05	Down	3.08149560870082	3.66262242897621	3.17497420246645	3.28652472830178	3.61706316966325	0.384444986768172	1.25654881830379	1.4210033802562	1.54136885516077	GeneID:73121,Genbank:NM_028443.2,MGI:MGI:1920371	family with sequence similarity 101, member A		GO:0032432,GO:0048705,GO:0061181,GO:0061182,GO:0061572,GO:1900158,GO:0005737,GO:0005856,GO:0031005	actin filament bundle|skeletal system morphogenesis|regulation of chondrocyte development|negative regulation of chondrocyte development|actin filament bundle organization|negative regulation of bone mineralization involved in bone maturation|cytoplasm|cytoskeleton|filamin binding
Fam124b	94.4109706592517	145.550097367934	30.4870622733987	0.209460954164331	-2.25524676019206	2.7646305048791e-17	1.25313789209907e-14	Down	2.67939329589669	2.63102920504026	2.60182562858958	2.74516698037431	2.40694515457516	0.736209737835537	0.532101914902799	0.349344855481742	0.426708792078955	GeneID:241128,Genbank:NM_173425.3,MGI:MGI:3026880	family with sequence similarity 124, member B		GO:0005739,GO:0008150,GO:0003674,GO:0005634,GO:0005654	mitochondrion|biological_process|molecular_function|nucleus|nucleoplasm
Fam171a2	117.162948477517	156.558918030634	67.9179865361206	0.43381742407565	-1.20484009553622	8.66440698375479e-07	5.7987843549307e-05	Down	2.61580334629265	2.78077470699796	3.26366419727007	3.31467012806343	2.43505981983193	0.305948984646697	1.77775395515649	1.39473080972091	1.36928602402677	GeneID:217219,Genbank:XM_006533049.3,MGI:MGI:2448496	family with sequence similarity 171, member A2		GO:0016020,GO:0016021,GO:0003674,GO:0005575,GO:0008150	membrane|integral component of membrane|molecular_function|cellular_component|biological_process
Fam181b	48.7380389420296	66.6030501355814	26.4067749500898	0.396479964451094	-1.3346801316501	0.00017513762879861	0.00452339080875727	Down	2.23462771623909	1.38512462524897	2.63522428124547	2.30144833990071	1.79602210123396	0.344185690812526	0.784064645170572	1.52663412528881	0.481379943787672	GeneID:58238,Genbank:NM_021427.2,MGI:MGI:1930951	family with sequence similarity 181, member B		GO:0003674,GO:0005575,GO:0008150	molecular_function|cellular_component|biological_process
Fam19a1	46.1422558109831	59.7142532804278	29.1772589741773	0.48861465012643	-1.03323097432785	0.00213062206942959	0.0313812418690722	Down	0.537937264772257	0.905532493662072	0.556730196800335	0.760779574606	0.464287789751286	0.215719178292362	0.320487607162313	0.287932387176416	0.379926066347038	GeneID:320265,Genbank:NM_182808.3,MGI:MGI:2443695	family with sequence similarity 19, member A1		GO:0008150,GO:0003674,GO:0005576,GO:0005783	biological_process|molecular_function|extracellular region|endoplasmic reticulum
Fam209	11.4740562700278	6.92610775821266	17.1589919097967	2.47743646342354	1.30884805838889	0.0296313547969302	0.182861161954779	Up	0.470058652174701	0.883010959645052	0.756747029189566	0.248185287420004	0.695489998439735	1.3683635122257	1.54890455260868	1.44508818331139	1.36700036425374	GeneID:76426,Genbank:NM_029608.1,MGI:MGI:1923676	family with sequence similarity 209		GO:0003674,GO:0008150	molecular_function|biological_process
Fam26f	119.007381875625	29.9479873712394	230.331625006108	7.69105523355829	2.943181553425	0.0386594140831309	0.215605609578974	Up	2.58452612282439	0.914838526582351	2.06780465184896	1.389409440233	0.97338603293645	25.3264682595521	1.56778272154355	13.2726574969632	3.77175867601028	GeneID:215900,Genbank:NM_175449.4,MGI:MGI:2443082	family with sequence similarity 26, member F		GO:0016020,GO:0016021,GO:0034220,GO:0005261,GO:0005887,GO:0006811	membrane|integral component of membrane|ion transmembrane transport|cation channel activity|integral component of plasma membrane|ion transport
Fam3b	9.33039355046126	5.44493114740668	14.1872215542795	2.60558327923698	1.38160636669505	0.0483189805286224	0.24539816133458	Up	0.358481862821834	0.489754609814882	0.320622027643314	0.189274091111143	0.471469391813436	1.49079724598704	0.22148334047658	0.964311929609816	0.834014793326137	GeneID:52793,Genbank:NM_020622.2,MGI:MGI:1270150	family with sequence similarity 3, member B		GO:0005615,GO:0005641,GO:0006915,GO:0030073,GO:0005125,GO:0005576	extracellular space|nuclear envelope lumen|apoptotic process|insulin secretion|cytokine activity|extracellular region
Fam46a	868.76459580743	519.268300424049	1305.63496503666	2.51437448419332	1.33019953689194	8.05173078304497e-07	5.42698627611109e-05	Up	5.05214143802529	5.27127868607	5.99723357101902	5.01308733207928	5.66664671692715	12.7903904317149	8.83350395428826	16.962017869366	12.5167238317504	GeneID:212943,Genbank:NM_001160379.1,MGI:MGI:2670964	family with sequence similarity 46, member A		GO:0005575	cellular_component
Fam64a	33.928730795217	48.7546534269042	15.3963275056081	0.315791958785866	-1.66295365949496	0.00435029975051142	0.0516876047028326	Down	3.03156858976529	0.844096672376184	1.3792773137335	1.28746452944838	2.5027523361438	0.452214939069496	0.570048070520192	0.721783149239011	0.421646817904838	GeneID:109212,Genbank:XM_006531976.2,MGI:MGI:1924434	family with sequence similarity 64, member A		GO:0007049,GO:0051301,GO:0003674,GO:0005634,GO:0005730	cell cycle|cell division|molecular_function|nucleus|nucleolus
Fam71a	15.4474246555643	0.538195693241907	34.0839608584673	63.3300512926016	5.98481834276906	3.64437669908611e-12	9.0804690587789e-10	Up	0	0	0	0.0240334603902689	0.0448993344262796	0.340734589884056	1.32179486258456	0.81338767793313	0.900156073936827	GeneID:619288,Genbank:NM_001109759.1,MGI:MGI:3588202	family with sequence similarity 71, member A		GO:0003674,GO:0005634,GO:0008150	molecular_function|nucleus|biological_process
Fam71d	3.21552077629342	1.0978548478424	5.8626031868572	5.34005310299342	2.41685408855035	0.0452168075183362	0.235966895051135	Up	0.0200175895840801	0.0410217689913843	0.0429684008699938	0	0.0197451010055725	0.0998951540421236	0.123676064793681	0.161541230727944	0.116428246246808	GeneID:70897,Genbank:XM_011244172.1,MGI:MGI:1918147	family with sequence similarity 71, member D		GO:0003674,GO:0005634,GO:0008150	molecular_function|nucleus|biological_process
Fap	76.1856005562059	47.5313582237479	112.003403471778	2.35641074981565	1.23659103962326	0.02725100791881	0.172932162688385	Up	0.983629006294756	1.02619353171553	0.806167605489084	0.925376987365873	1.04080226405033	3.41375789340925	1.61322658698869	2.30919297108112	0.998588236539631	GeneID:14089,Genbank:NM_007986.3,MGI:MGI:109608	fibroblast activation protein		GO:1900119,GO:0043542,GO:0010710,GO:0004252,GO:1902362,GO:0045177,GO:0010716,GO:0005178,GO:1903054,GO:0045178,GO:0016020,GO:0005576,GO:0051603,GO:0005615,GO:0005886,GO:0006508,GO:0006915,GO:0016021,GO:0007155,GO:0060244,GO:0016787,GO:0008233,GO:0071158,GO:0030027,GO:0071438,GO:0030054,GO:0008236,GO:0001525,GO:0071850,GO:0042803,GO:0008239,GO:0002020,GO:0097325,GO:0042995,GO:0009986,GO:0004175	positive regulation of execution phase of apoptosis|endothelial cell migration|regulation of collagen catabolic process|serine-type endopeptidase activity|melanocyte apoptotic process|apical part of cell|negative regulation of extracellular matrix disassembly|integrin binding|negative regulation of extracellular matrix organization|basal part of cell|membrane|extracellular region|proteolysis invo…
Fbxo27	21.1573812986042	27.4558541480198	13.2842902368348	0.483841812577261	-1.04739264555443	0.0246307503823689	0.161553161775505	Down	0.541440825755085	0.710816476333239	0.52663101632009	0.500279871657937	0.33379405360502	0.253311505424619	0.229983976727816	0.273088004025941	0.196823790660162	GeneID:233040,Genbank:XM_006539865.3,MGI:MGI:2685007	F-box protein 27		GO:0004842,GO:0008150,GO:0019005	ubiquitin-protein transferase activity|biological_process|SCF ubiquitin ligase complex
Fbxo33	706.581120857008	482.107591379161	987.173032704316	2.04761976446029	1.03394783698952	1.21156177874385e-08	1.46445510736031e-06	Up	5.55655814350149	5.2153247095706	5.8122443294218	6.34891692285397	6.51929710597224	13.4042878524186	11.2110438858268	10.0842710533763	10.6424115017541	GeneID:70611,Genbank:NM_001033156.4,MGI:MGI:1917861	F-box protein 33		GO:0003674,GO:0005575,GO:0008150	molecular_function|cellular_component|biological_process
Fbxo39	21.1681978615537	9.2809445447883	36.0272645075104	3.88185322449119	1.95674556980277	0.00271871925364217	0.0370354049257491	Up	0.2292595680822	0.313212304322995	0.191377296460042	0.268991736031367	0.326644907416836	1.4936727817571	0.377720085662463	1.17467714299736	0.770433004222366	GeneID:628100,Genbank:NM_001099688.2,MGI:MGI:3505735	F-box protein 39		GO:0003674,GO:0019005,GO:0031146	molecular_function|SCF ubiquitin ligase complex|SCF-dependent proteasomal ubiquitin-dependent protein catabolic process
Fbxo48	10.1555813109351	14.0414911814932	5.29819397273751	0.377324167658244	-1.40612358698935	0.0415670597757124	0.224916766556806	Down	0.187992266230468	0.237076890189115	0.263847489983835	0.18324488229304	0.271017797078763	0.0541240809016625	0.160821094492807	0.0500139841600411	0.0672873140994068	GeneID:319701,Genbank:XM_017314602.1,MGI:MGI:2442569	F-box protein 48		GO:0003674,GO:0005575,GO:0008150	molecular_function|cellular_component|biological_process
Fcamr	180.207180853859	114.173846121807	262.748849268923	2.30130505535049	1.20245223635237	0.0462808391520675	0.239201224249184	Up	0.768870733585594	0.794171442363691	0.665486208596245	0.641669945141751	1.11314210888489	2.96280499253837	0.950073496766284	1.52974479746483	1.31274267499938	GeneID:64435,Genbank:XM_006529787.3,MGI:MGI:1927803	Fc receptor, IgA, IgM, high affinity		GO:0004888,GO:0005886,GO:0006955,GO:0016020,GO:0016021,GO:0019862,GO:0001791,GO:0002250,GO:0002376	transmembrane signaling receptor activity|plasma membrane|immune response|membrane|integral component of membrane|IgA binding|IgM binding|adaptive immune response|immune system process
Fcgr1	466.599267328367	160.510544444159	849.210170933626	5.29068151799249	2.40345357475868	0.0100263842836522	0.0894844995189778	Up	3.29930700166808	2.5354590475092	5.41693949785912	3.06922791647563	3.44810933435282	30.2343931077125	5.31448804960469	24.8593262264403	8.40693783946053	GeneID:14129,Genbank:NM_010186.5,MGI:MGI:95498	Fc receptor, IgG, high affinity I		GO:0019884,GO:0002376,GO:0031774,GO:0005886,GO:0042590,GO:0006898,GO:0006910,GO:0006911,GO:0007166,GO:0009617,GO:0042742,GO:0009897,GO:0045087,GO:0016020,GO:0045121,GO:0016021,GO:0050766,GO:0019770,GO:0001788,GO:0050776,GO:0019864,GO:0001798,GO:0060100,GO:0001805	antigen processing and presentation of exogenous antigen|immune system process|leukotriene receptor binding|plasma membrane|antigen processing and presentation of exogenous peptide antigen via MHC class I|receptor-mediated endocytosis|phagocytosis, recognition|phagocytosis, engulfment|cell surface receptor signaling pathway|response to bacterium|defense response to bacterium|external side of plas…	mmu04145,mmu04640,mmu04666,mmu04380,mmu05202,mmu05221,mmu05322,mmu05150,mmu05152,mmu05140	Phagosome|Hematopoietic cell lineage|Fc gamma R-mediated phagocytosis|Osteoclast differentiation|Transcriptional misregulation in cancers|Acute myeloid leukemia|Systemic lupus erythematosus|Staphylococcus aureus infection|Tuberculosis|Leishmaniasis
Ffar2	53.7219610144731	24.4920465471828	90.2593540985861	3.68525161524193	1.8817631245223	0.013164298411348	0.107854448484479	Up	0.34524163764148	0.466306096281693	0.353693596050226	0.563421455988662	0.433417155406271	2.0557127764687	2.65659240906821	0.651293215950757	0.638917968601312	GeneID:233079,Genbank:XM_011250554.2,MGI:MGI:2441731	free fatty acid receptor 2		GO:0042995,GO:0007186,GO:0002673,GO:0045444,GO:0008289,GO:0002720,GO:0071398,GO:0016020,GO:0002752,GO:0002879,GO:0004871,GO:0004930,GO:0016021,GO:0019915,GO:0005886,GO:0090276,GO:0006954,GO:0032722,GO:0007165,GO:0002232,GO:2000484,GO:0042593,GO:0002376,GO:0002385	cell projection|G-protein coupled receptor signaling pathway|regulation of acute inflammatory response|fat cell differentiation|lipid binding|positive regulation of cytokine production involved in immune response|cellular response to fatty acid|membrane|cell surface pattern recognition receptor signaling pathway|positive regulation of acute inflammatory response to non-antigenic stimulus|signal t…	mmu04024	cAMP signaling pathway
Fgf23	6.47421037969948	1.09159143828753	13.2024840564644	12.0947119896582	3.59630450984067	0.00363181295827458	0.0454440308809362	Up	0.018817423221156	0	0	0.0596122322485501	0.0371225437114391	0.117382351622406	0.232521987102849	0.585730020266595	0.131337266676636	GeneID:64654,Genbank:NM_022657.4,MGI:MGI:1891427	fibroblast growth factor 23		GO:0045668,GO:0005515,GO:0045893,GO:0005576,GO:0046888,GO:0005615,GO:0008083,GO:0008543,GO:0010966,GO:0055062,GO:0010980,GO:0070374,GO:0030154,GO:0090080,GO:0030500,GO:0030502,GO:0000165,GO:0030643,GO:0005104,GO:0042369,GO:0005105	negative regulation of osteoblast differentiation|protein binding|positive regulation of transcription, DNA-templated|extracellular region|negative regulation of hormone secretion|extracellular space|growth factor activity|fibroblast growth factor receptor signaling pathway|regulation of phosphate transport|phosphate ion homeostasis|positive regulation of vitamin D 24-hydroxylase activity|positiv…	mmu04014,mmu04015,mmu04010,mmu04151,mmu04810,mmu05200,mmu05226,mmu05218,mmu05224	Ras signaling pathway|Rap1 signaling pathway|MAPK signaling pathway|PI3K-Akt signaling pathway|Regulation of actin cytoskeleton|Pathways in cancer|Gastric cancer|Melanoma|Breast cancer
Fgf9	24.8830469547176	13.4309321026288	39.1981905198286	2.91850113010076	1.54522762686002	0.0059598360554251	0.0633398520052242	Up	0.107836007515511	0.198888152522385	0.266194483438498	0.136646660899752	0.106368094494495	0.269070722446441	0.852800894713074	0.372956878699267	0.338691373387322	GeneID:14180,Genbank:NM_013518.4,MGI:MGI:104723	fibroblast growth factor 9		GO:0003214,GO:0003231,GO:0005104,GO:0005576,GO:0005604,GO:0005615,GO:0005737,GO:0030154,GO:0006606,GO:0030178,GO:0007267,GO:0030238,GO:0007275,GO:0030324,GO:0030326,GO:0060045,GO:0030949,GO:0032927,GO:0042472,GO:0060484,GO:0060979,GO:0090263,GO:1904707,GO:0000122,GO:0001525,GO:0001649,GO:0001654,GO:0002053,GO:0002062,GO:0008083,GO:0008201,GO:0008284,GO:0008543,GO:0043410,GO:0045880,GO:0008584,GO:…	cardiac left ventricle morphogenesis|cardiac ventricle development|fibroblast growth factor receptor binding|extracellular region|basement membrane|extracellular space|cytoplasm|cell differentiation|protein import into nucleus|negative regulation of Wnt signaling pathway|cell-cell signaling|male sex determination|multicellular organism development|lung development|embryonic limb morphogenesis|pos…	mmu04014,mmu04015,mmu04010,mmu04151,mmu04810,mmu05200,mmu05226,mmu05218,mmu05224	Ras signaling pathway|Rap1 signaling pathway|MAPK signaling pathway|PI3K-Akt signaling pathway|Regulation of actin cytoskeleton|Pathways in cancer|Gastric cancer|Melanoma|Breast cancer
Fgfbp3	41.7730758233201	54.2753375449796	26.1452486712457	0.481715081911344	-1.05374800123425	0.00340181696170931	0.0433743623999659	Down	1.56356069894785	1.72076509334019	1.92672658570803	1.86511149272409	1.77076224735624	0.216742902562922	1.00180429705314	1.00141895391062	1.07782321810257	GeneID:72514,Genbank:NM_028263.1,MGI:MGI:1919764	fibroblast growth factor binding protein 3		GO:0070374,GO:0007267,GO:0008201,GO:0017134,GO:0019838,GO:0030534,GO:0031012,GO:0031646,GO:0043117,GO:0005576,GO:0045743,GO:0005622	positive regulation of ERK1 and ERK2 cascade|cell-cell signaling|heparin binding|fibroblast growth factor binding|growth factor binding|adult behavior|extracellular matrix|positive regulation of neurological system process|positive regulation of vascular permeability|extracellular region|positive regulation of fibroblast growth factor receptor signaling pathway|intracellular
Fgl1	9.94645979410206	3.81196738164575	17.6145753096725	4.62086202376361	2.20816201211777	0.00115356496286302	0.0200337991778442	Up	0.192156755644609	0.0787568354029601	0.0824941331895572	0.243495467173972	0.227449236073262	0.527413190464273	1.37716990668216	0.39875094854128	0.625878826384959	GeneID:234199,Genbank:XM_011242187.1,MGI:MGI:102795	fibrinogen-like protein 1		GO:0035634,GO:0060612,GO:0005576,GO:0008203,GO:0010906	response to stilbenoid|adipose tissue development|extracellular region|cholesterol metabolic process|regulation of glucose metabolic process
Fmo6	26.2139786279373	17.0745518725788	37.6382620721355	2.20434845687408	1.14035229889459	0.00592505394784959	0.0631552928444803	Up	0.393737823001266	0.349648635027236	0.450757824304736	0.526651657060069	0.802648039844492	0.556720799114467	0.875756791280394	1.14993433069261	1.67940382041085	GeneID:226565,Genbank:XM_006496778.1,MGI:MGI:2681841	flavin containing monooxygenase 6		GO:0004497,GO:0005575,GO:0055114	monooxygenase activity|cellular_component|oxidation-reduction process	mmu00982	Drug metabolism - cytochrome P450
Folh1	15.1961697690287	3.07344749086707	30.3495726167308	9.87476529432056	3.30374645827899	0.0338659103827103	0.200268369585427	Up	0.06055821527342	0.0248202223054112	0.0259980319699343	0.0383688069403483	0.0597338691688355	0.271987043997492	1.07755496567262	0.153592254357134	0.0986228784310743	GeneID:53320,Genbank:NM_001159706.1,MGI:MGI:1858193	folate hydrolase 1		GO:0005887,GO:0006508,GO:0006760,GO:0008152,GO:0008233,GO:0008237,GO:0016020,GO:0016021,GO:0016787,GO:0016805,GO:0003824,GO:0043065,GO:0004180,GO:0046872,GO:0005886	integral component of plasma membrane|proteolysis|folic acid-containing compound metabolic process|metabolic process|peptidase activity|metallopeptidase activity|membrane|integral component of membrane|hydrolase activity|dipeptidase activity|catalytic activity|positive regulation of apoptotic process|carboxypeptidase activity|metal ion binding|plasma membrane	mmu00250,mmu04977	Alanine, aspartate and glutamate metabolism|Vitamin digestion and absorption
Fos	6044.9624170113	1023.4710858093	12321.8265810138	12.0392522581822	3.58967388591255	6.73337906562309e-125	4.06942986129374e-121	Up	56.8692738315729	35.8186877615024	20.9623386336996	12.0823428051058	14.0417573534326	268.766169870485	314.467401350945	333.802554076702	362.446637683552	GeneID:14281,Genbank:NM_010234.2,MGI:MGI:95574	FBJ osteosarcoma oncogene	TF_bZIP	GO:0003677,GO:0003682,GO:0003690,GO:0003700,GO:0005515,GO:0007179,GO:0005634,GO:0007399,GO:0008134,GO:0016020,GO:0031668,GO:0032993,GO:0034614,GO:0070412,GO:0035914,GO:0071276,GO:0035976,GO:0071277,GO:0035994,GO:1901216,GO:1902895,GO:0000978,GO:0000979,GO:0000982,GO:0001077,GO:0001102,GO:0001190,GO:0005654,GO:0005667,GO:0005737,GO:0005783,GO:0006355,GO:0042493,GO:0006357,GO:0043005,GO:0043565,GO:…	DNA binding|chromatin binding|double-stranded DNA binding|DNA binding transcription factor activity|protein binding|transforming growth factor beta receptor signaling pathway|nucleus|nervous system development|transcription factor binding|membrane|cellular response to extracellular stimulus|protein-DNA complex|cellular response to reactive oxygen species|R-SMAD binding|skeletal muscle cell differ…	mmu04010,mmu04668,mmu04024,mmu04210,mmu04620,mmu04660,mmu04658,mmu04659,mmu04657,mmu04662,mmu04915,mmu04917,mmu04921,mmu04926,mmu04725,mmu04728,mmu04380,mmu04713,mmu05200,mmu05231,mmu05210,mmu05224,mmu05323,mmu05031,mmu05418,mmu05132,mmu05133,mmu05166,mmu05161,mmu05168,mmu05167,mmu05140,mmu05142,mmu01522	MAPK signaling pathway|TNF signaling pathway|cAMP signaling pathway|Apoptosis|Toll-like receptor signaling pathway|T cell receptor signaling pathway|Th1 and Th2 cell differentiation|Th17 cell differentiation|IL-17 signaling pathway|B cell receptor signaling pathway|Estrogen signaling pathway|Prolactin signaling pathway|Oxytocin signaling pathway|Relaxin signaling pathway|Cholinergic synapse|Dopam…
Fosb	3101.16034849532	134.74797635882	6809.17581366594	50.5326758713896	5.65914467231344	2.10752417527914e-52	3.47377462018055e-49	Up	2.50947472437233	1.55798943207978	1.24715966347188	1.60563148868438	2.4509272714284	59.4697978072896	121.270861518525	92.2926666629563	89.7033637842197	GeneID:14282,Genbank:XM_006539543.2,MGI:MGI:95575	FBJ osteosarcoma oncogene B	TF_bZIP	GO:0045944,GO:0001077,GO:0071277,GO:0003677,GO:0003690,GO:0003700,GO:0005634,GO:0005654,GO:0006355,GO:0006357,GO:0006366,GO:0000978,GO:0043231,GO:0043565,GO:0000982	positive regulation of transcription by RNA polymerase II|transcriptional activator activity, RNA polymerase II proximal promoter sequence-specific DNA binding|cellular response to calcium ion|DNA binding|double-stranded DNA binding|DNA binding transcription factor activity|nucleus|nucleoplasm|regulation of transcription, DNA-templated|regulation of transcription by RNA polymerase II|transcriptio…	mmu04657,mmu04380,mmu05030,mmu05031,mmu05034	IL-17 signaling pathway|Osteoclast differentiation|Cocaine addiction|Amphetamine addiction|Alcoholism
Fosl1	27.8221670344823	2.5540113772177	59.4073616060631	23.260413847796	4.53980486026477	0.000419435318454594	0.00930189482315018	Up	0.149104626227459	0.0305558044686558	0.12802315332526	0.0629803525065815	0.0588299783626443	3.75763970937923	1.25286392440848	1.37516456153826	0.901926261834512	GeneID:14283,Genbank:NM_010235.2,MGI:MGI:107179	fos-like antigen 1	TF_bZIP	GO:0060674,GO:0008285,GO:0000982,GO:0061614,GO:0031668,GO:0001077,GO:2000144,GO:0042734,GO:0001701,GO:0003677,GO:0003700,GO:0005634,GO:0043005,GO:0005654,GO:0043065,GO:0005829,GO:0043231,GO:0006355,GO:0045787,GO:0006357,GO:0000977,GO:0045944,GO:0000978,GO:0051091,GO:0007296	placenta blood vessel development|negative regulation of cell proliferation|transcription factor activity, RNA polymerase II proximal promoter sequence-specific DNA binding|pri-miRNA transcription by RNA polymerase II|cellular response to extracellular stimulus|transcriptional activator activity, RNA polymerase II proximal promoter sequence-specific DNA binding|positive regulation of DNA-template…	mmu04310,mmu04657,mmu04380,mmu05166	Wnt signaling pathway|IL-17 signaling pathway|Osteoclast differentiation|HTLV-I infection
Fosl2	2929.08786929712	1380.79073153568	4864.45929149892	3.5229518712722	1.81678476562163	3.2134609023679e-18	1.4939297338675e-15	Up	11.6013264927162	14.1260672108292	14.3590225151515	12.6169601305157	14.6848464535271	52.1724758262582	46.777729712776	39.8239589889672	39.8707973339232	GeneID:14284,Genbank:NM_008037.4,MGI:MGI:102858	fos-like antigen 2	TF_bZIP	GO:0045944,GO:0006355,GO:0000982,GO:0006357,GO:0001228,GO:0048146,GO:0001666,GO:0003334,GO:0003677,GO:0003682,GO:0003690,GO:0006366,GO:0003700,GO:0032355,GO:0005634,GO:0043565,GO:0044212,GO:0000977,GO:0045893,GO:0005654,GO:0006351,GO:0000978	positive regulation of transcription by RNA polymerase II|regulation of transcription, DNA-templated|transcription factor activity, RNA polymerase II proximal promoter sequence-specific DNA binding|regulation of transcription by RNA polymerase II|transcriptional activator activity, RNA polymerase II transcription regulatory region sequence-specific DNA binding|positive regulation of fibroblast pr…	mmu04380	Osteoclast differentiation
Foxn4	20.3061027915754	27.3317188881197	11.5240826708952	0.421637684701358	-1.2459242784291	0.0109570421276693	0.0952359208134094	Down	0.47642071618123	0.325440790957156	0.355087643837143	0.265519068122164	0.613526850089862	0.0660420851814143	0.228939139201628	0.167824123839472	0.200128094277439	GeneID:116810,Genbank:XM_006530121.3,MGI:MGI:2151057	forkhead box N4	Fork head	GO:0060579,GO:0003682,GO:0003700,GO:0005634,GO:0006351,GO:0006355,GO:0007275,GO:0007399,GO:0010842,GO:0030154,GO:0035881,GO:0043565,GO:0001158,GO:0045893,GO:0048663,GO:0003677	ventral spinal cord interneuron fate commitment|chromatin binding|DNA binding transcription factor activity|nucleus|transcription, DNA-templated|regulation of transcription, DNA-templated|multicellular organism development|nervous system development|retina layer formation|cell differentiation|amacrine cell differentiation|sequence-specific DNA binding|enhancer sequence-specific DNA binding|positi…
Fv1	70.1317695523142	93.5441282401408	40.866321192531	0.436866770382652	-1.19473472137202	3.12440557276328e-05	0.00114210881935022	Down	3.2791132618675	4.15271096238869	3.51936112343145	4.00735311791425	4.43377673884552	0.827392471522806	2.64057360368189	1.18931804651877	1.88580011602077	GeneID:14349,Genbank:NM_010244.3,MGI:MGI:95595	Friend virus susceptibility 1		GO:0051607,GO:0005794,GO:0009615,GO:0016032	defense response to virus|Golgi apparatus|response to virus|viral process
Gadd45g	572.639153918898	303.13779110747	909.515857433183	3.0003380776458	1.58512507254202	0.000813353121079759	0.0155886949664874	Up	18.719872028065	13.1569449833514	15.6490836471013	17.3340165852353	15.4030053431815	69.1840938954176	33.6513305179416	38.9872192453039	36.9317720980856	GeneID:23882,Genbank:NM_011817.2,MGI:MGI:1346325	growth arrest and DNA-damage-inducible 45 gamma		GO:0043065,GO:0005515,GO:0045063,GO:0005634,GO:0046330,GO:0005737,GO:0006469,GO:0051726,GO:0006915,GO:0006950,GO:1900745,GO:0007275,GO:0030154,GO:0000185,GO:0042095,GO:0042802,GO:0000186	positive regulation of apoptotic process|protein binding|T-helper 1 cell differentiation|nucleus|positive regulation of JNK cascade|cytoplasm|negative regulation of protein kinase activity|regulation of cell cycle|apoptotic process|response to stress|positive regulation of p38MAPK cascade|multicellular organism development|cell differentiation|activation of MAPKKK activity|interferon-gamma biosyn…	mmu04010,mmu04068,mmu04110,mmu04210,mmu04115,mmu04218,mmu05200,mmu05202,mmu05210,mmu05212,mmu05225,mmu05226,mmu05214,mmu05216,mmu05220,mmu05217,mmu05218,mmu05213,mmu05224,mmu05222,mmu05223	MAPK signaling pathway|FoxO signaling pathway|Cell cycle|Apoptosis|p53 signaling pathway|Cellular senescence|Pathways in cancer|Transcriptional misregulation in cancers|Colorectal cancer|Pancreatic cancer|Hepatocellular carcinoma|Gastric cancer|Glioma|Thyroid cancer|Chronic myeloid leukemia|Basal cell carcinoma|Melanoma|Endometrial cancer|Breast cancer|Small cell lung cancer|Non-small cell lung c…
Gal3st2	12.2397410963531	5.80535940924582	20.2827182052371	3.49379199036913	1.80479371718538	0.00459007090057964	0.0536509519681442	Up	0.160787806708388	0.0732222721279805	0.0575227010944049	0.150922699963066	0.140976968528895	0.624081461303217	0.220756995485558	0.370729096922075	0.290947887318096	GeneID:381334,Genbank:NM_199366.4,MGI:MGI:2685834	galactose-3-O-sulfotransferase 2		GO:0050694,GO:0051923,GO:0008146,GO:0009101,GO:0016020	galactose 3-O-sulfotransferase activity|sulfation|sulfotransferase activity|glycoprotein biosynthetic process|membrane
Gch1	547.273248311305	352.450867124324	790.80122479503	2.24372046874858	1.16589295069263	0.00100341390162287	0.0181565842817607	Up	7.5972691119724	6.5593274325008	7.69980063346885	6.89588148759427	7.74788048068881	18.2451415120532	9.38774714109022	20.8889810398099	12.7107294361313	GeneID:14528,Genbank:NM_008102.3,MGI:MGI:95675	GTP cyclohydrolase 1		GO:0005634,GO:0005654,GO:0005737,GO:0005829,GO:0006729,GO:0032991,GO:0034341,GO:0008152,GO:0034612,GO:0008217,GO:0042311,GO:0042416,GO:0042559,GO:0042803,GO:1905627,GO:0045776,GO:2000121,GO:0046654,GO:0046872,GO:0000166,GO:0003824,GO:0003924,GO:0003934,GO:0005509,GO:0005525,GO:0008270,GO:0010460,GO:0014916,GO:0016787,GO:0030742,GO:0048265,GO:0031369,GO:0050662,GO:0031410,GO:0050884,GO:0031965,GO:…	nucleus|nucleoplasm|cytoplasm|cytosol|tetrahydrobiopterin biosynthetic process|protein-containing complex|response to interferon-gamma|metabolic process|response to tumor necrosis factor|regulation of blood pressure|vasodilation|dopamine biosynthetic process|pteridine-containing compound biosynthetic process|protein homodimerization activity|regulation of serotonin biosynthetic process|negative r…	mmu00790	Folate biosynthesis
Gda	1221.47055233346	695.838491865022	1878.510627919	2.69963597857904	1.43276488605221	0.0323774574159217	0.194447062076209	Up	6.86126255941386	6.28018520255583	9.39887167710251	6.33346678550471	7.91590102525418	33.5961768619626	14.6021318279904	12.7902108755476	12.1195420885454	GeneID:14544,Genbank:NM_010266.2,MGI:MGI:95678	guanine deaminase		GO:0008270,GO:0008892,GO:0016787,GO:0016810,GO:0019239,GO:0031116,GO:0046098,GO:0046872,GO:0005515,GO:0005829,GO:0006147	zinc ion binding|guanine deaminase activity|hydrolase activity|hydrolase activity, acting on carbon-nitrogen (but not peptide) bonds|deaminase activity|positive regulation of microtubule polymerization|guanine metabolic process|metal ion binding|protein binding|cytosol|guanine catabolic process	mmu00230	Purine metabolism
Gdf15	36.9747882571417	20.7795861536772	57.2187908864722	2.75360589298101	1.46132208999997	0.0127541401625389	0.105447020194707	Up	1.08487932169766	0.926345067906439	1.00911564489843	0.496429414405541	0.713407632349278	3.65441482799191	1.47461276685723	1.79267762854156	1.68266142513168	GeneID:23886,Genbank:XM_011242304.2,MGI:MGI:1346047	growth differentiation factor 15		GO:1901741,GO:0005615,GO:0005634,GO:0005737,GO:0005794,GO:0008083,GO:0010862,GO:0030509,GO:0042981,GO:0043408,GO:0048468,GO:0005125,GO:0060395,GO:0005160,GO:0005576	positive regulation of myoblast fusion|extracellular space|nucleus|cytoplasm|Golgi apparatus|growth factor activity|positive regulation of pathway-restricted SMAD protein phosphorylation|BMP signaling pathway|regulation of apoptotic process|regulation of MAPK cascade|cell development|cytokine activity|SMAD protein signal transduction|transforming growth factor beta receptor binding|extracellular …
Gdf2	73.5516434669803	44.0619839840028	110.413717820702	2.50587258759817	1.32531306194097	2.66448744324094e-05	0.00100017688504239	Up	0.935896005654615	0.993830608194883	1.24188457132954	0.413282216122088	0.63781698428978	2.48383884523413	1.68212693213359	1.58899850879552	2.17737965203201	GeneID:12165,Genbank:NM_019506.4,MGI:MGI:1321394	growth differentiation factor 2		GO:0005160,GO:0005515,GO:0005576,GO:0005615,GO:0006006,GO:0006879,GO:0008083,GO:0043408,GO:0010596,GO:0045603,GO:0010628,GO:0045669,GO:0010862,GO:0045766,GO:0045893,GO:0045944,GO:0001525,GO:0001569,GO:0001570,GO:0001649,GO:0001937,GO:0001938,GO:0005125,GO:0017015,GO:0030182,GO:0030308,GO:0030509,GO:0030513,GO:0048468,GO:0032757,GO:0048514,GO:0032924,GO:0060389,GO:0042981,GO:0060395,GO:0061036,GO:…	transforming growth factor beta receptor binding|protein binding|extracellular region|extracellular space|glucose metabolic process|cellular iron ion homeostasis|growth factor activity|regulation of MAPK cascade|negative regulation of endothelial cell migration|positive regulation of endothelial cell differentiation|positive regulation of gene expression|positive regulation of osteoblast differen…
Gfpt2	647.453421755364	381.098888924193	980.396587794327	2.57255168222058	1.36320006096156	1.77292761895821e-06	0.000106793856011068	Up	7.04946299498837	7.36276184636387	6.94459151368352	6.81473357133129	8.34756215921456	17.8658769554204	25.5012921598158	14.8798470167986	13.01360541003	GeneID:14584,Genbank:NM_013529.3,MGI:MGI:1338883	glutamine fructose-6-phosphate transaminase 2		GO:0006047,GO:0006487,GO:0006541,GO:0008483,GO:0016740,GO:0097367,GO:1901135,GO:1901137,GO:1990830,GO:0004360,GO:0006002	UDP-N-acetylglucosamine metabolic process|protein N-linked glycosylation|glutamine metabolic process|transaminase activity|transferase activity|carbohydrate derivative binding|carbohydrate derivative metabolic process|carbohydrate derivative biosynthetic process|cellular response to leukemia inhibitory factor|glutamine-fructose-6-phosphate transaminase (isomerizing) activity|fructose 6-phosphate …	mmu00520,mmu00250,mmu04931	Amino sugar and nucleotide sugar metabolism|Alanine, aspartate and glutamate metabolism|Insulin resistance
Ggt1	91.2599531871926	55.14505409174	136.403577056508	2.4735414499655	1.30657807542482	0.0136305390239712	0.110580734183715	Up	1.0397267661274	1.4413542969988	1.55351271309035	1.24862210492699	1.04568281508261	4.45102205009261	1.71301763521768	3.61945628431335	1.80235033323848	GeneID:14598,Genbank:XM_011243371.2,MGI:MGI:95706	gamma-glutamyltransferase 1		GO:0036374,GO:0016021,GO:0005615,GO:0016740,GO:0005886,GO:0050727,GO:0016746,GO:0005887,GO:1901750,GO:0006508,GO:0006520,GO:0006536,GO:0006631,GO:0016755,GO:0006749,GO:0016787,GO:0006750,GO:0019344,GO:0006751,GO:0031179,GO:0007283,GO:0000048,GO:0031638,GO:0008233,GO:0002682,GO:0031982,GO:0016020,GO:0002951	glutathione hydrolase activity|integral component of membrane|extracellular space|transferase activity|plasma membrane|regulation of inflammatory response|transferase activity, transferring acyl groups|integral component of plasma membrane|leukotriene D4 biosynthetic process|proteolysis|cellular amino acid metabolic process|glutamate metabolic process|fatty acid metabolic process|transferase acti…	mmu00590,mmu00430,mmu00480	Arachidonic acid metabolism|Taurine and hypotaurine metabolism|Glutathione metabolism
Ggt6	80.1188523980011	52.1383501113331	115.094480256336	2.20748220859637	1.1424018103887	8.52039123496628e-06	0.000389126482320337	Up	1.15080545880493	1.05410190347203	0.954411290929182	0.975860691745069	0.980348327704661	2.02308241493745	2.06839311654946	1.90965603442352	2.55567187440525	GeneID:71522,Genbank:XM_006534243.2,MGI:MGI:1918772	gamma-glutamyltransferase 6		GO:0008150,GO:0016020,GO:0016021,GO:0016740,GO:0016746,GO:0016787,GO:0036374,GO:0003674,GO:0006750,GO:0006751	biological_process|membrane|integral component of membrane|transferase activity|transferase activity, transferring acyl groups|hydrolase activity|glutathione hydrolase activity|molecular_function|glutathione biosynthetic process|glutathione catabolic process	mmu00430,mmu00480	Taurine and hypotaurine metabolism|Glutathione metabolism
Gja3	6.74320563725592	3.44629511510488	10.8643437899447	3.15247053054947	1.65648288423189	0.030889227125278	0.188379608815478	Up	0.0345764553169422	0.0708570508249685	0.0556646063633717	0.0547678515931936	0.119370246813696	0.0215686578771671	0.363164398353698	0.259099987304449	0.180996240000138	GeneID:14611,Genbank:NM_016975.3,MGI:MGI:95714	gap junction protein, alpha 3		GO:0005921,GO:0005922,GO:0007154,GO:0007601,GO:0009268,GO:0016020,GO:0016021,GO:0030054,GO:0042542,GO:0042802,GO:0045121,GO:0005243,GO:0005886	gap junction|connexin complex|cell communication|visual perception|response to pH|membrane|integral component of membrane|cell junction|response to hydrogen peroxide|identical protein binding|membrane raft|gap junction channel activity|plasma membrane
Gjb5	33.3715977262136	19.1891261186311	51.0996872356916	2.66295020001342	1.41302544887693	9.54412950234886e-05	0.00278654769737661	Up	0.566930089981048	0.33631109906669	0.672515992489867	0.913751035706551	0.73580628747292	1.22846417426802	2.47032778246345	1.2383744246951	1.63136197616713	GeneID:14622,Genbank:NM_010291.3,MGI:MGI:95723	gap junction protein, beta 5		GO:0007154,GO:0016020,GO:0016021,GO:0030054,GO:0060707,GO:0060708,GO:0060713,GO:0005886,GO:0005921,GO:0005922	cell communication|membrane|integral component of membrane|cell junction|trophoblast giant cell differentiation|spongiotrophoblast differentiation|labyrinthine layer morphogenesis|plasma membrane|gap junction|connexin complex
Gldc	11.5296165909888	5.04747407665088	19.6322947339113	3.88952859108843	1.95959531189241	0.00138397673229093	0.0227290599032308	Up	0.107465632852974	0.0688211976473687	0.0432522080091615	0.0425554165219504	0.119253106733788	0.268146569370667	0.232386835617611	0.247783944773868	0.375031222784963	GeneID:104174,Genbank:NM_138595.2,MGI:MGI:1341155	glycine decarboxylase		GO:1990830,GO:0016594,GO:0005634,GO:0016829,GO:0005739,GO:0019464,GO:0005829,GO:0005886,GO:0005960,GO:0019899,GO:0006520,GO:0030170,GO:0006544,GO:0042803,GO:0006546,GO:0003824,GO:0046983,GO:0016491,GO:0004375,GO:0055114	cellular response to leukemia inhibitory factor|glycine binding|nucleus|lyase activity|mitochondrion|glycine decarboxylation via glycine cleavage system|cytosol|plasma membrane|glycine cleavage complex|enzyme binding|cellular amino acid metabolic process|pyridoxal phosphate binding|glycine metabolic process|protein homodimerization activity|glycine catabolic process|catalytic activity|protein dim…	mmu00630,mmu00260	Glyoxylate and dicarboxylate metabolism|Glycine, serine and threonine metabolism
Glp1r	323.609132123537	454.450732478621	160.057131679681	0.352199083950669	-1.50553693807924	1.05855234781272e-15	3.69088704196008e-13	Down	15.2190487512153	18.6565896676357	15.3016862692772	19.4810358276143	19.1799641957103	3.08595029919317	5.7308814348315	8.39640172995976	6.47403983319414	GeneID:14652,Genbank:NM_021332.2,MGI:MGI:99571	glucagon-like peptide 1 receptor		GO:0007186,GO:0007189,GO:0007204,GO:0007218,GO:0007611,GO:0007613,GO:0043066,GO:0007631,GO:0043524,GO:0008016,GO:0044508,GO:0008284,GO:0045597,GO:0045777,GO:0045823,GO:0045944,GO:0046879,GO:0051209,GO:0001653,GO:0004871,GO:0004888,GO:0004930,GO:0004967,GO:0005886,GO:0005887,GO:0007165,GO:0007166,GO:0008306,GO:0008528,GO:0009749,GO:0016020,GO:0016021,GO:0017046,GO:0019933,GO:0051924,GO:0030073,GO:…	G-protein coupled receptor signaling pathway|adenylate cyclase-activating G-protein coupled receptor signaling pathway|positive regulation of cytosolic calcium ion concentration|neuropeptide signaling pathway|learning or memory|memory|negative regulation of apoptotic process|feeding behavior|negative regulation of neuron apoptotic process|regulation of heart contraction|glucagon-like peptide 1 re…	mmu04024,mmu04080,mmu04911	cAMP signaling pathway|Neuroactive ligand-receptor interaction|Insulin secretion
Gm10037	25.4291972086178	35.1773323032555	13.2440283403207	0.37649325497872	-1.40930407619446	0.00119024584723853	0.0205204756580684	Down	0.525740883443649	0.467815602293583	0.430619375249489	0.6866572174306	0.627759891562203	0.189868748567138	0.256438534347713	0.143550341474861	0.193128323570216	GeneID:102637366,Genbank:XM_017315332.1,MGI:MGI:3645096	predicted gene 10037		GO:0003674,GO:0005575,GO:0008150	molecular_function|cellular_component|biological_process
Gm10354	2.02252465144469	0.350426875578818	4.11264687127703	11.7361057552562	3.5528818713433	0.0383980360687198	0.214693783826034	Up	0	0	0	0	0.057879465151938	0.0732064891133854	0	0.23676556609866	0.204773972625662	GeneID:100503549,Genbank:XM_006503517.3,MGI:MGI:3809109	predicted gene 10354		GO:0003674,GO:0005575,GO:0008150	molecular_function|cellular_component|biological_process
Gm10778	15.177704032687	20.3916657719606	8.66025185859495	0.424695655344802	-1.23549874496016	0.0264193085549021	0.169560525100506	Down	0.27978023621855	0.286674880866775	0.184786858344608	0.238625557830492	0.244128846718634	0.080550378179998	0.119671316028933	0.0868390954601009	0.112658188749293	GeneID:100233208,Genbank:NM_001142963.1,MGI:MGI:3809656	predicted gene 10778	zf-C2H2	GO:0003674,GO:0005575,GO:0008150	molecular_function|cellular_component|biological_process
Gm1123	5.39279414441373	1.98235736580891	9.65584011766974	4.87088770380693	2.28418472285638	0.0134251962500368	0.109326798119996	Up	0.114086785812035	0.0389660782491085	0.0408151601382888	0.0803152588060744	0.15004504578655	0.474445944777475	0.32893948123136	0.263050363959169	0.48661259538307	GeneID:382097,Genbank:NM_001080776.1,MGI:MGI:2685969	predicted gene 1123		GO:0003674	molecular_function
Gm12206	3.36322944653148	0	7.56726625469582	Inf	Inf	0.000101177942672391	0.00292111031623108	Up	0	0	0	0	0	0.288572229522015	0.103932904739768	0.145450097855008	0.122302624262569	GeneID:105246868,Genbank:XM_011249342.1,MGI:MGI:3650472	predicted gene 12206
Gm12250	1834.55964523492	336.922609462191	3706.60593995083	11.001357094638	3.45960959617735	0.0425032140128255	0.227591781827093	Up	12.2125076705302	3.99119646563472	3.51412184465256	8.24635879438276	7.70292782012362	180.158433270069	8.64981792022598	68.2700879177398	24.2536152462855	GeneID:631323,Genbank:NM_001135115.1,MGI:MGI:3649299	predicted gene 12250
Gm14085	59.3258224138006	33.3572269682199	91.7865667207764	2.75162461220842	1.46028366515439	0.0166052454036688	0.124560019220881	Up	0.504536616656546	0.36187896435962	0.636264908938211	0.519459010161888	0.348368043541632	2.09294101578456	1.0598526376167	0.828859885345419	0.836342420819295	GeneID:381417,Genbank:NM_001085518.1,MGI:MGI:3702173	predicted gene 14085		GO:0015211,GO:0015860,GO:1901642,GO:0005337,GO:0005415,GO:0005887	purine nucleoside transmembrane transporter activity|purine nucleoside transmembrane transport|nucleoside transmembrane transport|nucleoside transmembrane transporter activity|nucleoside:sodium symporter activity|integral component of plasma membrane
Gm14137	10.7838312373126	5.31927415705224	17.6145275876381	3.31145322981425	1.72746448208993	0.00737715706663275	0.0728911361172307	Up	0.082889921003527	0.084932583337232	0.124548119900308	0.122541654249438	0.0817615855137826	0.330921018933151	0.573579506235837	0.133783738522653	0.212129455502825	GeneID:623781,Genbank:NM_001039223.3,MGI:MGI:3651144	predicted gene 14137		GO:0005856,GO:0005886,GO:0007266,GO:0008360,GO:0017049,GO:0030838,GO:0031274,GO:0005096,GO:0005737,GO:0005739	cytoskeleton|plasma membrane|Rho protein signal transduction|regulation of cell shape|GTP-Rho binding|positive regulation of actin filament polymerization|positive regulation of pseudopodium assembly|GTPase activator activity|cytoplasm|mitochondrion
Gm14391	100.387172221346	130.335301476541	62.9520106523517	0.483000460651733	-1.049903529885	3.08418622088545e-05	0.00113205446386337	Down	0.253248581669328	0.310975397852622	0.327889477168976	0.265301965212578	0.31720793171778	0.0702113230370778	0.196203812005376	0.141344813834433	0.140282758651331	GeneID:665001,Genbank:XM_017319177.1,MGI:MGI:3709324	predicted gene 14391	zf-C2H2	GO:0003700,GO:0005575,GO:0006355	DNA binding transcription factor activity|cellular_component|regulation of transcription, DNA-templated
Gm14548	74.371704219143	29.812255246205	130.071015435316	4.36300489047615	2.12532209082689	0.0145751261560207	0.115046413728694	Up	0.713851903917784	0.755038356797943	0.865011512079358	0.826759745200755	0.704134625533869	6.03307010485379	2.39017438264309	2.4954441154635	1.44649440717502	GeneID:100038909,Genbank:XM_006539428.3,MGI:MGI:3709645	predicted gene 14548		GO:0003674,GO:0005575,GO:0008150	molecular_function|cellular_component|biological_process	mmu04380	Osteoclast differentiation
Gm15056	6.34601393034308	0.364001660305648	13.8235292678899	37.9765555362643	5.24703715424258	0.0398207417083385	0.219383126075322	Up	0	0	0.167907289553514	0	0.154315558628167	6.24575240041831	1.73983682534372	0.721432485360838	0	GeneID:100504014,Genbank:XM_011242103.2,MGI:MGI:3705859	predicted gene 15056
Gm15433	20.1838583479948	11.720580469525	30.7629556960821	2.62469557510992	1.39215010173187	0.00241668614881224	0.0344714599676459	Up	0.114699562618416	0.167894446081399	0.26379247069719	0.276845635897445	0.258601645139049	0.572393115974527	0.323957155863047	0.774499505916305	0.457458323635542	GeneID:100503433,Genbank:XM_003084455.5,MGI:MGI:3705860	predicted pseudogene 15433
Gm15753	35.2589219808597	22.7079987133722	50.947576065219	2.24359604332799	1.16581294388375	0.0184790007804663	0.134178119003058	Up	0.678777505796425	0.499893980908776	0.591913473811929	0.313588029689633	0.627691571391167	1.53489300098932	0.733904190915858	1.61396816969024	0.641545380236897	GeneID:624083,Genbank:XM_006504642.3,MGI:MGI:3783195	predicted gene 15753
Gm16486	205.204721761465	1.07853474518448	460.362455531816	426.840635025693	8.73755371635758	4.36446488490951e-20	2.72869354580325e-17	Up	0.0085266942048572	0.00436840907421249	0.00457570594540433	0	0.00841062494619391	1.34568639716899	3.42953748413454	2.53122929392232	1.16049459062977	GeneID:637079,Genbank:XM_006509813.2,MGI:MGI:3708784	predicted gene 16486		GO:0003674,GO:0008150	molecular_function|biological_process
Gm16505	18.9191183993802	25.1273531783485	11.1588249256698	0.444090742326378	-1.171073598203	0.0189759911505387	0.136855089717748	Down	0.301469275781736	0.318551480161	0.212334121030708	0.238758201275645	0.260194845935949	0.0940276788093362	0.116411786020363	0.0651655246643337	0.175343484434697	GeneID:100039182,Genbank:XM_011244255.2,MGI:MGI:3642261	predicted gene 16505		GO:0005634,GO:0005737,GO:0006468,GO:0007165,GO:0007275,GO:0008284,GO:0010033,GO:0010389,GO:0010468,GO:0030332,GO:0000082,GO:0000307,GO:0004693	nucleus|cytoplasm|protein phosphorylation|signal transduction|multicellular organism development|positive regulation of cell proliferation|response to organic substance|regulation of G2/M transition of mitotic cell cycle|regulation of gene expression|cyclin binding|G1/S transition of mitotic cell cycle|cyclin-dependent protein kinase holoenzyme complex|cyclin-dependent protein serine/threonine ki…
Gm2102	4.88089360494754	7.50888420201256	1.59590535861626	0.212535619897896	-2.23422344496139	0.0436991410791087	0.230993914549656	Down	0.127821815053651	0.160076567823922	0.121943841575178	0.119979330752762	0.0700454700477015	0	0	0.0327465862768537	0.0660844123948364	GeneID:100039210,Genbank:XM_006496587.3,MGI:MGI:3780270	predicted gene 2102		GO:0003674,GO:0005575,GO:0008150	molecular_function|cellular_component|biological_process
Gm21149	33.2350512160453	13.1709386748212	58.3151918925753	4.42756536434688	2.14651360570627	1.39536257392853e-08	1.65355025018943e-06	Up	0.709460616886932	0.24231463543748	0.348993348926635	0.249724420985399	0.641486188483368	1.84399484932408	1.78985151444436	1.84028199390737	1.85689514595491	GeneID:100861702,Genbank:XM_003688812.3,MGI:MGI:5434504	predicted gene, 21149
Gm21188	49.5723780980594	30.6590125771007	73.2140849992579	2.38801183877467	1.25580998890555	0.00274103437462402	0.0371988729388534	Up	1.27821815053651	0.669411101809127	1.34138225732696	0.749870817204759	0.868563828591498	3.04763930851417	1.96555122416236	2.42324738448717	1.28864604169931	GeneID:100861753,Genbank:XM_011244608.1,MGI:MGI:5434543	predicted gene, 21188
Gm2457	22.3257326563782	7.58426046303626	40.7525728980556	5.3733087222773	2.42581073015433	0.000408007983531954	0.00912156935809847	Up	0.758875784232291	0.855334496730805	0.488685394969183	0.160270897050331	0.973109306274635	1.98821175992794	1.40658449810126	5.16174175626645	4.67867776410308	GeneID:100039848,Genbank:XM_006538414.3,MGI:MGI:3780624	predicted gene, 2457				mmu04064,mmu04060,mmu04062	NF-kappa B signaling pathway|Cytokine-cytokine receptor interaction|Chemokine signaling pathway
Gm2666	17.2288073352333	8.11112598327504	28.625909025181	3.52921518963052	1.81934739938594	0.00855679072084372	0.0808458429179872	Up	0.139173387436761	0.16637022186743	0.32363517261113	0.293927466305807	0.13727889567743	0.520894895393007	0.372607998128406	1.36379373230565	0.566631629088025	GeneID:100040213,Genbank:XM_001474231.4,MGI:MGI:3780835	predicted gene 2666
Gm30599	7.04272323516952	1.8378954567036	13.5487579582519	7.37188718152261	2.88203399230567	0.000374534800926811	0.00851676617623699	Up	0	0.0276233545169979	0.0578683659648908	0.11387221741646	0.079776070870871	0.235436882140636	0.399750419396753	0.497275838265689	0.439044372909491	GeneID:102632554,Genbank:XM_006516447.3,MGI:MGI:5589758	predicted gene, 30599
Gm30732	19.0656355657269	6.74937360234073	34.4609630199596	5.10580167143337	2.35213749912447	0.00365772048978198	0.0457039732127297	Up	0.158889617323636	0.27909453545924	0.21925393836787	0.0479381700998757	0.156726739231732	1.44424310877418	0.617055223274185	0.811208960938666	0.369659681833616	GeneID:102632737,Genbank:XM_017319385.1,MGI:MGI:5589891	predicted gene, 30732
Gm31160	18.1301283106778	6.55217861156896	32.6025654345638	4.97583588106079	2.31493890156891	2.96885850406532e-06	0.000162133655232555	Up	0.107086515466646	0.197505821217996	0.114932327516622	0.158313080700516	0.211257609747912	0.58784132349135	0.79394407222228	0.617274530703119	0.996555165853051	GeneID:102633301,Genbank:XM_017321239.1,MGI:MGI:5590319	predicted gene, 31160
Gm3336	11.1177453924679	6.20190162414284	17.2625501028743	2.7834285593429	1.47686305485656	0.0146644655730475	0.115500184754528	Up	0.293334678135943	0.267167418559272	0.104942055970946	0.30975432987612	0.160745373571007	0.447286955759124	0.644384009386561	0.676342955025786	0.644534829863741	GeneID:100502950,Genbank:XM_017312493.1,MGI:MGI:3781514	predicted gene 3336		GO:0003674,GO:0005575,GO:0008150	molecular_function|cellular_component|biological_process
Gm33869	29.9475030564212	40.0425578844362	17.3286845214024	0.432756682812656	-1.20837199641333	0.0027986451143061	0.0377546388150922	Down	0.204805743743564	0.345241681077438	0.3899873701623	0.230222812745765	0.319318512364028	0.0989086634356785	0.13061838028106	0.152329494375177	0.107593254587747	GeneID:102636931,Genbank:XM_017315317.1,MGI:MGI:5593028	predicted gene, 33869
Gm35498	29.3109158188486	18.2034352800802	43.195266492309	2.37291839851663	1.24666248903604	0.0102040573685024	0.0906022351362967	Up	2.8575497069057	1.11060874575511	2.43237788645837	1.66482947323599	2.04109241790163	6.39251547765682	4.62682704414188	4.88469911963068	1.94859367168108	GeneID:102639105,Genbank:XM_006496590.1,MGI:MGI:5594657	predicted gene, 35498
Gm36789	6.69163613579535	0.538195693241907	14.3834366889872	26.7252913198659	4.74013376906082	1.87520365120468e-06	0.000111839859868395	Up	0	0	0	0.021728349053768	0.0405929231518853	0.333725008748575	0.228833253029829	0.35582591725355	0.335102261152287	GeneID:102640809,Genbank:XM_017316282.1,MGI:MGI:5595948	predicted gene, 36789
Gm38510	6.5523278927086	2.36313900583682	11.7888140012983	4.98862486386989	2.31864218520463	0.00420225958791676	0.0502912003884613	Up	0.0911739585359775	0.0934207650072769	0.0652359463298172	0.0641849976232645	0.0899328569411015	0.189579864963384	0.225322561560752	0.560587107572678	0.565647809619879	GeneID:102638555,Genbank:XM_011238728.1,MGI:MGI:5621395	predicted gene, 38510
Gm38664	32.5084032838313	42.2721420059572	20.3037298811739	0.480309937412507	-1.05796243724389	0.00675129398654074	0.0684989990318804	Down	0.766055057593983	0.876204287916885	0.956024336105327	0.902997906296187	0.738054441231422	0.266713760967408	0.550345488044759	0.308074926956385	0.435198504190943	GeneID:102643210,Genbank:XM_011238899.1,MGI:MGI:5621549	predicted gene, 38664
Gm39743	8.90428985742402	13.2804501084411	3.4340895436527	0.258582315780847	-1.95130448102171	0.0349585343873068	0.204107395875477	Down	0.662637401570251	0.130570542904907	0.0820599535411911	0.349864539676286	0.678756404492313	0.127184807652628	0.0629849031731225	0.0881449465196513	0.0889406753283888	GeneID:105244063,Genbank:XM_011238926.2,MGI:MGI:5622628	predicted gene, 39743
Gm40349	22.2690355939328	10.3726237536758	37.1395503942541	3.58053577149107	1.84017548051746	2.38290210076705e-05	0.000905752578385898	Up	0.205765591030204	0.23191991615121	0.0662523704227747	0.391110282967824	0.30444692363914	0.410738472305939	0.788203427102745	1.13864293521136	0.957435031863676	GeneID:105244804,Genbank:XM_017321265.1,MGI:MGI:5623234	predicted gene, 40349
Gm40848	16.786718336747	11.221368739686	23.7434053330734	2.11590991115918	1.08127820330698	0.0381270027531805	0.214217752376175	Up	0.253951297042415	0.185863883764032	0.214152179862224	0.134083215691411	0.357849137025717	0.339458202729656	0.829331185823054	0.209120190637061	0.485318454922478	GeneID:105245383,Genbank:XM_017315299.1,MGI:MGI:5623733	predicted gene, 40848
Gm42031	22.1647133468434	6.87806106589925	41.2730286980237	6.000677851299	2.58512548029959	0.000867857505697864	0.0163396930797591	Up	0.384216706878313	0.164035411269075	0.274911179369733	0.101430888876311	0.315822144547571	1.39809181271171	1.50342742744157	0.295296672219487	2.45819032755856	GeneID:105246807,Genbank:XM_011248563.1,MGI:MGI:5624916	predicted gene, 42031
Gm4841	170.005332724884	30.608813202832	344.250982127449	11.2467928712635	3.49144175691953	0.0294468242684381	0.182218556590803	Up	1.55866347649402	0.257000370918539	0.423022241123194	0.529718468756907	0.318092324867786	15.1989878489743	0.819103352312199	6.48539333430881	2.45918773538361	GeneID:225594,Genbank:NM_001034859.3,MGI:MGI:3643814	predicted gene 4841		GO:0035458,GO:0003924,GO:0005789,GO:0006952	cellular response to interferon-beta|GTPase activity|endoplasmic reticulum membrane|defense response
Gm4951	788.760187261602	311.665872204488	1385.128081083	4.44427255151695	2.15194729482435	0.0129045479724904	0.106399435784094	Up	6.11396150692808	3.56511634143371	3.18106530687487	5.83627983598374	6.41207002973417	34.2979926240938	3.82166354201098	29.8941935420484	13.9744059953097	GeneID:240327,Genbank:NM_001033767.3,MGI:MGI:3644953	predicted gene 4951		GO:0035458,GO:0003924,GO:0005789,GO:0006952	cellular response to interferon-beta|GTPase activity|endoplasmic reticulum membrane|defense response
Gm5431	340.01504328685	116.739313307409	619.109705761152	5.3033523002731	2.40690458950726	0.00323999002739271	0.0419003275225801	Up	2.36168478660779	1.68339753464476	2.13063103876388	2.42159561379648	2.65026973376042	16.6536754618188	2.66450944305416	16.927923977017	7.76397312232166	GeneID:432555,Genbank:NM_001024230.2,MGI:MGI:3645205	predicted gene 5431		GO:0035458,GO:0003924,GO:0005789,GO:0006952	cellular response to interferon-beta|GTPase activity|endoplasmic reticulum membrane|defense response	mmu04668	TNF signaling pathway
Gm6377	62.1806871501643	30.9527274851613	101.215636731418	3.27000703831159	1.70929374096076	2.52812060148998e-09	3.59792688890235e-07	Up	0.726093217330432	0.50219080996593	0.584468430255895	0.651726353946186	0.698304071978585	2.01555681209947	1.5476949029447	2.44845325382416	1.7737329967311	GeneID:622976,Genbank:NM_001037917.2,MGI:MGI:3647255	predicted gene 6377		GO:0003674,GO:0005575,GO:0008150	molecular_function|cellular_component|biological_process
Gm6637	26.3190262064744	34.0075716379902	16.7083444170797	0.491312481671425	-1.0252872040241	0.0121931376476352	0.102647977749808	Down	2.20885968411297	1.46694901984476	1.71216805719291	1.55500162383507	0.88765586821512	1.07168292771659	0.555995052346812	0.707357877339921	0.523411938879456	GeneID:625931,Genbank:XM_017321869.1,MGI:MGI:3642957	predicted gene 6637
Gm6710	9.39518087207792	14.1897188086594	3.40200845135109	0.239751646753915	-2.06038737034032	0.00516725784531569	0.0579749702929571	Down	0.14835054719966	0.202675147321759	0.148604973248101	0.104436394693369	0.185352766879776	0.0370161969364414	0.0488834397317174	0.0456069943089423	0.0115046779018437	GeneID:626832,Genbank:XM_017319157.1,MGI:MGI:3779623	predicted gene 6710	zf-C2H2	GO:0003700,GO:0005575,GO:0006355	DNA binding transcription factor activity|cellular_component|regulation of transcription, DNA-templated
Gm7609	64.7666315992868	25.2842670804185	114.119587247872	4.51346233944239	2.17423456952238	0.00014694389724979	0.00390079033826638	Up	0.488597501920129	0.344188656342126	0.524395138545509	0.290220273037085	0.527128972791411	1.40963161814997	1.22636145930551	3.22126104105374	1.56300550156676	GeneID:665378,Genbank:XM_006496523.3,MGI:MGI:3644536	predicted pseudogene 7609
Gm9733	92.8316913798486	57.9610627707411	136.419977141233	2.35364864997089	1.23489897255274	3.39354603569271e-06	0.000181499655378007	Up	5.11644553897494	2.62126523869475	6.79549313381675	2.83649247987189	3.53275870066999	10.4525514326969	7.50768161879626	9.21641343326543	9.74599613991521	GeneID:751864,Genbank:XM_006530092.2,MGI:MGI:3780136	predicted gene 9733		GO:0008150,GO:0022409,GO:0050766,GO:0050870,GO:0003674,GO:0005575,GO:0005886	biological_process|positive regulation of cell-cell adhesion|positive regulation of phagocytosis|positive regulation of T cell activation|molecular_function|cellular_component|plasma membrane	mmu04380	Osteoclast differentiation
Gmnc	75.2923145034145	98.3223764343071	46.5047370897988	0.472982232288398	-1.08014210555287	0.000914534879900816	0.0170400039382433	Down	1.41324435370612	1.04217233708371	0.999700697436431	0.927067075589089	1.54185581320415	0.240429903285212	0.343969986059156	0.715887678935134	0.84689352249942	GeneID:239789,Genbank:NM_001285918.1,MGI:MGI:2685452	geminin coiled-coil domain containing		GO:0005634,GO:0006260,GO:0006270,GO:0007049,GO:0008283,GO:0060271,GO:0003674,GO:0003682,GO:0005575	nucleus|DNA replication|DNA replication initiation|cell cycle|cell proliferation|cilium assembly|molecular_function|chromatin binding|cellular_component
Gnat1	15.8372454356716	4.56068015887051	29.9329520316729	6.56326490544472	2.71441366410194	1.57419232800982e-06	9.67514613530373e-05	Up	0.138164884629249	0.283139383799229	0.0247146146308388	0.0972658523765594	0.0454280403570238	1.06296949466472	0.682906966469454	0.530945556481595	0.616099469722693	GeneID:14685,Genbank:NM_008140.2,MGI:MGI:95778	guanine nucleotide binding protein, alpha transducing 1		GO:0003924,GO:0004871,GO:0005515,GO:0005525,GO:0005737,GO:0005834,GO:0016020,GO:0016056,GO:0016324,GO:0007165,GO:0019001,GO:0031683,GO:0032391,GO:0042462,GO:0043025,GO:0046872,GO:0000166,GO:0001580,GO:0001664,GO:0001750,GO:0001917,GO:0007186,GO:0007188,GO:0007199,GO:0007601,GO:0007602,GO:0050896,GO:0007603,GO:0050908,GO:0008283,GO:0009642,GO:0050917,GO:0051343,GO:0060041,GO:0071257	GTPase activity|signal transducer activity|protein binding|GTP binding|cytoplasm|heterotrimeric G-protein complex|membrane|rhodopsin mediated signaling pathway|apical plasma membrane|signal transduction|guanyl nucleotide binding|G-protein beta/gamma-subunit complex binding|photoreceptor connecting cilium|eye photoreceptor cell development|neuronal cell body|metal ion binding|nucleotide binding|de…	mmu04744	Phototransduction
Got1	761.637054855346	413.883263490695	1196.32929406116	2.89049932575506	1.53131873582826	0.00107082326452299	0.0189230961102012	Up	12.0070521312788	12.1763693021219	11.5344475513256	10.9572960228287	10.8688242095009	28.418666587484	55.0121712969737	23.1275550153942	20.3474483761477	GeneID:14718,Genbank:NM_010324.2,MGI:MGI:95791	glutamic-oxaloacetic transaminase 1, soluble		GO:0019551,GO:0006532,GO:0004069,GO:0030170,GO:0004609,GO:0031406,GO:0006533,GO:0005654,GO:0043648,GO:0005737,GO:0005764,GO:0005829,GO:0007219,GO:0043679,GO:0008483,GO:0006107,GO:0047801,GO:0008652,GO:0006114,GO:0055089,GO:0009058,GO:0003824,GO:0080130,GO:0016740,GO:0006520,GO:0019550,GO:0006531	glutamate catabolic process to 2-oxoglutarate|aspartate biosynthetic process|L-aspartate:2-oxoglutarate aminotransferase activity|pyridoxal phosphate binding|phosphatidylserine decarboxylase activity|carboxylic acid binding|aspartate catabolic process|nucleoplasm|dicarboxylic acid metabolic process|cytoplasm|lysosome|cytosol|Notch signaling pathway|axon terminus|transaminase activity|oxaloacetate…	mmu00250,mmu00270,mmu00220,mmu00330,mmu00350,mmu00360,mmu00400	Alanine, aspartate and glutamate metabolism|Cysteine and methionine metabolism|Arginine biosynthesis|Arginine and proline metabolism|Tyrosine metabolism|Phenylalanine metabolism|Phenylalanine, tyrosine and tryptophan biosynthesis
Gpc2	57.9753526643478	76.8005722362978	34.4438281994103	0.448484004695102	-1.15687156293917	0.000165559088961959	0.00430330524008002	Down	1.00543918046095	1.12150127890838	1.28399692011511	1.07515895893589	1.01686034565369	0.285807662253184	0.754872882084883	0.484190450907071	0.370122334752056	GeneID:71951,Genbank:XM_006504623.2,MGI:MGI:1919201	glypican 2 (cerebroglycan)		GO:0005886,GO:0007224,GO:0009966,GO:0016020,GO:0030182,GO:0031225,GO:0043395,GO:0046658,GO:0005576,GO:0005578,GO:0005783	plasma membrane|smoothened signaling pathway|regulation of signal transduction|membrane|neuron differentiation|anchored component of membrane|heparan sulfate proteoglycan binding|anchored component of plasma membrane|extracellular region|proteinaceous extracellular matrix|endoplasmic reticulum
Gpr132	482.201111181611	268.37810802945	749.479865121813	2.79262668115825	1.48162272677248	3.9031249398039e-19	2.21148619636202e-16	Up	6.14728075180738	4.89482623004989	7.07460793930866	5.12271545306173	4.74860331539698	14.9458938683308	16.5419664172186	14.7501548069838	12.8155869302841	GeneID:56696,Genbank:XM_006516102.2,MGI:MGI:1890220	G protein-coupled receptor 132		GO:0005886,GO:0005887,GO:0007165,GO:0007186,GO:0010972,GO:0016020,GO:0016021,GO:0000082,GO:0004871,GO:0004930	plasma membrane|integral component of plasma membrane|signal transduction|G-protein coupled receptor signaling pathway|negative regulation of G2/M transition of mitotic cell cycle|membrane|integral component of membrane|G1/S transition of mitotic cell cycle|signal transducer activity|G-protein coupled receptor activity
Gpr141	218.507949709221	120.079621538592	341.543359922507	2.84430743157146	1.50807740941333	0.049275386794571	0.248025195653417	Up	2.59760385406751	1.37283392542826	2.15696981941897	1.68911476469151	1.42946248850238	8.93764817315843	2.1961729817087	5.59527245217174	2.52867499485001	GeneID:353346,Genbank:XM_006516705.3,MGI:MGI:2672983	G protein-coupled receptor 141		GO:0005575,GO:0005886,GO:0007165,GO:0007186,GO:0008150,GO:0016020,GO:0016021,GO:0003674,GO:0004871,GO:0004930	cellular_component|plasma membrane|signal transduction|G-protein coupled receptor signaling pathway|biological_process|membrane|integral component of membrane|molecular_function|signal transducer activity|G-protein coupled receptor activity
Gpr142	2.41371675149623	0.187768817663089	5.19615166878765	27.6731340882757	4.79041413881943	0.00670631398305957	0.0682718578477558	Up	0	0	0	0.0210799962747785	0	0.174336065848936	0.0740016971910362	0.0460277891131277	0.139329915414319	GeneID:217302,Genbank:XM_006533067.3,MGI:MGI:2668437	G protein-coupled receptor 142		GO:0005886,GO:0005887,GO:0007165,GO:0007186,GO:0008528,GO:0016020,GO:0016021,GO:0030054,GO:0004871,GO:0004930,GO:0005829	plasma membrane|integral component of plasma membrane|signal transduction|G-protein coupled receptor signaling pathway|G-protein coupled peptide receptor activity|membrane|integral component of membrane|cell junction|signal transducer activity|G-protein coupled receptor activity|cytosol
Gpr171	168.751556132836	110.733058646644	241.274677990577	2.17888569989293	1.1235905174622	1.17010716097028e-05	0.000508758103970074	Up	3.65624647504277	2.17756455531344	2.69783622541039	2.89568092648238	2.81755935697496	7.07033207126005	5.16738053369875	6.42804450439489	4.59873258119303	GeneID:229323,Genbank:NM_173398.3,MGI:MGI:2442043	G protein-coupled receptor 171		GO:0005887,GO:0007165,GO:0007186,GO:0016020,GO:0016021,GO:0045028,GO:0045638,GO:0004871,GO:0004930,GO:0005886	integral component of plasma membrane|signal transduction|G-protein coupled receptor signaling pathway|membrane|integral component of membrane|G-protein coupled purinergic nucleotide receptor activity|negative regulation of myeloid cell differentiation|signal transducer activity|G-protein coupled receptor activity|plasma membrane
Gpr65	237.150743865097	118.598116310177	385.341528308748	3.24913700400554	1.70005657802632	7.57013610494478e-07	5.15596575775035e-05	Up	3.31544241085183	2.32947092474596	3.58376876748476	3.22594635120169	3.36374855323624	12.5271407891483	8.07655970777474	10.5929944578484	7.19002716039674	GeneID:14744,Genbank:NM_008152.3,MGI:MGI:108031	G-protein coupled receptor 65		GO:0090630,GO:0005886,GO:0005887,GO:0006915,GO:0007165,GO:0007186,GO:0007189,GO:0010447,GO:0016020,GO:0016021,GO:0031532,GO:0035025,GO:0004871,GO:0051482,GO:0004930,GO:0051496	activation of GTPase activity|plasma membrane|integral component of plasma membrane|apoptotic process|signal transduction|G-protein coupled receptor signaling pathway|adenylate cyclase-activating G-protein coupled receptor signaling pathway|response to acidic pH|membrane|integral component of membrane|actin cytoskeleton reorganization|positive regulation of Rho protein signal transduction|signal …
Gprin3	374.096928994074	492.973609194493	225.50107874355	0.457430325960071	-1.12837608055469	4.6640597426675e-10	7.75817130222976e-08	Down	2.12417763959776	2.8850518972154	2.36226900036288	2.45784324565407	2.70600905141081	0.569491173732586	1.12810160576607	1.32342781481194	1.37743412110802	GeneID:243385,Genbank:XM_006506084.3,MGI:MGI:1924785	GPRIN family member 3		GO:0003674,GO:0005575,GO:0008150	molecular_function|cellular_component|biological_process
Grina	3751.25188855932	2497.30843376632	5318.68120705058	2.1297654447229	1.09069455234394	0.0144499208483464	0.11456935501107	Up	60.6937293193862	55.6987670600278	66.586082003817	60.2687563692742	52.643577575056	183.657612832432	113.718708245913	88.9921011794966	81.9371493441797	GeneID:66168,Genbank:XM_006521250.3,MGI:MGI:1913418	glutamate receptor, ionotropic, N-methyl D-aspartate-associated protein 1 (glutamate binding)		GO:0016021,GO:0032469,GO:0044325,GO:1902236,GO:0005783,GO:0005794,GO:0016020	integral component of membrane|endoplasmic reticulum calcium ion homeostasis|ion channel binding|negative regulation of endoplasmic reticulum stress-induced intrinsic apoptotic signaling pathway|endoplasmic reticulum|Golgi apparatus|membrane
Grm1	5.84196886910524	1.27159290670763	11.5549388221023	9.08697961521344	3.18380084246581	0.042084960061386	0.226277275620205	Up	0.0268841652576674	0.00688666842287615	0.0072134658433433	0.00709725717275093	0	0.0251553560410106	0.224235413709203	0.0154967321706723	0.0781831448689737	GeneID:14816,Genbank:NM_016976.3,MGI:MGI:1351338	glutamate receptor, metabotropic 1		GO:0005887,GO:0007165,GO:0007186,GO:0007196,GO:0007216,GO:0007268,GO:0038038,GO:0007626,GO:0038042,GO:0008066,GO:0042734,GO:0042802,GO:0043005,GO:0043025,GO:0099566,GO:0043197,GO:0099583,GO:0043408,GO:0045211,GO:0000186,GO:0000187,GO:0001639,GO:0004871,GO:0004930,GO:0005515,GO:0005634,GO:0005886,GO:0014069,GO:0016020,GO:0016021,GO:0019233,GO:0019722,GO:0030331,GO:0051482,GO:0030424,GO:0051930,GO:…	integral component of plasma membrane|signal transduction|G-protein coupled receptor signaling pathway|adenylate cyclase-inhibiting G-protein coupled glutamate receptor signaling pathway|G-protein coupled glutamate receptor signaling pathway|chemical synaptic transmission|G-protein coupled receptor homodimeric complex|locomotory behavior|dimeric G-protein coupled receptor signaling pathway|glutam…	mmu04068,mmu04020,mmu04072,mmu04080,mmu04540,mmu04915,mmu04724,mmu04720,mmu04730,mmu04723,mmu04742	FoxO signaling pathway|Calcium signaling pathway|Phospholipase D signaling pathway|Neuroactive ligand-receptor interaction|Gap junction|Estrogen signaling pathway|Glutamatergic synapse|Long-term potentiation|Long-term depression|Retrograde endocannabinoid signaling|Taste transduction
Guca1a	33.4165937319425	21.4862166912466	48.3295650328123	2.24932875467562	1.16949453620597	0.00133251939688962	0.0220840120521075	Up	1.75143461266972	1.0332518640523	1.36709484187621	1.06484787027699	1.20408016779285	2.51614829544514	2.88560271426759	3.30405535440572	2.22258848367602	GeneID:14913,Genbank:XM_011246296.2,MGI:MGI:102770	guanylate cyclase activator 1a (retina)		GO:0005509,GO:0007601,GO:0007602,GO:0008048,GO:0016020,GO:0030249,GO:0030828,GO:0031282,GO:0031284,GO:0046872,GO:0001750,GO:0050896,GO:0001917	calcium ion binding|visual perception|phototransduction|calcium sensitive guanylate cyclase activator activity|membrane|guanylate cyclase regulator activity|positive regulation of cGMP biosynthetic process|regulation of guanylate cyclase activity|positive regulation of guanylate cyclase activity|metal ion binding|photoreceptor outer segment|response to stimulus|photoreceptor inner segment	mmu04744	Phototransduction
Gucy1a2	253.692810903575	329.868014029115	158.47380699665	0.480415803463328	-1.05764448505288	5.32161871159045e-08	5.15969352191692e-06	Down	1.20348965303983	1.42547306710126	1.33906519193329	1.32137931046201	1.5428763326468	0.367330714827353	0.659426632841297	0.640685834583481	0.847688651501191	GeneID:234889,Genbank:NM_001033322.2,MGI:MGI:2660877	guanylate cyclase 1, soluble, alpha 2		GO:0005886,GO:0006182,GO:0007165,GO:0008074,GO:0009190,GO:0030828,GO:0004016,GO:0004383	plasma membrane|cGMP biosynthetic process|signal transduction|guanylate cyclase complex, soluble|cyclic nucleotide biosynthetic process|positive regulation of cGMP biosynthetic process|adenylate cyclase activity|guanylate cyclase activity	mmu00230,mmu04022,mmu04540,mmu04611,mmu04921,mmu04924,mmu04270,mmu04970,mmu04730,mmu04713	Purine metabolism|cGMP - PKG signaling pathway|Gap junction|Platelet activation|Oxytocin signaling pathway|Renin secretion|Vascular smooth muscle contraction|Salivary secretion|Long-term depression|Circadian entrainment
Gucy1a3	3627.73485657336	4677.64070133211	2315.35255062492	0.494982983615126	-1.01454916540429	8.46687278248145e-12	1.91891088023964e-09	Down	45.6035350675028	51.5816391140271	50.4260822726424	51.7014747225365	46.1970174275427	16.742607379549	22.2984406036119	25.0936634157403	28.4770848074319	GeneID:60596,Genbank:NM_021896.5,MGI:MGI:1926562	guanylate cyclase 1, soluble, alpha 3		GO:0047805,GO:0009190,GO:0004383,GO:0052565,GO:0060087,GO:0016829,GO:0005525,GO:0005737,GO:0005886,GO:0006182,GO:0016849,GO:0030828,GO:0007165,GO:0032991,GO:0007263,GO:0035556,GO:0008074,GO:0000166,GO:0043167,GO:0004016,GO:0046982,GO:0008217	cytidylate cyclase activity|cyclic nucleotide biosynthetic process|guanylate cyclase activity|response to defense-related host nitric oxide production|relaxation of vascular smooth muscle|lyase activity|GTP binding|cytoplasm|plasma membrane|cGMP biosynthetic process|phosphorus-oxygen lyase activity|positive regulation of cGMP biosynthetic process|signal transduction|protein-containing complex|nit…
Gys2	10.568126504551	3.16707756019721	19.8194376849932	6.25795778861793	2.64569192729776	0.000774716866203224	0.0150228786108349	Up	0	0.10086669238927	0	0.190577042797828	0	0.450317941906572	0.547383318718981	0.226975370515269	0.152682927636989	GeneID:232493,Genbank:XM_006506957.3,MGI:MGI:2385254	glycogen synthase 2		GO:0030864,GO:0005536,GO:0043265,GO:0005737,GO:0005829,GO:0005856,GO:0005938,GO:0005977,GO:0005978,GO:0008152,GO:0009749,GO:0003824,GO:0016740,GO:0004373,GO:0016757	cortical actin cytoskeleton|glucose binding|ectoplasm|cytoplasm|cytosol|cytoskeleton|cell cortex|glycogen metabolic process|glycogen biosynthetic process|metabolic process|response to glucose|catalytic activity|transferase activity|glycogen (starch) synthase activity|transferase activity, transferring glycosyl groups	mmu00500,mmu04151,mmu04152,mmu04910,mmu04922,mmu04931	Starch and sucrose metabolism|PI3K-Akt signaling pathway|AMPK signaling pathway|Insulin signaling pathway|Glucagon signaling pathway|Insulin resistance
H2-Bl	10.8608687342916	5.12307001036968	18.0331171391941	3.51998256957118	1.81556828486954	0.0232302126277334	0.155905658791836	Up	0.1310429833597	0.26854457020133	0.375050646769018	0.184504297291618	0.301604721545601	1.47139382822355	0.323852788222627	0.503577228827905	0.965434220596386	GeneID:14963,Genbank:NM_008199.2,MGI:MGI:892004	histocompatibility 2, blastocyst		GO:0005886	plasma membrane	mmu04514,mmu04144,mmu04145,mmu04218,mmu04650,mmu04612,mmu05203,mmu05320,mmu05330,mmu05332,mmu05416,mmu04940,mmu05166,mmu05168,mmu05167,mmu05169,mmu05165	Cell adhesion molecules (CAMs)|Endocytosis|Phagosome|Cellular senescence|Natural killer cell mediated cytotoxicity|Antigen processing and presentation|Viral carcinogenesis|Autoimmune thyroid disease|Allograft rejection|Graft-versus-host disease|Viral myocarditis|Type I diabetes mellitus|HTLV-I infection|Herpes simplex infection|Kaposi's sarcoma-associated herpesvirus infection|Epstein-Barr virus …
H2-M5	32.4360004916633	43.5787093411439	18.5076144298125	0.424693955135998	-1.23550452059664	0.00173838661127111	0.0269693766446022	Down	2.08593548896671	2.18186725156739	1.58579106800541	2.56981369971299	2.22900251351797	0.48794940628268	1.18137068387536	0.651293215950757	1.16269028132283	GeneID:240095,Genbank:NM_001115075.1,MGI:MGI:95917	histocompatibility 2, M region locus 5		GO:0042605,GO:0002474,GO:0005102,GO:0005886	peptide antigen binding|antigen processing and presentation of peptide antigen via MHC class I|signaling receptor binding|plasma membrane	mmu04514,mmu04144,mmu04145,mmu04218,mmu04650,mmu04612,mmu05203,mmu05320,mmu05330,mmu05332,mmu05416,mmu04940,mmu05166,mmu05168,mmu05167,mmu05169,mmu05165	Cell adhesion molecules (CAMs)|Endocytosis|Phagosome|Cellular senescence|Natural killer cell mediated cytotoxicity|Antigen processing and presentation|Viral carcinogenesis|Autoimmune thyroid disease|Allograft rejection|Graft-versus-host disease|Viral myocarditis|Type I diabetes mellitus|HTLV-I infection|Herpes simplex infection|Kaposi's sarcoma-associated herpesvirus infection|Epstein-Barr virus …
H2-Q10	157.175831554502	82.8176669976605	250.123537250553	3.02017125473504	1.59463035794506	0.00257891138873334	0.0358248706396312	Up	2.93401058465913	2.47578768726006	5.33473262125218	2.98889446162429	2.38335299306911	12.1440768732675	13.1796871980948	3.89980051913488	7.34802137412646	GeneID:15007,Genbank:NM_010391.4,MGI:MGI:95929	histocompatibility 2, Q region locus 10		GO:0042608,GO:0005102,GO:0042612,GO:0005615,GO:0046977,GO:0005783,GO:0005794,GO:0005797,GO:0005886,GO:0009986,GO:0046982,GO:0016020,GO:0070971,GO:0016021,GO:0030881,GO:0042277,GO:0002376,GO:0042605,GO:0002474	T cell receptor binding|signaling receptor binding|MHC class I protein complex|extracellular space|TAP binding|endoplasmic reticulum|Golgi apparatus|Golgi medial cisterna|plasma membrane|cell surface|protein heterodimerization activity|membrane|endoplasmic reticulum exit site|integral component of membrane|beta-2-microglobulin binding|peptide binding|immune system process|peptide antigen binding|…	mmu04514,mmu04144,mmu04145,mmu04218,mmu04650,mmu04612,mmu05203,mmu05320,mmu05330,mmu05332,mmu05416,mmu04940,mmu05166,mmu05168,mmu05167,mmu05169,mmu05165	Cell adhesion molecules (CAMs)|Endocytosis|Phagosome|Cellular senescence|Natural killer cell mediated cytotoxicity|Antigen processing and presentation|Viral carcinogenesis|Autoimmune thyroid disease|Allograft rejection|Graft-versus-host disease|Viral myocarditis|Type I diabetes mellitus|HTLV-I infection|Herpes simplex infection|Kaposi's sarcoma-associated herpesvirus infection|Epstein-Barr virus …
H2-T22	3180.85454228807	1999.83606635749	4657.1276372013	2.32875469922083	1.21955868040073	0.0351418970067223	0.204697465842028	Up	73.5740265518873	39.8455898368772	51.5551120180025	70.2361008976749	54.9059919700827	202.614004354358	58.2419611930471	150.685416734517	86.8747092106493	GeneID:15039,Genbank:XM_006523701.2,MGI:MGI:95956	histocompatibility 2, T region locus 22		GO:0042605,GO:0002474,GO:0005102,GO:0005886	peptide antigen binding|antigen processing and presentation of peptide antigen via MHC class I|signaling receptor binding|plasma membrane	mmu04514,mmu04144,mmu04145,mmu04218,mmu04650,mmu04612,mmu05203,mmu05320,mmu05330,mmu05332,mmu05416,mmu04940,mmu05166,mmu05168,mmu05167,mmu05169,mmu05165	Cell adhesion molecules (CAMs)|Endocytosis|Phagosome|Cellular senescence|Natural killer cell mediated cytotoxicity|Antigen processing and presentation|Viral carcinogenesis|Autoimmune thyroid disease|Allograft rejection|Graft-versus-host disease|Viral myocarditis|Type I diabetes mellitus|HTLV-I infection|Herpes simplex infection|Kaposi's sarcoma-associated herpesvirus infection|Epstein-Barr virus …
Hap1	912.795495997035	487.902563297867	1443.91166187099	2.95942626763672	1.56531751333273	0.00786059230536003	0.076092044361176	Up	7.15043831712697	6.31607507505171	7.42361925291156	7.12587806691363	7.62912805162734	28.8024653371607	7.21601541904936	26.8695853563758	15.1713315055757	GeneID:15114,Genbank:XM_011248745.2,MGI:MGI:1261831	huntingtin-associated protein 1		GO:0005776,GO:0005783,GO:0005813,GO:0005814,GO:0005856,GO:0006605,GO:0006887,GO:0021549,GO:0006914,GO:0021979,GO:0008089,GO:0022008,GO:0030030,GO:0030054,GO:0030425,GO:0043679,GO:0044325,GO:0030426,GO:0045202,GO:0031175,GO:0045742,GO:0047496,GO:0048011,GO:0005102,GO:0048311,GO:0005515,GO:0048403,GO:0005634,GO:0005737,GO:0005739,GO:0005764,GO:0008090,GO:0008104,GO:0010976,GO:0015031,GO:0016234,GO:…	autophagosome|endoplasmic reticulum|centrosome|centriole|cytoskeleton|protein targeting|exocytosis|cerebellum development|autophagy|hypothalamus cell differentiation|anterograde axonal transport|neurogenesis|cell projection organization|cell junction|dendrite|axon terminus|ion channel binding|growth cone|synapse|neuron projection development|positive regulation of epidermal growth factor receptor…	mmu04727,mmu05016	GABAergic synapse|Huntington's disease
Hapln1	14.7841726659933	22.5682623290903	5.05406058712201	0.223945490947585	-2.15878047648588	0.000295135328932684	0.00696757636572722	Down	0.236349459819005	0.151358647934509	0.380498796780189	0.280776731322921	0.203990642579361	0.0491446235264369	0.036506357301098	0.0908253177386297	0.0343669663529219	GeneID:12950,Genbank:XM_006517075.3,MGI:MGI:1337006	hyaluronan and proteoglycan link protein 1		GO:0005576,GO:0005578,GO:0007155,GO:0007417,GO:0031012,GO:0001501,GO:0005201,GO:0005540	extracellular region|proteinaceous extracellular matrix|cell adhesion|central nervous system development|extracellular matrix|skeletal system development|extracellular matrix structural constituent|hyaluronic acid binding
Has1	377.476709007323	48.8027172618537	788.319198689161	16.1531825053796	4.01374652806668	3.48856235869758e-71	7.90639051569324e-68	Up	0.73634580077572	1.41467179450737	0.849567114956683	0.54429435710793	1.50711882476278	16.7884982183357	16.9693232884618	13.4550292911478	14.4330557888983	GeneID:15116,Genbank:XM_011246309.2,MGI:MGI:106590	hyaluronan synthase1		GO:0085029,GO:0010764,GO:0016020,GO:0016021,GO:0016740,GO:0016757,GO:0030213,GO:0036120,GO:0045226,GO:0050501,GO:0005737,GO:0005887,GO:0007155	extracellular matrix assembly|negative regulation of fibroblast migration|membrane|integral component of membrane|transferase activity|transferase activity, transferring glycosyl groups|hyaluronan biosynthetic process|cellular response to platelet-derived growth factor stimulus|extracellular polysaccharide biosynthetic process|hyaluronan synthase activity|cytoplasm|integral component of plasma me…
Has2	19.9104951000046	11.081737292653	30.9464423591941	2.79256235208816	1.48158949343701	0.0012604338131128	0.0212755830480522	Up	0.143764403987456	0.147307200619391	0.12858121843754	0.12650977971692	0.200893841051042	0.269039022314202	0.621760725362387	0.455782481473551	0.250852941489353	GeneID:15117,Genbank:NM_008216.3,MGI:MGI:107821	hyaluronan synthase 2		GO:0060349,GO:0030335,GO:0005887,GO:0085029,GO:0036120,GO:0007155,GO:0036302,GO:0008284,GO:0090500,GO:0010838,GO:0014911,GO:0016020,GO:0016021,GO:0045226,GO:0016740,GO:1900026,GO:0016757,GO:1900127,GO:0050501,GO:0030212,GO:1900625,GO:0030213,GO:0001570,GO:1901201,GO:0005737,GO:0051549	bone morphogenesis|positive regulation of cell migration|integral component of plasma membrane|extracellular matrix assembly|cellular response to platelet-derived growth factor stimulus|cell adhesion|atrioventricular canal development|positive regulation of cell proliferation|endocardial cushion to mesenchymal transition|positive regulation of keratinocyte proliferation|positive regulation of smo…
Has3	86.9015652448462	55.9818384474257	125.551223741622	2.24271348036436	1.16524531954995	8.54860375015312e-05	0.00255345526514046	Up	0.515544856797337	0.436379993723191	0.489164146274565	0.331375682806488	0.58222659335462	1.23977152602903	0.729370732152827	1.11117035079916	0.869148406956335	GeneID:15118,Genbank:NM_008217.4,MGI:MGI:109599	hyaluronan synthase 3		GO:0050501,GO:0016020,GO:0085029,GO:0016021,GO:0016740,GO:0016757,GO:0030213,GO:1900106,GO:0036117,GO:0045226,GO:0045893,GO:0005737,GO:0005887,GO:0007155	hyaluronan synthase activity|membrane|extracellular matrix assembly|integral component of membrane|transferase activity|transferase activity, transferring glycosyl groups|hyaluronan biosynthetic process|positive regulation of hyaluranon cable assembly|hyaluranon cable|extracellular polysaccharide biosynthetic process|positive regulation of transcription, DNA-templated|cytoplasm|integral component…
Hba-a1	11574.5521294241	5317.59254791839	19395.7516063063	3.64746855490064	1.86689554061487	2.22977685376661e-07	1.75774278850619e-05	Up	847.350654733161	342.595615333913	549.50589121903	619.89285116914	364.166774692866	2236.05652344191	1833.01025739862	2203.93429902821	1174.65811455222	GeneID:15122,Genbank:NM_008218.2,MGI:MGI:96015	hemoglobin alpha, adult chain 1		GO:0005833,GO:0019825,GO:0020037,GO:0022627,GO:0031720,GO:0031838,GO:0035634,GO:0043177,GO:0043209,GO:0048821,GO:0001701,GO:0004601,GO:0005615	hemoglobin complex|oxygen binding|heme binding|cytosolic small ribosomal subunit|haptoglobin binding|haptoglobin-hemoglobin complex|response to stilbenoid|organic acid binding|myelin sheath|erythrocyte development|in utero embryonic development|peroxidase activity|extracellular space	mmu05144,mmu05143	Malaria|African trypanosomiasis
Hba-a2	4695.52238432359	2402.22759760715	7562.14086771913	3.14797019035655	1.65442187933701	5.78989546042501e-06	0.000280686081799374	Up	394.746155493634	176.835883994707	178.054794930172	292.104385111598	178.963563263403	890.433997372581	901.902979532084	478.613751750101	623.391986358985	GeneID:110257,Genbank:NM_001083955.1,MGI:MGI:96016	hemoglobin alpha, adult chain 2		GO:0005833,GO:0019825,GO:0020037,GO:0022627,GO:0031720,GO:0031838,GO:0043177,GO:0048821,GO:0001701,GO:0004601,GO:0005615	hemoglobin complex|oxygen binding|heme binding|cytosolic small ribosomal subunit|haptoglobin binding|haptoglobin-hemoglobin complex|organic acid binding|erythrocyte development|in utero embryonic development|peroxidase activity|extracellular space	mmu05144,mmu05143	Malaria|African trypanosomiasis
Hbb-bs	28553.1668354997	14061.4682835328	46667.7900254584	3.31884189363855	1.73067990248138	3.72510030775974e-05	0.00131538368396679	Up	1823.64501505623	888.595071206751	1193.36361638773	1505.44159142568	887.676705207331	4733.68195151275	3525.12087501142	5188.97230235021	2202.36180771182	GeneID:100503605,Genbank:NM_001201391.1,MGI:MGI:5474852	hemoglobin, beta adult s chain		GO:0019825,GO:0030492,GO:0031720,GO:0031721,GO:0031722,GO:0031838,GO:0004601,GO:0005615,GO:0005833	oxygen binding|hemoglobin binding|haptoglobin binding|hemoglobin alpha binding|hemoglobin beta binding|haptoglobin-hemoglobin complex|peroxidase activity|extracellular space|hemoglobin complex	mmu05144,mmu05143	Malaria|African trypanosomiasis
Hbb-bt	6873.83888065554	3079.01933468905	11617.3633131137	3.77307254366004	1.91573983865119	0.000202926316757405	0.00508184675293993	Up	415.150827435064	168.035584015756	289.91325697472	289.844829350537	236.513088130781	1341.26448466969	866.220875856092	1254.39073392116	471.286756267874	GeneID:101488143,Genbank:NM_008220.5,MGI:MGI:5474850	hemoglobin, beta adult t chain		GO:0019825,GO:0030492,GO:0031720,GO:0031721,GO:0031722,GO:0031838,GO:0004601,GO:0005615,GO:0005833	oxygen binding|hemoglobin binding|haptoglobin binding|hemoglobin alpha binding|hemoglobin beta binding|haptoglobin-hemoglobin complex|peroxidase activity|extracellular space|hemoglobin complex	mmu05144,mmu05143	Malaria|African trypanosomiasis
Hc	9217.88727099034	12079.8630527704	5640.4175437652	0.466927275510098	-1.09873022895919	1.04491915755818e-07	9.19681031344048e-06	Down	120.279862518467	160.602878027431	93.585633800613	122.618450947548	114.662337446929	47.825092561219	53.4561910922332	61.7003695351897	53.7496309741421	GeneID:15139,Genbank:XM_017315669.1,MGI:MGI:96031	hemolytic complement		GO:0005576,GO:0005579,GO:0005615,GO:0006954,GO:0006957,GO:0006958,GO:0010575,GO:0010760,GO:0019835,GO:0045087,GO:0045766,GO:0001701,GO:0090197,GO:0002376,GO:0004866	extracellular region|membrane attack complex|extracellular space|inflammatory response|complement activation, alternative pathway|complement activation, classical pathway|positive regulation of vascular endothelial growth factor production|negative regulation of macrophage chemotaxis|cytolysis|innate immune response|positive regulation of angiogenesis|in utero embryonic development|positive regul…	mmu04610,mmu05322,mmu05020,mmu05133,mmu05150,mmu05168	Complement and coagulation cascades|Systemic lupus erythematosus|Prion diseases|Pertussis|Staphylococcus aureus infection|Herpes simplex infection
Hcrtr1	4.36374133071408	1.46916788332001	7.98195813995668	5.43297891995785	2.44174344934105	0.0378883713439351	0.213538719563845	Up	0.0147247835341916	0	0.031607222186442	0.0466470464916253	0.0290486861014505	0.257187349966545	0.036390061346765	0.101852979036608	0.0856437142968123	GeneID:230777,Genbank:XM_017320156.1,MGI:MGI:2385650	hypocretin (orexin) receptor 1		GO:0017046,GO:0005515,GO:0032870,GO:0005886,GO:0042277,GO:0005887,GO:0007165,GO:0007186,GO:0045187,GO:0007218,GO:0051480,GO:0007631,GO:0070374,GO:0016020,GO:1901652,GO:0016021,GO:0004871,GO:0016499,GO:0004930	peptide hormone binding|protein binding|cellular response to hormone stimulus|plasma membrane|peptide binding|integral component of plasma membrane|signal transduction|G-protein coupled receptor signaling pathway|regulation of circadian sleep/wake cycle, sleep|neuropeptide signaling pathway|regulation of cytosolic calcium ion concentration|feeding behavior|positive regulation of ERK1 and ERK2 cas…	mmu04080	Neuroactive ligand-receptor interaction
Helz2	6374.30986723122	3958.9854988905	9393.46532765711	2.37269505793583	1.24652669527553	0.00902564392195849	0.0838299107845299	Up	20.6608982091243	22.5516916004005	24.3693110817164	20.6386535627971	21.8558741696071	68.6281357985358	25.7376450689096	64.9142062915754	34.5829667760876	GeneID:229003,Genbank:NM_183162.2,MGI:MGI:2385169	helicase with zinc finger 2, transcriptional coactivator		GO:0005524,GO:0005634,GO:0006351,GO:0006355,GO:0016787,GO:0030374,GO:0045944,GO:0046872,GO:0000166,GO:0003677,GO:0004386	ATP binding|nucleus|transcription, DNA-templated|regulation of transcription, DNA-templated|hydrolase activity|ligand-dependent nuclear receptor transcription coactivator activity|positive regulation of transcription by RNA polymerase II|metal ion binding|nucleotide binding|DNA binding|helicase activity
Herc6	1774.88589306865	713.135735524079	3102.07358999936	4.34990624571585	2.12098430663989	0.0145266913261468	0.114814054243403	Up	7.68593534377034	7.21412761480043	7.60814996423576	7.52626546292422	8.6263537319894	54.6015293198153	7.55738302351686	41.550015015703	19.550858717171	GeneID:67138,Genbank:NM_025992.2,MGI:MGI:1914388	hect domain and RLD 6		GO:0005634,GO:0005737,GO:0005829,GO:0016567,GO:0016740,GO:0030332,GO:0045087,GO:0061630,GO:0002244,GO:0002376,GO:0004842	nucleus|cytoplasm|cytosol|protein ubiquitination|transferase activity|cyclin binding|innate immune response|ubiquitin protein ligase activity|hematopoietic progenitor cell differentiation|immune system process|ubiquitin-protein transferase activity
Hes1	1373.67955597685	866.342967906307	2007.85029106503	2.3176159620911	1.21264152601297	1.30549098664038e-05	0.000559571089332783	Up	38.5596629694539	27.6749926259621	29.4614206612539	25.2625843448871	22.3512260712445	34.650048879669	76.8819031314779	62.3095607930692	81.2653006907288	GeneID:15205,Genbank:NM_008235.2,MGI:MGI:104853	hairy and enhancer of split 1 (Drosophila)	bHLH	GO:0060716,GO:0061009,GO:0061106,GO:0061309,GO:0003143,GO:0061626,GO:0003151,GO:0065003,GO:0003266,GO:0070888,GO:0003281,GO:0097150,GO:0071820,GO:0003677,GO:1903026,GO:1903955,GO:0072012,GO:0003682,GO:1990090,GO:0007219,GO:0003700,GO:2000227,GO:0007224,GO:0005515,GO:2000737,GO:0007389,GO:0005622,GO:2000974,GO:2000978,GO:0008134,GO:2000981,GO:0008284,GO:0021915,GO:0008432,GO:0021983,GO:0010628,GO:…	labyrinthine layer blood vessel development|common bile duct development|negative regulation of stomach neuroendocrine cell differentiation|cardiac neural crest cell development involved in outflow tract morphogenesis|embryonic heart tube morphogenesis|pharyngeal arch artery morphogenesis|outflow tract morphogenesis|protein-containing complex assembly|regulation of secondary heart field cardiobla…	mmu03460,mmu04330,mmu05200,mmu05224,mmu04950,mmu05165	Fanconi anemia pathway|Notch signaling pathway|Pathways in cancer|Breast cancer|Maturity onset diabetes of the young|Human papillomavirus infection
Hes2	81.8381821575595	120.606028545402	33.378374172756	0.276755437313738	-1.85331643349568	1.25003881295645e-07	1.06907800555252e-05	Down	2.01080645652511	2.42010411161977	1.88408210971065	3.01652364771597	1.49544660158338	0.179190459934318	0.867673383637272	0.662332084017719	0.612618681758158	GeneID:15206,Genbank:NM_001301805.1,MGI:MGI:1098624	hairy and enhancer of split 2 (Drosophila)	bHLH	GO:0003677,GO:0003690,GO:0005634,GO:0006351,GO:0006355,GO:0008134,GO:0045892,GO:0046983,GO:0000122,GO:0000978,GO:0001078	DNA binding|double-stranded DNA binding|nucleus|transcription, DNA-templated|regulation of transcription, DNA-templated|transcription factor binding|negative regulation of transcription, DNA-templated|protein dimerization activity|negative regulation of transcription by RNA polymerase II|RNA polymerase II proximal promoter sequence-specific DNA binding|transcriptional repressor activity, RNA poly…	mmu05165	Human papillomavirus infection
Hk2	803.652126987607	479.23783603318	1209.16999068064	2.52311044697423	1.33520336042219	4.98314208423609e-05	0.00165227198116862	Up	4.84833584204914	5.18860545526201	4.24956953474438	5.27142102853516	4.64949535421702	13.8449073991702	15.3657082231216	8.94306206468848	7.88537693192669	GeneID:15277,Genbank:XM_017321401.1,MGI:MGI:1315197	hexokinase 2		GO:1904925,GO:0016773,GO:0006006,GO:0003824,GO:1990830,GO:0019158,GO:0006096,GO:0004340,GO:2000378,GO:0035795,GO:0008152,GO:0004396,GO:0045766,GO:0005515,GO:0005524,GO:0008637,GO:0005536,GO:0046324,GO:0005739,GO:0046835,GO:0008865,GO:0016301,GO:0005741,GO:0000166,GO:0072655,GO:0016310,GO:0005829,GO:0001678,GO:0072656,GO:0016740,GO:0005975,GO:0002931	positive regulation of autophagy of mitochondrion in response to mitochondrial depolarization|phosphotransferase activity, alcohol group as acceptor|glucose metabolic process|catalytic activity|cellular response to leukemia inhibitory factor|mannokinase activity|glycolytic process|glucokinase activity|negative regulation of reactive oxygen species metabolic process|negative regulation of mitochon…	mmu00010,mmu00051,mmu00052,mmu00500,mmu00520,mmu00524,mmu04066,mmu04910,mmu04973,mmu05230,mmu04930	Glycolysis / Gluconeogenesis|Fructose and mannose metabolism|Galactose metabolism|Starch and sucrose metabolism|Amino sugar and nucleotide sugar metabolism|Neomycin, kanamycin and gentamicin biosynthesis|HIF-1 signaling pathway|Insulin signaling pathway|Carbohydrate digestion and absorption|Central carbon metabolism in cancer|Type II diabetes mellitus
Hlf	601.546139331947	402.802785256363	849.975331926427	2.11015256854657	1.07734731264248	0.00612932969129367	0.0644536822766352	Up	2.67833901331217	4.25103881863204	4.33064376955677	4.37178946326565	4.21319462875319	2.95928001090357	9.22565107602975	8.0220398693883	12.126415729078	GeneID:217082,Genbank:NM_172563.3,MGI:MGI:96108	hepatic leukemia factor	TF_bZIP	GO:0003677,GO:0003700,GO:0005634,GO:0006351,GO:0006355,GO:0035914,GO:0043565,GO:0045944,GO:0048511,GO:0000977,GO:0001077,GO:0001228	DNA binding|DNA binding transcription factor activity|nucleus|transcription, DNA-templated|regulation of transcription, DNA-templated|skeletal muscle cell differentiation|sequence-specific DNA binding|positive regulation of transcription by RNA polymerase II|rhythmic process|RNA polymerase II regulatory region sequence-specific DNA binding|transcriptional activator activity, RNA polymerase II pro…
Hmcn1	2166.80814620216	2861.02965619516	1299.03125871091	0.454043269316707	-1.13909830518155	2.35090630396978e-10	4.13827982497827e-08	Down	8.25233484740443	7.88618657222253	9.72971656469023	8.92532831610739	9.31211712432546	1.46542479205089	4.30691073155824	4.73160838793304	4.92083324444103	GeneID:545370,Genbank:XM_006529757.3,MGI:MGI:2685047	hemicentin 1		GO:0005578,GO:0005604,GO:0005737,GO:0005938,GO:0007049,GO:0008150,GO:0030054,GO:0051301,GO:0003674,GO:0005509,GO:0005576	proteinaceous extracellular matrix|basement membrane|cytoplasm|cell cortex|cell cycle|biological_process|cell junction|cell division|molecular_function|calcium ion binding|extracellular region
Hnf4a	3.61700908053559	0	8.13827043120509	Inf	Inf	3.29896447779034e-05	0.00119866783460554	Up	0	0	0	0	0	0.0269585307338497	0.0667524871602101	0.112101042269467	0.175953609712558	GeneID:15378,Genbank:XM_006498788.1,MGI:MGI:109128	hepatic nuclear factor 4, alpha	RXR-like	GO:0003700,GO:0003705,GO:0003707,GO:0004879,GO:0005102,GO:0005504,GO:0005515,GO:0006637,GO:0005634,GO:0006805,GO:0007164,GO:0005654,GO:0007548,GO:0007596,GO:0008134,GO:0008270,GO:0042532,GO:0008285,GO:0042593,GO:0009749,GO:0042632,GO:0042803,GO:0043401,GO:0043433,GO:0043565,GO:0000062,GO:0046872,GO:0000978,GO:0050544,GO:0044212,GO:0000987,GO:0050796,GO:0001077,GO:0055088,GO:0001102,GO:0055091,GO:…	DNA binding transcription factor activity|transcription factor activity, RNA polymerase II distal enhancer sequence-specific binding|steroid hormone receptor activity|nuclear receptor activity|signaling receptor binding|fatty acid binding|protein binding|acyl-CoA metabolic process|nucleus|xenobiotic metabolic process|establishment of tissue polarity|nucleoplasm|sex differentiation|blood coagulati…	mmu04152,mmu04950	AMPK signaling pathway|Maturity onset diabetes of the young
Hpca	4.7005692499228	1.44106102656594	8.77495452911887	6.0892317308932	2.60626021697419	0.00966634035773986	0.0871508786803488	Up	0.126102870891774	0	0.0270683874528234	0.0266323167221532	0.024877260195513	0.251719931812494	0.342808457374547	0.087226769993405	0.264042629881154	GeneID:15444,Genbank:XM_006502775.3,MGI:MGI:1336200	hippocalcin		GO:0043204,GO:0005737,GO:0044327,GO:0005829,GO:0045762,GO:0010518,GO:0016020,GO:0019898,GO:0019900,GO:0030424,GO:0046872,GO:0031283,GO:0048839,GO:0031584,GO:0071277,GO:0032590,GO:0090314,GO:0032809,GO:0003779,GO:1901385,GO:0032839,GO:0005509,GO:1904009,GO:0042802,GO:0005515	perikaryon|cytoplasm|dendritic spine head|cytosol|positive regulation of adenylate cyclase activity|positive regulation of phospholipase activity|membrane|extrinsic component of membrane|kinase binding|axon|metal ion binding|negative regulation of guanylate cyclase activity|inner ear development|activation of phospholipase D activity|cellular response to calcium ion|dendrite membrane|positive reg…
Hpcal4	165.832585161331	220.690085218395	97.2607100900009	0.440711733804225	-1.18209278648211	2.51685146166081e-08	2.78250206410805e-06	Down	2.53567609417599	2.72135170430592	2.62761192594493	2.90844134329082	2.78146164896212	1.09085851791485	1.20198672430178	0.919818664831572	1.32225647156306	GeneID:170638,Genbank:NM_174998.4,MGI:MGI:2157521	hippocalcin-like 4		GO:0007165,GO:0008022,GO:0008150,GO:0019904,GO:0046872,GO:0005246,GO:0005509,GO:0005622	signal transduction|protein C-terminus binding|biological_process|protein domain specific binding|metal ion binding|calcium channel regulator activity|calcium ion binding|intracellular
Hpx	72.8807353686654	31.9519984927185	124.041656463599	3.88212513504801	1.95684662212257	0.000873394580906995	0.0164268850066647	Up	1.30547145044285	1.54884895353956	1.06927446219045	0.725550682592713	1.52490881414658	7.28627153976165	3.48097983449024	3.40608749422896	3.59668879621897	GeneID:15458,Genbank:NM_017371.2,MGI:MGI:105112	hemopexin		GO:0005615,GO:0006879,GO:0015232,GO:0015886,GO:0020027,GO:0020037,GO:0042168,GO:0042531,GO:0046872,GO:0051246,GO:0060332,GO:0002639,GO:0060335,GO:0002925,GO:0005576	extracellular space|cellular iron ion homeostasis|heme transporter activity|heme transport|hemoglobin metabolic process|heme binding|heme metabolic process|positive regulation of tyrosine phosphorylation of STAT protein|metal ion binding|regulation of protein metabolic process|positive regulation of response to interferon-gamma|positive regulation of immunoglobulin production|positive regulation …
Hrh1	13.3252875952444	8.04535007918322	19.9252094903209	2.47661186824871	1.30836778879893	0.0165178958405617	0.124163449349198	Up	0.0553863589799166	0.0945854150672805	0.0990738364286348	0.0779822084413374	0.091054024245015	0.115165981874997	0.273757912484487	0.180914782208544	0.225500459506345	GeneID:15465,Genbank:NM_008285.4,MGI:MGI:107619	histamine receptor H1		GO:0048511,GO:0016021,GO:0005829,GO:0050804,GO:0016907,GO:0005886,GO:0051381,GO:0019229,GO:0006954,GO:0070509,GO:0007165,GO:0007186,GO:0007197,GO:0007200,GO:0043114,GO:0007268,GO:0071420,GO:0045202,GO:0007613,GO:0071421,GO:0045429,GO:0008542,GO:0045907,GO:0010894,GO:0004871,GO:0048167,GO:0015085,GO:0004930,GO:0048245,GO:0016020,GO:0004969	rhythmic process|integral component of membrane|cytosol|modulation of chemical synaptic transmission|G-protein coupled acetylcholine receptor activity|plasma membrane|histamine binding|regulation of vasoconstriction|inflammatory response|calcium ion import|signal transduction|G-protein coupled receptor signaling pathway|adenylate cyclase-inhibiting G-protein coupled acetylcholine receptor signali…	mmu04020,mmu04080,mmu04750	Calcium signaling pathway|Neuroactive ligand-receptor interaction|Inflammatory mediator regulation of TRP channels
Hrh2	123.354798949432	64.3267103303963	197.139909723228	3.06466643033156	1.61573005417856	0.0184443079294497	0.134087308367624	Up	0.591850006193474	0.397319488531752	0.613308670699884	0.359183506234016	0.503270235691941	2.52070197706373	0.916268538902285	1.19209140944693	0.92588028417518	GeneID:15466,Genbank:XM_006516854.2,MGI:MGI:108482	histamine receptor H2		GO:0045907,GO:0003382,GO:0048167,GO:0004871,GO:0048565,GO:0004930,GO:0004969,GO:0005886,GO:0006955,GO:0048732,GO:0007165,GO:1900139,GO:0007186,GO:1901363,GO:0007613,GO:1901998,GO:0008542,GO:0001696,GO:0016020,GO:0001697,GO:0016021,GO:0001698	positive regulation of vasoconstriction|epithelial cell morphogenesis|regulation of synaptic plasticity|signal transducer activity|digestive tract development|G-protein coupled receptor activity|histamine receptor activity|plasma membrane|immune response|gland development|signal transduction|negative regulation of arachidonic acid secretion|G-protein coupled receptor signaling pathway|heterocycli…	mmu04020,mmu04080,mmu04971	Calcium signaling pathway|Neuroactive ligand-receptor interaction|Gastric acid secretion
Hsf5	7.12315605145153	3.8598700012399	11.2022636142161	2.90223857555244	1.53716611954905	0.0430664514331783	0.229051871790835	Up	0.0366844715321526	0.03758848962414	0.118116599794139	0.0258252768214819	0.048246807651904	0.122046027545452	0.181320175801413	0.155069813321609	0.128020669033287	GeneID:327992,Genbank:NM_001045527.1,MGI:MGI:2685585	heat shock transcription factor family member 5	HSF	GO:0003700,GO:0005575,GO:0005634,GO:0006351,GO:0006355,GO:0008150,GO:0034605,GO:0043565,GO:0000978,GO:0043618,GO:0003674,GO:0061408,GO:0003677	DNA binding transcription factor activity|cellular_component|nucleus|transcription, DNA-templated|regulation of transcription, DNA-templated|biological_process|cellular response to heat|sequence-specific DNA binding|RNA polymerase II proximal promoter sequence-specific DNA binding|regulation of transcription from RNA polymerase II promoter in response to stress|molecular_function|positive regulat…
Hsh2d	116.092860414144	69.9218635446392	173.806606501024	2.48572617619185	1.31366738005571	0.0032988195193245	0.0424793300460742	Up	3.73552732973119	2.55172146705591	4.45468319223609	3.11187207048336	2.49739261208442	10.2011300366526	4.51331820451975	10.0006737894153	5.50415722175115	GeneID:209488,Genbank:NM_197944.1,MGI:MGI:2676364	hematopoietic SH2 domain containing		GO:0005737,GO:0005739,GO:0005829,GO:0007165,GO:0035591,GO:0042110,GO:0051902,GO:0002903,GO:0005070	cytoplasm|mitochondrion|cytosol|signal transduction|signaling adaptor activity|T cell activation|negative regulation of mitochondrial depolarization|negative regulation of B cell apoptotic process|SH3/SH2 adaptor activity
Hspa1a	233.510792545895	139.555696292741	350.954662862337	2.51479998441735	1.33044365928953	0.000481975303032124	0.0104529835158797	Up	2.41684850367904	4.67352012200986	1.4237313955172	1.82295257277583	3.90752585018071	5.19165612045582	7.65695402147237	9.7205163324173	4.71388757963668	GeneID:193740,Genbank:NM_010479.2,MGI:MGI:96244	heat shock protein 1A		GO:0005524,GO:0005634,GO:0005737,GO:0005739,GO:0016324,GO:0005813,GO:0016607,GO:0005814,GO:0016887,GO:0005829,GO:0019899,GO:0031072,GO:0044183,GO:0031249,GO:0045121,GO:0031625,GO:0045296,GO:0047485,GO:0048471,GO:0051059,GO:0051082,GO:0000151,GO:0000723,GO:0051085,GO:0001106,GO:0051787,GO:0001664,GO:0002020,GO:0003725,GO:0005102,GO:0005515,GO:0006281,GO:0006986,GO:0008180,GO:0009408,GO:0031982,GO:…	ATP binding|nucleus|cytoplasm|mitochondrion|apical plasma membrane|centrosome|nuclear speck|centriole|ATPase activity|cytosol|enzyme binding|heat shock protein binding|protein binding involved in protein folding|denatured protein binding|membrane raft|ubiquitin protein ligase binding|cadherin binding|protein N-terminus binding|perinuclear region of cytoplasm|NF-kappaB binding|unfolded protein bin…	mmu03040,mmu04141,mmu04010,mmu04144,mmu04612,mmu04915,mmu04213,mmu05020,mmu05134,mmu05162,mmu05164,mmu05169,mmu05145	Spliceosome|Protein processing in endoplasmic reticulum|MAPK signaling pathway|Endocytosis|Antigen processing and presentation|Estrogen signaling pathway|Longevity regulating pathway - multiple species|Prion diseases|Legionellosis|Measles|Influenza A|Epstein-Barr virus infection|Toxoplasmosis
Hspa1l	22.6204650272091	15.1770546003983	31.9247280607227	2.10348640769105	1.07278249572967	0.0137112611724262	0.110823193205382	Up	0.252644360464912	0.409877965118884	0.361539505456842	0.400179506920701	0.373807874937796	0.735459974686939	0.85851161499017	0.655338515428712	0.612272764941807	GeneID:15482,Genbank:NM_013558.2,MGI:MGI:96231	heat shock protein 1-like		GO:0042623,GO:0031072,GO:0005524,GO:0044183,GO:0005634,GO:0044297,GO:0031625,GO:0005737,GO:0051082,GO:0005829,GO:0006986,GO:0007275,GO:0007283,GO:0031982,GO:0007339,GO:0051085,GO:0034605,GO:0008180,GO:0051787,GO:0034620,GO:0000166,GO:0072562,GO:0042026,GO:0016887,GO:0002199,GO:1903955,GO:0030154	ATPase activity, coupled|heat shock protein binding|ATP binding|protein binding involved in protein folding|nucleus|cell body|ubiquitin protein ligase binding|cytoplasm|unfolded protein binding|cytosol|response to unfolded protein|multicellular organism development|spermatogenesis|vesicle|binding of sperm to zona pellucida|chaperone cofactor-dependent protein refolding|cellular response to heat|C…	mmu03040,mmu04141,mmu04010,mmu04144,mmu04612,mmu04915,mmu04213,mmu05134,mmu05162,mmu05164,mmu05169,mmu05145	Spliceosome|Protein processing in endoplasmic reticulum|MAPK signaling pathway|Endocytosis|Antigen processing and presentation|Estrogen signaling pathway|Longevity regulating pathway - multiple species|Legionellosis|Measles|Influenza A|Epstein-Barr virus infection|Toxoplasmosis
Hspb7	633.080812298522	332.396528370557	1008.93616720848	3.03533906372124	1.60185768228885	0.00215226119415997	0.0315654158452325	Up	5.63920375934754	7.22741918414679	7.60981556159261	8.1661148719268	5.72550862395692	14.1854366775893	36.6569064588264	12.8964527334758	16.4103257600126	GeneID:29818,Genbank:NM_013868.4,MGI:MGI:1352494	heat shock protein family, member 7 (cardiovascular)		GO:0005739,GO:0009408,GO:0015629,GO:0016235,GO:0031005,GO:0005634,GO:0005654,GO:0005737	mitochondrion|response to heat|actin cytoskeleton|aggresome|filamin binding|nucleus|nucleoplasm|cytoplasm
Htr6	5.21702747549922	1.85777899014364	9.41608808219369	5.06846515766961	2.3415489336871	0.0119776309776406	0.101505245061049	Up	0.0275207997529437	0.0140994984084054	0.0590742831988006	0.0435919489947449	0	0.171673674740862	0.153030302635104	0.111045933978072	0.112048401530081	GeneID:15565,Genbank:XM_011250196.2,MGI:MGI:1196627	5-hydroxytryptamine (serotonin) receptor 6		GO:0032008,GO:0014053,GO:0004993,GO:0014054,GO:0033603,GO:0014058,GO:0005515,GO:0060291,GO:0005886,GO:0005887,GO:0005929,GO:0007165,GO:0016020,GO:0007186,GO:0016021,GO:0007187,GO:0021795,GO:0030425,GO:0007268,GO:0004871,GO:0007612,GO:0004930,GO:0030594,GO:0014050	positive regulation of TOR signaling|negative regulation of gamma-aminobutyric acid secretion|G-protein coupled serotonin receptor activity|positive regulation of gamma-aminobutyric acid secretion|positive regulation of dopamine secretion|negative regulation of acetylcholine secretion, neurotransmission|protein binding|long-term synaptic potentiation|plasma membrane|integral component of plasma m…	mmu04020,mmu04024,mmu04080,mmu04726	Calcium signaling pathway|cAMP signaling pathway|Neuroactive ligand-receptor interaction|Serotonergic synapse
I830127L07Rik	180.044898336637	94.9500621489421	286.413443571255	3.01646399264043	1.59285836109834	0.0480439381448968	0.244756438993755	Up	8.56991481720905	2.19527596236524	8.86129426369265	4.02818580407589	4.32971711258886	29.2719494806989	8.52335272436284	16.3860821443726	7.53756226883756	GeneID:546643,Genbank:XM_006521615.1,MGI:MGI:3612406	RIKEN cDNA I830127L07 gene
Icam5	21.1036069055328	14.1967774923156	29.7371436720544	2.09464039907299	1.06670258807546	0.0217673687239819	0.149142024957707	Up	0.23870740630781	0.436767661125571	0.128098284283784	0.270074197745779	0.285913300275192	0.744523741980616	0.252826724004788	0.550388633197823	0.575191456642515	GeneID:15898,Genbank:NM_008319.2,MGI:MGI:109430	intercellular adhesion molecule 5, telencephalin		GO:0005887,GO:0006909,GO:0007155,GO:0016020,GO:0016021,GO:0098609,GO:0005178,GO:0005515,GO:0005886	integral component of plasma membrane|phagocytosis|cell adhesion|membrane|integral component of membrane|cell-cell adhesion|integrin binding|protein binding|plasma membrane
Icos	154.492488206387	103.654610552171	218.039835274156	2.10352278700051	1.07280744658998	0.0233480704826948	0.156338262888567	Up	1.33552965188812	1.24734021426383	1.49680254634525	1.36036536629308	1.45724536710118	4.27607917639634	2.30746993598326	2.60244778758566	1.56731580582175	GeneID:54167,Genbank:XM_006496138.1,MGI:MGI:1858745	inducible T cell co-stimulator		GO:0009897,GO:0016020,GO:0016021,GO:0031295,GO:0098609,GO:0002517,GO:0005515,GO:0005887	external side of plasma membrane|membrane|integral component of membrane|T cell costimulation|cell-cell adhesion|T cell tolerance induction|protein binding|integral component of plasma membrane	mmu04514,mmu04660,mmu04672,mmu05340	Cell adhesion molecules (CAMs)|T cell receptor signaling pathway|Intestinal immune network for IgA production|Primary immunodeficiency
Ier2	2118.73727806992	838.199515726038	3719.40948099976	4.43737965868192	2.1497079942817	5.51612312932542e-42	7.69329449675379e-39	Up	46.835898762205	30.704066371416	30.1891128688036	26.3515050146912	23.4945944961314	117.489368541665	159.215137720031	114.151759715522	140.791277506774	GeneID:15936,Genbank:NM_010499.4,MGI:MGI:104815	immediate early response 2		GO:0005634,GO:0005654,GO:0005737,GO:0030182,GO:0045944,GO:0048870,GO:0071774,GO:0000977,GO:0001228,GO:0003677	nucleus|nucleoplasm|cytoplasm|neuron differentiation|positive regulation of transcription by RNA polymerase II|cell motility|response to fibroblast growth factor|RNA polymerase II regulatory region sequence-specific DNA binding|transcriptional activator activity, RNA polymerase II transcription regulatory region sequence-specific DNA binding|DNA binding
Ier3	2993.84143026752	1971.65069564361	4271.57984854741	2.166499298271	1.11536576932102	9.66737018372091e-15	3.07507173335165e-12	Up	107.800045690986	93.2978038535793	114.997237921043	100.042123201458	101.685458701542	218.525231813661	188.194123475316	213.06250912268	226.435207675843	GeneID:15937,Genbank:NM_133662.2,MGI:MGI:104814	immediate early response 3		GO:1901029,GO:0005634,GO:2000377,GO:2001020,GO:0006282,GO:0007095,GO:0008630,GO:0016020,GO:0016021,GO:0043066,GO:0045732,GO:0045820,GO:0001562,GO:0046822,GO:0003085,GO:0050728,GO:0005515	negative regulation of mitochondrial outer membrane permeabilization involved in apoptotic signaling pathway|nucleus|regulation of reactive oxygen species metabolic process|regulation of response to DNA damage stimulus|regulation of DNA repair|mitotic G2 DNA damage checkpoint|intrinsic apoptotic signaling pathway in response to DNA damage|membrane|integral component of membrane|negative regulatio…
Ifi203	3709.15668245318	2407.58472917903	5336.12162404587	2.21637957716464	1.1482049784982	0.021672491398294	0.148617224486562	Up	20.0690616678409	19.3116539284823	23.391770265149	19.345766067581	21.4003324076828	53.3915442272542	20.3165335371588	67.6844100301363	29.4484072160634	GeneID:15950,Genbank:XM_011238761.2,MGI:MGI:96428	interferon activated gene 203		GO:0003690,GO:0005634,GO:0005730,GO:0005829,GO:0008134,GO:0035458,GO:0042802,GO:0000978,GO:0001047,GO:0001078	double-stranded DNA binding|nucleus|nucleolus|cytosol|transcription factor binding|cellular response to interferon-beta|identical protein binding|RNA polymerase II proximal promoter sequence-specific DNA binding|core promoter binding|transcriptional repressor activity, RNA polymerase II proximal promoter sequence-specific DNA binding
Ifi204	1191.50413205501	270.832314989517	2342.34390338689	8.64868693190307	3.11248111533574	0.00370741851114097	0.0461037071505466	Up	7.1091086344639	3.74864505517344	8.4331195918435	6.3875749791298	6.04865256887797	93.3866539505769	15.4114736504963	67.4112442691141	24.1563383255459	GeneID:15951,Genbank:XM_006496675.3,MGI:MGI:96429	interferon activated gene 204		GO:0048839,GO:0007275,GO:0003690,GO:0008134,GO:0016607,GO:0003712,GO:0005515,GO:0005634,GO:0005654,GO:0005730,GO:0035457,GO:0035458,GO:0005737,GO:0042405,GO:0005829,GO:0042771,GO:0006351,GO:0000978,GO:0042802,GO:0006355,GO:0001047,GO:0045669,GO:0006357,GO:0001078	inner ear development|multicellular organism development|double-stranded DNA binding|transcription factor binding|nuclear speck|transcription cofactor activity|protein binding|nucleus|nucleoplasm|nucleolus|cellular response to interferon-alpha|cellular response to interferon-beta|cytoplasm|nuclear inclusion body|cytosol|intrinsic apoptotic signaling pathway in response to DNA damage by p53 class …	mmu04621	NOD-like receptor signaling pathway
Ifi205	751.946191634034	142.515116548479	1513.73503549098	10.6215752556751	3.40892583890324	0.00333522792020216	0.042765924626015	Up	6.46197079753906	3.52054772565241	4.16124854302649	5.3590891707437	5.78324582707544	93.2034792781735	12.736871158876	67.047265039444	23.0641973835928	GeneID:226695,Genbank:NM_172648.3,MGI:MGI:101847	interferon activated gene 205		GO:0003690,GO:0005634,GO:0005730,GO:0005829,GO:0006351,GO:0006355,GO:0008134,GO:0035458,GO:0042802,GO:0000978,GO:0001047,GO:0001078	double-stranded DNA binding|nucleus|nucleolus|cytosol|transcription, DNA-templated|regulation of transcription, DNA-templated|transcription factor binding|cellular response to interferon-beta|identical protein binding|RNA polymerase II proximal promoter sequence-specific DNA binding|core promoter binding|transcriptional repressor activity, RNA polymerase II proximal promoter sequence-specific DNA…
Ifi27l2b	8.31035412028457	4.01495012179024	13.6796091184025	3.40716788588717	1.76857303700556	0.0144083476520309	0.114454182156314	Up	0.182402430649555	0.327070427204849	0.146824759923476	0.192612557890083	0.179919485396069	0.853364432512311	0.450779845131406	0.630849034284141	0.689589361626835	GeneID:217845,Genbank:NM_145449.2,MGI:MGI:1916390	interferon, alpha-inducible protein 27 like 2B		GO:0006919,GO:0008150,GO:0016020,GO:0016021,GO:0097190,GO:0003674,GO:0005575,GO:0005739	activation of cysteine-type endopeptidase activity involved in apoptotic process|biological_process|membrane|integral component of membrane|apoptotic signaling pathway|molecular_function|cellular_component|mitochondrion
Ifi35	1853.23193692597	1210.34746883876	2656.83752203499	2.19510313396535	1.13428872443714	0.0125858656939408	0.104868718243034	Up	54.172013059282	43.2104010193364	53.6469963185593	52.5458742141814	51.1851091890927	152.380141428174	51.4630655731775	122.792715810245	88.022493650734	GeneID:70110,Genbank:NM_027320.4,MGI:MGI:1917360	interferon-induced protein 35		GO:0003674,GO:0005634,GO:0008150	molecular_function|nucleus|biological_process
Ifi44	1617.68690605618	636.88555139254	2843.68859938573	4.46499154073766	2.15865744205481	0.00781509648607289	0.0757730023470521	Up	12.0426204288468	10.6738389085454	11.7993976166989	13.7133817911009	14.4302818273727	66.8569523396874	10.69081583122	92.7908124272228	37.2074097081068	GeneID:99899,Genbank:NM_133871.2,MGI:MGI:2443016	interferon-induced protein 44		GO:0003674,GO:0005737,GO:0008150	molecular_function|cytoplasm|biological_process
Ifi47	3310.22723145768	1178.70672861799	5974.6278600073	5.06879931618989	2.34164404590233	0.0315064791763924	0.190796250483357	Up	45.2878821836112	22.904330480808	30.0635791541606	38.3010023522266	31.0432615332718	318.805732060131	31.2732716328962	183.915109624962	83.414910022902	GeneID:15953,Genbank:NM_001271677.1,MGI:MGI:99448	interferon gamma inducible protein 47		GO:0006952,GO:0035458,GO:0003924,GO:0005783,GO:0005789	defense response|cellular response to interferon-beta|GTPase activity|endoplasmic reticulum|endoplasmic reticulum membrane	mmu04668	TNF signaling pathway
Ifih1	2133.9438675159	1140.30800113684	3375.98870048972	2.96059371426317	1.56588652137172	0.0117523842201894	0.100108706674375	Up	11.5884020297054	11.4766365911441	10.5306877591562	12.6179929812372	11.6530416966907	47.1869058697132	11.1658559412948	45.4438166411615	22.9217851665541	GeneID:71586,Genbank:NM_001164477.1,MGI:MGI:1918836	interferon induced with helicase C domain 1		GO:0071360,GO:0032728,GO:0003723,GO:1902741,GO:0035549,GO:0003725,GO:1904469,GO:0039530,GO:0003727,GO:2000778,GO:0004386,GO:0005515,GO:0005524,GO:0005634,GO:0042802,GO:0005737,GO:0043021,GO:0008270,GO:0045087,GO:0009615,GO:0046872,GO:0016787,GO:0000166,GO:0051607,GO:0016925,GO:0002376,GO:0060760,GO:0032727,GO:0003677	cellular response to exogenous dsRNA|positive regulation of interferon-beta production|RNA binding|positive regulation of interferon-alpha secretion|positive regulation of interferon-beta secretion|double-stranded RNA binding|positive regulation of tumor necrosis factor secretion|MDA-5 signaling pathway|single-stranded RNA binding|positive regulation of interleukin-6 secretion|helicase activity|p…	mmu04622,mmu05162,mmu05164,mmu05161,mmu05168	RIG-I-like receptor signaling pathway|Measles|Influenza A|Hepatitis B|Herpes simplex infection
Ifit1	6422.73945968552	1029.24295982217	13164.6100845147	12.7905757905687	3.67700930605768	7.75968000348511e-05	0.00236853128187186	Up	22.4541506210203	17.5962862538214	21.4100889020331	25.5020888519187	24.7150581957546	357.323981446885	43.4171435892308	426.535334194528	231.133989993798	GeneID:15957,Genbank:NM_008331.3,MGI:MGI:99450	interferon-induced protein with tetratricopeptide repeats 1		GO:0005515,GO:0005737,GO:0005829,GO:0009615,GO:0035457,GO:0035458,GO:0045087,GO:0051607,GO:0002376,GO:0003723	protein binding|cytoplasm|cytosol|response to virus|cellular response to interferon-alpha|cellular response to interferon-beta|innate immune response|defense response to virus|immune system process|RNA binding	mmu05160,mmu05168	Hepatitis C|Herpes simplex infection
Ifit1bl1	700.477771665854	215.976641551697	1306.10418430855	6.04743260625209	2.59632278662477	0.00210499256139891	0.0310542067784569	Up	4.04725599524981	3.37467836623612	5.06481543738605	4.10077598173091	3.34565878398644	29.2533767485553	4.81886269346283	38.7438655276669	16.5256819413339	GeneID:667373,Genbank:NM_001101605.1,MGI:MGI:3650685	interferon induced protein with tetratricpeptide repeats 1B like 1		GO:0005829,GO:0051607,GO:0003723,GO:0005737	cytosol|defense response to virus|RNA binding|cytoplasm	mmu05160,mmu05168	Hepatitis C|Herpes simplex infection
Ifit2	5214.39181457182	848.336633721657	10671.9607906345	12.5798655467896	3.65304459770739	0.00346010327117841	0.043778878164505	Up	11.1683281741976	10.3817774059717	10.9980035107233	11.3679464965104	11.0617278269353	236.75490825762	10.9122842350431	186.680457658929	70.0612244808567	GeneID:15958,Genbank:XM_006526705.2,MGI:MGI:99449	interferon-induced protein with tetratricopeptide repeats 2		GO:0005737,GO:0005783,GO:0005829,GO:0006915,GO:0009615,GO:0032091,GO:0035457,GO:0043065,GO:0045087,GO:0051607,GO:0002376,GO:0003723	cytoplasm|endoplasmic reticulum|cytosol|apoptotic process|response to virus|negative regulation of protein binding|cellular response to interferon-alpha|positive regulation of apoptotic process|innate immune response|defense response to virus|immune system process|RNA binding
Ifit3	10607.0632232708	1881.01997305561	21514.6172860397	11.4377399465304	3.51573010416718	0.00036128250379322	0.00830798120935305	Up	42.0651911809361	34.5362026761474	35.8063555538106	48.1886578355327	41.454928503096	617.690098081558	67.520631884455	701.482399247503	320.571540300035	GeneID:15959,Genbank:XM_011247153.1,MGI:MGI:1101055	interferon-induced protein with tetratricopeptide repeats 3		GO:0005737,GO:0005739,GO:0005829,GO:0035457,GO:0035458,GO:0035634,GO:0042802,GO:0045087,GO:0051607,GO:0002376,GO:0003723,GO:0005515	cytoplasm|mitochondrion|cytosol|cellular response to interferon-alpha|cellular response to interferon-beta|response to stilbenoid|identical protein binding|innate immune response|defense response to virus|immune system process|RNA binding|protein binding
Ifit3b	2625.33970713072	449.479775352655	5345.16462185331	11.8918912817814	3.57190627387861	0.000228861423065418	0.00563788921412919	Up	10.8257264435739	9.07357676082482	11.0598175691429	14.3972524757863	11.9517228313909	161.112417327884	21.9966006945831	222.507292102411	100.112733431999	GeneID:667370,Genbank:XM_006527264.3,MGI:MGI:3698419	interferon-induced protein with tetratricopeptide repeats 3B		GO:0005829,GO:0042802,GO:0051607,GO:0003723,GO:0005737,GO:0005739	cytosol|identical protein binding|defense response to virus|RNA binding|cytoplasm|mitochondrion
Ifitm3	12208.6161592788	8092.48145599621	17353.7845383821	2.14443303117163	1.10059626253202	0.0261628941612179	0.168571227447421	Up	784.875477574484	603.785997081985	736.187956350257	760.287541198819	689.597652619621	2139.21387162717	672.098488308789	1782.73426388299	1080.22773691379	GeneID:66141,Genbank:NM_025378.2,MGI:MGI:1913391	interferon induced transmembrane protein 3		GO:0051607,GO:0045071,GO:0016021,GO:0005764,GO:0031410,GO:0005768,GO:0060337,GO:0045087,GO:0032897,GO:0005783,GO:0045177,GO:0005886,GO:0006898,GO:0034341,GO:0008285,GO:0046597,GO:0009607,GO:0035455,GO:0009615,GO:0002376,GO:0035456,GO:0009986,GO:0005634,GO:0016020,GO:0005737	defense response to virus|negative regulation of viral genome replication|integral component of membrane|lysosome|cytoplasmic vesicle|endosome|type I interferon signaling pathway|innate immune response|negative regulation of viral transcription|endoplasmic reticulum|apical part of cell|plasma membrane|receptor-mediated endocytosis|response to interferon-gamma|negative regulation of cell prolifera…
Ifitm6	278.825335948577	158.946318431448	428.674107844988	2.69697412356154	1.43134167953105	0.0463511957465711	0.239360162370003	Up	17.9507087076167	8.85948888900803	29.4536077238974	14.1918249966656	13.8128113245268	77.0346742894708	26.7103722929642	39.6554501541921	23.1771837482371	GeneID:213002,Genbank:NM_001033632.1,MGI:MGI:2686976	interferon induced transmembrane protein 6		GO:0008150,GO:0034341,GO:0035455,GO:0035456,GO:0045071,GO:0046597,GO:0051607,GO:0060337,GO:0003674,GO:0005575,GO:0005886	biological_process|response to interferon-gamma|response to interferon-alpha|response to interferon-beta|negative regulation of viral genome replication|negative regulation of viral entry into host cell|defense response to virus|type I interferon signaling pathway|molecular_function|cellular_component|plasma membrane
Ifna1	1.1858746473983	0	2.66821795664618	Inf	Inf	0.0491245417611658	0.247675277205117	Up	0	0	0	0	0	0.55643353348025	0	0.102835770939593	0.311292363649361	GeneID:15962,Genbank:NM_010502.2,MGI:MGI:107668	interferon alpha 1		GO:0030183,GO:0002323,GO:0033141,GO:0042100,GO:0005125,GO:0005126,GO:0005132,GO:0005576,GO:0042742,GO:0005615,GO:0043330,GO:0050691,GO:0005622,GO:0051607,GO:0006952,GO:0002250,GO:0060337,GO:0006959,GO:0002286,GO:0019221	B cell differentiation|natural killer cell activation involved in immune response|positive regulation of peptidyl-serine phosphorylation of STAT protein|B cell proliferation|cytokine activity|cytokine receptor binding|type I interferon receptor binding|extracellular region|defense response to bacterium|extracellular space|response to exogenous dsRNA|regulation of defense response to virus by host…	mmu04630,mmu04151,mmu04060,mmu04217,mmu04620,mmu04621,mmu04622,mmu04623,mmu04650,mmu05200,mmu05320,mmu05152,mmu05162,mmu05164,mmu05161,mmu05160,mmu05168,mmu05167,mmu05165	Jak-STAT signaling pathway|PI3K-Akt signaling pathway|Cytokine-cytokine receptor interaction|Necroptosis|Toll-like receptor signaling pathway|NOD-like receptor signaling pathway|RIG-I-like receptor signaling pathway|Cytosolic DNA-sensing pathway|Natural killer cell mediated cytotoxicity|Pathways in cancer|Autoimmune thyroid disease|Tuberculosis|Measles|Influenza A|Hepatitis B|Hepatitis C|Herpes s…
Ifna2	12.9495310205502	0	29.1364447962379	Inf	Inf	0.024607295458965	0.161533263564987	Up	0	0	0	0	0	8.74562024873146	0.219292987487573	0.920676273857091	0.309662560698317	GeneID:15965,Genbank:NM_010503.2,MGI:MGI:107666	interferon alpha 2		GO:0051607,GO:0005125,GO:0005126,GO:0005132,GO:0005576,GO:0005615,GO:0006952,GO:0006959,GO:0019221,GO:0030183,GO:0033141,GO:0042100,GO:0002250,GO:0043330,GO:0002286,GO:0045087,GO:0002323	defense response to virus|cytokine activity|cytokine receptor binding|type I interferon receptor binding|extracellular region|extracellular space|defense response|humoral immune response|cytokine-mediated signaling pathway|B cell differentiation|positive regulation of peptidyl-serine phosphorylation of STAT protein|B cell proliferation|adaptive immune response|response to exogenous dsRNA|T cell a…	mmu04630,mmu04151,mmu04060,mmu04217,mmu04620,mmu04621,mmu04622,mmu04623,mmu04650,mmu05200,mmu05320,mmu05152,mmu05162,mmu05164,mmu05161,mmu05160,mmu05168,mmu05167,mmu05165	Jak-STAT signaling pathway|PI3K-Akt signaling pathway|Cytokine-cytokine receptor interaction|Necroptosis|Toll-like receptor signaling pathway|NOD-like receptor signaling pathway|RIG-I-like receptor signaling pathway|Cytosolic DNA-sensing pathway|Natural killer cell mediated cytotoxicity|Pathways in cancer|Autoimmune thyroid disease|Tuberculosis|Measles|Influenza A|Hepatitis B|Hepatitis C|Herpes s…
Ifna4	54.6170715078132	0	122.88841089258	Inf	Inf	0.00388919707824555	0.0477420665035003	Up	0	0	0	0	0	31.0272176821052	0.292674414201194	5.27911581873129	1.83681829482542	GeneID:15967,Genbank:NM_010504.2,MGI:MGI:107664	interferon alpha 4		GO:0043330,GO:0002323,GO:0045087,GO:0005125,GO:0051607,GO:0005126,GO:0005132,GO:0005576,GO:0005615,GO:0006952,GO:0006959,GO:0019221,GO:0030183,GO:0002250,GO:0033141,GO:0002286,GO:0042100	response to exogenous dsRNA|natural killer cell activation involved in immune response|innate immune response|cytokine activity|defense response to virus|cytokine receptor binding|type I interferon receptor binding|extracellular region|extracellular space|defense response|humoral immune response|cytokine-mediated signaling pathway|B cell differentiation|adaptive immune response|positive regulatio…	mmu04630,mmu04151,mmu04060,mmu04217,mmu04620,mmu04621,mmu04622,mmu04623,mmu04650,mmu05200,mmu05320,mmu05152,mmu05162,mmu05164,mmu05161,mmu05160,mmu05168,mmu05167,mmu05165	Jak-STAT signaling pathway|PI3K-Akt signaling pathway|Cytokine-cytokine receptor interaction|Necroptosis|Toll-like receptor signaling pathway|NOD-like receptor signaling pathway|RIG-I-like receptor signaling pathway|Cytosolic DNA-sensing pathway|Natural killer cell mediated cytotoxicity|Pathways in cancer|Autoimmune thyroid disease|Tuberculosis|Measles|Influenza A|Hepatitis B|Hepatitis C|Herpes s…
Ifna5	13.2090322036087	0	29.7203224581195	Inf	Inf	0.00618265984063066	0.0648846666584714	Up	0	0	0	0	0	7.79006946872349	0.110223580552964	1.95387964785227	0.726348848515176	GeneID:15968,Genbank:NM_010505.2,MGI:MGI:107663	interferon alpha 5		GO:0005125,GO:0005132,GO:0005615,GO:0006959,GO:0019221,GO:0030183,GO:0033141,GO:0042100,GO:0043330,GO:0045087,GO:0002250,GO:0002286,GO:0002323	cytokine activity|type I interferon receptor binding|extracellular space|humoral immune response|cytokine-mediated signaling pathway|B cell differentiation|positive regulation of peptidyl-serine phosphorylation of STAT protein|B cell proliferation|response to exogenous dsRNA|innate immune response|adaptive immune response|T cell activation involved in immune response|natural killer cell activatio…	mmu04630,mmu04151,mmu04060,mmu04217,mmu04620,mmu04621,mmu04622,mmu04623,mmu04650,mmu05200,mmu05320,mmu05152,mmu05162,mmu05164,mmu05161,mmu05160,mmu05168,mmu05167,mmu05165	Jak-STAT signaling pathway|PI3K-Akt signaling pathway|Cytokine-cytokine receptor interaction|Necroptosis|Toll-like receptor signaling pathway|NOD-like receptor signaling pathway|RIG-I-like receptor signaling pathway|Cytosolic DNA-sensing pathway|Natural killer cell mediated cytotoxicity|Pathways in cancer|Autoimmune thyroid disease|Tuberculosis|Measles|Influenza A|Hepatitis B|Hepatitis C|Herpes s…
Ifna6	3.78621286352651	0	8.51897894293464	Inf	Inf	0.00192171545168473	0.0288678584091728	Up	0	0	0	0	0	1.5580138937447	0	1.23402925127512	0.311292363649361	GeneID:15969,Genbank:NM_206871.1,MGI:MGI:107662	interferon alpha 6		GO:0045087,GO:0005125,GO:0051607,GO:0005126,GO:0005132,GO:0005576,GO:0005615,GO:0006952,GO:0006959,GO:0019221,GO:0030183,GO:0033141,GO:0002250,GO:0042100,GO:0002286,GO:0043330,GO:0002323	innate immune response|cytokine activity|defense response to virus|cytokine receptor binding|type I interferon receptor binding|extracellular region|extracellular space|defense response|humoral immune response|cytokine-mediated signaling pathway|B cell differentiation|positive regulation of peptidyl-serine phosphorylation of STAT protein|adaptive immune response|B cell proliferation|T cell activa…	mmu04630,mmu04151,mmu04060,mmu04217,mmu04620,mmu04621,mmu04622,mmu04623,mmu04650,mmu05200,mmu05320,mmu05152,mmu05162,mmu05164,mmu05161,mmu05160,mmu05168,mmu05167,mmu05165	Jak-STAT signaling pathway|PI3K-Akt signaling pathway|Cytokine-cytokine receptor interaction|Necroptosis|Toll-like receptor signaling pathway|NOD-like receptor signaling pathway|RIG-I-like receptor signaling pathway|Cytosolic DNA-sensing pathway|Natural killer cell mediated cytotoxicity|Pathways in cancer|Autoimmune thyroid disease|Tuberculosis|Measles|Influenza A|Hepatitis B|Hepatitis C|Herpes s…
Ifnab	3.28036572195994	0	7.38082287440987	Inf	Inf	0.000112022120059904	0.00314895047876917	Up	0	0	0	0	0	0.662737253309312	0.843950698860758	0.349948593645183	0.529661633672047	GeneID:15974,Genbank:NM_008336.2,MGI:MGI:1097683	interferon alpha B		GO:0005125,GO:0005132,GO:0005615,GO:0006959,GO:0019221,GO:0030183,GO:0033141,GO:0042100,GO:0043330,GO:0045087,GO:0002250,GO:0002286,GO:0002323	cytokine activity|type I interferon receptor binding|extracellular space|humoral immune response|cytokine-mediated signaling pathway|B cell differentiation|positive regulation of peptidyl-serine phosphorylation of STAT protein|B cell proliferation|response to exogenous dsRNA|innate immune response|adaptive immune response|T cell activation involved in immune response|natural killer cell activatio…	mmu04630,mmu04151,mmu04060,mmu04217,mmu04620,mmu04621,mmu04622,mmu04623,mmu04650,mmu05200,mmu05320,mmu05152,mmu05162,mmu05164,mmu05161,mmu05160,mmu05168,mmu05167,mmu05165	Jak-STAT signaling pathway|PI3K-Akt signaling pathway|Cytokine-cytokine receptor interaction|Necroptosis|Toll-like receptor signaling pathway|NOD-like receptor signaling pathway|RIG-I-like receptor signaling pathway|Cytosolic DNA-sensing pathway|Natural killer cell mediated cytotoxicity|Pathways in cancer|Autoimmune thyroid disease|Tuberculosis|Measles|Influenza A|Hepatitis B|Hepatitis C|Herpes s…
Ifnb1	146.121070593705	0.177858109719441	328.550086198686	1847.2595189331	10.8511708474506	0.000167452461159462	0.00434346290884437	Up	0.0660320487578746	0	0	0	0	59.0672261813099	1.30550526577018	17.356541287415	9.44792537465658	GeneID:15977,Genbank:NM_010510.1,MGI:MGI:107657	interferon beta 1, fibroblast		GO:0005126,GO:0005132,GO:0005576,GO:0005615,GO:0006952,GO:0045071,GO:0006959,GO:0045087,GO:0045581,GO:0008811,GO:0045671,GO:0045944,GO:0051607,GO:0060337,GO:0071359,GO:0071549,GO:0098586,GO:0002250,GO:0002281,GO:0002286,GO:0002312,GO:0002323,GO:0005125,GO:0019221,GO:0030183,GO:0033141,GO:0035458,GO:0042100,GO:2000552,GO:0042742,GO:2001235,GO:0043330	cytokine receptor binding|type I interferon receptor binding|extracellular region|extracellular space|defense response|negative regulation of viral genome replication|humoral immune response|innate immune response|negative regulation of T cell differentiation|chloramphenicol O-acetyltransferase activity|negative regulation of osteoclast differentiation|positive regulation of transcription by RNA …	mmu04630,mmu04151,mmu04060,mmu04217,mmu04620,mmu04621,mmu04622,mmu04623,mmu04650,mmu04380,mmu05152,mmu05162,mmu05164,mmu05161,mmu05160,mmu05168,mmu05167,mmu05165,mmu05142	Jak-STAT signaling pathway|PI3K-Akt signaling pathway|Cytokine-cytokine receptor interaction|Necroptosis|Toll-like receptor signaling pathway|NOD-like receptor signaling pathway|RIG-I-like receptor signaling pathway|Cytosolic DNA-sensing pathway|Natural killer cell mediated cytotoxicity|Osteoclast differentiation|Tuberculosis|Measles|Influenza A|Hepatitis B|Hepatitis C|Herpes simplex infection|Ka…
Ifnl2	22.7087684592147	0	51.0947290332331	Inf	Inf	0.00303835714950961	0.0398902631989564	Up	0	0	0	0	0	10.3004204844517	0	2.14160015529139	1.60069145042973	GeneID:330496,Genbank:XM_006540121.1,MGI:MGI:3647279	interferon lambda 2		GO:0005576,GO:0005615,GO:0007259,GO:0045087,GO:0050778,GO:0050863,GO:0051607,GO:0002385,GO:0005102,GO:0005125	extracellular region|extracellular space|JAK-STAT cascade|innate immune response|positive regulation of immune response|regulation of T cell activation|defense response to virus|mucosal immune response|signaling receptor binding|cytokine activity	mmu04630,mmu04060	Jak-STAT signaling pathway|Cytokine-cytokine receptor interaction
Ifnl3	22.0067411858702	0	49.515167668208	Inf	Inf	0.0169165253628967	0.126158606391514	Up	0	0	0	0	0	11.2087854453679	0.08223487030784	1.07412231949994	0.619325121396634	GeneID:338374,Genbank:XM_006540130.1,MGI:MGI:2450574	interferon lambda 3		GO:0005576,GO:0005615,GO:0007259,GO:0045087,GO:0050778,GO:0050863,GO:0051607,GO:0005102,GO:0005125	extracellular region|extracellular space|JAK-STAT cascade|innate immune response|positive regulation of immune response|regulation of T cell activation|defense response to virus|signaling receptor binding|cytokine activity	mmu04630,mmu04060	Jak-STAT signaling pathway|Cytokine-cytokine receptor interaction
Ifrd1	1959.6667187382	1112.62466714217	3018.46928323324	2.71292680485533	1.43985012403086	2.02290633112851e-18	1.01881429693586e-15	Up	36.0616435441133	33.0774155020782	34.2263661401278	36.8089121075257	35.1565002717172	101.786891017624	82.7204907644376	84.9873091320765	88.425201425398	GeneID:15982,Genbank:NM_013562.2,MGI:MGI:1316717	interferon-related developmental regulator 1		GO:0007275,GO:0014706,GO:0030154,GO:0030517,GO:0042692,GO:0043403,GO:0045944,GO:0048671,GO:0051090,GO:0051091,GO:0061629,GO:0005634,GO:0005737	multicellular organism development|striated muscle tissue development|cell differentiation|negative regulation of axon extension|muscle cell differentiation|skeletal muscle tissue regeneration|positive regulation of transcription by RNA polymerase II|negative regulation of collateral sprouting|regulation of DNA binding transcription factor activity|positive regulation of DNA binding transcription…
Igf2bp3	4.57074416637608	7.28288872166303	1.18056347226738	0.162100990058489	-2.62503519250748	0.0196843043949949	0.140010976784053	Down	0.0887651493428133	0.0818573358190508	0.0857417636075469	0.037493540860238	0.0700454700477015	0.0221485414862949	0	0.0204666164230336	0	GeneID:140488,Genbank:NM_023670.3,MGI:MGI:1890359	insulin-like growth factor 2 mRNA binding protein 3		GO:0005515,GO:0005634,GO:0005737,GO:0005829,GO:0006417,GO:0048027,GO:0051028,GO:0003676,GO:0003723,GO:0003730	protein binding|nucleus|cytoplasm|cytosol|regulation of translation|mRNA 5'-UTR binding|mRNA transport|nucleic acid binding|RNA binding|mRNA 3'-UTR binding
Igsf10	638.199408403642	835.926954045743	391.039976351015	0.467792041467797	-1.09606077751641	3.86285219369861e-07	2.86540745586741e-05	Down	4.25800149245312	5.110285778665	4.55939005218736	4.40267276660213	4.85143466521721	0.571804625565339	2.4054317302995	2.87485635886377	2.52817555008045	GeneID:242050,Genbank:NM_001162884.1,MGI:MGI:1923481	immunoglobulin superfamily, member 10		GO:0042246,GO:2001222,GO:0001503,GO:0003674,GO:0005576	tissue regeneration|regulation of neuron migration|ossification|molecular_function|extracellular region
Iigp1	7020.10584155344	1977.90917100677	13322.8516797368	6.73582582811694	2.75185483434246	0.0290476379064832	0.180549442194874	Up	53.0073417793574	21.8580982632044	22.4848071774787	33.9140359859352	32.4772631852423	436.288327648759	26.7961944181104	229.428211775153	106.396955646277	GeneID:60440,Genbank:XM_011246977.2,MGI:MGI:1926259	interferon inducible GTPase 1		GO:0045087,GO:0016787,GO:0003924,GO:0050829,GO:0019003,GO:0019221,GO:0005515,GO:0005525,GO:0005634,GO:0005737,GO:0005783,GO:0020005,GO:0005789,GO:0035458,GO:0005794,GO:0042802,GO:0006952,GO:0000166,GO:0010506,GO:0002376,GO:0042832,GO:0016020	innate immune response|hydrolase activity|GTPase activity|defense response to Gram-negative bacterium|GDP binding|cytokine-mediated signaling pathway|protein binding|GTP binding|nucleus|cytoplasm|endoplasmic reticulum|symbiont-containing vacuole membrane|endoplasmic reticulum membrane|cellular response to interferon-beta|Golgi apparatus|identical protein binding|defense response|nucleotide bindin…
Il10	20.918569169891	1.9891674277515	44.5803213475653	22.4115480304027	4.48617039829398	1.20299850112366e-13	3.57566652850378e-11	Up	0.155726424329444	0	0.0417839732809281	0.123332505004274	0.115204953799742	1.79711841058169	2.11669785625448	2.51341332954963	0.951038691394296	GeneID:16153,Genbank:NM_010548.2,MGI:MGI:96537	interleukin 10		GO:0005141,GO:0005576,GO:0005615,GO:0006954,GO:0006955,GO:0042832,GO:0008285,GO:0043032,GO:0010468,GO:0043066,GO:0030886,GO:0044130,GO:0045019,GO:0045348,GO:0045787,GO:1903034,GO:0045893,GO:1903208,GO:0045944,GO:1903672,GO:0050715,GO:1904057,GO:1904706,GO:2000352,GO:0001818,GO:0001938,GO:0002237,GO:0002740,GO:0002875,GO:0002904,GO:0005125,GO:0030889,GO:0032689,GO:0032695,GO:0032715,GO:0032720,GO:…	interleukin-10 receptor binding|extracellular region|extracellular space|inflammatory response|immune response|defense response to protozoan|negative regulation of cell proliferation|positive regulation of macrophage activation|regulation of gene expression|negative regulation of apoptotic process|negative regulation of myeloid dendritic cell activation|negative regulation of growth of symbiont i…	mmu04630,mmu04068,mmu04060,mmu04625,mmu04660,mmu04672,mmu05310,mmu05322,mmu05320,mmu05321,mmu05330,mmu05133,mmu05150,mmu05152,mmu05169,mmu05146,mmu05144,mmu05145,mmu05140,mmu05142,mmu05143	Jak-STAT signaling pathway|FoxO signaling pathway|Cytokine-cytokine receptor interaction|C-type lectin receptor signaling pathway|T cell receptor signaling pathway|Intestinal immune network for IgA production|Asthma|Systemic lupus erythematosus|Autoimmune thyroid disease|Inflammatiory bowel disease (IBD)|Allograft rejection|Pertussis|Staphylococcus aureus infection|Tuberculosis|Epstein-Barr virus…
Il10ra	1163.48925007092	712.220266836271	1727.57547911423	2.42561965666638	1.27835334993934	9.56149370212316e-08	8.49801187809779e-06	Up	13.5324170363229	8.74251531314669	14.4926839332318	11.0819673726597	10.4663711505239	31.662308815907	24.5346724671667	28.4535818357904	21.4229304463438	GeneID:16154,Genbank:NM_001324486.1,MGI:MGI:96538	interleukin 10 receptor, alpha		GO:0005886,GO:0016020,GO:0016021,GO:0019221,GO:0019969,GO:0050807,GO:0004896,GO:0004920	plasma membrane|membrane|integral component of membrane|cytokine-mediated signaling pathway|interleukin-10 binding|regulation of synapse organization|cytokine receptor activity|interleukin-10 receptor activity	mmu04630,mmu04060,mmu05152,mmu05169,mmu05145	Jak-STAT signaling pathway|Cytokine-cytokine receptor interaction|Tuberculosis|Epstein-Barr virus infection|Toxoplasmosis
Il15ra	381.067226453579	245.941047639713	549.974949970912	2.23620642120948	1.16105336756837	0.0265798803104021	0.170470396147117	Up	6.16426193724027	5.3494078384105	5.67076577914755	6.4207495457483	5.41854425451069	20.1940628513525	9.50831786221634	10.0554301052356	8.24379199734514	GeneID:16169,Genbank:XM_006497364.1,MGI:MGI:104644	interleukin 15 receptor, alpha chain		GO:0007259,GO:0010977,GO:0016020,GO:0016021,GO:0031410,GO:0032825,GO:0005576,GO:0005634,GO:0005886	JAK-STAT cascade|negative regulation of neuron projection development|membrane|integral component of membrane|cytoplasmic vesicle|positive regulation of natural killer cell differentiation|extracellular region|nucleus|plasma membrane	mmu04630,mmu04060,mmu04672,mmu05200,mmu05166	Jak-STAT signaling pathway|Cytokine-cytokine receptor interaction|Intestinal immune network for IgA production|Pathways in cancer|HTLV-I infection
Il17c	3.66379282428966	0.371372245313627	7.77931854800971	20.9474957974849	4.38870587979097	0.000993909282375505	0.0180386078065568	Up	0	0.0796600101208839	0	0.0820959487948941	0	0.872937011239658	1.15279708101266	0.179255013564429	0.361746477635343	GeneID:234836,Genbank:NM_145834.3,MGI:MGI:2446486	interleukin 17C		GO:0006954,GO:0030223,GO:1900017,GO:0005125,GO:0005576,GO:0005615	inflammatory response|neutrophil differentiation|positive regulation of cytokine production involved in inflammatory response|cytokine activity|extracellular region|extracellular space	mmu04060,mmu04657	Cytokine-cytokine receptor interaction|IL-17 signaling pathway
Il17f	9.24483291375247	2.91236936086989	17.1604123548557	5.89225136942455	2.55881897852153	0.0011651955270552	0.0201601209084718	Up	0.103870638495533	0.106430330171722	0.0557404178803801	0.0822636626841585	0.0768425279174989	0.809926236168903	0.256700473606495	0.38917929655893	0.392692614000981	GeneID:257630,Genbank:NM_145856.2,MGI:MGI:2676631	interleukin 17F		GO:0045944,GO:0005615,GO:0051216,GO:0006954,GO:1900017,GO:0016525,GO:0017015,GO:0019955,GO:0042089,GO:0042109,GO:0042803,GO:2000778,GO:0045076,GO:0045408,GO:0045414,GO:0005125,GO:0045423,GO:0005126,GO:0005576	positive regulation of transcription by RNA polymerase II|extracellular space|cartilage development|inflammatory response|positive regulation of cytokine production involved in inflammatory response|negative regulation of angiogenesis|regulation of transforming growth factor beta receptor signaling pathway|cytokine binding|cytokine biosynthetic process|lymphotoxin A biosynthetic process|protein h…	mmu04060,mmu04659,mmu04657,mmu05321	Cytokine-cytokine receptor interaction|Th17 cell differentiation|IL-17 signaling pathway|Inflammatiory bowel disease (IBD)
Il1b	1270.0120973727	351.751282752653	2417.83811564776	6.87371513396287	2.78109006361959	0.00166624083900182	0.0261337479688079	Up	6.74215406792247	4.86139732334996	9.15338945318175	9.35075027803846	7.95771581138828	90.8725120215754	35.1283009272689	35.1875492304941	30.9469533412653	GeneID:16176,Genbank:XM_006498795.3,MGI:MGI:96543	interleukin 1 beta		GO:0070374,GO:0070487,GO:0071310,GO:0071407,GO:0005149,GO:0071639,GO:0005178,GO:0090023,GO:0005576,GO:0097192,GO:0005615,GO:1900745,GO:1901224,GO:0005737,GO:1903140,GO:0005764,GO:0010829,GO:0006954,GO:0010942,GO:0006955,GO:0014050,GO:0007204,GO:0019221,GO:0019904,GO:0030141,GO:0032725,GO:0030213,GO:0032729,GO:0030335,GO:0032755,GO:0030593,GO:0032757,GO:0032874,GO:0033092,GO:0000122,GO:0043407,GO:…	positive regulation of ERK1 and ERK2 cascade|monocyte aggregation|cellular response to organic substance|cellular response to organic cyclic compound|interleukin-1 receptor binding|positive regulation of monocyte chemotactic protein-1 production|integrin binding|positive regulation of neutrophil chemotaxis|extracellular region|extrinsic apoptotic signaling pathway in absence of ligand|extracellul…	mmu04010,mmu04064,mmu04668,mmu04060,mmu04217,mmu04640,mmu04620,mmu04621,mmu04623,mmu04625,mmu04659,mmu04657,mmu04750,mmu04380,mmu05323,mmu05321,mmu05332,mmu05010,mmu05020,mmu05418,mmu04940,mmu04932,mmu04933,mmu05132,mmu05133,mmu05134,mmu05152,mmu05162,mmu05164,mmu05168,mmu05146,mmu05144,mmu05140,mmu05142,mmu05143,mmu01523	MAPK signaling pathway|NF-kappa B signaling pathway|TNF signaling pathway|Cytokine-cytokine receptor interaction|Necroptosis|Hematopoietic cell lineage|Toll-like receptor signaling pathway|NOD-like receptor signaling pathway|Cytosolic DNA-sensing pathway|C-type lectin receptor signaling pathway|Th17 cell differentiation|IL-17 signaling pathway|Inflammatory mediator regulation of TRP channels|Oste…
Il20rb	118.331393289373	66.7854793810154	182.763785674819	2.73657967822826	1.45237386265222	1.67565990422377e-05	0.000679673148176314	Up	1.43629032608936	1.63987749648367	1.8278043324076	1.49502089803002	1.31554325101696	5.401312435163	3.42280247116651	3.73744533124284	3.19834688398415	GeneID:213208,Genbank:NM_001033543.3,MGI:MGI:2143266	interleukin 20 receptor beta		GO:0004896,GO:0004920,GO:0005886,GO:0016021,GO:0019221,GO:0032689,GO:0032703,GO:0032733,GO:0032753,GO:0042015,GO:0042130,GO:0001808,GO:0048873,GO:0002437,GO:0050863,GO:0002765	cytokine receptor activity|interleukin-10 receptor activity|plasma membrane|integral component of membrane|cytokine-mediated signaling pathway|negative regulation of interferon-gamma production|negative regulation of interleukin-2 production|positive regulation of interleukin-10 production|positive regulation of interleukin-4 production|interleukin-20 binding|negative regulation of T cell prolife…	mmu04630,mmu04060	Jak-STAT signaling pathway|Cytokine-cytokine receptor interaction
Il27	24.5557438491583	9.8464426033533	42.9423704064146	4.36120659371845	2.12472733361454	0.00389507186113175	0.047773932095943	Up	0.72880229193978	0.351417515136985	0.41410524615854	0.543245367742267	0.338297177431057	2.94168486924213	0.847587735786708	2.76772159223593	1.0971349747507	GeneID:246779,Genbank:XM_006507857.1,MGI:MGI:2384409	interleukin 27		GO:0045523,GO:0005102,GO:0045625,GO:0005125,GO:0005515,GO:0005576,GO:0005615,GO:0006954,GO:0042129,GO:0045078,GO:0002230,GO:0045087,GO:0002376	interleukin-27 receptor binding|signaling receptor binding|regulation of T-helper 1 cell differentiation|cytokine activity|protein binding|extracellular region|extracellular space|inflammatory response|regulation of T cell proliferation|positive regulation of interferon-gamma biosynthetic process|positive regulation of defense response to virus by host|innate immune response|immune system process
Il6	317.457039630432	9.47425714345852	702.43551773915	74.1414875174825	6.21220915545267	1.09805706855996e-08	1.35434508231705e-06	Up	0.757545590044329	0.547915652435317	0.191305413163513	0.611726342378782	0.263729482318077	48.9232358271154	14.0411896874438	49.2665359059683	17.9872967006156	GeneID:16193,Genbank:NM_031168.2,MGI:MGI:96559	interleukin 6		GO:0005138,GO:0005515,GO:0005576,GO:0005615,GO:0010628,GO:0005737,GO:0005896,GO:0010976,GO:0006469,GO:0019221,GO:0031018,GO:0031175,GO:0032722,GO:0043066,GO:0032755,GO:0043154,GO:0032966,GO:0043410,GO:0033138,GO:0045079,GO:0045188,GO:0045429,GO:0001781,GO:0046427,GO:0045454,GO:0046716,GO:0045630,GO:0046888,GO:0045666,GO:0002262,GO:0048635,GO:0002384,GO:0048661,GO:0002675,GO:0050679,GO:0005102,GO:…	interleukin-6 receptor binding|protein binding|extracellular region|extracellular space|positive regulation of gene expression|cytoplasm|interleukin-6 receptor complex|positive regulation of neuron projection development|negative regulation of protein kinase activity|cytokine-mediated signaling pathway|endocrine pancreas development|neuron projection development|positive regulation of chemokine p…	mmu04630,mmu04668,mmu04066,mmu04068,mmu04151,mmu04060,mmu04218,mmu04640,mmu04620,mmu04621,mmu04623,mmu04625,mmu04659,mmu04657,mmu04672,mmu05200,mmu05202,mmu05323,mmu05321,mmu05332,mmu05020,mmu05410,mmu04932,mmu04931,mmu04933,mmu05132,mmu05133,mmu05134,mmu05152,mmu05166,mmu05162,mmu05164,mmu05161,mmu05168,mmu05167,mmu05146,mmu05144,mmu05142,mmu05143,mmu01521,mmu01523	Jak-STAT signaling pathway|TNF signaling pathway|HIF-1 signaling pathway|FoxO signaling pathway|PI3K-Akt signaling pathway|Cytokine-cytokine receptor interaction|Cellular senescence|Hematopoietic cell lineage|Toll-like receptor signaling pathway|NOD-like receptor signaling pathway|Cytosolic DNA-sensing pathway|C-type lectin receptor signaling pathway|Th17 cell differentiation|IL-17 signaling path…
Ildr2	441.140974113864	289.698427516527	630.444157360534	2.17620842047742	1.12181673342188	0.000365620547700762	0.00835947812151641	Up	1.66551114161713	2.10634168554891	2.43129986047452	1.20529001263598	2.09088656347637	3.12408335943212	5.90783747467309	2.63172885794785	4.13903682236334	GeneID:100039795,Genbank:XM_006496593.3,MGI:MGI:1196370	immunoglobulin-like domain containing receptor 2		GO:0016021,GO:0030073,GO:0030154,GO:0031016,GO:0048873,GO:0005783,GO:0009749,GO:0016020	integral component of membrane|insulin secretion|cell differentiation|pancreas development|homeostasis of number of cells within a tissue|endoplasmic reticulum|response to glucose|membrane
Inhba	17.2171167329159	7.10925521179217	29.8519436343206	4.19902545977039	2.07005453563021	0.00127073548922291	0.021352831469046	Up	0.0624116336459453	0.0781606809614892	0.0669842910452849	0.0219683921897957	0.0478816006381724	0.337411823493343	0.265637025146056	0.159891951542739	0.104867994846416	GeneID:16323,Genbank:XM_011244285.2,MGI:MGI:96570	inhibin beta-A		GO:0005160,GO:0005179,GO:0005576,GO:0005615,GO:0006357,GO:0035987,GO:0007050,GO:0042476,GO:0008083,GO:0042493,GO:0008285,GO:0042541,GO:0042701,GO:0042802,GO:0042981,GO:0048471,GO:0043408,GO:0051799,GO:0043509,GO:0060021,GO:0043512,GO:0060279,GO:0060395,GO:0061029,GO:0070699,GO:0000082,GO:0071372,GO:0001541,GO:0071397,GO:0001707,GO:0097154,GO:0001942,GO:0002244,GO:0005102,GO:0005125,GO:0008584,GO:…	transforming growth factor beta receptor binding|hormone activity|extracellular region|extracellular space|regulation of transcription by RNA polymerase II|endodermal cell differentiation|cell cycle arrest|odontogenesis|growth factor activity|response to drug|negative regulation of cell proliferation|hemoglobin biosynthetic process|progesterone secretion|identical protein binding|regulation of ap…	mmu04350,mmu04060,mmu04550	TGF-beta signaling pathway|Cytokine-cytokine receptor interaction|Signaling pathways regulating pluripotency of stem cells
Insrr	31.2345631046435	13.1241815467419	53.8725400520204	4.10483045058107	2.03732263292694	0.00156053071922449	0.0248476477559221	Up	0.114859964330339	0.147113083449901	0.123275306712859	0.151611682544788	0.169944656998264	0.8717319024139	0.342996194755366	0.606909152664956	0.32289550521611	GeneID:23920,Genbank:XM_006501451.1,MGI:MGI:1346037	insulin receptor-related receptor		GO:0005010,GO:0005520,GO:0005524,GO:0005737,GO:0005887,GO:0006468,GO:0031994,GO:0007169,GO:0033674,GO:0007275,GO:0043066,GO:0009968,GO:0043235,GO:0043410,GO:0043548,GO:0043560,GO:0046777,GO:0000166,GO:0004672,GO:0004709,GO:0004713,GO:0004714,GO:0004871,GO:0004888,GO:0016020,GO:0016021,GO:0016301,GO:0016310,GO:0016740,GO:0030154,GO:0030238,GO:0070374,GO:0030424,GO:0071333,GO:0031434,GO:0071469,GO:…	insulin-like growth factor-activated receptor activity|insulin-like growth factor binding|ATP binding|cytoplasm|integral component of plasma membrane|protein phosphorylation|insulin-like growth factor I binding|transmembrane receptor protein tyrosine kinase signaling pathway|positive regulation of kinase activity|multicellular organism development|negative regulation of apoptotic process|negative…	mmu04810,mmu05215	Regulation of actin cytoskeleton|Prostate cancer
Iqgap3	89.5891308748104	121.562710292475	49.6221566027294	0.408202124511212	-1.29264440390866	0.000659751861424346	0.0132176364635191	Down	1.57657914863763	0.752643943404293	0.980642468058314	1.09727397099645	1.72300009303384	0.268217432628958	0.398482711935664	0.671258864219861	0.573115785788552	GeneID:404710,Genbank:NM_001033484.1,MGI:MGI:3028642	IQ motif containing GTPase activating protein 3		GO:0070856,GO:0005515,GO:0071310,GO:0005516,GO:0005737,GO:0005911,GO:0007265,GO:0008361,GO:0010628,GO:0010629,GO:0016328,GO:0017016,GO:0017048,GO:0000082,GO:0033601,GO:0000187,GO:0070371,GO:0001934	myosin VI light chain binding|protein binding|cellular response to organic substance|calmodulin binding|cytoplasm|cell-cell junction|Ras protein signal transduction|regulation of cell size|positive regulation of gene expression|negative regulation of gene expression|lateral plasma membrane|Ras GTPase binding|Rho GTPase binding|G1/S transition of mitotic cell cycle|positive regulation of mammary g…	mmu04810	Regulation of actin cytoskeleton
Irf7	4494.02594841196	1177.47904724523	8639.70957487036	7.33746353710781	2.87528142889193	0.00251574633170945	0.0353041770435171	Up	39.7503373556711	26.6145164734382	38.1481194569876	36.9505630461668	32.8558889111238	391.686626306934	55.7455473683897	347.394547937167	144.43869098657	GeneID:54123,Genbank:XM_006536214.1,MGI:MGI:1859212	interferon regulatory factor 7	IRF	GO:0045087,GO:0032607,GO:0002376,GO:0045088,GO:0032608,GO:0002819,GO:0045351,GO:0032727,GO:0003677,GO:0045893,GO:0003700,GO:0005515,GO:0005634,GO:0005654,GO:0005737,GO:0045944,GO:0032728,GO:0005829,GO:0051607,GO:0006351,GO:0060340,GO:0034124,GO:0006355,GO:0000979,GO:0034127,GO:0016064,GO:0000982,GO:0044212,GO:0032481	innate immune response|interferon-alpha production|immune system process|regulation of innate immune response|interferon-beta production|regulation of adaptive immune response|type I interferon biosynthetic process|positive regulation of interferon-alpha production|DNA binding|positive regulation of transcription, DNA-templated|DNA binding transcription factor activity|protein binding|nucleus|nuc…	mmu04620,mmu04621,mmu04622,mmu04623,mmu05203,mmu05162,mmu05164,mmu05161,mmu05160,mmu05168,mmu05167	Toll-like receptor signaling pathway|NOD-like receptor signaling pathway|RIG-I-like receptor signaling pathway|Cytosolic DNA-sensing pathway|Viral carcinogenesis|Measles|Influenza A|Hepatitis B|Hepatitis C|Herpes simplex infection|Kaposi's sarcoma-associated herpesvirus infection
Irgm	1.35567741892718	0	3.05027419258615	Inf	Inf	0.0262850682549017	0.169110511212238	Up	0	0	0	0	0	0.114294455525673	0	0.316845348300368	0.15985283538751	GeneID:108168365,Genbank:XM_017318017.1	immunity-related GTPase M
Irgm1	4773.04073512203	1499.60252897846	8864.8384928015	5.91145875089999	2.56351418336452	0.0299337916236633	0.183975682084394	Up	44.9170371835405	25.4574879592935	29.0591376841749	34.3133268950368	31.3767052547344	383.57817352367	37.4692317885895	189.516552684524	97.3091065499372	GeneID:15944,Genbank:XM_006532305.2,MGI:MGI:107567	immunity-related GTPase family M member 1		GO:0071346,GO:0016020,GO:0003924,GO:0075044,GO:0016787,GO:0005525,GO:1901098,GO:0031410,GO:0005764,GO:0005768,GO:0005770,GO:0005776,GO:0005783,GO:0035458,GO:0005789,GO:0042995,GO:0005794,GO:0044754,GO:0005886,GO:0045087,GO:0006914,GO:0000045,GO:0045335,GO:0006952,GO:0000166,GO:0060335,GO:0002376	cellular response to interferon-gamma|membrane|GTPase activity|autophagy of host cells involved in interaction with symbiont|hydrolase activity|GTP binding|positive regulation of autophagosome maturation|cytoplasmic vesicle|lysosome|endosome|late endosome|autophagosome|endoplasmic reticulum|cellular response to interferon-beta|endoplasmic reticulum membrane|cell projection|Golgi apparatus|autolys…	mmu05145	Toxoplasmosis
Irgm2	4189.02263215615	2255.07566457808	6606.45634162873	2.9295940909658	1.55070078631379	0.0394159528117664	0.218014228319139	Up	54.1291800485119	28.0058208490042	30.328672271444	38.4269315700996	32.7404566691035	175.173003703394	28.8212392587609	122.353789558877	68.3354949684454	GeneID:54396,Genbank:NM_019440.3,MGI:MGI:1926262	immunity-related GTPase family M member 2		GO:0005829,GO:0006952,GO:0010508,GO:0010800,GO:0019901,GO:0020003,GO:0031648,GO:0051434,GO:0033138,GO:0060335,GO:0034341,GO:0061635,GO:0061739,GO:0061762,GO:0070431,GO:0071222,GO:0071902,GO:0075044,GO:0098586,GO:0000045,GO:0000139,GO:0001934,GO:0003924,GO:0005739,GO:0005789,GO:0005794,GO:0035458,GO:0042742,GO:0042832,GO:0043254,GO:0043539,GO:0045087,GO:1901098,GO:0050700,GO:0050821,GO:0050829	cytosol|defense response|positive regulation of autophagy|positive regulation of peptidyl-threonine phosphorylation|protein kinase binding|symbiont-containing vacuole|protein destabilization|BH3 domain binding|positive regulation of peptidyl-serine phosphorylation|positive regulation of interferon-gamma-mediated signaling pathway|response to interferon-gamma|regulation of protein complex stabilit…
[truncated: 453 more rows]
