# Supplementary material for: Transcriptomic profiling reveals SARS-CoV-2-infected humanized MHC mice recapitulate human post vaccination immune responses
Source: Front Cell Infect Microbiol. 2025 Aug 1;15:1634577. doi: 10.3389/fcimb.2025.1634577 (PMC12353716; doi:10.3389/fcimb.2025.1634577)
Supplement: Supplementary file 2 [file SupplementaryFile1.zip › Supplementary file 1/original RNAseq data/1.1.different_expressed_gene/MHC_1D-vs-WT_1D-all.gene.xls]

gene_id	BaseMean	BaseMean_control_WT_1D	BaseMean_case_MHC_1D	FoldChange	log2FoldChange	pValue	qValue	Expression_WT_1D_1	Expression_WT_1D_2	Expression_WT_1D_3	Expression_WT_1D_4	Expression_WT_1D_5	Expression_MHC_1D_1	Expression_MHC_1D_2	Expression_MHC_1D_3	Expression_MHC_1D_4	Dbxref	product	TF_Family	GO_id	GO_term	pathway	pathway_description
0610007P14Rik	416.336807582992	416.133900490311	416.590441448844	1.00109710109653	0.00158191470972579	0.957241494798037	1	14.7865279558466	15.2035484107434	15.9138280393738	17.0705775940804	14.4869289844715	11.6105818548513	16.0674769177239	15.1400750774267	17.1250505665777	GeneID:58520,Genbank:XM_006516117.2,MGI:MGI:1915571	RIKEN cDNA 0610007P14 gene		GO:0006694,GO:0006696,GO:0008202,GO:0016020,GO:0016021,GO:0016126,GO:0030133,GO:0030674,GO:0005783,GO:0005789,GO:0006629	steroid biosynthetic process|ergosterol biosynthetic process|steroid metabolic process|membrane|integral component of membrane|sterol biosynthetic process|transport vesicle|protein binding, bridging|endoplasmic reticulum|endoplasmic reticulum membrane|lipid metabolic process
0610009B22Rik	153.379202130262	156.046058832689	150.045631252229	0.961547073823292	-0.056570606527596	0.798639174807621	1	6.14455030298732	7.30948363236746	6.63395102025484	6.21914908526928	5.57395168255509	4.79412852638827	6.77076690058728	5.53758752540357	6.58092533649209	GeneID:66050,Genbank:XM_006533917.3,MGI:MGI:1913300	RIKEN cDNA 0610009B22 gene		GO:0003674,GO:0005575,GO:0008150	molecular_function|cellular_component|biological_process
0610009O20Rik	921.624805387247	960.342644857356	873.22750604961	0.909287441025088	-0.137191668246483	0.381204077127043	0.872232315052156	24.8511887612982	23.9491804557643	24.3629145594029	21.72157325205	21.769618409217	18.2859242978397	23.3381467293113	19.5306688593553	20.5434831501544	GeneID:66839,Genbank:NM_024179.5,MGI:MGI:1914089	RIKEN cDNA 0610009O20 gene		GO:0008625,GO:0043281,GO:0003674,GO:0005739	extrinsic apoptotic signaling pathway via death domain receptors|regulation of cysteine-type endopeptidase activity involved in apoptotic process|molecular_function|mitochondrion
0610010B08Rik	1.33198223489243	1.12120496176492	1.59545382630181	1.42298141794731	0.508916822503681	0.832555533912676	1	0.0252871983347485	0.0220212746534882	0.012003145165835	0	0.0129987465902446	0.0139751978005615	0	0.0258278869511206	0.0390915724344868	GeneID:100039060,Genbank:NM_001177543.1,MGI:MGI:3615377	RIKEN cDNA 0610010B08 gene
0610010F05Rik	389.262130368196	392.701498160677	384.962920627595	0.980293995390067	-0.0287136088399669	0.837011735032234	1	2.41975554566246	2.66954459918888	2.69346403226053	2.62963729663599	2.61512799198964	2.48716114010435	2.44912060846802	2.38489230798197	2.47364042122552	GeneID:71675,Genbank:XM_006514811.3,MGI:MGI:1918925	RIKEN cDNA 0610010F05 gene		GO:0003674,GO:0005575,GO:0008150	molecular_function|cellular_component|biological_process
0610010K14Rik	536.830701792457	525.705152842843	550.737637979473	1.04761696742226	0.0671113311792615	0.635368785273417	0.991890914970372	33.1889908167971	31.2015894971217	34.3124957797831	35.7682188934958	33.604251480857	25.7068635730525	40.3251701821481	34.0270387742071	36.2128827417291	GeneID:104457,Genbank:NM_001177606.1,MGI:MGI:1915609	RIKEN cDNA 0610010K14 gene		GO:0005654,GO:0005829,GO:0006325,GO:0008150,GO:0016589,GO:0071339,GO:0003674,GO:0003677,GO:0005634	nucleoplasm|cytosol|chromatin organization|biological_process|NURF complex|MLL1 complex|molecular_function|DNA binding|nucleus
0610011F06Rik	297.251788041257	288.480609904519	308.21576071218	1.06841066654079	0.0954662843884344	0.537119884615309	0.961084118483847	20.733740949283	21.5068701680714	19.011694305655	21.9813993282169	20.5886201588076	13.8442858675271	27.1141853518081	21.2493446289236	23.9936937752424	GeneID:68347,Genbank:NM_026686.2,MGI:MGI:1915597	RIKEN cDNA 0610011F06 gene		GO:0003674,GO:0005575,GO:0008150	molecular_function|cellular_component|biological_process
0610030E20Rik	835.332587806147	962.163428238635	676.794037265537	0.703408607521589	-0.50756510574056	0.0015465924633609	0.0495620037110246	11.2497751810834	12.1244826065368	10.9844207688107	11.3315725591338	12.4451119184039	6.57837814762802	9.883844979413	7.64403339772468	7.48042444546767	GeneID:68364,Genbank:XM_006506534.3,MGI:MGI:1915614	RIKEN cDNA 0610030E20 gene		GO:0003674,GO:0005575,GO:0008150	molecular_function|cellular_component|biological_process
0610037L13Rik	599.394424778556	580.243188559179	623.333470052776	1.0742624512329	0.103346498757512	0.526409077772821	0.95524303505683	17.0144549276148	17.8604712663756	17.869720837256	19.4391263264681	18.280320645518	17.0443438444575	19.1637119458191	19.5701086523665	18.9885016052994	GeneID:74098,Genbank:XM_006503438.3,MGI:MGI:1921348	RIKEN cDNA 0610037L13 gene		GO:0003674,GO:0008150	molecular_function|biological_process
0610040J01Rik	317.919343445951	293.831910044569	348.028635197679	1.18444805788755	0.244214932836364	0.167594186694817	0.66618964678295	6.1139488281075	5.62120725647919	7.22834155607442	8.30975090069031	6.68292074499499	7.41103355680823	6.22053870447423	7.98575761023186	9.25247203638992	GeneID:76261,Genbank:XM_011240792.2,MGI:MGI:1923511	RIKEN cDNA 0610040J01 gene		GO:0030054,GO:0003674,GO:0005654,GO:0008150	cell junction|molecular_function|nucleoplasm|biological_process
1110001J03Rik	130.273017657704	127.46589798793	133.781917244922	1.04955065909149	0.0697718034630543	0.726254752404814	1	16.5270763510893	15.0725138681863	16.1840774238367	18.2443894129268	18.3292053875679	13.3771163763211	25.9287851396021	13.0258643190151	16.3622607469211	GeneID:66117,Genbank:NM_025363.3,MGI:MGI:1913367	RIKEN cDNA 1110001J03 gene		GO:0050995,GO:0061469,GO:0003674,GO:0005739	negative regulation of lipid catabolic process|regulation of type B pancreatic cell proliferation|molecular_function|mitochondrion
1110004E09Rik	443.534524386301	409.592078479351	485.962581769989	1.18645503002443	0.246657419376993	0.153393440311864	0.644152493323702	16.8269562748604	18.9939458376031	23.0015455465976	23.1508391882812	20.8001181573338	23.1262005797948	24.5799532385308	21.3196326150003	24.6651687964648	GeneID:68001,Genbank:NM_026502.2,MGI:MGI:1915251	RIKEN cDNA 1110004E09 gene		GO:0005829,GO:0005856,GO:0005929,GO:0042995,GO:0048858,GO:0060271,GO:0003352,GO:0003674,GO:0005737	cytosol|cytoskeleton|cilium|cell projection|cell projection morphogenesis|cilium assembly|regulation of cilium movement|molecular_function|cytoplasm
1110004F10Rik	1010.03663861212	1001.75258049863	1020.39171125399	1.01860652132893	0.0265968588087088	0.869460754463569	1	39.9423042631132	43.0838645052512	42.6733097011246	40.0414388332389	40.0677444729493	36.8279900237984	40.9417384148246	39.8475947887113	43.6619852209389	GeneID:56372,Genbank:NM_019772.2,MGI:MGI:1929274	RIKEN cDNA 1110004F10 gene		GO:0003674,GO:0005575,GO:0008150	molecular_function|cellular_component|biological_process
1110008F13Rik	1275.42753098407	1165.5016007108	1412.83494382565	1.21221192915051	0.277641945020498	0.0744264583531968	0.505535838159932	55.9695804340908	62.2932830658228	67.9602889771909	68.6980347307032	68.7132296729772	76.2287469244085	72.2127008806367	77.3557870096413	75.0152397159597	GeneID:67388,Genbank:NM_026124.3,MGI:MGI:1914638	RIKEN cDNA 1110008F13 gene		GO:0003674,GO:0005739,GO:0008150	molecular_function|mitochondrion|biological_process
1110008L16Rik	155.021346157182	138.33223796316	175.882731399708	1.27145149958861	0.346476430460948	0.0914611962811911	0.541777654522614	2.65128608064885	2.48523543087718	2.65681935770748	2.51377242642394	2.65004283228643	2.78805868652375	3.40642846155504	2.97125105255687	3.52937829046147	GeneID:66132,Genbank:NM_025373.1,MGI:MGI:1913382	RIKEN cDNA 1110008L16 gene		GO:0004526,GO:0005634,GO:0005739,GO:0008033,GO:0016787,GO:0030678,GO:0042645,GO:0046872,GO:0097745,GO:0001682,GO:0004518	ribonuclease P activity|nucleus|mitochondrion|tRNA processing|hydrolase activity|mitochondrial ribonuclease P complex|mitochondrial nucleoid|metal ion binding|mitochondrial tRNA 5'-end processing|tRNA 5'-leader removal|nuclease activity
1110008P14Rik	352.589848289272	315.994528415829	398.333998131077	1.26057245398532	0.334079042433861	0.0605063368049287	0.464749394902251	23.9340445571918	24.874538027598	29.6874501902064	34.1773981275555	27.6596708038371	34.8545900104204	30.2183734082191	32.0293513049756	38.5301293941644	GeneID:73737,Genbank:NM_198001.2,MGI:MGI:1920987	RIKEN cDNA 1110008P14 gene		GO:0003674,GO:0005575,GO:0008150	molecular_function|cellular_component|biological_process
1110012L19Rik	224.783310395185	227.695446405226	221.143140382633	0.971223376988697	-0.0421249477379847	0.860303471778748	1	10.858901914988	14.6574812451167	11.3912800147656	11.3929708721939	14.568914013041	9.48200643807593	12.6011518202651	12.0892837246489	12.9818045313754	GeneID:68618,Genbank:NM_026787.2,MGI:MGI:1915868	RIKEN cDNA 1110012L19 gene		GO:0003674,GO:0005575,GO:0008150	molecular_function|cellular_component|biological_process
1110017D15Rik	293.170960531174	264.534406234158	328.966653402444	1.2435684948719	0.314485972364289	0.0712199292364844	0.497064467229995	6.01538122474007	5.57284598863642	7.94634443435598	7.03658824500246	7.86859586135724	6.25280394402382	8.49095209513938	7.29436782003725	11.1062783979984	GeneID:73721,Genbank:XM_006538307.3,MGI:MGI:1920971	RIKEN cDNA 1110017D15 gene		GO:0005856,GO:0007283,GO:0030154,GO:0034622,GO:0043014,GO:0048471,GO:0002177,GO:0005634,GO:0005737	cytoskeleton|spermatogenesis|cell differentiation|cellular protein-containing complex assembly|alpha-tubulin binding|perinuclear region of cytoplasm|manchette|nucleus|cytoplasm
1110025L11Rik	0	0	0					0	0	0	0	0	0	0	0	0	GeneID:68637,Genbank:NM_001276278.1,MGI:MGI:1915887	RIKEN cDNA 1110025L11 gene		GO:0003674,GO:0005575,GO:0008150	molecular_function|cellular_component|biological_process
1110032A03Rik	659.337845995239	655.947968022392	663.575193461299	1.01162779032901	0.0166785747938548	0.850541169425847	1	11.0831181304549	12.4777938272814	12.485521562187	13.6336069033418	13.6186887961765	8.99898756229666	13.6500094845502	11.7853058124423	15.1775615398352	GeneID:68721,Genbank:NM_023483.3,MGI:MGI:1915971	RIKEN cDNA 1110032A03 gene		GO:0008150,GO:0003674,GO:0005634,GO:0005654	biological_process|molecular_function|nucleus|nucleoplasm
1110032F04Rik	6.60709202179813	5.09388552877411	8.49860013807817	1.66839244621256	0.738458685431147	0.317915304216611	0.819782170583011	0.155828190979434	0.096930339073102	0.105667718983175	0.0815931256544893	0.137318799316804	0.0738170164663481	0.292447358798401	0.20463440842518	0.183539330002726	GeneID:68725,Genbank:NM_001167996.1,MGI:MGI:1915975	RIKEN cDNA 1110032F04 gene		GO:0016020,GO:0016021,GO:0003674,GO:0005575,GO:0008150	membrane|integral component of membrane|molecular_function|cellular_component|biological_process
1110034G24Rik	216.260967146849	225.158110178455	205.139538357342	0.911091047063567	-0.134332862392757	0.510780902157747	0.949413201715868	2.44947904609375	2.64580229652691	2.36532320757114	2.12890200696728	2.45343424537429	1.74299568098778	2.2672661403723	2.11530110254752	2.34025253785854	GeneID:73747,Genbank:XM_011239801.2,MGI:MGI:1920997	RIKEN cDNA 1110034G24 gene		GO:0003674,GO:0005575,GO:0008150	molecular_function|cellular_component|biological_process
1110037F02Rik	1164.49297042412	1200.8533974073	1119.04243669513	0.931872649160336	-0.101795286980487	0.507260484158528	0.946020335420418	10.810841671111	9.5829545677205	9.72788531086838	9.50754619536806	9.59061171747236	8.39664763001036	8.95141107929781	8.72169747356853	9.16573360458871	GeneID:66185,Genbank:XM_006538160.3,MGI:MGI:1913435	RIKEN cDNA 1110037F02 gene		GO:0006397,GO:0008380,GO:0016604,GO:0016607,GO:0036396,GO:0080009,GO:0005634,GO:0005654,GO:0005829	mRNA processing|RNA splicing|nuclear body|nuclear speck|RNA N6-methyladenosine methyltransferase complex|mRNA methylation|nucleus|nucleoplasm|cytosol
1110038F14Rik	456.810711270292	420.640648782184	502.023289380427	1.19347307692173	0.255166021610636	0.244956458023673	0.751736999232667	12.6026082307584	14.161213551667	15.3412311735448	15.180006067197	15.1856974599058	20.8573887301823	12.5729058265935	15.2942409271081	17.0383872240666	GeneID:117171,Genbank:XM_006520348.2,MGI:MGI:2152337	RIKEN cDNA 1110038F14 gene		GO:0003674,GO:0005575,GO:0008150	molecular_function|cellular_component|biological_process
1110051M20Rik	458.17540789636	467.563719416358	446.440018496363	0.954821770717446	-0.0666966334655535	0.733010024492158	1	4.43707343506078	4.71902621190598	4.24816561609832	4.52424419152797	4.52288383291232	3.27654133318951	4.27875646305125	4.25231579882967	4.74798946497265	GeneID:228356,Genbank:NM_001311144.1,MGI:MGI:1915079	RIKEN cDNA 1110051M20 gene		GO:0003674,GO:0008150	molecular_function|biological_process
1110059E24Rik	504.29072031582	504.283687376564	504.299511489891	1.00003137938768	4.52701767225682e-05	0.958581632978339	1	20.335423032269	21.9788050523707	19.1527328471134	20.2540078546044	21.3611188163187	15.8139345397496	19.7545665062466	21.0165205819404	22.9872407190652	GeneID:66206,Genbank:NM_025423.2,MGI:MGI:1913456	RIKEN cDNA 1110059E24 gene		GO:0003674,GO:0005575,GO:0008150	molecular_function|cellular_component|biological_process
1110059G10Rik	266.098038432024	271.635438427595	259.176288437559	0.95413282573821	-0.0677379757269019	0.729208981192192	1	3.87603996813494	5.24902732448981	4.8954618637706	5.21017382870515	4.35356294904308	3.43495476127588	4.37418065282785	4.76116462835766	4.80414605846247	GeneID:66202,Genbank:NM_025419.4,MGI:MGI:1913452	RIKEN cDNA 1110059G10 gene		GO:0003674,GO:0005575,GO:0008150	molecular_function|cellular_component|biological_process
1110065P20Rik	168.862685969152	160.399260307646	179.441968046035	1.1187206705434	0.161849859792539	0.423199503142223	0.903840203228395	9.78079434506485	10.6046604642271	10.5152022350124	11.8112495794349	10.1221210355691	9.73695880708554	11.4167245906835	12.3716307273716	12.0160257751785	GeneID:68920,Genbank:NM_001142727.1,MGI:MGI:1916170	RIKEN cDNA 1110065P20 gene		GO:0003674,GO:0005575,GO:0008150	molecular_function|cellular_component|biological_process
1190002N15Rik	2235.89071784232	2657.14155325003	1709.32717358269	0.643295488526744	-0.636446523881836	3.99581507025952e-05	0.00313749323568689	43.034707997607	41.9556126205871	40.5099859091111	37.7692822853193	33.1751673992658	14.9991941546438	27.0555637966425	27.4235665004886	28.6144669158092	GeneID:68861,Genbank:NM_001033145.2,MGI:MGI:1916111	RIKEN cDNA 1190002N15 gene		GO:0005615,GO:0005794,GO:0009966,GO:0014066,GO:0030126,GO:0030137,GO:0031410,GO:0048199,GO:0000139,GO:0060038,GO:0003674,GO:0005576	extracellular space|Golgi apparatus|regulation of signal transduction|regulation of phosphatidylinositol 3-kinase signaling|COPI vesicle coat|COPI-coated vesicle|cytoplasmic vesicle|vesicle targeting, to, from or within Golgi|Golgi membrane|cardiac muscle cell proliferation|molecular_function|extracellular region
1190003K10Rik	0	0	0					0	0	0	0	0	0	0	0	0	GeneID:68880,Genbank:NM_001195435.1,MGI:MGI:1916130	RIKEN cDNA 1190003K10 gene		GO:0003674,GO:0005575,GO:0008150	molecular_function|cellular_component|biological_process
1190005I06Rik	0.333921573669918	0.388458949495069	0.265749853888481	0.684113094147814	-0.547693250947192	1	1	0	0	0.0742265339342304	0	0.0803832571840874	0	0.0855959685493048	0	0	GeneID:68918,Genbank:NM_197988.1,MGI:MGI:1916168	RIKEN cDNA 1190005I06 gene		GO:0003674,GO:0005575,GO:0008150	molecular_function|cellular_component|biological_process
1190007I07Rik	58.2739497838711	60.7499662159454	55.1789292437782	0.908295636702675	-0.138766145184598	0.656292421649274	0.993694776070912	4.06635390494347	5.54560758631763	3.27767702653426	5.90546609182185	4.89048297852065	2.96814144196015	5.45960382284403	4.54512110596651	3.71636471576042	GeneID:544717,Genbank:NM_001135569.1,MGI:MGI:3698433	RIKEN cDNA 1190007I07 gene		GO:0008150,GO:0003674,GO:0005575,GO:0005576	biological_process|molecular_function|cellular_component|extracellular region
1300017J02Rik	6.84549374183944	6.64646040433051	7.0942854137256	1.06737796994974	0.0940711403734252	0.923371147508605	1	0.226338154945839	0.043801299584655	0.238747922470312	0.161309108847602	0.180985615868467	0.194581051585118	0.13765872242592	0.12843205397802	0.233264654618934	GeneID:71775,Genbank:XM_006511835.3,MGI:MGI:1919025	RIKEN cDNA 1300017J02 gene		GO:0005575,GO:0005576,GO:0005615,GO:0005785,GO:0043086,GO:0004857,GO:0005047,GO:0005506	cellular_component|extracellular region|extracellular space|signal recognition particle receptor complex|negative regulation of catalytic activity|enzyme inhibitor activity|signal recognition particle binding|iron ion binding	mmu04066,mmu04216,mmu04978	HIF-1 signaling pathway|Ferroptosis|Mineral absorption
1500009L16Rik	60.2094079237987	58.19223920418	62.7308688233221	1.07799372701946	0.108348782891677	0.668707843395244	0.997862843562562	2.62914458391234	1.96760956008234	2.80796268099943	1.80684676825145	2.95640068297667	2.27034441004826	2.02379015116932	2.89515452473458	2.87895299810289	GeneID:69784,Genbank:XM_011243557.2,MGI:MGI:1917034	RIKEN cDNA 1500009L16 gene		GO:0003674,GO:0005575,GO:0008150	molecular_function|cellular_component|biological_process
1500015O10Rik	17.7889893896233	21.5441016072659	13.09509911757	0.607827578809487	-0.718265959498979	0.156667500816256	0.648347428679298	1.61568965711463	2.02610606051722	0.98166262896802	1.06594803008753	1.39530126828325	0.428604208221273	1.5565356983493	0.39605668537546	0.999080221171935	GeneID:78896,Genbank:NM_024283.3,MGI:MGI:1926146	RIKEN cDNA 1500015O10 gene		GO:0005615,GO:0031045,GO:0031145,GO:0031410,GO:0070314,GO:0090398,GO:0003674,GO:0005576	extracellular space|dense core granule|anaphase-promoting complex-dependent catabolic process|cytoplasmic vesicle|G1 to G0 transition|cellular senescence|molecular_function|extracellular region
1520401A03Rik	1.2624894835302	2.02472824576787	0.309691030733111	0.152954368755626	-2.70882678045895	0.278976309796189	0.786051603166739	0.012344438937559	0.0430004584436149	0.0351574161589966	0.0113114152472184	0.0253823664328329	0.0136445306123357	0	0	0	GeneID:320309,Genbank:XM_017317755.1,MGI:MGI:2443785	RIKEN cDNA 1520401A03 gene		GO:0003674,GO:0005575,GO:0008150	molecular_function|cellular_component|biological_process
1600002H07Rik	133.979170114438	153.895058126309	109.0843100996	0.708822696633114	-0.496503294894271	0.0270020393963869	0.314152014478298	3.45097683701273	3.57119982708892	3.57400326142047	3.49072659599146	3.45575814758611	1.83290639923443	2.69856247585743	2.60924185695227	2.47113383560777	GeneID:72016,Genbank:NM_028056.1,MGI:MGI:1919266	RIKEN cDNA 1600002H07 gene		GO:0003674,GO:0005575,GO:0008150	molecular_function|cellular_component|biological_process
1600002K03Rik	88.8072670241909	83.2891698885859	95.704888443697	1.14906762273798	0.200463703221622	0.418148861642724	0.900971904452002	6.43535891445768	7.21638185200091	8.28532306430843	7.43161719286834	7.97559961295633	7.5028779675724	9.74742170880824	6.66299972078655	9.17619118038592	GeneID:69770,Genbank:NM_027207.2,MGI:MGI:1917020	RIKEN cDNA 1600002K03 gene		GO:0008150,GO:0016020,GO:0016021,GO:0003674,GO:0005576,GO:0005737	biological_process|membrane|integral component of membrane|molecular_function|extracellular region|cytoplasm
1600012H06Rik	616.66117254483	647.941333456735	577.56097140495	0.891378496142068	-0.165889937485601	0.32083628626187	0.820897447782915	7.48027605164069	7.85164859185417	7.02794086603308	7.49214659576349	6.56579854194521	5.04389750160129	6.76175191982885	6.64710307615511	6.60462427303804	GeneID:67912,Genbank:NM_001083882.1,MGI:MGI:1915162	RIKEN cDNA 1600012H06 gene		GO:0008150,GO:0003674,GO:0005576,GO:0006915	biological_process|molecular_function|extracellular region|apoptotic process
1600014C10Rik	809.78310356148	638.264897512852	1024.18086112226	1.60463291199817	0.68224329322771	0.0688977643469944	0.491535000223858	11.6174683862952	8.8288857584465	11.455005012745	11.2849105670084	10.7818786845754	24.561391921805	13.2823723915692	16.5511090934489	10.9281379442732	GeneID:72244,Genbank:NM_001085385.1,MGI:MGI:1919494	RIKEN cDNA 1600014C10 gene		GO:0005739,GO:0005783,GO:0006914,GO:0006915,GO:0006979,GO:0016020,GO:0016021,GO:0031966,GO:0051560,GO:0003674,GO:0005623,GO:0005737	mitochondrion|endoplasmic reticulum|autophagy|apoptotic process|response to oxidative stress|membrane|integral component of membrane|mitochondrial membrane|mitochondrial calcium ion homeostasis|molecular_function|cell|cytoplasm
1600014C23Rik	0	0	0					0	0	0	0	0	0	0	0	0	GeneID:72240,Genbank:XM_006524968.2,MGI:MGI:1919490	RIKEN cDNA 1600014C23 gene		GO:0003674,GO:0005575,GO:0008150	molecular_function|cellular_component|biological_process
1600015I10Rik	0.108355776461225	0.195040397630205	0	0	-Inf	1	1	0.0231035815703348	0	0	0	0	0	0	0	0	GeneID:69761,Genbank:NM_001081273.2,MGI:MGI:1917011	RIKEN cDNA 1600015I10 gene		GO:0003674,GO:0005575,GO:0008150	molecular_function|cellular_component|biological_process
1700001C02Rik	194.381207583612	175.641527819172	217.805807289162	1.24005871500616	0.310408431775689	0.13950083338383	0.623794282862649	8.80726829327753	7.57081611127919	12.137140672513	11.1421471976675	11.0992564820721	7.03420134205527	14.6804713425592	11.6652418579695	15.635506542507	GeneID:75434,Genbank:XM_017321128.1,MGI:MGI:1922684	RIKEN cDNA 1700001C02 gene		GO:0003674,GO:0008150	molecular_function|biological_process
1700001C19Rik	4.75607313293046	3.19706361998972	6.70483502410639	2.09718536165006	1.06845438099334	0.239265862717209	0.748242106545645	0.102664215779448	0.0894047993311116	0.0730978657080391	0.0470364664439341	0.105547962027049	0.113476606112251	0.19668697960927	0.183503902526376	0.185160484639378	GeneID:75462,Genbank:NM_029296.2,MGI:MGI:1922712	RIKEN cDNA 1700001C19 gene		GO:0003674,GO:0005575,GO:0008150	molecular_function|cellular_component|biological_process
1700001F09Rik	0	0	0					0	0	0	0	0	0	0	0	0	GeneID:71826,Genbank:NM_027940.2,MGI:MGI:1919076	RIKEN cDNA 1700001F09 gene		GO:0003674,GO:0008150	molecular_function|biological_process
1700001J03Rik	21.1970006965884	19.7292603125039	23.031676176694	1.16738670441168	0.223282542299239	0.599806134638171	0.985433001365576	1.40153809227959	1.92714458198296	1.47060127771495	1.01388373041745	1.59258036791198	1.14147547485151	1.77661143976115	1.35616325172266	2.4327218136094	GeneID:69282,Genbank:NM_001008547.1,MGI:MGI:1916532	RIKEN cDNA 1700001J03 gene		GO:0003674,GO:0005575,GO:0008150	molecular_function|cellular_component|biological_process
1700001K19Rik	0	0	0					0	0	0	0	0	0	0	0	0	GeneID:66323,Genbank:NM_025488.2,MGI:MGI:1913573	RIKEN cDNA 1700001K19 gene		GO:0003674,GO:0005575,GO:0008150	molecular_function|cellular_component|biological_process
1700001L19Rik	113.259060229427	98.5356151772968	131.663366544591	1.33620078697115	0.418136813651943	0.0604153549181045	0.464524674652216	2.38064006999633	2.791872547254	3.28460623558741	3.4611867083152	3.98128313845169	3.61374034852051	3.92671505719936	3.89046832536957	4.93970017317487	GeneID:69315,Genbank:NM_027035.1,MGI:MGI:1916565	RIKEN cDNA 1700001L19 gene		GO:0003674,GO:0005575,GO:0008150	molecular_function|cellular_component|biological_process
1700001O22Rik	16.8828932522926	16.8503693572654	16.9235481210765	1.0043428581451	0.00625185425590105	0.944176466382028	1	0.517909423736547	0.365111219614763	0.327783353119103	0.497167567105717	0.40568155237212	0.163558460206485	0.431989280035684	0.503793635028519	0.559175797187077	GeneID:73598,Genbank:XM_011239200.2,MGI:MGI:1923631	RIKEN cDNA 1700001O22 gene		GO:0003674,GO:0005575,GO:0008150	molecular_function|cellular_component|biological_process
1700001P01Rik	6.24988773430585	4.84914215102216	8.00081971341046	1.64994538502526	0.722418270496991	0.35754456159681	0.854883108125881	0.735760213086046	0.240275398202362	0.611179377169993	0.589915683317674	0.094553382649231	0.406624505235567	0.805480011733202	0.845428693782233	0.853060804231422	GeneID:72215,Genbank:NM_028156.2,MGI:MGI:1919465	RIKEN cDNA 1700001P01 gene		GO:0003674,GO:0005575,GO:0008150	molecular_function|cellular_component|biological_process
1700003E16Rik	141.341635568985	129.977625031846	155.546648740409	1.19671865601713	0.259084020053222	0.216351248466187	0.722922456328064	3.19140478768835	3.7543910025454	3.64101063383334	4.25824572409602	3.65520315521281	3.40374463894748	4.81166254813892	3.83151033383714	5.07786177582177	GeneID:71837,Genbank:NM_027948.1,MGI:MGI:1919087	RIKEN cDNA 1700003E16 gene		GO:0003674,GO:0005575,GO:0008150	molecular_function|cellular_component|biological_process
1700003F12Rik	2.20959912826853	2.43187919821179	1.93174904083946	0.794344160787229	-0.332163884139369	0.903936949248386	1	0.29658551225174	0.129140265700495	0.281562149393928	0.135883125282476	0.0762290836862017	0.163910653273252	0.243517212849573	0.0757317692965997	0.0764154381051403	GeneID:75480,Genbank:NM_029305.2,MGI:MGI:1922730	RIKEN cDNA 1700003F12 gene		GO:0003674,GO:0005575,GO:0008150	molecular_function|cellular_component|biological_process
1700006A11Rik	0	0	0					0	0	0	0	0	0	0	0	0	GeneID:71824,Genbank:XM_006502121.1,MGI:MGI:1919074	RIKEN cDNA 1700006A11 gene		GO:0008150,GO:0003674,GO:0005096,GO:0005575	biological_process|molecular_function|GTPase activator activity|cellular_component
1700006E09Rik	0	0	0					0	0	0	0	0	0	0	0	0	GeneID:75437,Genbank:NM_029287.1,MGI:MGI:1922687	RIKEN cDNA 1700006E09 gene		GO:0003674,GO:0005575,GO:0008150	molecular_function|cellular_component|biological_process
1700007B14Rik	0.115373092246528	0	0.259589457554688	Inf	Inf	0.86824939315815	1	0	0	0	0	0	0	0	0.0271121135224644	0	GeneID:71831,Genbank:NM_001164235.1,MGI:MGI:1919081	RIKEN cDNA 1700007B14 gene		GO:0003674,GO:0005575,GO:0008150	molecular_function|cellular_component|biological_process
1700007G11Rik	104.623772835477	102.043114400967	107.849595878615	1.0569022369783	0.0798419341949961	0.651015354856304	0.991890914970372	3.61715781929159	3.61096432409884	4.94151311076984	5.49715653333382	5.21533492614052	2.82793122472822	4.68429036800415	5.36152985613575	5.91000874876189	GeneID:75784,Genbank:XM_006535280.3,MGI:MGI:1916571	RIKEN cDNA 1700007G11 gene		GO:0003674,GO:0005575,GO:0008150	molecular_function|cellular_component|biological_process
1700007K09Rik	2.30945208184004	1.68846621772344	3.08568441198579	1.82750734340793	0.869877203319662	0.577273334924519	0.973917193643467	0.0649935409068082	0.0565994142990843	0.123402663437656	0.178663995982962	0.133638302996875	0.359192654681475	0	0.0663832269938484	0.334912509022529	GeneID:69318,Genbank:XM_006508181.2,MGI:MGI:1916568	RIKEN cDNA 1700007K09 gene		GO:0008150,GO:0003674,GO:0005575,GO:0005576	biological_process|molecular_function|cellular_component|extracellular region
1700007K13Rik	324.657363351182	312.9690521031	339.267752411284	1.08402971517938	0.116404304066648	0.532171793080434	0.958448215956004	17.0597535974503	19.6428126530409	25.4792733100804	26.9474490392278	24.4371100590162	13.72812881855	26.725105463924	23.6215300710498	31.7796980203228	GeneID:69327,Genbank:NM_027040.1,MGI:MGI:1916577	RIKEN cDNA 1700007K13 gene		GO:0003674,GO:0005575,GO:0008150	molecular_function|cellular_component|biological_process
1700008O03Rik	2.91704860394038	3.37985523318289	2.33854031738725	0.691905468147817	-0.531353152329487	0.786010103088445	1	0.0875281595638713	0.0762236138679584	0.110792630213981	0.10693801623654	0.119982329991093	0	0.0958222281370459	0.0595997859029671	0.120275646351558	GeneID:69349,Genbank:XM_011250899.2,MGI:MGI:1916599	RIKEN cDNA 1700008O03 gene		GO:0003674,GO:0005575,GO:0008150	molecular_function|cellular_component|biological_process
1700008P02Rik	0	0	0					0	0	0	0	0	0	0	0	0	GeneID:69347,Genbank:NM_027048.1,MGI:MGI:1916597	RIKEN cDNA 1700008P02 gene		GO:0003674,GO:0005575,GO:0008150	molecular_function|cellular_component|biological_process
1700009N14Rik	0.203540558963848	0.366373006134927	0	0	-Inf	0.945840596124641	1	0.0454029245417022	0.039538989577604	0	0	0	0	0	0	0	GeneID:75471,Genbank:NM_001081095.1,MGI:MGI:1922721	RIKEN cDNA 1700009N14 gene		GO:0005737,GO:0006606,GO:0019904,GO:0000054,GO:0003924,GO:0005634	cytoplasm|protein import into nucleus|protein domain specific binding|ribosomal subunit export from nucleus|GTPase activity|nucleus	mmu03013,mmu03008,mmu05166,mmu05169	RNA transport|Ribosome biogenesis in eukaryotes|HTLV-I infection|Epstein-Barr virus infection
1700010B08Rik	0.108355776461225	0.195040397630205	0	0	-Inf	1	1	0.0640505542641871	0	0	0	0	0	0	0	0	GeneID:75485,Genbank:NM_029308.1,MGI:MGI:1922735	RIKEN cDNA 1700010B08 gene		GO:0003674,GO:0005575,GO:0008150	molecular_function|cellular_component|biological_process
1700010D01Rik	0	0	0					0	0	0	0	0	0	0	0	0	GeneID:76386,Genbank:NM_029590.3,MGI:MGI:1923636	RIKEN cDNA 1700010D01 gene		GO:0003674,GO:0005575,GO:0008150	molecular_function|cellular_component|biological_process
1700010I14Rik	21.3385858582606	29.0251413674812	11.7303914717348	0.404145885913828	-1.30705193336324	0.0043861727650418	0.102257585619959	0.91045949160304	1.05716092704583	0.749095279535089	0.889887162082595	0.87363125417629	0.3689939984052	0.33224453154516	0.340973180217477	0.344051316777982	GeneID:66931,Genbank:XM_006523342.1,MGI:MGI:1914181	RIKEN cDNA 1700010I14 gene		GO:0003674,GO:0005575,GO:0008150	molecular_function|cellular_component|biological_process
1700011E24Rik	0.894876715636175	0.202744538565889	1.76004193697403	8.68108186500938	3.11787484728079	0.280505807244454	0.788075330204447	0	0	0	0	0.0184494405169231	0.0793413668752326	0.0196458539447122	0	0.018494543181169	GeneID:75467,Genbank:XM_006525072.3,MGI:MGI:1922717	RIKEN cDNA 1700011E24 gene		GO:0005634,GO:0005737,GO:0006325,GO:0007275,GO:0042393,GO:0042585,GO:0044727,GO:0090116,GO:1901537,GO:0001939,GO:0001940,GO:0003682	nucleus|cytoplasm|chromatin organization|multicellular organism development|histone binding|germinal vesicle|DNA demethylation of male pronucleus|C-5 methylation of cytosine|positive regulation of DNA demethylation|female pronucleus|male pronucleus|chromatin binding
1700011H14Rik	0.112635854758827	0.202744538565889	0	0	-Inf	1	1	0	0	0	0	0.0284206699292486	0	0	0	0	GeneID:67082,Genbank:XM_011245156.2,MGI:MGI:1914332	RIKEN cDNA 1700011H14 gene		GO:0003674,GO:0005575,GO:0008150	molecular_function|cellular_component|biological_process
1700011I03Rik	0.477675263027758	0.195040397630205	0.8309688447747	4.26049605554133	2.09102141524111	0.648882746643043	0.991890914970372	0.0533853922053131	0	0	0	0	0.0590078351783707	0.0584441310838974	0	0.055019115435701	GeneID:75444,Genbank:NM_001311063.1,MGI:MGI:1922694	RIKEN cDNA 1700011I03 gene		GO:0003674,GO:0005575,GO:0008150	molecular_function|cellular_component|biological_process
1700011L22Rik	0.915292465407299	0.562479912758842	1.35630815621787	2.41130060905726	1.26981151828255	0.640836206823356	0.991890914970372	0.0469634178565561	0	0.0445845138361089	0.0430333629167908	0	0.0519095113066681	0.102827235540409	0.0479675854628217	0.0484006130060381	GeneID:67687,Genbank:XM_006531314.1,MGI:MGI:1914937	RIKEN cDNA 1700011L22 gene		GO:0003674,GO:0005575,GO:0008150	molecular_function|cellular_component|biological_process
1700012A03Rik	0	0	0					0	0	0	0	0	0	0	0	0	GeneID:76382,Genbank:NM_029587.2,MGI:MGI:1923632	RIKEN cDNA 1700012A03 gene		GO:0003674,GO:0005575,GO:0008150	molecular_function|cellular_component|biological_process
1700012B07Rik	1.29843858777237	0.55714323278754	2.22505778150341	3.9936907612982	1.99772262661922	0.341076019936505	0.839871864498081	0	0	0.10696781919056	0	0	0.124542060504087	0.04111743515392	0.0767230228214242	0.0774156401745793	GeneID:69324,Genbank:XM_006534114.3,MGI:MGI:1916574	RIKEN cDNA 1700012B07 gene		GO:0003674,GO:0005575,GO:0008150	molecular_function|cellular_component|biological_process
1700012B09Rik	45.7458657358066	40.7616040781872	51.9761928078308	1.27512628571075	0.350640135512678	0.250461675427161	0.756510614529432	2.58585493494485	3.26886297554377	3.80108901681803	3.51597586668408	4.11637051905489	3.22699098631714	5.47913728911538	3.15233489697096	5.24400943996525	GeneID:69325,Genbank:NM_029306.3,MGI:MGI:1916575	RIKEN cDNA 1700012B09 gene		GO:0003674,GO:0008150,GO:0097546	molecular_function|biological_process|ciliary base
1700012L04Rik	0.535539938808294	0.538772123633359	0.531499707776961	0.98650187057312	-0.0196063083439974	1	1	0	0.0951948244306503	0.103775763633762	0.100165275208225	0	0	0.239342632057866	0	0	GeneID:76383,Genbank:NM_029588.3,MGI:MGI:1923633	RIKEN cDNA 1700012L04 gene		GO:0006342,GO:0000790,GO:0003677,GO:0006325	chromatin silencing|nuclear chromatin|DNA binding|chromatin organization
1700012P22Rik	0	0	0					0	0	0	0	0	0	0	0	0	GeneID:69364,Genbank:XM_006539154.2,MGI:MGI:1916614	RIKEN cDNA 1700012P22 gene		GO:0003674,GO:0005575,GO:0008150	molecular_function|cellular_component|biological_process
1700013D24Rik	0	0	0					0	0	0	0	0	0	0	0	0	GeneID:76921,Genbank:NM_001177502.1,MGI:MGI:1924171	RIKEN cDNA 1700013D24 gene		GO:0003674,GO:0005575,GO:0008150	molecular_function|cellular_component|biological_process
1700013F07Rik	101.297002889785	95.4072057289056	108.659249340884	1.13889981905175	0.187640848965504	0.372800394591832	0.865046353180333	7.07672069816207	8.18884532792376	10.5835502185615	11.1036253134118	10.0661020069006	6.4290631233191	9.86985135998758	11.1886013618568	14.0870311185243	GeneID:75504,Genbank:NM_029314.1,MGI:MGI:1922754	RIKEN cDNA 1700013F07 gene		GO:0003674,GO:0005575,GO:0008150	molecular_function|cellular_component|biological_process
1700013G24Rik	0	0	0					0	0	0	0	0	0	0	0	0	GeneID:69380,Genbank:NM_027063.2,MGI:MGI:1916630	RIKEN cDNA 1700013G24 gene		GO:0003674,GO:0005575,GO:0008150	molecular_function|cellular_component|biological_process
1700013H16Rik	0.351234704084353	0.384469642765346	0.309691030733111	0.805501907785538	-0.312040089010174	1	1	0	0	0	0.0385816357185021	0.0432878288871021	0.0465395618611507	0	0	0	GeneID:75514,Genbank:NM_001200013.1,MGI:MGI:1922764	RIKEN cDNA 1700013H16 gene		GO:0005515,GO:0005634,GO:0005730,GO:0051321,GO:0000785,GO:0000800,GO:0001741	protein binding|nucleus|nucleolus|meiotic cell cycle|chromatin|lateral element|XY body
1700015E13Rik	0	0	0					0	0	0	0	0	0	0	0	0	GeneID:76925,Genbank:NM_001039593.1,MGI:MGI:1924175	RIKEN cDNA 1700015E13 gene		GO:0007342,GO:0016020,GO:0030154,GO:0031965,GO:0003674,GO:0005634,GO:0007283	fusion of sperm to egg plasma membrane involved in single fertilization|membrane|cell differentiation|nuclear membrane|molecular_function|nucleus|spermatogenesis
1700015F17Rik	1.11467323374	0.810978154263555	1.49429208308555	1.84257994525452	0.881727215857717	0.756218030351857	1	0	0	0	0	0.33240175083448	0.357371396150696	0	0	0.0833035902723642	GeneID:381716,Genbank:NM_001200025.1,MGI:MGI:2686532	RIKEN cDNA 1700015F17 gene		GO:0005634,GO:0005737,GO:0006606,GO:0003674,GO:0005622,GO:0005623	nucleus|cytoplasm|protein import into nucleus|molecular_function|intracellular|cell
1700015G11Rik	0	0	0					0	0	0	0	0	0	0	0	0	GeneID:100503036,Genbank:NM_001195601.1,MGI:MGI:1922779	RIKEN cDNA 1700015G11 gene		GO:0003674,GO:0005575,GO:0008150	molecular_function|cellular_component|biological_process
1700016C15Rik	3.68702663015726	4.35047254828576	2.85771923249663	0.656875592427925	-0.606307934663249	0.690956135888654	1	0.176718388362468	0.153894635338234	0.125825117569804	0.202412507637869	0.317943937961386	0	0.145098015970415	0.180496965159563	0.182126402135115	GeneID:69428,Genbank:XM_006496976.3,MGI:MGI:1916678	RIKEN cDNA 1700016C15 gene		GO:0003674,GO:0005575,GO:0008150	molecular_function|cellular_component|biological_process
1700016D06Rik	0	0	0					0	0	0	0	0	0	0	0	0	GeneID:76413,Genbank:NM_024271.1,MGI:MGI:1923663	RIKEN cDNA 1700016D06 gene		GO:0007338,GO:0016998,GO:0050829,GO:0050830,GO:0001669,GO:0003796,GO:0005615	single fertilization|cell wall macromolecule catabolic process|defense response to Gram-negative bacterium|defense response to Gram-positive bacterium|acrosomal vesicle|lysozyme activity|extracellular space
1700016G14Rik	10.4676872697449	9.16899254899534	12.0910556706819	1.31868966040405	0.399105081590485	0.550112222294173	0.965413339478186	0.658134135558619	0.420298250066518	0.333224929099236	0.321631617641091	0.315756250314863	0.581958007493105	0.624431752215189	0.717020054257714	0.135654929113254	GeneID:666145,Genbank:XM_011244363.1,MGI:MGI:1916676	RIKEN cDNA 1700016G14 gene		GO:0003674,GO:0005575,GO:0008150	molecular_function|cellular_component|biological_process
1700016H13Rik	4.42042554908183	4.50457835900225	4.31523453668129	0.957966360615625	-0.061953098868606	0.959575907824523	1	0.443160591665727	0.192962481954021	0.210356277636004	0.0812150880066693	0.0911217154797222	0.39186670465945	0.194061593560432	0.0905272423715338	0.0456722386821456	GeneID:74218,Genbank:XM_006535261.3,MGI:MGI:1921468	RIKEN cDNA 1700016H13 gene		GO:0003674,GO:0005575,GO:0008150	molecular_function|cellular_component|biological_process
1700016K19Rik	326.836836743222	290.150153649627	372.695190610217	1.28449075736237	0.361196509269131	0.0404384665565735	0.386038371791121	14.7056178094332	13.566037683521	21.1776924809616	20.4408941100825	22.0374059782338	17.0120037304418	25.5129890361357	20.8753265307995	28.0636318716682	GeneID:74230,Genbank:NM_198637.2,MGI:MGI:1921480	RIKEN cDNA 1700016K19 gene		GO:0016598,GO:0005515,GO:0005575	protein arginylation|protein binding|cellular_component
1700017B05Rik	645.400789562378	571.632844087554	737.61072140591	1.29035748913849	0.367770814762939	0.0252720795927979	0.303152953185194	5.66021148904471	5.11687725864783	5.46246201948779	5.04056722522777	5.9733528215765	7.15749431194859	7.77648599178867	6.51824970699247	5.49539801341156	GeneID:74211,Genbank:NM_028820.2,MGI:MGI:1921461	RIKEN cDNA 1700017B05 gene		GO:0003674,GO:0005829,GO:0008150	molecular_function|cytosol|biological_process
1700017D01Rik	0	0	0					0	0	0	0	0	0	0	0	0	GeneID:69369,Genbank:XM_006527323.3,MGI:MGI:1916619	RIKEN cDNA 1700017D01 gene		GO:0003674,GO:0005575,GO:0008150	molecular_function|cellular_component|biological_process
1700017N19Rik	0	0	0					0	0	0	0	0	0	0	0	0	GeneID:66605,Genbank:XM_006513956.2,MGI:MGI:1913855	RIKEN cDNA 1700017N19 gene		GO:0003674,GO:0005575,GO:0008150	molecular_function|cellular_component|biological_process
1700018B08Rik	1.24437255788936	0.737801827993287	1.87758597025946	2.544837785732	1.34757369827404	0.525488880184527	0.95524303505683	0.0243898413177695	0.0212398142057337	0.0463087768021463	0	0	0.0269585307338497	0.0801029845922521	0.0249113427265483	0.0502724599178738	GeneID:76405,Genbank:XM_011248542.2,MGI:MGI:1923655	RIKEN cDNA 1700018B08 gene		GO:0003674,GO:0005575,GO:0008150	molecular_function|cellular_component|biological_process
1700018C11Rik	0	0	0					0	0	0	0	0	0	0	0	0	GeneID:75524,Genbank:XM_006538331.3,MGI:MGI:1922774	RIKEN cDNA 1700018C11 gene		GO:0003674,GO:0005575,GO:0008150	molecular_function|cellular_component|biological_process
1700018F24Rik	1.57462924644802	2.4222387094402	0.515117417707798	0.212661706585824	-2.2333678203683	0.316266604311933	0.819140892333262	0.0496447202601311	0.172931774484745	0.0471299964599698	0.13647085506311	0.204156784682077	0	0	0.0507062192349205	0.0511639698039607	GeneID:69396,Genbank:XM_017321091.1,MGI:MGI:1916646	RIKEN cDNA 1700018F24 gene		GO:0003674,GO:0005575,GO:0008150	molecular_function|cellular_component|biological_process
1700019A02Rik	0.954854907964766	1.30664490017034	0.515117417707798	0.394229080632882	-1.34289389299251	0.731448502874947	1	0.0303647072067257	0.0528860135725835	0	0.0556473751156808	0.0624352494953652	0	0	0.0310139626643218	0.0312939413192479	GeneID:69397,Genbank:XM_006496255.2,MGI:MGI:1916647	RIKEN cDNA 1700019A02 gene		GO:0003674,GO:0005575,GO:0008150	molecular_function|cellular_component|biological_process
1700019B03Rik	7.75925661113913	6.23722285517008	9.66179880610045	1.5490546081886	0.631388003762221	0.395836443933579	0.885069208588172	0.210602923378758	0.0917014363781494	0.0599804872378625	0.154383176467724	0.151563000151134	0.256061523296966	0.230559416202531	0.107553008138657	0.195343097923085	GeneID:76406,Genbank:XM_017313004.1,MGI:MGI:1923656	RIKEN cDNA 1700019B03 gene		GO:0003674,GO:0005575,GO:0008150	molecular_function|cellular_component|biological_process
1700019D03Rik	23.989544817463	18.8787195946974	30.3780763459201	1.60911740828295	0.686269595276965	0.0972951941568523	0.557007319199449	0.22966526425426	0.270592633003791	0.307809468405227	0.198066928377847	0.291673146477289	0.358380919868635	0.458486503853786	0.482950477929587	0.306309340879079	GeneID:67080,Genbank:XM_011238566.2,MGI:MGI:1914330	RIKEN cDNA 1700019D03 gene		GO:0016020,GO:0034237,GO:0003674,GO:0005886,GO:0008150	membrane|protein kinase A regulatory subunit binding|molecular_function|plasma membrane|biological_process
1700019N19Rik	0.448421683491633	0.18571441092918	0.776805774194699	4.18279750240236	2.0644681559185	0.654321223077463	0.992837154668949	0	0	0.0413057436753033	0	0	0	0.0476326314747458	0	0.0896824095426514	GeneID:67507,Genbank:NM_026208.2,MGI:MGI:1914757	RIKEN cDNA 1700019N19 gene		GO:0003674,GO:0005575,GO:0008150	molecular_function|cellular_component|biological_process
1700019O17Rik	2.67496767942322	2.11992170071951	3.36877515280285	1.58910357474971	0.668213159870813	0.623911265243302	0.991890914970372	0	0.203277733749355	0.0949720091360693	0.0611118762165234	0	0	0.109519071903294	0.136237976607945	0.206201798117531	GeneID:71863,Genbank:NM_027966.1,MGI:MGI:1919113	RIKEN cDNA 1700019O17 gene		GO:0003674,GO:0005737,GO:0008150	molecular_function|cytoplasm|biological_process
1700020A23Rik	0.137640458103605	0	0.309691030733111	Inf	Inf	0.868251944164483	1	0	0	0	0	0	0.0865394581401752	0	0	0	GeneID:75656,Genbank:NM_029375.1,MGI:MGI:1922906	RIKEN cDNA 1700020A23 gene		GO:0003674,GO:0005575,GO:0008150	molecular_function|cellular_component|biological_process
1700020D05Rik	10.1157211580634	13.1600064523333	6.31036454022618	0.479510748196279	-1.06036494138393	0.108783788889605	0.577767345831576	0.786924733290855	0.538442812034285	0.693701847992582	0.875587738720286	0.86681651478629	0.372772318217915	0.553816815119204	0.22964305361633	0.231716157074941	GeneID:75555,Genbank:NM_023781.5,MGI:MGI:1922805	RIKEN cDNA 1700020D05 gene		GO:0003674,GO:0005575,GO:0008150	molecular_function|cellular_component|biological_process
1700020L24Rik	5.92792115268779	4.47971986678671	7.73817276006414	1.72737871790513	0.788584420182708	0.365115445437376	0.858989593811388	0.105982080555331	0.276882453330146	0.352147674380495	0.145669721563209	0.326877067995125	0.527147558033921	0.406086875721448	0.324744539809242	0.327676172262485	GeneID:66330,Genbank:NM_025492.3,MGI:MGI:1913580	RIKEN cDNA 1700020L24 gene		GO:0003674,GO:0005575,GO:0008150	molecular_function|cellular_component|biological_process
1700020N15Rik	0.206349345476867	0.37142882185836	0	0	-Inf	0.944157298058142	1	0	0	0.199568776218773	0	0	0	0	0	0	GeneID:75509,Genbank:NM_029316.1,MGI:MGI:1922759	RIKEN cDNA 1700020N15 gene		GO:0003674,GO:0005575,GO:0008150	molecular_function|cellular_component|biological_process
1700021F05Rik	224.256646223493	220.766360433032	228.61950346157	1.03557219049648	0.0504281283928421	0.749731977870574	1	3.36532135991142	3.59609910420034	3.61157296385487	4.2009827180107	3.4765644874813	2.55171275920065	4.62751689460321	3.3376471038383	4.15526803828835	GeneID:67851,Genbank:NM_026411.1,MGI:MGI:1915101	RIKEN cDNA 1700021F05 gene		GO:0003674,GO:0005739,GO:0008150	molecular_function|mitochondrion|biological_process
1700021F07Rik	0.113567982290271	0	0.255527960153109	Inf	Inf	0.868249186331108	1	0	0	0	0	0	0	0	0	0.0922707474155672	GeneID:72221,Genbank:NM_028158.1,MGI:MGI:1919471	RIKEN cDNA 1700021F07 gene		GO:0003674,GO:0005575,GO:0008150	molecular_function|cellular_component|biological_process
1700022I11Rik	0.233484138419186	0	0.525339311443169	Inf	Inf	0.643280360636307	0.991890914970372	0	0	0	0	0	0	0.0168619004066532	0.0157317201920473	0	GeneID:67317,Genbank:NM_026088.3,MGI:MGI:1914567	RIKEN cDNA 1700022I11 gene		GO:0003674,GO:0005575,GO:0008150	molecular_function|cellular_component|biological_process
1700023F06Rik	4.32419616838264	4.82274600713762	3.70100886993892	0.76740696368033	-0.381936238440928	0.785831522617055	1	0.281550106070539	0.204322497244854	0.311836411573243	0.257989057159371	0.0964861991383813	0.0518670668984043	0.308229473009925	0.095856728431019	0.241805188443903	GeneID:69441,Genbank:XM_011249227.1,MGI:MGI:1916691	RIKEN cDNA 1700023F06 gene		GO:0003674,GO:0005575,GO:0008150	molecular_function|cellular_component|biological_process
1700024G13Rik	146.968642985618	139.44800107175	156.369445377953	1.12134590798111	0.165231383183681	0.438700473439806	0.908015563214925	14.8520038993299	18.71008829419	21.217971773109	24.4435988809018	22.9778974116423	12.2722953690694	24.9415468959798	21.3552172566768	30.7616298048477	GeneID:67085,Genbank:NM_001034037.1,MGI:MGI:1914335	RIKEN cDNA 1700024G13 gene		GO:0003674,GO:0005575,GO:0008150	molecular_function|cellular_component|biological_process
1700024P04Rik	0	0	0					0	0	0	0	0	0	0	0	0	GeneID:69382,Genbank:NM_027064.1,MGI:MGI:1916632	RIKEN cDNA 1700024P04 gene		GO:0006334,GO:0046982,GO:0000786,GO:0003677,GO:0005737	nucleosome assembly|protein heterodimerization activity|nucleosome|DNA binding|cytoplasm	mmu05203,mmu05322,mmu05034	Viral carcinogenesis|Systemic lupus erythematosus|Alcoholism
1700024P16Rik	4.75079755652738	4.17452648160091	5.47113640018547	1.31060047751507	0.390227962484291	0.744337495349032	1	0.0203472067437375	0.0620175464957702	0.0482913276969732	0.0745779393502122	0.0104593708160114	0.0562253348845492	0.0668258545454952	0.0727379411538693	0.0209698809052929	GeneID:242594,Genbank:XM_017320219.1,MGI:MGI:2685466	RIKEN cDNA 1700024P16 gene		GO:0016020,GO:0033627,GO:0045121,GO:0050852,GO:0001772,GO:0003674,GO:0007165	membrane|cell adhesion mediated by integrin|membrane raft|T cell receptor signaling pathway|immunological synapse|molecular_function|signal transduction
1700025F22Rik	0	0	0					0	0	0	0	0	0	0	0	0	GeneID:69416,Genbank:XM_011247336.1,MGI:MGI:1916666	RIKEN cDNA 1700025F22 gene		GO:0003674,GO:0005575,GO:0008150	molecular_function|cellular_component|biological_process
1700025G04Rik	452.540843117594	484.851335978038	412.15272704204	0.850060000784878	-0.234363418602037	0.187067024709746	0.693404647254493	2.65871966533815	3.13545690734033	2.87293970415961	2.51515667535563	2.98135500704679	1.69468920272882	2.82264568450272	2.3577935314287	2.45009578993984	GeneID:69399,Genbank:NM_197990.3,MGI:MGI:1916649	RIKEN cDNA 1700025G04 gene		GO:0003674,GO:0005575,GO:0008150	molecular_function|cellular_component|biological_process
1700028K03Rik	1.08384126783641	1.12997561169432	1.02617333801402	0.908137598187047	-0.139017188139509	1	1	0	0.0153634438444794	0.0334966344345067	0.0161656223437806	0.036275014308712	0	0	0.0180191790456711	0.0545455417399741	GeneID:76421,Genbank:NM_175241.1,MGI:MGI:1923671	RIKEN cDNA 1700028K03 gene		GO:0003674,GO:0005575,GO:0008150	molecular_function|cellular_component|biological_process
1700028P14Rik	79.218691134278	73.3670159077182	86.5332851674778	1.1794576090749	0.238123567558785	0.309837532334864	0.814922340036647	3.70253526585236	4.43346863779843	5.39801351159488	5.75546440208554	5.36993496667798	3.50783904977411	5.50102017229772	6.07773623179854	7.4954036869489	GeneID:67483,Genbank:NM_026188.2,MGI:MGI:1914733	RIKEN cDNA 1700028P14 gene		GO:0008150,GO:0016020,GO:0016021,GO:0003674,GO:0005737,GO:0005886	biological_process|membrane|integral component of membrane|molecular_function|cytoplasm|plasma membrane
1700029F12Rik	0.115373092246528	0	0.259589457554688	Inf	Inf	0.86824939315815	1	0	0	0	0	0	0	0	0.0459016362063963	0	GeneID:66479,Genbank:NM_001284205.1,MGI:MGI:1913729	RIKEN cDNA 1700029F12 gene		GO:0003674,GO:0005575,GO:0008150	molecular_function|cellular_component|biological_process
1700029H14Rik	2.42302716714877	2.24454294151727	2.64613244918815	1.1789181664751	0.237463578438112	0.886127300399023	1	0.0691437308683272	0.0602135937663752	0.131282592548735	0.0633575535955643	0.0710859165941207	0.0382129053112943	0.0756957119460117	0.141244311892935	0.106889546554299	GeneID:66501,Genbank:NM_025601.3,MGI:MGI:1913751	RIKEN cDNA 1700029H14 gene		GO:0003674,GO:0005575,GO:0008150	molecular_function|cellular_component|biological_process
1700029I15Rik	13.9574798718582	11.7891566809763	16.6678838604606	1.41383173635794	0.499610431627712	0.316033722135723	0.818654620408132	1.89195483364983	1.9222031856189	1.19741265731264	2.16703720402411	2.26928118358154	1.04560587060574	2.41644003519961	4.02585092277254	2.92477990022202	GeneID:75641,Genbank:NM_183112.3,MGI:MGI:1916742	RIKEN cDNA 1700029I15 gene		GO:0008150,GO:0003674,GO:0005575,GO:0005576	biological_process|molecular_function|cellular_component|extracellular region
1700029J07Rik	243.841037832389	255.021561402501	229.86538336975	0.901356662180234	-0.149830008890796	0.517233114761998	0.953158395824877	3.78795101053079	4.33958463501146	5.07989179402371	5.02110134774972	5.61467135521201	2.39831588989949	4.83133156669194	4.6765398812741	4.81351152506189	GeneID:69479,Genbank:XM_006509484.3,MGI:MGI:1916729	RIKEN cDNA 1700029J07 gene		GO:0005856,GO:0008150,GO:0003674,GO:0005737,GO:0005813	cytoskeleton|biological_process|molecular_function|cytoplasm|centrosome
1700029P11Rik	0	0	0					0	0	0	0	0	0	0	0	0	GeneID:66346,Genbank:NM_025503.4,MGI:MGI:1913596	RIKEN cDNA 1700029P11 gene		GO:0003674,GO:0005739,GO:0008150	molecular_function|mitochondrion|biological_process
1700030F18Rik	0.328094355802462	0.181725104199458	0.511055920306218	2.81224722669739	1.49172342835503	0.834454659297292	1	0	0	0	0.0846807882195143	0	0	0	0	0.190484860204118	GeneID:72277,Genbank:NM_028180.3,MGI:MGI:1919527	RIKEN cDNA 1700030F18 gene
1700030J22Rik	74.6275522662344	73.8368892292972	75.6158810624059	1.02409353714218	0.0343474921037701	0.881278562184161	1	1.10652565379803	1.27393073870429	1.78046653293219	1.34044706528655	1.54251792870902	1.20233285077497	1.39616535367088	1.09187392085862	1.87487524903847	GeneID:69528,Genbank:NM_027103.2,MGI:MGI:1916778	RIKEN cDNA 1700030J22 gene		GO:0005829,GO:0008150,GO:0003674,GO:0005634,GO:0005654	cytosol|biological_process|molecular_function|nucleus|nucleoplasm
1700030K09Rik	184.934896206843	196.430385907254	170.565534081329	0.86832560702631	-0.203691965170638	0.337289720811169	0.836431788580374	4.49603529081281	4.19771528068489	4.16568813908407	4.51592596701491	4.22231602519504	2.69980292967705	4.61444481298004	3.81944835116885	3.38611053189964	GeneID:72254,Genbank:NM_028170.2,MGI:MGI:1919504	RIKEN cDNA 1700030K09 gene		GO:0003674,GO:0005575,GO:0008150	molecular_function|cellular_component|biological_process
1700031F05Rik	0.0951847825026234	0.171332608504722	0	0	-Inf	1	1	0	0.036189198281022	0	0	0	0	0	0	0	GeneID:73300,Genbank:XM_006528312.2,MGI:MGI:1920550	RIKEN cDNA 1700031F05 gene		GO:0003674,GO:0005575,GO:0008150	molecular_function|cellular_component|biological_process
1700034E13Rik	2.0206805805174	1.73291896869159	2.38038259529967	1.37362602539745	0.457989278724775	0.760207144963466	1	0.120312990819102	0	0	0.440979199029923	0.494769901661385	0.132984114919808	0.131713712610461	0.491542049774156	0.371984585492947	GeneID:78414,Genbank:NM_030097.1,MGI:MGI:1925664	RIKEN cDNA 1700034E13 gene		GO:0003674,GO:0005575,GO:0008150	molecular_function|cellular_component|biological_process
1700034J05Rik	0	0	0					0	0	0	0	0	0	0	0	0	GeneID:73344,Genbank:XM_006507112.3,MGI:MGI:1920594	RIKEN cDNA 1700034J05 gene		GO:0003674,GO:0005575,GO:0008150	molecular_function|cellular_component|biological_process
1700034O15Rik	0.220991631220052	0.397784936196094	0	0	-Inf	0.935675302948584	1	0.0600306450007444	0	0	0	0.0617168522731382	0	0	0	0	GeneID:76606,Genbank:XM_006506737.1,MGI:MGI:1923856	RIKEN cDNA 1700034O15 gene		GO:0008150,GO:0003674,GO:0005575,GO:0005576	biological_process|molecular_function|cellular_component|extracellular region
1700037C18Rik	85.5771363661414	73.5797041927114	100.573926582929	1.36687049351975	0.45087655881252	0.0676465706040415	0.487280976019104	2.52165091212218	2.72603360869589	3.63215172718167	3.58546155574898	3.79932683008728	3.98861673771979	4.37888224560413	3.68572751753951	5.0632174602665	GeneID:73261,Genbank:NM_028484.2,MGI:MGI:1920511	RIKEN cDNA 1700037C18 gene		GO:0003674,GO:0005575,GO:0008150	molecular_function|cellular_component|biological_process
1700037H04Rik	249.144842917964	254.014162703125	243.058193186514	0.956868666691568	-0.0636071711323167	0.865756990963949	1	12.5909117070199	10.2429369203406	8.95547726406211	10.3799194236584	8.84613875415419	6.02050367861849	16.0741458187418	7.78057989069096	8.17624165596224	GeneID:67326,Genbank:NM_001311138.1,MGI:MGI:1914576	RIKEN cDNA 1700037H04 gene		GO:0003674,GO:0005575,GO:0008150	molecular_function|cellular_component|biological_process
1700039E15Rik	0.567647839701336	0.561413403765132	0.575440884621591	1.02498600988573	0.0356042184075844	1	1	0.0363799027706571	0.0158406601667485	0	0	0	0.0201056807660058	0.0199136104327067	0	0	GeneID:76713,Genbank:XM_006541270.1,MGI:MGI:1923963	RIKEN cDNA 1700039E15 gene		GO:0003333,GO:0005887,GO:0015171	amino acid transmembrane transport|integral component of plasma membrane|amino acid transmembrane transporter activity
1700040L02Rik	122.893066392852	115.31691860033	132.363251133504	1.14782160970025	0.198898440969217	0.307103573015572	0.812070959950069	1.21910953710862	1.34939655833798	1.33041888756208	1.28413195286305	1.49933845125261	0.805983533903494	1.60904107168145	1.66411429209574	1.8904970029847	GeneID:73287,Genbank:NM_028491.1,MGI:MGI:1920537	RIKEN cDNA 1700040L02 gene		GO:0005856,GO:0005929,GO:0008150,GO:0031514,GO:0036126,GO:0042995,GO:0046872,GO:0005509,GO:0005737,GO:0005813	cytoskeleton|cilium|biological_process|motile cilium|sperm flagellum|cell projection|metal ion binding|calcium ion binding|cytoplasm|centrosome
1700042G07Rik	0	0	0					0	0	0	0	0	0	0	0	0	GeneID:67323,Genbank:NM_001099295.2,MGI:MGI:1914573	RIKEN cDNA 1700042G07 gene		GO:0003674,GO:0005575,GO:0008150	molecular_function|cellular_component|biological_process
1700047I17Rik2	214.907378385601	194.593164434239	240.300145824803	1.23488482508342	0.304376491178745	0.201276727425999	0.706562092517824	2.40449854594602	2.97694062265461	3.67157184941005	2.54837449293012	2.74009116159871	2.96193417998447	2.15662088956734	4.42359930369381	4.04554361542292	GeneID:100101807,Genbank:XM_006515319.3,MGI:MGI:3714351	RIKEN cDNA 1700047I17 gene 2		GO:0003674,GO:0005575,GO:0008150	molecular_function|cellular_component|biological_process
1700049G17Rik	120.804239013964	140.053399766025	96.7427880738882	0.690756441725143	-0.533750983775639	0.0206441084319558	0.270355840244631	1.69119292096707	1.56966262462714	1.74284131926612	1.32537418242757	1.60143146728128	0.897758795196324	1.09625236183929	1.0909603307124	1.13520925945027	GeneID:73430,Genbank:NM_028538.1,MGI:MGI:1920680	RIKEN cDNA 1700049G17 gene		GO:0003700,GO:0005575,GO:0006355	DNA binding transcription factor activity|cellular_component|regulation of transcription, DNA-templated
1700056E22Rik	7.0869370155853	7.23229357459747	6.90524131682008	0.954778901823603	-0.0667614079929773	0.990231647352893	1	0.474782185073105	0.258414078728497	0.281707734786583	0.435050833375953	0.732177589738823	0.524785297346419	0.45480050300551	0.181850225756675	0.428147718359514	GeneID:73363,Genbank:NM_028516.1,MGI:MGI:1920613	RIKEN cDNA 1700056E22 gene		GO:0003674,GO:0005575,GO:0008150	molecular_function|cellular_component|biological_process
1700057G04Rik	0.621400192946794	0	1.39815043413029	Inf	Inf	0.224487050575451	0.731092996023924	0	0	0	0	0	0.0884706036495794	0	0.122628429781523	0	GeneID:78459,Genbank:XM_011242838.2,MGI:MGI:1925709	RIKEN cDNA 1700057G04 gene		GO:0017121,GO:0017128,GO:0005886,GO:0015914,GO:0016020	phospholipid scrambling|phospholipid scramblase activity|plasma membrane|phospholipid transport|membrane
1700061G19Rik	8.75075140578944	8.65894625738545	8.86550784129442	1.02385527958818	0.0340118069632597	0.962415772330863	1	0.140545216213988	0.0815955637977002	0.1186008727243	0.186021225386704	0.160547784416653	0.103564771945712	0.119671316028933	0.143550341474861	0.177034296606031	GeneID:78625,Genbank:XM_006525141.2,MGI:MGI:1925875	RIKEN cDNA 1700061G19 gene		GO:0003674,GO:0005575,GO:0008150	molecular_function|cellular_component|biological_process	mmu00061,mmu00071,mmu04920,mmu03320	Fatty acid biosynthesis|Fatty acid degradation|Adipocytokine signaling pathway|PPAR signaling pathway
1700065D16Rik	0.100958391221921	0.181725104199458	0	0	-Inf	1	1	0	0	0	0.101323255268436	0	0	0	0	0	GeneID:73410,Genbank:NM_001271569.1,MGI:MGI:1920660	RIKEN cDNA 1700065D16 gene		GO:0003674,GO:0005575,GO:0008150	molecular_function|cellular_component|biological_process
1700066B19Rik	13.2168613007364	8.51392334194755	19.0955337492224	2.24285948819153	1.16533924055836	0.268075236645081	0.777366888521816	0.16598495045759	0.108410591813647	0.19697135179944	0.171106625220125	0.255970979492929	0.894397501754588	0.181713495054779	0.190725779074517	0.213830618558852	GeneID:73449,Genbank:XM_006526290.3,MGI:MGI:1920699	RIKEN cDNA 1700066B19 gene		GO:0003674,GO:0005575,GO:0008150	molecular_function|cellular_component|biological_process
1700066C05Rik	0	0	0					0	0	0	0	0	0	0	0	0	GeneID:78654,Genbank:XM_001473318.2,MGI:MGI:1925904	RIKEN cDNA 1700066C05 gene		GO:0003674,GO:0005575,GO:0008150	molecular_function|cellular_component|biological_process
1700066M21Rik	129.642888525788	135.26871983159	122.610599393535	0.906422412706988	-0.141744560404288	0.551970721153045	0.965629334517162	2.72828105610431	2.84112877768006	2.77120618812565	2.53493403431721	2.25570170841383	1.72923559540338	2.3393196085443	2.41636711768964	2.71345936665101	GeneID:73467,Genbank:NM_028546.1,MGI:MGI:1920717	RIKEN cDNA 1700066M21 gene		GO:0008150,GO:0003674,GO:0005575,GO:0005576	biological_process|molecular_function|cellular_component|extracellular region
1700067K01Rik	10.1296515638941	9.84499925303456	10.4854669524686	1.06505512930705	0.0909281090608979	0.905030076842016	1	0.226835164508742	0.241436148918316	0.239272182291283	0.346421406352558	0.207294899510304	0.195008326621537	0.248329805988892	0.308913778316565	0.285727290306177	GeneID:73453,Genbank:XM_006531403.3,MGI:MGI:1920703	RIKEN cDNA 1700067K01 gene		GO:0003674,GO:0005575,GO:0008150	molecular_function|cellular_component|biological_process
1700067P10Rik	0.528000950613373	0.737801827993287	0.265749853888481	0.360191373625735	-1.47316446493801	0.87383541886015	1	0.0722787111092086	0.062943681141173	0.137234951908627	0	0	0	0.0791277593390299	0	0	GeneID:68224,Genbank:NM_026625.2,MGI:MGI:1915474	RIKEN cDNA 1700067P10 gene		GO:0003674,GO:0005575,GO:0008150	molecular_function|cellular_component|biological_process
1700071K01Rik	0	0	0					0	0	0	0	0	0	0	0	0	GeneID:237880,Genbank:NM_001033765.2,MGI:MGI:3588264	RIKEN cDNA 1700071K01 gene
1700074P13Rik	0	0	0					0	0	0	0	0	0	0	0	0	GeneID:73481,Genbank:XM_006506690.3,MGI:MGI:1920731	RIKEN cDNA 1700074P13 gene		GO:0005794	Golgi apparatus
1700080E11Rik	0.137640458103605	0	0.309691030733111	Inf	Inf	0.868251944164483	1	0	0	0	0	0	0.0728282695944299	0	0	0	GeneID:73532,Genbank:NM_028562.3,MGI:MGI:1920782	RIKEN cDNA 1700080E11 gene		GO:0003674,GO:0005575,GO:0008150	molecular_function|cellular_component|biological_process	mmu00230,mmu03018	Purine metabolism|RNA degradation
1700080G18Rik	5.92399541325244	4.55843853087327	7.63094151622641	1.67402531909639	0.74332134835335	0.363030400278561	0.857520281683708	0.143473241551779	0.312358017663071	0.204308534653969	0.0986001927830969	0.0737516384664002	0.0792917785209356	0.353404355147942	0.18317621698615	0.480557586383701	GeneID:73533,Genbank:XM_017321874.1,MGI:MGI:1920783	RIKEN cDNA 1700080G18 gene		GO:0003674,GO:0005575,GO:0008150	molecular_function|cellular_component|biological_process
1700080O16Rik	0.223728868707753	0.195040397630205	0.259589457554688	1.33095225762853	0.412458821499325	1	1	0.0344680460184454	0	0	0	0	0	0	0.0352050387000409	0	GeneID:74279,Genbank:XM_006541551.3,MGI:MGI:1921529	RIKEN cDNA 1700080O16 gene		GO:0003674,GO:0005575,GO:0008150	molecular_function|cellular_component|biological_process
1700088E04Rik	369.502023740922	343.290003741707	402.26704873994	1.17179948252326	0.228725717952091	0.176205715986174	0.676770689028345	11.8562502908723	11.9725798418549	16.6440359366457	17.6059733731381	15.3014388378641	14.4990680723996	16.9380939610182	14.6004193465884	20.2784739748727	GeneID:27660,Genbank:NM_001310576.1,MGI:MGI:1920774	RIKEN cDNA 1700088E04 gene		GO:0003674,GO:0005575,GO:0008150	molecular_function|cellular_component|biological_process
1700092M07Rik	0.862148676125012	0.92885291889377	0.778768372664066	0.838419470750601	-0.254255873683327	1	1	0.302048929582693	0.131519165331819	0.143374410283487	0.138386235485048	0	0	0	0.462760969228169	0	GeneID:74307,Genbank:NM_001177347.1,MGI:MGI:1921557	RIKEN cDNA 1700092M07 gene		GO:0003674,GO:0005575,GO:0008150	molecular_function|cellular_component|biological_process
1700093K21Rik	6.92526208933236	6.51618798149089	7.43660472413419	1.14125079651749	0.190615867115465	0.862283444844955	1	0.0828726304992225	0.162381063333871	0.137680841644071	0.132890753209469	0.170400897539697	0.183201221131403	0.158769706283873	0.169289211366262	0.0854087351528933	GeneID:67358,Genbank:XM_006514789.2,MGI:MGI:1914608	RIKEN cDNA 1700093K21 gene		GO:0016020,GO:0016021,GO:0003674,GO:0005575,GO:0008150	membrane|integral component of membrane|molecular_function|cellular_component|biological_process
1700094D03Rik	889.724999920856	805.226457220191	995.348178296687	1.23610963024344	0.305806701166737	0.0541118185408481	0.442524857671922	13.6385283541633	13.9587825781624	15.8855328203667	16.7931272263451	15.6028651996078	11.7772741748887	18.1970340655231	19.646048509564	23.1273038269556	GeneID:73545,Genbank:NM_028567.1,MGI:MGI:1920795	RIKEN cDNA 1700094D03 gene		GO:0003674,GO:0005575,GO:0008150	molecular_function|cellular_component|biological_process
1700102P08Rik	24.9924081953679	24.9322919029989	25.067553560829	1.00542515940197	0.00780569608574005	0.975414311876087	1	0.46388576945148	0.663670614896133	0.62912558784902	1.24483692197289	1.1922897673552	0.659238805254892	0.834313591829887	0.778393162250616	0.990312311609687	GeneID:112418,Genbank:NM_053216.2,MGI:MGI:2148248	RIKEN cDNA 1700102P08 gene		GO:0003674,GO:0005575,GO:0008150	molecular_function|cellular_component|biological_process
1700109H08Rik	32.8497720063224	31.7574015658258	34.2152350569432	1.07739403634843	0.107545984625685	0.853013414012943	1	3.45138427229454	3.42501658528459	2.59076556764008	1.61805444567133	1.89794426263184	3.54872295478313	2.28463421509781	1.9675431418932	2.8125156212236	GeneID:77036,Genbank:NM_029843.2,MGI:MGI:1924286	RIKEN cDNA 1700109H08 gene		GO:0003674,GO:0005575,GO:0008150	molecular_function|cellular_component|biological_process
1700112E06Rik	68.647010274673	62.3665054672354	76.49764128397	1.22658213268272	0.294643840863964	0.319555054064793	0.819889040762617	1.46927125471444	1.52777326178346	1.45730199218218	1.46688352019688	1.03708838195014	1.91487978697865	1.58449029438385	1.38869550821751	1.62723711682203	GeneID:76633,Genbank:XM_006519680.3,MGI:MGI:1923883	RIKEN cDNA 1700112E06 gene		GO:0030318,GO:0003674,GO:0005575,GO:0030154	melanocyte differentiation|molecular_function|cellular_component|cell differentiation
1700113H08Rik	1.5888140200866	2.23842061680012	0.776805774194699	0.347032978683498	-1.52685532567928	0.496238413512387	0.942587951019759	0.126547511842804	0.110203490244965	0.0300343307098815	0.0289893988336926	0.0650510592867918	0	0.0346347524339524	0	0.065210087203284	GeneID:76640,Genbank:NM_029685.1,MGI:MGI:1923890	RIKEN cDNA 1700113H08 gene		GO:0003674,GO:0005575,GO:0008150	molecular_function|cellular_component|biological_process
1700122O11Rik	0	0	0					0	0	0	0	0	0	0	0	0	GeneID:76651,Genbank:NM_029689.1,MGI:MGI:1923901	RIKEN cDNA 1700122O11 gene		GO:0003674,GO:0005575,GO:0008150	molecular_function|cellular_component|biological_process
1700123K08Rik	0.366581532640404	0	0.824808448440908	Inf	Inf	0.456205584044996	0.9199173855929	0	0	0	0	0	0.0137599615654552	0	0.0127150519383011	0.0128298371135311	GeneID:76658,Genbank:XM_011240960.1,MGI:MGI:1923908	RIKEN cDNA 1700123K08 gene		GO:0003674,GO:0005575,GO:0008150	molecular_function|cellular_component|biological_process
1700123O20Rik	531.128901792922	516.42739046494	549.505790952898	1.06405237425183	0.0895691641979074	0.597138949833524	0.984180488149065	15.3119139739749	16.3768862198785	15.6322887993579	16.1741202066644	16.3042266932603	15.5813171979731	15.3992086520555	16.7874360426905	17.4399528030767	GeneID:58248,Genbank:NM_021437.2,MGI:MGI:1920893	RIKEN cDNA 1700123O20 gene		GO:0008150,GO:0003674,GO:0005739,GO:0005829	biological_process|molecular_function|mitochondrion|cytosol
1700125H20Rik	1.23837344066049	1.14570478736035	1.35420925728566	1.18198795381285	0.241215332416448	0.965540074135644	1	0.00888241705938889	0	0	0.0244173206087223	0.0182638324634329	0.00981789549864548	0.00972410476941491	0.0272170203229693	0	GeneID:73634,Genbank:XM_006534343.3,MGI:MGI:1920884	RIKEN cDNA 1700125H20 gene		GO:0003674,GO:0005575,GO:0008150	molecular_function|cellular_component|biological_process
1700129C05Rik	0	0	0					0	0	0	0	0	0	0	0	0	GeneID:67932,Genbank:NM_026461.2,MGI:MGI:1915182	RIKEN cDNA 1700129C05 gene		GO:0003674,GO:0005575,GO:0008150	molecular_function|cellular_component|biological_process
1810009A15Rik	1.26721881848021	1.15261689182609	1.41047122679787	1.22371209098217	0.291264167694831	0.967406724792806	1	0.175502436148965	0.0764178636484578	0.083306232274809	0	0.180432143037065	0.193986002497702	0.192132846835443	0.0896275067822143	0	GeneID:66276,Genbank:NM_025463.3,MGI:MGI:1913526	RIKEN cDNA 1810009A15 gene		GO:0003674,GO:0005575,GO:0008150	molecular_function|cellular_component|biological_process
1810009J06Rik	0	0	0					0	0	0	0	0	0	0	0	0	GeneID:73626,Genbank:NM_023707.3,MGI:MGI:1920876	RIKEN cDNA 1810009J06 gene		GO:0004252,GO:0005615,GO:0006508	serine-type endopeptidase activity|extracellular space|proteolysis	mmu04080,mmu04972,mmu04974,mmu05164	Neuroactive ligand-receptor interaction|Pancreatic secretion|Protein digestion and absorption|Influenza A
1810010H24Rik	710.635017813131	753.333158631405	657.262341790288	0.872472337450735	-0.196818704831899	0.203611195383405	0.710348117304135	14.2236829611484	18.2784891687291	12.9961168314877	17.2207621544648	13.057167017009	11.5234104875651	13.7306437574044	10.3048461262116	15.4133178609425	GeneID:69066,Genbank:XM_017314738.1,MGI:MGI:1916316	RIKEN cDNA 1810010H24 gene		GO:0003674,GO:0005575,GO:0008150	molecular_function|cellular_component|biological_process
1810011H11Rik	38.4187857789261	40.724464384573	35.5366875218675	0.872612766279358	-0.196586514465188	0.582184270384467	0.976722181991918	1.44155056005861	1.42501417426737	1.96032628860111	1.6422209071817	1.60220803185662	1.24885896923673	1.49284482826316	1.3131981339944	1.36520615694153	GeneID:69069,Genbank:NM_001163616.1,MGI:MGI:1916319	RIKEN cDNA 1810011H11 gene		GO:0003674,GO:0005575,GO:0008150	molecular_function|cellular_component|biological_process
1810011O10Rik	896.884168245077	1110.8601464366	629.414195505674	0.566600753051317	-0.819595575729278	1.440963086858e-07	2.93665038982363e-05	46.265000205878	56.0977164103535	47.1552079982715	44.9219811447558	49.2046994426471	30.6443958461076	27.8498798947873	20.2140666798841	26.839903570549	GeneID:69068,Genbank:NM_026931.2,MGI:MGI:1916318	RIKEN cDNA 1810011O10 gene		GO:0043620,GO:0005634,GO:0045746,GO:1900020,GO:0005654,GO:0005730,GO:0005737,GO:0005829,GO:1901224,GO:0005886,GO:1902806,GO:0006915,GO:1903706,GO:0010739,GO:0016607,GO:0002264,GO:0034605,GO:0005112,GO:0043066,GO:0005622	regulation of DNA-templated transcription in response to stress|nucleus|negative regulation of Notch signaling pathway|positive regulation of protein kinase C activity|nucleoplasm|nucleolus|cytoplasm|cytosol|positive regulation of NIK/NF-kappaB signaling|plasma membrane|regulation of cell cycle G1/S phase transition|apoptotic process|regulation of hemopoiesis|positive regulation of protein kinase…
1810013L24Rik	1431.60121421249	1425.20973898549	1439.59055824623	1.01009031784401	0.014484298204796	0.933757602638628	1	20.918778959685	17.2111261180673	20.8888843809196	21.465831529804	21.6367104307907	20.1168341382521	19.6162260294849	19.9560461824087	19.3957912588988	GeneID:69053,Genbank:NM_001081400.3,MGI:MGI:1916303	RIKEN cDNA 1810013L24 gene		GO:0003674,GO:0005575,GO:0008150	molecular_function|cellular_component|biological_process
1810022K09Rik	501.498073879038	491.992848311927	513.379605837927	1.04346965123453	0.0613886410821671	0.691068620624417	1	21.5266751003938	22.5908415629438	22.7693571795172	23.6452801725682	23.3478620743751	19.7694965638241	22.7195186814643	22.0799246486081	27.0165236144219	GeneID:69126,Genbank:NM_001099674.1,MGI:MGI:1916376	RIKEN cDNA 1810022K09 gene		GO:0003674,GO:0005575	molecular_function|cellular_component
1810024B03Rik	22.4947607573819	19.7929226303671	25.8720584161505	1.30713684377549	0.386410184363491	0.339469809428417	0.838544595384677	0.544381745278842	0.648731579370133	0.435205399163056	0.577588082204196	0.677498825652403	0.411699698760724	0.909633443105593	0.614550263677948	1.00396838201441	GeneID:329509,Genbank:XM_006499778.2,MGI:MGI:1925560	RIKEN cDNA 1810024B03 gene		GO:0003674,GO:0005575,GO:0008150	molecular_function|cellular_component|biological_process
1810026J23Rik	764.443319998171	723.537235795163	815.575925251931	1.12720656920389	0.172751924611728	0.270589909909195	0.779332503695263	13.5235976579406	13.3693172985885	13.5088545310637	13.5199423122143	12.7122697974893	12.5666213024978	15.8356862117466	14.7188157699408	14.7584004204613	GeneID:69773,Genbank:NM_178619.4,MGI:MGI:1917023	RIKEN cDNA 1810026J23 gene		GO:0005739,GO:0005743,GO:0005758,GO:0015031,GO:0016020,GO:0016021,GO:0042721,GO:0045039,GO:0003674,GO:0005622,GO:0005623	mitochondrion|mitochondrial inner membrane|mitochondrial intermembrane space|protein transport|membrane|integral component of membrane|mitochondrial inner membrane protein insertion complex|protein import into mitochondrial inner membrane|molecular_function|intracellular|cell
1810030O07Rik	907.065482228199	930.379091723652	877.923470358882	0.943619088357211	-0.0837234919100853	0.621159291030631	0.991890914970372	10.894350481883	10.0677770811129	10.1350311427737	10.6435140826029	9.97584995554659	7.81443727388352	10.3595894578359	9.7879995306537	9.68491474110921	GeneID:69155,Genbank:XM_006527698.3,MGI:MGI:1916405	RIKEN cDNA 1810030O07 gene		GO:0003674,GO:0005575,GO:0008150	molecular_function|cellular_component|biological_process
1810037I17Rik	1462.16362320142	1392.90490212374	1548.73702454851	1.11187563643948	0.152995431293731	0.299463167259368	0.806044022393525	63.3281480128139	80.1889599443229	90.8782225182136	91.7035672769568	90.3155310400015	78.0569065603636	85.2290284546222	84.6214064699954	108.898106271313	GeneID:67704,Genbank:NM_024461.2,MGI:MGI:1914954	RIKEN cDNA 1810037I17 gene		GO:0016020,GO:0016021,GO:0003674,GO:0005575,GO:0008150	membrane|integral component of membrane|molecular_function|cellular_component|biological_process
1810041L15Rik	100.001804988578	108.751510285155	89.0646733678581	0.818974128582893	-0.288110217080537	0.25385382138999	0.759676722054388	0.910579874981541	0.812799919028063	0.821232242956586	0.96648961500995	0.68651531773563	0.436141476460521	0.930407693045253	0.511527396899048	0.797678964369247	GeneID:72301,Genbank:XM_006521444.3,MGI:MGI:1919551	RIKEN cDNA 1810041L15 gene		GO:0008150,GO:0016020,GO:0016021,GO:0003674,GO:0004871,GO:0005575	biological_process|membrane|integral component of membrane|molecular_function|signal transducer activity|cellular_component
1810043G02Rik	225.201700927981	215.042548550889	237.900641399346	1.10629567498382	0.145737020133342	0.430710326326244	0.90601529079861	5.52126442974469	6.12580016138493	5.51878743006096	5.8618924355785	6.00383365868938	5.13452774881174	6.91624927743532	5.80199229380739	6.94864452808425	GeneID:67884,Genbank:XM_006514008.1,MGI:MGI:1915134	RIKEN cDNA 1810043G02 gene		GO:0060271,GO:0005739,GO:0005856,GO:0005886,GO:0006974,GO:0007010,GO:0007224,GO:0008360,GO:0030030,GO:0032391,GO:0036064,GO:0001750,GO:0042769,GO:0003674,GO:0042995,GO:0005737	cilium assembly|mitochondrion|cytoskeleton|plasma membrane|cellular response to DNA damage stimulus|cytoskeleton organization|smoothened signaling pathway|regulation of cell shape|cell projection organization|photoreceptor connecting cilium|ciliary basal body|photoreceptor outer segment|DNA damage response, detection of DNA damage|molecular_function|cell projection|cytoplasm
1810043H04Rik	166.4927871931	150.029010668445	187.072507848919	1.24690889458931	0.318356058490907	0.103966968993918	0.570594425746597	16.2641731313758	16.2881427834023	17.3152172419288	19.0547201167874	19.7069155416292	16.0509673119303	24.9274866789012	20.6462586271029	23.9455664345662	GeneID:208501,Genbank:NM_001110242.1,MGI:MGI:1913676	RIKEN cDNA 1810043H04 gene		GO:0032981,GO:0003674,GO:0005739	mitochondrial respiratory chain complex I assembly|molecular_function|mitochondrion
1810046K07Rik	3.55864554017079	3.23459787476803	3.96370512192425	1.22540893037856	0.293263270354692	0.798583587046127	1	0.0785616654629865	0.0342075857810345	0.22374651296807	0.107981046169032	0.201920981427516	0	0.516036475689443	0.080241463977506	0.0404829220351667	GeneID:69809,Genbank:XM_006510589.3,MGI:MGI:1917059	RIKEN cDNA 1810046K07 gene		GO:0003674,GO:0005575,GO:0008150	molecular_function|cellular_component|biological_process
1810055G02Rik	299.232218862278	245.112863006298	366.881413682252	1.49678564063292	0.581867623307154	0.0153976865132817	0.227696629219885	6.68490707889608	5.49200910176828	6.8492003998283	6.28729727460861	6.14651017724372	11.6829029275682	7.9259233154547	8.88907883748176	7.2534541525506	GeneID:72056,Genbank:XM_006531840.1,MGI:MGI:1919306	RIKEN cDNA 1810055G02 gene		GO:0005886,GO:0008150,GO:0016020,GO:0016021,GO:0003674,GO:0005575,GO:0005794	plasma membrane|biological_process|membrane|integral component of membrane|molecular_function|cellular_component|Golgi apparatus
1810062G17Rik	21.9260087074776	18.4979775695862	26.2110476298418	1.41696828916785	0.502807472037016	0.241054345295031	0.749185009417627	1.13392682675391	1.37149513792786	0.657854044988997	1.26993296229967	1.48960499207658	1.32298027828564	1.79309930164098	2.05897306469614	1.29847528196221	GeneID:72282,Genbank:NM_028183.1,MGI:MGI:1919532	RIKEN cDNA 1810062G17 gene		GO:0003674,GO:0005575,GO:0008150	molecular_function|cellular_component|biological_process
1810065E05Rik	0	0	0					0	0	0	0	0	0	0	0	0	GeneID:69864,Genbank:NM_027239.2,MGI:MGI:1917114	RIKEN cDNA 1810065E05 gene		GO:0003674,GO:0005575,GO:0008150	molecular_function|cellular_component|biological_process
2010003K11Rik	3.54333227730993	4.43930284381919	2.42336906917337	0.545889558435378	-0.873318992852616	0.481312060673116	0.934569585097048	0.19670710067082	0.256952610931061	0.280114529088561	0.225307495648322	0.151674320753522	0.0543559749929293	0.323020261774754	0.100456537164641	0	GeneID:69861,Genbank:NM_027237.1,MGI:MGI:1917111	RIKEN cDNA 2010003K11 gene		GO:0003674,GO:0005575,GO:0008150	molecular_function|cellular_component|biological_process
2010005H15Rik	24.611988191051	19.5872511590624	30.8929094810367	1.57719473907616	0.657360803282569	0.248238012177222	0.754573665974603	1.00097610384962	1.45282798913056	1.82135515389197	2.140159223199	1.88666982123349	3.87238918358057	0.821870593367308	3.40792961834698	1.71934735736566	GeneID:76770,Genbank:NM_029733.3,MGI:MGI:1924020	RIKEN cDNA 2010005H15 gene		GO:0004869,GO:0005198,GO:0005615,GO:0005634,GO:0005737,GO:0005829,GO:0030674,GO:0001533,GO:0002020	cysteine-type endopeptidase inhibitor activity|structural molecule activity|extracellular space|nucleus|cytoplasm|cytosol|protein binding, bridging|cornified envelope|protease binding
2010106E10Rik	0	0	0					0	0	0	0	0	0	0	0	0	GeneID:67715,Genbank:NM_001168590.1,MGI:MGI:1914965	RIKEN cDNA 2010106E10 gene		GO:0003674,GO:0005575,GO:0008150	molecular_function|cellular_component|biological_process
2010107E04Rik	636.346152015245	574.575682092814	713.559239418285	1.24188903508628	0.3125362720426	0.0481455084356923	0.41772044248253	41.6336461680929	49.9772828260914	54.5658376805897	60.8135340355461	50.1330155955653	47.1859050093911	75.8361901844391	57.717365057722	66.5840997462268	GeneID:70257,Genbank:XM_006516214.3,MGI:MGI:1917507	RIKEN cDNA 2010107E04 gene		GO:0008150,GO:0016020,GO:0016021,GO:0003674,GO:0005739,GO:0005753	biological_process|membrane|integral component of membrane|molecular_function|mitochondrion|mitochondrial proton-transporting ATP synthase complex
2010107G12Rik	27.025479715368	22.7298099406042	32.3950669338226	1.42522383682375	0.511188517814721	0.219227617271106	0.726712742797863	0.562640162948153	0.518795323454236	0.267069979939829	0.379085708508639	0.187143719291904	0.384112421900726	0.887700289747491	0.388747680801057	0.460475728235646	GeneID:243753,Genbank:NM_001025573.2,MGI:MGI:1917272	RIKEN cDNA 2010107G12 gene		GO:0003674,GO:0005575,GO:0008150	molecular_function|cellular_component|biological_process
2010107G23Rik	105.039618612774	99.2541704184116	112.271428855728	1.13115074542905	0.177791206242685	0.430660590636459	0.90601529079861	1.97250717600216	2.87839436620313	2.58113894221457	3.02868528381583	2.98706125140274	2.23917330890519	3.32667360164033	2.91312293061114	3.29654709298905	GeneID:69894,Genbank:NM_027251.3,MGI:MGI:1917144	RIKEN cDNA 2010107G23 gene		GO:0016020,GO:0016021,GO:0005515,GO:0005575,GO:0008150	membrane|integral component of membrane|protein binding|cellular_component|biological_process
2010109A12Rik	1.59153682483666	1.82305021619569	1.30214508563787	0.714267261576131	-0.485464097937317	0.904364305682847	1	0	0.273598263646486	0.397680846041789	0.191922516366125	0.107666625498394	0	0.229297229617481	0.106964214298482	0.215859668224009	GeneID:75610,Genbank:NM_029363.1,MGI:MGI:1922860	RIKEN cDNA 2010109A12 gene		GO:0003674,GO:0005575,GO:0008150	molecular_function|cellular_component|biological_process
2010109I03Rik	26.3402918289915	24.6683511994351	28.4302176159371	1.15249768361447	0.204763851009254	0.648919074303331	0.991890914970372	0.760324544524531	1.27128223405002	0.606321035539071	0.585226369459823	0.594077850921718	0.739552359283766	0.998846437443398	0.776581736030314	0.877623409970641	GeneID:67038,Genbank:NM_025929.2,MGI:MGI:1914288	RIKEN cDNA 2010109I03 gene		GO:0003674,GO:0008150,GO:0009986	molecular_function|biological_process|cell surface
2010111I01Rik	1599.26091975079	1689.62513236206	1486.30565398669	0.879665924422458	-0.184972367373183	0.247982961601869	0.754304034468337	11.9536708881899	10.816548241354	12.8099857773886	13.8020208819472	13.3248128093923	8.7438746609048	11.3287526980848	11.3073579315561	11.1838035989133	GeneID:72061,Genbank:NM_001289926.1,MGI:MGI:1919311	RIKEN cDNA 2010111I01 gene		GO:0044255,GO:0005730,GO:0046872,GO:0070006,GO:0005737,GO:0006508,GO:0008233,GO:0008237,GO:0008270,GO:0016787,GO:0004177,GO:0042277,GO:0043171,GO:0004301	cellular lipid metabolic process|nucleolus|metal ion binding|metalloaminopeptidase activity|cytoplasm|proteolysis|peptidase activity|metallopeptidase activity|zinc ion binding|hydrolase activity|aminopeptidase activity|peptide binding|peptide catabolic process|epoxide hydrolase activity
2010300C02Rik	815.647421419525	792.291517941407	844.842300767174	1.06632758477878	0.0926507142080476	0.551526156081801	0.965629334517162	7.74760420372122	8.09123389937577	7.78451569419954	8.23441961772605	7.76306436076003	7.23773506869187	8.12655780211894	8.14423365294599	9.01825230308496	GeneID:72097,Genbank:NM_028096.1,MGI:MGI:1919347	RIKEN cDNA 2010300C02 gene		GO:0003674,GO:0005575,GO:0008150	molecular_function|cellular_component|biological_process
2010315B03Rik	250.495506778578	268.779651868782	227.640325415824	0.846940323916176	-0.239667775180254	0.20930829640755	0.715228688816907	6.2759897702822	5.9850887285459	5.46971575982898	4.80804095320946	5.60607649870091	3.98022552632878	5.1586532698381	4.77085708206309	4.45341172807799	GeneID:630836,Genbank:XM_011249866.2,MGI:MGI:1919321	RIKEN cDNA 2010315B03 gene	zf-C2H2	GO:0003700,GO:0006355	DNA binding transcription factor activity|regulation of transcription, DNA-templated
2200002D01Rik	135.527116559568	109.64322954739	167.881975324791	1.53116590981324	0.614630614840656	0.00468286483803158	0.106840003059392	11.6589695304404	11.7303681583923	12.5728329017827	12.0316869037099	15.128541223877	20.6440133427288	15.1182402202232	15.6079143467489	22.5149723373216	GeneID:72275,Genbank:NM_028179.1,MGI:MGI:1919525	RIKEN cDNA 2200002D01 gene		GO:0003674,GO:0005730,GO:0008150	molecular_function|nucleolus|biological_process
2200002J24Rik	0.415102110269761	0.542761430363082	0.255527960153109	0.470792406863127	-1.08683704271247	1	1	0	0.0468390654415102	0.102122354091331	0	0	0	0	0	0.0554316298907016	GeneID:69147,Genbank:XM_017312282.1,MGI:MGI:1916397	RIKEN cDNA 2200002J24 gene		GO:0003674,GO:0008150,GO:0016020	molecular_function|biological_process|membrane
2210010C04Rik	0	0	0					0	0	0	0	0	0	0	0	0	GeneID:67373,Genbank:NM_023333.4,MGI:MGI:1914623	RIKEN cDNA 2210010C04 gene		GO:0004252,GO:0005615,GO:0006508	serine-type endopeptidase activity|extracellular space|proteolysis	mmu04080,mmu04972,mmu04974,mmu05164	Neuroactive ligand-receptor interaction|Pancreatic secretion|Protein digestion and absorption|Influenza A
2210011C24Rik	233.170953387723	239.422585964914	225.356412666235	0.941249597476402	-0.0873507520684512	0.825926297736952	1	14.5529638619225	15.7039973599074	15.6779206305582	16.9298089188765	14.1811309245206	6.92382454118864	15.308560575807	12.6022005952986	21.7801691258969	GeneID:70134,Genbank:NM_001291292.1,MGI:MGI:1917384	RIKEN cDNA 2210011C24 gene		GO:0003674,GO:0005575,GO:0008150	molecular_function|cellular_component|biological_process
2210013O21Rik	362.424158118151	384.129869486146	335.292018908157	0.872861096057645	-0.19617600801214	0.278020731063743	0.784659642176865	21.1857683786739	26.8569510514043	27.3047854724463	29.0578761286012	26.5368044949197	17.4145494882429	24.0006696019475	22.6659169429592	24.2524389389905	GeneID:70123,Genbank:NM_027327.1,MGI:MGI:1917373	RIKEN cDNA 2210013O21 gene
2210016F16Rik	578.825381724689	556.659183148772	606.533129944586	1.08959512086678	0.123792148186312	0.438351306645975	0.907939578408182	10.3715596302491	11.4051630545722	12.3753149740793	11.5720708184839	11.854621973196	10.4973098708085	12.912797920202	12.3588772906318	12.575240771094	GeneID:70153,Genbank:NM_027335.1,MGI:MGI:1917403	RIKEN cDNA 2210016F16 gene		GO:0003674,GO:0005575,GO:0006400	molecular_function|cellular_component|tRNA modification
2210016L21Rik	372.586466867945	377.593403954198	366.327795510129	0.97016471070179	-0.0436983917733672	0.81805646257279	1	10.4753475526299	12.7034306765065	11.05602670094	11.5239834800886	11.8804940625791	9.09035452499429	11.5665581601186	10.5153878537656	11.9714055957832	GeneID:72357,Genbank:XM_017321112.1,MGI:MGI:1919607	RIKEN cDNA 2210016L21 gene		GO:0003674,GO:0005575,GO:0008150	molecular_function|cellular_component|biological_process
2210404O09Rik	84.9871380120276	86.6686455615823	82.8852535750843	0.956346473837419	-0.0643947093906302	0.82489854073565	1	2.50642132922514	2.74526272164932	2.06056333914854	1.7994572178335	2.28460726091325	1.79932716679656	1.83871393943599	2.34887827994848	2.39671293039355	GeneID:70081,Genbank:NM_001256493.1,MGI:MGI:1917331	RIKEN cDNA 2210404O09 gene		GO:0006355,GO:0008150,GO:0003700,GO:0005575,GO:0005634	regulation of transcription, DNA-templated|biological_process|DNA binding transcription factor activity|cellular_component|nucleus
2210407C18Rik	2.73909896377082	1.13238949392961	4.74748580107234	4.19244952953216	2.06779341612547	0.114403116624658	0.584722807906503	0	0	0	0.238759452823239	0.133941681664291	0.504011305013892	0	0.399203560287638	0.26853824787005	GeneID:78354,Genbank:NM_144544.2,MGI:MGI:1925604	RIKEN cDNA 2210407C18 gene		GO:0003674,GO:0005575,GO:0008150	molecular_function|cellular_component|biological_process
2210408I21Rik	156.186197188623	153.500162808367	159.543740163943	1.03937179769067	0.0557118185692805	0.7835580022611	1	1.13990090360732	1.38079410436483	1.52966963420734	1.24084671124885	1.4010167880714	1.19363967665924	1.12593980134749	1.57570939342925	1.44860663848777	GeneID:72371,Genbank:XM_017315609.1,MGI:MGI:1919621	RIKEN cDNA 2210408I21 gene		GO:0003674,GO:0005575,GO:0008150	molecular_function|cellular_component|biological_process
2210418O10Rik	4.93210150029439	5.86871683104773	3.76133233685271	0.640912220701098	-0.641801315938887	0.558336327163917	0.966325459199543	0.160346015450299	0.076165531358026	0.0138385257576137	0.0801423969788951	0.104904540363688	0.0322242432393947	0.111707413362034	0.0148885926938197	0.0600919980628688	GeneID:100504263,Genbank:NM_001305137.1,MGI:MGI:1924208	predicted gene 2210418O10Rik		GO:0003674,GO:0005575,GO:0008150	molecular_function|cellular_component|biological_process
2300002M23Rik	0.137640458103605	0	0.309691030733111	Inf	Inf	0.868251944164483	1	0	0	0	0	0	0.0508280631544459	0	0	0	GeneID:69542,Genbank:NM_175148.3,MGI:MGI:1916792	RIKEN cDNA 2300002M23 gene		GO:0005540,GO:0005576,GO:0005578,GO:0005614,GO:0008201,GO:0030198,GO:0043236,GO:0070052,GO:0001968,GO:0005518,GO:0005539	hyaluronic acid binding|extracellular region|proteinaceous extracellular matrix|interstitial matrix|heparin binding|extracellular matrix organization|laminin binding|collagen V binding|fibronectin binding|collagen binding|glycosaminoglycan binding
2300003K06Rik	0	0	0					0	0	0	0	0	0	0	0	0	GeneID:100502865,Genbank:NM_001195383.1,MGI:MGI:1916701	RIKEN cDNA 2300003K06 gene		GO:0003674,GO:0005575,GO:0008150	molecular_function|cellular_component|biological_process
2300009A05Rik	90.4866653650462	90.094860111769	90.9764219316427	1.00978481812148	0.0140478920822609	0.900948495964445	1	9.5009036211546	8.52455325796208	9.20185596434822	8.9696496444824	7.79448754360617	5.62202576803958	8.93032186921593	8.62582319453177	11.2752384559284	GeneID:69478,Genbank:NM_027090.1,MGI:MGI:1916728	RIKEN cDNA 2300009A05 gene		GO:0008150,GO:0003674,GO:0005575,GO:0005576	biological_process|molecular_function|cellular_component|extracellular region
2310002L09Rik	24.3851481811127	2.41698848028661	51.8453478071453	21.4503909431118	4.42293203662379	0.109000478916472	0.577767345831576	0.079781227924993	0.0231590745255289	0.0252466524132183	0.170578028911135	0.0273407371515849	0.117578170188598	4.97844874721846	0.353110779732338	0.191853032276946	GeneID:71886,Genbank:NM_027104.3,MGI:MGI:1916780	RIKEN cDNA 2310002L09 gene		GO:0005886,GO:0031032,GO:0005200,GO:0005739,GO:0005856	plasma membrane|actomyosin structure organization|structural constituent of cytoskeleton|mitochondrion|cytoskeleton
2310007B03Rik	1040.12423882372	892.053229104485	1225.21300097276	1.37347521537781	0.457830876941519	0.00473376724464323	0.107865666185099	20.5544928482549	23.7758035871406	21.8385022257743	22.4868947334617	20.2925010274078	30.8408524322434	27.8911777451951	21.7297577572859	34.2252277808128	GeneID:71874,Genbank:XM_006529877.1,MGI:MGI:1919124	RIKEN cDNA 2310007B03 gene		GO:0003674,GO:0005575,GO:0008150	molecular_function|cellular_component|biological_process
2310009A05Rik	100.753448767958	100.326978204716	101.28653697201	1.00956431444926	0.0137328207055021	0.895691496464761	1	9.08568022652548	12.5193594253736	12.774401365138	13.1730384479755	11.1144753760988	6.35605439045576	13.8497364742903	10.219691144077	15.7642445479346	GeneID:66364,Genbank:NM_001308425.1,MGI:MGI:1913614	RIKEN cDNA 2310009A05 gene
2310009B15Rik	49.2098423018588	46.8122075067298	52.2068857957699	1.11524084371079	0.15735530342441	0.610039541287765	0.989229324246281	3.71874601570285	4.63887213622214	5.43868603632282	5.06527551950527	5.06315976862152	4.77694777779367	4.07113014686869	4.61950529702376	7.04360304439535	GeneID:69549,Genbank:NM_001081226.1,MGI:MGI:1916799	RIKEN cDNA 2310009B15 gene		GO:0003674,GO:0005575,GO:0008150	molecular_function|cellular_component|biological_process
2310011J03Rik	581.681730777092	569.225392553454	597.252153556639	1.04923666682799	0.0693401302971037	0.687794709142022	1	17.9190208857918	20.1234628859729	19.9669823700403	21.1424805581919	20.9829857481259	19.2326773217748	22.2679537420926	18.1961667024217	21.1412360532691	GeneID:66374,Genbank:NM_025521.3,MGI:MGI:1913624	RIKEN cDNA 2310011J03 gene		GO:0003674,GO:0005575,GO:0008150	molecular_function|cellular_component|biological_process
2310022A10Rik	290.177724483053	276.332023946801	307.484850153369	1.11273693783883	0.154112565426668	0.39954911795509	0.887859859079445	5.929748560381	6.03944282989592	5.55146536778751	5.39592522059327	5.92755392465025	5.64709412991432	7.74954133562405	4.94582334887168	6.40725826789192	GeneID:66367,Genbank:XM_017312231.1,MGI:MGI:1913617	RIKEN cDNA 2310022A10 gene		GO:0003674,GO:0005654,GO:0008150	molecular_function|nucleoplasm|biological_process
2310022B05Rik	1536.53113274621	1627.2443338769	1423.13963133284	0.874570340609037	-0.193353671899081	0.213234915677425	0.719121385261747	29.8660355259282	28.8347915428432	27.8259945594641	29.1477316192185	27.9752208322505	21.06135417381	23.9378819332141	23.7159749213154	28.0614957748748	GeneID:69551,Genbank:NM_175149.4,MGI:MGI:1916801	RIKEN cDNA 2310022B05 gene		GO:0008150,GO:0003674,GO:0005737,GO:0005829	biological_process|molecular_function|cytoplasm|cytosol
2310030G06Rik	356.335949199267	351.946349840623	361.822948397571	1.02806279582505	0.0399283894913935	0.808630558588289	1	15.7104354678277	16.9810091405882	16.4060959657723	18.1216886789761	15.4866564509156	13.9430953534399	15.7321530794074	16.8486723256826	19.0008648053608	GeneID:66952,Genbank:NM_025865.2,MGI:MGI:1914202	RIKEN cDNA 2310030G06 gene		GO:0003674,GO:0008150	molecular_function|biological_process
2310033P09Rik	244.585199699975	244.045135902166	245.260279447237	1.00497917543236	0.00716560706416959	0.952440545819353	1	11.2654773736554	12.1827165698356	11.7906132093146	12.4380613261381	9.63577319947175	8.36933334026287	12.9395212182531	11.3177260374387	11.9433087871585	GeneID:67862,Genbank:NM_024210.2,MGI:MGI:1915112	RIKEN cDNA 2310033P09 gene		GO:0005575,GO:0008150	cellular_component|biological_process
2310034C09Rik	0	0	0					0	0	0	0	0	0	0	0	0	GeneID:117172,Genbank:NM_054100.2,MGI:MGI:2152338	RIKEN cDNA 2310034C09 gene		GO:0003674,GO:0005575,GO:0008150	molecular_function|cellular_component|biological_process
2310034P14Rik	45.0737139797176	53.8802953867519	34.0654872209247	0.632243883898616	-0.661446919047586	0.0482541056621793	0.417737770968326	2.95725844100285	2.37412213103011	2.3249280379303	2.54042364658543	2.47026421916445	0.970398577711933	2.6304564634379	0.613537087489843	2.04771224719427	GeneID:69579,Genbank:XM_006508373.3,MGI:MGI:1916829	RIKEN cDNA 2310034P14 gene
2310035C23Rik	751.940945285774	752.302851815568	751.488562123531	0.998917603874461	-0.00156241325024023	0.987543714096571	1	8.88019484948104	7.89590477042731	7.62279131463833	7.37659673171205	7.9351003642808	6.83411424417608	7.51839585789147	8.07405798082121	8.08279738152462	GeneID:227446,Genbank:XM_006529501.3,MGI:MGI:1922832	RIKEN cDNA 2310035C23 gene		GO:0003674,GO:0005575,GO:0008150	molecular_function|cellular_component|biological_process
2310036O22Rik	1232.40447257481	1165.12981347199	1316.49779645333	1.12991512295979	0.176214404247499	0.275655584137175	0.784115642425721	64.3377764806184	74.573725831309	79.8299715374403	82.0047044312633	80.4322801570786	86.8298310081277	83.112533946103	74.6504690569567	85.6019101788697	GeneID:68544,Genbank:NM_026760.2,MGI:MGI:1922833	RIKEN cDNA 2310036O22 gene		GO:0005575,GO:0008408,GO:0008409,GO:0016075,GO:0016787,GO:0090503,GO:0003723,GO:0004518,GO:0004527	cellular_component|3'-5' exonuclease activity|5'-3' exonuclease activity|rRNA catabolic process|hydrolase activity|RNA phosphodiester bond hydrolysis, exonucleolytic|RNA binding|nuclease activity|exonuclease activity
2310039H08Rik	132.9234065493	122.77561435994	145.608146786001	1.18596960434768	0.246067034994531	0.233405559282458	0.741030987968707	7.42422983450344	9.63339604280416	8.38731026263815	10.2044183992856	10.6858777596854	7.71376681083358	12.1916120792736	9.09956886451252	13.6195442931713	GeneID:67101,Genbank:NM_025966.3,MGI:MGI:1914351	RIKEN cDNA 2310039H08 gene		GO:0003674,GO:0005575,GO:0008150	molecular_function|cellular_component|biological_process
2310045n01rik-mef2b	0	0	0					0	0	0	0	0	0	0	0	0	GeneID:105980076,Genbank:NM_001310055.1	2310045N01Rik-mef2b readthrough
2310050C09Rik	0	0	0					0	0	0	0	0	0	0	0	0	GeneID:66533,Genbank:NM_025621.2,MGI:MGI:1913783	RIKEN cDNA 2310050C09 gene		GO:0018149,GO:0030216,GO:0001533,GO:0005198,GO:0005737	peptide cross-linking|keratinocyte differentiation|cornified envelope|structural molecule activity|cytoplasm
2310057J18Rik	0	0	0					0	0	0	0	0	0	0	0	0	GeneID:67719,Genbank:NM_026336.3,MGI:MGI:1914969	RIKEN cDNA 2310057J18 gene		GO:0008150,GO:0003674,GO:0005576,GO:0007275	biological_process|molecular_function|extracellular region|multicellular organism development
2310057M21Rik	154.772425140954	152.242787060128	157.934472741986	1.03738558516806	0.0529522282060789	0.832412497555002	1	2.25711727423046	2.29320380046887	2.08987608483141	2.01716668573011	2.13430330303348	2.17142816634172	2.18119059258852	2.20576362284852	2.02464734696926	GeneID:68277,Genbank:XM_011241888.2,MGI:MGI:1915527	RIKEN cDNA 2310057M21 gene		GO:0005575,GO:0008150,GO:0042802	cellular_component|biological_process|identical protein binding
2310057N15Rik	0	0	0					0	0	0	0	0	0	0	0	0	GeneID:69696,Genbank:NM_027170.1,MGI:MGI:1916946	RIKEN cDNA 2310057N15 gene		GO:0003674,GO:0005575,GO:0008150	molecular_function|cellular_component|biological_process
2310061I04Rik	335.428538695835	351.36736967376	315.504999973428	0.89793483175848	-0.15531735071213	0.376877601863898	0.86870071706791	9.61598219239704	10.4372178801454	9.07596922600763	10.4458420199544	10.2299504351646	7.97924065543363	9.39817960266073	8.05655085491296	8.99104267422414	GeneID:69662,Genbank:NM_001033630.1,MGI:MGI:1916912	RIKEN cDNA 2310061I04 gene		GO:0003674,GO:0005739,GO:0008150	molecular_function|mitochondrion|biological_process
2310061N02Rik	0	0	0					0	0	0	0	0	0	0	0	0	GeneID:69661,Genbank:NM_027155.1,MGI:MGI:1916911	RIKEN cDNA 2310061N02 gene		GO:0005515,GO:0005575,GO:0008150	protein binding|cellular_component|biological_process
2310079G19Rik	0	0	0					0	0	0	0	0	0	0	0	0	GeneID:69699,Genbank:NM_027173.1,MGI:MGI:1916949	RIKEN cDNA 2310079G19 gene		GO:0003674,GO:0005575,GO:0008150	molecular_function|cellular_component|biological_process
2410002F23Rik	655.582265706427	673.816508373432	632.78946237267	0.939112435669171	-0.0906301993388894	0.593140196189043	0.981962110120195	12.8549310988473	11.4162055628158	11.4792738540804	11.7014885997907	10.6878851961946	9.12886433562544	11.1396171835443	9.99457940435071	11.8151274193629	GeneID:668661,Genbank:XM_011250893.2,MGI:MGI:1914226	RIKEN cDNA 2410002F23 gene
2410004B18Rik	312.553848176065	329.406632748632	291.487867460355	0.884887669164779	-0.176433768985132	0.326532598695011	0.827126562186045	11.1029543713437	11.8036798634487	13.4494563013417	12.5190864538672	11.5260098306786	9.56282756031384	8.84004193781564	11.3403567500974	11.2941249525045	GeneID:66421,Genbank:XM_006501885.3,MGI:MGI:1913671	RIKEN cDNA 2410004B18 gene		GO:0005634,GO:0008150	nucleus|biological_process
2410004P03Rik	641.716625924158	595.718079748431	699.214808643816	1.17373440963734	0.231105995120142	0.125066668174893	0.602512410984386	15.3223850200929	14.5564901435218	21.5989605135803	21.7551522084532	20.5263459809399	16.080749042002	21.8913305454221	21.6570802391392	25.4893709415369	GeneID:73667,Genbank:NM_001201333.1,MGI:MGI:1920917	RIKEN cDNA 2410004P03 gene		GO:0003674,GO:0005575,GO:0008150	molecular_function|cellular_component|biological_process
2410015M20Rik	578.96980251565	537.275518329273	631.087657748621	1.17460713585288	0.232178307487649	0.1530669706304	0.64405119946581	37.5500828220285	42.4310440947346	40.6993425323933	46.039542555145	40.94925409949	39.8244270399189	56.1702286327855	45.2627219085248	47.0814238478418	GeneID:224904,Genbank:NM_153152.3,MGI:MGI:2442174	RIKEN cDNA 2410015M20 gene		GO:0005739,GO:0005743,GO:0016020,GO:0016021,GO:0042407,GO:0044284,GO:0061617,GO:0003674,GO:0005654	mitochondrion|mitochondrial inner membrane|membrane|integral component of membrane|cristae formation|mitochondrial crista junction|MICOS complex|molecular_function|nucleoplasm
2410016O06Rik	430.15200040813	429.062008944947	431.514489737109	1.00571591224819	0.00822284006257267	0.989749815024365	1	8.58637813890442	10.2894405818423	10.5202348619776	12.8664985865297	11.0910392374024	10.2207305305758	9.88206551479327	9.16974208135273	11.9501237298642	GeneID:71952,Genbank:NM_023633.3,MGI:MGI:1919202	RIKEN cDNA 2410016O06 gene		GO:0051864,GO:0032453,GO:0005634,GO:0055114,GO:0034720,GO:0070544,GO:0042254,GO:0005730,GO:0006325,GO:0006338,GO:0006351,GO:0045668,GO:0006355,GO:0045892,GO:0016491,GO:0016706,GO:0046872,GO:0030685,GO:0003723,GO:0051213,GO:0030961,GO:0005506,GO:0005515	histone demethylase activity (H3-K36 specific)|histone demethylase activity (H3-K4 specific)|nucleus|oxidation-reduction process|histone H3-K4 demethylation|histone H3-K36 demethylation|ribosome biogenesis|nucleolus|chromatin organization|chromatin remodeling|transcription, DNA-templated|negative regulation of osteoblast differentiation|regulation of transcription, DNA-templated|negative regulati…
2410089E03Rik	486.620099727554	507.615817850135	460.375452074327	0.906936773609851	-0.140926116988015	0.393474535326007	0.882292324805057	2.80145268492751	2.85799360028815	2.73641227753247	2.6956160053568	2.84684654125382	2.31491422619436	2.62371931587135	2.31003265364024	2.46996085378669	GeneID:73692,Genbank:XM_011245335.1,MGI:MGI:1920942	RIKEN cDNA 2410089E03 gene		GO:0060976,GO:0003281,GO:1904491,GO:0003674,GO:0007507,GO:0016020,GO:0016021,GO:0021549,GO:0030030,GO:0035869,GO:0042733,GO:0042995,GO:0060021,GO:0001736,GO:0060271,GO:0001822,GO:0003279	coronary vasculature development|ventricular septum development|protein localization to ciliary transition zone|molecular_function|heart development|membrane|integral component of membrane|cerebellum development|cell projection organization|ciliary transition zone|embryonic digit morphogenesis|cell projection|roof of mouth development|establishment of planar polarity|cilium assembly|kidney develo…
2410124H12Rik	0.450864833288295	0.195040397630205	0.770645377860907	3.95120901733416	1.98229416630936	0.65385543735994	0.992837154668949	0.0814032576180307	0	0	0	0	0	0	0.0831438148022243	0.167788791754265	GeneID:76785,Genbank:NM_029740.1,MGI:MGI:1924035	RIKEN cDNA 2410124H12 gene		GO:0003674,GO:0005575,GO:0008150	molecular_function|cellular_component|biological_process
2410131K14Rik	180.774463981268	184.555770512902	176.047830816724	0.95390044064982	-0.0680893960319464	0.675925437403248	0.999981449743783	4.36330607266085	4.45490386240066	3.28526083188904	4.29360140358854	3.7787356337841	4.08634783688417	4.40027395173801	2.78812039637347	3.47784689425485	GeneID:76792,Genbank:NM_001081236.1,MGI:MGI:1924042	RIKEN cDNA 2410131K14 gene		GO:0008150,GO:0003674,GO:0005575,GO:0005576	biological_process|molecular_function|cellular_component|extracellular region
2410137M14Rik	3.87091792165144	2.62502327755289	5.42828622677462	2.06790022518772	1.04816657825466	0.31521784438579	0.818177055161628	0.132692015308004	0.115554411158593	0.188955870200203	0.243175812644247	0.20462882349059	0.366667183911841	0.217898639012219	0.271058448256962	0.547010858667085	GeneID:76797,Genbank:NM_029747.3,MGI:MGI:1924047	RIKEN cDNA 2410137M14 gene		GO:0003674,GO:0005575,GO:0008150	molecular_function|cellular_component|biological_process
2410141K09Rik	0	0	0					0	0	0	0	0	0	0	0	0	GeneID:76803,Genbank:NM_183119.3,MGI:MGI:1924053	RIKEN cDNA 2410141K09 gene	zf-C2H2	GO:0003700,GO:0005575,GO:0006355	DNA binding transcription factor activity|cellular_component|regulation of transcription, DNA-templated
2510002D24Rik	203.807112634244	209.140757760221	197.140056226772	0.942619020500979	-0.0852533020280696	0.696999507792222	1	10.2015064609869	9.97923017469033	10.0385362265045	9.86001927830969	9.48235351710859	7.05387899829102	10.9642043804917	8.56408287207976	9.55354242660904	GeneID:72307,Genbank:NM_001033164.2,MGI:MGI:1919557	RIKEN cDNA 2510002D24 gene		GO:0003674,GO:0005575,GO:0008150	molecular_function|cellular_component|biological_process
2510009E07Rik	1135.6061385331	1218.68261008532	1031.76054909282	0.846619571457236	-0.240214254804227	0.137045056673406	0.623532695617407	13.2804433504551	13.6653608347097	15.013222040413	13.4929259424326	13.4478200580872	8.81975166197238	10.767289932212	12.2590434915596	13.1714526447299	GeneID:72190,Genbank:NM_001001881.2,MGI:MGI:1919440	RIKEN cDNA 2510009E07 gene		GO:0003674,GO:0005575,GO:0008150	molecular_function|cellular_component|biological_process
2510039O18Rik	1163.46081472124	1140.93018919158	1191.62409663331	1.04443208525988	0.0627186834588123	0.731938980581573	1	21.3277645129818	22.986482963654	22.5322198009105	23.2185020396155	23.4758028203993	23.8767469450018	23.1345503540419	22.8430048158385	20.9923343355633	GeneID:77034,Genbank:XM_006539279.3,MGI:MGI:1924284	RIKEN cDNA 2510039O18 gene		GO:0016021,GO:0003674,GO:0008150,GO:0016020	integral component of membrane|molecular_function|biological_process|membrane
2610002M06Rik	536.50185167777	558.623620523943	508.849640620053	0.910898898515595	-0.13463715798887	0.436229559902148	0.907377495126739	5.98255420096086	5.27832651552523	5.72614128848737	5.58993218927794	5.34263837709356	4.29983489137836	4.65667270049249	5.11714457585412	5.49743806191451	GeneID:67028,Genbank:NM_025921.3,MGI:MGI:1914278	RIKEN cDNA 2610002M06 gene		GO:0005768,GO:0007034,GO:0007049,GO:0008150,GO:0015031,GO:0016020,GO:0051301,GO:0003674,GO:0005575,GO:0005737	endosome|vacuolar transport|cell cycle|biological_process|protein transport|membrane|cell division|molecular_function|cellular_component|cytoplasm	mmu04144,mmu04217	Endocytosis|Necroptosis
2610008E11Rik	519.167913986716	603.682460901765	413.524730342905	0.68500371822165	-0.545816275799049	0.00135012437070082	0.0463798405980522	9.1687840954031	8.61961136741765	7.85826708974953	7.70860173852479	8.12135689465301	4.40302581904489	5.82447334601994	5.22720272848949	6.48513550059163	GeneID:72128,Genbank:XM_011243581.2,MGI:MGI:1919378	RIKEN cDNA 2610008E11 gene	zf-C2H2	GO:0032502,GO:0003674,GO:0005575,GO:0008150	developmental process|molecular_function|cellular_component|biological_process
2610020H08Rik	113.145354732179	119.965764107247	104.619843013344	0.872080828992314	-0.197466237199243	0.577916711924206	0.974276044669235	1.22977064187239	1.34066044406499	1.00316571512637	0.98495853954755	1.00208575440061	0.41282068817249	1.59561754705244	0.781551859140908	1.01392369874363	GeneID:434234,Genbank:XM_017322343.1,MGI:MGI:1919402	RIKEN cDNA 2610020H08 gene		GO:0003674,GO:0005730,GO:0008150	molecular_function|nucleolus|biological_process
2610028H24Rik	815.045890206895	814.02071346893	816.327361129351	1.00283364737808	0.00408230783725918	0.899728156695524	1	23.5142519487295	21.8878610917189	24.3380677777575	23.312188321272	22.5956358045964	16.0204118938649	23.357744457034	23.5036033551864	26.8817240161633	GeneID:76964,Genbank:XM_006514295.3,MGI:MGI:1924214	RIKEN cDNA 2610028H24 gene		GO:0003674,GO:0005575,GO:0008150	molecular_function|cellular_component|biological_process
2610042L04Rik	2.9820376378768	2.97278433983257	2.9936042604321	1.00700350856958	0.0100687099456083	1	1	0.022937368753282	0.00998746659194472	0.076214214898896	0.0525447336973605	0.0117908294910312	0.0380296299860602	0	0.0585695338085213	0.0354589622861982	GeneID:554327,Genbank:XM_017316088.1,MGI:MGI:1914305	RIKEN cDNA 2610042L04 gene		GO:0007416,GO:0010821,GO:0060025,GO:0001933,GO:0005515,GO:0005575	synapse assembly|regulation of mitochondrion organization|regulation of synaptic activity|negative regulation of protein phosphorylation|protein binding|cellular_component
2610044O15Rik8	154.318709515415	151.111077505053	158.328249528367	1.04776070783476	0.0673092655020947	0.745425375348027	1	5.10557931648223	4.95270370348654	5.0310209734611	5.03364347541336	4.71744714514812	4.50034418632337	4.88186196300461	4.95070856719325	5.69475726068003	GeneID:72139,Genbank:NM_153780.3,MGI:MGI:1919389	RIKEN cDNA 2610044O15 gene		GO:0003700,GO:0005575,GO:0006355	DNA binding transcription factor activity|cellular_component|regulation of transcription, DNA-templated
2610301B20Rik	426.496303529645	444.079252678481	404.517617093599	0.910913118894287	-0.134614635720246	0.46227738152163	0.923572575391228	10.5710744937179	11.1271770381708	10.4268994449512	11.4415658151348	11.1920526139125	7.82533141634582	8.89192763269479	10.5494642583659	11.1944258529082	GeneID:67157,Genbank:XM_006538200.3,MGI:MGI:1914407	RIKEN cDNA 2610301B20 gene		GO:0005886,GO:0008150,GO:0030054,GO:0097546,GO:0003674,GO:0005737,GO:0005829	plasma membrane|biological_process|cell junction|ciliary base|molecular_function|cytoplasm|cytosol
2610305D13Rik	118.092715272742	90.2986083227799	152.835348960195	1.69255486655866	0.759202601557496	0.162680021522657	0.65853268786803	2.40607299496772	1.82370519629371	2.47454436382137	1.7964424357997	1.74072190169143	4.16158713355221	1.41459300197244	5.68870239087424	1.8138580661401	GeneID:112422,Genbank:NM_145078.2,MGI:MGI:2148252	RIKEN cDNA 2610305D13 gene		GO:0005634,GO:0006355,GO:0008150,GO:0003674,GO:0003700,GO:0005575	nucleus|regulation of transcription, DNA-templated|biological_process|molecular_function|DNA binding transcription factor activity|cellular_component
2610318N02Rik	7.53657225672009	6.71299909865881	8.56603870429668	1.27603751742021	0.351670747128158	0.593139088089573	0.981962110120195	0.284810405065566	0	0.304181441172163	0.260976523495376	0.366013094126055	0.19675379285592	0.311798714219304	0.327262720173768	0.366907872787708	GeneID:70458,Genbank:XM_006522540.1,MGI:MGI:1917708	RIKEN cDNA 2610318N02 gene		GO:0003674,GO:0005575,GO:0008150	molecular_function|cellular_component|biological_process
2610507B11Rik	4715.61470738478	4415.12186620688	5091.23075885715	1.15313482008847	0.205561197206739	0.20800557009547	0.713703523697402	31.5627473799297	30.180236832748	30.8521122138105	30.7548752993128	30.0272020676624	40.200667529986	36.2207224219532	30.1102990472808	28.4678422278339	GeneID:72503,Genbank:XM_006534313.2,MGI:MGI:1919753	RIKEN cDNA 2610507B11 gene		GO:0008150,GO:0003674,GO:0005575,GO:0005576	biological_process|molecular_function|cellular_component|extracellular region
2610524H06Rik	54.8200102612213	68.7800464614248	37.3699650109671	0.543325672685114	-0.880110877474206	0.0053624065056961	0.11717285798945	4.67616490983576	3.91356500437118	3.97807093929421	4.0622583834447	4.62020846265703	1.00687972724998	2.06100599827607	3.22545211708946	2.69127895345532	GeneID:330173,Genbank:NM_181075.3,MGI:MGI:2447819	RIKEN cDNA 2610524H06 gene		GO:0003674,GO:0005575,GO:0008150	molecular_function|cellular_component|biological_process
2610528A11Rik	2.1857717290173	2.84934258725684	1.35630815621787	0.476007399841531	-1.07094409355646	0.547761623390523	0.964646817238182	0.379558840084071	0.198322550897188	0.0720665025234459	0.139118437789202	0.312176247476826	0.083906643937498	0.166210161151296	0.0775349066608044	0.0782348532981198	GeneID:70045,Genbank:NM_001206684.1,MGI:MGI:1917295	RIKEN cDNA 2610528A11 gene		GO:0005615,GO:0006935,GO:0008009,GO:0042742,GO:0048247,GO:0005125,GO:0005575,GO:0005576	extracellular space|chemotaxis|chemokine activity|defense response to bacterium|lymphocyte chemotaxis|cytokine activity|cellular_component|extracellular region
2610528J11Rik	100.332496802536	101.273676443645	99.15602225115	0.979089786538233	-0.0304869279553898	0.930558071413714	1	5.5760881497338	5.0278091923067	4.73147881915756	5.92335924543913	4.16002363146677	3.81800481270197	4.97001252295568	4.83849818212772	5.5941619950745	GeneID:66451,Genbank:XM_006503272.2,MGI:MGI:1913701	RIKEN cDNA 2610528J11 gene		GO:0016020,GO:0016021,GO:0003674,GO:0005768,GO:0005886	membrane|integral component of membrane|molecular_function|endosome|plasma membrane
2700049A03Rik	204.648681811995	225.917851592104	178.062219586859	0.788172419009858	-0.343416829621088	0.0851873182753093	0.529337992629798	2.15198837797044	2.23503754455088	1.90901473904431	1.96382126704923	1.87694349624034	1.22830970876138	1.72830980848609	1.68453432064719	1.52704045607616	GeneID:76967,Genbank:NM_001163378.1,MGI:MGI:1924217	RIKEN cDNA 2700049A03 gene		GO:0005813,GO:0005814,GO:0005856,GO:0007224,GO:0030030,GO:0036064,GO:0042995,GO:0060271,GO:0005515,GO:0070201,GO:0005737	centrosome|centriole|cytoskeleton|smoothened signaling pathway|cell projection organization|ciliary basal body|cell projection|cilium assembly|protein binding|regulation of establishment of protein localization|cytoplasm
2700060E02Rik	1503.68644966818	1416.88036505203	1612.19405543838	1.13784769356951	0.186307458841872	0.231022958436273	0.738646287729542	49.369997556493	59.1453009339241	57.6574019208905	54.4325302675428	53.2965482745271	57.048071645791	59.2075817366324	59.8197722650401	63.3758267768785	GeneID:68045,Genbank:NM_026528.3,MGI:MGI:1915295	RIKEN cDNA 2700060E02 gene		GO:0005654,GO:0005737,GO:0005813,GO:0005856,GO:0006351,GO:0006355,GO:0006388,GO:0006469,GO:0042802,GO:0045944,GO:0048471,GO:0000993,GO:0072669,GO:0003723,GO:0072686,GO:0005634	nucleoplasm|cytoplasm|centrosome|cytoskeleton|transcription, DNA-templated|regulation of transcription, DNA-templated|tRNA splicing, via endonucleolytic cleavage and ligation|negative regulation of protein kinase activity|identical protein binding|positive regulation of transcription by RNA polymerase II|perinuclear region of cytoplasm|RNA polymerase II core binding|tRNA-splicing ligase complex|R…
2700062C07Rik	171.342601592081	169.467600126687	173.686353423822	1.0248941584939	0.0354749293402245	0.837682166896384	1	10.232200172685	8.91067833333413	9.34434383301099	9.22306712854808	10.2337544848726	8.60530929684572	8.58398175294743	8.57662287283991	12.0354315015596	GeneID:68046,Genbank:NM_026529.4,MGI:MGI:1915296	RIKEN cDNA 2700062C07 gene		GO:0003674,GO:0005575,GO:0008150	molecular_function|cellular_component|biological_process
2700081O15Rik	850.616316097877	973.01887490232	697.613117592323	0.716957435858945	-0.480040622958764	0.00335925062756793	0.0840415005280374	6.71164114197861	7.55201735505165	6.60430387589789	6.5616512273162	6.26333449673141	2.91172276480627	5.89449718466553	4.99188324217031	4.9738102606103	GeneID:108899,Genbank:NM_175381.6,MGI:MGI:1919667	RIKEN cDNA 2700081O15 gene	zf-BED	GO:0008150,GO:0003674,GO:0003676,GO:0005575	biological_process|molecular_function|nucleic acid binding|cellular_component
2700094K13Rik	268.256433814123	272.758691799657	262.628611332204	0.962860650193712	-0.05460107544943	0.83152381005807	1	19.0180588801482	24.7332830336423	26.0878635003414	24.4125440817712	21.9639916016725	14.1683411546898	23.48003631283	22.1629852026455	27.025630461646	GeneID:72657,Genbank:NM_001037279.2,MGI:MGI:1919907	RIKEN cDNA 2700094K13 gene
2700097O09Rik	90.3100112704497	85.3246543132845	96.5417074669063	1.13146321240794	0.178189678604444	0.422212251276309	0.903345378815831	3.23271022757491	2.69411155149736	3.13495833509018	3.02588921926726	3.00188377040708	2.15158793321497	4.26206746365915	3.26632818175183	3.58240757682487	GeneID:72658,Genbank:NM_028314.2,MGI:MGI:1919908	RIKEN cDNA 2700097O09 gene
2810004N23Rik	218.921011848656	210.173498616079	229.855403389378	1.09364598725766	0.129145813924986	0.507964792745507	0.946091771119085	9.09425177998252	9.25773111684472	8.51531953405834	9.62695562918419	7.89814941608337	7.94065278386214	12.4109199492379	7.84662231952251	9.32976100025798	GeneID:66523,Genbank:NM_025615.2,MGI:MGI:1913773	RIKEN cDNA 2810004N23 gene		GO:0005694,GO:0008150	chromosome|biological_process
2810006K23Rik	106.175257914191	109.901664771	101.51724934318	0.923709841472459	-0.114488355810351	0.675272601884817	0.999981449743783	1.99268391044138	2.53357058771158	2.0809202603645	2.33718975485859	2.19206258775134	1.27747865394841	2.44328936892405	1.93352673485381	2.34117798494624	GeneID:72650,Genbank:NM_001134717.2,MGI:MGI:1919900	RIKEN cDNA 2810006K23 gene		GO:0005762,GO:0006412,GO:0006415,GO:0016150,GO:0070126,GO:0072344,GO:0003747,GO:0004045,GO:0005739	mitochondrial large ribosomal subunit|translation|translational termination|translation release factor activity, codon nonspecific|mitochondrial translational termination|rescue of stalled ribosome|translation release factor activity|aminoacyl-tRNA hydrolase activity|mitochondrion
2810021J22Rik	132.344895248143	140.623521431919	121.996612518422	0.867540588346635	-0.204996838364665	0.380380350373268	0.871568822014948	1.38000089840512	1.43915583616769	1.06748707433868	1.06157052840542	1.14727203670458	0.725007207494379	1.23099631895577	1.00057663427198	1.1412975185007	GeneID:69944,Genbank:XM_017314749.1,MGI:MGI:1917194	RIKEN cDNA 2810021J22 gene	zf-C2H2	GO:0005634,GO:0008150,GO:0043565,GO:0003674,GO:0003700,GO:0005575	nucleus|biological_process|sequence-specific DNA binding|molecular_function|DNA binding transcription factor activity|cellular_component
2810403A07Rik	1257.78720015442	1323.45282247321	1175.70517225594	0.888361981848993	-0.170780441952434	0.248313285644341	0.75462591351448	18.8731815016945	18.3597618727743	18.9862476648133	20.2849610057492	19.4472775449405	16.7328104896639	16.1047985654436	17.1219259752181	15.3666776829791	GeneID:74200,Genbank:XM_017319752.1,MGI:MGI:1921450	RIKEN cDNA 2810403A07 gene		GO:0005515,GO:0005634,GO:0005681,GO:0005737,GO:0006376,GO:0006397,GO:0008380,GO:0003723	protein binding|nucleus|spliceosomal complex|cytoplasm|mRNA splice site selection|mRNA processing|RNA splicing|RNA binding
2810408A11Rik	18.3584854765506	21.6747008124511	14.2132163066749	0.655751441722785	-0.608779020511436	0.218477008061588	0.725651252042343	0.334910442972056	0.62497644217705	0.431497808356306	0.70144919695631	0.54107079491815	0.211532881423088	0.523780249397163	0.195469410372882	0.419122273692137	GeneID:70419,Genbank:XM_006534171.3,MGI:MGI:1917669	RIKEN cDNA 2810408A11 gene		GO:0000164,GO:0004864,GO:0043666	protein phosphatase type 1 complex|protein phosphatase inhibitor activity|regulation of phosphoprotein phosphatase activity
2810417H13Rik	65.441487157673	70.2609710997928	59.4171322300233	0.845663407436145	-0.241844541529913	0.413050202852574	0.89781976934036	2.11573443762992	1.31904852033672	2.28245814443758	1.47604254522385	1.40891274154497	1.16927968325804	1.34235420472337	1.79262523200523	1.28846608833502	GeneID:68026,Genbank:NM_026515.2,MGI:MGI:1915276	RIKEN cDNA 2810417H13 gene		GO:0005634,GO:0005737,GO:0005813,GO:0006260,GO:0006281,GO:0006974,GO:0007098,GO:0009411,GO:0019985,GO:0048471,GO:0003682,GO:0051726	nucleus|cytoplasm|centrosome|DNA replication|DNA repair|cellular response to DNA damage stimulus|centrosome cycle|response to UV|translesion synthesis|perinuclear region of cytoplasm|chromatin binding|regulation of cell cycle
2810428I15Rik	379.638876518675	362.721927176911	400.78506319588	1.10493751043731	0.143964780538469	0.357363238521472	0.85472691849716	28.3629182720858	30.1163684082083	31.8075714837008	31.0809085535928	31.6322056312537	22.91669899449	38.0414707275499	30.409369663828	39.7437577000304	GeneID:66462,Genbank:XM_006509716.2,MGI:MGI:1913712	RIKEN cDNA 2810428I15 gene		GO:0003674,GO:0005575,GO:0008150	molecular_function|cellular_component|biological_process
2810459M11Rik	12.8000354454864	11.5935987193999	14.3080813530945	1.23413632810599	0.303501769705305	0.553832021434675	0.965713989589031	0.241203888528959	0.225055311435416	0.179917452712392	0.157870818025573	0.212553506237599	0.0952167859753054	0.320644399747291	0.281555758321552	0.284097503900948	GeneID:72792,Genbank:NM_001144992.1,MGI:MGI:1920042	RIKEN cDNA 2810459M11 gene		GO:0005515,GO:0005575,GO:0008150	protein binding|cellular_component|biological_process
2810474O19Rik	2442.27932718966	2222.17023286399	2717.41569509675	1.22286567199421	0.290265936987724	0.395015831302911	0.883997180527107	15.7276540776166	20.7117750537274	19.1275321067865	18.7357471649705	22.126588218559	32.2213490471394	13.4249862594985	20.8142658694627	22.6380138834731	GeneID:67246,Genbank:XM_006507086.3,MGI:MGI:1914496	RIKEN cDNA 2810474O19 gene		GO:0003674,GO:0005575,GO:0008150	molecular_function|cellular_component|biological_process
2900011O08Rik	2.39186867311908	1.5408013687974	3.45570280352118	2.24279577725088	1.16529825860469	0.370732806254491	0.864418255502077	0.0097072558560067	0.00845353227775565	0	0.0177898408269007	0.0399196960575914	0.0107296046713039	0.0743897304476198	0.0198296310675129	0.0300129646955575	GeneID:67254,Genbank:NM_144518.3,MGI:MGI:1914504	RIKEN cDNA 2900011O08 gene		GO:0021822,GO:0005515,GO:0007026,GO:0015630	negative regulation of cell motility involved in cerebral cortex radial glia guided migration|protein binding|negative regulation of microtubule depolymerization|microtubule cytoskeleton
2900026A02Rik	1769.42246969085	1931.99826107427	1566.20273046156	0.810664668813258	-0.302822827404408	0.0498068494934343	0.424728084678849	10.3022424619287	9.24329010128045	9.3795155596995	8.88610878995045	9.35831827229172	6.31151949430858	7.56976106678833	7.52309011568537	8.05586115995934	GeneID:243219,Genbank:XM_006534937.3,MGI:MGI:1920194	RIKEN cDNA 2900026A02 gene		GO:0003674,GO:0005575,GO:0008150	molecular_function|cellular_component|biological_process
2900092C05Rik	0	0	0					0	0	0	0	0	0	0	0	0	GeneID:73090,Genbank:XM_017312332.1,MGI:MGI:1920340	RIKEN cDNA 2900092C05 gene		GO:0003674,GO:0008150	molecular_function|biological_process
3010026O09Rik	47.0906251278368	49.2795467680117	44.3544730776183	0.900058462112515	-0.151909382044437	0.696094993885867	1	1.71942391643586	1.66918233407378	0.99010029891249	1.23976666760672	1.4489516398114	0.685429912558186	1.82063802259145	1.00764913076861	1.45249383824604	GeneID:68067,Genbank:NM_026543.3,MGI:MGI:1915317	RIKEN cDNA 3010026O09 gene		GO:0006281,GO:0006974,GO:0007095,GO:0010212,GO:0030870,GO:0045860,GO:0071168,GO:1905168,GO:2001032,GO:0003682,GO:0005634,GO:0005654	DNA repair|cellular response to DNA damage stimulus|mitotic G2 DNA damage checkpoint|response to ionizing radiation|Mre11 complex|positive regulation of protein kinase activity|protein localization to chromatin|positive regulation of double-strand break repair via homologous recombination|regulation of double-strand break repair via nonhomologous end joining|chromatin binding|nucleus|nucleoplasm
3110001I22Rik	62.018446841622	49.1328436837024	78.1254507890216	1.5900860795268	0.669104868116519	0.0182715159142134	0.25259813692988	2.06615717194368	1.64419366218674	1.92767829096234	1.40361954551564	1.8678254807133	3.15001478916193	2.49593806242839	2.80165238146415	2.34966799626085	GeneID:66598,Genbank:NM_025653.2,MGI:MGI:1913848	RIKEN cDNA 3110001I22 gene
3110002H16Rik	666.75018092507	677.630971601127	653.14919258	0.963871517024554	-0.0530872452217742	0.732071866582554	1	14.7704355913896	15.7913666532077	13.9387821931675	15.5887244660522	15.6598653258415	13.0462459029467	15.4481873104373	14.9291072288981	12.7306773613477	GeneID:76482,Genbank:XM_006526341.2,MGI:MGI:1916528	RIKEN cDNA 3110002H16 gene		GO:0010506,GO:0016020,GO:0031902,GO:0035658,GO:0005764,GO:0005768,GO:0006914	regulation of autophagy|membrane|late endosome membrane|Mon1-Ccz1 complex|lysosome|endosome|autophagy
3110009E18Rik	25.2436233069023	24.7172611464186	25.9015760075069	1.04791448591625	0.0675209918961696	0.882678413432903	1	0.237363818743752	0.321545018182573	0.363048253980705	0.42291749355495	0.311817589104265	0.291513891621087	0.274292595907308	0.309783308138343	0.46207460229202	GeneID:73103,Genbank:XM_006529893.2,MGI:MGI:1920353	RIKEN cDNA 3110009E18 gene		GO:0003674,GO:0005575,GO:0008150	molecular_function|cellular_component|biological_process
3110035E14Rik	3.55158651772336	4.06736284973875	2.90686610270412	0.714680791975773	-0.48462908049635	0.749575121494014	1	0.144058479123217	0.12545285930616	0.0170951603099232	0.0495011949962206	0.0370262383264011	0	0.177422958342236	0.0183923405822304	0.0185583775002757	GeneID:76982,Genbank:NM_178399.4,MGI:MGI:1924232	RIKEN cDNA 3110035E14 gene		GO:0003674,GO:0005575,GO:0008150	molecular_function|cellular_component|biological_process
3110040M04Rik	2.00605903385559	0	4.51363282617509	Inf	Inf	0.00346145820542029	0.0858877276742998	0	0	0	0	0	0.0740179962855875	0.21993269865294	0	0.310565893722525	GeneID:73176,Genbank:XM_993996.5,MGI:MGI:1920426	RIKEN cDNA 3110040M04 gene		GO:0003674,GO:0005575,GO:0008150	molecular_function|cellular_component|biological_process
3110040N11Rik	158.239247827682	151.132533941099	167.122640185911	1.1058018801633	0.145092929777607	0.474612138274166	0.931924360941315	2.59883433794847	3.06295911089426	3.06080201728793	3.24079171830495	3.053523744472	2.59176395574049	3.87189881023131	2.95377107131906	3.42347407077779	GeneID:67290,Genbank:XM_011250896.2,MGI:MGI:1914540	RIKEN cDNA 3110040N11 gene		GO:0003674,GO:0005575,GO:0008150	molecular_function|cellular_component|biological_process
3110043O21Rik	379.908388469886	368.627876668848	394.009028221184	1.06885304438095	0.0960635118826898	0.584898365776869	0.977591925623218	6.14715134022015	6.03102555000716	5.65481690157678	5.763731169607	6.18917707805495	5.67090937442838	7.33827292172988	5.7107581182729	5.79505241601329	GeneID:73205,Genbank:NM_001081343.1,MGI:MGI:1920455	RIKEN cDNA 3110043O21 gene		GO:0005634,GO:0005737,GO:0005764,GO:0005768,GO:0005776,GO:0031410,GO:0031965,GO:0006897,GO:0032045,GO:0034063,GO:0042995,GO:0043005,GO:0043204,GO:0044295,GO:0044304,GO:0000932,GO:0001933,GO:0005085,GO:0005515,GO:0005576,GO:0005615,GO:0006914,GO:0010494,GO:0010506,GO:0016239,GO:0017112,GO:0048675,GO:0017137,GO:0110053,GO:0030425,GO:1902774,GO:1903432,GO:1904425,GO:1990316,GO:2000785	nucleus|cytoplasm|lysosome|endosome|autophagosome|cytoplasmic vesicle|nuclear membrane|endocytosis|guanyl-nucleotide exchange factor complex|stress granule assembly|cell projection|neuron projection|perikaryon|axonal growth cone|main axon|P-body|negative regulation of protein phosphorylation|guanyl-nucleotide exchange factor activity|protein binding|extracellular region|extracellular space|autoph…
3110052M02Rik	245.461386698711	212.296096599954	286.917999322157	1.35149917458359	0.434560630759382	0.0164356378422473	0.235102207557319	1.87857630129612	1.64999458613817	1.94415539204301	1.58838935643839	1.64951683673095	1.72886822512633	2.46260972398679	2.36343126833493	2.54264372331748	GeneID:73229,Genbank:XM_017317664.1,MGI:MGI:1920479	RIKEN cDNA 3110052M02 gene		GO:0006355,GO:0003700,GO:0005575,GO:0005634	regulation of transcription, DNA-templated|DNA binding transcription factor activity|cellular_component|nucleus
3110062M04Rik	127.103958976524	145.407322356259	104.224754751854	0.716777897171471	-0.480401944284191	0.043743948698672	0.400923568214509	2.35226754409643	2.08785811070639	2.46215224806325	2.23832282093	2.01528386771036	0.750001058001493	1.94788177298802	1.57090691603467	1.9735903139409	GeneID:78412,Genbank:NM_001135611.1,MGI:MGI:1925662	RIKEN cDNA 3110062M04 gene		GO:0005737,GO:0006281,GO:0006303,GO:0006974,GO:2001033,GO:0003674,GO:0005634	cytoplasm|DNA repair|double-strand break repair via nonhomologous end joining|cellular response to DNA damage stimulus|negative regulation of double-strand break repair via nonhomologous end joining|molecular_function|nucleus
3110067G11Rik	0	0	0					0	0	0	0	0	0	0	0	0	GeneID:73187,Genbank:XM_017319868.1,MGI:MGI:1920437	RIKEN cDNA 3110067G11 gene
3110079O15Rik	0.213594245980748	0.384469642765346	0	0	-Inf	0.939900194559561	1	0	0	0	0.0849543933510797	0.0953171417982555	0	0	0	0	GeneID:73234,Genbank:XM_006529895.3,MGI:MGI:1920484	RIKEN cDNA 3110079O15 gene		GO:0005737,GO:0016020,GO:0016021,GO:0031012,GO:0051216,GO:0071944,GO:0005515,GO:0005576,GO:0005578	cytoplasm|membrane|integral component of membrane|extracellular matrix|cartilage development|cell periphery|protein binding|extracellular region|proteinaceous extracellular matrix
3110082I17Rik	166.852550463434	151.893780901785	185.551012415496	1.22158399977859	0.288753071052864	0.17045598761819	0.669232391732451	4.27134077902243	3.93428037514555	3.58709640995518	4.29023739590574	5.06690645952367	5.50805484382072	5.51538603453956	3.887251016958	4.88176526390959	GeneID:73212,Genbank:NM_028469.3,MGI:MGI:1920462	RIKEN cDNA 3110082I17 gene		GO:0005575,GO:0008150	cellular_component|biological_process
3110082J24Rik	0	0	0					0	0	0	0	0	0	0	0	0	GeneID:433868,Genbank:NM_001256263.1,MGI:MGI:3641994	RIKEN cDNA 3110082J24 gene		GO:0003674,GO:0005575,GO:0008150	molecular_function|cellular_component|biological_process
3300002I08Rik	10.1253410496153	12.0972040492193	7.66051230011026	0.633246514561735	-0.659160863633896	0.310856526686478	0.814922340036647	0.267104439059163	0.315680975297785	0.199237046205112	0.157340733164516	0.235377569573618	0.147617672778337	0.208867822191455	0.116920989565628	0.0983137451685149	GeneID:69277,Genbank:XM_006500134.3,MGI:MGI:1916527	RIKEN cDNA 3300002I08 gene		GO:0003674,GO:0005575,GO:0008150	molecular_function|cellular_component|biological_process
3425401B19Rik	113.892609307653	50.2671471320601	193.424437027144	3.8479294740755	1.94408235723323	0.26099890309209	0.768521123682429	0.485969812447402	0.358096737289607	0.404571355750434	0.349390990581063	0.315145094020053	0.239652066399909	4.92732144749143	0.351270702714452	0.37755756977274	GeneID:100504518,Genbank:XM_006518317.3,MGI:MGI:3588196	RIKEN cDNA 3425401B19 gene		GO:0003674,GO:0005575,GO:0008150	molecular_function|cellular_component|biological_process
3632451O06Rik	178.273311488583	183.627191060186	171.580962024079	0.934398446294596	-0.0978902195617109	0.782872429631729	1	2.59332386403216	3.33181885507276	2.70511718593447	3.41777330260702	2.89657760001929	1.20320020963428	3.2246162143361	2.77957774171453	3.71206375063045	GeneID:67419,Genbank:XM_006519450.3,MGI:MGI:1914669	RIKEN cDNA 3632451O06 gene		GO:0016020,GO:0016021,GO:0003674,GO:0005575,GO:0008150	membrane|integral component of membrane|molecular_function|cellular_component|biological_process
3830403N18Rik	4.62682304637674	4.47947903208564	4.81100306424061	1.07400950641366	0.103006763151202	0.936167432906335	1	0.0420742643846859	0.10992071002806	0.51925922785955	0.115660050185451	0.173024371768681	0.139516325843288	0.184244694765952	0.085947785096141	0.390256555601472	GeneID:70691,Genbank:XM_011247677.1,MGI:MGI:1917941	RIKEN cDNA 3830403N18 gene		GO:0051321,GO:0000800,GO:0002244,GO:0003674	meiotic cell cycle|lateral element|hematopoietic progenitor cell differentiation|molecular_function
3830406C13Rik	483.314076168862	506.707747201928	454.07198737753	0.896122054349759	-0.158232850090215	0.394429608847102	0.883230153736882	3.21504864652137	3.47909462056114	3.47718106490622	3.60481341459693	3.70283607381241	2.13668898508135	3.40089444972898	3.1660193797488	3.4322733252392	GeneID:218734,Genbank:XM_006517987.3,MGI:MGI:1917937	RIKEN cDNA 3830406C13 gene		GO:0003674,GO:0005575,GO:0008150	molecular_function|cellular_component|biological_process
3830417A13Rik	0	0	0					0	0	0	0	0	0	0	0	0	GeneID:70696,Genbank:NM_027512.2,MGI:MGI:1917946	RIKEN cDNA 3830417A13 gene		GO:0003674,GO:0005575,GO:0008150	molecular_function|cellular_component|biological_process
4430402I18Rik	153.104492084979	153.157573191721	153.03814070155	0.999220198598854	-0.00112545448685867	0.948949727547813	1	2.6509160286718	2.83721528032465	3.41955046247358	4.0608259933236	2.78779112961851	1.92358052265175	3.478105861666	3.12097136980634	3.71223827172827	GeneID:381218,Genbank:NM_198651.2,MGI:MGI:1918036	RIKEN cDNA 4430402I18 gene		GO:0003674,GO:0005575,GO:0008150	molecular_function|cellular_component|biological_process
4833420G17Rik	981.665746250004	1051.24184850137	894.695618435793	0.851084476622816	-0.232625757387234	0.15167023058535	0.643299219968836	9.42890246399204	10.0130361458694	8.62389828233081	8.46259312527943	8.45717161602103	5.52241728757857	8.3794476378166	7.59444353818588	8.12243580543687	GeneID:67392,Genbank:XM_006517749.1,MGI:MGI:1914642	RIKEN cDNA 4833420G17 gene		GO:0003674,GO:0005575,GO:0008150	molecular_function|cellular_component|biological_process
4833423E24Rik	2.07225573766031	2.90094414238905	1.03639523174939	0.357261353848707	-1.48494823365461	0.4374100418971	0.907939578408182	0.0340589297452294	0.0296601085021314	0.0323336949007271	0.12483506109037	0.280124917617188	0	0.0372863150831987	0.0347871747392096	0.0702024321583128	GeneID:228151,Genbank:NM_001081664.2,MGI:MGI:2687041	RIKEN cDNA 4833423E24 gene		GO:0006631,GO:0006633,GO:0008150,GO:0016020,GO:0016021,GO:0016491,GO:0046872,GO:0055114,GO:0005575,GO:0005783,GO:0006629	fatty acid metabolic process|fatty acid biosynthetic process|biological_process|membrane|integral component of membrane|oxidoreductase activity|metal ion binding|oxidation-reduction process|cellular_component|endoplasmic reticulum|lipid metabolic process
4833427G06Rik	217.668667118116	193.613749595993	247.737314020769	1.27954401243566	0.355629772567357	0.0829862431744055	0.525281368027114	10.1449466284355	14.2515864575048	15.044138121617	18.7276753260282	14.6932296505964	13.1777820303181	17.9159541190412	16.8663933472667	24.2687543376702	GeneID:235345,Genbank:NM_177702.3,MGI:MGI:1921013	RIKEN cDNA 4833427G06 gene		GO:0048741,GO:0003674,GO:0005575,GO:0008150	skeletal muscle fiber development|molecular_function|cellular_component|biological_process
4833439L19Rik	2194.08903787456	2225.98325578355	2154.22126548832	0.967761666621356	-0.0472763001968794	0.71001294641398	1	44.2924987300537	48.4951355596395	47.1128830724668	48.8210623024395	46.262148917224	44.7131070777008	40.9457680033171	43.0348175602905	45.6051756481313	GeneID:97820,Genbank:NM_001252648.1,MGI:MGI:1921162	RIKEN cDNA 4833439L19 gene		GO:0016491,GO:0055114,GO:0003674,GO:0005737,GO:0008150	oxidoreductase activity|oxidation-reduction process|molecular_function|cytoplasm|biological_process
4921501E09Rik	0	0	0					0	0	0	0	0	0	0	0	0	GeneID:74042,Genbank:NM_001009544.2,MGI:MGI:1921292	RIKEN cDNA 4921501E09 gene		GO:0003674,GO:0005575,GO:0008150	molecular_function|cellular_component|biological_process
4921504E06Rik	2.36816873738147	2.73858784165871	1.90514485703493	0.69566687913177	-0.523531459606776	0.770656221979559	1	0.0286373735632293	0.0997550555411006	0.135933822125063	0.104963611745146	0.0294417718428743	0.0633068091983518	0	0.0584993906542596	0.0885412411577524	GeneID:70909,Genbank:NM_027600.4,MGI:MGI:1918087	RIKEN cDNA 4921504E06 gene		GO:0003674,GO:0005575,GO:0008150	molecular_function|cellular_component|biological_process
4921507P07Rik	28.4085668817839	29.293923790955	27.3018707453199	0.931997739194972	-0.101601639638878	0.733263877975572	1	0.665624317456604	0.996285087145715	0.513424854512814	0.476502079415715	0.449085728972643	0.735726542274719	0.432664507933529	0.403664878316707	0.621682103554903	GeneID:70821,Genbank:XM_006506605.1,MGI:MGI:1918071	RIKEN cDNA 4921507P07 gene		GO:0005856,GO:0008150,GO:0003674,GO:0005737,GO:0005813	cytoskeleton|biological_process|molecular_function|cytoplasm|centrosome
4921509C19Rik	0.137640458103605	0	0.309691030733111	Inf	Inf	0.868251944164483	1	0	0	0	0	0	0.0161285082168188	0	0	0	GeneID:381393,Genbank:XM_006499822.3,MGI:MGI:2685851	RIKEN cDNA 4921509C19 gene		GO:0035174,GO:0004674,GO:0035404,GO:0004679,GO:0035556,GO:0004715,GO:0005524,GO:0005634,GO:0005737,GO:0006468,GO:0042149,GO:0016301,GO:0016310,GO:0016740,GO:0000166,GO:0031588,GO:0004672,GO:0032007	histone serine kinase activity|protein serine/threonine kinase activity|histone-serine phosphorylation|AMP-activated protein kinase activity|intracellular signal transduction|non-membrane spanning protein tyrosine kinase activity|ATP binding|nucleus|cytoplasm|protein phosphorylation|cellular response to glucose starvation|kinase activity|phosphorylation|transferase activity|nucleotide binding|nuc…
4921511H03Rik	0	0	0					0	0	0	0	0	0	0	0	0	GeneID:70920,Genbank:XM_006503604.3,MGI:MGI:1918170	RIKEN cDNA 4921511H03 gene		GO:0003674,GO:0005575,GO:0008150	molecular_function|cellular_component|biological_process
4921511M17Rik	0	0	0					0	0	0	0	0	0	0	0	0	GeneID:667256,Genbank:NM_001201358.1,MGI:MGI:1925342	RIKEN cDNA 4921511M17 gene		GO:0003674,GO:0005575,GO:0008150	molecular_function|cellular_component|biological_process
4921517D22Rik	0.0951847825026234	0.171332608504722	0	0	-Inf	1	1	0	0.0158960823238204	0	0	0	0	0	0	0	GeneID:70900,Genbank:NM_183290.2,MGI:MGI:1918150	RIKEN cDNA 4921517D22 gene		GO:0003674,GO:0005575,GO:0008150	molecular_function|cellular_component|biological_process
4921524J17Rik	201.381986473492	215.573799538677	183.64222014201	0.851876343669778	-0.23128406739599	0.240133766588196	0.748619373500412	7.08820779578695	8.71077405997079	7.85637834406068	7.58304512940014	8.21209466560042	5.80644497256757	6.34182945915081	7.60726809602671	6.081423229664	GeneID:66714,Genbank:NM_025722.3,MGI:MGI:1913964	RIKEN cDNA 4921524J17 gene		GO:0003674,GO:0005575,GO:0008150	molecular_function|cellular_component|biological_process
4921524L21Rik	0	0	0					0	0	0	0	0	0	0	0	0	GeneID:70901,Genbank:NM_027598.1,MGI:MGI:1918151	RIKEN cDNA 4921524L21 gene		GO:0003674,GO:0005575,GO:0008150	molecular_function|cellular_component|biological_process
4921528I07Rik	0.118111046172658	0	0.265749853888481	Inf	Inf	0.868249706860871	1	0	0	0	0	0	0	0.0159744319641977	0	0	GeneID:77049,Genbank:XM_006512410.3,MGI:MGI:1924299	RIKEN cDNA 4921528I07 gene		GO:0003674,GO:0005575,GO:0008150	molecular_function|cellular_component|biological_process
4921530L21Rik	0	0	0					0	0	0	0	0	0	0	0	0	GeneID:66732,Genbank:XM_006519396.1,MGI:MGI:1913982	RIKEN cDNA 4921530L21 gene		GO:0008150,GO:0003674,GO:0005575,GO:0005737	biological_process|molecular_function|cellular_component|cytoplasm
4921536K21Rik	26.7499247203874	23.4047971791868	30.9313341468882	1.32158095240383	0.402264798838395	0.2928041142661	0.801279575220056	0.394578815574029	0.477246780233875	0.520266194687979	0.562425342078271	0.65356684966405	0.508824247193169	0.719947756858553	0.559743978567305	0.881083428052622	GeneID:67430,Genbank:NM_026150.3,MGI:MGI:1914680	RIKEN cDNA 4921536K21 gene		GO:0003674,GO:0005575,GO:0008150	molecular_function|cellular_component|biological_process
4921539E11Rik	0	0	0					0	0	0	0	0	0	0	0	0	GeneID:70941,Genbank:XM_006503395.1,MGI:MGI:1918191	RIKEN cDNA 4921539E11 gene		GO:0003674,GO:0005575,GO:0008150	molecular_function|cellular_component|biological_process
4922502D21Rik	0.238598849325526	0.181725104199458	0.309691030733111	1.70417308107965	0.769071867567591	1	1	0	0	0	0.0289415352142644	0	0.0349110747477977	0	0	0	GeneID:381816,Genbank:XM_006506355.3,MGI:MGI:2685920	RIKEN cDNA 4922502D21 gene		GO:0003674,GO:0005575,GO:0008150	molecular_function|cellular_component|biological_process
4930401G09Rik	0	0	0					0	0	0	0	0	0	0	0	0	GeneID:73792,Genbank:XM_011248250.2,MGI:MGI:1921042	RIKEN cDNA 4930401G09 gene
4930402F06Rik	0	0	0					0	0	0	0	0	0	0	0	0	GeneID:74854,Genbank:NM_001272040.1,MGI:MGI:1922104	RIKEN cDNA 4930402F06 gene		GO:0030259,GO:0031982,GO:0005794,GO:0009247,GO:0016757	lipid glycosylation|vesicle|Golgi apparatus|glycolipid biosynthetic process|transferase activity, transferring glycosyl groups
4930402H24Rik	1588.1854396298	1650.87273373855	1509.82632199385	0.91456251662399	-0.128846303436392	0.422419089287641	0.903361522901402	12.3352956913084	11.5303989109713	11.6038787909594	11.5280691631474	11.9315525148234	8.42263078359076	12.5516613834723	10.4132062415797	10.2468814115806	GeneID:228602,Genbank:XM_011239473.2,MGI:MGI:1923029	RIKEN cDNA 4930402H24 gene		GO:0003674,GO:0005575,GO:0008150	molecular_function|cellular_component|biological_process
4930402K13Rik	0	0	0					0	0	0	0	0	0	0	0	0	GeneID:75775,Genbank:NM_001270700.1,MGI:MGI:1923025	RIKEN cDNA 4930402K13 gene		GO:0003674,GO:0005575,GO:0008150	molecular_function|cellular_component|biological_process
4930404N11Rik	45.5177509758467	41.761801062472	50.2126883675651	1.20235926349181	0.265868035995385	0.380769019774651	0.871893266342326	2.89010846291353	3.30784893525209	3.2140623197363	4.46420057492775	3.65044081042326	2.73813335899634	5.2431533425626	4.38568669158208	3.99977094588316	GeneID:432479,Genbank:NM_001014836.3,MGI:MGI:1921072	RIKEN cDNA 4930404N11 gene		GO:0003674,GO:0005575,GO:0008150	molecular_function|cellular_component|biological_process
4930407I10Rik	0	0	0					0	0	0	0	0	0	0	0	0	GeneID:328573,Genbank:NM_001166475.1,MGI:MGI:2685593	RIKEN cDNA 4930407I10 gene		GO:0003674,GO:0005575,GO:0008150	molecular_function|cellular_component|biological_process
4930415F15Rik	4.88380371249725	4.84720580318625	4.92955109913599	1.01698819882903	0.0243029382026659	1	1	0.0727828745982392	0.0792284128504937	0.0690961013414396	0.133384323359083	0.0935341007817377	0.100560277134985	0.0995996209815944	0.0371695557612988	0.11251531216242	GeneID:73862,Genbank:XM_006514821.3,MGI:MGI:1921112	RIKEN cDNA 4930415F15 gene		GO:0003674,GO:0005575,GO:0008150	molecular_function|cellular_component|biological_process
4930415L06Rik	0	0	0					0	0	0	0	0	0	0	0	0	GeneID:245511,Genbank:NM_001033880.3,MGI:MGI:3588286	RIKEN cDNA 4930415L06 gene		GO:0003674,GO:0005575,GO:0008150	molecular_function|cellular_component|biological_process	mmu04922	Glucagon signaling pathway
4930415O20Rik	3.21896805226017	2.2495987572407	4.43067967103451	1.96954219359059	0.97786032420347	0.419371997353214	0.901304339733048	0.101394516997724	0.0882990862651792	0.577550627997086	0.185818973442821	0.208485197078163	0.560365925943007	0.555012728932771	0.517812627522687	0.10449743656074	GeneID:73863,Genbank:NM_001201322.1,MGI:MGI:1921113	RIKEN cDNA 4930415O20 gene		GO:0003674,GO:0005575,GO:0008150	molecular_function|cellular_component|biological_process
4930426D05Rik	24.4732110988208	26.6592377599938	21.7406777723546	0.815502602440487	-0.29423861399926	0.534803166367187	0.960375440438586	0.894378648634467	0.623093396273347	0.820771948739755	0.846851872214997	0.858200883972656	0.362476701809991	1.1423171075489	0.66990159354935	0.399424487383855	GeneID:74644,Genbank:NM_001271580.1,MGI:MGI:1921894	RIKEN cDNA 4930426D05 gene
4930427A07Rik	45.798272063949	44.0392749137202	47.997018501735	1.08986850023686	0.124154074909706	0.73323033675914	1	0.82106892333656	0.625647057733484	0.925630320936015	0.705336699491602	0.756201598582464	0.945356524839768	0.78651341831236	0.61149735625779	0.846195635315103	GeneID:104732,Genbank:NM_134041.3,MGI:MGI:2144738	RIKEN cDNA 4930427A07 gene		GO:0003674,GO:0005575,GO:0008150	molecular_function|cellular_component|biological_process
4930430A15Rik	2.35138654662246	2.29460684498048	2.42236117367494	1.05567591196458	0.0781670013974345	0.989503697723466	1	0.10701966735797	0.0232994325529564	0.0507993248556877	0.0490319528991313	0.0825193157666016	0.0591453825797188	0.0292901822448437	0.0273269880818499	0.137868412805078	GeneID:67575,Genbank:XM_006500082.2,MGI:MGI:1914825	RIKEN cDNA 4930430A15 gene		GO:0003674,GO:0005575,GO:0008150	molecular_function|cellular_component|biological_process
4930430F08Rik	94.8044508978755	98.8277968326063	89.775268479462	0.908400989971703	-0.138598816598518	0.594740164257743	0.983003912389985	1.37267019907046	1.85666241542223	1.58040189655996	1.39160916701504	1.14099226940385	0.839322642867919	1.51872948777176	1.41693562248829	1.39962749762957	GeneID:68281,Genbank:NM_175128.2,MGI:MGI:1921197	RIKEN cDNA 4930430F08 gene		GO:0002244,GO:0003674,GO:0005575	hematopoietic progenitor cell differentiation|molecular_function|cellular_component
4930431P22Rik	1.43294470868181	1.11563383881666	1.82958329601325	1.63994962536621	0.713651499995474	0.715319575959376	1	0.0437085275100622	0	0.124483494077057	0.0801017052312542	0	0	0.191401190906899	0	0.13513834522478	GeneID:73883,Genbank:XM_017316332.1,MGI:MGI:1921133	RIKEN cDNA 4930431P22 gene
4930432K21Rik	15.2772794009678	15.9643009223035	14.4185024992982	0.903171555677349	-0.146928044039314	0.818007592396316	1	0.315672698683782	0.293229382184621	0.3196613181238	0.347107389335435	0.432719550957977	0.302396221715339	0.276468386865521	0.25793790730723	0.347021923540175	GeneID:74666,Genbank:XM_006531445.3,MGI:MGI:1921916	RIKEN cDNA 4930432K21 gene		GO:0003674,GO:0005575,GO:0008150	molecular_function|cellular_component|biological_process
4930432M17Rik	0.100958391221921	0.181725104199458	0	0	-Inf	1	1	0	0	0	0.0466608424883038	0	0	0	0	0	GeneID:619318,Genbank:NM_001033814.1,MGI:MGI:3588188	RIKEN cDNA 4930432M17 gene		GO:0003674,GO:0005575,GO:0008150	molecular_function|cellular_component|biological_process
4930433I11Rik	0	0	0					0	0	0	0	0	0	0	0	0	GeneID:243944,Genbank:NM_207248.3,MGI:MGI:2685327	RIKEN cDNA 4930433I11 gene		GO:0003674,GO:0005575,GO:0008150	molecular_function|cellular_component|biological_process
4930435E12Rik	0	0	0					0	0	0	0	0	0	0	0	0	GeneID:74663,Genbank:XM_006522676.2,MGI:MGI:1921913	RIKEN cDNA 4930435E12 gene		GO:0003674,GO:0005575,GO:0008150	molecular_function|cellular_component|biological_process
4930438A08Rik	7.99090079292395	3.41715278826288	13.7080857987503	4.01155191123861	2.00416046648424	0.158987060622053	0.651979946995885	0.120355043594642	0.0349369331185539	0.114258530390196	0.0183805555694926	0.0618678547079205	0.665152983048743	0.0878398335060325	0.163904619183693	0.103365167936698	GeneID:73988,Genbank:XM_001477470.6,MGI:MGI:1921238	RIKEN cDNA 4930438A08 gene		GO:0003674,GO:0005575,GO:0008150	molecular_function|cellular_component|biological_process	mmu00250,mmu00270,mmu00280,mmu00350,mmu00360,mmu00380,mmu00400	Alanine, aspartate and glutamate metabolism|Cysteine and methionine metabolism|Valine, leucine and isoleucine degradation|Tyrosine metabolism|Phenylalanine metabolism|Tryptophan metabolism|Phenylalanine, tyrosine and tryptophan biosynthesis
4930439D14Rik	1.07371094386935	1.30798588168781	0.780867271596278	0.59699977081454	-0.744197717241152	0.892667242123534	1	0.0430204622344165	0.0374642300045663	0.12252385886295	0.0394203669297739	0.0442288686455173	0	0.0470970321703071	0.0439403219157182	0.0443369933233722	GeneID:78167,Genbank:XM_017313158.1,MGI:MGI:1925417	RIKEN cDNA 4930439D14 gene		GO:0003674,GO:0005575,GO:0008150	molecular_function|cellular_component|biological_process
4930444G20Rik	0	0	0					0	0	0	0	0	0	0	0	0	GeneID:114671,Genbank:NM_053264.2,MGI:MGI:2149738	RIKEN cDNA 4930444G20 gene		GO:0016926,GO:0016929,GO:0004175,GO:0005634,GO:0006508	protein desumoylation|SUMO-specific protease activity|endopeptidase activity|nucleus|proteolysis	mmu03013,mmu04310	RNA transport|Wnt signaling pathway
4930444P10Rik	33.0651943649012	27.3412979740714	40.2200648534386	1.47103714284452	0.556833674275328	0.120768205602137	0.59540654706226	0.706613395222895	0.722369719649073	1.02081352075502	1.12605502107748	0.694876251075291	0.984780118675431	1.47987548194237	0.972755927463925	1.42481247815955	GeneID:75799,Genbank:XM_006495584.3,MGI:MGI:1923049	RIKEN cDNA 4930444P10 gene		GO:0003674,GO:0005575,GO:0008150	molecular_function|cellular_component|biological_process
4930447A16Rik	0	0	0					0	0	0	0	0	0	0	0	0	GeneID:74892,Genbank:NM_029113.1,MGI:MGI:1922142	RIKEN cDNA 4930447A16 gene		GO:0003674,GO:0005575,GO:0008150	molecular_function|cellular_component|biological_process
4930447C04Rik	0.46149380186297	0.405489077131777	0.531499707776961	1.31076208399131	0.390405846204431	0.995515608962447	1	0	0	0	0	0.03761639194971	0	0.0400557481129676	0	0	GeneID:75801,Genbank:XM_011244201.2,MGI:MGI:1923051	RIKEN cDNA 4930447C04 gene		GO:0006310,GO:0007129,GO:0007275,GO:0007283,GO:0010705,GO:0048477,GO:0051090,GO:0051321,GO:0000801,GO:0003674,GO:0005694	DNA recombination|synapsis|multicellular organism development|spermatogenesis|meiotic DNA double-strand break processing involved in reciprocal meiotic recombination|oogenesis|regulation of DNA binding transcription factor activity|meiotic cell cycle|central element|molecular_function|chromosome
4930449I24Rik	0	0	0					0	0	0	0	0	0	0	0	0	GeneID:67410,Genbank:XM_006504863.3,MGI:MGI:1914660	RIKEN cDNA 4930449I24 gene		GO:0003674,GO:0005575,GO:0008150	molecular_function|cellular_component|biological_process
4930451I11Rik	0.113567982290271	0	0.255527960153109	Inf	Inf	0.868249186331108	1	0	0	0	0	0	0	0	0	0.111806330989373	GeneID:78118,Genbank:XM_006508347.2,MGI:MGI:1925368	RIKEN cDNA 4930451I11 gene		GO:0003674,GO:0005575,GO:0008150	molecular_function|cellular_component|biological_process
4930452B06Rik	52.6905442099825	55.0787213808032	49.7053227464568	0.902441478312544	-0.148094716001958	0.676694431705321	1	0.79340041411122	1.46411394717648	1.07601598237772	0.98665104035752	0.971055147681371	0.459359875565657	0.909943186395111	1.33131365077492	1.01236621226323	GeneID:74430,Genbank:XM_011244772.2,MGI:MGI:1926154	RIKEN cDNA 4930452B06 gene		GO:0003674,GO:0005575,GO:0008150	molecular_function|cellular_component|biological_process
4930453H23Rik	0.112635854758827	0.202744538565889	0	0	-Inf	1	1	0	0	0	0	0.0341838416993744	0	0	0	0	GeneID:100503481,Genbank:XM_006527553.2,MGI:MGI:1921933	RIKEN cDNA 4930453H23 gene		GO:0003674,GO:0005575,GO:0008150	molecular_function|cellular_component|biological_process
4930453N24Rik	789.313312601791	719.035161257265	877.161001782449	1.21991391943712	0.286779350753233	0.0752970855144408	0.5075779349131	7.33167225550941	6.60492724573895	7.91033044108124	8.01156730396187	8.66392228680178	9.96677862172112	7.48439962444166	9.02701004707079	9.42333638271891	GeneID:67609,Genbank:XM_006522489.2,MGI:MGI:1914859	RIKEN cDNA 4930453N24 gene		GO:0043065,GO:0003674,GO:0005634,GO:0006915	positive regulation of apoptotic process|molecular_function|nucleus|apoptotic process
4930467E23Rik	78.145040617063	81.576091911577	73.8562264989206	0.905366079303918	-0.143426839700723	0.662722264919902	0.995504339482259	0.727612651747106	0.593535376204584	0.769449571478063	0.877712088969525	0.852209592293502	0.397031534240602	0.857058654757042	0.809020942298003	0.626481502192744	GeneID:626415,Genbank:XM_017312928.1,MGI:MGI:1923056	RIKEN cDNA 4930467E23 gene		GO:0003674,GO:0005575,GO:0008150	molecular_function|cellular_component|biological_process
4930469G21Rik	2.73642073097284	1.94763142744665	3.72240736038059	1.91124835424364	0.934515259296708	0.427978401626793	0.905690380201466	0.060156495409551	0	0.171327911659513	0.0551223998787404	0.309231188538365	0.132984114919808	0.131713712610461	0.245771024887078	0.371984585492947	GeneID:100502590,Genbank:NM_001195189.1,MGI:MGI:1922183	RIKEN cDNA 4930469G21 gene		GO:0003674,GO:0005575,GO:0008150	molecular_function|cellular_component|biological_process
4930474N05Rik	0	0	0					0	0	0	0	0	0	0	0	0	GeneID:218921,Genbank:XM_006518825.2,MGI:MGI:3586330	RIKEN cDNA 4930474N05 gene		GO:0002244,GO:0003674,GO:0005575	hematopoietic progenitor cell differentiation|molecular_function|cellular_component
4930480E11Rik	0	0	0					0	0	0	0	0	0	0	0	0	GeneID:74910,Genbank:NM_001177966.2,MGI:MGI:1922160	RIKEN cDNA 4930480E11 gene		GO:0003674,GO:0005575,GO:0008150	molecular_function|cellular_component|biological_process
4930486L24Rik	101.466951086793	82.6980434852093	124.928085588774	1.51065346075711	0.59517274866532	0.27242551529426	0.780732184611674	3.51107131546961	3.60360597216537	3.29353889318367	3.17895256168858	3.99644712447208	8.87051506250233	2.79131383527063	4.73883410586166	3.44620825016044	GeneID:214639,Genbank:NM_178098.2,MGI:MGI:1922258	RIKEN cDNA 4930486L24 gene		GO:0005764,GO:0006508,GO:0008234,GO:0030054,GO:0051603,GO:0004197,GO:0005576,GO:0005615	lysosome|proteolysis|cysteine-type peptidase activity|cell junction|proteolysis involved in cellular protein catabolic process|cysteine-type endopeptidase activity|extracellular region|extracellular space
4930488N24Rik	0	0	0					0	0	0	0	0	0	0	0	0	GeneID:75011,Genbank:XM_011246738.1,MGI:MGI:1922261	RIKEN cDNA 4930488N24 gene
4930502E18Rik	1.68447855333094	2.61996746182946	0.515117417707798	0.196612143170703	-2.34657566664151	0.271483432188268	0.779757164375424	0.105108601869435	0.0915334850294714	0.0332614627031289	0.128417019497725	0.108061008741978	0	0	0.0357853415357559	0.0361083938299014	GeneID:75013,Genbank:NM_029142.1,MGI:MGI:1922263	RIKEN cDNA 4930502E18 gene		GO:0003674,GO:0005575,GO:0008150	molecular_function|cellular_component|biological_process
4930503B20Rik	10.6842882115914	10.3060791920283	11.1570494860454	1.0825697414275	0.11445996940521	0.878686877721011	1	0.0758515683593862	0.118899166120757	0.158420574936552	0.222412982222864	0.218350079519874	0.167680208344564	0.166078352934681	0.13945215567542	0.187614747322375	GeneID:75015,Genbank:XM_011240265.1,MGI:MGI:1922264	RIKEN cDNA 4930503B20 gene		GO:0003674,GO:0005739,GO:0008150	molecular_function|mitochondrion|biological_process
4930503E14Rik	1.91145995696706	1.9933163157067	1.80913950854251	0.907602819626298	-0.139867003886633	1	1	0.0378058607514569	0.16461555608067	0.107672482031077	0.0346421406352558	0.0388677936581819	0	0.0827766019962974	0	0.194814061572393	GeneID:74954,Genbank:XM_006519637.2,MGI:MGI:1922204	RIKEN cDNA 4930503E14 gene		GO:0003674,GO:0005575,GO:0008150	molecular_function|cellular_component|biological_process
4930503L19Rik	392.534296893355	415.379513642238	363.977775957252	0.876253556093146	-0.190579700873903	0.244477958994116	0.751736999232667	8.36371144549906	7.76391277391373	7.26430345436335	7.17462901491475	7.04356733260504	6.94325527265495	5.00671389618721	7.21572297858001	5.97874387734618	GeneID:269033,Genbank:XM_006525964.3,MGI:MGI:1922045	RIKEN cDNA 4930503L19 gene		GO:0005576,GO:0008285	extracellular region|negative regulation of cell proliferation
4930504O13Rik	0	0	0					0	0	0	0	0	0	0	0	0	GeneID:403200,Genbank:NM_207527.3,MGI:MGI:2685370	RIKEN cDNA 4930504O13 gene		GO:0003674,GO:0005575,GO:0008150	molecular_function|cellular_component|biological_process
4930505A04Rik	19.9058925796278	16.8552572879693	23.719186694201	1.40722780370318	0.492855892661301	0.219975117512401	0.727543902247707	1.48901958799684	0.702383434312636	0.824596608333137	0.966459547279365	1.33948921755192	0.480036713207826	1.35843115492302	2.1545483684425	1.85429289049511	GeneID:75087,Genbank:NM_001100394.1,MGI:MGI:1922337	RIKEN cDNA 4930505A04 gene		GO:0003674,GO:0005575,GO:0008150	molecular_function|cellular_component|biological_process
4930512M02Rik	0	0	0					0	0	0	0	0	0	0	0	0	GeneID:102631730,Genbank:NM_001305143.1,MGI:MGI:1922360	RIKEN cDNA 4930512M02 gene		GO:0003674,GO:0005575,GO:0008150	molecular_function|cellular_component|biological_process
4930513O06Rik	0	0	0					0	0	0	0	0	0	0	0	0	GeneID:75125,Genbank:NM_029174.1,MGI:MGI:1922375	RIKEN cDNA 4930513O06 gene		GO:0003674,GO:0005575,GO:0008150	molecular_function|cellular_component|biological_process
4930519F16Rik	0.219069437394579	0.181725104199458	0.265749853888481	1.46237282437763	0.548311165812295	1	1	0	0	0	0.0188280592496664	0	0	0.0224946082761152	0	0	GeneID:75106,Genbank:XM_011247690.1,MGI:MGI:1922356	RIKEN cDNA 4930519F16 gene
4930519G04Rik	0.528294466557342	0	1.18866254975402	Inf	Inf	0.309470642019252	0.814397481197029	0	0	0	0	0	0.0565192362489591	0	0.0174090850714488	0	GeneID:67593,Genbank:XM_006530441.3,MGI:MGI:1914843	RIKEN cDNA 4930519G04 gene		GO:0003674,GO:0005575,GO:0008150	molecular_function|cellular_component|biological_process
4930521O11Rik	0	0	0					0	0	0	0	0	0	0	0	0	GeneID:74715,Genbank:XM_017316320.1,MGI:MGI:1921965	RIKEN cDNA 4930521O11 gene
4930522H14Rik	0	0	0					0	0	0	0	0	0	0	0	0	GeneID:67646,Genbank:NM_026291.3,MGI:MGI:1914896	RIKEN cDNA 4930522H14 gene		GO:0016020,GO:0016021,GO:0003674,GO:0005575,GO:0008150	membrane|integral component of membrane|molecular_function|cellular_component|biological_process
4930522L14Rik	189.78995298971	201.961822666461	174.57511589377	0.864396615107204	-0.210234672131882	0.330926783746091	0.830772057637508	0.760024442393221	0.898708604442178	0.788726793522637	0.706664586033102	0.674125596992284	0.395326447053223	0.705605510148521	0.700169803696737	0.767924553276793	GeneID:100041734,Genbank:XM_011249625.2,MGI:MGI:1925270	RIKEN cDNA 4930522L14 gene	zf-C2H2	GO:0005634,GO:0006355,GO:0008150,GO:0003674,GO:0003700,GO:0005575	nucleus|regulation of transcription, DNA-templated|biological_process|molecular_function|DNA binding transcription factor activity|cellular_component
4930523C07Rik	2448.01146218698	2239.95983954521	2708.0759904892	1.20898417135864	0.273795356206657	0.177297818492931	0.677729785421449	21.6775151450789	20.1702400544287	21.2575099468641	20.2799469839314	22.3150262177309	30.9426329498863	20.3501198632682	23.8937343068535	21.9298350768079	GeneID:67647,Genbank:XM_011238859.1,MGI:MGI:1914897	RIKEN cDNA 4930523C07 gene		GO:0003674,GO:0005575,GO:0008150	molecular_function|cellular_component|biological_process
4930524B15Rik	1.28136160455186	1.4724063857268	1.04255562808318	0.708062419580284	-0.498051547503515	0.944344404926022	1	0	0.0244746732742857	0.053361680614814	0.103010322202387	0.0288938838262097	0	0.0615352016799116	0	0.0579290392687351	GeneID:67592,Genbank:XM_006514795.1,MGI:MGI:1914842	RIKEN cDNA 4930524B15 gene		GO:0003674,GO:0005575,GO:0008150	molecular_function|cellular_component|biological_process
4930524N10Rik	0	0	0					0	0	0	0	0	0	0	0	0	GeneID:75071,Genbank:NM_001256259.1,MGI:MGI:1922321	RIKEN cDNA 4930524N10 gene		GO:0003674,GO:0005575,GO:0008150	molecular_function|cellular_component|biological_process
4930538K18Rik	20.5983316087661	22.3499868906685	18.408762506388	0.823658760805534	-0.279881337648213	0.571889929664143	0.972896217276587	0.208830735940729	0.34098669201336	0.384114294550711	0.334871399945625	0.214696605042056	0.129838709427049	0.314351535168109	0.213295936085761	0.29592951559116	GeneID:75180,Genbank:XM_006503455.2,MGI:MGI:1922430	RIKEN cDNA 4930538K18 gene		GO:0016020,GO:0016021,GO:0046474,GO:0003882,GO:0005737,GO:0006659	membrane|integral component of membrane|glycerophospholipid biosynthetic process|CDP-diacylglycerol-serine O-phosphatidyltransferase activity|cytoplasm|phosphatidylserine biosynthetic process
4930539E08Rik	5.13181901404926	2.41722292326357	8.52506412753137	3.52680096050943	1.81836015773503	0.0467825703028928	0.412113773751272	0.0297971425860393	0.0259487449772022	0.00942926201241348	0.0364048248420342	0.0204227451620354	0.0988059545432219	0.076114933611341	0.111592295567887	0.0409453437821935	GeneID:207819,Genbank:XM_006523956.3,MGI:MGI:1925441	RIKEN cDNA 4930539E08 gene		GO:0042981,GO:0003674,GO:0005575,GO:0008150	regulation of apoptotic process|molecular_function|cellular_component|biological_process
4930544D05Rik	0.404895938517438	0.524390321208902	0.255527960153109	0.487285805664812	-1.03715989656243	1	1	0	0.109961018319233	0	0.0578512315559058	0	0	0	0	0.0650666106637828	GeneID:668433,Genbank:XM_006533966.3,MGI:MGI:2148639	RIKEN cDNA 4930544D05 gene		GO:0003674,GO:0005575,GO:0008150	molecular_function|cellular_component|biological_process
4930544G11Rik	0	0	0					0	0	0	0	0	0	0	0	0	GeneID:67653,Genbank:NM_001161773.1,MGI:MGI:1914903	RIKEN cDNA 4930544G11 gene		GO:0043231,GO:0030334,GO:0004871,GO:0051017,GO:0030950,GO:0005525,GO:0031410,GO:0005575,GO:0005737,GO:0005886,GO:0005938,GO:0007015,GO:0032153,GO:0007163,GO:0032154,GO:0007266,GO:0032956,GO:0008150,GO:0043005,GO:0008360,GO:0000910,GO:0043149,GO:0016477,GO:0003674,GO:0043197,GO:0019901,GO:0003924	intracellular membrane-bounded organelle|regulation of cell migration|signal transducer activity|actin filament bundle assembly|establishment or maintenance of actin cytoskeleton polarity|GTP binding|cytoplasmic vesicle|cellular_component|cytoplasm|plasma membrane|cell cortex|actin filament organization|cell division site|establishment or maintenance of cell polarity|cleavage furrow|Rho protein s…	mmu04014,mmu04015,mmu04310,mmu04350,mmu04072,mmu04071,mmu04024,mmu04022,mmu04150,mmu04144,mmu04510,mmu04520,mmu04530,mmu04810,mmu04611,mmu04621,mmu04625,mmu04660,mmu04670,mmu04062,mmu04921,mmu04270,mmu04972,mmu04722,mmu04360,mmu05200,mmu05206,mmu05205,mmu05203,mmu05210,mmu05418,mmu05133,mmu05152,mmu05100	Ras signaling pathway|Rap1 signaling pathway|Wnt signaling pathway|TGF-beta signaling pathway|Phospholipase D signaling pathway|Sphingolipid signaling pathway|cAMP signaling pathway|cGMP - PKG signaling pathway|mTOR signaling pathway|Endocytosis|Focal adhesion|Adherens junction|Tight junction|Regulation of actin cytoskeleton|Platelet activation|NOD-like receptor signaling pathway|C-type lectin re…
4930548H24Rik	1.89547809914506	1.62856515533712	2.22911927890499	1.36876272441403	0.45287237648637	0.864789471978347	1	0.0804334921103176	0.140090491453655	0.0763591813703225	0.0368512750415686	0	0.133356880483704	0.0440276390435808	0.123229970782554	0.0414474765896136	GeneID:67656,Genbank:NM_026296.3,MGI:MGI:1914906	RIKEN cDNA 4930548H24 gene		GO:0003674,GO:0005575,GO:0008150	molecular_function|cellular_component|biological_process
4930549C01Rik	0.137640458103605	0	0.309691030733111	Inf	Inf	0.868251944164483	1	0	0	0	0	0	0.0478021272168413	0	0	0	GeneID:67663,Genbank:XM_011250327.2,MGI:MGI:1914913	RIKEN cDNA 4930549C01 gene		GO:0003674,GO:0005575,GO:0008150	molecular_function|cellular_component|biological_process
4930550C14Rik	55.1773426449816	55.7727859812905	54.4330384745956	0.975978472598727	-0.0350787686336042	0.971906327499369	1	0.4771081666805	0.585075078893842	0.425209482822422	0.472870509445007	0.800832178800409	0.441257267642804	0.426382361148217	0.457474366141183	0.752615572107803	GeneID:75311,Genbank:XM_006510654.3,MGI:MGI:1922561	RIKEN cDNA 4930550C14 gene		GO:0003674,GO:0005575,GO:0008150	molecular_function|cellular_component|biological_process
4930550L24Rik	0.255751504276263	0	0.575440884621591	Inf	Inf	0.632684709981709	0.991890914970372	0	0	0	0	0	0.0403520501378807	0.0399665654676779	0	0	GeneID:75352,Genbank:NM_023774.3,MGI:MGI:1922602	RIKEN cDNA 4930550L24 gene		GO:0003674,GO:0008150	molecular_function|biological_process
4930555G01Rik	0	0	0					0	0	0	0	0	0	0	0	0	GeneID:108978,Genbank:NM_175393.4,MGI:MGI:1922055	RIKEN cDNA 4930555G01 gene		GO:0003674,GO:0005575,GO:0008150	molecular_function|cellular_component|biological_process
4930557A04Rik	0.255751504276263	0	0.575440884621591	Inf	Inf	0.632684709981709	0.991890914970372	0	0	0	0	0	0.115333496030452	0.11423171075489	0	0	GeneID:385317,Genbank:NM_029229.1,MGI:MGI:1922521	RIKEN cDNA 4930557A04 gene		GO:0006342,GO:0000790,GO:0003677,GO:0006325	chromatin silencing|nuclear chromatin|DNA binding|chromatin organization
4930558K02Rik	0.550526286856853	0.538772123633359	0.56521899088622	1.04908729700881	0.0691347329404909	1	1	0	0.0128179745642707	0.0139733972576879	0.0134872453152907	0	0.0162691517868039	0	0	0.0151694150021489	GeneID:75368,Genbank:NM_001204904.1,MGI:MGI:1922618	RIKEN cDNA 4930558K02 gene		GO:0003674,GO:0005575,GO:0008150	molecular_function|cellular_component|biological_process
4930562C15Rik	446.750795654638	394.334278916838	512.271441576887	1.29907915432561	0.377489338463951	0.0241494521903175	0.295561918912266	4.87305606393411	4.02156381103519	6.41042918867502	4.94500148133239	6.6799144828515	7.04815809074983	6.55462892354962	6.23870343700199	6.95911372958349	GeneID:78809,Genbank:NM_030192.1,MGI:MGI:1926059	RIKEN cDNA 4930562C15 gene		GO:0003674,GO:0005575,GO:0008150	molecular_function|cellular_component|biological_process
4930563D23Rik	0	0	0					0	0	0	0	0	0	0	0	0	GeneID:75328,Genbank:NM_029252.2,MGI:MGI:1922578	RIKEN cDNA 4930563D23 gene		GO:0003674,GO:0005575,GO:0008150	molecular_function|cellular_component|biological_process
4930563E22Rik	10.3221932666039	9.20549133663326	11.7180706790672	1.27294353452218	0.348168425310303	0.558972681111358	0.966481134043675	0.121257191773312	0.0301704091917244	0.131559978044612	0.20634711841115	0.320562509482693	0.210615047082473	0.151711297108819	0.230006961262416	0.196378219144933	GeneID:75304,Genbank:NM_001163728.1,MGI:MGI:1922554	RIKEN cDNA 4930563E22 gene		GO:0003674,GO:0005575,GO:0008150	molecular_function|cellular_component|biological_process
4930563M21Rik	0	0	0					0	0	0	0	0	0	0	0	0	GeneID:75258,Genbank:XM_017313674.1,MGI:MGI:1922508	RIKEN cDNA 4930563M21 gene		GO:0003674,GO:0005575,GO:0008150	molecular_function|cellular_component|biological_process
4930564C03Rik	0	0	0					0	0	0	0	0	0	0	0	0	GeneID:75341,Genbank:NM_029257.1,MGI:MGI:1922591	RIKEN cDNA 4930564C03 gene		GO:0003674,GO:0005575,GO:0008150	molecular_function|cellular_component|biological_process
4930564D02Rik	0	0	0					0	0	0	0	0	0	0	0	0	GeneID:75269,Genbank:XM_017319782.1,MGI:MGI:1922519	RIKEN cDNA 4930564D02 gene		GO:0003674,GO:0005575,GO:0008150	molecular_function|cellular_component|biological_process
4930567H17Rik	0	0	0					0	0	0	0	0	0	0	0	0	GeneID:619303,Genbank:NM_001033807.2,MGI:MGI:3588249	RIKEN cDNA 4930567H17 gene		GO:0003674,GO:0005575,GO:0008150	molecular_function|cellular_component|biological_process
4930568D16Rik	0	0	0					0	0	0	0	0	0	0	0	0	GeneID:75859,Genbank:NM_029463.1,MGI:MGI:1923109	RIKEN cDNA 4930568D16 gene		GO:0016020,GO:0016021,GO:0016740,GO:0016757,GO:0016758,GO:0030259,GO:0031982,GO:0046872,GO:0047276,GO:0005794,GO:0005975,GO:0009247	membrane|integral component of membrane|transferase activity|transferase activity, transferring glycosyl groups|transferase activity, transferring hexosyl groups|lipid glycosylation|vesicle|metal ion binding|N-acetyllactosaminide 3-alpha-galactosyltransferase activity|Golgi apparatus|carbohydrate metabolic process|glycolipid biosynthetic process
4930571K23Rik	0	0	0					0	0	0	0	0	0	0	0	0	GeneID:75861,Genbank:NM_001145759.1,MGI:MGI:1923111	RIKEN cDNA 4930571K23 gene		GO:0003674,GO:0005575,GO:0008150	molecular_function|cellular_component|biological_process
4930578C19Rik	169.689808506464	207.148816730953	122.866048225853	0.59312937512664	-0.753581270898649	0.000580447356023597	0.0251869716353014	2.19765986436723	1.76600921567913	1.7810208500346	1.82547471902288	1.84608708988125	0.434475498744852	1.29097481332582	1.27744310725086	1.36263095669677	GeneID:75905,Genbank:XM_006527709.2,MGI:MGI:1923155	RIKEN cDNA 4930578C19 gene		GO:0009966,GO:0003674,GO:0005575,GO:0005576	regulation of signal transduction|molecular_function|cellular_component|extracellular region
4930578I06Rik	0.118111046172658	0	0.265749853888481	Inf	Inf	0.868249706860871	1	0	0	0	0	0	0	0.0529296048148186	0	0	GeneID:67750,Genbank:XM_006519472.3,MGI:MGI:1915000	RIKEN cDNA 4930578I06 gene		GO:0003674,GO:0005575,GO:0008150	molecular_function|cellular_component|biological_process
4930579F01Rik	0.226466822633883	0.195040397630205	0.265749853888481	1.36253749027081	0.446295926244551	1	1	0.0219966640937952	0	0	0	0	0	0.0240810428958182	0	0	GeneID:67741,Genbank:XM_006501945.3,MGI:MGI:1914991	RIKEN cDNA 4930579F01 gene		GO:0003674,GO:0005575,GO:0008150	molecular_function|cellular_component|biological_process
4930579G24Rik	38.6084428756638	39.7067665435703	37.2355382907806	0.937763044742562	-0.092704668267471	0.804935961891834	1	0.873948679503223	1.36993567137509	1.10623910472538	1.36138337243667	1.1680462538841	0.869392089366603	1.21189987552143	0.892635372115251	1.29099421878948	GeneID:75939,Genbank:NM_029482.1,MGI:MGI:1923189	RIKEN cDNA 4930579G24 gene		GO:0008150,GO:0003674,GO:0005575,GO:0005737	biological_process|molecular_function|cellular_component|cytoplasm
4930583I09Rik	0	0	0					0	0	0	0	0	0	0	0	0	GeneID:78057,Genbank:XM_128729.5,MGI:MGI:1925307	RIKEN cDNA 4930583I09 gene		GO:0003674,GO:0005575,GO:0008150	molecular_function|cellular_component|biological_process
4930590J08Rik	17.4575661903518	14.0990551967702	21.6557049323287	1.5359685191735	0.619148647245463	0.205010641690311	0.710779170580952	0.212267068872841	0.0924260442311711	0.137396459081351	0.141457348982699	0.109114730750558	0.234622612973851	0.190130117093715	0.22666055094453	0.159100333808685	GeneID:381798,Genbank:XM_006506332.3,MGI:MGI:2685917	RIKEN cDNA 4930590J08 gene		GO:0016020,GO:0016021,GO:0003674,GO:0005737,GO:0008150	membrane|integral component of membrane|molecular_function|cytoplasm|biological_process
4930591A17Rik	0	0	0					0	0	0	0	0	0	0	0	0	GeneID:68175,Genbank:NM_026596.2,MGI:MGI:1915425	RIKEN cDNA 4930591A17 gene		GO:0003674,GO:0005575,GO:0008150	molecular_function|cellular_component|biological_process
4930595M18Rik	0	0	0					0	0	0	0	0	0	0	0	0	GeneID:245492,Genbank:NM_173435.3,MGI:MGI:3045300	RIKEN cDNA 4930595M18 gene		GO:0003674,GO:0005575,GO:0008150	molecular_function|cellular_component|biological_process
4930596D02Rik	0	0	0					0	0	0	0	0	0	0	0	0	GeneID:239036,Genbank:NM_001033766.3,MGI:MGI:3588288	RIKEN cDNA 4930596D02 gene		GO:0003674,GO:0005575,GO:0008150	molecular_function|cellular_component|biological_process
4931406B18Rik	2.66467325905209	0.202744538565889	5.74208415965984	28.3217698502579	4.8238395183029	0.13869029523541	0.623619168957998	0	0	0	0	0.0122663847761165	0.211005148662781	0.0261236760562119	0	0.0122963719528854	GeneID:74054,Genbank:NM_028737.3,MGI:MGI:1921304	RIKEN cDNA 4931406B18 gene		GO:0003674,GO:0005575,GO:0008150	molecular_function|cellular_component|biological_process
4931406C07Rik	1137.59924487046	1094.13488650411	1191.92969282839	1.08938094153705	0.123508532901887	0.361792417337539	0.857305428755952	19.866967478104	21.8875036805319	20.8534380678817	20.5229227739257	21.1764991964922	14.3357049605454	26.3046307162878	22.4166531773515	25.1687297415651	GeneID:70984,Genbank:NM_001199484.1,MGI:MGI:1918234	RIKEN cDNA 4931406C07 gene		GO:0016604,GO:0016787,GO:0016788,GO:0046872,GO:0005634,GO:0005654,GO:0008270	nuclear body|hydrolase activity|hydrolase activity, acting on ester bonds|metal ion binding|nucleus|nucleoplasm|zinc ion binding
4931406P16Rik	3206.93091637146	3400.9617679985	2964.39235183767	0.871633541938414	-0.198206380010963	0.150549825385104	0.641756223933022	30.1827063173421	28.7220699890803	30.0064716289204	28.043186899967	28.9242506316882	27.919279382838	21.0070891028312	25.979968697974	22.0525053032165	GeneID:233103,Genbank:XM_006539893.3,MGI:MGI:1924311	RIKEN cDNA 4931406P16 gene		GO:0003674,GO:0005575,GO:0008150	molecular_function|cellular_component|biological_process
4931408C20Rik	0	0	0					0	0	0	0	0	0	0	0	0	GeneID:210940,Genbank:NM_001033764.3,MGI:MGI:3588222	RIKEN cDNA 4931408C20 gene		GO:0003674,GO:0005575,GO:0008150	molecular_function|cellular_component|biological_process
4931409K22Rik	2.25433733473644	1.3210267025948	3.42097562491348	2.58963397045185	1.37274819585318	0.31349561790145	0.816826044763803	0.0214941185845362	0.0187180834554649	0.0204053467819195	0.0393908385650325	0.0441957384068316	0.0237578362609545	0.0941235069890483	0.0219537039084525	0.155063237323464	GeneID:231045,Genbank:NM_177676.6,MGI:MGI:3045319	RIKEN cDNA 4931409K22 gene		GO:0005575,GO:0008150,GO:0000166,GO:0003674,GO:0005524	cellular_component|biological_process|nucleotide binding|molecular_function|ATP binding
4931414P19Rik	118.401765489774	119.476281615517	117.058620332596	0.979764508484612	-0.0294930632795016	0.918637826869381	1	1.22141232575707	1.00415734209292	1.01358602298938	0.970495522556255	0.983501533946935	0.868563015201795	1.1127348517499	1.01198112435272	0.924286747254763	GeneID:74359,Genbank:XM_006519619.3,MGI:MGI:1921609	RIKEN cDNA 4931414P19 gene		GO:0005575,GO:0005576,GO:0008150	cellular_component|extracellular region|biological_process
4931417E11Rik	0	0	0					0	0	0	0	0	0	0	0	0	GeneID:66740,Genbank:NM_025737.3,MGI:MGI:1913990	RIKEN cDNA 4931417E11 gene		GO:0003674,GO:0005575,GO:0008150	molecular_function|cellular_component|biological_process
4931423N10Rik	9.81833498119953	8.59276986150687	11.3502913808154	1.32091183212778	0.401534173172883	0.566497891852316	0.970446589367834	0.0422352786434439	0.110341366263081	0.0721725762686968	0.100622314291454	0.0434216299478364	0.0840301450324898	0.0924748909555339	0.0603936894390605	0.139288899837218	GeneID:70981,Genbank:XM_017319257.1,MGI:MGI:1918231	RIKEN cDNA 4931423N10 gene		GO:0003674,GO:0005575,GO:0008150	molecular_function|cellular_component|biological_process
4931428F04Rik	113.396759561205	122.844510337431	101.587071090922	0.826956538895233	-0.274116585040914	0.299477928487703	0.806044022393525	1.2019166993168	0.961399793738029	1.14103432323036	1.13396850113563	1.12583947022863	0.413311163249059	1.27682202294289	0.809317198226119	1.10106513980847	GeneID:74356,Genbank:NM_001166394.1,MGI:MGI:1921606	RIKEN cDNA 4931428F04 gene		GO:0003674,GO:0005575,GO:0008150	molecular_function|cellular_component|biological_process
4931429L15Rik	0	0	0					0	0	0	0	0	0	0	0	0	GeneID:74361,Genbank:XM_011242616.1,MGI:MGI:1921611	RIKEN cDNA 4931429L15 gene		GO:0003674,GO:0005575,GO:0008150	molecular_function|cellular_component|biological_process
4931431F19Rik	0	0	0					0	0	0	0	0	0	0	0	0	GeneID:70980,Genbank:NM_027634.1,MGI:MGI:1918230	RIKEN cDNA 4931431F19 gene		GO:0003674,GO:0005739,GO:0008150	molecular_function|mitochondrion|biological_process
4931440F15Rik	1.28566116337449	0.57579520618959	2.17299360985562	3.77390014105141	1.91605624913976	0.342436131236444	0.840305769077197	0.0350576033113693	0	0.0166408906254506	0	0	0.0387498001324059	0.0383796218174647	0	0.0722609029851907	GeneID:216622,Genbank:NM_176829.2,MGI:MGI:2441689	RIKEN cDNA 4931440F15 gene		GO:0008150,GO:0003674,GO:0005575,GO:0005737	biological_process|molecular_function|cellular_component|cytoplasm
4932411N23Rik	0	0	0					0	0	0	0	0	0	0	0	0	GeneID:237029,Genbank:NM_177705.3,MGI:MGI:3045322	RIKEN cDNA 4932411N23 gene	MYB	GO:0006357,GO:0006361,GO:0006363,GO:0030154,GO:0043565,GO:0044212,GO:0000981,GO:0001135,GO:0005634	regulation of transcription by RNA polymerase II|transcription initiation from RNA polymerase I promoter|termination of RNA polymerase I transcription|cell differentiation|sequence-specific DNA binding|transcription regulatory region DNA binding|RNA polymerase II transcription factor activity, sequence-specific DNA binding|transcription factor activity, RNA polymerase II transcription factor recr…
4932414N04Rik	0	0	0					0	0	0	0	0	0	0	0	0	GeneID:75721,Genbank:XM_006500335.2,MGI:MGI:1922971	RIKEN cDNA 4932414N04 gene		GO:0003674,GO:0005575,GO:0008150	molecular_function|cellular_component|biological_process
4932429P05Rik	0	0	0					0	0	0	0	0	0	0	0	0	GeneID:245509,Genbank:NM_001085511.1,MGI:MGI:3588287	RIKEN cDNA 4932429P05 gene		GO:0003674,GO:0005575,GO:0008150	molecular_function|cellular_component|biological_process	mmu04922	Glucagon signaling pathway
4932438A13Rik	1417.06320972067	1397.43521397895	1441.59820439782	1.03160288933404	0.0448877189745982	0.884293942784281	1	5.48169788432763	5.04253017447797	5.012032553366	4.91893553197983	4.77117245695463	6.14921836022637	4.64554060801032	4.66032005033327	4.35501384669019	GeneID:229227,Genbank:XM_006535446.3,MGI:MGI:2444631	RIKEN cDNA 4932438A13 gene		GO:0006629,GO:0007283,GO:0016020,GO:0016021,GO:0019915,GO:0045444,GO:0051647,GO:0060612,GO:0001558,GO:0003674,GO:0005634	lipid metabolic process|spermatogenesis|membrane|integral component of membrane|lipid storage|fat cell differentiation|nucleus localization|adipose tissue development|regulation of cell growth|molecular_function|nucleus
4932438H23Rik	7.65222787366142	5.7412942562626	10.0408948954099	1.74889048483403	0.80643995081839	0.301378509640261	0.806492093221461	0.0160484610236889	0.0978302516170693	0.0457066073051385	0.0661746260289241	0.00824962398953022	0.0709546116518439	0.0966305718773891	0.0819580389199778	0.0661583323192154	GeneID:74387,Genbank:XM_017317151.1,MGI:MGI:1921637	RIKEN cDNA 4932438H23 gene		GO:0003674,GO:0005575,GO:0008150	molecular_function|cellular_component|biological_process
4932443I19Rik	51.2064084899808	48.9029241266702	54.085763944119	1.10598220679042	0.145328175462565	0.563873591701458	0.968700436283486	0.792570323700977	0.70589382522728	0.940528931238192	1.0398513739837	1.00002221649356	0.497751277595327	1.32122992508403	0.791118878132275	1.26236576847136	GeneID:403185,Genbank:XM_006508821.3,MGI:MGI:2685952	RIKEN cDNA 4932443I19 gene		GO:0003674,GO:0005575,GO:0008150	molecular_function|cellular_component|biological_process
4933402D24Rik	0	0	0					0	0	0	0	0	0	0	0	0	GeneID:74426,Genbank:NM_001256158.1,MGI:MGI:1921676	RIKEN cDNA 4933402D24 gene		GO:0003674,GO:0005575,GO:0008150	molecular_function|cellular_component|biological_process
4933402E13Rik	0	0	0					0	0	0	0	0	0	0	0	0	GeneID:74437,Genbank:XM_006528321.2,MGI:MGI:1921687	RIKEN cDNA 4933402E13 gene		GO:0003674,GO:0005575,GO:0008150	molecular_function|cellular_component|biological_process
4933402J07Rik	0.213295828675281	0.171332608504722	0.265749853888481	1.55107574797215	0.63326914321173	1	1	0	0.0488536489013601	0	0	0	0	0.0614148982553174	0	0	GeneID:330820,Genbank:NM_177901.3,MGI:MGI:3607717	RIKEN cDNA 4933402J07 gene		GO:0003674,GO:0008150	molecular_function|biological_process
4933402N03Rik	0	0	0					0	0	0	0	0	0	0	0	0	GeneID:233918,Genbank:NM_173409.4,MGI:MGI:1914681	RIKEN cDNA 4933402N03 gene		GO:0008150,GO:0000151,GO:0003674,GO:0005634	biological_process|ubiquitin ligase complex|molecular_function|nucleus
4933402N22Rik	0.112635854758827	0.202744538565889	0	0	-Inf	1	1	0	0	0	0	0.0532502804811554	0	0	0	0	GeneID:545732,Genbank:NM_001177510.1,MGI:MGI:3703021	RIKEN cDNA 4933402N22 gene		GO:0003674,GO:0005575,GO:0008150	molecular_function|cellular_component|biological_process
4933402P03Rik	0	0	0					0	0	0	0	0	0	0	0	0	GeneID:108803,Genbank:XM_006531970.2,MGI:MGI:1918293	RIKEN cDNA 4933402P03 gene		GO:0016020,GO:0016021,GO:0003674,GO:0005575,GO:0008150	membrane|integral component of membrane|molecular_function|cellular_component|biological_process
4933403O08Rik	12.981276168509	14.5043954001297	11.0773771289831	0.763725534459997	-0.388873835181629	0.558782287304079	0.966472440404273	0.145834369437917	0.120951797739815	0.0791126949289329	0.0954503318326205	0.0713955841881899	0.0307034960390844	0.0684229148398727	0.0638368229574193	0.143140244659677	GeneID:71030,Genbank:XM_011247708.1,MGI:MGI:1918280	RIKEN cDNA 4933403O08 gene		GO:0005938,GO:0007165,GO:0007265,GO:0008150,GO:0019887,GO:0003674,GO:0005575,GO:0005886	cell cortex|signal transduction|Ras protein signal transduction|biological_process|protein kinase regulator activity|molecular_function|cellular_component|plasma membrane
4933405L10Rik	0.3095240182153	0.55714323278754	0	0	-Inf	0.772031092368772	1	0	0	0.134413509640769	0	0	0	0	0	0	GeneID:71046,Genbank:XM_006531369.2,MGI:MGI:1918296	RIKEN cDNA 4933405L10 gene		GO:0003674,GO:0005575,GO:0008150	molecular_function|cellular_component|biological_process
4933405O20Rik	0	0	0					0	0	0	0	0	0	0	0	0	GeneID:243996,Genbank:NM_172901.2,MGI:MGI:2142174	RIKEN cDNA 4933405O20 gene		GO:0005739,GO:0006099,GO:0016616,GO:0046872,GO:0055114,GO:0000166,GO:0004449,GO:0005524	mitochondrion|tricarboxylic acid cycle|oxidoreductase activity, acting on the CH-OH group of donors, NAD or NADP as acceptor|metal ion binding|oxidation-reduction process|nucleotide binding|isocitrate dehydrogenase (NAD+) activity|ATP binding	mmu00020	Citrate cycle (TCA cycle)
4933406M09Rik	0	0	0					0	0	0	0	0	0	0	0	0	GeneID:240755,Genbank:NM_173771.4,MGI:MGI:3045320	RIKEN cDNA 4933406M09 gene
4933408B17Rik	41.2400268091199	46.9662281618358	34.082275118225	0.725676224217635	-0.462602091990742	0.166739339422258	0.663774650998007	0.401401724955434	0.543759051537035	0.444580452326492	0.766273112749928	0.504382683896889	0.320433066492221	0.415024867129678	0.364430631812353	0.390703063760418	GeneID:271508,Genbank:XM_011246940.2,MGI:MGI:3045347	RIKEN cDNA 4933408B17 gene		GO:0003674,GO:0005575,GO:0008150	molecular_function|cellular_component|biological_process
4933409G03Rik	0	0	0					0	0	0	0	0	0	0	0	0	GeneID:227998,Genbank:XM_006499181.3,MGI:MGI:3045336	RIKEN cDNA 4933409G03 gene		GO:0003674,GO:0005575,GO:0008150	molecular_function|cellular_component|biological_process
4933411K16Rik	9.61042793798185	5.69362296706614	14.5064341516265	2.54783891303247	1.3492740661673	0.0397538897488411	0.381162594323062	0.409630953752403	0.214035472488614	0.233328804744005	0.0375351673692494	0.294795985304669	0.860267689877388	0.672670673610169	0.376550681598939	0.379949994175879	GeneID:66765,Genbank:NM_025752.2,MGI:MGI:1914015	RIKEN cDNA 4933411K16 gene		GO:0003674,GO:0005575,GO:0008150	molecular_function|cellular_component|biological_process
4933412E24Rik	0	0	0					0	0	0	0	0	0	0	0	0	GeneID:71088,Genbank:NM_027668.1,MGI:MGI:1918338	RIKEN cDNA 4933412E24 gene		GO:0003674,GO:0005575,GO:0008150	molecular_function|cellular_component|biological_process
4933413G19Rik	2.59984185132513	3.18750319031173	1.86526517759187	0.585180646488845	-0.773046038459967	0.64605811847303	0.991890914970372	0.157662902804153	0.0915334850294714	0.199568776218773	0.240781911558234	0.162091513112967	0.0580892150336524	0.0575342865523715	0.161034036910901	0.108325181489704	GeneID:71149,Genbank:NM_027697.1,MGI:MGI:1918399	RIKEN cDNA 4933413G19 gene		GO:0003674,GO:0005575,GO:0008150	molecular_function|cellular_component|biological_process
4933415F23Rik	1.00721920474449	1.60857220041759	0.255527960153109	0.158853895452609	-2.65422762629486	0.404128333837491	0.890978451336382	0	0.140306801869993	0.0305908343109069	0.0590530819588078	0.0331281924610444	0	0	0	0.0332091797267707	GeneID:66755,Genbank:NM_025746.2,MGI:MGI:1914005	RIKEN cDNA 4933415F23 gene		GO:0045087,GO:0004865,GO:0005575,GO:0035304	innate immune response|protein serine/threonine phosphatase inhibitor activity|cellular_component|regulation of protein dephosphorylation
4933416C03Rik	0.0951847825026234	0.171332608504722	0	0	-Inf	1	1	0	0.0221727075537229	0	0	0	0	0	0	0	GeneID:619332,Genbank:NM_001161855.1,MGI:MGI:3588269	RIKEN cDNA 4933416C03 gene		GO:0008134,GO:0035035,GO:0044212,GO:0051123,GO:0003713,GO:0005669,GO:0006357	transcription factor binding|histone acetyltransferase binding|transcription regulatory region DNA binding|RNA polymerase II transcriptional preinitiation complex assembly|transcription coactivator activity|transcription factor TFIID complex|regulation of transcription by RNA polymerase II	mmu03022	Basal transcription factors
4933416I08Rik	0	0	0					0	0	0	0	0	0	0	0	0	GeneID:71159,Genbank:NM_027700.1,MGI:MGI:1918409	RIKEN cDNA 4933416I08 gene
4933417A18Rik	0.230746184493056	0	0.519178915109377	Inf	Inf	0.644644415666516	0.991890914970372	0	0	0	0	0	0	0	0.0425372927689174	0	GeneID:66761,Genbank:XM_017315571.1,MGI:MGI:1914011	RIKEN cDNA 4933417A18 gene		GO:0003674,GO:0005575,GO:0008150	molecular_function|cellular_component|biological_process
4933421I07Rik	0.322244110133012	0.367439515128637	0.265749853888481	0.723247889643671	-0.467437886348876	1	1	0	0	0.0383407993720796	0.0370068750769306	0	0	0.0442135404047781	0	0	GeneID:71162,Genbank:NM_027702.2,MGI:MGI:1918412	RIKEN cDNA 4933421I07 gene		GO:0003674,GO:0005575,GO:0008150	molecular_function|cellular_component|biological_process
4933425L06Rik	0.108355776461225	0.195040397630205	0	0	-Inf	1	1	0.0266060716832228	0	0	0	0	0	0	0	0	GeneID:66763,Genbank:NM_025751.3,MGI:MGI:1914013	RIKEN cDNA 4933425L06 gene		GO:0003674,GO:0005575,GO:0008150	molecular_function|cellular_component|biological_process	mmu00230,mmu00240,mmu00760	Purine metabolism|Pyrimidine metabolism|Nicotinate and nicotinamide metabolism
4933427D14Rik	314.236556548422	326.386729949984	299.048839796469	0.916240803792163	-0.126201281739164	0.484225176852877	0.937040036035153	3.92902213040318	3.54305225625521	4.25970397009963	3.66413787778115	3.90792558695772	3.25068988710499	3.52505593143763	3.44313407662847	3.36639645437298	GeneID:74477,Genbank:XM_006534367.2,MGI:MGI:1921727	RIKEN cDNA 4933427D14 gene		GO:0005829,GO:0005856,GO:0007099,GO:0034451,GO:0071539,GO:0003674,GO:0005737,GO:0005813	cytosol|cytoskeleton|centriole replication|centriolar satellite|protein localization to centrosome|molecular_function|cytoplasm|centrosome
4933427G17Rik	8.87865374222465	8.30364254746553	9.59741773567356	1.15580815055712	0.208901948695369	0.767510653870869	1	0.0995650531240659	0.156070626452055	0.226851946874636	0.255452731707306	0.102361746657044	0.088040836664467	0.326999172008274	0.142371521876814	0.205223973259468	GeneID:74466,Genbank:XM_006508266.2,MGI:MGI:1921716	RIKEN cDNA 4933427G17 gene		GO:0003674,GO:0005575,GO:0008150	molecular_function|cellular_component|biological_process
4933428G20Rik	1.10081463470542	1.14092344416068	1.05067862288634	0.920901948560858	-0.118880538848168	1	1	0.120819571833077	0.0350717774218185	0	0.0369029961293462	0.0414044286127159	0	0.0881788644423716	0.0822686167516746	0	GeneID:100141474,Genbank:NM_001289118.1,MGI:MGI:1918475	RIKEN cDNA 4933428G20 gene		GO:0003674,GO:0005575,GO:0008150	molecular_function|cellular_component|biological_process
4933430I17Rik	13.8493703773714	14.1578032993451	13.4638292249043	0.950982927240347	-0.0725086539138048	0.928837846692572	1	0.164191633156681	0.0903067902293475	0.131262824051137	0.0950220198481886	0.142150424991706	0.143276817083455	0.0756843137059958	0.105917282521731	0.1246856930142	GeneID:214106,Genbank:XM_006537739.3,MGI:MGI:3045314	RIKEN cDNA 4933430I17 gene		GO:0003674,GO:0005575,GO:0008150	molecular_function|cellular_component|biological_process
4933434E20Rik	841.856742725692	837.498499575309	847.304546663669	1.01170873391813	0.016794004840483	0.895304786408153	1	16.8196031762679	17.7708770500968	16.5639970185563	17.2503915434081	17.9170647121763	14.3576356022372	18.2803006052671	17.0136554082052	17.6893644357668	GeneID:99650,Genbank:NM_001287087.1,MGI:MGI:1914027	RIKEN cDNA 4933434E20 gene		GO:0003674,GO:0005575,GO:0008150	molecular_function|cellular_component|biological_process
4933436I01Rik	0	0	0					0	0	0	0	0	0	0	0	0	GeneID:66780,Genbank:NM_025763.1,MGI:MGI:1914030	RIKEN cDNA 4933436I01 gene		GO:0003674,GO:0005575,GO:0008150	molecular_function|cellular_component|biological_process
4933440N22Rik	20.7116863580186	20.5517438927268	20.9116144396333	1.01751046279989	0.0250436294319755	0.978792174914111	1	0.536850295797115	0.631144357485719	0.45869081680966	0.516521122156541	0.662315930100507	0.534051267867854	0.470177294033225	0.657995017050344	0.525615263224599	GeneID:74471,Genbank:XM_017321877.1,MGI:MGI:1921721	RIKEN cDNA 4933440N22 gene		GO:0003674,GO:0005575,GO:0008150	molecular_function|cellular_component|biological_process
5031410I06Rik	0	0	0					0	0	0	0	0	0	0	0	0	GeneID:381622,Genbank:NM_207657.3,MGI:MGI:3036277	RIKEN cDNA 5031410I06 gene		GO:0003674,GO:0005575,GO:0008150	molecular_function|cellular_component|biological_process
5031414D18Rik	136.40875404517	125.64522243169	149.86316856202	1.19274864305721	0.254290045026267	0.260364850477624	0.767760958862485	3.01098093497962	1.95783689280246	2.915630714894	2.37275035448656	2.57963058644282	3.3724659909569	3.31827337467424	2.87033736305685	2.13081201700524	GeneID:271221,Genbank:XM_006519070.2,MGI:MGI:2685590	RIKEN cDNA 5031414D18 gene		GO:0003674,GO:0005575,GO:0008150	molecular_function|cellular_component|biological_process
5031439G07Rik	926.912181312214	948.471822891414	899.962629338215	0.948855419441647	-0.0757398195958949	0.585541022432823	0.977591925623218	12.613784193662	11.6103822781599	10.7513712194696	9.90704639728414	10.1657663832065	10.0091688625791	13.1847729742529	9.10930376363559	7.83984126496095	GeneID:223739,Genbank:NM_001033273.2,MGI:MGI:2444899	RIKEN cDNA 5031439G07 gene		GO:0003674,GO:0005575,GO:0008150	molecular_function|cellular_component|biological_process
5330417C22Rik	2530.11724533103	2661.18971650278	2366.27665636634	0.889179994080242	-0.169452605773374	0.426629128819343	0.905158397300883	24.7941018956345	26.3978191096335	23.8682644181738	25.6765910345211	19.9543037988321	11.5002026451989	22.4293085634777	22.3738494396755	27.1975804437472	GeneID:229722,Genbank:XM_006501412.2,MGI:MGI:1923930	RIKEN cDNA 5330417C22 gene		GO:0005770,GO:0005794,GO:0005802,GO:0005886,GO:0005887,GO:0006914,GO:0009267,GO:0016020,GO:0016021,GO:0044090,GO:2000786,GO:0000045,GO:0005764,GO:0005768	late endosome|Golgi apparatus|trans-Golgi network|plasma membrane|integral component of plasma membrane|autophagy|cellular response to starvation|membrane|integral component of membrane|positive regulation of vacuole organization|positive regulation of autophagosome assembly|autophagosome assembly|lysosome|endosome
5430401F13Rik	0	0	0					0	0	0	0	0	0	0	0	0	GeneID:71392,Genbank:NM_001244628.1,MGI:MGI:1918642	RIKEN cDNA 5430401F13 gene		GO:0008150,GO:0003674,GO:0004252,GO:0005575	biological_process|molecular_function|serine-type endopeptidase activity|cellular_component
5430402E10Rik	0	0	0					0	0	0	0	0	0	0	0	0	GeneID:71351,Genbank:NM_027768.3,MGI:MGI:1918601	RIKEN cDNA 5430402E10 gene		GO:0005549,GO:0005575,GO:0008150	odorant binding|cellular_component|biological_process
5430419D17Rik	1.15513222741687	1.45454419207334	0.780867271596278	0.536846715178321	-0.897417877850569	0.802119372607189	1	0.0196001696108988	0.0682749765383762	0.0372146693358778	0	0.0201507208924591	0	0.0214574593289582	0.020019258687011	0.0201999826138588	GeneID:71395,Genbank:NM_175166.3,MGI:MGI:1918645	RIKEN cDNA 5430419D17 gene		GO:0006952,GO:0008150,GO:0016020,GO:0031012,GO:0042494,GO:0050840,GO:0005044,GO:0005576,GO:0005615	defense response|biological_process|membrane|extracellular matrix|detection of bacterial lipoprotein|extracellular matrix binding|scavenger receptor activity|extracellular region|extracellular space	mmu04970	Salivary secretion
5430427O19Rik	91.0776711279435	71.8078076248017	115.165000506871	1.60379496765327	0.681489716570374	0.0362372222241442	0.364910117494848	1.18662079478915	0.821994783323872	1.11371193702352	0.75371074683821	1.05359483523429	2.02700787196377	1.06287024104644	1.72158098671194	1.1673463636851	GeneID:71398,Genbank:XM_011247682.2,MGI:MGI:1918648	RIKEN cDNA 5430427O19 gene		GO:0003674,GO:0005575,GO:0008150	molecular_function|cellular_component|biological_process
5530400C23Rik	0	0	0					0	0	0	0	0	0	0	0	0	GeneID:232426,Genbank:NM_027784.1,MGI:MGI:1918650	RIKEN cDNA 5530400C23 gene		GO:0003674,GO:0005575,GO:0008150	molecular_function|cellular_component|biological_process
5730409E04Rik	310.450692844093	319.545623898589	299.082029025973	0.935960334480717	-0.0954807044595965	0.674061597877986	0.999520050875647	6.33191889160216	6.72198830305397	6.58367257028552	6.29936082789383	6.73710238600251	3.75490313696339	7.06396095753972	6.17987153068512	6.7535723308026	GeneID:230757,Genbank:NM_001145950.1,MGI:MGI:3609248	RIKEN cDNA 5730409E04Rik gene		GO:0003674,GO:0005575,GO:0008150	molecular_function|cellular_component|biological_process
5730455P16Rik	347.256548092191	362.544302542258	328.146855029607	0.905122085021206	-0.143815695425651	0.429819530744453	0.905954905121498	5.45684876646818	4.88080353850002	4.42032631318311	4.10851772747196	3.862502637004	3.2948891010202	4.3557122591986	3.93795447377824	4.27818202285224	GeneID:70591,Genbank:NM_027472.3,MGI:MGI:1917841	RIKEN cDNA 5730455P16 gene		GO:0003674,GO:0005575,GO:0008150	molecular_function|cellular_component|biological_process
5730507C01Rik	4.69660749517537	8.24622192527191	0.259589457554688	0.0314798049224377	-4.98942958915498	0.000533673421998479	0.0237104411402856	0.199406868035829	0.173652824274119	0.151444825316818	0.127903886862484	0.184507226184184	0	0	0.0203670567878972	0	GeneID:236366,Genbank:XM_011243861.1,MGI:MGI:1917882	RIKEN cDNA 5730507C01 gene	zf-C2H2	GO:0003700,GO:0005575,GO:0006355	DNA binding transcription factor activity|cellular_component|regulation of transcription, DNA-templated
5730508B09Rik	267.438710614855	259.144443346089	277.806544700812	1.07201428328448	0.100324128077777	0.657701812377513	0.993950630970116	8.91449460920598	9.10378451978708	10.5701733046179	8.85740970727758	9.75380371483271	11.3570757008152	6.38856698014718	11.1162709846617	9.63006133086201	GeneID:70617,Genbank:NM_027482.3,MGI:MGI:1917867	RIKEN cDNA 5730508B09 gene		GO:0016020,GO:0016021,GO:0043231,GO:0003674,GO:0005794,GO:0008150	membrane|integral component of membrane|intracellular membrane-bounded organelle|molecular_function|Golgi apparatus|biological_process
5730559C18Rik	49.7406152226285	51.7163829261209	47.270905593263	0.914041217089592	-0.129668872328275	0.724638700434112	1	0.441456127851628	0.509607356187336	0.643261218230744	0.536215717460849	0.569958994946062	0.363125139559204	0.370895447263195	0.587212488084404	0.581932951723761	GeneID:67313,Genbank:NM_028872.3,MGI:MGI:1921579	RIKEN cDNA 5730559C18 gene		GO:0034334,GO:0002376,GO:0043123,GO:0003674,GO:0045087,GO:0005634,GO:0005737,GO:0031398,GO:0032494,GO:0060729,GO:0032495,GO:0070431,GO:0032731,GO:1903409,GO:0032733,GO:0032755,GO:0000187,GO:0032874,GO:0002221,GO:0002367	adherens junction maintenance|immune system process|positive regulation of I-kappaB kinase/NF-kappaB signaling|molecular_function|innate immune response|nucleus|cytoplasm|positive regulation of protein ubiquitination|response to peptidoglycan|intestinal epithelial structure maintenance|response to muramyl dipeptide|nucleotide-binding oligomerization domain containing 2 signaling pathway|positive …
5830411N06Rik	51.2626148473867	31.2967247410199	76.2199774803451	2.43539789262501	1.284157497491	0.0153574902383849	0.227696629219885	0.424443999919627	0.350171697496942	0.307509926298955	0.214932300344625	0.482299543104524	0.419761848145085	1.35730750128183	1.17506580612369	0.425921626402298	GeneID:244234,Genbank:XM_006536189.1,MGI:MGI:2443685	RIKEN cDNA 5830411N06 gene		GO:0009897,GO:0032620,GO:0002365,GO:0003674	external side of plasma membrane|interleukin-17 production|gamma-delta T cell lineage commitment|molecular_function
5830473C10Rik	0.841346070781125	0.901155823038564	0.766583880459327	0.850667399423242	-0.233332928894444	1	1	0.0183176816535945	0.0319037873131768	0	0.0335695943085339	0	0	0	0	0.056634742189638	GeneID:622307,Genbank:XM_006535174.3,MGI:MGI:1923342	RIKEN cDNA 5830473C10 gene		GO:0003674,GO:0005575,GO:0008150	molecular_function|cellular_component|biological_process
6030419C18Rik	79.1178765786784	74.857087438507	84.4438630038926	1.12806770732646	0.173853661790441	0.520707830384803	0.954566116921016	2.06590735848284	2.05610139723985	2.03767277822254	2.01594908729037	2.04118606695226	2.13520637812337	2.76100020852166	2.49373138786195	1.46550448898975	GeneID:319477,Genbank:NM_176921.3,MGI:MGI:2442108	RIKEN cDNA 6030419C18 gene		GO:0003674,GO:0005575,GO:0008150	molecular_function|cellular_component|biological_process
6030458C11Rik	488.28301718396	517.270834508682	452.048245528058	0.873910175039012	-0.194443095122016	0.249884856092361	0.756031946589365	4.83812887207676	4.35293520655756	4.79606434399629	4.84147714705803	4.61677699575416	3.62420425346428	4.06754275137931	4.23173747671777	3.82917155285497	GeneID:77877,Genbank:NM_029998.3,MGI:MGI:1925127	RIKEN cDNA 6030458C11 gene		GO:0003674,GO:0005575,GO:0008150	molecular_function|cellular_component|biological_process
6030468B19Rik	1.76354882935575	1.87181316768824	1.62821840644014	0.869861605071972	-0.201142208361155	1	1	0.13963332511122	0.0405330760957757	0.0441867606713099	0.170597792325445	0.047851833554842	0.0514464094215316	0.203819759659983	0	0.047968815160891	GeneID:77727,Genbank:XM_006534500.3,MGI:MGI:1924977	RIKEN cDNA 6030468B19 gene		GO:0008150,GO:0003674,GO:0005575,GO:0005576	biological_process|molecular_function|cellular_component|extracellular region
6030498E09Rik	0	0	0					0	0	0	0	0	0	0	0	0	GeneID:77883,Genbank:NM_183126.2,MGI:MGI:1925133	RIKEN cDNA 6030498E09 gene		GO:0003674,GO:0005575,GO:0008150	molecular_function|cellular_component|biological_process
6330403K07Rik	47.2675461118955	54.5729290088182	38.1358174907421	0.698804667137802	-0.517038851208996	0.140023819396949	0.624631587855843	2.08296570963784	2.12669288621666	1.73879603960825	1.84284048255434	2.17839633017152	0.396955086462756	1.41538665390916	1.57728707492455	2.07268507461152	GeneID:103712,Genbank:NM_134022.2,MGI:MGI:1918001	RIKEN cDNA 6330403K07 gene		GO:0003674,GO:0005575,GO:0008150	molecular_function|cellular_component|biological_process
6330408A02Rik	166.009756802628	170.189091561575	160.785588353945	0.944746733639931	-0.0820004693562086	0.718463914579603	1	2.40050837373756	3.34475989036285	2.86491800411103	2.84380199481973	3.38459864608278	2.1226601002318	3.34128607197603	2.60945384699721	2.77438040264728	GeneID:321008,Genbank:NM_177312.4,MGI:MGI:2447816	RIKEN cDNA 6330408A02 gene		GO:0007275,GO:0002244,GO:0005634,GO:0006511	multicellular organism development|hematopoietic progenitor cell differentiation|nucleus|ubiquitin-dependent protein catabolic process
6330409D20Rik	2.09501016473489	2.06945546925978	2.12695353407878	1.02778415176025	0.0395373113390164	1	1	0.10257246938465	0.133987353421157	0.146065082862534	0	0.158180457836783	0.0566875985851193	0.112292119598194	0.104765664764197	0.158567155746323	GeneID:70730,Genbank:NM_027529.1,MGI:MGI:1917980	RIKEN cDNA 6330409D20 gene		GO:0003674,GO:0005575,GO:0008150	molecular_function|cellular_component|biological_process
6330416G13Rik	430.304292712888	398.93687387288	469.513566262898	1.17691193021307	0.235006365747052	0.30109125450288	0.806325549652837	4.73856577602206	4.47542879715099	4.68325905788383	4.33153885062295	5.00110831244038	6.86963474062513	4.74902275764996	4.53593121280424	4.61226758985062	GeneID:230279,Genbank:XM_006537868.3,MGI:MGI:1913920	RIKEN cDNA 6330416G13 gene		GO:0016020,GO:0016021,GO:0003674,GO:0005575,GO:0008150	membrane|integral component of membrane|molecular_function|cellular_component|biological_process
6430531B16Rik	78.698137966229	66.7591993004272	93.6218112984812	1.40238067980965	0.487878025757433	0.0464973900096744	0.410598666015324	2.5973604074029	2.36961254778882	3.01374658397617	2.41778250502613	3.60280992508277	3.05318917293258	3.33996453141095	3.24242958803071	5.52365041820346	GeneID:381933,Genbank:NM_001033465.2,MGI:MGI:2685939	RIKEN cDNA 6430531B16 gene		GO:0008150,GO:0031514,GO:0060285,GO:0003674,GO:0005575,GO:0005737	biological_process|motile cilium|cilium-dependent cell motility|molecular_function|cellular_component|cytoplasm
6430548M08Rik	1821.86122715393	1827.36226027756	1814.98493574939	0.993226671691094	-0.00980509132688007	0.854680844332639	1	18.8893285813654	17.3919373856705	16.2719256088901	14.8548329195294	16.4350862530624	19.3339890439108	13.8881711496735	15.2872280381843	14.8862795989933	GeneID:234797,Genbank:NM_172286.4,MGI:MGI:2443793	RIKEN cDNA 6430548M08 gene		GO:0003674,GO:0005575,GO:0008150	molecular_function|cellular_component|biological_process
6430550D23Rik	16.4504659806213	17.4782062194091	15.1657906821366	0.867697204836462	-0.20473641315413	0.748717584159942	1	0.395918274978628	0.361202438296324	0.32216851719417	0.345510969016546	0.251976688584284	0.125033027891094	0.474714566704784	0.192563697225914	0.349743720000268	GeneID:320095,Genbank:NM_001145352.1,MGI:MGI:2443361	RIKEN cDNA 6430550D23 gene		GO:0009311,GO:0018279,GO:0047288,GO:0097503,GO:0000139,GO:0003836,GO:0008373	oligosaccharide metabolic process|protein N-linked glycosylation via asparagine|monosialoganglioside sialyltransferase activity|sialylation|Golgi membrane|beta-galactoside (CMP) alpha-2,3-sialyltransferase activity|sialyltransferase activity
6430571L13Rik	20.570646863781	12.1609223983131	31.0828024456159	2.5559576344248	1.35386392348687	0.0832356626018315	0.525854562268206	0.247367657847895	0.156668598200914	0.36293052132889	0.185454908055982	0.439273081774797	0.571696208771636	1.52637199715586	0.413438483479713	0.25493771160939	GeneID:235599,Genbank:NM_175486.3,MGI:MGI:2445137	RIKEN cDNA 6430571L13 gene		GO:0016020,GO:0016021,GO:0003674,GO:0005575,GO:0008150	membrane|integral component of membrane|molecular_function|cellular_component|biological_process
6430573F11Rik	32.8393225314365	34.7892276559294	30.4019411258204	0.873889510468589	-0.194477209641567	0.682518669188563	1	0.44668488063498	0.456645223791698	0.239685139357166	0.266937916164053	0.309482340772711	0.0965991210407337	0.435858727161215	0.267790611634575	0.380292870651165	GeneID:319582,Genbank:XM_006509136.3,MGI:MGI:2442328	RIKEN cDNA 6430573F11 gene		GO:0005737,GO:0008033,GO:0008152,GO:0008168,GO:0008175,GO:0008198,GO:0016300,GO:0016706,GO:0016740,GO:0032259,GO:0000049,GO:0002098,GO:0005634	cytoplasm|tRNA processing|metabolic process|methyltransferase activity|tRNA methyltransferase activity|ferrous iron binding|tRNA (uracil) methyltransferase activity|oxidoreductase activity, acting on paired donors, with incorporation or reduction of molecular oxygen, 2-oxoglutarate as one donor, and incorporation of one atom each of oxygen into both donors|transferase activity|methylation|tRNA bi…
6430590A07Rik	1.78269114458982	2.30124447692246	1.13449947917402	0.492993895499199	-1.0203583123563	0.613976798380034	0.991039527366473	0.206808276110672	0.0900491582452097	0.049083131448401	0.0473754680038904	0.212617336119352	0.114294455525673	0	0.0528075580500614	0.0532842784625032	GeneID:619719,Genbank:XM_006500806.1,MGI:MGI:3648839	RIKEN cDNA 6430590A07 gene		GO:0003674,GO:0005575,GO:0008150	molecular_function|cellular_component|biological_process
6430628N08Rik	0.103174672738433	0.18571441092918	0	0	-Inf	1	1	0	0	0.0330797060763358	0	0	0	0	0	0	GeneID:76237,Genbank:XM_017320502.1,MGI:MGI:1923487	RIKEN cDNA 6430628N08 gene		GO:0003674,GO:0005575,GO:0008150	molecular_function|cellular_component|biological_process
6720489N17Rik	63.9334098391462	65.2478178218726	62.2903998607383	0.954674070951951	-0.0669198187849406	0.892907646767787	1	1.36819681688829	1.32206398070327	1.28109858437499	0.96174366137225	1.29101496466331	0.766504455982917	0.923329471320555	1.35916513714087	1.54527887899095	GeneID:211378,Genbank:XM_017315473.1,MGI:MGI:2443901	RIKEN cDNA 6720489N17 gene		GO:0003674,GO:0005575,GO:0008150	molecular_function|cellular_component|biological_process
6820408C15Rik	301.86662502472	263.978466895896	349.226822685749	1.32293677886792	0.403744119067037	0.0186343405365009	0.255792690661334	2.91077495595636	2.62339225465862	3.87349071237647	3.77366850784477	3.88114934653747	3.34377732677434	4.59203887087765	4.11548072006093	5.41021301784393	GeneID:228778,Genbank:NM_001289738.1,MGI:MGI:3045333	RIKEN cDNA 6820408C15 gene		GO:0003674,GO:0005575,GO:0008150	molecular_function|cellular_component|biological_process
7420426K07Rik	0.113567982290271	0	0.255527960153109	Inf	Inf	0.868249186331108	1	0	0	0	0	0	0	0	0	0.039325498067406	GeneID:546157,Genbank:NM_001033983.3,MGI:MGI:3588253	RIKEN cDNA 7420426K07 gene		GO:0003674,GO:0005575,GO:0008150	molecular_function|cellular_component|biological_process
7420461P10Rik	0.353971941572054	0.181725104199458	0.569280488287799	3.13264637153802	1.64738192041978	0.834130332910135	1	0	0	0	0.0488270840151517	0	0.0588982570257646	0	0.0544256169318181	0	GeneID:100038657,Genbank:NM_001177581.1,MGI:MGI:3642786	RIKEN cDNA 7420461P10 gene		GO:0003674,GO:0005575,GO:0008150	molecular_function|cellular_component|biological_process
7530416G11Rik	0	0	0					0	0	0	0	0	0	0	0	0	GeneID:328577,Genbank:NM_001256072.1,MGI:MGI:3036279	RIKEN cDNA 7530416G11 gene		GO:0003674,GO:0005575,GO:0008150	molecular_function|cellular_component|biological_process
8030411F24Rik	0	0	0					0	0	0	0	0	0	0	0	0	GeneID:78609,Genbank:NM_030135.2,MGI:MGI:1925859	RIKEN cDNA 8030411F24 gene		GO:0005615,GO:0010466,GO:0030414,GO:2000117,GO:0002020,GO:0004869,GO:0005576	extracellular space|negative regulation of peptidase activity|peptidase inhibitor activity|negative regulation of cysteine-type endopeptidase activity|protease binding|cysteine-type endopeptidase inhibitor activity|extracellular region
8030423J24Rik	0	0	0					0	0	0	0	0	0	0	0	0	GeneID:77166,Genbank:XM_011244587.2,MGI:MGI:1924416	RIKEN cDNA 8030423J24 gene		GO:0003674,GO:0005575,GO:0008150	molecular_function|cellular_component|biological_process
8030462N17Rik	609.635900066903	589.062724115128	635.35237000662	1.07858186233228	0.109135678490788	0.538947160784221	0.961438185833914	4.86876704182932	4.99634041027295	4.53892884540892	4.7460983289096	4.72698643655795	5.13491884228886	4.72819674757468	5.20889881126959	4.64820616312861	GeneID:212163,Genbank:XM_006526426.1,MGI:MGI:2444951	RIKEN cDNA 8030462N17 gene		GO:0003674,GO:0005575,GO:0008150	molecular_function|cellular_component|biological_process
8030474K03Rik	1.40918598223248	0.901155823038564	2.04422368122487	2.26844639846198	1.1817045703844	0.598083227439576	0.984931321890233	0.0243587846437655	0.0424255372038127	0	0.0446407211242091	0	0	0	0	0.200833782999588	GeneID:382231,Genbank:XM_017318680.1,MGI:MGI:2685988	RIKEN cDNA 8030474K03 gene		GO:0003674,GO:0005575,GO:0008150	molecular_function|cellular_component|biological_process
8430408G22Rik	1411.71804597121	1566.255000766	1218.54685247771	0.77800029489563	-0.362157392832216	0.0213955070771344	0.276798650046408	74.9067584593798	57.7565865309879	73.8427201938416	75.7457112465846	64.9596815649386	43.5412408704181	50.4718545848677	49.8484101502174	64.4448465823829	GeneID:213393,Genbank:NM_145980.2,MGI:MGI:1918730	RIKEN cDNA 8430408G22 gene		GO:0005739,GO:0005777,GO:0006914,GO:0010506,GO:0003674,GO:0005737	mitochondrion|peroxisome|autophagy|regulation of autophagy|molecular_function|cytoplasm
9030025P20Rik	81.4089893794394	48.4915083845886	122.555840623003	2.52736705261891	1.33763520387032	0.000934677459570694	0.0356159238691034	0.581484570319622	1.35035720554595	0.582698138050536	0.769634678633424	0.697454278770348	1.33901117682413	2.4579269032399	1.20433336020165	2.82993057863055	GeneID:100041574,Genbank:XM_011246223.2,MGI:MGI:3583895	RIKEN cDNA 9030025P20 gene		GO:0003674,GO:0005575,GO:0008150	molecular_function|cellular_component|biological_process
9030617O03Rik	251.20236493724	243.576220179245	260.735045884734	1.07044540593028	0.0982112183277052	0.67860129989596	1	4.20040809309038	4.36680939303153	3.46213611441998	3.92349514166687	4.21796604675923	2.14144037310442	6.9689445100253	3.67495661425831	4.1108253979795	GeneID:217830,Genbank:XM_006515735.2,MGI:MGI:2444813	RIKEN cDNA 9030617O03 gene		GO:0016829,GO:0047820,GO:0005739,GO:0005759,GO:0006536	lyase activity|D-glutamate cyclase activity|mitochondrion|mitochondrial matrix|glutamate metabolic process
9030624G23Rik	3.97259465382689	4.16131777567438	3.73669075151754	0.89795852010172	-0.155279291597668	0.9930991813084	1	0.151823536033629	0.0881433559543058	0.120110837539077	0.0463728125964007	0.130073436448678	0.0559377626249986	0.0831050805756478	0.129224844434674	0.104313137730826	GeneID:66808,Genbank:NM_001256489.1,MGI:MGI:1914058	RIKEN cDNA 9030624G23 gene		GO:0003674,GO:0005575,GO:0008150	molecular_function|cellular_component|biological_process
9030624J02Rik	1076.95259155597	1080.16902053963	1072.93205532639	0.993300154813159	-0.00969835857660764	0.959833919649985	1	18.2652321756414	17.5488569112707	16.787882880359	16.8087537628594	16.96833095365	14.8376179363197	17.5696568541245	16.1833252673385	17.4634078122876	GeneID:71517,Genbank:XM_006508212.1,MGI:MGI:1918767	RIKEN cDNA 9030624J02 gene		GO:0015031,GO:0016020,GO:0016021,GO:0003674,GO:0005768,GO:0006893	protein transport|membrane|integral component of membrane|molecular_function|endosome|Golgi to plasma membrane transport
9130008F23Rik	56.328293162999	59.5698524558992	52.2763440468738	0.877563765758445	-0.188424136192511	0.535040123055412	0.960466919237832	1.32907125105863	1.94446121231666	1.81691702888199	1.46142018020338	1.50304404470663	1.08709432339958	1.42591227644479	1.3303395471713	1.6162980067204	GeneID:71583,Genbank:NM_027834.3,MGI:MGI:1918833	RIKEN cDNA 9130008F23 gene		GO:0003674,GO:0005575,GO:0008150	molecular_function|cellular_component|biological_process
9130011E15Rik	412.114660894698	423.164368107642	398.302526878517	0.941247791395325	-0.087353520331747	0.610383916970683	0.989229324246281	6.56169956269405	6.46510304956823	5.67436996339689	6.54823791133987	6.20512894048857	5.16900822545442	6.43153329460308	5.47802773691202	5.72327696854695	GeneID:71617,Genbank:XM_011247345.2,MGI:MGI:1918867	RIKEN cDNA 9130011E15 gene		GO:0016020,GO:0016021,GO:0003674,GO:0005575,GO:0008150	membrane|integral component of membrane|molecular_function|cellular_component|biological_process
9130019O22Rik	117.606701810256	113.830023196566	122.327550077369	1.07465101598134	0.103868232601434	0.691757236913212	1	1.98302365837425	1.67536017725422	1.60159346402286	1.27466640833572	2.03872502413566	2.17551450093542	1.5714960724016	1.571971248401	1.69292314320913	GeneID:78921,Genbank:NM_030226.3,MGI:MGI:1926171	RIKEN cDNA 9130019O22 gene	zf-C2H2	GO:0003700,GO:0005634,GO:0006355	DNA binding transcription factor activity|nucleus|regulation of transcription, DNA-templated
9130023H24Rik	112.759672534381	113.343226808716	112.030229691462	0.988415742570398	-0.0168101061274058	0.973400678418834	1	2.06736086681703	1.66079214082795	1.78006877442162	1.95309699564768	1.77943076333342	1.52339412517184	2.0000916683417	1.68597824961282	1.83333034050964	GeneID:100043133,Genbank:NM_177001.3,MGI:MGI:2442738	RIKEN cDNA 9130023H24 gene	zf-C2H2	GO:0003700,GO:0005575,GO:0006355	DNA binding transcription factor activity|cellular_component|regulation of transcription, DNA-templated
9130204L05Rik	0	0	0					0	0	0	0	0	0	0	0	0	GeneID:229550,Genbank:XM_011240089.2,MGI:MGI:2684973	RIKEN cDNA 9130204L05 gene		GO:0003674,GO:0005575,GO:0008150	molecular_function|cellular_component|biological_process
9130401M01Rik	198.370683421608	193.614130626507	204.316374415483	1.05527615032201	0.0776205805132594	0.70463561280439	1	8.94378648634467	8.17046487760394	8.698850775183	9.52105757661074	7.8428021959686	8.18964740720435	9.02334521929387	9.13502173021841	8.67528298390274	GeneID:75758,Genbank:NM_029418.4,MGI:MGI:1923008	RIKEN cDNA 9130401M01 gene		GO:0003674,GO:0005575,GO:0008150	molecular_function|cellular_component|biological_process
9130409I23Rik	0.216331483468449	0.181725104199458	0.259589457554688	1.42847329045837	0.514474061067068	1	1	0	0	0	0.0239466163407643	0	0	0	0.0266923449160146	0	GeneID:619326,Genbank:XM_017321873.1,MGI:MGI:3588271	RIKEN cDNA 9130409I23 gene		GO:0005575,GO:0042284,GO:0046513	cellular_component|sphingolipid delta-4 desaturase activity|ceramide biosynthetic process	mmu00600,mmu04071	Sphingolipid metabolism|Sphingolipid signaling pathway
9230104L09Rik	437.931951055631	519.852766233094	335.530932083803	0.645434542005218	-0.631657305649238	0.00815000920232172	0.154973053310538	12.4954000443677	8.73716327420676	11.5726536413927	11.1327309865738	9.89631914740632	3.41910647806587	6.48325720082277	6.83857876748295	10.3190106928873	GeneID:77705,Genbank:XM_011239843.2,MGI:MGI:1924955	RIKEN cDNA 9230104L09 gene		GO:2000117,GO:0002020,GO:0004869,GO:0005615	negative regulation of cysteine-type endopeptidase activity|protease binding|cysteine-type endopeptidase inhibitor activity|extracellular space
9230110C19Rik	152.283110162779	138.736622972988	169.216219150018	1.21969394615411	0.286519182412359	0.152690455831973	0.643653620662081	3.87537822159826	4.40199202813489	5.6305816557602	5.1567765730365	4.71178993842885	4.13453313720439	5.42315549884492	6.09224951855288	6.77239111756243	GeneID:234912,Genbank:NM_199017.2,MGI:MGI:3045346	RIKEN cDNA 9230110C19 gene		GO:0003674,GO:0005575,GO:0008150	molecular_function|cellular_component|biological_process
9230110F15Rik	0	0	0					0	0	0	0	0	0	0	0	0	GeneID:77080,Genbank:NM_029863.1,MGI:MGI:1924330	RIKEN cDNA 9230110F15 gene		GO:0003674,GO:0005575,GO:0008150	molecular_function|cellular_component|biological_process
9230112D13Rik	0.100958391221921	0.181725104199458	0	0	-Inf	1	1	0	0	0	0.0675922486944966	0	0	0	0	0	GeneID:78243,Genbank:NM_030062.1,MGI:MGI:1925493	RIKEN cDNA 9230112D13 gene		GO:0003674,GO:0005575,GO:0008150	molecular_function|cellular_component|biological_process
9230113P08Rik	0	0	0					0	0	0	0	0	0	0	0	0	GeneID:77908,Genbank:XM_017313710.1,MGI:MGI:1925158	RIKEN cDNA 9230113P08 gene		GO:0003674,GO:0005575,GO:0008150	molecular_function|cellular_component|biological_process
9330159F19Rik	129.422563017157	150.987333905084	102.466599407248	0.678643676638881	-0.559273811843211	0.0361942468259628	0.364910117494848	1.44122239212831	1.69163474859801	1.10477240181006	1.394439371757	1.24242348375779	0.554090107274671	1.48959148636856	0.603444346084464	0.996368632363888	GeneID:212448,Genbank:XM_006512646.3,MGI:MGI:3036239	RIKEN cDNA 9330159F19 gene		GO:0003674,GO:0005575,GO:0008150	molecular_function|cellular_component|biological_process
9330182L06Rik	180.673345232721	181.538228196297	179.592241528251	0.989280568134981	-0.0155483556493052	0.869430469164206	1	1.88302655467691	1.93116749094824	1.8693119315442	1.34006924235521	1.80816808498569	2.29264702718761	1.1301405094671	1.5425365640939	1.64512103574188	GeneID:231014,Genbank:XM_006503570.1,MGI:MGI:2443264	RIKEN cDNA 9330182L06 gene		GO:0016020,GO:0016021,GO:0003674,GO:0005575,GO:0008150	membrane|integral component of membrane|molecular_function|cellular_component|biological_process
9330182O14Rik	0.227135964580541	0	0.511055920306218	Inf	Inf	0.646464643543551	0.991890914970372	0	0	0	0	0	0	0	0	0.0576186547426971	GeneID:328531,Genbank:NM_001256056.1,MGI:MGI:3045378	RIKEN cDNA 9330182O14 gene		GO:0003674,GO:0005575,GO:0008150	molecular_function|cellular_component|biological_process
9430007A20Rik	0	0	0					0	0	0	0	0	0	0	0	0	GeneID:381572,Genbank:NM_198662.3,MGI:MGI:2685880	RIKEN cDNA 9430007A20 gene		GO:0016020,GO:0016021,GO:0016787,GO:0005575,GO:0008152,GO:0009056	membrane|integral component of membrane|hydrolase activity|cellular_component|metabolic process|catabolic process
9430015G10Rik	229.404989455116	267.689795901273	181.548981397421	0.678206581562707	-0.560203310020028	0.00334774899969099	0.0839385368877985	5.4185473017682	6.79721006589403	5.8993547161231	5.24094442968478	5.92444784083784	3.58877738678494	4.0252875221047	3.64568027212601	4.01099452450413	GeneID:230996,Genbank:NM_177205.1,MGI:MGI:2444364	RIKEN cDNA 9430015G10 gene		GO:0003674,GO:0005575,GO:0008150	molecular_function|cellular_component|biological_process
9430016H08Rik	213.697936068788	200.060056489843	230.745285542468	1.15338008791466	0.205868020870995	0.28024094938326	0.787866666877804	7.7962818050778	8.97705155668661	8.47045195244632	8.89014065244326	9.93003192634399	8.90461633503035	10.0998074829701	8.53808540457709	11.6059190673799	GeneID:68115,Genbank:NM_001081181.2,MGI:MGI:1915365	RIKEN cDNA 9430016H08 gene		GO:0007007,GO:0032979,GO:0036444,GO:0043022,GO:0051204,GO:0051560,GO:0005739,GO:0005743,GO:0005759	inner mitochondrial membrane organization|protein insertion into mitochondrial membrane from inner side|calcium import into the mitochondrion|ribosome binding|protein insertion into mitochondrial membrane|mitochondrial calcium ion homeostasis|mitochondrion|mitochondrial inner membrane|mitochondrial matrix
9430020K01Rik	6452.64384877164	7130.88443586006	5604.84311491112	0.785995505231479	-0.347407032529176	0.0127147248443952	0.205044606686865	59.6422845380907	66.3489035160305	56.0492093534463	57.5021275753173	59.8073396088185	51.8942683929367	38.2258991245568	44.1435190500533	45.2394557992063	GeneID:240185,Genbank:XM_006525904.3,MGI:MGI:2685174	RIKEN cDNA 9430020K01 gene		GO:0007155,GO:0030054,GO:0032587,GO:0043410,GO:0048471,GO:0090050,GO:1900748,GO:1903589,GO:1903672,GO:0003674,GO:0005911,GO:0005912	cell adhesion|cell junction|ruffle membrane|positive regulation of MAPK cascade|perinuclear region of cytoplasm|positive regulation of cell migration involved in sprouting angiogenesis|positive regulation of vascular endothelial growth factor signaling pathway|positive regulation of blood vessel endothelial cell proliferation involved in sprouting angiogenesis|positive regulation of sprouting ang…
9430038I01Rik	90.978081117523	74.2114178855297	111.936410157515	1.50834485240769	0.592966309230261	0.0172397388125102	0.242586797968434	1.62999185668293	1.53776254849512	1.95577400694398	1.7010315967314	1.72232623164138	2.75253511236384	2.70145603935135	2.01168673802542	2.40315248781775	GeneID:77252,Genbank:XM_011241948.2,MGI:MGI:1924502	RIKEN cDNA 9430038I01 gene		GO:0003674,GO:0005575,GO:0008150	molecular_function|cellular_component|biological_process
9430069I07Rik	0.79238038496585	0.76150961711877	0.8309688447747	1.09121254163373	0.125932130897749	1	1	0.200661876296194	0	0.190497468208829	0	0	0.110897592336973	0.109838183418164	0	0.103401309603809	GeneID:77358,Genbank:NM_001256161.1,MGI:MGI:1924608	RIKEN cDNA 9430069I07 gene		GO:0003674,GO:0005575,GO:0008150	molecular_function|cellular_component|biological_process
9530002B09Rik	0	0	0					0	0	0	0	0	0	0	0	0	GeneID:77432,Genbank:NM_023865.3,MGI:MGI:1924682	RIKEN cDNA 9530002B09 gene
9530003J23Rik	5.02644119385896	6.76141876294882	2.85771923249663	0.422650827095098	-1.24246182172542	0.233123348269169	0.740767124254208	0.517868960482221	0.122995773977255	0.223471189121104	0.560810503114142	0.193605613693585	0	0.154620445238367	0.192342541215974	0.194078914170233	GeneID:77397,Genbank:NM_029906.3,MGI:MGI:1924647	RIKEN cDNA 9530003J23 gene		GO:0050829,GO:0050830,GO:0003796,GO:0005615,GO:0016998	defense response to Gram-negative bacterium|defense response to Gram-positive bacterium|lysozyme activity|extracellular space|cell wall macromolecule catabolic process
9530053A07Rik	83.5627824127928	69.6112695249906	101.002173522546	1.45094571915953	0.536993548237073	0.0625693819625625	0.472328952030084	0.340481815346307	0.410063542501381	0.591451114373184	0.677082868896803	0.543687918005273	0.352318935109433	0.872383047294985	0.71772150659557	0.963112324292582	GeneID:319482,Genbank:NM_001164655.1,MGI:MGI:2442118	RIKEN cDNA 9530053A07 gene		GO:0003674,GO:0005575,GO:0008150	molecular_function|cellular_component|biological_process
9530057J20Rik	11.4498359700527	10.0356894205936	13.2175191568766	1.31705143542543	0.397311688938533	0.510046300072007	0.948940382675769	0.132030590385073	0.268282959956012	0.18801398894537	0.262127301877354	0.2714784238027	0.243226314481397	0.240902764245359	0.292182922799995	0.362856129407231	GeneID:78672,Genbank:XM_017313049.1,MGI:MGI:1925922	RIKEN cDNA 9530057J20 gene		GO:0003674,GO:0005575,GO:0008150	molecular_function|cellular_component|biological_process
9530068E07Rik	3400.91380758058	3505.74975375803	3269.86887485878	0.93271599644373	-0.100490234491473	0.485886354734211	0.937591296001465	76.7439357728932	84.7608234067152	84.9808665151707	86.5006528444929	81.7934669007178	69.6816278205871	70.6713208510951	77.8621435672301	79.0445380465623	GeneID:213673,Genbank:NM_153117.2,MGI:MGI:2654705	RIKEN cDNA 9530068E07 gene		GO:0016020,GO:0016021,GO:0003674,GO:0005575,GO:0008150	membrane|integral component of membrane|molecular_function|cellular_component|biological_process
9530077C05Rik	70.8903825495489	70.0933831464863	71.8866318033773	1.02558370813895	0.0364452493880949	0.859828795188822	1	0.779646568398545	0.64712677826185	1.0061468911	0.87067884096303	1.03950515690277	0.754037715503696	0.733498036581498	0.982953675527464	0.954162965632938	GeneID:68283,Genbank:XM_006510570.3,MGI:MGI:1915533	RIKEN cDNA 9530077C05 gene		GO:0003674,GO:0005575,GO:0008150	molecular_function|cellular_component|biological_process
9830107B12Rik	16.1699345931578	6.79914103943318	27.8834265353135	4.10102193403507	2.03598345984143	0.0620998607552605	0.471086271174787	0.0722917178954438	0.0269807177394771	0.117651126667753	0.0662421066025245	0.0743223277689115	0.60499755430766	0.192201996681343	0.137126698337662	0.149008041624492	GeneID:328829,Genbank:XM_017317514.1,MGI:MGI:3608415	RIKEN cDNA 9830107B12 gene		GO:0003674,GO:0005575,GO:0008150	molecular_function|cellular_component|biological_process
9830147E19Rik	257.563640306074	286.205849721134	221.760878537248	0.77482999999239	-0.368048281366485	0.0587520264885256	0.46024066687047	1.01052581779874	1.13499926776527	1.02035621255757	0.939049455077114	1.0939765188147	0.556502776080235	0.785733923839792	0.900836746552099	0.872168686854824	GeneID:208111,Genbank:XM_017322076.1,MGI:MGI:3036263	RIKEN cDNA 9830147E19 gene		GO:0006355,GO:0034605,GO:0003700,GO:0005575,GO:0005634	regulation of transcription, DNA-templated|cellular response to heat|DNA binding transcription factor activity|cellular_component|nucleus
9930012K11Rik	257.716936334593	234.812066899455	286.348023128516	1.21947746088845	0.286263093628182	0.185858246039923	0.691507049573768	6.03945770076975	7.82625123812408	6.33706230346652	7.22869489890177	7.07065053575156	9.29462539762024	6.89646632402385	5.96198925779696	10.0064977318103	GeneID:268759,Genbank:NM_001112735.1,MGI:MGI:2145726	RIKEN cDNA 9930012K11 gene		GO:0003674,GO:0008150	molecular_function|biological_process
9930021J03Rik	728.228967788894	748.577329041318	702.793516223363	0.938838900081854	-0.0910504748067432	0.548875495162911	0.965241781196905	4.81124567550749	4.32579745463838	3.60427723850406	4.22471909496127	4.26432632749188	3.86368332097351	3.86949655529729	3.97457157820347	3.57378390674971	GeneID:240613,Genbank:XM_006527069.3,MGI:MGI:2444398	RIKEN cDNA 9930021J03 gene		GO:0003674,GO:0005575,GO:0008150	molecular_function|cellular_component|biological_process
9930104L06Rik	286.042655310603	298.647408153606	270.286714256849	0.905036196121384	-0.143952602226812	0.423499129442996	0.903840203228395	5.9689081832493	5.82482250129729	4.8499058700361	4.74551758882653	5.28827900168987	4.42423383365514	4.97776298471525	4.59033211853944	4.55939993011055	GeneID:194268,Genbank:XM_006502884.3,MGI:MGI:3041172	RIKEN cDNA 9930104L06 gene		GO:0008150,GO:0003674,GO:0005634,GO:0005737	biological_process|molecular_function|nucleus|cytoplasm
9930111J21Rik1	161.083085267734	120.254938249948	212.118269039966	1.7639048518663	0.818772741483386	0.252132905321758	0.757941155553017	2.46612043464616	0.905619932132125	2.55275483802699	1.51103583038036	1.6648053000958	5.78010997450051	1.67518157242157	3.23201940196117	1.22486252329026	GeneID:667214,Genbank:NM_001114679.1,MGI:MGI:3041173	RIKEN cDNA 9930111J21 gene 1		GO:0035458,GO:0003924,GO:0005789,GO:0006952	cellular response to interferon-beta|GTPase activity|endoplasmic reticulum membrane|defense response
9930111J21Rik2	9.8924362316594	8.00023362677984	12.2576894877588	1.53216644158086	0.615573027941914	0.399828541146515	0.887974786251437	0.214941185845362	0	0.453452150709323	0.109418996013979	0.196425504030363	0.448759129373584	0.104581674432276	0.317109056455425	0.246132122735658	GeneID:245240,Genbank:NM_173434.1,MGI:MGI:3711310	RIKEN cDNA 9930111J21 gene 2		GO:0003674,GO:0005575,GO:0008150	molecular_function|cellular_component|biological_process
A130010J15Rik	90.7480571219255	81.3193509076989	102.533939889709	1.26087995963088	0.334430932376096	0.178458861422574	0.679758695139796	1.44084922827935	1.30210826879916	1.14848947318511	0.884334588675179	0.852458540303252	1.21698418952075	1.68154922392621	1.37447241926131	1.19075596232524	GeneID:319266,Genbank:NM_001160360.1,MGI:MGI:2441776	RIKEN cDNA A130010J15 gene		GO:0003674,GO:0005575,GO:0008150	molecular_function|cellular_component|biological_process
A1bg	0	0	0					0	0	0	0	0	0	0	0	0	GeneID:117586,Genbank:NM_001081067.1,MGI:MGI:2152878	alpha-1-B glycoprotein		GO:0031012,GO:0003674,GO:0005576,GO:0008150	extracellular matrix|molecular_function|extracellular region|biological_process
A1cf	0.348198332852756	0.171332608504722	0.569280488287799	3.32266282090784	1.73233989781921	0.83420460171621	1	0	0.00735717397704864	0	0	0	0.00933805723785492	0	0.00862894000229179	0	GeneID:69865,Genbank:XM_006527331.1,MGI:MGI:1917115	APOBEC1 complementation factor		GO:0016554,GO:0003729,GO:0016556,GO:0005515,GO:0030895,GO:0005634,GO:0005654,GO:0005720,GO:0005737,GO:0005783,GO:0045293,GO:0006397,GO:0050821,GO:0007566,GO:0010609,GO:0003676,GO:0003723,GO:0003727	cytidine to uridine editing|mRNA binding|mRNA modification|protein binding|apolipoprotein B mRNA editing enzyme complex|nucleus|nucleoplasm|nuclear heterochromatin|cytoplasm|endoplasmic reticulum|mRNA editing complex|mRNA processing|protein stabilization|embryo implantation|mRNA localization resulting in posttranscriptional regulation of gene expression|nucleic acid binding|RNA binding|single-str…
A230046K03Rik	788.263741168466	780.093661590496	798.476340640929	1.02356470761851	0.0336023094052595	0.885762791198193	1	8.18475904367151	6.15502494893326	7.43881462142879	6.22853784830227	6.63843241175443	7.65791967713217	5.87484813179895	7.79828808820467	5.70142589709625	GeneID:319277,Genbank:NM_001033375.2,MGI:MGI:2441787	RIKEN cDNA A230046K03 gene		GO:0005768,GO:0007032,GO:0015031,GO:0016197,GO:0031083,GO:0071203,GO:0003674,GO:0005654	endosome|endosome organization|protein transport|endosomal transport|BLOC-1 complex|WASH complex|molecular_function|nucleoplasm
A230050P20Rik	941.892601828467	866.076051810494	1036.66328935093	1.19696565582645	0.259381758062796	0.375436516727815	0.867518537669158	15.5705983858412	13.4170391612359	17.7866067147248	15.2676642940208	18.1024623861744	24.3479794076331	12.9239331708267	21.3842992837841	13.9662231615109	GeneID:319278,Genbank:XM_006510405.3,MGI:MGI:2441788	RIKEN cDNA A230050P20 gene		GO:0005737,GO:0005829,GO:0034340,GO:0034341,GO:0034342,GO:0045071,GO:0051607,GO:0003723,GO:0005634,GO:0005654	cytoplasm|cytosol|response to type I interferon|response to interferon-gamma|response to type III interferon|negative regulation of viral genome replication|defense response to virus|RNA binding|nucleus|nucleoplasm
A230065H16Rik	0.747034270703316	0.932567753099731	0.515117417707798	0.552364604068301	-0.856307221292945	0.94184009366904	1	0.0535347916237981	0.0466205996512047	0	0.0981096445602954	0.0550385361689554	0	0	0.0546794677570598	0.0551730868408382	GeneID:380787,Genbank:XM_006516048.1,MGI:MGI:2685744	RIKEN cDNA A230065H16 gene		GO:0003674,GO:0005575,GO:0008150	molecular_function|cellular_component|biological_process
A2m	10.3720156458715	14.5697811346465	5.12480878490281	0.351742331442176	-1.50740912419298	0.0245938808705433	0.297786255827713	0.165307623487407	0.175948187257803	0.104622709376332	0.0841522955421961	0.151067526383409	0.0203019436123375	0.150809987794503	0.0187602462587832	0	GeneID:232345,Genbank:XM_011241322.1,MGI:MGI:2449119	alpha-2-macroglobulin		GO:0043120,GO:0004867,GO:0048306,GO:0005102,GO:0048403,GO:0005515,GO:0005576,GO:0005615,GO:0007565,GO:0010466,GO:0048406,GO:0019838,GO:0048863,GO:0019899,GO:0019959,GO:0019966,GO:0001869,GO:0030414,GO:0002020,GO:0042803,GO:0004866	tumor necrosis factor binding|serine-type endopeptidase inhibitor activity|calcium-dependent protein binding|signaling receptor binding|brain-derived neurotrophic factor binding|protein binding|extracellular region|extracellular space|female pregnancy|negative regulation of peptidase activity|nerve growth factor binding|growth factor binding|stem cell differentiation|enzyme binding|interleukin-8 …	mmu04610	Complement and coagulation cascades
A330070K13Rik	0	0	0					0	0	0	0	0	0	0	0	0	GeneID:381673,Genbank:NM_198665.1,MGI:MGI:2685897	RIKEN cDNA A330070K13 gene		GO:0003674,GO:0005575,GO:0008150	molecular_function|cellular_component|biological_process
A3galt2	48.7777220869037	30.1552905030771	72.055761566687	2.38948988269021	1.25670265909994	0.192714950661334	0.69829398246095	0.280364023423188	0.254769496139803	0.405029663715034	0.402107838027923	0.526349841221547	1.87282195656925	0.333620650569189	0.410862542772674	0.678389900391343	GeneID:215493,Genbank:NM_001009819.2,MGI:MGI:2685279	alpha 1,3-galactosyltransferase 2 (isoglobotriaosylceramide synthase)		GO:0031982,GO:0005794,GO:0046872,GO:0005975,GO:0047276,GO:0006688,GO:0016020,GO:0016021,GO:0016740,GO:0016757,GO:0016758,GO:0030259,GO:0001962	vesicle|Golgi apparatus|metal ion binding|carbohydrate metabolic process|N-acetyllactosaminide 3-alpha-galactosyltransferase activity|glycosphingolipid biosynthetic process|membrane|integral component of membrane|transferase activity|transferase activity, transferring glycosyl groups|transferase activity, transferring hexosyl groups|lipid glycosylation|alpha-1,3-galactosyltransferase activity	mmu00603	Glycosphingolipid biosynthesis - globo and isoglobo series
A430005L14Rik	252.053430246903	242.871561679314	263.530765956389	1.08506226144481	0.117777827647207	0.522982579301807	0.95459978095765	11.6033004096521	14.5198116771613	12.2560311012824	12.6917066606051	13.4875491840193	11.5543575258194	14.0760933197966	13.7198652868315	14.6517207225856	GeneID:97159,Genbank:NM_175287.4,MGI:MGI:2140680	RIKEN cDNA A430005L14 gene		GO:0003674,GO:0005634,GO:0008150	molecular_function|nucleus|biological_process
A430033K04Rik	150.084745996694	156.332645415368	142.274871723352	0.910077810973735	-0.135938194953137	0.521540522359453	0.954566116921016	3.60275229261284	3.31174765715063	2.7120219776515	2.3842447800436	2.46930026063787	2.31288637410465	2.74894953909201	2.21158856779728	2.8691404601417	GeneID:243308,Genbank:NM_183025.2,MGI:MGI:3583896	RIKEN cDNA A430033K04 gene	zf-C2H2	GO:0005634,GO:0043565,GO:0045892,GO:0003674,GO:0003700	nucleus|sequence-specific DNA binding|negative regulation of transcription, DNA-templated|molecular_function|DNA binding transcription factor activity
A430078G23Rik	105.626654307799	111.982162826899	97.6822686589248	0.872302036261982	-0.197100337442916	0.43191314988118	0.906142766102128	2.14702120825716	1.93710398550742	1.83627488735171	2.09141853695638	3.00276303563908	1.71037203415567	2.07519016167462	1.7385380082002	1.87383943875214	GeneID:319493,Genbank:NM_001033378.3,MGI:MGI:2442135	RIKEN cDNA A430078G23 gene		GO:0003674,GO:0005575,GO:0008150	molecular_function|cellular_component|biological_process
A430089I19Rik	0.118111046172658	0	0.265749853888481	Inf	Inf	0.868249706860871	1	0	0	0	0	0	0	0.033997532962765	0	0	GeneID:331195,Genbank:NM_177913.4,MGI:MGI:2683305	RIKEN cDNA A430089I19 gene
A430105I19Rik	1383.91047660571	1394.87840677566	1370.20056389327	0.982308247971636	-0.0257522821211547	0.769300029166586	1	14.2577013914029	15.9663280847231	15.0134988401798	12.7736200728462	14.6792481202444	17.23106720098	12.3232835205771	11.6228464506365	13.1528385097893	GeneID:214239,Genbank:NM_001001982.2,MGI:MGI:2685199	RIKEN cDNA A430105I19 gene		GO:0005575,GO:0008150	cellular_component|biological_process
A4galt	526.571842644121	523.28793639568	530.676725454672	1.01411993005206	0.020228275871935	0.964857900968239	1	12.7443817323235	16.3603794814607	12.3994145169305	12.0647347000804	16.6560022136532	15.4573398128169	10.3990247032038	13.6367324388034	14.8475723241309	GeneID:239559,Genbank:NM_001004150.3,MGI:MGI:3512453	alpha 1,4-galactosyltransferase		GO:0006629,GO:0007009,GO:0008378,GO:0015643,GO:0016020,GO:0016021,GO:0016740,GO:0016757,GO:0050512,GO:0001576,GO:0005794	lipid metabolic process|plasma membrane organization|galactosyltransferase activity|toxic substance binding|membrane|integral component of membrane|transferase activity|transferase activity, transferring glycosyl groups|lactosylceramide 4-alpha-galactosyltransferase activity|globoside biosynthetic process|Golgi apparatus	mmu00601,mmu00603	Glycosphingolipid biosynthesis - lacto and neolacto series|Glycosphingolipid biosynthesis - globo and isoglobo series
A4gnt	0	0	0					0	0	0	0	0	0	0	0	0	GeneID:333424,Genbank:XM_006511246.3,MGI:MGI:2143261	alpha-1,4-N-acetylglucosaminyltransferase		GO:0008375,GO:0009101,GO:0016020,GO:0016021,GO:0016740,GO:0016757,GO:0050680,GO:0005575,GO:0005794,GO:0006493	acetylglucosaminyltransferase activity|glycoprotein biosynthetic process|membrane|integral component of membrane|transferase activity|transferase activity, transferring glycosyl groups|negative regulation of epithelial cell proliferation|cellular_component|Golgi apparatus|protein O-linked glycosylation
A530016L24Rik	111.883309156653	90.3539263074665	138.795037718135	1.5361262469749	0.619296789236132	0.637336820223543	0.991890914970372	3.63151942550732	2.2284952342126	0.39298690818687	1.84484732289248	0.56099606964606	0.0207978435464749	9.47561403966796	0.672647091883569	0.542975532660525	GeneID:319942,Genbank:XM_006515980.3,MGI:MGI:2443020	RIKEN cDNA A530016L24 gene		GO:0008150,GO:0016020,GO:0016021,GO:0003674,GO:0005886	biological_process|membrane|integral component of membrane|molecular_function|plasma membrane
A530032D15Rik	42.18173964578	14.63231862041	76.6185159274925	5.23625256633085	2.38853468616879	9.30039227541842e-05	0.00596079558627347	0.367508134746721	0.0673775299306928	0.422343224090892	0.265858288596149	0.318173566690233	2.18072434354848	1.0164196710243	1.62000132582291	0.85718187091853	GeneID:381287,Genbank:NM_213615.2,MGI:MGI:3037746	RIKEN cDNA A530032D15Rik gene		GO:0005634,GO:0006338,GO:0006355,GO:0008150,GO:0003674,GO:0003682,GO:0005575	nucleus|chromatin remodeling|regulation of transcription, DNA-templated|biological_process|molecular_function|chromatin binding|cellular_component
A530064D06Rik	96.7274491582644	66.476435369997	134.541216393599	2.0238933637877	1.01713327837832	0.0909633487593616	0.541034603996248	2.14454740003712	0.841722658123645	2.75278867744295	2.24185701485778	2.23583914508666	5.97609614957788	2.1824268949487	5.70738528714742	1.64984952734161	GeneID:328830,Genbank:NM_001113556.1,MGI:MGI:2443476	RIKEN cDNA A530064D06 gene		GO:0005515,GO:0005575,GO:0008150	protein binding|cellular_component|biological_process
A530099J19Rik	38.5888804049963	48.9693881177688	25.6132457640306	0.523046065072983	-0.934990083547523	0.00661873701585679	0.135501313698446	1.30195379442018	0.827855603168961	1.03981297195154	1.0036365800032	0.977335360303755	0.639587986629081	0.520356910712771	0.506587449209087	0.383370501865616	GeneID:319293,Genbank:NM_175688.4,MGI:MGI:2441809	RIKEN cDNA A530099J19 gene		GO:0003674,GO:0005575,GO:0008150	molecular_function|cellular_component|biological_process
A630001G21Rik	243.50685678958	232.6104299794	257.127390302304	1.10539923048625	0.144567513345862	0.516428412965853	0.952816702500415	7.43984010245597	5.10532939542757	6.56382893437091	5.87776992861827	6.13527143632536	5.579119184982	10.1306730197649	5.88043485404921	5.01233466893039	GeneID:319997,Genbank:NM_177055.3,MGI:MGI:2443131	RIKEN cDNA A630001G21 gene		GO:0003674,GO:0005575,GO:0008150	molecular_function|cellular_component|biological_process
A630023A22Rik	4.60559326864066	2.91722226310261	6.71605702556322	2.30220957467271	1.20301917081972	0.364408914437638	0.858855809349944	0.171567403948316	0	0.122157569299832	0.0786050365983832	0.264579868937758	0.711137027093592	0.0469562338678548	0.175235842856706	0.132613338774391	GeneID:105518,Genbank:NM_001251843.1,MGI:MGI:2145657	RIKEN cDNA A630023A22 gene		GO:0003674,GO:0005575,GO:0008150	molecular_function|cellular_component|biological_process
A630033H20Rik	67.6764077976673	67.9702243661152	67.3091370871074	0.9902738694013	-0.0141005238502646	0.9907536465087	1	1.79447358165057	1.07620697531111	1.12500274735716	0.977276247053704	0.887630339064639	0.69234119298516	1.63091882021731	1.14120404210841	1.04682387775891	GeneID:213438,Genbank:NM_001122596.1,MGI:MGI:2441814	RIKEN cDNA A630033H20 gene		GO:0035025,GO:0051482,GO:0004930,GO:0005623,GO:0005887	positive regulation of Rho protein signal transduction|positive regulation of cytosolic calcium ion concentration involved in phospholipase C-activating G-protein coupled signaling pathway|G-protein coupled receptor activity|cell|integral component of plasma membrane
A630073D07Rik	0	0	0					0	0	0	0	0	0	0	0	0	GeneID:381819,Genbank:NM_001142969.1,MGI:MGI:2686534	RIKEN cDNA A630073D07 gene		GO:0003674,GO:0005575,GO:0008150	molecular_function|cellular_component|biological_process
A630076J17Rik	0	0	0					0	0	0	0	0	0	0	0	0	GeneID:319929,Genbank:NM_001256174.1,MGI:MGI:2442999	RIKEN cDNA A630076J17 gene		GO:0003674,GO:0005575,GO:0008150	molecular_function|cellular_component|biological_process
A630095E13Rik	0.137640458103605	0	0.309691030733111	Inf	Inf	0.868251944164483	1	0	0	0	0	0	0.102477258185377	0	0	0	GeneID:235973,Genbank:NM_001033325.2,MGI:MGI:3055869	RIKEN cDNA A630095E13 gene		GO:0005576,GO:0005615	extracellular region|extracellular space
A630095N17Rik	0.643632729684733	0.741516662199248	0.52127781404159	0.702988672561373	-0.508426651921264	1	1	0	0.0392903166871788	0.0428319779148782	0.0413417999090553	0.0463846782807548	0	0.0493926422289227	0	0.0464980731866184	GeneID:381272,Genbank:XM_006496500.3,MGI:MGI:2686470	RIKEN cDNA A630095N17 gene		GO:0003674,GO:0005575,GO:0008150	molecular_function|cellular_component|biological_process
A730017C20Rik	15.3305005360538	13.8001321284608	17.243461045545	1.24951419921428	0.321367295998151	0.499534535660349	0.943121021775303	0.441256464293124	0.339058906554216	0.443546343889214	0.332978187598579	0.266853508697965	0.200829470699792	0.483069423590333	0.530225141886641	0.56176233874308	GeneID:225583,Genbank:XM_006525876.3,MGI:MGI:2442934	RIKEN cDNA A730017C20 gene		GO:0016020,GO:0016021,GO:0003674,GO:0005575,GO:0008150	membrane|integral component of membrane|molecular_function|cellular_component|biological_process
A830005F24Rik	0.649405621965602	0.549164619328095	0.774706875262486	1.41070063146155	0.496411862258609	0.937993436962614	1	0	0	0.0568115494345413	0.109670009352072	0	0	0	0.122244816341122	0.0616741909211455	GeneID:442803,Genbank:XM_001473764.3,MGI:MGI:3045249	RIKEN cDNA A830005F24 gene		GO:0003674,GO:0005575,GO:0008150	molecular_function|cellular_component|biological_process
A830010M20Rik	174.045488843814	179.721815153703	166.950080956452	0.928936093894178	-0.10634874498904	0.673920397076239	0.999486375584642	1.85181566952563	1.71621219888295	1.39512044583133	1.26096161285666	1.54577146341656	0.873195429537834	1.9156975767509	1.31010580295601	1.51453226660072	GeneID:231570,Genbank:NM_001007574.2,MGI:MGI:2445097	RIKEN cDNA A830010M20 gene		GO:0003674,GO:0005575,GO:0008150	molecular_function|cellular_component|biological_process
A830018L16Rik	67.2363906594297	66.5763987949624	68.0613804900137	1.0223049266997	0.0318255784900487	0.875074675003452	1	0.402536341895571	0.366726581652554	0.464454494087653	0.436946287934878	0.426576866493908	0.308028922710012	0.474578705521019	0.404818055883928	0.472296388573434	GeneID:320492,Genbank:XM_006495540.2,MGI:MGI:2444149	RIKEN cDNA A830018L16 gene		GO:0003674,GO:0005575,GO:0008150	molecular_function|cellular_component|biological_process
A830021F12Rik	0	0	0					0	0	0	0	0	0	0	0	0	GeneID:442838,Genbank:XM_017318024.1,MGI:MGI:3045372	RIKEN cDNA A830021F12 gene
A830080D01Rik	216.983549481849	230.296110187611	200.342848599647	0.869935877060353	-0.201019031002319	0.315871203836719	0.818565936894844	4.19635102520559	4.22446175394572	3.71288981763672	3.59909448942103	3.93457117761667	2.80153461401843	3.19741875380024	3.30885146565214	3.87499356446821	GeneID:382252,Genbank:XM_006528900.3,MGI:MGI:2685992	RIKEN cDNA A830080D01 gene		GO:0008150,GO:0003674,GO:0005575,GO:0005739	biological_process|molecular_function|cellular_component|mitochondrion
A930009A15Rik	0.115373092246528	0	0.259589457554688	Inf	Inf	0.86824939315815	1	0	0	0	0	0	0	0	0.0582089269469396	0	GeneID:77798,Genbank:NM_029982.1,MGI:MGI:1925048	RIKEN cDNA A930009A15 gene		GO:0003674,GO:0005575,GO:0008150	molecular_function|cellular_component|biological_process
A930018P22Rik	0.337296850998024	0.195040397630205	0.515117417707798	2.64108063748135	1.40112835054645	0.834341953667712	1	0.0700724012462901	0	0	0	0	0	0	0.0715706830715118	0.0722167876598029	GeneID:68243,Genbank:NM_026634.2,MGI:MGI:1915493	RIKEN cDNA A930018P22 gene		GO:0003674,GO:0008150	molecular_function|biological_process
AA414768	54.9907489765235	60.0756182137298	48.6346624300157	0.809557419067902	-0.304794685432117	0.360523479846477	0.856823280932481	1.89119910972986	2.18594466525145	2.31770017342629	1.92198498414824	2.19178026838433	0.760136882165949	2.1456945069897	1.79115390126661	1.94907441589923	GeneID:245350,Genbank:NM_001272033.1,MGI:MGI:3035137	expressed sequence AA414768
AA415398	58.4838055451787	57.851884291465	59.2737071123209	1.02457694919136	0.0350283396911818	0.861933217184379	1	1.74362451754912	1.88494728312131	1.71238164194002	1.92827337029978	1.57625293317398	1.09654423936757	1.77720367177593	1.56596954489993	2.60252809001771	GeneID:433752,Genbank:NM_001004178.1,MGI:MGI:3035485	expressed sequence AA415398
AA467197	128.422796266823	63.9727942350549	208.985298806534	3.26678397130287	1.70787105415315	0.361467282261335	0.857305428755952	2.76318835581204	1.2957073325283	5.90224655667022	2.97017864679946	4.37046746467557	33.4200162803054	1.6288595792827	3.85348486104198	1.47863872733446	GeneID:433470,Genbank:XM_006499873.3,MGI:MGI:3034182	expressed sequence AA467197		GO:0005739,GO:0005751,GO:0008150,GO:0004129,GO:0005634	mitochondrion|mitochondrial respiratory chain complex IV|biological_process|cytochrome-c oxidase activity|nucleus
AA623943	0	0	0					0	0	0	0	0	0	0	0	0	GeneID:544808,Genbank:XM_006534607.3,MGI:MGI:3035046	expressed sequence AA623943
AA792892	0	0	0					0	0	0	0	0	0	0	0	0	GeneID:100554,Genbank:NM_178894.4,MGI:MGI:2140789	expressed sequence AA792892		GO:0003674,GO:0005575,GO:0008150	molecular_function|cellular_component|biological_process
AA986860	2179.95061676555	2019.69485724376	2380.27031616779	1.17852967126732	0.236988081075447	0.459854174331288	0.92276081580052	32.5864325953636	45.7619249628921	36.4501866143788	38.7126622856892	45.3259057457471	62.2991544600387	30.0359257006828	39.0578168472493	46.0353514704536	GeneID:212439,Genbank:XM_017319617.1,MGI:MGI:2138143	expressed sequence AA986860		GO:0005829,GO:0005886,GO:0008150,GO:0003674,GO:0005737	cytosol|plasma membrane|biological_process|molecular_function|cytoplasm
AB124611	463.796350184373	320.130943614437	643.378108396794	2.0097342079236	1.00700471420721	0.0383632104454643	0.377943407954347	12.2825800885656	10.511827015082	11.9954826414303	10.834297525982	11.8655772588009	36.0860492653704	19.0105171772899	16.0780502387844	15.713946622595	GeneID:382062,Genbank:XM_011242566.2,MGI:MGI:3043001	cDNA sequence AB124611		GO:0016020,GO:0016021,GO:0003674,GO:0005575,GO:0008150	membrane|integral component of membrane|molecular_function|cellular_component|biological_process
AF067061	1.40228236986846	1.8560839920222	0.83503034217628	0.449888230147665	-1.15236147086818	0.630306640372214	0.991890914970372	0.127531770268248	0.111060628502425	0.181607586359084	0.11685948774293	0.0655570119701335	0.0704815809074983	0.0698082676835441	0.0651293215950757	0	GeneID:236546,Genbank:NM_199060.2,MGI:MGI:2681166	cDNA sequence AF067061
AF067063	0	0	0					0	0	0	0	0	0	0	0	0	GeneID:380878,Genbank:NM_001001449.2,MGI:MGI:2687009	cDNA sequence AF067063
AF366264	0	0	0					0	0	0	0	0	0	0	0	0	GeneID:231201,Genbank:NM_153093.3,MGI:MGI:2667157	cDNA sequence AF366264		GO:0016926,GO:0016929,GO:0004175,GO:0005634,GO:0006508	protein desumoylation|SUMO-specific protease activity|endopeptidase activity|nucleus|proteolysis
AF529169	1.17781774413923	1.2909557540511	1.03639523174939	0.802812357044082	-0.316865271773012	1	1	0.00714063663316058	0.00621840025209548	0.0271157277131891	0.00654308442009685	0	0	0.0078172752165223	0.00729331708791441	0.0147183150661636	GeneID:209743,Genbank:XM_006510957.3,MGI:MGI:2667167	cDNA sequence AF529169		GO:0016020,GO:0016021,GO:0003674,GO:0005575,GO:0008150	membrane|integral component of membrane|molecular_function|cellular_component|biological_process
AI182371	55.6839390215594	56.6056179880804	54.5318403134082	0.963364454830104	-0.0538464009670161	0.840776488086508	1	1.09272919233871	1.24439957238162	1.09722635478758	1.42490697247878	1.18823584493651	1.16135889448459	1.10425381322926	1.20194720190107	0.996226751481294	GeneID:98870,Genbank:NM_001243103.1,MGI:MGI:2138853	expressed sequence AI182371		GO:0003674,GO:0005575,GO:0008150	molecular_function|cellular_component|biological_process
AI314180	1858.29534124008	1781.06768500561	1954.82991153318	1.09756070922539	0.134300741561164	0.381873515481494	0.872776602499038	10.3628344323628	10.6111006100464	10.6127217466725	9.69576791393391	10.7957330778658	10.5648254526042	12.2320025176894	10.672468301839	10.4607951626346	GeneID:230249,Genbank:XM_006537847.3,MGI:MGI:2140220	expressed sequence AI314180		GO:0005768,GO:0005769,GO:0005770,GO:0005771,GO:0005783,GO:0005813,GO:0005856,GO:0030134,GO:0030139,GO:0030433,GO:0031410,GO:0000502,GO:0032947,GO:0005634,GO:0043248,GO:0005737	endosome|early endosome|late endosome|multivesicular body|endoplasmic reticulum|centrosome|cytoskeleton|COPII-coated ER to Golgi transport vesicle|endocytic vesicle|ubiquitin-dependent ERAD pathway|cytoplasmic vesicle|proteasome complex|protein-containing complex scaffold activity|nucleus|proteasome assembly|cytoplasm
AI413582	192.990785279489	187.545642854729	199.797213310439	1.0653258069301	0.0912947151076446	0.689708224377846	1	12.3062822251526	11.239660886621	11.3409758427168	11.2214445343106	11.170750261438	12.8061198782766	11.8951535623947	10.6073591761018	11.3836621686001	GeneID:106672,Genbank:XM_011246240.2,MGI:MGI:2146839	expressed sequence AI413582		GO:0008150,GO:0003674,GO:0005575,GO:0005576	biological_process|molecular_function|cellular_component|extracellular region
AI429214	54.9385742732171	56.1563762355217	53.4163218203364	0.951206708857184	-0.0721692044454496	0.842802040343566	1	1.46475999542398	1.42865127016902	1.80773248290053	2.06696337431981	1.59625802500019	1.23045945229017	1.92427077841316	1.1070987284921	1.90207738278859	GeneID:621080,Genbank:NM_001039220.3,MGI:MGI:2142538	expressed sequence AI429214		GO:0003674,GO:0005575,GO:0008150	molecular_function|cellular_component|biological_process
AI464131	299.794792274506	323.377113086808	270.316891259127	0.835918438008204	-0.258565911937052	0.311499452330835	0.815317771980858	4.33656881659272	4.72326810872384	3.74580143001175	3.6266737575392	3.6671738496703	2.22786606316805	5.33591931144332	2.30822308335038	3.21032673878492	GeneID:329828,Genbank:NM_001085515.2,MGI:MGI:2140300	expressed sequence AI464131		GO:0005783,GO:0005789,GO:0005975,GO:0008152,GO:0016020,GO:0016021,GO:0016787,GO:0016798,GO:0031965,GO:0043568,GO:0048741,GO:0004553,GO:0005515,GO:0051897,GO:0005634	endoplasmic reticulum|endoplasmic reticulum membrane|carbohydrate metabolic process|metabolic process|membrane|integral component of membrane|hydrolase activity|hydrolase activity, acting on glycosyl bonds|nuclear membrane|positive regulation of insulin-like growth factor receptor signaling pathway|skeletal muscle fiber development|hydrolase activity, hydrolyzing O-glycosyl compounds|protein bind…
AI467606	478.17375303085	469.656698468063	488.820071234333	1.04080293718535	0.0576969385141902	0.694855815738769	1	12.4624161058972	11.3718061148307	12.9626001821089	12.1080146442449	12.9989343825204	10.2524448615783	14.7495572351687	12.1466919868739	12.6034759241872	GeneID:101602,Genbank:XM_006507162.3,MGI:MGI:2141979	expressed sequence AI467606		GO:0016020,GO:0016021,GO:0003674,GO:0005575,GO:0008150	membrane|integral component of membrane|molecular_function|cellular_component|biological_process
AI481877	0.118111046172658	0	0.265749853888481	Inf	Inf	0.868249706860871	1	0	0	0	0	0	0	0.00991438234419911	0	0	GeneID:100155,Genbank:XM_017320490.1,MGI:MGI:2140313	expressed sequence AI481877		GO:0003674,GO:0005575,GO:0008150	molecular_function|cellular_component|biological_process
AI593442	7.27145072526319	9.83515084969662	4.0668255697214	0.413499053738138	-1.27404406698745	0.115907682862414	0.586424979570004	0.0785676406428969	0.0912271667041522	0.0248626145000267	0.0799920436329759	0.161549071176782	0.028947409256198	0.0477847892570655	0.0445819816212109	0.0179937782456278	GeneID:330941,Genbank:NM_001286641.1,MGI:MGI:2143099	expressed sequence AI593442		GO:0016020,GO:0016021,GO:0003674,GO:0005575,GO:0008150	membrane|integral component of membrane|molecular_function|cellular_component|biological_process
AI597479	525.333221323778	568.089878676083	471.887399633397	0.83065623477242	-0.267676550501215	0.12417369454656	0.600603325782799	9.81112939046589	10.1776127016397	9.23535252586836	9.72026199030357	9.02854885709591	5.57817776577713	7.96020223339691	8.27445705656848	9.01640276893564	GeneID:98404,Genbank:NM_133818.1,MGI:MGI:2138299	expressed sequence AI597479		GO:0072669,GO:0003674,GO:0008150,GO:0048598	tRNA-splicing ligase complex|molecular_function|biological_process|embryonic morphogenesis
AI607873	892.258763451742	603.820611624421	1252.80645323589	2.0747990862146	1.05297163942072	0.039759600201744	0.381162594323062	12.0259153628121	4.78636460353563	12.3830111408281	10.2734316373184	8.66103825264356	27.7445502797402	9.82268039410743	25.2698213664932	12.2486962515346	GeneID:226691,Genbank:XM_011238800.2,MGI:MGI:2138302	expressed sequence AI607873		GO:0003690,GO:0005634,GO:0005730,GO:0005829,GO:0008134,GO:0042802,GO:0000978,GO:0001047,GO:0001078	double-stranded DNA binding|nucleus|nucleolus|cytosol|transcription factor binding|identical protein binding|RNA polymerase II proximal promoter sequence-specific DNA binding|core promoter binding|transcriptional repressor activity, RNA polymerase II proximal promoter sequence-specific DNA binding
AI661453	1063.28615485283	956.356650633892	1196.9480351265	1.25157077574892	0.323739877070878	0.0399418613670827	0.382303684156277	10.9030539684818	10.4880784309127	11.5958898046847	11.7985816271454	10.6934013165909	13.9170307610672	11.7239600594919	12.9300859049047	14.5983251140652	GeneID:224833,Genbank:NM_145489.2,MGI:MGI:2146908	expressed sequence AI661453		GO:0003674,GO:0005575,GO:0008150	molecular_function|cellular_component|biological_process
AI837181	712.846149395556	672.440071709786	763.353746502769	1.1351996685174	0.182946073238756	0.294530236944672	0.803729565334359	26.4302582108323	23.88952911286	26.2191547705999	24.6946925262711	25.7605981706702	32.3321715262599	26.9434626951946	25.7821117827855	24.9436597728867	GeneID:107242,Genbank:NM_001256515.1,MGI:MGI:2147598	expressed sequence AI837181		GO:0005575,GO:0008150	cellular_component|biological_process
AI846148	393.897975284821	395.854068988754	391.452858154906	0.988881734005942	-0.016130103696243	0.899424217943016	1	5.76792186190614	5.99302168427738	5.72201515117028	6.48770567421529	6.74569625962288	5.98746745544953	6.16413871249801	5.81332445080216	5.33111968695968	GeneID:68229,Genbank:XM_011247332.2,MGI:MGI:2147611	expressed sequence AI846148		GO:0006355,GO:0045892,GO:0003674,GO:0005575,GO:0006351	regulation of transcription, DNA-templated|negative regulation of transcription, DNA-templated|molecular_function|cellular_component|transcription, DNA-templated
AI987944	259.013183729531	267.422024304488	248.502133010835	0.92925081117436	-0.105860052422642	0.565278192635552	0.969552326999871	4.43293136446069	4.38032361830762	3.981669578692	3.67902236444256	3.83623607107413	3.43150895861734	3.54578795282085	3.58253615535982	3.9379091203914	GeneID:233168,Genbank:XM_011250853.2,MGI:MGI:2142079	expressed sequence AI987944	zf-C2H2	GO:0003700,GO:0005575,GO:0006355	DNA binding transcription factor activity|cellular_component|regulation of transcription, DNA-templated
AK010878	43.8760969811468	46.0373325430798	41.1745525287307	0.894373115345057	-0.161051273143324	0.690255184346848	1	2.27186544281647	2.06446607199001	2.71942513136666	2.12700358499394	2.38645577137405	1.25556688879967	2.21680299270463	1.96733148708017	2.59588898774725	GeneID:100233175,Genbank:NM_001142938.1,MGI:MGI:4845848	cDNA sequence AK010878		GO:0000408,GO:0005634	EKC/KEOPS complex|nucleus
AU015228	0	0	0					0	0	0	0	0	0	0	0	0	GeneID:99169,Genbank:NM_001033197.2,MGI:MGI:2139152	expressed sequence AU015228
AU018091	9.88575100008439	9.3338841957096	10.5755845055529	1.13303146726569	0.18018792915291	0.801458112790743	1	0.147656852368898	0.157161266748715	0.124602117570555	0.180400581421332	0.168671557384563	0.163207777401583	0.179609608105174	0.0837855766660494	0.253625853745191	GeneID:245128,Genbank:XM_006539984.2,MGI:MGI:2142124	expressed sequence AU018091		GO:0097638,GO:1903352,GO:0000064,GO:0015181,GO:0015189	L-arginine import across plasma membrane|L-ornithine transmembrane transport|L-ornithine transmembrane transporter activity|arginine transmembrane transporter activity|L-lysine transmembrane transporter activity
AU019823	513.181793346342	514.791828761372	511.169249077555	0.992963020231821	-0.010188104748606	0.924696996142751	1	7.16486435613005	7.24468338244298	7.28301210932308	7.36498537540981	7.80027140218586	7.31265850475148	6.45687950538742	7.28930817852172	6.96342005514391	GeneID:270156,Genbank:NM_212449.2,MGI:MGI:2143205	expressed sequence AU019823		GO:0003674,GO:0005575,GO:0008150	molecular_function|cellular_component|biological_process
AU021092	1622.32099342018	1693.78357090694	1532.99277156174	0.90507004430377	-0.143898646714382	0.378467905658247	0.870072624367503	65.504954728691	75.6510385058728	71.58169150647	77.4383813257531	66.493540712564	45.5841912882262	61.5581996845798	63.5222344388336	79.1167734625713	GeneID:239691,Genbank:XM_006522106.1,MGI:MGI:2146559	expressed sequence AU021092		GO:0016020,GO:0042803,GO:0005576,GO:0005829,GO:0008150	membrane|protein homodimerization activity|extracellular region|cytosol|biological_process
AU022252	311.91120176529	319.801079236297	302.04885492653	0.944489792366679	-0.082392890207598	0.637979403520565	0.991890914970372	3.07496493887896	3.62293732971491	2.86196511509675	3.43457625943806	3.34729901777113	2.66573655682361	3.45435413191553	2.98675701729125	2.78587860376796	GeneID:230696,Genbank:XM_006503016.3,MGI:MGI:2140466	expressed sequence AU022252		GO:0005575,GO:0008150,GO:0042802	cellular_component|biological_process|identical protein binding
AU022751	0	0	0					0	0	0	0	0	0	0	0	0	GeneID:102991,Genbank:NM_001033211.3,MGI:MGI:2147968	expressed sequence AU022751		GO:0003674,GO:0005575,GO:0008150	molecular_function|cellular_component|biological_process
AU040320	1152.36901782387	1156.26952283004	1147.49338656614	0.992409956251015	-0.01099188589451	0.911436934770622	1	12.9436101392627	13.0299878090011	12.3578339270362	11.214913829195	12.3126590272231	11.7150769877762	13.157157377439	11.0080247657489	11.2591105731074	GeneID:100317,Genbank:NM_001035525.1,MGI:MGI:2140475	expressed sequence AU040320		GO:0008150,GO:0016020,GO:0016021,GO:0031410,GO:0003674,GO:0005794,GO:0005886	biological_process|membrane|integral component of membrane|cytoplasmic vesicle|molecular_function|Golgi apparatus|plasma membrane
AU041133	52.3388010229658	52.7900220607543	51.7747747257302	0.9807681964244	-0.0280158976742467	0.965409446496887	1	1.11118228081104	1.13843468852144	1.32379106229856	1.15794708811331	1.11999450974032	0.915136699710114	1.16877167989533	0.845642672191188	1.50446157526817	GeneID:216177,Genbank:NM_001163064.1,MGI:MGI:2143755	expressed sequence AU041133	zf-C2H2	GO:0005634,GO:0008150,GO:0043565,GO:0003674,GO:0003700,GO:0005575	nucleus|biological_process|sequence-specific DNA binding|molecular_function|DNA binding transcription factor activity|cellular_component
AV320801	1.06800738908035	0.877448033913081	1.30620658303945	1.48864266891598	0.573997493577407	0.861325128673595	1	0	0.0385825652285832	0	0.0270647295338746	0	0	0.0323352758184198	0.0301679822107916	0.0152201618871278	GeneID:331531,Genbank:XM_006528574.3,MGI:MGI:3035227	expressed sequence AV320801		GO:0003674,GO:0005575,GO:0008150	molecular_function|cellular_component|biological_process
AW146154	152.92201885244	170.936846478457	130.403484319919	0.762875219745871	-0.390480994020966	0.0690582907643516	0.491535000223858	2.97798460916621	3.34060993384604	2.89102666059755	3.06794697372599	2.352441590485	1.59931819473479	2.44973604272068	1.92466596798113	2.67030623288781	GeneID:101835,Genbank:NM_001033530.3,MGI:MGI:2142212	expressed sequence AW146154	zf-C2H2	GO:0003700,GO:0005575,GO:0006355	DNA binding transcription factor activity|cellular_component|regulation of transcription, DNA-templated
AW209491	189.284212886375	200.593550560705	175.147540793462	0.873146421227823	-0.195704489753891	0.361961160975755	0.857305428755952	5.19141931863086	5.83027125405713	6.19422810616746	5.4588342025244	6.27052981523521	3.70002169667638	5.15539060401458	5.07062192349205	5.61341840134883	GeneID:105351,Genbank:NM_001104646.1,MGI:MGI:2145422	expressed sequence AW209491		GO:0003674,GO:0005575,GO:0008150	molecular_function|cellular_component|biological_process
AW549877	1739.39172261607	1946.59492408812	1480.38772077602	0.76050117179336	-0.394977624006404	0.00975757916272972	0.174658963795625	24.5631607880937	23.0029193180672	22.4723313490361	21.6904908750227	20.0771572851097	13.8994557470216	16.8190690569578	17.3174305531517	17.4737637172019	GeneID:106064,Genbank:NM_145930.2,MGI:MGI:2146232	expressed sequence AW549877		GO:0008150,GO:0003674,GO:0005654,GO:0005829	biological_process|molecular_function|nucleoplasm|cytosol
AW551984	39.9352612635316	38.4267755052825	41.8208684613431	1.0883262493777	0.122111100525971	0.684185140155246	1	0.377405978599008	0.34920419566114	0.492646966695418	0.551156030353522	0.533509591865451	0.221612862286215	0.839248594222633	0.349337298321306	0.559123563151544	GeneID:244810,Genbank:NM_178737.5,MGI:MGI:2143322	expressed sequence AW551984		GO:0060923,GO:0003674,GO:0005575,GO:0055007	cardiac muscle cell fate commitment|molecular_function|cellular_component|cardiac muscle cell differentiation
AW554918	335.573126925117	344.373851964908	324.572220625379	0.942499608415256	-0.0854360759092283	0.621944461503179	0.991890914970372	2.11221373623606	2.09869365039088	1.86656191931321	1.80162189893416	1.96363015493939	1.72616401165388	1.83267202356368	1.57213104006907	1.9973780772529	GeneID:225289,Genbank:XM_006525833.3,MGI:MGI:2147376	expressed sequence AW554918		GO:0003674,GO:0005575,GO:0008150	molecular_function|cellular_component|biological_process
AY074887	0.103174672738433	0.18571441092918	0	0	-Inf	1	1	0	0	0.0766276735692336	0	0	0	0	0	0	GeneID:246735,Genbank:NM_145229.2,MGI:MGI:3575512	cDNA sequence AY074887		GO:0007050,GO:0008285,GO:0097190,GO:0003674,GO:0005615,GO:0005737	cell cycle arrest|negative regulation of cell proliferation|apoptotic signaling pathway|molecular_function|extracellular space|cytoplasm
AY358078	0.946705922929817	1.2952259250287	0.511055920306218	0.394568940005502	-1.34165070158232	0.733148060266072	1	0.11784249819448	0.068415171562069	0.0372910854946784	0.0359936820563438	0	0	0	0	0.0809658440703334	GeneID:278676,Genbank:NM_194347.1,MGI:MGI:2682312	cDNA sequence AY358078		GO:0003674,GO:0005575,GO:0008150	molecular_function|cellular_component|biological_process
AY761184	0.113567982290271	0	0.255527960153109	Inf	Inf	0.868249186331108	1	0	0	0	0	0	0	0	0	0.118291098186757	GeneID:382000,Genbank:NM_001007582.3,MGI:MGI:3611585	cDNA sequence AY761184		GO:0005615,GO:0008150,GO:0019731,GO:0050829,GO:0050830,GO:0051673,GO:0061844,GO:0071222,GO:0002227,GO:0003674,GO:0005575	extracellular space|biological_process|antibacterial humoral response|defense response to Gram-negative bacterium|defense response to Gram-positive bacterium|membrane disruption in other organism|antimicrobial humoral immune response mediated by antimicrobial peptide|cellular response to lipopolysaccharide|innate immune response in mucosa|molecular_function|cellular_component
AY761185	0	0	0					0	0	0	0	0	0	0	0	0	GeneID:100503970,Genbank:NM_001012640.2,MGI:MGI:3630303	cDNA sequence AY761185		GO:0005615,GO:0008150,GO:0019731,GO:0050829,GO:0050830,GO:0051673,GO:0061844,GO:0071222,GO:0002227,GO:0003674,GO:0005575	extracellular space|biological_process|antibacterial humoral response|defense response to Gram-negative bacterium|defense response to Gram-positive bacterium|membrane disruption in other organism|antimicrobial humoral immune response mediated by antimicrobial peptide|cellular response to lipopolysaccharide|innate immune response in mucosa|molecular_function|cellular_component
Aaas	307.142796103229	313.563746545788	299.11660805003	0.953925992226754	-0.0680507519155883	0.692051195871012	1	9.60701881756406	10.980691546041	10.5904423983629	9.32430604292429	9.90936111552954	8.62778383025158	10.1714028794415	9.07004704371952	9.11935778972797	GeneID:223921,Genbank:NM_153416.2,MGI:MGI:2443767	achalasia, adrenocortical insufficiency, alacrimia		GO:0005643,GO:0005654,GO:0005813,GO:0005829,GO:0006913,GO:0007612,GO:0009566,GO:0015031,GO:0031965,GO:0051028,GO:0003674,GO:0005634	nuclear pore|nucleoplasm|centrosome|cytosol|nucleocytoplasmic transport|learning|fertilization|protein transport|nuclear membrane|mRNA transport|molecular_function|nucleus	mmu03013	RNA transport
Aacs	710.867005206838	651.465580617556	785.11878594344	1.20515773864705	0.269221987841448	0.433847427311743	0.906476746524639	12.5883865263206	11.8446002789854	11.5901469390843	13.1259758687615	10.7849858961266	9.51601300371014	25.5626303881216	10.4559963506245	10.7740710293012	GeneID:78894,Genbank:NM_030210.1,MGI:MGI:1926144	acetoacetyl-CoA synthetase		GO:0034201,GO:0005524,GO:0042493,GO:0005623,GO:0045471,GO:0005737,GO:0005829,GO:0006629,GO:0006631,GO:0007584,GO:0047760,GO:0008152,GO:0071333,GO:0010243,GO:0014070,GO:0016874,GO:0000166,GO:0030729,GO:0001889,GO:0032024,GO:0003824	response to oleic acid|ATP binding|response to drug|cell|response to ethanol|cytoplasm|cytosol|lipid metabolic process|fatty acid metabolic process|response to nutrient|butyrate-CoA ligase activity|metabolic process|cellular response to glucose stimulus|response to organonitrogen compound|response to organic cyclic compound|ligase activity|nucleotide binding|acetoacetate-CoA ligase activity|liver…	mmu00650,mmu00280	Butanoate metabolism|Valine, leucine and isoleucine degradation
Aadac	3.12840252815848	2.61063508340432	3.77561183410117	1.44624266260059	0.532309639950501	0.755992136155619	1	0.0443503065075051	0.0772446411531552	0.336830144715457	0.0406389254129199	0.0911921341161053	0.392169538279743	0.097105781940015	0	0.137122602225762	GeneID:67758,Genbank:NM_023383.1,MGI:MGI:1915008	arylacetamide deacetylase (esterase)		GO:0017171,GO:0005789,GO:0019213,GO:0008152,GO:0009056,GO:0010898,GO:0043231,GO:0016020,GO:0052689,GO:0016021,GO:0016298,GO:0016787,GO:0004806,GO:0005783	serine hydrolase activity|endoplasmic reticulum membrane|deacetylase activity|metabolic process|catabolic process|positive regulation of triglyceride catabolic process|intracellular membrane-bounded organelle|membrane|carboxylic ester hydrolase activity|integral component of membrane|lipase activity|hydrolase activity|triglyceride lipase activity|endoplasmic reticulum
Aadacl2	0	0	0					0	0	0	0	0	0	0	0	0	GeneID:639634,Genbank:NM_001128091.1,MGI:MGI:3646333	arylacetamide deacetylase-like 2		GO:0005575,GO:0009056,GO:0016787	cellular_component|catabolic process|hydrolase activity
Aadacl3	0	0	0					0	0	0	0	0	0	0	0	0	GeneID:230883,Genbank:NM_001085503.2,MGI:MGI:2685281	arylacetamide deacetylase-like 3		GO:0016020,GO:0016021,GO:0016787,GO:0052689,GO:0005575,GO:0008152,GO:0009056	membrane|integral component of membrane|hydrolase activity|carboxylic ester hydrolase activity|cellular_component|metabolic process|catabolic process
Aadat	0	0	0					0	0	0	0	0	0	0	0	0	GeneID:23923,Genbank:XM_006509397.3,MGI:MGI:1345167	aminoadipate aminotransferase		GO:0006103,GO:0006536,GO:0008483,GO:0009058,GO:0016212,GO:0016740,GO:0019441,GO:0030170,GO:0042803,GO:0047536,GO:0070189,GO:0003824,GO:0005739	2-oxoglutarate metabolic process|glutamate metabolic process|transaminase activity|biosynthetic process|kynurenine-oxoglutarate transaminase activity|transferase activity|tryptophan catabolic process to kynurenine|pyridoxal phosphate binding|protein homodimerization activity|2-aminoadipate transaminase activity|kynurenine metabolic process|catalytic activity|mitochondrion	mmu00310,mmu00380	Lysine degradation|Tryptophan metabolism
Aaed1	512.349981004333	560.340936769901	452.361286297373	0.807296516483376	-0.30882942846101	0.0752744229987002	0.5075779349131	36.5472989796507	38.9226369334889	32.0615862337642	30.4592090737358	30.3504685046914	17.8814381191246	29.8624256201828	29.3684996451869	28.1732399488007	GeneID:66129,Genbank:NM_025370.2,MGI:MGI:1913379	AhpC/TSA antioxidant enzyme domain containing 1		GO:0005575,GO:0016209,GO:0055114	cellular_component|antioxidant activity|oxidation-reduction process
Aagab	545.324309272918	543.045715210083	548.172551851461	1.00944089327617	0.0135564376888591	0.936408404735418	1	11.6085370394077	12.0248946154618	12.6332715672182	12.0740021017126	11.8226535439117	10.592298307161	12.6370184763	10.9002014510165	12.6371704514505	GeneID:66939,Genbank:XM_006511371.2,MGI:MGI:1914189	alpha- and gamma-adaptin binding protein		GO:0008150,GO:0015031,GO:0016607,GO:0003674,GO:0005737,GO:0005829	biological_process|protein transport|nuclear speck|molecular_function|cytoplasm|cytosol
Aak1	181.502119911875	171.448970761366	194.068556350011	1.13193188321981	0.178787143065743	0.438739022825868	0.908015563214925	0.587836330371978	0.417940561017836	0.512228829851441	0.460579850498508	0.499244106200383	0.671718169270333	0.593796883309478	0.452479427579228	0.418517171574701	GeneID:269774,Genbank:XM_006506191.1,MGI:MGI:1098687	AP2 associated kinase 1		GO:0050821,GO:0005634,GO:0071439,GO:0005737,GO:2000369,GO:0006468,GO:0030100,GO:0031252,GO:0032880,GO:0035612,GO:0043195,GO:0045747,GO:0004674,GO:0046777,GO:0005112	protein stabilization|nucleus|clathrin complex|cytoplasm|regulation of clathrin-dependent endocytosis|protein phosphorylation|regulation of endocytosis|cell leading edge|regulation of protein localization|AP-2 adaptor complex binding|terminal bouton|positive regulation of Notch signaling pathway|protein serine/threonine kinase activity|protein autophosphorylation|Notch binding
Aamdc	338.009899652688	340.674072323732	334.679683813883	0.982404330130083	-0.0256111752181236	0.92779332781783	1	15.1692311670826	21.4977658789619	22.2857148687881	21.5103670151935	19.4496783252095	13.1967020332331	23.6786837620062	18.0856598559994	21.2210663581268	GeneID:66273,Genbank:XM_006508115.2,MGI:MGI:1913523	adipogenesis associated Mth938 domain containing		GO:0043066,GO:0045600,GO:0045944,GO:0003674,GO:0005737	negative regulation of apoptotic process|positive regulation of fat cell differentiation|positive regulation of transcription by RNA polymerase II|molecular_function|cytoplasm
Aamp	2531.59014073983	2528.05626326163	2536.00748758758	1.00314519278764	0.0045304332232293	0.974056735846028	1	62.8871858203362	70.4729217009727	72.4801962170255	72.0183129039603	70.3616386614793	59.7812861562278	73.8570813212542	63.7615751057029	71.7896896027228	GeneID:227290,Genbank:NM_146110.3,MGI:MGI:107809	angio-associated migratory protein		GO:0015630,GO:0030687,GO:0042273,GO:0045171,GO:0051082,GO:0005829,GO:0008201,GO:0009986	microtubule cytoskeleton|preribosome, large subunit precursor|ribosomal large subunit biogenesis|intercellular bridge|unfolded protein binding|cytosol|heparin binding|cell surface
Aanat	0.862180494669695	0.927231073128428	0.780867271596278	0.842149593802625	-0.247851568165989	1	1	0	0.0183268363865388	0.039957664765475	0.0192837438519686	0.0216359775478988	0	0.0230390322387934	0.0214948256089359	0.0216888702212609	GeneID:11298,Genbank:XM_017314224.1,MGI:MGI:1328365	arylalkylamine N-acetyltransferase		GO:0030187,GO:0005737,GO:0032868,GO:0005829,GO:0006474,GO:0007623,GO:0008080,GO:0034695,GO:0009416,GO:0046688,GO:0009648,GO:0048471,GO:0010043,GO:0048511,GO:0014070,GO:0004059,GO:0071320,GO:0016740,GO:0071889,GO:0016746,GO:0004060	melatonin biosynthetic process|cytoplasm|response to insulin|cytosol|N-terminal protein amino acid acetylation|circadian rhythm|N-acetyltransferase activity|response to prostaglandin E|response to light stimulus|response to copper ion|photoperiodism|perinuclear region of cytoplasm|response to zinc ion|rhythmic process|response to organic cyclic compound|aralkylamine N-acetyltransferase activity|c…	mmu00380	Tryptophan metabolism
Aar2	626.232525728474	590.432679107051	670.982334005253	1.13642479108714	0.184502209350723	0.265283008539846	0.773919152608161	8.75029110563048	9.00689492689999	9.98342803034413	9.62164518586704	9.98483720775879	10.5083389995877	9.26877356358706	10.7087634545749	10.7404417447042	GeneID:68295,Genbank:XM_006500097.3,MGI:MGI:1915545	AAR2 splicing factor homolog		GO:0005681,GO:0006397,GO:0008380,GO:0000244,GO:0003674,GO:0005575	spliceosomal complex|mRNA processing|RNA splicing|spliceosomal tri-snRNP complex assembly|molecular_function|cellular_component
Aard	174.626282367454	199.795834338957	143.164342403076	0.71655318979371	-0.480854295070622	0.044710481956246	0.403863905240234	7.4078172195874	9.34293417817139	8.08342372518177	9.44065149495923	8.97275126742554	2.44698663684786	6.47849724570577	7.34879066365802	7.94165013790914	GeneID:239435,Genbank:NM_175503.3,MGI:MGI:2181621	alanine and arginine rich domain containing protein		GO:0003674,GO:0005575,GO:0008150	molecular_function|cellular_component|biological_process
Aars	1626.93034152069	1353.43672372359	1968.79736376707	1.45466524533966	0.540687191309911	0.0692450958816967	0.491535000223858	17.8458016158416	16.5461512633274	19.0349375261792	17.4576190672234	18.4137424130348	35.1069949103315	20.4171435109701	21.830465489224	20.9448758032371	GeneID:234734,Genbank:XM_006530921.2,MGI:MGI:2384560	alanyl-tRNA synthetase		GO:0016597,GO:0005829,GO:0002161,GO:0016874,GO:0006400,GO:0021680,GO:0002196,GO:0043039,GO:0003676,GO:0003723,GO:0004812,GO:0004813,GO:0006412,GO:0043524,GO:0006419,GO:0046872,GO:0005515,GO:0050885,GO:0005524,GO:0000049,GO:0050905,GO:0005737,GO:0140018,GO:0005739,GO:0000166	amino acid binding|cytosol|aminoacyl-tRNA editing activity|ligase activity|tRNA modification|cerebellar Purkinje cell layer development|Ser-tRNA(Ala) hydrolase activity|tRNA aminoacylation|nucleic acid binding|RNA binding|aminoacyl-tRNA ligase activity|alanine-tRNA ligase activity|translation|negative regulation of neuron apoptotic process|alanyl-tRNA aminoacylation|metal ion binding|protein bind…	mmu00970	Aminoacyl-tRNA biosynthesis
Aars2	193.195776462717	177.3706327897	212.977206053988	1.20074672286085	0.263931871103867	0.189034255076528	0.695310981681085	2.53188073326669	2.7036030100249	2.60393230441333	2.87238656847117	2.88189175519967	2.99842859953118	3.87721864891533	2.83230453155056	2.85787317047838	GeneID:224805,Genbank:NM_198608.2,MGI:MGI:2681839	alanyl-tRNA synthetase 2, mitochondrial		GO:0016874,GO:0003723,GO:0033108,GO:0004812,GO:0043039,GO:0004813,GO:0005524,GO:0005737,GO:0005739,GO:0046872,GO:0070143,GO:0006400,GO:0006412,GO:0000049,GO:0006419,GO:0000166,GO:0016597,GO:0003676	ligase activity|RNA binding|mitochondrial respiratory chain complex assembly|aminoacyl-tRNA ligase activity|tRNA aminoacylation|alanine-tRNA ligase activity|ATP binding|cytoplasm|mitochondrion|metal ion binding|mitochondrial alanyl-tRNA aminoacylation|tRNA modification|translation|tRNA binding|alanyl-tRNA aminoacylation|nucleotide binding|amino acid binding|nucleic acid binding	mmu00970	Aminoacyl-tRNA biosynthesis
Aarsd1	339.914502769422	317.82431246911	367.527240644812	1.15638491526835	0.209621694479749	0.224806780993498	0.731092996023924	11.3056539983398	11.8993530538313	12.0834793272189	12.1776276366165	13.0472565897506	11.710149156647	15.5736644147241	12.3121183289321	14.3909261655774	GeneID:69684,Genbank:XM_006534121.2,MGI:MGI:1916934	alanyl-tRNA synthetase domain containing 1		GO:0002196,GO:0003676,GO:0004812,GO:0004813,GO:0005515,GO:0005524,GO:0005737,GO:0006412,GO:0006419,GO:0006450,GO:0000166,GO:0043039,GO:0002161,GO:0046872	Ser-tRNA(Ala) hydrolase activity|nucleic acid binding|aminoacyl-tRNA ligase activity|alanine-tRNA ligase activity|protein binding|ATP binding|cytoplasm|translation|alanyl-tRNA aminoacylation|regulation of translational fidelity|nucleotide binding|tRNA aminoacylation|aminoacyl-tRNA editing activity|metal ion binding
Aasdh	276.637374680389	308.593791050871	236.691854217286	0.767001349610005	-0.382698978601203	0.0393239558576764	0.380450525167167	2.48696647798826	2.64071552692348	2.25053496527096	2.05229662964648	1.98864022626076	1.28602985943737	2.4041924932067	1.5374547153019	1.55882846064657	GeneID:231326,Genbank:XM_006534859.3,MGI:MGI:2442517	aminoadipate-semialdehyde dehydrogenase		GO:0004043,GO:0005524,GO:0005575,GO:0006629,GO:0006631,GO:0008152,GO:0016491,GO:0016874,GO:0019482,GO:0043041,GO:0055114,GO:0000166,GO:0003674,GO:0003824	L-aminoadipate-semialdehyde dehydrogenase activity|ATP binding|cellular_component|lipid metabolic process|fatty acid metabolic process|metabolic process|oxidoreductase activity|ligase activity|beta-alanine metabolic process|amino acid activation for nonribosomal peptide biosynthetic process|oxidation-reduction process|nucleotide binding|molecular_function|catalytic activity
Aasdhppt	301.390764897857	302.521270678232	299.977632672389	0.991591870548009	-0.0121816511837332	0.982269055460296	1	5.0382921587456	6.39284173324146	5.77332759104495	6.85287119480143	6.21172922062685	4.52474346566656	5.83890140192607	6.35211901976664	6.47031212647043	GeneID:67618,Genbank:NM_001326359.1,MGI:MGI:1914868	aminoadipate-semialdehyde dehydrogenase-phosphopantetheinyl transferase		GO:0008897,GO:0016740,GO:0019878,GO:0046872,GO:0000287,GO:0005737,GO:0005829	holo-[acyl-carrier-protein] synthase activity|transferase activity|lysine biosynthetic process via aminoadipic acid|metal ion binding|magnesium ion binding|cytoplasm|cytosol	mmu00770	Pantothenate and CoA biosynthesis
Aass	153.89935244196	143.073202940569	167.432039318698	1.17025435845067	0.226822138178226	0.230167247234317	0.737462202850387	2.12438088004255	2.37665543836587	1.9726087467266	2.27340802958415	2.53477665845072	1.55969777798544	2.6652008169913	2.66078179550809	3.37198347979002	GeneID:30956,Genbank:NM_013930.4,MGI:MGI:1353573	aminoadipate-semialdehyde synthase		GO:0005739,GO:0006091,GO:0008152,GO:0016491,GO:0019477,GO:0019878,GO:0043231,GO:0047130,GO:0047131,GO:0003824,GO:0055114,GO:0004753,GO:0005737	mitochondrion|generation of precursor metabolites and energy|metabolic process|oxidoreductase activity|L-lysine catabolic process|lysine biosynthetic process via aminoadipic acid|intracellular membrane-bounded organelle|saccharopine dehydrogenase (NADP+, L-lysine-forming) activity|saccharopine dehydrogenase (NAD+, L-glutamate-forming) activity|catalytic activity|oxidation-reduction process|saccha…	mmu00310	Lysine degradation
Aatf	326.248285038156	309.725605328885	346.901634674745	1.12002891819804	0.163535981927803	0.385048934367491	0.87571439622552	7.86826402000806	7.03504469399008	7.75785051574605	7.12424501150448	7.00910608045203	8.309830002845	8.43492900814183	7.70264189897824	7.12249085908871	GeneID:56321,Genbank:NM_019816.1,MGI:MGI:1929608	apoptosis antagonizing transcription factor		GO:0042985,GO:0005634,GO:0043066,GO:0005730,GO:0043522,GO:0005737,GO:0005794,GO:0006357,GO:0045893,GO:0007155,GO:0045944,GO:0007346,GO:0048156,GO:0019904,GO:2000378,GO:0032929,GO:0003700,GO:0040016,GO:0005515,GO:0042254	negative regulation of amyloid precursor protein biosynthetic process|nucleus|negative regulation of apoptotic process|nucleolus|leucine zipper domain binding|cytoplasm|Golgi apparatus|regulation of transcription by RNA polymerase II|positive regulation of transcription, DNA-templated|cell adhesion|positive regulation of transcription by RNA polymerase II|regulation of mitotic cell cycle|tau prot…
Aatk	493.49471590296	498.29800788616	487.49060092396	0.97831135828127	-0.0316344031657558	0.845167747034681	1	4.97639085871972	4.31156325811288	3.94496349663664	4.04036379609643	4.18516892521321	3.90086083388646	4.30832620934423	3.69107775976812	4.23028923614343	GeneID:11302,Genbank:XM_006531991.2,MGI:MGI:1197518	apoptosis-associated tyrosine kinase		GO:0051402,GO:0030517,GO:0004713,GO:0055037,GO:0005515,GO:0032482,GO:0005524,GO:0005737,GO:0005783,GO:0006468,GO:0006915,GO:0038083,GO:0007420,GO:0016020,GO:0042995,GO:0016021,GO:0044295,GO:0016301,GO:0000166,GO:0046777,GO:0016310,GO:0004672,GO:0048471,GO:0016740,GO:0004674	neuron apoptotic process|negative regulation of axon extension|protein tyrosine kinase activity|recycling endosome|protein binding|Rab protein signal transduction|ATP binding|cytoplasm|endoplasmic reticulum|protein phosphorylation|apoptotic process|peptidyl-tyrosine autophosphorylation|brain development|membrane|cell projection|integral component of membrane|axonal growth cone|kinase activity|nuc…
Abat	179.003998668984	189.166722480192	166.300593904974	0.879121822932613	-0.185864996455188	0.45970181419546	0.92271123043006	2.48818995270989	2.55492149046239	1.99784014329449	2.88115605026248	1.98537629003597	1.32723080526846	3.11697830252236	1.63104276039437	2.07953505224778	GeneID:268860,Genbank:NM_172961.3,MGI:MGI:2443582	4-aminobutyrate aminotransferase		GO:0007568,GO:0007620,GO:0007626,GO:0008483,GO:0009448,GO:0009449,GO:0009450,GO:0042493,GO:0010039,GO:0042803,GO:0014053,GO:0043005,GO:0016740,GO:0045471,GO:0045776,GO:0045964,GO:0046872,GO:0047298,GO:0048148,GO:0051536,GO:0001666,GO:0003824,GO:0003867,GO:0005739,GO:0005759,GO:0030170,GO:0031652,GO:0032024,GO:0032144,GO:0033602,GO:0035094,GO:0070474,GO:0035640,GO:0090331,GO:0042135,GO:0097151,GO:…	aging|copulation|locomotory behavior|transaminase activity|gamma-aminobutyric acid metabolic process|gamma-aminobutyric acid biosynthetic process|gamma-aminobutyric acid catabolic process|response to drug|response to iron ion|protein homodimerization activity|negative regulation of gamma-aminobutyric acid secretion|neuron projection|transferase activity|response to ethanol|negative regulation of …	mmu00640,mmu00650,mmu00250,mmu00280,mmu00410,mmu04727	Propanoate metabolism|Butanoate metabolism|Alanine, aspartate and glutamate metabolism|Valine, leucine and isoleucine degradation|beta-Alanine metabolism|GABAergic synapse
Abca1	2179.22210993477	2298.79326133937	2029.75817067902	0.882966817771337	-0.179568873022961	0.344822325918159	0.843500229867653	12.4986951591288	15.3246571341502	12.2538528196109	11.7475764973045	11.9471487321854	6.4735363079806	14.023342712826	10.7830986266876	12.5439819057793	GeneID:11303,Genbank:NM_013454.3,MGI:MGI:99607	ATP-binding cassette, sub-family A (ABC1), member 1		GO:0005886,GO:0005887,GO:0006497,GO:0006869,GO:0006911,GO:0016197,GO:0007040,GO:0016887,GO:0007186,GO:0017127,GO:0007189,GO:0019905,GO:0030139,GO:0034364,GO:0030301,GO:0034380,GO:0031267,GO:0042157,GO:0032367,GO:0042158,GO:0042626,GO:0000166,GO:0055091,GO:0042632,GO:0002790,GO:0060155,GO:0043231,GO:0005102,GO:0071222,GO:0005515,GO:0071300,GO:0005524,GO:0071403,GO:0005548,GO:0090554,GO:0090556,GO:…	plasma membrane|integral component of plasma membrane|protein lipidation|lipid transport|phagocytosis, engulfment|endosomal transport|lysosome organization|ATPase activity|G-protein coupled receptor signaling pathway|cholesterol transporter activity|adenylate cyclase-activating G-protein coupled receptor signaling pathway|syntaxin binding|endocytic vesicle|high-density lipoprotein particle|choles…	mmu02010,mmu04975,mmu04979	ABC transporters|Fat digestion and absorption|Cholesterol metabolism
Abca12	2.6520727054436	1.67143609008673	3.8778684746397	2.32008181326184	1.21417568013993	0.320231561198515	0.820389838561958	0.00689526572398313	0.00600471979167264	0.0196379704100896	0.018954740893062	0.00708894758778327	0	0.0301946129593607	0.00704269967987122	0.0710627767552308	GeneID:74591,Genbank:NM_175210.3,MGI:MGI:2676312	ATP-binding cassette, sub-family A (ABC1), member 12		GO:0055088,GO:0034191,GO:0005737,GO:0061436,GO:0035627,GO:0005743,GO:0072659,GO:0042626,GO:0005829,GO:0097209,GO:0005886,GO:0006869,GO:0010875,GO:0043129,GO:2000010,GO:0043231,GO:0030216,GO:0045055,GO:0031424,GO:0005102,GO:0048286,GO:0032940,GO:0005319,GO:0033700,GO:0005515	lipid homeostasis|apolipoprotein A-I receptor binding|cytoplasm|establishment of skin barrier|ceramide transport|mitochondrial inner membrane|protein localization to plasma membrane|ATPase activity, coupled to transmembrane movement of substances|cytosol|epidermal lamellar body|plasma membrane|lipid transport|positive regulation of cholesterol efflux|surfactant homeostasis|positive regulation of …	mmu02010	ABC transporters
Abca13	12.1422535604561	9.43891480958435	15.5214269990457	1.64440799733515	0.717568293365564	0.270493753880277	0.779332503695263	0.0172807276786244	0.0361172775617643	0.0328107653765282	0.047503856806069	0.0319790302293334	0.0916833572780466	0.0529710432287056	0.0211802671853905	0.039181032220847	GeneID:268379,Genbank:NM_178259.3,MGI:MGI:2388707	ATP-binding cassette, sub-family A (ABC1), member 13		GO:0016020,GO:0016021,GO:0016887,GO:0042626,GO:0043231,GO:0055085,GO:0000166,GO:0005524,GO:0006869	membrane|integral component of membrane|ATPase activity|ATPase activity, coupled to transmembrane movement of substances|intracellular membrane-bounded organelle|transmembrane transport|nucleotide binding|ATP binding|lipid transport	mmu02010	ABC transporters
Abca14	10.2398792815793	13.4424096836149	6.23671627903485	0.463958205844362	-1.10793324413966	0.113228895719421	0.58267804229809	0.106581506471016	0.160318820478767	0.119579535168061	0.106540812732031	0.169343623694588	0	0.0742515762968644	0.0791712165261768	0.0898716768260016	GeneID:67928,Genbank:XM_017312273.1,MGI:MGI:2388708	ATP-binding cassette, sub-family A (ABC1), member 14		GO:0006869,GO:0042626,GO:0043231	lipid transport|ATPase activity, coupled to transmembrane movement of substances|intracellular membrane-bounded organelle	mmu02010	ABC transporters
Abca15	0	0	0					0	0	0	0	0	0	0	0	0	GeneID:320631,Genbank:XM_006507945.3,MGI:MGI:2388709	ATP-binding cassette, sub-family A (ABC1), member 15		GO:0043231,GO:0002244,GO:0006869,GO:0042626	intracellular membrane-bounded organelle|hematopoietic progenitor cell differentiation|lipid transport|ATPase activity, coupled to transmembrane movement of substances
Abca16	0	0	0					0	0	0	0	0	0	0	0	0	GeneID:233810,Genbank:NM_001278943.1,MGI:MGI:2388711	ATP-binding cassette, sub-family A (ABC1), member 16		GO:0006869,GO:0042626,GO:0043231	lipid transport|ATPase activity, coupled to transmembrane movement of substances|intracellular membrane-bounded organelle
Abca17	57.1207321728278	46.3791769384873	70.5476762157535	1.52110668779916	0.60512134475266	0.0282704562525914	0.320817865913816	0.343319553844889	0.32289701754115	0.404151843297315	0.289422277611707	0.261192689471817	0.24286546184924	0.548744099881413	0.610149064476481	0.516585915747384	GeneID:381072,Genbank:XM_017317536.1,MGI:MGI:3625331	ATP-binding cassette, sub-family A (ABC1), member 17		GO:0005783,GO:0006629,GO:0006638,GO:0006869,GO:0016020,GO:0016021,GO:0016887,GO:0042626,GO:0043231,GO:0055085,GO:0000166,GO:0005524,GO:0005737	endoplasmic reticulum|lipid metabolic process|neutral lipid metabolic process|lipid transport|membrane|integral component of membrane|ATPase activity|ATPase activity, coupled to transmembrane movement of substances|intracellular membrane-bounded organelle|transmembrane transport|nucleotide binding|ATP binding|cytoplasm	mmu02010	ABC transporters
Abca2	1561.73047354331	1529.95781967405	1601.44629087989	1.04672577915977	0.0658835350446597	0.635142698754142	0.991890914970372	9.75058277002151	8.19878137212052	7.94079803987187	7.39096908776346	8.22675034560644	7.10053641376515	10.125927541835	8.35276743094859	7.93369000379365	GeneID:11305,Genbank:XM_006497612.1,MGI:MGI:99606	ATP-binding cassette, sub-family A (ABC1), member 2		GO:0055085,GO:0005765,GO:0005768,GO:0005815,GO:0006357,GO:0006869,GO:0008203,GO:0016020,GO:0016021,GO:0016887,GO:0031410,GO:0032383,GO:0000166,GO:0042626,GO:0005524,GO:0043231,GO:0005764	transmembrane transport|lysosomal membrane|endosome|microtubule organizing center|regulation of transcription by RNA polymerase II|lipid transport|cholesterol metabolic process|membrane|integral component of membrane|ATPase activity|cytoplasmic vesicle|regulation of intracellular cholesterol transport|nucleotide binding|ATPase activity, coupled to transmembrane movement of substances|ATP binding|…	mmu02010,mmu04142	ABC transporters|Lysosome
Abca3	10470.9913031372	10101.4987617722	10932.8569798434	1.08230048210443	0.114101094228403	0.420249412946273	0.901748947358276	100.767159618306	78.2101169674346	93.6336468739484	92.1347701895362	83.6674105946587	87.1269345012652	91.9584373869637	97.6108132984514	96.1542265133157	GeneID:27410,Genbank:NM_013855.3,MGI:MGI:1351617	ATP-binding cassette, sub-family A (ABC1), member 3		GO:0006810,GO:0006869,GO:0016020,GO:0016021,GO:0016887,GO:0042626,GO:0043231,GO:0055085,GO:0097208,GO:0097233,GO:0000166,GO:0005524,GO:0005886	transport|lipid transport|membrane|integral component of membrane|ATPase activity|ATPase activity, coupled to transmembrane movement of substances|intracellular membrane-bounded organelle|transmembrane transport|alveolar lamellar body|alveolar lamellar body membrane|nucleotide binding|ATP binding|plasma membrane	mmu02010	ABC transporters
Abca4	206.961717110838	200.610395945502	214.900868567509	1.07123495547005	0.0992749431278217	0.7281522433538	1	1.03542332693566	1.68650369710499	1.18321013498234	1.18889789568066	1.42591429310247	1.59660914985913	1.1335388604812	1.07714714966797	1.52161953898769	GeneID:11304,Genbank:XM_017319439.1,MGI:MGI:109424	ATP-binding cassette, sub-family A (ABC1), member 4		GO:0045332,GO:0005524,GO:0045494,GO:0005548,GO:0050896,GO:0005887,GO:0006649,GO:0006869,GO:0007601,GO:0055085,GO:0016020,GO:0090555,GO:0016021,GO:0016887,GO:0042626,GO:0000166,GO:0001750,GO:0043231,GO:0004012	phospholipid translocation|ATP binding|photoreceptor cell maintenance|phospholipid transporter activity|response to stimulus|integral component of plasma membrane|phospholipid transfer to membrane|lipid transport|visual perception|transmembrane transport|membrane|phosphatidylethanolamine-translocating ATPase activity|integral component of membrane|ATPase activity|ATPase activity, coupled to trans…	mmu02010	ABC transporters
Abca5	895.095264828389	934.147359258825	846.280146790345	0.905938595664183	-0.142514826881783	0.347507011773725	0.846377311815221	6.35500431631671	7.67301126561123	6.48755340535653	6.0202696689615	6.43365356834555	5.62097424137773	4.72421037829401	5.63346586088934	6.92843775042116	GeneID:217265,Genbank:NM_147219.2,MGI:MGI:2386607	ATP-binding cassette, sub-family A (ABC1), member 5		GO:0043691,GO:0005768,GO:0055085,GO:0005770,GO:0005794,GO:0006869,GO:0010745,GO:0016020,GO:0016021,GO:0016887,GO:0030301,GO:0033344,GO:0034375,GO:0000166,GO:0042626,GO:0005524,GO:0043231,GO:0005764	reverse cholesterol transport|endosome|transmembrane transport|late endosome|Golgi apparatus|lipid transport|negative regulation of macrophage derived foam cell differentiation|membrane|integral component of membrane|ATPase activity|cholesterol transport|cholesterol efflux|high-density lipoprotein particle remodeling|nucleotide binding|ATPase activity, coupled to transmembrane movement of substan…	mmu02010	ABC transporters
Abca6	198.287912833346	229.378231685824	159.42501426775	0.695031141778581	-0.524850473766357	0.0486838213128411	0.419689710538171	2.07405431155329	1.96135387146608	1.5765487191381	1.32577175922959	1.38490409042719	0.661749567387838	1.77121573369946	0.924525764818325	1.15323537104576	GeneID:76184,Genbank:XM_006534413.1,MGI:MGI:1923434	ATP-binding cassette, sub-family A (ABC1), member 6		GO:0006869,GO:0016020,GO:0016021,GO:0016887,GO:0042626,GO:0043231,GO:0055085,GO:0000166,GO:0005524,GO:0005654	lipid transport|membrane|integral component of membrane|ATPase activity|ATPase activity, coupled to transmembrane movement of substances|intracellular membrane-bounded organelle|transmembrane transport|nucleotide binding|ATP binding|nucleoplasm	mmu02010	ABC transporters
Abca7	1402.4581676583	1319.10134104569	1506.65420092405	1.1421822979345	0.191792930330247	0.225042969414474	0.731379569833314	12.8380849963776	10.0339063167637	11.7202587912165	11.1024293614621	11.2957088534424	13.5238293059527	13.143660519911	11.0398969894183	12.1283815717447	GeneID:27403,Genbank:XM_006513714.2,MGI:MGI:1351646	ATP-binding cassette, sub-family A (ABC1), member 7		GO:0006869,GO:0006909,GO:0007613,GO:0009986,GO:0010875,GO:0016020,GO:0016021,GO:0038027,GO:0016324,GO:0042626,GO:0016887,GO:0042985,GO:0018149,GO:0043231,GO:0045332,GO:0050766,GO:0055085,GO:0070374,GO:0090554,GO:0090556,GO:0000166,GO:0001891,GO:0005515,GO:0005524,GO:0005548,GO:0005622,GO:0005768,GO:0005794,GO:0005886,GO:0030054,GO:0032587,GO:0033344,GO:0033700,GO:0034188,GO:1900223,GO:0034380,GO:…	lipid transport|phagocytosis|memory|cell surface|positive regulation of cholesterol efflux|membrane|integral component of membrane|apolipoprotein A-I-mediated signaling pathway|apical plasma membrane|ATPase activity, coupled to transmembrane movement of substances|ATPase activity|negative regulation of amyloid precursor protein biosynthetic process|peptide cross-linking|intracellular membrane-bou…	mmu02010	ABC transporters
Abca8a	2613.72978568901	3234.02280781245	1838.36350803471	0.568444818507081	-0.814907787863263	0.000386558702674899	0.0182588587216597	29.4076723843309	40.9498475402061	25.9567517107368	27.1729022311451	26.8973799669751	9.32606710096509	20.9157934872167	18.8696596128199	17.4195795275019	GeneID:217258,Genbank:XM_006533063.2,MGI:MGI:2386846	ATP-binding cassette, sub-family A (ABC1), member 8a		GO:0005886,GO:0006869,GO:0016020,GO:0016021,GO:0016887,GO:0042626,GO:0043231,GO:0055085,GO:0000166,GO:0005524,GO:0005743	plasma membrane|lipid transport|membrane|integral component of membrane|ATPase activity|ATPase activity, coupled to transmembrane movement of substances|intracellular membrane-bounded organelle|transmembrane transport|nucleotide binding|ATP binding|mitochondrial inner membrane	mmu02010	ABC transporters
Abca8b	605.937427635885	688.987312370594	502.125071717499	0.728787109286295	-0.456430653767719	0.0065430620076868	0.134925917829709	6.35605343418971	6.14394487836856	5.33990382741635	5.02895037213518	5.30367425319842	2.91321236122844	4.74152767478119	4.11184697664795	4.12412257749966	GeneID:27404,Genbank:XM_006533462.3,MGI:MGI:1351668	ATP-binding cassette, sub-family A (ABC1), member 8b		GO:0005743,GO:0005886,GO:0006810,GO:0006869,GO:0016020,GO:0016021,GO:0016887,GO:0042626,GO:0043231,GO:0055085,GO:0000166,GO:0005524	mitochondrial inner membrane|plasma membrane|transport|lipid transport|membrane|integral component of membrane|ATPase activity|ATPase activity, coupled to transmembrane movement of substances|intracellular membrane-bounded organelle|transmembrane transport|nucleotide binding|ATP binding	mmu02010	ABC transporters
Abca9	482.485735973693	553.2971256768	393.971498844809	0.712043277584171	-0.489963164849336	0.192036870343223	0.697330281138212	5.12232390095327	5.49554341092723	4.07016442847303	3.98005628022051	3.93727269708706	0.967297577927474	5.89776340991778	2.50111902320205	3.32631655505571	GeneID:217262,Genbank:XM_017314486.1,MGI:MGI:2386796	ATP-binding cassette, sub-family A (ABC1), member 9		GO:0006869,GO:0016020,GO:0016021,GO:0016887,GO:0042626,GO:0043231,GO:0055085,GO:0000166,GO:0005524,GO:0005739	lipid transport|membrane|integral component of membrane|ATPase activity|ATPase activity, coupled to transmembrane movement of substances|intracellular membrane-bounded organelle|transmembrane transport|nucleotide binding|ATP binding|mitochondrion	mmu02010	ABC transporters
Abcb10	461.219341079376	448.331668997463	477.328931181768	1.06467814832075	0.0904173703586868	0.605179377245419	0.98710170345236	5.9399138148584	5.96427533168836	6.2345321304178	5.66571707805616	5.39606009747474	5.60330926509757	6.1944521268155	6.07999578129359	6.01614329390601	GeneID:56199,Genbank:NM_019552.2,MGI:MGI:1860508	ATP-binding cassette, sub-family B (MDR/TAP), member 10		GO:0005524,GO:0005739,GO:0005743,GO:0016020,GO:0016021,GO:0016887,GO:0032592,GO:0042626,GO:0042803,GO:0000166,GO:0055085,GO:0005215,GO:0005515	ATP binding|mitochondrion|mitochondrial inner membrane|membrane|integral component of membrane|ATPase activity|integral component of mitochondrial membrane|ATPase activity, coupled to transmembrane movement of substances|protein homodimerization activity|nucleotide binding|transmembrane transport|transporter activity|protein binding	mmu02010	ABC transporters
Abcb11	0.45381687182628	0.569117544700816	0.309691030733111	0.544160048511445	-0.877897055113823	1	1	0.0094281742435866	0.00821049496075101	0	0	0.00969300324841796	0.0104211307403891	0	0	0	GeneID:27413,Genbank:XM_006499669.3,MGI:MGI:1351619	ATP-binding cassette, sub-family B (MDR/TAP), member 11		GO:0042493,GO:0005794,GO:0042626,GO:0005886,GO:0015126,GO:0015238,GO:0015721,GO:0015722,GO:0045177,GO:0046581,GO:0016020,GO:0046618,GO:0016021,GO:0055085,GO:0000139,GO:0016324,GO:0000166,GO:0016887,GO:0005524	response to drug|Golgi apparatus|ATPase activity, coupled to transmembrane movement of substances|plasma membrane|canalicular bile acid transmembrane transporter activity|drug transmembrane transporter activity|bile acid and bile salt transport|canalicular bile acid transport|apical part of cell|intercellular canaliculus|membrane|drug export|integral component of membrane|transmembrane transport|…	mmu02010,mmu04976,mmu04979,mmu01522	ABC transporters|Bile secretion|Cholesterol metabolism|Endocrine resistance
Abcb1a	988.503844099222	1058.18604146593	901.401097390835	0.851836125282944	-0.231352180846243	0.140145894732492	0.624868790230564	11.7532943070078	13.1374612301596	10.169891765886	10.7119413201249	10.8188884564743	7.88996044927133	8.9654838748732	11.832801091408	8.39673942981652	GeneID:18671,Genbank:XM_006503555.3,MGI:MGI:97570	ATP-binding cassette, sub-family B (MDR/TAP), member 1A		GO:0016020,GO:0016021,GO:0016324,GO:0016787,GO:0016887,GO:0050892,GO:0031526,GO:0055085,GO:0033231,GO:0035633,GO:0060548,GO:0060856,GO:0072089,GO:0090554,GO:0090555,GO:0000086,GO:0000166,GO:0005524,GO:0005886,GO:0006855,GO:0008559,GO:0009914,GO:0009986,GO:0015893,GO:0042623,GO:0042626,GO:0043215,GO:0045177,GO:0045332,GO:0099038,GO:0046581,GO:0046618,GO:0099040,GO:0047484,GO:1901529,GO:1904478,GO:…	membrane|integral component of membrane|apical plasma membrane|hydrolase activity|ATPase activity|intestinal absorption|brush border membrane|transmembrane transport|carbohydrate export|maintenance of permeability of blood-brain barrier|negative regulation of cell death|establishment of blood-brain barrier|stem cell proliferation|phosphatidylcholine-translocating ATPase activity|phosphatidylethan…	mmu02010,mmu04976,mmu05206,mmu05226	ABC transporters|Bile secretion|MicroRNAs in cancer|Gastric cancer
Abcb1b	197.581903447012	127.068656004936	285.723462749608	2.24857546882772	1.16901130592213	0.0197176391211155	0.26374523479262	1.61176201374927	2.49656316143228	1.24165407800755	1.59794050919199	1.58912370176221	5.47595155531323	4.49800509314549	1.90260380074013	2.68224520520156	GeneID:18669,Genbank:NM_011075.2,MGI:MGI:97568	ATP-binding cassette, sub-family B (MDR/TAP), member 1B		GO:0042493,GO:0005524,GO:0042626,GO:0005739,GO:0005886,GO:0008559,GO:0014045,GO:0015238,GO:0015893,GO:0046581,GO:0016020,GO:0055085,GO:0016021,GO:0016324,GO:0000139,GO:0016787,GO:0000166,GO:0016887,GO:0005215	response to drug|ATP binding|ATPase activity, coupled to transmembrane movement of substances|mitochondrion|plasma membrane|xenobiotic transmembrane transporting ATPase activity|establishment of endothelial blood-brain barrier|drug transmembrane transporter activity|drug transport|intercellular canaliculus|membrane|transmembrane transport|integral component of membrane|apical plasma membrane|Golg…	mmu02010,mmu04976,mmu05206,mmu05226	ABC transporters|Bile secretion|MicroRNAs in cancer|Gastric cancer
Abcb4	26.373249509271	10.5045689390341	46.2091002220671	4.39895254058049	2.13716003638363	0.142226724586834	0.627882947369889	0.164047536790981	0.166670309567718	0.155737806310791	0.187899366904425	0.0562184952578563	0.181324695998328	1.85578910754729	0.293221576499983	0.22542372212817	GeneID:18670,Genbank:XM_006503552.1,MGI:MGI:97569	ATP-binding cassette, sub-family B (MDR/TAP), member 4		GO:1903413,GO:0042626,GO:0016021,GO:0005654,GO:2001140,GO:0045332,GO:0005737,GO:0046581,GO:0016324,GO:0005829,GO:0055085,GO:0005886,GO:0005925,GO:0016787,GO:0006855,GO:0016887,GO:0006869,GO:0055088,GO:0031410,GO:0008525,GO:0061092,GO:0032376,GO:0008559,GO:0000139,GO:0090554,GO:0032782,GO:0015629,GO:0000166,GO:1901557,GO:0016020,GO:0005524	cellular response to bile acid|ATPase activity, coupled to transmembrane movement of substances|integral component of membrane|nucleoplasm|positive regulation of phospholipid transport|phospholipid translocation|cytoplasm|intercellular canaliculus|apical plasma membrane|cytosol|transmembrane transport|plasma membrane|focal adhesion|hydrolase activity|drug transmembrane transport|ATPase activity|l…	mmu02010,mmu04976	ABC transporters|Bile secretion
Abcb5	0	0	0					0	0	0	0	0	0	0	0	0	GeneID:77706,Genbank:XM_006516370.3,MGI:MGI:1924956	ATP-binding cassette, sub-family B (MDR/TAP), member 5		GO:0055085,GO:0005887,GO:0015562,GO:0016020,GO:0016021,GO:0016887,GO:0030154,GO:0042391,GO:0042626,GO:0000166,GO:0048058,GO:0005524,GO:0005886	transmembrane transport|integral component of plasma membrane|efflux transmembrane transporter activity|membrane|integral component of membrane|ATPase activity|cell differentiation|regulation of membrane potential|ATPase activity, coupled to transmembrane movement of substances|nucleotide binding|compound eye corneal lens development|ATP binding|plasma membrane	mmu02010	ABC transporters
Abcb6	322.819312009135	312.140221122919	336.168175616904	1.07697807865819	0.106988884856143	0.532151410036849	0.958448215956004	6.35563357252048	6.24100147023159	5.80093900562042	6.25580366523932	5.29324937267887	4.96127329293005	7.2262912653028	6.2218513926022	6.51125828007947	GeneID:74104,Genbank:NM_023732.3,MGI:MGI:1921354	ATP-binding cassette, sub-family B (MDR/TAP), member 6		GO:0042626,GO:0015439,GO:0005739,GO:0015562,GO:0043588,GO:0015886,GO:0055085,GO:0005740,GO:0005741,GO:0005768,GO:0005783,GO:0016020,GO:0005794,GO:0016021,GO:0005829,GO:0005886,GO:0016887,GO:0006779,GO:0000166,GO:0020037,GO:0006810,GO:0005524,GO:0031307,GO:0007420,GO:0005654	ATPase activity, coupled to transmembrane movement of substances|heme-transporting ATPase activity|mitochondrion|efflux transmembrane transporter activity|skin development|heme transport|transmembrane transport|mitochondrial envelope|mitochondrial outer membrane|endosome|endoplasmic reticulum|membrane|Golgi apparatus|integral component of membrane|cytosol|plasma membrane|ATPase activity|porphyrin…	mmu02010	ABC transporters
Abcb7	511.294773461193	507.078771888971	516.564775426471	1.01870715964339	0.026739390023871	0.826167986527012	1	5.50076258632277	5.05934292196758	5.63838104549473	4.6295350110348	4.88689446757741	3.9212187051159	5.6947255005607	5.2621415763481	5.36099611507963	GeneID:11306,Genbank:NM_009592.1,MGI:MGI:109533	ATP-binding cassette, sub-family B (MDR/TAP), member 7		GO:0005743,GO:0006879,GO:0016020,GO:0016021,GO:0016887,GO:0042626,GO:0055085,GO:0000166,GO:0005524,GO:0005739	mitochondrial inner membrane|cellular iron ion homeostasis|membrane|integral component of membrane|ATPase activity|ATPase activity, coupled to transmembrane movement of substances|transmembrane transport|nucleotide binding|ATP binding|mitochondrion	mmu02010	ABC transporters
Abcb8	334.790329536439	327.721234865088	343.626697875628	1.04853351360368	0.0683729741070224	0.763647457099846	1	6.74256422147456	6.47916158177552	6.51138611456269	6.8707224140551	5.69695303211086	5.20402489685006	10.2874101431016	4.80883951142575	5.97046562421343	GeneID:74610,Genbank:XM_006535812.1,MGI:MGI:1351667	ATP-binding cassette, sub-family B (MDR/TAP), member 8		GO:0005730,GO:0005739,GO:0005743,GO:0016020,GO:0016021,GO:0016887,GO:0042626,GO:0055085,GO:0000166,GO:0005524,GO:0005634	nucleolus|mitochondrion|mitochondrial inner membrane|membrane|integral component of membrane|ATPase activity|ATPase activity, coupled to transmembrane movement of substances|transmembrane transport|nucleotide binding|ATP binding|nucleus	mmu02010	ABC transporters
Abcb9	185.743054250706	181.350539196688	191.233698068228	1.05449754335068	0.0765557341074925	0.688193412554399	1	2.00621792022064	2.58572038592842	1.9590111193349	1.78580719383422	2.23936257428942	1.69797815769962	2.62303938299534	1.93202242446439	2.37480131197944	GeneID:56325,Genbank:NM_019875.2,MGI:MGI:1861729	ATP-binding cassette, sub-family B (MDR/TAP), member 9		GO:0042803,GO:0005765,GO:0043231,GO:0005789,GO:0055085,GO:0015031,GO:0015440,GO:0015833,GO:0016020,GO:0016021,GO:0016887,GO:0022857,GO:0030176,GO:0000166,GO:0042626,GO:0005524,GO:0005764	protein homodimerization activity|lysosomal membrane|intracellular membrane-bounded organelle|endoplasmic reticulum membrane|transmembrane transport|protein transport|peptide-transporting ATPase activity|peptide transport|membrane|integral component of membrane|ATPase activity|transmembrane transporter activity|integral component of endoplasmic reticulum membrane|nucleotide binding|ATPase activit…	mmu02010,mmu04142	ABC transporters|Lysosome
Abcc1	1207.69307046469	1153.49037920125	1275.44643454399	1.10572784787957	0.14499633961444	0.342568579765296	0.840344725423714	12.145578321936	10.8860580946836	11.1113969587804	10.1885767021606	11.9738534400816	11.2190841424473	14.1787103369285	11.8075475208726	10.6881207906958	GeneID:17250,Genbank:XM_017316888.1,MGI:MGI:102676	ATP-binding cassette, sub-family C (CFTR/MRP), member 1		GO:0006855,GO:0006979,GO:0008514,GO:0008559,GO:0015238,GO:0033700,GO:0015431,GO:0034040,GO:0034634,GO:0015562,GO:0034775,GO:0042493,GO:1901215,GO:0042626,GO:1905701,GO:0042908,GO:0000166,GO:0004012,GO:0005324,GO:0005524,GO:0005737,GO:0005774,GO:0005886,GO:0005887,GO:0015911,GO:0016020,GO:0016021,GO:0016323,GO:0016787,GO:0016887,GO:0045332,GO:0022857,GO:0046618,GO:0030335,GO:0046623,GO:0046624,GO:…	drug transmembrane transport|response to oxidative stress|organic anion transmembrane transporter activity|xenobiotic transmembrane transporting ATPase activity|drug transmembrane transporter activity|phospholipid efflux|glutathione S-conjugate-exporting ATPase activity|lipid-transporting ATPase activity|glutathione transmembrane transporter activity|efflux transmembrane transporter activity|glut…	mmu02010,mmu04071,mmu04977,mmu05206,mmu01523	ABC transporters|Sphingolipid signaling pathway|Vitamin digestion and absorption|MicroRNAs in cancer|Antifolate resistance
Abcc10	246.991213528663	253.550882579913	238.791627214601	0.941789769315197	-0.0865230441955549	0.615134549051946	0.991470342006645	2.36421629151651	2.56762563270678	2.13180211122958	2.40893742826208	2.29923988220366	2.10872997752512	2.44834150218252	1.99521351029292	1.96618733267315	GeneID:224814,Genbank:XM_006524142.3,MGI:MGI:2386976	ATP-binding cassette, sub-family C (CFTR/MRP), member 10		GO:0005887,GO:0016020,GO:0016021,GO:0016887,GO:0042626,GO:0055085,GO:0000166,GO:0005524,GO:0005886	integral component of plasma membrane|membrane|integral component of membrane|ATPase activity|ATPase activity, coupled to transmembrane movement of substances|transmembrane transport|nucleotide binding|ATP binding|plasma membrane	mmu02010	ABC transporters
Abcc12	4.23996942155833	4.37355618596084	4.07298596605519	0.931275555377455	-0.102719984507931	0.966272378351256	1	0.0350362006231451	0.0711927105784778	0.0665229254062578	0.0749099280403396	0.0120067787491087	0.0387261433557683	0.0767123820698287	0.0477137887143412	0.0240722625532676	GeneID:244562,Genbank:XM_006530984.3,MGI:MGI:2441679	ATP-binding cassette, sub-family C (CFTR/MRP), member 12		GO:0016020,GO:0016021,GO:0016887,GO:0042626,GO:0055085,GO:0000166,GO:0005524,GO:0005739	membrane|integral component of membrane|ATPase activity|ATPase activity, coupled to transmembrane movement of substances|transmembrane transport|nucleotide binding|ATP binding|mitochondrion	mmu02010	ABC transporters
Abcc2	1.48397425717721	0.969590835655961	2.12695353407878	2.19366092980842	1.13334054821722	0.52189300579542	0.954566116921016	0.0304991833236731	0	0	0.00931563675541512	0.0104519593929354	0.0112370988160759	0.0222595007671177	0.0207675427583944	0.0314325327334164	GeneID:12780,Genbank:NM_013806.2,MGI:MGI:1352447	ATP-binding cassette, sub-family C (CFTR/MRP), member 2		GO:0031526,GO:0009986,GO:0032870,GO:0015694,GO:0042493,GO:0015722,GO:0015732,GO:0016020,GO:0042626,GO:0016324,GO:0043627,GO:0046581,GO:0055085,GO:0016999,GO:0005515,GO:0070327,GO:0019904,GO:0005887,GO:1901086,GO:0030644,GO:0006855	brush border membrane|cell surface|cellular response to hormone stimulus|mercury ion transport|response to drug|canalicular bile acid transport|prostaglandin transport|membrane|ATPase activity, coupled to transmembrane movement of substances|apical plasma membrane|response to estrogen|intercellular canaliculus|transmembrane transport|antibiotic metabolic process|protein binding|thyroid hormone tr…	mmu02010,mmu04976,mmu01524,mmu01523	ABC transporters|Bile secretion|Platinum drug resistance|Antifolate resistance
Abcc3	1142.16812390376	1169.57841646966	1107.90525819639	0.947268898429722	-0.0781540774678495	0.585275996041954	0.977591925623218	13.6164495649141	16.7812719737163	11.5876079383526	13.894581510921	11.7885671475332	11.1149942061458	12.3537802552762	12.1996449766792	13.6697146170227	GeneID:76408,Genbank:XM_006534428.3,MGI:MGI:1923658	ATP-binding cassette, sub-family C (CFTR/MRP), member 3		GO:0016323,GO:0005887,GO:0006855,GO:0016887,GO:0008514,GO:0008559,GO:0015238,GO:0022857,GO:0015432,GO:0042626,GO:0015722,GO:0015893,GO:0042908,GO:0016020,GO:0000166,GO:0055085,GO:0005524,GO:0016021	basolateral plasma membrane|integral component of plasma membrane|drug transmembrane transport|ATPase activity|organic anion transmembrane transporter activity|xenobiotic transmembrane transporting ATPase activity|drug transmembrane transporter activity|transmembrane transporter activity|bile acid-exporting ATPase activity|ATPase activity, coupled to transmembrane movement of substances|canalicul…	mmu02010,mmu04976,mmu01523	ABC transporters|Bile secretion|Antifolate resistance
Abcc4	335.416680831058	292.278881781367	389.338929643171	1.33208026276222	0.413681012739824	0.0201541864476451	0.267024568142722	2.45996596496446	1.81865015205021	2.22952592422185	2.28134780850125	2.26164050619575	3.0476301301494	2.66052488723997	2.8389704285033	2.71141211849987	GeneID:239273,Genbank:NM_001163676.1,MGI:MGI:2443111	ATP-binding cassette, sub-family C (CFTR/MRP), member 4		GO:0060271,GO:0005887,GO:0005929,GO:0006855,GO:0015132,GO:0015238,GO:0016020,GO:0016323,GO:0031088,GO:0032310,GO:0042626,GO:0005886,GO:0048661,GO:0055085	cilium assembly|integral component of plasma membrane|cilium|drug transmembrane transport|prostaglandin transmembrane transporter activity|drug transmembrane transporter activity|membrane|basolateral plasma membrane|platelet dense granule membrane|prostaglandin secretion|ATPase activity, coupled to transmembrane movement of substances|plasma membrane|positive regulation of smooth muscle cell prol…	mmu02010,mmu04024,mmu04976,mmu01523	ABC transporters|cAMP signaling pathway|Bile secretion|Antifolate resistance
Abcc5	2338.89462587329	2539.50371246682	2088.13326763138	0.822260372127204	-0.282332793320023	0.0577746254612618	0.457605308566099	13.2105049149299	10.8489903952057	12.0447343795363	11.5205683526851	11.6662862030804	9.10901314295037	9.87596936429704	9.28901286170113	9.16006465130521	GeneID:27416,Genbank:NM_013790.2,MGI:MGI:1351644	ATP-binding cassette, sub-family C (CFTR/MRP), member 5		GO:0008514,GO:0015711,GO:0016020,GO:0016021,GO:0016887,GO:0042626,GO:0048471,GO:0055085,GO:0000166,GO:0005524,GO:0005887	organic anion transmembrane transporter activity|organic anion transport|membrane|integral component of membrane|ATPase activity|ATPase activity, coupled to transmembrane movement of substances|perinuclear region of cytoplasm|transmembrane transport|nucleotide binding|ATP binding|integral component of plasma membrane	mmu02010,mmu01523	ABC transporters|Antifolate resistance
Abcc6	10.8339494958921	15.6458082453707	4.81912605904377	0.308013877165448	-1.69893274375041	0.0113584722302921	0.192699663282852	0.0741463780629349	0.0774841594202967	0.161898235901509	0.108706500225981	0.167703984109644	0.0245865979909878	0.0324689617132763	0.0302927077186399	0.0534908066735982	GeneID:27421,Genbank:XM_006540945.3,MGI:MGI:1351634	ATP-binding cassette, sub-family C (CFTR/MRP), member 6		GO:0005774,GO:0005886,GO:0016020,GO:0016021,GO:0016323,GO:0016324,GO:0016328,GO:0016887,GO:0042626,GO:0000166,GO:0055085,GO:0005524,GO:0005634	vacuolar membrane|plasma membrane|membrane|integral component of membrane|basolateral plasma membrane|apical plasma membrane|lateral plasma membrane|ATPase activity|ATPase activity, coupled to transmembrane movement of substances|nucleotide binding|transmembrane transport|ATP binding|nucleus	mmu02010	ABC transporters
Abcc8	85.5252349190758	75.4870533809098	98.0729618417833	1.29920241219252	0.377626216249452	0.24642133460189	0.753725154638968	0.787106125495843	0.362884667555323	0.890089622534436	0.890941637088088	1.51132845263942	1.15147399223626	1.43192836293192	0.898516659359253	0.95434528589558	GeneID:20927,Genbank:XM_006540749.1,MGI:MGI:1352629	ATP-binding cassette, sub-family C (CFTR/MRP), member 8		GO:0007613,GO:0008076,GO:0008282,GO:0008542,GO:0009268,GO:0010043,GO:0050768,GO:0010989,GO:0055085,GO:0016020,GO:0060253,GO:0016525,GO:0061045,GO:0061855,GO:0071310,GO:1900721,GO:1903818,GO:1905075,GO:1905604,GO:0001678,GO:0005267,GO:0005524,GO:0005739,GO:0005886,GO:0005887,GO:0006813,GO:0019905,GO:0030672,GO:0032760,GO:0042383,GO:0042493,GO:0042626,GO:0043268,GO:0044325,GO:0046676	memory|voltage-gated potassium channel complex|inward rectifying potassium channel|visual learning|response to pH|response to zinc ion|negative regulation of neurogenesis|negative regulation of low-density lipoprotein particle clearance|transmembrane transport|membrane|negative regulation of glial cell proliferation|negative regulation of angiogenesis|negative regulation of wound healing|negative…	mmu02010,mmu04911,mmu04930	ABC transporters|Insulin secretion|Type II diabetes mellitus
Abcc9	427.47474335235	464.209668045891	381.556087485424	0.821947739890035	-0.282881425795833	0.600017756482601	0.985433001365576	3.9999669556169	3.46492778290296	3.0338624445236	3.32909481062372	2.83583435922434	0.709581005079792	5.91589671063741	1.93826782522038	2.27566771557806	GeneID:20928,Genbank:NM_021042.2,MGI:MGI:1352630	ATP-binding cassette, sub-family C (CFTR/MRP), member 9		GO:0055085,GO:0030315,GO:0008282,GO:0005267,GO:0042383,GO:0010107,GO:0015459,GO:0005524,GO:0042493,GO:0005739,GO:0005886,GO:0005887,GO:0016020,GO:0006813,GO:0042626,GO:0042802,GO:0016021,GO:0008076,GO:0044325,GO:0016887,GO:0008144,GO:0000166,GO:0051607,GO:0019905,GO:0008281,GO:0001669,GO:0030017	transmembrane transport|T-tubule|inward rectifying potassium channel|potassium channel activity|sarcolemma|potassium ion import|potassium channel regulator activity|ATP binding|response to drug|mitochondrion|plasma membrane|integral component of plasma membrane|membrane|potassium ion transport|ATPase activity, coupled to transmembrane movement of substances|identical protein binding|integral comp…	mmu02010	ABC transporters
Abcd1	1304.89709844073	1361.70157379528	1233.89150424755	0.906139441998654	-0.142195017242367	0.378871760073883	0.870207336633382	22.2761085567236	21.3170647141991	22.0886200842997	21.3489598701413	21.9475818857248	15.7192473208171	20.374139967837	20.06904342243	20.0070196220475	GeneID:11666,Genbank:NM_007435.2,MGI:MGI:1349215	ATP-binding cassette, sub-family D (ALD), member 1		GO:0016887,GO:0005524,GO:0019899,GO:0005737,GO:0042626,GO:0005739,GO:0005777,GO:0005778,GO:0005779,GO:0042758,GO:0006635,GO:0042760,GO:0042802,GO:0007031,GO:0042803,GO:0015910,GO:0000166,GO:0048471,GO:0016020,GO:0005324,GO:0055085,GO:0016021,GO:0005515	ATPase activity|ATP binding|enzyme binding|cytoplasm|ATPase activity, coupled to transmembrane movement of substances|mitochondrion|peroxisome|peroxisomal membrane|integral component of peroxisomal membrane|long-chain fatty acid catabolic process|fatty acid beta-oxidation|very long-chain fatty acid catabolic process|identical protein binding|peroxisome organization|protein homodimerization activi…	mmu02010,mmu04146	ABC transporters|Peroxisome
Abcd2	567.994038762196	566.629786180584	569.699354489212	1.00541723782175	0.00779432928294413	0.958153708112655	1	7.48478468285047	5.61690898231993	4.3955077251841	4.47146944006251	3.76955366512551	2.65250905296212	11.0360653247574	3.02512689143613	3.59488725252775	GeneID:26874,Genbank:XM_006521017.3,MGI:MGI:1349467	ATP-binding cassette, sub-family D (ALD), member 2		GO:0005739,GO:0005777,GO:0005778,GO:0006635,GO:0016020,GO:0016021,GO:0016887,GO:0032000,GO:0042626,GO:0042760,GO:0000038,GO:0042803,GO:0000166,GO:0055085,GO:0005524	mitochondrion|peroxisome|peroxisomal membrane|fatty acid beta-oxidation|membrane|integral component of membrane|ATPase activity|positive regulation of fatty acid beta-oxidation|ATPase activity, coupled to transmembrane movement of substances|very long-chain fatty acid catabolic process|very long-chain fatty acid metabolic process|protein homodimerization activity|nucleotide binding|transmembrane …	mmu02010,mmu04146	ABC transporters|Peroxisome
Abcd3	2584.33440703207	2730.2668703662	2401.91882786442	0.879737747959511	-0.184854578076263	0.214120973847095	0.719875110961745	41.4080581094668	45.803475041266	42.9889975302278	43.2186817535165	42.6831608304459	32.7487085257834	36.5244125060105	37.4776155881425	39.5640101988517	GeneID:19299,Genbank:XM_006501152.2,MGI:MGI:1349216	ATP-binding cassette, sub-family D (ALD), member 3		GO:0016020,GO:0005524,GO:0016021,GO:0005739,GO:0016887,GO:0005743,GO:0005777,GO:0005778,GO:0042626,GO:0042760,GO:0005782,GO:0042803,GO:0006633,GO:0043231,GO:0006635,GO:0000166,GO:0043621,GO:0007031,GO:0005324,GO:0055085,GO:0015910,GO:0005515	membrane|ATP binding|integral component of membrane|mitochondrion|ATPase activity|mitochondrial inner membrane|peroxisome|peroxisomal membrane|ATPase activity, coupled to transmembrane movement of substances|very long-chain fatty acid catabolic process|peroxisomal matrix|protein homodimerization activity|fatty acid biosynthetic process|intracellular membrane-bounded organelle|fatty acid beta-oxid…	mmu02010,mmu04146	ABC transporters|Peroxisome
Abcd4	298.240424645753	300.266383097464	295.707976581115	0.984818791669828	-0.0220698042365844	0.933504470305974	1	6.90892284649197	6.50009088709107	5.97333444205084	6.04813794498968	5.98257647753242	4.77284800842607	7.38351867437558	6.09055999151371	5.65813744461916	GeneID:19300,Genbank:NM_008992.2,MGI:MGI:1349217	ATP-binding cassette, sub-family D (ALD), member 4		GO:0005789,GO:0009235,GO:0016020,GO:0016021,GO:0016887,GO:0042626,GO:0055085,GO:1990830,GO:0000166,GO:0005524,GO:0005777	endoplasmic reticulum membrane|cobalamin metabolic process|membrane|integral component of membrane|ATPase activity|ATPase activity, coupled to transmembrane movement of substances|transmembrane transport|cellular response to leukemia inhibitory factor|nucleotide binding|ATP binding|peroxisome	mmu02010,mmu04146	ABC transporters|Peroxisome
Abce1	1609.8054296918	1612.2172026312	1606.79071351755	0.996634145135787	-0.00486409263572558	0.970783790693994	1	23.4343390606997	23.8024509866724	25.2193068390073	26.1072002711289	24.850801233053	21.9929150180282	24.1884823665089	25.3189597168583	23.050166785408	GeneID:24015,Genbank:NM_015751.2,MGI:MGI:1195458	ATP-binding cassette, sub-family E (OABP), member 1		GO:0005524,GO:0005737,GO:0005739,GO:0005829,GO:0005852,GO:0006413,GO:0006415,GO:0016887,GO:0043024,GO:0060698,GO:0000054,GO:0060702,GO:0000166,GO:0005506	ATP binding|cytoplasm|mitochondrion|cytosol|eukaryotic translation initiation factor 3 complex|translational initiation|translational termination|ATPase activity|ribosomal small subunit binding|endoribonuclease inhibitor activity|ribosomal subunit export from nucleus|negative regulation of endoribonuclease activity|nucleotide binding|iron ion binding
Abcf1	1756.86508624586	1716.15058967528	1807.75820695908	1.05337970795507	0.0750255731534376	0.631280807674181	0.991890914970372	29.0001891350782	28.8429892062961	31.9733222470343	29.3730784220288	33.2252589720248	30.8386399942696	31.9011253080169	29.2992783214598	31.183217699673	GeneID:224742,Genbank:XM_006524122.2,MGI:MGI:1351658	ATP-binding cassette, sub-family F (GCN20), member 1		GO:0005635,GO:0005654,GO:0005737,GO:0005829,GO:0005840,GO:0006413,GO:0008494,GO:0016887,GO:0042788,GO:0043022,GO:0045727,GO:0000166,GO:0005524,GO:0005634	nuclear envelope|nucleoplasm|cytoplasm|cytosol|ribosome|translational initiation|translation activator activity|ATPase activity|polysomal ribosome|ribosome binding|positive regulation of translation|nucleotide binding|ATP binding|nucleus
Abcf2	1166.40176314021	1110.24048190921	1236.60336467897	1.11381577669773	0.155510633016351	0.329922491683692	0.830437776685921	19.5187604446304	19.7352077804572	22.1931737216775	22.4041369498621	22.4278514877161	23.2180058588033	23.6143808753058	21.7816888260081	22.1917048746557	GeneID:27407,Genbank:NM_001190443.1,MGI:MGI:1351657	ATP-binding cassette, sub-family F (GCN20), member 2		GO:0008150,GO:0016887,GO:0000166,GO:0005524,GO:0005739	biological_process|ATPase activity|nucleotide binding|ATP binding|mitochondrion
Abcf3	996.897612464407	960.30060666416	1042.64386971472	1.08574738210007	0.118688474241675	0.458789919912744	0.922155537165043	17.0876281604856	17.4038895486237	16.9180059920278	16.6812653808224	17.1728267669939	16.9580227055724	20.2354805137427	16.4546616329165	17.5565863488861	GeneID:27406,Genbank:NM_013852.2,MGI:MGI:1351656	ATP-binding cassette, sub-family F (GCN20), member 3		GO:0016887,GO:0045296,GO:0051607,GO:0000166,GO:0005515,GO:0005524	ATPase activity|cadherin binding|defense response to virus|nucleotide binding|protein binding|ATP binding
Abcg1	1532.60918349942	1592.37074514384	1457.90723144389	0.915557658849225	-0.127277349753388	0.483007202067475	0.936281354184018	17.4898835604093	14.0118408473082	16.5103478270447	15.4661654968481	16.3999520410425	9.74222298542744	14.6895975065407	17.4409184852094	14.7025613362169	GeneID:11307,Genbank:NM_009593.2,MGI:MGI:107704	ATP-binding cassette, sub-family G (WHITE), member 1		GO:0009897,GO:0010033,GO:0010745,GO:0010872,GO:0010875,GO:0010888,GO:0033993,GO:0016020,GO:0034041,GO:0016021,GO:0016887,GO:0034374,GO:0034375,GO:0034436,GO:0034437,GO:0042626,GO:0042632,GO:0042803,GO:0000166,GO:0005524,GO:0005548,GO:0005739,GO:0005768,GO:0005886,GO:0006355,GO:0006869,GO:0008203,GO:0017127,GO:0019534,GO:0030301,GO:0032367,GO:0033344,GO:0042987,GO:0043531,GO:0043691,GO:0033700,GO:…	external side of plasma membrane|response to organic substance|negative regulation of macrophage derived foam cell differentiation|regulation of cholesterol esterification|positive regulation of cholesterol efflux|negative regulation of lipid storage|response to lipid|membrane|sterol-transporting ATPase activity|integral component of membrane|ATPase activity|low-density lipoprotein particle remod…	mmu02010	ABC transporters
Abcg2	645.391587453917	642.018505456032	649.607939951272	1.01182120831525	0.0169543842366378	0.90037981377267	1	11.7812562235446	16.8478172795131	9.98748209225033	12.4742388306433	13.2261778011835	9.51610222139344	11.4094460158378	14.4679656725621	14.8625272696029	GeneID:26357,Genbank:XM_011241362.1,MGI:MGI:1347061	ATP-binding cassette, sub-family G (WHITE), member 2		GO:0046618,GO:0016887,GO:0005739,GO:0046983,GO:0017127,GO:0005886,GO:0055085,GO:0019389,GO:0006855,GO:0008092,GO:0008559,GO:0015238,GO:0033344,GO:0015747,GO:0060136,GO:0042626,GO:0015893,GO:1904479,GO:0042802,GO:0016020,GO:0042803,GO:0016021,GO:0000166,GO:0043235,GO:0016324,GO:0005524,GO:0046415,GO:0005634	drug export|ATPase activity|mitochondrion|protein dimerization activity|cholesterol transporter activity|plasma membrane|transmembrane transport|glucuronoside metabolic process|drug transmembrane transport|cytoskeletal protein binding|xenobiotic transmembrane transporting ATPase activity|drug transmembrane transporter activity|cholesterol efflux|urate transport|embryonic process involved in femal…	mmu02010,mmu04976,mmu01523	ABC transporters|Bile secretion|Antifolate resistance
Abcg3	197.657976106726	220.300672171364	169.354606025928	0.768743029046199	-0.37942667183245	0.0988096981986325	0.560811328079355	4.12180007184141	3.18334986284147	3.0989918406229	3.07387931716985	3.38696908501004	1.24705287319951	3.07961505927667	3.27268439050485	2.49605069568387	GeneID:27405,Genbank:XM_017320904.1,MGI:MGI:1351624	ATP-binding cassette, sub-family G (WHITE), member 3		GO:0016020,GO:0016021,GO:0016324,GO:0016887,GO:0017127,GO:0033344,GO:0042626,GO:0043235,GO:0055085,GO:0005524,GO:0005886,GO:0006855	membrane|integral component of membrane|apical plasma membrane|ATPase activity|cholesterol transporter activity|cholesterol efflux|ATPase activity, coupled to transmembrane movement of substances|receptor complex|transmembrane transport|ATP binding|plasma membrane|drug transmembrane transport	mmu02010	ABC transporters
Abcg4	18.9222626518371	17.3665857699716	20.866858754169	1.20155216635902	0.264899285599444	0.569278907248887	0.971636474986384	0.229966014953876	0.322649421628818	0.157673550044619	0.234135215869628	0.18388654292602	0.141214209298193	0.433582072210793	0.247932190399776	0.237003535993058	GeneID:192663,Genbank:NM_138955.3,MGI:MGI:1890594	ATP-binding cassette, sub-family G (WHITE), member 4		GO:0030301,GO:0033344,GO:0034041,GO:0042626,GO:0042803,GO:0046982,GO:0055085,GO:1990830,GO:0005886,GO:0016021,GO:0017127	cholesterol transport|cholesterol efflux|sterol-transporting ATPase activity|ATPase activity, coupled to transmembrane movement of substances|protein homodimerization activity|protein heterodimerization activity|transmembrane transport|cellular response to leukemia inhibitory factor|plasma membrane|integral component of membrane|cholesterol transporter activity	mmu02010	ABC transporters
Abcg5	5.013037964207	4.18700970901491	6.04557328319712	1.44388804978899	0.529958888848816	0.562106942811183	0.967905574833501	0.095212437363271	0.207288605666078	0.0903895079348405	0.0654335580476794	0.0489434349009707	0.0263100053159471	0.208469318673379	0.194496522390935	0.147189255313261	GeneID:27409,Genbank:NM_031884.2,MGI:MGI:1351659	ATP-binding cassette, sub-family G (WHITE), member 5		GO:0007588,GO:0010949,GO:0015238,GO:0016020,GO:0016021,GO:0016324,GO:0043190,GO:0043235,GO:0016887,GO:0045177,GO:0045796,GO:0046872,GO:0046982,GO:0055085,GO:0000166,GO:0005515,GO:0005524,GO:0005886,GO:0005887,GO:0006855,GO:0006869,GO:0017127,GO:0030299,GO:0033344,GO:0042626,GO:0042632	excretion|negative regulation of intestinal phytosterol absorption|drug transmembrane transporter activity|membrane|integral component of membrane|apical plasma membrane|ATP-binding cassette (ABC) transporter complex|receptor complex|ATPase activity|apical part of cell|negative regulation of intestinal cholesterol absorption|metal ion binding|protein heterodimerization activity|transmembrane tran…	mmu02010,mmu04976,mmu04975,mmu04979	ABC transporters|Bile secretion|Fat digestion and absorption|Cholesterol metabolism
Abcg8	2.02478520730902	2.60289730464595	1.30214508563787	0.500267560811428	-0.999228189176352	0.614398880792675	0.991194244492281	0.030445250196664	0.0662828684696172	0	0.0418462356639138	0.0626008602367322	0	0.0333302073820635	0.0155481139086388	0.0313769491211557	GeneID:67470,Genbank:NM_001286005.1,MGI:MGI:1914720	ATP-binding cassette, sub-family G (WHITE), member 8		GO:0015248,GO:0015914,GO:0015918,GO:0016020,GO:0016021,GO:0016324,GO:0042632,GO:0016887,GO:0043190,GO:0017127,GO:0043235,GO:0045796,GO:0046872,GO:0046982,GO:0055085,GO:0005515,GO:0005524,GO:0005886,GO:0005887,GO:0006869,GO:0007588,GO:0010949,GO:0030299,GO:0030301,GO:0033344,GO:0055092,GO:0034041,GO:0042626	sterol transporter activity|phospholipid transport|sterol transport|membrane|integral component of membrane|apical plasma membrane|cholesterol homeostasis|ATPase activity|ATP-binding cassette (ABC) transporter complex|cholesterol transporter activity|receptor complex|negative regulation of intestinal cholesterol absorption|metal ion binding|protein heterodimerization activity|transmembrane transp…	mmu02010,mmu04976,mmu04975,mmu04979	ABC transporters|Bile secretion|Fat digestion and absorption|Cholesterol metabolism
Abhd10	244.322152006982	238.119811747521	252.075077331308	1.05860606675846	0.0821658270405245	0.668015869473692	0.997468662642637	4.35845557100879	4.41522802400373	4.52611591545887	4.17303564413686	4.07851590279163	3.97196261902765	4.7130318355474	4.56066762192424	4.30849474176812	GeneID:213012,Genbank:XM_006521976.3,MGI:MGI:2442422	abhydrolase domain containing 10		GO:0005829,GO:0016787,GO:0019391,GO:0102390,GO:0004553,GO:0005739	cytosol|hydrolase activity|glucuronoside catabolic process|mycophenolic acid acyl-glucuronide esterase activity|hydrolase activity, hydrolyzing O-glycosyl compounds|mitochondrion
Abhd11	612.578340875519	601.835670304362	626.006679089465	1.04016214056053	0.0568084333182602	0.756191807599928	1	21.2213492418111	21.7652908622229	20.6149152083284	22.7725260973246	21.5275052820844	21.11849825963	24.7373400655016	18.8667002851583	21.5801327773138	GeneID:68758,Genbank:NM_001190437.1,MGI:MGI:1916008	abhydrolase domain containing 11		GO:0008152,GO:0016787,GO:0003824,GO:0005739	metabolic process|hydrolase activity|catalytic activity|mitochondrion
Abhd12	1286.61319515853	1268.94770073807	1308.69506318411	1.03132308953546	0.0444963663148738	0.731823416039539	1	34.433577972427	29.0096826716106	30.356028988088	28.9937864183809	31.279281179097	26.2173897213505	32.6545950702649	30.4171534368354	33.1756115288847	GeneID:76192,Genbank:XM_006500366.3,MGI:MGI:1923442	abhydrolase domain containing 12		GO:0047372,GO:0005739,GO:0006660,GO:0052651,GO:0007628,GO:0008474,GO:0010996,GO:0016020,GO:0016021,GO:0016787,GO:0032281,GO:0032839,GO:0046464,GO:0002084,GO:0004622,GO:0046475,GO:0005737	acylglycerol lipase activity|mitochondrion|phosphatidylserine catabolic process|monoacylglycerol catabolic process|adult walking behavior|palmitoyl-(protein) hydrolase activity|response to auditory stimulus|membrane|integral component of membrane|hydrolase activity|AMPA glutamate receptor complex|dendrite cytoplasm|acylglycerol catabolic process|protein depalmitoylation|lysophospholipase activity…
Abhd12b	33.0953850921463	25.5551821328928	42.5206387912132	1.66387539599976	0.734547397238517	0.0353929992216301	0.361517582689684	1.43473241551779	1.38825785628032	1.61428965652519	1.21728633065552	1.25650939609423	1.40963161814997	2.44328936892405	2.17097738650252	2.90251305736025	GeneID:100504285,Genbank:NM_001195033.1,MGI:MGI:2685650	abhydrolase domain containing 12B		GO:0003674,GO:0005575,GO:0008150	molecular_function|cellular_component|biological_process
Abhd13	731.184767926485	770.810676723598	681.652381930094	0.884331785371111	-0.177340350491195	0.265049634867256	0.773919152608161	8.81719361321877	9.36652029031746	8.64397428993438	7.96769234610884	8.64350412599849	6.92980453856005	6.97274242930594	7.5801931908571	8.02534665366631	GeneID:68904,Genbank:NM_026868.1,MGI:MGI:1916154	abhydrolase domain containing 13		GO:0016020,GO:0016021,GO:0016787,GO:0032839,GO:0002084,GO:0005737,GO:0008474	membrane|integral component of membrane|hydrolase activity|dendrite cytoplasm|protein depalmitoylation|cytoplasm|palmitoyl-(protein) hydrolase activity
Abhd14a	254.76469561909	253.888189932922	255.8603277268	1.00776774136048	0.0111631814995636	0.883231786574699	1	4.77542900766185	5.14795325298082	5.91156659409334	5.33963898356165	5.99096887249057	3.65067719289938	6.33341138257961	5.43619740733092	5.8104864945108	GeneID:68644,Genbank:XM_017313555.1,MGI:MGI:1915894	abhydrolase domain containing 14A		GO:0016021,GO:0016787,GO:0005737,GO:0008152,GO:0016020	integral component of membrane|hydrolase activity|cytoplasm|metabolic process|membrane
Abhd14b	806.655477276754	867.489458662131	730.613000545032	0.842215422043059	-0.247738801544527	0.146330918632083	0.633448735596355	28.8638384536952	31.766221041584	27.9799895728942	31.0063499317915	29.6745979301129	15.4095343163328	29.8208077457121	23.2599234022036	29.2589125526796	GeneID:76491,Genbank:XM_017313683.1,MGI:MGI:1923741	abhydrolase domain containing 14b		GO:0005829,GO:0008152,GO:0016787,GO:0045944,GO:0005634,GO:0005730,GO:0005737	cytosol|metabolic process|hydrolase activity|positive regulation of transcription by RNA polymerase II|nucleus|nucleolus|cytoplasm
Abhd15	71.2669620843584	68.5931432915619	74.6092355753541	1.08770690472982	0.12128985800534	0.788578789825992	1	1.57206752823741	1.39979462516907	1.12351877064253	1.1815432971238	0.889832018431175	1.1128670669605	2.43652125432869	0.974233619427725	0.673556576317331	GeneID:67477,Genbank:NM_026185.4,MGI:MGI:1914727	abhydrolase domain containing 15		GO:0044255,GO:0005576,GO:0016787,GO:0016788	cellular lipid metabolic process|extracellular region|hydrolase activity|hydrolase activity, acting on ester bonds
Abhd16a	1672.89708947874	1586.59617580353	1780.77323157275	1.12238593457524	0.16656883473537	0.312456961122879	0.815812090118096	41.8205196371485	41.8204259025564	39.1013069703876	41.4059918524518	40.1583689999666	49.2469449305149	43.0951348139039	40.2325107903591	42.7350725253437	GeneID:193742,Genbank:XM_017317351.1,MGI:MGI:99476	abhydrolase domain containing 16A		GO:0047372,GO:0052651,GO:1905344,GO:0016020,GO:0016021,GO:0016787	acylglycerol lipase activity|monoacylglycerol catabolic process|prostaglandin catabolic process|membrane|integral component of membrane|hydrolase activity
Abhd16b	0.228008947005355	0.202744538565889	0.259589457554688	1.28037706658286	0.356568741459204	1	1	0	0	0	0	0.033240175083448	0	0	0.0330233179918694	0	GeneID:241850,Genbank:NM_183181.2,MGI:MGI:3607711	abhydrolase domain containing 16B		GO:0016787,GO:0003674,GO:0005575,GO:0008150	hydrolase activity|molecular_function|cellular_component|biological_process
Abhd17a	733.127087118796	776.191431039541	679.296657217864	0.875166395882639	-0.192370751437217	0.250969015170846	0.756709406025727	21.9818063278756	23.3594682432594	20.4243239500676	21.7556961001758	21.1001811297927	13.9273766299476	20.9324407651279	18.6021331765801	20.0743282637162	GeneID:216169,Genbank:NM_145421.2,MGI:MGI:106388	abhydrolase domain containing 17A		GO:0008474,GO:0010008,GO:0014069,GO:0016787,GO:0018345,GO:0055038,GO:0072657,GO:1902817,GO:1905668,GO:0002084,GO:0005576,GO:0005886	palmitoyl-(protein) hydrolase activity|endosome membrane|postsynaptic density|hydrolase activity|protein palmitoylation|recycling endosome membrane|protein localization to membrane|negative regulation of protein localization to microtubule|positive regulation of protein localization to endosome|protein depalmitoylation|extracellular region|plasma membrane
Abhd17b	624.514163789758	635.980987166468	610.180634568871	0.959432195115537	-0.059747242846181	0.719765064133556	1	13.205383228455	15.0629381282712	14.0161871629832	13.9451146538951	13.7988731344151	11.3419247133681	12.9162411538206	13.4214064079177	14.0557132888829	GeneID:226016,Genbank:XM_011247228.2,MGI:MGI:1917816	abhydrolase domain containing 17B		GO:0008474,GO:0014069,GO:0016787,GO:0018345,GO:0055038,GO:1902473,GO:1902817,GO:1902950,GO:1905668,GO:0002084,GO:0005576,GO:0005886	palmitoyl-(protein) hydrolase activity|postsynaptic density|hydrolase activity|protein palmitoylation|recycling endosome membrane|regulation of protein localization to synapse|negative regulation of protein localization to microtubule|regulation of dendritic spine maintenance|positive regulation of protein localization to endosome|protein depalmitoylation|extracellular region|plasma membrane
Abhd17c	1241.60991171346	1227.70229461587	1258.99443308544	1.02548837662583	0.0363111397170291	0.879755152609254	1	31.2076738102797	33.5191695808593	30.4789139573154	32.0971971025822	32.8224450011325	35.401405316407	24.9007775208996	32.6345045740473	32.374127631541	GeneID:70178,Genbank:NM_133722.2,MGI:MGI:1917428	abhydrolase domain containing 17C		GO:0014069,GO:0016787,GO:0018345,GO:1902817,GO:1905668,GO:0002084,GO:0008474	postsynaptic density|hydrolase activity|protein palmitoylation|negative regulation of protein localization to microtubule|positive regulation of protein localization to endosome|protein depalmitoylation|palmitoyl-(protein) hydrolase activity
Abhd18	118.775254970809	118.13951323863	119.569932136032	1.01210787871211	0.0173630724316354	0.96417264875951	1	1.72907034436827	2.08047106520758	1.32822475764003	1.560187043118	1.23484804055978	1.16712829469638	2.39865574791203	1.1324233469613	1.53713133568348	GeneID:269423,Genbank:XM_017319591.1,MGI:MGI:1915468	abhydrolase domain containing 18		GO:0008150,GO:0003674,GO:0005575,GO:0005576	biological_process|molecular_function|cellular_component|extracellular region
Abhd2	1845.34018431588	1787.47903397448	1917.66662224262	1.07283307148989	0.101425616011862	0.727286997098782	1	43.1556439969044	30.6440108268835	38.0981812237968	32.7331355350201	35.2219330243945	49.0991736373523	27.9617821778936	36.5267132238866	32.5983047018277	GeneID:54608,Genbank:NM_018811.6,MGI:MGI:1914344	abhydrolase domain containing 2		GO:0047372,GO:0036126,GO:0006629,GO:0048240,GO:0007340,GO:0042562,GO:0009611,GO:0051792,GO:0016020,GO:0016021,GO:0016042,GO:0016298,GO:0043401,GO:0016787,GO:0051793,GO:0016788,GO:0052689,GO:0044255,GO:0030336,GO:0097524,GO:0046464,GO:0031410,GO:0001669,GO:0032570,GO:0003707,GO:0034338,GO:0005886	acylglycerol lipase activity|sperm flagellum|lipid metabolic process|sperm capacitation|acrosome reaction|hormone binding|response to wounding|medium-chain fatty acid biosynthetic process|membrane|integral component of membrane|lipid catabolic process|lipase activity|steroid hormone mediated signaling pathway|hydrolase activity|medium-chain fatty acid catabolic process|hydrolase activity, acting …
Abhd3	133.344752233502	122.384408991926	147.045181285472	1.20150256471944	0.264839728038368	0.188999230232097	0.695310981681085	1.7078395094927	1.69240670421859	1.74712275230006	2.21247567866296	1.80122010826098	1.31813936586881	2.28873694457592	2.46615902191718	2.47324897440244	GeneID:106861,Genbank:NM_134130.1,MGI:MGI:2147183	abhydrolase domain containing 3		GO:0047372,GO:0006629,GO:0051792,GO:0008970,GO:0051793,GO:0016020,GO:0016021,GO:0016298,GO:0016787,GO:0052689,GO:0016788,GO:0052739,GO:0034338,GO:0052740,GO:0044255,GO:0046470,GO:0004623,GO:0005575	acylglycerol lipase activity|lipid metabolic process|medium-chain fatty acid biosynthetic process|phosphatidylcholine 1-acylhydrolase activity|medium-chain fatty acid catabolic process|membrane|integral component of membrane|lipase activity|hydrolase activity|carboxylic ester hydrolase activity|hydrolase activity, acting on ester bonds|phosphatidylserine 1-acylhydrolase activity|short-chain carbo…
Abhd4	1577.94542196122	1644.50941431497	1494.74043151904	0.908927865360793	-0.137762291574362	0.397703057550624	0.887274053856486	33.8740779417906	35.6249229046459	31.7348191352309	33.3427238517667	34.9922998191694	22.8996672973214	34.4430195338659	28.5317501385422	33.3646915938275	GeneID:105501,Genbank:NM_001205181.1,MGI:MGI:1915938	abhydrolase domain containing 4		GO:0016787,GO:0052689,GO:0055088,GO:0070291,GO:0004622,GO:0006629,GO:0016042	hydrolase activity|carboxylic ester hydrolase activity|lipid homeostasis|N-acylethanolamine metabolic process|lysophospholipase activity|lipid metabolic process|lipid catabolic process
Abhd5	1070.69695731107	1108.09198001366	1023.95317893282	0.924068757288721	-0.113927892478784	0.473625237401931	0.9308983204588	19.3728902727697	21.6888394161587	20.0973057440152	21.272701232807	17.8320762566002	13.9608587104437	21.5786746850683	18.733260231888	17.3623171083167	GeneID:67469,Genbank:XM_006512244.2,MGI:MGI:1914719	abhydrolase domain containing 5		GO:0052689,GO:0010898,GO:0005737,GO:0055088,GO:0005811,GO:0016740,GO:0005829,GO:0006629,GO:0006631,GO:0016746,GO:0006654,GO:0030154,GO:0042171,GO:0008654,GO:0010891,GO:0003841,GO:0050996,GO:0004806,GO:0051006,GO:0005515	carboxylic ester hydrolase activity|positive regulation of triglyceride catabolic process|cytoplasm|lipid homeostasis|lipid droplet|transferase activity|cytosol|lipid metabolic process|fatty acid metabolic process|transferase activity, transferring acyl groups|phosphatidic acid biosynthetic process|cell differentiation|lysophosphatidic acid acyltransferase activity|phospholipid biosynthetic proce…	mmu04923	Regulation of lipolysis in adipocyte
Abhd6	175.491983243213	157.169973745032	198.39449511594	1.2622926020067	0.336046368747008	0.0901398224736117	0.539767613082327	1.79618741355396	1.93111602882888	1.48415782515248	1.94050868846693	1.70985251467697	1.6054440473327	2.82820589900294	2.36685189181486	1.8625820135666	GeneID:66082,Genbank:XM_006518075.3,MGI:MGI:1913332	abhydrolase domain containing 6		GO:0047372,GO:0005739,GO:0009395,GO:0016020,GO:0016021,GO:0016787,GO:0030336,GO:0060292,GO:0032281,GO:2000124,GO:0046464,GO:0003824,GO:0046889,GO:0004620	acylglycerol lipase activity|mitochondrion|phospholipid catabolic process|membrane|integral component of membrane|hydrolase activity|negative regulation of cell migration|long term synaptic depression|AMPA glutamate receptor complex|regulation of endocannabinoid signaling pathway|acylglycerol catabolic process|catalytic activity|positive regulation of lipid biosynthetic process|phospholipase acti…	mmu04723	Retrograde endocannabinoid signaling
Abhd8	321.640111815409	332.440429832823	308.139714293642	0.92690204512309	-0.10951121178863	0.540848702457346	0.962054106146139	8.67344533310503	13.1426406222769	9.41431770093185	8.74238485129726	8.91707467603831	6.83866623817842	8.89396014970696	9.83337918490891	9.41561386070913	GeneID:64296,Genbank:NM_022419.3,MGI:MGI:1918946	abhydrolase domain containing 8		GO:0003824,GO:0016787	catalytic activity|hydrolase activity
Abi1	1955.50009718821	1921.05043941	1998.56216941097	1.0403486178243	0.0570670523360408	0.783428479981745	1	33.8277565815664	32.966470155185	32.0365108832586	30.3817997733936	30.8220827462434	36.8112930126295	27.4612380833297	32.4940498354662	30.1886982391025	GeneID:11308,Genbank:NM_001077193.2,MGI:MGI:104913	abl-interactor 1		GO:0045296,GO:0031209,GO:0005634,GO:0048813,GO:0031252,GO:0005737,GO:0072673,GO:0032433,GO:0005856,GO:0005886,GO:0008134,GO:0008154,GO:0016020,GO:0035855,GO:0017124,GO:0042995,GO:0018108,GO:0043005,GO:0030027,GO:0044877,GO:0001756,GO:0045202,GO:0030054,GO:0005515,GO:0045211,GO:0030296,GO:0005622	cadherin binding|SCAR complex|nucleus|dendrite morphogenesis|cell leading edge|cytoplasm|lamellipodium morphogenesis|filopodium tip|cytoskeleton|plasma membrane|transcription factor binding|actin polymerization or depolymerization|membrane|megakaryocyte development|SH3 domain binding|cell projection|peptidyl-tyrosine phosphorylation|neuron projection|lamellipodium|protein-containing complex bindi…
Abi2	410.372592324975	426.338863075174	390.414753887227	0.915738131567864	-0.126992996894171	0.505289629655436	0.945762344497694	3.23699006930863	3.68267759302656	3.16791368488112	3.63541975534677	2.9484845817757	1.99716698311038	3.09760158853025	3.13343239346084	3.60546956557975	GeneID:329165,Genbank:XM_006496075.3,MGI:MGI:106913	abl-interactor 2		GO:0042995,GO:0005913,GO:0043010,GO:0007611,GO:0044877,GO:0008154,GO:0016358,GO:0016477,GO:0016601,GO:0017124,GO:0048365,GO:0018108,GO:0070064,GO:0030027,GO:2000601,GO:0030425,GO:0031209,GO:0005737,GO:0031625,GO:0005829,GO:0032433,GO:0005856	cell projection|cell-cell adherens junction|camera-type eye development|learning or memory|protein-containing complex binding|actin polymerization or depolymerization|dendrite development|cell migration|Rac protein signal transduction|SH3 domain binding|Rac GTPase binding|peptidyl-tyrosine phosphorylation|proline-rich region binding|lamellipodium|positive regulation of Arp2/3 complex-mediated act…	mmu04810	Regulation of actin cytoskeleton
Abi3	1114.96083434957	1062.4248823667	1180.63077432814	1.11126047019731	0.152197012063434	0.598512777202119	0.984999768430912	7.39084931626878	6.42500540624627	7.46577052373142	6.89117178059301	6.8719330554775	10.311872507151	6.19615408031639	6.42316965120889	6.56801567541698	GeneID:66610,Genbank:NM_001163464.1,MGI:MGI:1913860	ABI gene family, member 3		GO:0030027,GO:0030334,GO:0042802,GO:0005622,GO:0005737,GO:0018108	lamellipodium|regulation of cell migration|identical protein binding|intracellular|cytoplasm|peptidyl-tyrosine phosphorylation
Abi3bp	2052.77981523999	2560.50704662367	1418.12077601039	0.553843731022084	-0.852449122732101	7.4690536609759e-05	0.00501754427047336	29.1732052311629	27.2848507776846	24.2925386527741	21.1688401684748	20.3745533605019	5.89113540874969	16.3334910162119	16.1396337163991	14.4769272388469	GeneID:320712,Genbank:XM_006522277.3,MGI:MGI:2444583	ABI gene family, member 3 (NESH) binding protein		GO:0005614,GO:0008201,GO:0010811,GO:0030198,GO:0005518,GO:0005539,GO:0005578	interstitial matrix|heparin binding|positive regulation of cell-substrate adhesion|extracellular matrix organization|collagen binding|glycosaminoglycan binding|proteinaceous extracellular matrix
Abl1	2193.25453883142	2333.13131388294	2018.40857001702	0.865107145065858	-0.209049270713243	0.158787406260784	0.651931209422922	17.0514536297567	17.5264542688746	14.8828709265462	13.8357415026426	15.5302536166665	12.1171562039167	13.8841157176921	13.0620347162911	13.3784043130343	GeneID:11350,Genbank:XM_006497621.3,MGI:MGI:87859	c-abl oncogene 1, non-receptor tyrosine kinase		GO:0043123,GO:0043124,GO:0043542,GO:0045087,GO:0002322,GO:0045184,GO:0002333,GO:0045202,GO:0003677,GO:0045580,GO:0004672,GO:0048668,GO:0045930,GO:0050731,GO:0050798,GO:0045931,GO:0004713,GO:0050853,GO:0005730,GO:0050885,GO:0005737,GO:0051015,GO:0051019,GO:0005739,GO:0071222,GO:0051281,GO:0005783,GO:0071901,GO:0051353,GO:0005829,GO:0072358,GO:0051444,GO:0090050,GO:0006979,GO:0005856,GO:0090135,GO:…	positive regulation of I-kappaB kinase/NF-kappaB signaling|negative regulation of I-kappaB kinase/NF-kappaB signaling|endothelial cell migration|innate immune response|B cell proliferation involved in immune response|establishment of protein localization|transitional one stage B cell differentiation|synapse|DNA binding|regulation of T cell differentiation|protein kinase activity|collateral sprout…	mmu04014,mmu04012,mmu04110,mmu04722,mmu04360,mmu05200,mmu05206,mmu05220,mmu05416	Ras signaling pathway|ErbB signaling pathway|Cell cycle|Neurotrophin signaling pathway|Axon guidance|Pathways in cancer|MicroRNAs in cancer|Chronic myeloid leukemia|Viral myocarditis
Abl2	1039.3831385511	954.249269631103	1145.80047470109	1.20073497687249	0.263917758250821	0.389084854461205	0.87993562504207	4.66560961714235	4.29520420283509	4.70419651009433	4.10248405908899	4.55092208846734	7.30614833884536	4.12139960829318	4.86865805724342	3.96040681153901	GeneID:11352,Genbank:XM_011238737.2,MGI:MGI:87860	v-abl Abelson murine leukemia viral oncogene 2 (arg, Abelson-related gene)		GO:0004713,GO:0004715,GO:0005102,GO:0005515,GO:0005524,GO:0007628,GO:0005737,GO:0008542,GO:0005856,GO:0009791,GO:0006468,GO:0010863,GO:0010976,GO:0015629,GO:0030145,GO:0016301,GO:0030154,GO:0016310,GO:0030182,GO:0016322,GO:0031223,GO:0031234,GO:0031410,GO:0032092,GO:0000166,GO:0048008,GO:0034613,GO:0000287,GO:0048813,GO:0035024,GO:0035264,GO:0001784,GO:0050885,GO:0001843,GO:0001891,GO:0051017,GO:…	protein tyrosine kinase activity|non-membrane spanning protein tyrosine kinase activity|signaling receptor binding|protein binding|ATP binding|adult walking behavior|cytoplasm|visual learning|cytoskeleton|post-embryonic development|protein phosphorylation|positive regulation of phospholipase C activity|positive regulation of neuron projection development|actin cytoskeleton|manganese ion binding|k…	mmu04014,mmu04012,mmu05416	Ras signaling pathway|ErbB signaling pathway|Viral myocarditis
Ablim1	4339.9956807744	4718.58103174059	3866.76399206666	0.819476017484072	-0.287226366383959	0.0551365598131679	0.446259224404837	29.176197196117	28.7036358817571	26.5258227815301	24.2895848388081	27.322324663051	17.7400678025517	24.9635192185231	22.1851171861765	21.1242444836963	GeneID:226251,Genbank:NM_001290813.1,MGI:MGI:1194500	actin-binding LIM protein 1		GO:0051015,GO:0005515,GO:0060271,GO:0005737,GO:0005856,GO:0007010,GO:0007411,GO:0014069,GO:0015629,GO:0030027,GO:0030032,GO:0001725,GO:0045944,GO:0046872,GO:0003779	actin filament binding|protein binding|cilium assembly|cytoplasm|cytoskeleton|cytoskeleton organization|axon guidance|postsynaptic density|actin cytoskeleton|lamellipodium|lamellipodium assembly|stress fiber|positive regulation of transcription by RNA polymerase II|metal ion binding|actin binding	mmu04360	Axon guidance
Ablim2	147.951632641725	137.124369367515	161.485711734487	1.17765873767981	0.235921535106451	0.335277100385699	0.833694127422908	1.59561233711078	1.90630260779668	1.91539251238096	2.27167110823802	1.50485879959015	1.09317709357907	3.06052791222891	2.19542083593695	2.10651656927244	GeneID:231148,Genbank:XM_006503906.1,MGI:MGI:2385758	actin-binding LIM protein 2		GO:0006351,GO:0007010,GO:0015629,GO:0030016,GO:0030032,GO:0030036,GO:0045944,GO:0046872,GO:0051015,GO:0003674,GO:0003779,GO:0005737	transcription, DNA-templated|cytoskeleton organization|actin cytoskeleton|myofibril|lamellipodium assembly|actin cytoskeleton organization|positive regulation of transcription by RNA polymerase II|metal ion binding|actin filament binding|molecular_function|actin binding|cytoplasm	mmu04360	Axon guidance
Ablim3	1852.9951575055	1758.63822629532	1970.94132151823	1.12072016407271	0.164426092324316	0.266155934633904	0.775134287474269	20.8481276004632	21.4859511293286	20.8391575489962	23.6404278107903	20.4107312806114	19.9960382349015	24.6742404262705	22.4571669573495	25.5263639914185	GeneID:319713,Genbank:XM_017317925.1,MGI:MGI:2442582	actin binding LIM protein family, member 3		GO:0060271,GO:0003779,GO:1903955,GO:0005737,GO:0006351,GO:0007010,GO:0015629,GO:0030027,GO:0030032,GO:0030036,GO:0045944,GO:0046872,GO:0001725,GO:0051015,GO:0003674	cilium assembly|actin binding|positive regulation of protein targeting to mitochondrion|cytoplasm|transcription, DNA-templated|cytoskeleton organization|actin cytoskeleton|lamellipodium|lamellipodium assembly|actin cytoskeleton organization|positive regulation of transcription by RNA polymerase II|metal ion binding|stress fiber|actin filament binding|molecular_function	mmu04360	Axon guidance
Abo	0	0	0					0	0	0	0	0	0	0	0	0	GeneID:80908,Genbank:XM_006498456.3,MGI:MGI:2135738	ABO blood group (transferase A, alpha 1-3-N-acetylgalactosaminyltransferase, transferase B, alpha 1-3-galactosyltransferase)		GO:0016757,GO:0004380,GO:0016758,GO:0030145,GO:0004381,GO:0005576,GO:0005794,GO:0030259,GO:0005975,GO:0031410,GO:0009247,GO:0031982,GO:0016020,GO:0046872,GO:0016021,GO:0000166,GO:0016740,GO:0001962,GO:0003823	transferase activity, transferring glycosyl groups|glycoprotein-fucosylgalactoside alpha-N-acetylgalactosaminyltransferase activity|transferase activity, transferring hexosyl groups|manganese ion binding|fucosylgalactoside 3-alpha-galactosyltransferase activity|extracellular region|Golgi apparatus|lipid glycosylation|carbohydrate metabolic process|cytoplasmic vesicle|glycolipid biosynthetic proce…	mmu00601	Glycosphingolipid biosynthesis - lacto and neolacto series
Abr	1664.45817735972	1598.91155763689	1746.39145201327	1.09223768110999	0.127286834322523	0.450644601693177	0.915692167968049	14.9299353317977	13.6295043874252	13.0674696232084	13.1735772225542	13.3929355742665	16.1687588102872	13.3070098345056	14.3073308131514	13.0800995219654	GeneID:109934,Genbank:NM_198894.2,MGI:MGI:107771	active BCR-related gene		GO:0042472,GO:0005096,GO:0043114,GO:0043314,GO:0005829,GO:0005886,GO:0007165,GO:0007420,GO:0050728,GO:0016020,GO:0050766,GO:0030036,GO:0050885,GO:0030336,GO:0060313,GO:0032496,GO:0002692,GO:0035023,GO:0005085,GO:0035556,GO:0005089	inner ear morphogenesis|GTPase activator activity|regulation of vascular permeability|negative regulation of neutrophil degranulation|cytosol|plasma membrane|signal transduction|brain development|negative regulation of inflammatory response|membrane|positive regulation of phagocytosis|actin cytoskeleton organization|neuromuscular process controlling balance|negative regulation of cell migration|n…
Abra	64.2111961463719	48.7436645219796	83.5456106768624	1.71397886261075	0.777349317738225	0.125876286639426	0.603367887702407	1.88909148921752	1.87202080960388	1.42235226546842	1.52209151174815	1.37290223705898	2.44805491006748	5.13459222008361	1.63008120450785	1.51052764426903	GeneID:223513,Genbank:NM_175456.4,MGI:MGI:2444891	actin-binding Rho activating protein		GO:1902531,GO:0035025,GO:0003779,GO:0005737,GO:0045893,GO:0005856,GO:0005886,GO:0006351,GO:0006355,GO:0015031,GO:0015629,GO:0045944,GO:0030016,GO:0030017,GO:0000060,GO:0051091,GO:0032970	regulation of intracellular signal transduction|positive regulation of Rho protein signal transduction|actin binding|cytoplasm|positive regulation of transcription, DNA-templated|cytoskeleton|plasma membrane|transcription, DNA-templated|regulation of transcription, DNA-templated|protein transport|actin cytoskeleton|positive regulation of transcription by RNA polymerase II|myofibril|sarcomere|prot…
Abracl	527.486604223889	492.945327532677	570.663200087904	1.15766022764477	0.211211885607147	0.221884268874141	0.727895979171492	28.8898499995419	31.6182809716088	38.2981984838884	34.6404910095113	29.7013401170809	37.4703098498027	31.627419236218	37.9477986028451	37.5527295830975	GeneID:73112,Genbank:NM_028440.1,MGI:MGI:1920362	ABRA C-terminal like		GO:0008150,GO:0015629,GO:0032970,GO:1902531,GO:0003674,GO:0003779,GO:0005575	biological_process|actin cytoskeleton|regulation of actin filament-based process|regulation of intracellular signal transduction|molecular_function|actin binding|cellular_component
Abt1	267.832305496903	249.241184090798	291.071207254534	1.16782949943175	0.223829659252433	0.214785326580828	0.720372827944354	2.80764512192889	2.983383579834	3.44793577333449	3.46959385735853	3.61475714566019	3.24569578146738	3.87736675306939	3.94634578785243	3.61032077051144	GeneID:30946,Genbank:NM_013924.3,MGI:MGI:1353636	activator of basal transcription 1		GO:0003676,GO:0003677,GO:0003723,GO:0005634,GO:0005667,GO:0005730,GO:0006351,GO:0006355,GO:0006357,GO:0006366,GO:0021522,GO:0000447,GO:0034462,GO:0000472,GO:0000480	nucleic acid binding|DNA binding|RNA binding|nucleus|transcription factor complex|nucleolus|transcription, DNA-templated|regulation of transcription, DNA-templated|regulation of transcription by RNA polymerase II|transcription by RNA polymerase II|spinal cord motor neuron differentiation|endonucleolytic cleavage in ITS1 to separate SSU-rRNA from 5.8S rRNA and LSU-rRNA from tricistronic rRNA trans…
Abtb1	594.116683527001	622.756350325472	558.317100028912	0.89652574355463	-0.157583084503852	0.30755177359921	0.812294930125565	16.5975161043736	18.3184536003017	15.256941396615	14.2666596110798	15.0016438925102	13.8007184634079	14.7942292063291	11.011379404672	15.0899959242172	GeneID:80283,Genbank:XM_006506791.3,MGI:MGI:1933148	ankyrin repeat and BTB (POZ) domain containing 1		GO:0005829,GO:0005886,GO:0006412,GO:0006414,GO:0006511,GO:0006950,GO:0019005,GO:0030162,GO:0031625,GO:0043161,GO:0003746,GO:0005730,GO:0005737	cytosol|plasma membrane|translation|translational elongation|ubiquitin-dependent protein catabolic process|response to stress|SCF ubiquitin ligase complex|regulation of proteolysis|ubiquitin protein ligase binding|proteasome-mediated ubiquitin-dependent protein catabolic process|translation elongation factor activity|nucleolus|cytoplasm
Abtb2	255.571837655213	181.447010422206	348.227871696472	1.9191711722678	0.94048339228825	0.155145415643684	0.646272245292333	2.06490667963947	2.41224269893377	2.60577800524003	1.93825740968966	2.60185683751583	7.82132154958592	2.53625474515027	4.28241721852659	1.972383383544	GeneID:99382,Genbank:NM_178890.3,MGI:MGI:2139365	ankyrin repeat and BTB (POZ) domain containing 2		GO:0005829,GO:0006511,GO:0006950,GO:0019005,GO:0022008,GO:0030162,GO:0031625,GO:0043161,GO:0046982,GO:0097237,GO:0005634,GO:0005654,GO:0005737	cytosol|ubiquitin-dependent protein catabolic process|response to stress|SCF ubiquitin ligase complex|neurogenesis|regulation of proteolysis|ubiquitin protein ligase binding|proteasome-mediated ubiquitin-dependent protein catabolic process|protein heterodimerization activity|cellular response to toxic substance|nucleus|nucleoplasm|cytoplasm
Acaa1a	1537.22769158893	1455.06063538768	1639.93651184049	1.1270571630876	0.172560689256013	0.247588619845039	0.754288286781817	42.7883775554529	43.0174041250824	47.4494807851961	47.742139408634	46.4868388576646	44.4067935840869	50.7801865779439	52.2115991598017	49.8951471998239	GeneID:113868,Genbank:XM_006511923.1,MGI:MGI:2148491	acetyl-Coenzyme A acyltransferase 1A		GO:0008775,GO:0003988,GO:0010124,GO:0016401,GO:0005739,GO:0005777,GO:0016740,GO:0006629,GO:0016746,GO:0006631,GO:0016747,GO:0006635,GO:0043231,GO:0000038,GO:0008152,GO:0003824,GO:0008206,GO:0003985	acetate CoA-transferase activity|acetyl-CoA C-acyltransferase activity|phenylacetate catabolic process|palmitoyl-CoA oxidase activity|mitochondrion|peroxisome|transferase activity|lipid metabolic process|transferase activity, transferring acyl groups|fatty acid metabolic process|transferase activity, transferring acyl groups other than amino-acyl groups|fatty acid beta-oxidation|intracellular mem…	mmu00071,mmu00592,mmu01040,mmu00280,mmu04146,mmu03320	Fatty acid degradation|alpha-Linolenic acid metabolism|Biosynthesis of unsaturated fatty acids|Valine, leucine and isoleucine degradation|Peroxisome|PPAR signaling pathway
Acaa1b	91.2432528676951	92.4058196870758	89.7900443434693	0.971692525941931	-0.0414282229024908	0.923057147801223	1	1.99430457757741	2.9561424222457	1.30918592754238	2.13846382376156	1.57046002797214	1.43047644799322	3.97171622791033	0.845116150827045	1.31191606122097	GeneID:235674,Genbank:NM_146230.3,MGI:MGI:3605455	acetyl-Coenzyme A acyltransferase 1B		GO:0005739,GO:0005777,GO:0006629,GO:0006631,GO:0006635,GO:0008152,GO:0010124,GO:0016740,GO:0016746,GO:0016747,GO:0003824,GO:0003988	mitochondrion|peroxisome|lipid metabolic process|fatty acid metabolic process|fatty acid beta-oxidation|metabolic process|phenylacetate catabolic process|transferase activity|transferase activity, transferring acyl groups|transferase activity, transferring acyl groups other than amino-acyl groups|catalytic activity|acetyl-CoA C-acyltransferase activity	mmu00071,mmu00592,mmu01040,mmu00280,mmu04146,mmu03320	Fatty acid degradation|alpha-Linolenic acid metabolism|Biosynthesis of unsaturated fatty acids|Valine, leucine and isoleucine degradation|Peroxisome|PPAR signaling pathway
Acaa2	1989.1001815056	1936.76962413851	2054.51337821446	1.06079388720707	0.0851443671002221	0.627527776838713	0.991890914970372	69.2497512556587	91.7582912687038	69.1561688855391	71.9737585008704	74.7349936459522	62.2493322575025	106.680994673992	62.3678383594445	78.3087069996332	GeneID:52538,Genbank:NM_177470.3,MGI:MGI:1098623	acetyl-Coenzyme A acyltransferase 2 (mitochondrial 3-oxoacyl-Coenzyme A thiolase)		GO:0016747,GO:0005739,GO:0071456,GO:1901029,GO:0005743,GO:0005759,GO:0006084,GO:0006629,GO:1902109,GO:0006631,GO:0006635,GO:0008152,GO:0003824,GO:0016740,GO:0003988,GO:0016746	transferase activity, transferring acyl groups other than amino-acyl groups|mitochondrion|cellular response to hypoxia|negative regulation of mitochondrial outer membrane permeabilization involved in apoptotic signaling pathway|mitochondrial inner membrane|mitochondrial matrix|acetyl-CoA metabolic process|lipid metabolic process|negative regulation of mitochondrial membrane permeability involved …	mmu00062,mmu00071,mmu00280	Fatty acid elongation|Fatty acid degradation|Valine, leucine and isoleucine degradation
Acaca	1582.34445420029	1652.43254012633	1494.73434679274	0.904566032498045	-0.144702272770241	0.706477547030342	1	13.3408246812858	10.1397333683702	7.51764117955589	10.4409180958569	7.27168673200562	5.53849911542217	15.4674602192538	6.57933027680951	6.77603696588116	GeneID:107476,Genbank:XM_006531953.1,MGI:MGI:108451	acetyl-Coenzyme A carboxylase alpha		GO:0019900,GO:0006629,GO:0003824,GO:0042802,GO:0006631,GO:0003989,GO:0046872,GO:0006633,GO:0051289,GO:0004075,GO:0005515,GO:0005524,GO:0005737,GO:0055088,GO:0008152,GO:0005739,GO:0071380,GO:0009374,GO:0005829,GO:0014070,GO:0000166,GO:0015629,GO:0006084,GO:0001650,GO:0016874,GO:0001894	kinase binding|lipid metabolic process|catalytic activity|identical protein binding|fatty acid metabolic process|acetyl-CoA carboxylase activity|metal ion binding|fatty acid biosynthetic process|protein homotetramerization|biotin carboxylase activity|protein binding|ATP binding|cytoplasm|lipid homeostasis|metabolic process|mitochondrion|cellular response to prostaglandin E stimulus|biotin binding…	mmu00620,mmu00640,mmu00061,mmu04152,mmu04910,mmu04922	Pyruvate metabolism|Propanoate metabolism|Fatty acid biosynthesis|AMPK signaling pathway|Insulin signaling pathway|Glucagon signaling pathway
Acacb	876.21506036737	714.929288813908	1077.8222748092	1.50759283704455	0.592246845521606	0.346289206773394	0.8452420444699	5.72135347026632	5.24632158930561	3.11853348209811	4.1429644139087	3.81960117266054	2.13030187514268	14.8824532656849	4.63037905774685	4.62220998300773	GeneID:100705,Genbank:XM_006530111.3,MGI:MGI:2140940	acetyl-Coenzyme A carboxylase beta		GO:0042802,GO:0009374,GO:0003989,GO:0043086,GO:0010629,GO:0046322,GO:0010884,GO:0004075,GO:0046872,GO:0005524,GO:0005634,GO:0005739,GO:0010906,GO:0050995,GO:0014070,GO:0006084,GO:0051289,GO:0016020,GO:0006629,GO:0060421,GO:0016874,GO:0006631,GO:0000166,GO:0097009,GO:0031667,GO:0006633,GO:0003824,GO:2001295,GO:0031999,GO:0008152	identical protein binding|biotin binding|acetyl-CoA carboxylase activity|negative regulation of catalytic activity|negative regulation of gene expression|negative regulation of fatty acid oxidation|positive regulation of lipid storage|biotin carboxylase activity|metal ion binding|ATP binding|nucleus|mitochondrion|regulation of glucose metabolic process|negative regulation of lipid catabolic proce…	mmu00620,mmu00640,mmu00061,mmu04152,mmu04910,mmu04922,mmu04920,mmu04931	Pyruvate metabolism|Propanoate metabolism|Fatty acid biosynthesis|AMPK signaling pathway|Insulin signaling pathway|Glucagon signaling pathway|Adipocytokine signaling pathway|Insulin resistance
Acad10	239.655938756827	250.760496618348	225.775241429925	0.90036207646195	-0.151422803591192	0.432736684870491	0.906305372706023	3.57088956751094	5.00426126075634	3.40425201096635	3.40954740708783	3.74831856676293	2.53733691266994	4.17207058626358	2.86569015018333	3.77294483105474	GeneID:71985,Genbank:XM_006530463.1,MGI:MGI:1919235	acyl-Coenzyme A dehydrogenase family, member 10		GO:0016491,GO:0016627,GO:0016787,GO:0033539,GO:0050660,GO:0055114,GO:0003995,GO:0005739,GO:0008152	oxidoreductase activity|oxidoreductase activity, acting on the CH-CH group of donors|hydrolase activity|fatty acid beta-oxidation using acyl-CoA dehydrogenase|flavin adenine dinucleotide binding|oxidation-reduction process|acyl-CoA dehydrogenase activity|mitochondrion|metabolic process
Acad11	582.424613179457	522.461442183664	657.378576924199	1.25823366826199	0.331399871929507	0.261090692185532	0.768521123682429	9.0335003940009	10.1656301088913	8.36436374449543	9.59692836168415	8.38847787574826	6.17661166017324	18.5967723855893	9.78690612141057	10.2285761424929	GeneID:102632,Genbank:NM_175324.3,MGI:MGI:2143169	acyl-Coenzyme A dehydrogenase family, member 11		GO:0005739,GO:0005777,GO:0008152,GO:0016491,GO:0016627,GO:0017099,GO:0031966,GO:0033539,GO:0050660,GO:0055114,GO:0003995,GO:0070991,GO:0004466,GO:0005634	mitochondrion|peroxisome|metabolic process|oxidoreductase activity|oxidoreductase activity, acting on the CH-CH group of donors|very-long-chain-acyl-CoA dehydrogenase activity|mitochondrial membrane|fatty acid beta-oxidation using acyl-CoA dehydrogenase|flavin adenine dinucleotide binding|oxidation-reduction process|acyl-CoA dehydrogenase activity|medium-chain-acyl-CoA dehydrogenase activity|long…
Acad12	153.408928186317	143.18154990296	166.193151040515	1.16071624558577	0.215015326966099	0.483865127156691	0.937027187612818	3.17775444098155	4.56404111758934	2.94924716690578	3.2377804351915	3.34015684955267	1.99212402234417	6.51639986351761	3.41525244232029	3.76380766957864	GeneID:338350,Genbank:XM_011248231.1,MGI:MGI:2443320	acyl-Coenzyme A dehydrogenase family, member 12		GO:0050660,GO:0003995,GO:0005739,GO:0033539	flavin adenine dinucleotide binding|acyl-CoA dehydrogenase activity|mitochondrion|fatty acid beta-oxidation using acyl-CoA dehydrogenase
Acad8	453.559525874586	449.716333342678	458.363516539471	1.01922808347324	0.0274769347961256	0.883722741103067	1	6.70892897660535	7.13265653582308	5.83833448597152	6.16031079443671	6.13579145156413	5.59252290785751	7.26815256568805	6.33845029454268	5.90591211112645	GeneID:66948,Genbank:NM_025862.2,MGI:MGI:1914198	acyl-Coenzyme A dehydrogenase family, member 8		GO:0006629,GO:0008152,GO:0009083,GO:0016491,GO:0016627,GO:0050660,GO:0055114,GO:0003995,GO:0005739	lipid metabolic process|metabolic process|branched-chain amino acid catabolic process|oxidoreductase activity|oxidoreductase activity, acting on the CH-CH group of donors|flavin adenine dinucleotide binding|oxidation-reduction process|acyl-CoA dehydrogenase activity|mitochondrion	mmu00280	Valine, leucine and isoleucine degradation
Acad9	569.032224096376	572.601390261146	564.570766390414	0.985975193201907	-0.020376745540565	0.957459567794922	1	9.28377836977011	7.79098965599687	8.75782048197268	8.60095386403367	8.2930541592681	6.3060571110951	9.61759190089411	8.49360920264941	8.14706132413265	GeneID:229211,Genbank:NM_172678.3,MGI:MGI:1914272	acyl-Coenzyme A dehydrogenase family, member 9		GO:0050660,GO:0004466,GO:0051791,GO:0005634,GO:0055114,GO:0005739,GO:0008152,GO:0016491,GO:0070991,GO:0016627,GO:0017099,GO:0030425,GO:0031966,GO:0000062,GO:0032981,GO:0001676,GO:0042760,GO:0003995	flavin adenine dinucleotide binding|long-chain-acyl-CoA dehydrogenase activity|medium-chain fatty acid metabolic process|nucleus|oxidation-reduction process|mitochondrion|metabolic process|oxidoreductase activity|medium-chain-acyl-CoA dehydrogenase activity|oxidoreductase activity, acting on the CH-CH group of donors|very-long-chain-acyl-CoA dehydrogenase activity|dendrite|mitochondrial membrane|…
Acadl	2624.94605962747	2095.26456324048	3287.04793011121	1.56879851250267	0.649660072714319	0.00228689335183711	0.0645969862709217	62.9278940358522	64.3188131647901	61.8099742074294	61.5222010548057	63.4233802663827	114.525332672743	108.528921293436	76.9716243204226	75.9965653905167	GeneID:11363,Genbank:NM_007381.4,MGI:MGI:87866	acyl-Coenzyme A dehydrogenase, long-chain		GO:0050660,GO:0033539,GO:0009409,GO:0003995,GO:0051289,GO:0016401,GO:0004466,GO:0055114,GO:0042413,GO:0090181,GO:0042758,GO:0005739,GO:0016491,GO:0016627,GO:0005759,GO:0044242,GO:0019254,GO:0006629,GO:0045717,GO:0006631,GO:0000062,GO:0046322,GO:0031966,GO:0008152,GO:0001659,GO:0009062	flavin adenine dinucleotide binding|fatty acid beta-oxidation using acyl-CoA dehydrogenase|response to cold|acyl-CoA dehydrogenase activity|protein homotetramerization|palmitoyl-CoA oxidase activity|long-chain-acyl-CoA dehydrogenase activity|oxidation-reduction process|carnitine catabolic process|regulation of cholesterol metabolic process|long-chain fatty acid catabolic process|mitochondrion|oxi…	mmu00071,mmu03320	Fatty acid degradation|PPAR signaling pathway
Acadm	1477.85647097412	1319.29245131038	1676.0614955538	1.27042453239921	0.345310676873227	0.302345274968386	0.80712136079091	37.4895162696889	44.1360970059711	33.6352750875529	38.7642529661319	32.7339958896457	25.8717306444643	80.6519088760947	35.8748222442711	43.1687931064669	GeneID:11364,Genbank:NM_007382.5,MGI:MGI:87867	acyl-Coenzyme A dehydrogenase, medium chain		GO:0006082,GO:0006111,GO:0006629,GO:0006631,GO:0006635,GO:0007507,GO:0033539,GO:0008152,GO:0009409,GO:0042594,GO:0009437,GO:0042802,GO:0045329,GO:0050660,GO:0051289,GO:0051791,GO:0051793,GO:0000062,GO:0001889,GO:0003995,GO:0005739,GO:0005759,GO:0005978,GO:0009791,GO:0016491,GO:0016607,GO:0016627,GO:0016853,GO:0019254,GO:0055007,GO:0030424,GO:0055114,GO:0031966,GO:0070991	organic acid metabolic process|regulation of gluconeogenesis|lipid metabolic process|fatty acid metabolic process|fatty acid beta-oxidation|heart development|fatty acid beta-oxidation using acyl-CoA dehydrogenase|metabolic process|response to cold|response to starvation|carnitine metabolic process|identical protein binding|carnitine biosynthetic process|flavin adenine dinucleotide binding|protein…	mmu00640,mmu00071,mmu00280,mmu00410,mmu03320	Propanoate metabolism|Fatty acid degradation|Valine, leucine and isoleucine degradation|beta-Alanine metabolism|PPAR signaling pathway
Acads	442.144672630035	425.830726979422	462.537104693302	1.08619945764424	0.119289048015557	0.654337597690628	0.992837154668949	14.4547372771953	12.400780337597	13.1981128268446	13.2451168059433	13.1885282904621	8.68393381876342	24.4590251263412	11.3157842707166	11.8923670904333	GeneID:11409,Genbank:NM_007383.3,MGI:MGI:87868	acyl-Coenzyme A dehydrogenase, short chain		GO:0046359,GO:0004085,GO:0005654,GO:0050660,GO:0005739,GO:0005759,GO:0006629,GO:0051289,GO:0006631,GO:0055114,GO:0008152,GO:0016491,GO:0016627,GO:0000062,GO:0031966,GO:0003995,GO:0033539	butyrate catabolic process|butyryl-CoA dehydrogenase activity|nucleoplasm|flavin adenine dinucleotide binding|mitochondrion|mitochondrial matrix|lipid metabolic process|protein homotetramerization|fatty acid metabolic process|oxidation-reduction process|metabolic process|oxidoreductase activity|oxidoreductase activity, acting on the CH-CH group of donors|fatty-acyl-CoA binding|mitochondrial membr…	mmu00650,mmu00071,mmu00280	Butanoate metabolism|Fatty acid degradation|Valine, leucine and isoleucine degradation
Acadsb	1661.95112275446	1679.36739771684	1640.18077905148	0.976665845294699	-0.0340630493737312	0.786447907289872	1	28.763213778242	31.541815594842	28.3151613140507	30.078752557488	27.7207472658656	26.0516596096264	32.4458319421634	25.5264921735539	26.0219216889327	GeneID:66885,Genbank:NM_025826.4,MGI:MGI:1914135	acyl-Coenzyme A dehydrogenase, short/branched chain		GO:0005739,GO:0006629,GO:0006631,GO:0006637,GO:0008152,GO:0009055,GO:0016491,GO:0016627,GO:0016937,GO:0050660,GO:0055114,GO:0003995	mitochondrion|lipid metabolic process|fatty acid metabolic process|acyl-CoA metabolic process|metabolic process|electron transfer activity|oxidoreductase activity|oxidoreductase activity, acting on the CH-CH group of donors|short-branched-chain-acyl-CoA dehydrogenase activity|flavin adenine dinucleotide binding|oxidation-reduction process|acyl-CoA dehydrogenase activity	mmu00071,mmu00280	Fatty acid degradation|Valine, leucine and isoleucine degradation
Acadvl	1780.81960690099	1491.02200167579	2143.06661343248	1.43731387667241	0.523375147996661	0.0296264563672763	0.329838526236409	37.5600880991129	41.8913787491095	37.5499415305528	43.0211688194378	38.8578102486591	47.5170840935332	83.8752079128287	43.0782240458837	46.7379590413398	GeneID:11370,Genbank:NM_017366.3,MGI:MGI:895149	acyl-Coenzyme A dehydrogenase, very long chain		GO:0033539,GO:0009062,GO:0003995,GO:0042645,GO:0009409,GO:0004466,GO:0042760,GO:0016020,GO:0005634,GO:0005730,GO:0005739,GO:0016491,GO:0005743,GO:0045717,GO:0016627,GO:0005829,GO:0046322,GO:0017099,GO:0006629,GO:0050660,GO:0006631,GO:0000062,GO:0055114,GO:0031966,GO:0006635,GO:0090181,GO:0008152,GO:0001659	fatty acid beta-oxidation using acyl-CoA dehydrogenase|fatty acid catabolic process|acyl-CoA dehydrogenase activity|mitochondrial nucleoid|response to cold|long-chain-acyl-CoA dehydrogenase activity|very long-chain fatty acid catabolic process|membrane|nucleus|nucleolus|mitochondrion|oxidoreductase activity|mitochondrial inner membrane|negative regulation of fatty acid biosynthetic process|oxidor…	mmu00071	Fatty acid degradation
Acan	5.77688253283454	9.9462133663932	0.56521899088622	0.0568275553786139	-4.13726553525138	0.104618372856432	0.571728848107851	0.0148101410634094	0	0	0.122137012995836	0.236005243092481	0.00818495778280625	0	0	0.00763168375398433	GeneID:11595,Genbank:XM_006540566.1,MGI:MGI:99602	aggrecan		GO:0030166,GO:0005201,GO:0030199,GO:0005509,GO:0030246,GO:0005515,GO:0005540,GO:0005576,GO:0005578,GO:0030336,GO:0005604,GO:0043005,GO:0005615,GO:0043025,GO:0046872,GO:0007155,GO:0001501,GO:0072534,GO:0007417,GO:0001502,GO:0007507,GO:0002063	proteoglycan biosynthetic process|extracellular matrix structural constituent|collagen fibril organization|calcium ion binding|carbohydrate binding|protein binding|hyaluronic acid binding|extracellular region|proteinaceous extracellular matrix|negative regulation of cell migration|basement membrane|neuron projection|extracellular space|neuronal cell body|metal ion binding|cell adhesion|skeletal s…
Acap1	466.24780072549	457.188178043527	477.572329077944	1.04458591016427	0.0629311492466841	0.66493137607607	0.995750107271115	11.1819933521781	9.09366783795446	10.5123117653647	9.48874233303091	10.3330574591287	8.22374169951781	12.4083004991713	10.665605355979	9.52875601390671	GeneID:216859,Genbank:NM_153788.3,MGI:MGI:2388270	ArfGAP with coiled-coil, ankyrin repeat and PH domains 1		GO:0032012,GO:0005096,GO:0043231,GO:0005737,GO:0046872,GO:0005768,GO:0005829,GO:0006629,GO:0007165,GO:0008150,GO:0016020,GO:0016042,GO:0016192,GO:0003674,GO:0016787,GO:0004871,GO:0031267	regulation of ARF protein signal transduction|GTPase activator activity|intracellular membrane-bounded organelle|cytoplasm|metal ion binding|endosome|cytosol|lipid metabolic process|signal transduction|biological_process|membrane|lipid catabolic process|vesicle-mediated transport|molecular_function|hydrolase activity|signal transducer activity|small GTPase binding	mmu04144	Endocytosis
Acap2	2192.19969027744	2268.66692301436	2096.6156493563	0.924161950829937	-0.113782402135746	0.387022572896192	0.877476928398891	15.572543980556	15.0337300388477	13.7485162516932	12.9109276060987	13.4529034811469	14.3009595419484	11.1933175584385	12.4390886206137	11.9326524110254	GeneID:78618,Genbank:XM_006522743.3,MGI:MGI:1925868	ArfGAP with coiled-coil, ankyrin repeat and PH domains 2		GO:0036010,GO:0005515,GO:0043231,GO:0005737,GO:0046872,GO:0005768,GO:0005829,GO:0010008,GO:0016020,GO:0080025,GO:1990090,GO:0016192,GO:0017137,GO:0030029,GO:0001726,GO:0031267,GO:0005096,GO:0032012	protein localization to endosome|protein binding|intracellular membrane-bounded organelle|cytoplasm|metal ion binding|endosome|cytosol|endosome membrane|membrane|phosphatidylinositol-3,5-bisphosphate binding|cellular response to nerve growth factor stimulus|vesicle-mediated transport|Rab GTPase binding|actin filament-based process|ruffle|small GTPase binding|GTPase activator activity|regulation o…	mmu04144	Endocytosis
Acap3	656.814911240122	703.734602605213	598.16529703376	0.849987047417255	-0.23448723807146	0.136744554508302	0.623532695617407	10.4750359748877	8.93841109368027	7.91783940527493	8.70001701027326	8.40870756909303	7.29813601611379	8.19311134772046	7.18760657654999	6.30595927833816	GeneID:140500,Genbank:NM_207223.1,MGI:MGI:2153589	ArfGAP with coiled-coil, ankyrin repeat and PH domains 3		GO:0005737,GO:0005829,GO:0008150,GO:0016020,GO:0016192,GO:0031267,GO:0032012,GO:0043231,GO:0003674,GO:0005096,GO:0005575	cytoplasm|cytosol|biological_process|membrane|vesicle-mediated transport|small GTPase binding|regulation of ARF protein signal transduction|intracellular membrane-bounded organelle|molecular_function|GTPase activator activity|cellular_component	mmu04144	Endocytosis
Acat1	1500.12557370882	1419.17292177036	1601.31638863189	1.12834480144556	0.17420799621462	0.305915361904982	0.811041195991252	24.0072035374515	24.5070933277068	24.5355994971344	25.9737794132447	23.7894404540301	18.6933952801209	38.6128920892939	24.1382048402028	26.2148223820341	GeneID:110446,Genbank:NM_144784.3,MGI:MGI:87870	acetyl-Coenzyme A acetyltransferase 1		GO:0046356,GO:0015936,GO:0003985,GO:0046872,GO:0015937,GO:0003988,GO:0046952,GO:0016740,GO:0005739,GO:0050662,GO:0005743,GO:0005759,GO:0016746,GO:0005829,GO:0051260,GO:0016747,GO:0006085,GO:1902860,GO:0016830,GO:0006550,GO:0016885,GO:0006635,GO:0003824,GO:0019899,GO:0006696,GO:0042803,GO:0008152	acetyl-CoA catabolic process|coenzyme A metabolic process|acetyl-CoA C-acetyltransferase activity|metal ion binding|coenzyme A biosynthetic process|acetyl-CoA C-acyltransferase activity|ketone body catabolic process|transferase activity|mitochondrion|coenzyme binding|mitochondrial inner membrane|mitochondrial matrix|transferase activity, transferring acyl groups|cytosol|protein homooligomerizatio…	mmu00620,mmu00630,mmu00640,mmu00650,mmu00071,mmu00072,mmu00280,mmu00310,mmu00380,mmu00900	Pyruvate metabolism|Glyoxylate and dicarboxylate metabolism|Propanoate metabolism|Butanoate metabolism|Fatty acid degradation|Synthesis and degradation of ketone bodies|Valine, leucine and isoleucine degradation|Lysine degradation|Tryptophan metabolism|Terpenoid backbone biosynthesis
Acat2	420.722229927912	411.932681307388	431.709165703567	1.04800902014721	0.0676511341135697	0.701901342305792	1	9.73074778925361	12.2295085142844	11.2323767285676	12.9947074881769	11.7093160108504	9.38056878841126	16.6450349245445	9.59998670910075	11.3960595555643	GeneID:110460,Genbank:NM_009338.3,MGI:MGI:87871	acetyl-Coenzyme A acetyltransferase 2		GO:0003988,GO:0005634,GO:0005730,GO:0005737,GO:0005739,GO:0005829,GO:0006635,GO:0008152,GO:0016740,GO:0016746,GO:0003824,GO:0016747,GO:0003985,GO:0045797	acetyl-CoA C-acyltransferase activity|nucleus|nucleolus|cytoplasm|mitochondrion|cytosol|fatty acid beta-oxidation|metabolic process|transferase activity|transferase activity, transferring acyl groups|catalytic activity|transferase activity, transferring acyl groups other than amino-acyl groups|acetyl-CoA C-acetyltransferase activity|positive regulation of intestinal cholesterol absorption	mmu00620,mmu00630,mmu00640,mmu00650,mmu00071,mmu00072,mmu00280,mmu00310,mmu00380,mmu00900,mmu04975	Pyruvate metabolism|Glyoxylate and dicarboxylate metabolism|Propanoate metabolism|Butanoate metabolism|Fatty acid degradation|Synthesis and degradation of ketone bodies|Valine, leucine and isoleucine degradation|Lysine degradation|Tryptophan metabolism|Terpenoid backbone biosynthesis|Fat digestion and absorption
Acat3	18.9421258940822	12.1132541186801	27.4782156133349	2.26844210020826	1.1817018367623	0.297266283243735	0.804492654187859	0.518838442578005	0.426727176315195	0.191549940408878	0.343359117677619	0.296340084244702	0.382320981316415	2.27201192661661	0.206084744374172	0.32677098946618	GeneID:224530,Genbank:NM_153151.3,MGI:MGI:109182	acetyl-Coenzyme A acetyltransferase 3		GO:0005634,GO:0005730,GO:0005737,GO:0005739,GO:0005829,GO:0006635,GO:0003985,GO:0003988	nucleus|nucleolus|cytoplasm|mitochondrion|cytosol|fatty acid beta-oxidation|acetyl-CoA C-acetyltransferase activity|acetyl-CoA C-acyltransferase activity
Acbd3	959.915038073548	955.313552554618	965.666894972211	1.01083763795657	0.0155512883133775	0.932525431082864	1	15.9387156273022	15.1328505474567	16.9521342495947	16.938060582964	15.3835166377625	14.9857121030636	14.9330563973009	16.2457408922548	16.1879203799221	GeneID:170760,Genbank:NM_133225.3,MGI:MGI:2181074	acyl-Coenzyme A binding domain containing 3		GO:0005794,GO:0006629,GO:0006694,GO:0016020,GO:0034237,GO:0000062,GO:0000139,GO:0005739	Golgi apparatus|lipid metabolic process|steroid biosynthetic process|membrane|protein kinase A regulatory subunit binding|fatty-acyl-CoA binding|Golgi membrane|mitochondrion
Acbd4	479.443303808345	484.165027578724	473.54114909537	0.978057319553864	-0.0320090773449487	0.850375316813055	1	14.0500061124441	15.4628508792051	12.0254854774641	13.1276851050009	13.4494554196076	11.249879323645	18.2275274365996	9.06788482352644	12.9692649819216	GeneID:67131,Genbank:NM_025988.2,MGI:MGI:1914381	acyl-Coenzyme A binding domain containing 4		GO:0003674,GO:0005575,GO:0008150	molecular_function|cellular_component|biological_process
Acbd5	1262.93382917889	1306.58463868683	1208.37031729396	0.924831259694293	-0.112737932511834	0.456585857023696	0.920172697188422	17.195247408767	17.3027996183068	16.8294775877473	16.743237270123	16.1540351862815	14.1881336527636	13.511575944225	15.6603734195269	16.4416529716413	GeneID:74159,Genbank:XM_017319291.1,MGI:MGI:1921409	acyl-Coenzyme A binding domain containing 5		GO:0005654,GO:0005777,GO:0006914,GO:0008289,GO:0016020,GO:0016021,GO:0030242,GO:0000062,GO:0003674,GO:0005634	nucleoplasm|peroxisome|autophagy|lipid binding|membrane|integral component of membrane|autophagy of peroxisome|fatty-acyl-CoA binding|molecular_function|nucleus
Acbd6	385.783156396768	374.264185691006	400.18186977897	1.06924970402955	0.0965988078734436	0.591276950392323	0.980616683626418	6.56797029267379	6.98890762475684	7.54701711122841	7.33647872423043	7.58921873400952	7.23877450349438	8.01920172631215	6.41841731286564	7.93939263885392	GeneID:72482,Genbank:NM_028250.3,MGI:MGI:1919732	acyl-Coenzyme A binding domain containing 6		GO:0008150,GO:0008289,GO:0000062,GO:0003674,GO:0005737	biological_process|lipid binding|fatty-acyl-CoA binding|molecular_function|cytoplasm
Acbd7	3.00292050423497	2.78623786288664	3.27377380592038	1.17498001499723	0.232636218484237	0.903599379677833	1	0.321809139929224	0.373661927671711	0.509180148670328	0.0982930270734923	0.220565647749982	0.355701436355599	0.469737876001419	0.10956334473938	0.44220971284769	GeneID:78245,Genbank:NM_030063.2,MGI:MGI:1925495	acyl-Coenzyme A binding domain containing 7		GO:0008150,GO:0008289,GO:0000062,GO:0003674,GO:0005575	biological_process|lipid binding|fatty-acyl-CoA binding|molecular_function|cellular_component
Accs	219.73926375193	241.571635815773	192.448798672127	0.796653125364816	-0.327976404860395	0.108921134497437	0.577767345831576	2.52270725234906	2.55638275325276	2.11623929756669	1.95014874046705	2.13144121399059	1.04438020302511	2.36004613412238	1.71464182651998	1.87193393869708	GeneID:329470,Genbank:NM_001290782.1,MGI:MGI:1919717	1-aminocyclopropane-1-carboxylate synthase (non-functional)		GO:0009058,GO:0030170,GO:0042802,GO:0003824,GO:0005575,GO:0008150	biosynthetic process|pyridoxal phosphate binding|identical protein binding|catalytic activity|cellular_component|biological_process
Accsl	2.01051996450297	1.47987382696417	2.67382763642646	1.80679432780536	0.853432289742658	0.589426339681576	0.979120336033008	0.065067229728698	0.0424976894779689	0.0154428219693098	0	0	0.0359599902589277	0.0178082315519245	0	0.11735227994718	GeneID:381411,Genbank:NM_001033452.4,MGI:MGI:3584519	1-aminocyclopropane-1-carboxylate synthase (non-functional)-like		GO:0009058,GO:0030170,GO:0003824,GO:0005575,GO:0008150	biosynthetic process|pyridoxal phosphate binding|catalytic activity|cellular_component|biological_process
Acd	462.245192582636	461.177714233401	463.57954051918	1.00520802764672	0.00749409781933608	0.967419833086015	1	13.9317881738536	14.553679517024	14.3163010415771	13.6797599395752	14.4163286986455	12.5931545033777	14.4248363554622	13.3036671125486	14.5138630213346	GeneID:497652,Genbank:XM_006531170.2,MGI:MGI:87873	adrenocortical dysplasia		GO:0051973,GO:0030326,GO:0000783,GO:0060381,GO:0031848,GO:0000784,GO:0070182,GO:0032202,GO:0070187,GO:0001501,GO:0001655,GO:0003677,GO:0005515,GO:0032211,GO:0005634,GO:0070198,GO:0032212,GO:0005694,GO:0070200,GO:0035282,GO:0006886,GO:0042162,GO:0016233,GO:0000723,GO:0000781,GO:0044877,GO:0016604	positive regulation of telomerase activity|embryonic limb morphogenesis|nuclear telomere cap complex|positive regulation of single-stranded telomeric DNA binding|protection from non-homologous end joining at telomere|nuclear chromosome, telomeric region|DNA polymerase binding|telomere assembly|shelterin complex|skeletal system development|urogenital system development|DNA binding|protein binding|…
Ace	23243.3245290818	23358.0576399552	23099.9081404901	0.988948160697079	-0.0160331960115339	0.847292627879996	1	258.789147103156	295.392493102427	237.11692238259	230.200149980152	268.334881320158	293.675031262635	177.834812425915	241.195300202532	258.094753760798	GeneID:11421,Genbank:NM_001281819.1,MGI:MGI:87874	angiotensin I converting enzyme (peptidyl-dipeptidase A) 1		GO:0005515,GO:0005576,GO:0005615,GO:0005737,GO:0005764,GO:0005768,GO:0005886,GO:0008241,GO:0008270,GO:0006508,GO:0009792,GO:0006518,GO:0009897,GO:0009925,GO:0010608,GO:0010629,GO:0032092,GO:0010815,GO:0032496,GO:0014910,GO:0035814,GO:0016020,GO:0042310,GO:0042447,GO:0042755,GO:0001822,GO:0060978,GO:0043065,GO:0061098,GO:0043171,GO:0002446,GO:0070062,GO:0045777,GO:0003081,GO:0070573,GO:0003084,GO:…	protein binding|extracellular region|extracellular space|cytoplasm|lysosome|endosome|plasma membrane|peptidyl-dipeptidase activity|zinc ion binding|proteolysis|embryo development ending in birth or egg hatching|peptide metabolic process|external side of plasma membrane|basal plasma membrane|posttranscriptional regulation of gene expression|negative regulation of gene expression|positive regulatio…	mmu04924,mmu04614,mmu05410,mmu05142	Renin secretion|Renin-angiotensin system|Hypertrophic cardiomyopathy (HCM)|Chagas disease (American trypanosomiasis)
Ace2	290.891637655407	319.4111792418	255.242210672415	0.799102308436087	-0.323547872804908	0.125625625280094	0.603029602766744	4.43999496489456	6.88301672940957	4.75318621087972	5.33802598331901	4.16003754970971	2.57562320353327	4.56770146571338	3.95600323762682	4.77058749888979	GeneID:70008,Genbank:NM_001130513.1,MGI:MGI:1917258	angiotensin I converting enzyme (peptidyl-dipeptidase A) 2		GO:0060452,GO:0009986,GO:0004175,GO:0070373,GO:0015827,GO:0004180,GO:1903598,GO:0016020,GO:1903779,GO:0004181,GO:0005576,GO:0005615,GO:0005737,GO:0016021,GO:0005886,GO:0016787,GO:0032800,GO:0006508,GO:0046813,GO:0008233,GO:0001618,GO:0046872,GO:0008237,GO:0003051,GO:0048662,GO:0008241,GO:0003081	positive regulation of cardiac muscle contraction|cell surface|endopeptidase activity|negative regulation of ERK1 and ERK2 cascade|tryptophan transport|carboxypeptidase activity|positive regulation of gap junction assembly|membrane|regulation of cardiac conduction|metallocarboxypeptidase activity|extracellular region|extracellular space|cytoplasm|integral component of membrane|plasma membrane|hyd…	mmu04614,mmu04974	Renin-angiotensin system|Protein digestion and absorption
Ace3	111.409263676631	126.614377785344	92.4028710407407	0.729797615855255	-0.454431657036245	0.0881769294536286	0.534721881119998	1.00922242156194	1.25893345521998	1.28609935206766	0.974754757551529	1.3273425427413	0.502482753618096	0.686801873122321	1.31868303229573	0.796478401922874	GeneID:217246,Genbank:XM_006533054.3,MGI:MGI:3644400	angiotensin I converting enzyme (peptidyl-dipeptidase A) 3		GO:0008150,GO:0008237,GO:0008241,GO:0016020,GO:0016021,GO:0031410,GO:0001669,GO:0005515,GO:0006508	biological_process|metallopeptidase activity|peptidyl-dipeptidase activity|membrane|integral component of membrane|cytoplasmic vesicle|acrosomal vesicle|protein binding|proteolysis	mmu04924,mmu04614,mmu05410,mmu05142	Renin secretion|Renin-angiotensin system|Hypertrophic cardiomyopathy (HCM)|Chagas disease (American trypanosomiasis)
Acer1	0	0	0					0	0	0	0	0	0	0	0	0	GeneID:171168,Genbank:NM_175731.4,MGI:MGI:2181962	alkaline ceramidase 1		GO:0046514,GO:0006665,GO:0071277,GO:0006672,GO:0071633,GO:0010446,GO:0016020,GO:0016021,GO:0016787,GO:0016811,GO:0017040,GO:0019216,GO:0030148,GO:0005783,GO:0030154,GO:0046512,GO:0006629	ceramide catabolic process|sphingolipid metabolic process|cellular response to calcium ion|ceramide metabolic process|dihydroceramidase activity|response to alkaline pH|membrane|integral component of membrane|hydrolase activity|hydrolase activity, acting on carbon-nitrogen (but not peptide) bonds, in linear amides|N-acylsphingosine amidohydrolase activity|regulation of lipid metabolic process|sph…	mmu00600,mmu04071	Sphingolipid metabolism|Sphingolipid signaling pathway
Acer2	7681.5179547305	7993.96903708828	7290.95410178328	0.912056835341325	-0.132804365332643	0.523801496885295	0.955151935781563	70.9738516435889	98.0461504219038	96.7002926606944	99.8482964892121	126.442049542902	102.87188210809	58.6256901198068	93.0442434838006	87.008842579774	GeneID:230379,Genbank:XM_006537878.3,MGI:MGI:1920932	alkaline ceramidase 2		GO:0071633,GO:0006672,GO:0090285,GO:0006919,GO:0008284,GO:0010942,GO:0016020,GO:0016021,GO:0016787,GO:0016811,GO:0017040,GO:0030173,GO:0032526,GO:0001953,GO:0033629,GO:0005794,GO:0046512,GO:0006629	dihydroceramidase activity|ceramide metabolic process|negative regulation of protein glycosylation in Golgi|activation of cysteine-type endopeptidase activity involved in apoptotic process|positive regulation of cell proliferation|positive regulation of cell death|membrane|integral component of membrane|hydrolase activity|hydrolase activity, acting on carbon-nitrogen (but not peptide) bonds, in l…	mmu00600,mmu04071	Sphingolipid metabolism|Sphingolipid signaling pathway
Acer3	726.78753959413	680.364446485263	784.816405980213	1.15352354173494	0.206047447625299	0.213914938417408	0.719875110961745	10.4087043649196	9.02743920934573	10.5393264138897	9.71909243795928	9.26166460386336	11.7706671712695	8.59271308721792	11.3968287985863	11.3685382683182	GeneID:66190,Genbank:NM_025408.2,MGI:MGI:1913440	alkaline ceramidase 3		GO:0008284,GO:0016020,GO:0016021,GO:0016787,GO:0016811,GO:0030173,GO:0030176,GO:0046512,GO:0070774,GO:0071602,GO:0005783,GO:0005794,GO:0006672	positive regulation of cell proliferation|membrane|integral component of membrane|hydrolase activity|hydrolase activity, acting on carbon-nitrogen (but not peptide) bonds, in linear amides|integral component of Golgi membrane|integral component of endoplasmic reticulum membrane|sphingosine biosynthetic process|phytoceramidase activity|phytosphingosine biosynthetic process|endoplasmic reticulum|Go…	mmu00600	Sphingolipid metabolism
Ache	34.5629112341468	33.0373430933783	36.4698714101074	1.10389843720263	0.142607444865825	0.735971108542075	1	0.702534915106644	0.571013568742067	0.370526903616194	0.514995566222922	0.46546191850394	0.621219592329419	0.683650064365503	0.494316668254247	0.418330869539674	GeneID:11423,Genbank:XM_006504548.3,MGI:MGI:87876	acetylcholinesterase		GO:0005635,GO:0005737,GO:0005788,GO:0005791,GO:0005794,GO:0005886,GO:0030425,GO:0006581,GO:0031225,GO:0031594,GO:0007155,GO:0031623,GO:0033265,GO:0042135,GO:0042166,GO:0050772,GO:0042734,GO:0050775,GO:0042803,GO:0051262,GO:0043005,GO:0052689,GO:0060041,GO:0070997,GO:0001919,GO:0003990,GO:0004104,GO:0005515,GO:0005518,GO:0005576,GO:0005605,GO:0005615,GO:0007416,GO:0008291,GO:0009986,GO:0016020,GO:…	nuclear envelope|cytoplasm|endoplasmic reticulum lumen|rough endoplasmic reticulum|Golgi apparatus|plasma membrane|dendrite|acetylcholine catabolic process|anchored component of membrane|neuromuscular junction|cell adhesion|receptor internalization|choline binding|neurotransmitter catabolic process|acetylcholine binding|positive regulation of axonogenesis|presynaptic membrane|positive regulation …	mmu00564,mmu04725	Glycerophospholipid metabolism|Cholinergic synapse
Acin1	3379.3109512314	3470.30032110807	3265.57423888557	0.94100623482721	-0.087723813033978	0.529489399922842	0.95773553042684	35.3462252392061	32.283666185673	34.4508427745743	31.7835920704464	32.607262927678	29.6689592178878	34.319244462462	28.6196664042235	27.7120266164475	GeneID:56215,Genbank:NM_001085473.2,MGI:MGI:1891824	apoptotic chromatin condensation inducer 1		GO:0005654,GO:0005730,GO:0005829,GO:0005886,GO:0006397,GO:0006915,GO:0008380,GO:0016607,GO:0030263,GO:0035145,GO:0043065,GO:0003676,GO:0048025,GO:0005634,GO:0061574	nucleoplasm|nucleolus|cytosol|plasma membrane|mRNA processing|apoptotic process|RNA splicing|nuclear speck|apoptotic chromosome condensation|exon-exon junction complex|positive regulation of apoptotic process|nucleic acid binding|negative regulation of mRNA splicing, via spliceosome|nucleus|ASAP complex	mmu03040,mmu03013,mmu03015	Spliceosome|RNA transport|mRNA surveillance pathway
Ackr1	48.9654101688676	15.8035706023413	90.4177096270254	5.72134689698733	2.51635482058068	0.000154593124809654	0.00892996846432324	1.13985649592087	1.03579860779464	0.56458317002824	0.635764052487441	0.611412546871711	4.49183132208409	4.39466555624384	7.08661012174399	1.43011690381226	GeneID:13349,Genbank:NM_010045.2,MGI:MGI:1097689	atypical chemokine receptor 1 (Duffy blood group)		GO:0005768,GO:0006954,GO:0007165,GO:0007186,GO:0016020,GO:0016021,GO:0019956,GO:0019957,GO:0032642,GO:0004871,GO:0004888,GO:0070098,GO:0004930	endosome|inflammatory response|signal transduction|G-protein coupled receptor signaling pathway|membrane|integral component of membrane|chemokine binding|C-C chemokine binding|regulation of chemokine production|signal transducer activity|transmembrane signaling receptor activity|chemokine-mediated signaling pathway|G-protein coupled receptor activity	mmu05144	Malaria
Ackr2	882.768040004897	889.473356362912	874.386394557378	0.983038320712353	-0.0246804382156046	0.858924244177999	1	17.4188255204634	15.3276347899874	13.4607335655306	15.9611602906732	20.1723479268708	25.6107666494516	10.6605394511977	11.2845380232762	13.2435006850381	GeneID:59289,Genbank:NM_001276719.1,MGI:MGI:1891697	atypical chemokine receptor 2		GO:0016021,GO:0005044,GO:0016493,GO:0005515,GO:0019957,GO:0005654,GO:0005768,GO:0005829,GO:0005884,GO:0005886,GO:0031965,GO:0005887,GO:0043231,GO:0006935,GO:0006954,GO:0007165,GO:0004871,GO:0007186,GO:0004930,GO:0016020,GO:0004950	integral component of membrane|scavenger receptor activity|C-C chemokine receptor activity|protein binding|C-C chemokine binding|nucleoplasm|endosome|cytosol|actin filament|plasma membrane|nuclear membrane|integral component of plasma membrane|intracellular membrane-bounded organelle|chemotaxis|inflammatory response|signal transduction|signal transducer activity|G-protein coupled receptor signali…
Ackr3	1148.09726513014	906.955965558444	1449.52388959475	1.59822962154754	0.676474698672216	0.0148017264963087	0.223628826331152	21.7342489140911	20.5206163435007	23.0041492415212	23.6538506426663	25.1410152324928	46.4886911724641	30.1279369834581	35.8870699646455	25.737615072948	GeneID:12778,Genbank:NM_001271607.1,MGI:MGI:109562	atypical chemokine receptor 3		GO:0070374,GO:0015026,GO:0004930,GO:1902230,GO:0016020,GO:0005044,GO:1905322,GO:0016021,GO:0005634,GO:0005737,GO:0005768,GO:0005886,GO:0005905,GO:0016494,GO:0006935,GO:0019956,GO:0007155,GO:0019958,GO:0007165,GO:0031623,GO:0007186,GO:0001525,GO:0043231,GO:0007275,GO:0001570,GO:0070098,GO:0009986,GO:0004871	positive regulation of ERK1 and ERK2 cascade|coreceptor activity|G-protein coupled receptor activity|negative regulation of intrinsic apoptotic signaling pathway in response to DNA damage|membrane|scavenger receptor activity|positive regulation of mesenchymal stem cell migration|integral component of membrane|nucleus|cytoplasm|endosome|plasma membrane|clathrin-coated pit|C-X-C chemokine receptor …	mmu04060	Cytokine-cytokine receptor interaction
Ackr4	144.836827383644	190.227290200525	88.0987488625418	0.463123607394469	-1.11053079562406	0.00153882011792698	0.0494002111486009	2.50302235784681	2.37156680542513	1.67286820651773	1.53209883180062	1.61605125460221	0.110665427105283	1.30433800923021	1.21691387697708	0.908026573659685	GeneID:252837,Genbank:XM_006511735.3,MGI:MGI:2181676	atypical chemokine receptor 4		GO:0005044,GO:0005768,GO:0005886,GO:0006935,GO:0007165,GO:0007186,GO:0016020,GO:0016021,GO:0019956,GO:0004871,GO:0004930,GO:0004950	scavenger receptor activity|endosome|plasma membrane|chemotaxis|signal transduction|G-protein coupled receptor signaling pathway|membrane|integral component of membrane|chemokine binding|signal transducer activity|G-protein coupled receptor activity|chemokine receptor activity
Acly	4140.2067628312	4439.16604821053	3766.50765610702	0.848471901073702	-0.237061212200002	0.117320438112008	0.588206382986221	65.2840519046541	53.205993665997	58.0389458280623	63.4676099739582	52.7639912696595	39.5330502713822	52.8789349107741	47.6796065862844	51.6104034668447	GeneID:104112,Genbank:NM_134037.3,MGI:MGI:103251	ATP citrate lyase		GO:0046912,GO:0006107,GO:0003878,GO:0048037,GO:0006629,GO:0005515,GO:0006633,GO:0005524,GO:0005654,GO:0005737,GO:0005739,GO:0005829,GO:0008152,GO:0005886,GO:0008610,GO:0006084,GO:0009346,GO:0006085,GO:0000166,GO:0016740,GO:0003824,GO:0046872,GO:0006101	transferase activity, transferring acyl groups, acyl groups converted into alkyl on transfer|oxaloacetate metabolic process|ATP citrate synthase activity|cofactor binding|lipid metabolic process|protein binding|fatty acid biosynthetic process|ATP binding|nucleoplasm|cytoplasm|mitochondrion|cytosol|metabolic process|plasma membrane|lipid biosynthetic process|acetyl-CoA metabolic process|citrate ly…	mmu00020	Citrate cycle (TCA cycle)
Acmsd	1.95986166275954	1.33805683023151	2.73711770341957	2.04559151866965	1.0325180840738	0.655712443004865	0.993510340925758	0.0249193645769482	0.0217009478185373	0	0.0456680586055739	0.0768579819015894	0.220350578607897	0	0.0254521882047625	0	GeneID:266645,Genbank:NM_001033041.2,MGI:MGI:2386323	amino carboxymuconate semialdehyde decarboxylase		GO:0005829,GO:0008270,GO:0016787,GO:0016829,GO:0016831,GO:0046872,GO:0046874,GO:0051259,GO:1904985,GO:0001760	cytosol|zinc ion binding|hydrolase activity|lyase activity|carboxy-lyase activity|metal ion binding|quinolinate metabolic process|protein complex oligomerization|negative regulation of quinolinate biosynthetic process|aminocarboxymuconate-semialdehyde decarboxylase activity	mmu00380	Tryptophan metabolism
Acnat1	31.359781746683	38.8140711321644	22.0419200148314	0.567884774049525	-0.816329863698138	0.0480011461792045	0.41772044248253	0.290081231899896	0.18742499673897	0.37310542770658	0.437294186156895	0.557977502827485	0.144801552166065	0.204883224898711	0.296283722892974	0.163944942864412	GeneID:230161,Genbank:NM_001164565.1,MGI:MGI:2140197	acyl-coenzyme A amino acid N-acyltransferase 1		GO:0006631,GO:0006637,GO:0016410,GO:0016740,GO:0016746,GO:0016790,GO:0047617,GO:0005777,GO:0006629	fatty acid metabolic process|acyl-CoA metabolic process|N-acyltransferase activity|transferase activity|transferase activity, transferring acyl groups|thiolester hydrolase activity|acyl-CoA hydrolase activity|peroxisome|lipid metabolic process
Acnat2	0	0	0					0	0	0	0	0	0	0	0	0	GeneID:209186,Genbank:XM_011249969.2,MGI:MGI:2444345	acyl-coenzyme A amino acid N-acyltransferase 2		GO:0006637,GO:0016740,GO:0016746,GO:0016790,GO:0047617,GO:0005777,GO:0006629,GO:0006631	acyl-CoA metabolic process|transferase activity|transferase activity, transferring acyl groups|thiolester hydrolase activity|acyl-CoA hydrolase activity|peroxisome|lipid metabolic process|fatty acid metabolic process
Aco1	1490.3223474846	1548.89226293668	1417.1099531695	0.914918349764803	-0.128285096458455	0.401322311049999	0.88918380255828	21.4861061902502	22.471841455955	20.6500314102677	20.0289964810613	20.0678225343166	15.4214155956439	24.4385507611759	17.1139770961453	17.04936527466	GeneID:11428,Genbank:NM_007386.2,MGI:MGI:87879	aconitase 1		GO:0046872,GO:0006879,GO:0005737,GO:0048027,GO:0008152,GO:0050892,GO:0009791,GO:0005739,GO:0051536,GO:0005783,GO:0005794,GO:0005829,GO:0010040,GO:0051538,GO:0010468,GO:0006099,GO:0051539,GO:0016829,GO:0006101,GO:0030350,GO:0006417,GO:0003723,GO:0003994,GO:0043231	metal ion binding|cellular iron ion homeostasis|cytoplasm|mRNA 5'-UTR binding|metabolic process|intestinal absorption|post-embryonic development|mitochondrion|iron-sulfur cluster binding|endoplasmic reticulum|Golgi apparatus|cytosol|response to iron(II) ion|3 iron, 4 sulfur cluster binding|regulation of gene expression|tricarboxylic acid cycle|4 iron, 4 sulfur cluster binding|lyase activity|citra…	mmu00020,mmu00630	Citrate cycle (TCA cycle)|Glyoxylate and dicarboxylate metabolism
Aco2	4025.68701404842	3612.96466325634	4541.58995253852	1.25702584327111	0.330014310518808	0.207773310032033	0.713538510599754	78.7444178343435	76.9339603041819	71.3308410005765	80.2290200622386	73.7729539688471	65.564675823236	150.940203065756	78.4798913468987	77.4575922917259	GeneID:11429,Genbank:NM_080633.2,MGI:MGI:87880	aconitase 2, mitochondrial		GO:0051536,GO:0005506,GO:0051538,GO:0005739,GO:0051539,GO:0006099,GO:0006101,GO:0006102,GO:0008152,GO:0016829,GO:0003994,GO:0043209,GO:0046872	iron-sulfur cluster binding|iron ion binding|3 iron, 4 sulfur cluster binding|mitochondrion|4 iron, 4 sulfur cluster binding|tricarboxylic acid cycle|citrate metabolic process|isocitrate metabolic process|metabolic process|lyase activity|aconitate hydratase activity|myelin sheath|metal ion binding	mmu00020,mmu00630	Citrate cycle (TCA cycle)|Glyoxylate and dicarboxylate metabolism
Acod1	716.208845959702	44.6587057144549	1555.64652126626	34.8341156864906	5.12242903378112	0.0879730246046412	0.53455769523584	0.687429750866329	0.193111602882888	1.38942434695126	0.873736896377778	1.89223678290919	108.998621045626	2.47619743947038	10.3733795832651	2.90242841377862	GeneID:16365,Genbank:NM_008392.1,MGI:MGI:103206	aconitate decarboxylase 1		GO:2000379,GO:0071219,GO:0034144,GO:0005739,GO:0071222,GO:0035458,GO:0045087,GO:0006952,GO:0071346,GO:0006954,GO:0007566,GO:0045824,GO:0016829,GO:0071347,GO:0047547,GO:0019679,GO:0071356,GO:0047613,GO:0032088,GO:0071393,GO:0032480,GO:0002376,GO:0072573,GO:0032496,GO:0002760,GO:0050728,GO:0034136	positive regulation of reactive oxygen species metabolic process|cellular response to molecule of bacterial origin|negative regulation of toll-like receptor 4 signaling pathway|mitochondrion|cellular response to lipopolysaccharide|cellular response to interferon-beta|innate immune response|defense response|cellular response to interferon-gamma|inflammatory response|embryo implantation|negative re…
Acot1	281.419213907885	252.822127600489	317.16557179213	1.25450084137144	0.327113438337353	0.55230818562731	0.965660870532886	8.76116266563782	14.8104584128635	7.4087507969453	7.99426835649997	8.36388048804333	18.7574136744843	9.55106061379087	7.14375496649002	9.21896627946825	GeneID:26897,Genbank:NM_012006.2,MGI:MGI:1349396	acyl-CoA thioesterase 1		GO:0005829,GO:0006631,GO:0006637,GO:0016290,GO:0016787,GO:0016790,GO:0047617,GO:0001676,GO:0052689,GO:0005737,GO:0102991,GO:0005739	cytosol|fatty acid metabolic process|acyl-CoA metabolic process|palmitoyl-CoA hydrolase activity|hydrolase activity|thiolester hydrolase activity|acyl-CoA hydrolase activity|long-chain fatty acid metabolic process|carboxylic ester hydrolase activity|cytoplasm|myristoyl-CoA hydrolase activity|mitochondrion	mmu00062,mmu01040	Fatty acid elongation|Biosynthesis of unsaturated fatty acids
Acot10	3.60666334815951	3.40119556134399	3.86349808167892	1.13592353394471	0.183865721363943	0.918334170095615	1	0.22403108635281	0.0650322483098131	0.0708943082729019	0.171069516865056	0.11516195986946	0.165083728865969	0.245260016584996	0.0762737663442656	0.0769623280330235	GeneID:64833,Genbank:NM_022816.2,MGI:MGI:1928940	acyl-CoA thioesterase 10		GO:0006637,GO:0016787,GO:0047617,GO:0052689,GO:0005739	acyl-CoA metabolic process|hydrolase activity|acyl-CoA hydrolase activity|carboxylic ester hydrolase activity|mitochondrion
Acot11	452.685439931522	456.973614544288	447.325221665565	0.978886323910966	-0.0307867625885648	0.845849456931071	1	4.06376473042535	3.61819959312055	4.10934962499859	3.70852758549635	3.74395395733673	3.62267600741742	3.42497442543146	3.47437785665107	3.92370242038566	GeneID:329910,Genbank:XM_006503181.3,MGI:MGI:1913736	acyl-CoA thioesterase 11		GO:0006631,GO:0006637,GO:0008289,GO:0009266,GO:0009409,GO:0016787,GO:0035556,GO:0047617,GO:0052689,GO:0005737,GO:0005829	fatty acid metabolic process|acyl-CoA metabolic process|lipid binding|response to temperature stimulus|response to cold|hydrolase activity|intracellular signal transduction|acyl-CoA hydrolase activity|carboxylic ester hydrolase activity|cytoplasm|cytosol
Acot12	2.40572944075778	2.09316325838526	2.79643716872342	1.33598617189597	0.417905075296727	0.815299496746102	1	0.0561722316026541	0.032611603801691	0.053326860594837	0	0.0577500594842938	0.0827842385862949	0.0409966988027339	0.0191244337473305	0.0578912389168469	GeneID:74156,Genbank:XM_006517413.3,MGI:MGI:1921406	acyl-CoA thioesterase 12		GO:0016787,GO:0005524,GO:0047617,GO:0005737,GO:0052689,GO:0005829,GO:0006084,GO:0006629,GO:0006631,GO:0006637,GO:0003986,GO:0008289	hydrolase activity|ATP binding|acyl-CoA hydrolase activity|cytoplasm|carboxylic ester hydrolase activity|cytosol|acetyl-CoA metabolic process|lipid metabolic process|fatty acid metabolic process|acyl-CoA metabolic process|acetyl-CoA hydrolase activity|lipid binding	mmu00620	Pyruvate metabolism
[truncated: 21,127 more rows]
