# Supplementary material for: Transcriptomic profiling reveals SARS-CoV-2-infected humanized MHC mice recapitulate human post vaccination immune responses
Source: Front Cell Infect Microbiol. 2025 Aug 1;15:1634577. doi: 10.3389/fcimb.2025.1634577 (PMC12353716; doi:10.3389/fcimb.2025.1634577)
Supplement: Supplementary file 2 [file SupplementaryFile1.zip › Supplementary file 1/original RNAseq data/1.1.different_expressed_gene/MHC_1D-vs-WT_1D-diff-pval-0.05-FC-2.gene.xls]

gene_id	BaseMean	BaseMean_control_WT_1D	BaseMean_case_MHC_1D	FoldChange	log2FoldChange	pValue	qValue	Regulation	Expression_WT_1D_1	Expression_WT_1D_2	Expression_WT_1D_3	Expression_WT_1D_4	Expression_WT_1D_5	Expression_MHC_1D_1	Expression_MHC_1D_2	Expression_MHC_1D_3	Expression_MHC_1D_4	Dbxref	product	TF_Family	GO_id	GO_term	pathway	pathway_description
1700010I14Rik	21.3385858582606	29.0251413674812	11.7303914717348	0.404145885913828	-1.30705193336324	0.0043861727650418	0.102257585619959	Down	0.91045949160304	1.05716092704583	0.749095279535089	0.889887162082595	0.87363125417629	0.3689939984052	0.33224453154516	0.340973180217477	0.344051316777982	GeneID:66931,Genbank:XM_006523342.1,MGI:MGI:1914181	RIKEN cDNA 1700010I14 gene		GO:0003674,GO:0005575,GO:0008150	molecular_function|cellular_component|biological_process
3110040M04Rik	2.00605903385559	0	4.51363282617509	Inf	Inf	0.00346145820542029	0.0858877276742998	Up	0	0	0	0	0	0.0740179962855875	0.21993269865294	0	0.310565893722525	GeneID:73176,Genbank:XM_993996.5,MGI:MGI:1920426	RIKEN cDNA 3110040M04 gene		GO:0003674,GO:0005575,GO:0008150	molecular_function|cellular_component|biological_process
4930539E08Rik	5.13181901404926	2.41722292326357	8.52506412753137	3.52680096050943	1.81836015773503	0.0467825703028928	0.412113773751272	Up	0.0297971425860393	0.0259487449772022	0.00942926201241348	0.0364048248420342	0.0204227451620354	0.0988059545432219	0.076114933611341	0.111592295567887	0.0409453437821935	GeneID:207819,Genbank:XM_006523956.3,MGI:MGI:1925441	RIKEN cDNA 4930539E08 gene		GO:0042981,GO:0003674,GO:0005575,GO:0008150	regulation of apoptotic process|molecular_function|cellular_component|biological_process
4933411K16Rik	9.61042793798185	5.69362296706614	14.5064341516265	2.54783891303247	1.3492740661673	0.0397538897488411	0.381162594323062	Up	0.409630953752403	0.214035472488614	0.233328804744005	0.0375351673692494	0.294795985304669	0.860267689877388	0.672670673610169	0.376550681598939	0.379949994175879	GeneID:66765,Genbank:NM_025752.2,MGI:MGI:1914015	RIKEN cDNA 4933411K16 gene		GO:0003674,GO:0005575,GO:0008150	molecular_function|cellular_component|biological_process
5730507C01Rik	4.69660749517537	8.24622192527191	0.259589457554688	0.0314798049224377	-4.98942958915498	0.000533673421998479	0.0237104411402856	Down	0.199406868035829	0.173652824274119	0.151444825316818	0.127903886862484	0.184507226184184	0	0	0.0203670567878972	0	GeneID:236366,Genbank:XM_011243861.1,MGI:MGI:1917882	RIKEN cDNA 5730507C01 gene	zf-C2H2	GO:0003700,GO:0005575,GO:0006355	DNA binding transcription factor activity|cellular_component|regulation of transcription, DNA-templated
5830411N06Rik	51.2626148473867	31.2967247410199	76.2199774803451	2.43539789262501	1.284157497491	0.0153574902383849	0.227696629219885	Up	0.424443999919627	0.350171697496942	0.307509926298955	0.214932300344625	0.482299543104524	0.419761848145085	1.35730750128183	1.17506580612369	0.425921626402298	GeneID:244234,Genbank:XM_006536189.1,MGI:MGI:2443685	RIKEN cDNA 5830411N06 gene		GO:0009897,GO:0032620,GO:0002365,GO:0003674	external side of plasma membrane|interleukin-17 production|gamma-delta T cell lineage commitment|molecular_function
9030025P20Rik	81.4089893794394	48.4915083845886	122.555840623003	2.52736705261891	1.33763520387032	0.000934677459570694	0.0356159238691034	Up	0.581484570319622	1.35035720554595	0.582698138050536	0.769634678633424	0.697454278770348	1.33901117682413	2.4579269032399	1.20433336020165	2.82993057863055	GeneID:100041574,Genbank:XM_011246223.2,MGI:MGI:3583895	RIKEN cDNA 9030025P20 gene		GO:0003674,GO:0005575,GO:0008150	molecular_function|cellular_component|biological_process
A2m	10.3720156458715	14.5697811346465	5.12480878490281	0.351742331442176	-1.50740912419298	0.0245938808705433	0.297786255827713	Down	0.165307623487407	0.175948187257803	0.104622709376332	0.0841522955421961	0.151067526383409	0.0203019436123375	0.150809987794503	0.0187602462587832	0	GeneID:232345,Genbank:XM_011241322.1,MGI:MGI:2449119	alpha-2-macroglobulin		GO:0043120,GO:0004867,GO:0048306,GO:0005102,GO:0048403,GO:0005515,GO:0005576,GO:0005615,GO:0007565,GO:0010466,GO:0048406,GO:0019838,GO:0048863,GO:0019899,GO:0019959,GO:0019966,GO:0001869,GO:0030414,GO:0002020,GO:0042803,GO:0004866	tumor necrosis factor binding|serine-type endopeptidase inhibitor activity|calcium-dependent protein binding|signaling receptor binding|brain-derived neurotrophic factor binding|protein binding|extracellular region|extracellular space|female pregnancy|negative regulation of peptidase activity|nerve growth factor binding|growth factor binding|stem cell differentiation|enzyme binding|interleukin-8 …	mmu04610	Complement and coagulation cascades
A530032D15Rik	42.18173964578	14.63231862041	76.6185159274925	5.23625256633085	2.38853468616879	9.30039227541842e-05	0.00596079558627347	Up	0.367508134746721	0.0673775299306928	0.422343224090892	0.265858288596149	0.318173566690233	2.18072434354848	1.0164196710243	1.62000132582291	0.85718187091853	GeneID:381287,Genbank:NM_213615.2,MGI:MGI:3037746	RIKEN cDNA A530032D15Rik gene		GO:0005634,GO:0006338,GO:0006355,GO:0008150,GO:0003674,GO:0003682,GO:0005575	nucleus|chromatin remodeling|regulation of transcription, DNA-templated|biological_process|molecular_function|chromatin binding|cellular_component
AB124611	463.796350184373	320.130943614437	643.378108396794	2.0097342079236	1.00700471420721	0.0383632104454643	0.377943407954347	Up	12.2825800885656	10.511827015082	11.9954826414303	10.834297525982	11.8655772588009	36.0860492653704	19.0105171772899	16.0780502387844	15.713946622595	GeneID:382062,Genbank:XM_011242566.2,MGI:MGI:3043001	cDNA sequence AB124611		GO:0016020,GO:0016021,GO:0003674,GO:0005575,GO:0008150	membrane|integral component of membrane|molecular_function|cellular_component|biological_process
AI607873	892.258763451742	603.820611624421	1252.80645323589	2.0747990862146	1.05297163942072	0.039759600201744	0.381162594323062	Up	12.0259153628121	4.78636460353563	12.3830111408281	10.2734316373184	8.66103825264356	27.7445502797402	9.82268039410743	25.2698213664932	12.2486962515346	GeneID:226691,Genbank:XM_011238800.2,MGI:MGI:2138302	expressed sequence AI607873		GO:0003690,GO:0005634,GO:0005730,GO:0005829,GO:0008134,GO:0042802,GO:0000978,GO:0001047,GO:0001078	double-stranded DNA binding|nucleus|nucleolus|cytosol|transcription factor binding|identical protein binding|RNA polymerase II proximal promoter sequence-specific DNA binding|core promoter binding|transcriptional repressor activity, RNA polymerase II proximal promoter sequence-specific DNA binding
Abcb1b	197.581903447012	127.068656004936	285.723462749608	2.24857546882772	1.16901130592213	0.0197176391211155	0.26374523479262	Up	1.61176201374927	2.49656316143228	1.24165407800755	1.59794050919199	1.58912370176221	5.47595155531323	4.49800509314549	1.90260380074013	2.68224520520156	GeneID:18669,Genbank:NM_011075.2,MGI:MGI:97568	ATP-binding cassette, sub-family B (MDR/TAP), member 1B		GO:0042493,GO:0005524,GO:0042626,GO:0005739,GO:0005886,GO:0008559,GO:0014045,GO:0015238,GO:0015893,GO:0046581,GO:0016020,GO:0055085,GO:0016021,GO:0016324,GO:0000139,GO:0016787,GO:0000166,GO:0016887,GO:0005215	response to drug|ATP binding|ATPase activity, coupled to transmembrane movement of substances|mitochondrion|plasma membrane|xenobiotic transmembrane transporting ATPase activity|establishment of endothelial blood-brain barrier|drug transmembrane transporter activity|drug transport|intercellular canaliculus|membrane|transmembrane transport|integral component of membrane|apical plasma membrane|Golg…	mmu02010,mmu04976,mmu05206,mmu05226	ABC transporters|Bile secretion|MicroRNAs in cancer|Gastric cancer
Abcc6	10.8339494958921	15.6458082453707	4.81912605904377	0.308013877165448	-1.69893274375041	0.0113584722302921	0.192699663282852	Down	0.0741463780629349	0.0774841594202967	0.161898235901509	0.108706500225981	0.167703984109644	0.0245865979909878	0.0324689617132763	0.0302927077186399	0.0534908066735982	GeneID:27421,Genbank:XM_006540945.3,MGI:MGI:1351634	ATP-binding cassette, sub-family C (CFTR/MRP), member 6		GO:0005774,GO:0005886,GO:0016020,GO:0016021,GO:0016323,GO:0016324,GO:0016328,GO:0016887,GO:0042626,GO:0000166,GO:0055085,GO:0005524,GO:0005634	vacuolar membrane|plasma membrane|membrane|integral component of membrane|basolateral plasma membrane|apical plasma membrane|lateral plasma membrane|ATPase activity|ATPase activity, coupled to transmembrane movement of substances|nucleotide binding|transmembrane transport|ATP binding|nucleus	mmu02010	ABC transporters
Ackr1	48.9654101688676	15.8035706023413	90.4177096270254	5.72134689698733	2.51635482058068	0.000154593124809654	0.00892996846432324	Up	1.13985649592087	1.03579860779464	0.56458317002824	0.635764052487441	0.611412546871711	4.49183132208409	4.39466555624384	7.08661012174399	1.43011690381226	GeneID:13349,Genbank:NM_010045.2,MGI:MGI:1097689	atypical chemokine receptor 1 (Duffy blood group)		GO:0005768,GO:0006954,GO:0007165,GO:0007186,GO:0016020,GO:0016021,GO:0019956,GO:0019957,GO:0032642,GO:0004871,GO:0004888,GO:0070098,GO:0004930	endosome|inflammatory response|signal transduction|G-protein coupled receptor signaling pathway|membrane|integral component of membrane|chemokine binding|C-C chemokine binding|regulation of chemokine production|signal transducer activity|transmembrane signaling receptor activity|chemokine-mediated signaling pathway|G-protein coupled receptor activity	mmu05144	Malaria
Ackr4	144.836827383644	190.227290200525	88.0987488625418	0.463123607394469	-1.11053079562406	0.00153882011792698	0.0494002111486009	Down	2.50302235784681	2.37156680542513	1.67286820651773	1.53209883180062	1.61605125460221	0.110665427105283	1.30433800923021	1.21691387697708	0.908026573659685	GeneID:252837,Genbank:XM_006511735.3,MGI:MGI:2181676	atypical chemokine receptor 4		GO:0005044,GO:0005768,GO:0005886,GO:0006935,GO:0007165,GO:0007186,GO:0016020,GO:0016021,GO:0019956,GO:0004871,GO:0004930,GO:0004950	scavenger receptor activity|endosome|plasma membrane|chemotaxis|signal transduction|G-protein coupled receptor signaling pathway|membrane|integral component of membrane|chemokine binding|signal transducer activity|G-protein coupled receptor activity|chemokine receptor activity
Acsl6	8.74271888709356	4.15871587173304	14.4727226562942	3.48009412104008	1.79912632507444	0.0405811176627863	0.386992803453007	Up	0.0688430608735482	0.0149879390691532	0.0245084462023055	0.0473115334991618	0.0265413003927666	0.0570701059979743	0.273203746669741	0.114261967710659	0.0532123698545916	GeneID:216739,Genbank:NM_001033598.1,MGI:MGI:894291	acyl-CoA synthetase long-chain family member 6		GO:0019899,GO:0008152,GO:0004467,GO:0042803,GO:0008654,GO:0043231,GO:0010747,GO:0005515,GO:0102391,GO:0005524,GO:0005634,GO:0005739,GO:0005741,GO:0010867,GO:0005777,GO:0010976,GO:0005783,GO:0015908,GO:0006629,GO:0016020,GO:0006631,GO:0000166,GO:0016021,GO:0006641,GO:0001676,GO:0016874,GO:0007405,GO:0003824	enzyme binding|metabolic process|long-chain fatty acid-CoA ligase activity|protein homodimerization activity|phospholipid biosynthetic process|intracellular membrane-bounded organelle|positive regulation of plasma membrane long-chain fatty acid transport|protein binding|decanoate-CoA ligase activity|ATP binding|nucleus|mitochondrion|mitochondrial outer membrane|positive regulation of triglyceride…	mmu00061,mmu00071,mmu04146,mmu04216,mmu04920,mmu03320,mmu04714	Fatty acid biosynthesis|Fatty acid degradation|Peroxisome|Ferroptosis|Adipocytokine signaling pathway|PPAR signaling pathway|Thermogenesis
Acta1	2991.83980918466	5.77174852155563	6724.42488501355	1165.05853640365	10.1861867271448	0.0218449455835646	0.280214726304593	Up	0.109591272986719	0.222686810810083	0.208079984370688	0.267787495782652	0.26289571954923	2.01888678602	1008.59838311972	0.783541806586207	0.188241722130422	GeneID:11459,Genbank:NM_009606.3,MGI:MGI:87902	actin, alpha 1, skeletal muscle		GO:0005524,GO:0005737,GO:0005856,GO:0005865,GO:0005884,GO:0015629,GO:0030017,GO:0030240,GO:0032991,GO:0048741,GO:0000166,GO:0001725,GO:0005515	ATP binding|cytoplasm|cytoskeleton|striated muscle thin filament|actin filament|actin cytoskeleton|sarcomere|skeletal muscle thin filament assembly|protein-containing complex|skeletal muscle fiber development|nucleotide binding|stress fiber|protein binding
Adamts17	88.9788643769366	115.097888987328	56.330083613947	0.489410223849967	-1.03088385504836	5.53659105895889e-05	0.00401069536351216	Down	0.781670279932859	0.738895799640699	0.964063555061026	0.850938411911554	0.576962759597449	0.273228945776449	0.519295495340916	0.327542106275584	0.364925972287435	GeneID:233332,Genbank:NM_001033877.4,MGI:MGI:3588195	a disintegrin-like and metallopeptidase (reprolysin type) with thrombospondin type 1 motif, 17		GO:0003674,GO:0005575,GO:0008150	molecular_function|cellular_component|biological_process
Adamts4	46.91055184029	22.4523480752877	77.483306546543	3.45101128339559	1.78701919080393	0.00300359308653671	0.0779387287605191	Up	0.468739150182779	0.176886653073561	0.266997268265465	0.35792791644649	0.514032655796309	1.83064057135185	1.07762830864605	1.24478039095407	0.483083711625744	GeneID:240913,Genbank:NM_172845.2,MGI:MGI:1339949	a disintegrin-like and metallopeptidase (reprolysin type) with thrombospondin type 1 motif, 4		GO:0005576,GO:0005578,GO:0005615,GO:0006508,GO:0008233,GO:0008237,GO:0016607,GO:0016787,GO:0031012,GO:0042742,GO:0002020,GO:0046872,GO:0004222,GO:0005515	extracellular region|proteinaceous extracellular matrix|extracellular space|proteolysis|peptidase activity|metallopeptidase activity|nuclear speck|hydrolase activity|extracellular matrix|defense response to bacterium|protease binding|metal ion binding|metalloendopeptidase activity|protein binding
Adra1d	41.0137567406689	53.2652448457527	25.6993966093142	0.482479648478766	-1.05146000568383	0.00258398560943907	0.0700572959402181	Down	1.36641182430266	1.31519165331819	1.45650194573701	1.05437131798132	1.3062111407583	0.370955688986833	0.866042418630435	0.440724732598257	0.765878037550015	GeneID:11550,Genbank:NM_013460.4,MGI:MGI:106673	adrenergic receptor, alpha 1d		GO:0004937,GO:0005622,GO:0005829,GO:0005886,GO:0005887,GO:0007165,GO:0007186,GO:0035240,GO:0007188,GO:0042493,GO:0007194,GO:0043266,GO:0007195,GO:0045907,GO:0045987,GO:0048148,GO:0048149,GO:0051481,GO:0051482,GO:0001591,GO:0001963,GO:0001986,GO:0001994,GO:0004871,GO:0004930,GO:0004935,GO:0007200,GO:0007204,GO:0007267,GO:0007568,GO:0007610,GO:0009636,GO:0014059,GO:0051967,GO:0016020,GO:0060073,GO:…	alpha1-adrenergic receptor activity|intracellular|cytosol|plasma membrane|integral component of plasma membrane|signal transduction|G-protein coupled receptor signaling pathway|dopamine binding|adenylate cyclase-modulating G-protein coupled receptor signaling pathway|response to drug|negative regulation of adenylate cyclase activity|regulation of potassium ion transport|adenylate cyclase-inhibiti…	mmu04020,mmu04022,mmu04080,mmu04261,mmu04270,mmu04970	Calcium signaling pathway|cGMP - PKG signaling pathway|Neuroactive ligand-receptor interaction|Adrenergic signaling in cardiomyocytes|Vascular smooth muscle contraction|Salivary secretion
Agr3	100.744474726183	134.968569681796	57.964356031666	0.429465587197993	-1.21938556112046	9.07704199404196e-07	0.000133395326213889	Down	6.53388576326887	6.59093198560408	7.65026265117962	9.03055529095031	7.55709388460267	2.52770755057252	3.2188631967934	2.72505036275412	3.92807252043311	GeneID:403205,Genbank:NM_207531.3,MGI:MGI:2685734	anterior gradient 3		GO:0005783,GO:0030154,GO:0043231,GO:0060548,GO:0002162,GO:0005737	endoplasmic reticulum|cell differentiation|intracellular membrane-bounded organelle|negative regulation of cell death|dystroglycan binding|cytoplasm
Agrp	27.671032218161	16.9461869636674	41.077088786278	2.42397235875818	1.2773732474454	0.000990445989721421	0.0369043450491098	Up	1.46299481535997	0.926577665373653	0.69444384123404	1.2796317023994	1.36735366797497	2.64612192514826	2.47524100940493	3.26023950510692	2.26164903833313	GeneID:11604,Genbank:NM_001271806.1,MGI:MGI:892013	agouti related neuropeptide		GO:0005576,GO:0005615,GO:0005794,GO:0005796,GO:0007218,GO:0008343,GO:0009755,GO:0042755,GO:0043025,GO:0060259,GO:0005102,GO:2000253,GO:0005184	extracellular region|extracellular space|Golgi apparatus|Golgi lumen|neuropeptide signaling pathway|adult feeding behavior|hormone-mediated signaling pathway|eating behavior|neuronal cell body|regulation of feeding behavior|signaling receptor binding|positive regulation of feeding behavior|neuropeptide hormone activity	mmu04920	Adipocytokine signaling pathway
Agtr1b	10.3998546562717	15.8219750100701	3.62220421402375	0.22893502307508	-2.12698990787138	0.00296844581558334	0.0773587215561072	Down	0.294029931452179	0.279332740527758	0.329888023661121	0.612328475597559	0.632058755371105	0	0.0585257949838749	0.16380919264714	0.165287980698776	GeneID:11608,Genbank:NM_175086.3,MGI:MGI:87965	angiotensin II receptor, type 1b		GO:0043627,GO:0016323,GO:0001991,GO:0045777,GO:0017046,GO:0002035,GO:0071549,GO:0019229,GO:0004871,GO:0090190,GO:0004930,GO:0004945,GO:0005886,GO:0006954,GO:0031983,GO:0007165,GO:0038166,GO:0007186,GO:0042756,GO:0007204,GO:0012506,GO:0001568,GO:0043524,GO:0016020,GO:0001596,GO:0043621,GO:0016021,GO:0001822	response to estrogen|basolateral plasma membrane|regulation of systemic arterial blood pressure by circulatory renin-angiotensin|positive regulation of blood pressure|peptide hormone binding|brain renin-angiotensin system|cellular response to dexamethasone stimulus|regulation of vasoconstriction|signal transducer activity|positive regulation of branching involved in ureteric bud morphogenesis|G-p…	mmu04371,mmu04020,mmu04072,mmu04022,mmu04080,mmu04924,mmu04614,mmu04925,mmu04927,mmu04261,mmu04270,mmu05200,mmu04933,mmu04934	Apelin signaling pathway|Calcium signaling pathway|Phospholipase D signaling pathway|cGMP - PKG signaling pathway|Neuroactive ligand-receptor interaction|Renin secretion|Renin-angiotensin system|Aldosterone synthesis and secretion|Cortisol synthesis and secretion|Adrenergic signaling in cardiomyocytes|Vascular smooth muscle contraction|Pathways in cancer|AGE-RAGE signaling pathway in diabetic com…
Akr1b3	2531.3886381613	1602.51214207473	3692.4842582695	2.30418488654254	1.20425648249048	2.51364642159391e-05	0.00217107232356526	Up	66.3947497280986	61.9190729450219	70.4927592700523	66.1273000006086	68.7647231121814	195.231968227011	130.449843440883	121.873591444138	136.346943416405	GeneID:11677,Genbank:NM_009658.3,MGI:MGI:1353494	aldo-keto reductase family 1, member B3 (aldose reductase)		GO:0005829,GO:0005996,GO:0006061,GO:0008106,GO:0009414,GO:0010033,GO:0016491,GO:0044598,GO:0046427,GO:0018931,GO:0048471,GO:0031098,GO:0048661,GO:0055114,GO:0070301,GO:0071475,GO:0072001,GO:0072061,GO:0097238,GO:0001894,GO:0003091,GO:0004032,GO:0005615,GO:0005654,GO:0005737,GO:0032838,GO:0033010,GO:0035809,GO:0042415,GO:0042629,GO:0043066,GO:0097454,GO:0043220,GO:0043795,GO:0044597	cytosol|monosaccharide metabolic process|sorbitol biosynthetic process|alcohol dehydrogenase (NADP+) activity|response to water deprivation|response to organic substance|oxidoreductase activity|doxorubicin metabolic process|positive regulation of JAK-STAT cascade|naphthalene metabolic process|perinuclear region of cytoplasm|stress-activated protein kinase signaling cascade|positive regulation of …	mmu00040,mmu00051,mmu00052,mmu00561,mmu00790	Pentose and glucuronate interconversions|Fructose and mannose metabolism|Galactose metabolism|Glycerolipid metabolism|Folate biosynthesis
Akr1b7	17.8543293698317	28.8769612113304	4.07603956795833	0.141151956333931	-2.82467897053687	4.95515339463887e-07	7.80919182204409e-05	Down	1.28758037290058	1.48169828891457	1.22235875433999	1.3905155392488	1.37102404841385	0.203312252617784	0.0503425007333251	0.187873043062718	0.284353601410474	GeneID:11997,Genbank:NM_009731.2,MGI:MGI:101918	aldo-keto reductase family 1, member B7		GO:0005739,GO:0005829,GO:0008106,GO:0016491,GO:0044255,GO:0055114,GO:0004032,GO:0005737	mitochondrion|cytosol|alcohol dehydrogenase (NADP+) activity|oxidoreductase activity|cellular lipid metabolic process|oxidation-reduction process|alditol:NADP+ 1-oxidoreductase activity|cytoplasm	mmu00040,mmu00051,mmu00052,mmu00561,mmu00790	Pentose and glucuronate interconversions|Fructose and mannose metabolism|Galactose metabolism|Glycerolipid metabolism|Folate biosynthesis
Alb	13.7806524690383	18.6294180723079	7.71969546495126	0.414381997064437	-1.27096676876938	0.0307254314014125	0.336939464787678	Down	0.473371199685637	0.557728047064581	0.555132360049601	0.280666891959001	0.772942935892404	0.0923339487871157	0.304839596871372	0.312848269670669	0.143487503865547	GeneID:11657,Genbank:NM_009654.4,MGI:MGI:87991	albumin		GO:0051659,GO:0019899,GO:0005604,GO:0070062,GO:0030170,GO:0005615,GO:0032991,GO:0005737,GO:0005783,GO:0005794,GO:0008144,GO:0042802,GO:0008270,GO:0043066,GO:0008289,GO:0043209,GO:0009267,GO:0046010,GO:0015643,GO:0003677,GO:0046872,GO:0019825,GO:0005504,GO:0051087,GO:0019836,GO:0005576	maintenance of mitochondrion location|enzyme binding|basement membrane|extracellular exosome|pyridoxal phosphate binding|extracellular space|protein-containing complex|cytoplasm|endoplasmic reticulum|Golgi apparatus|drug binding|identical protein binding|zinc ion binding|negative regulation of apoptotic process|lipid binding|myelin sheath|cellular response to starvation|positive regulation of cir…	mmu04918	Thyroid hormone synthesis
Aldh1b1	154.548847275148	99.7211410689858	223.08348003285	2.23707307840094	1.1616123856436	0.0010677612228882	0.0393639289852565	Up	2.91683219140889	1.47630548747794	3.02942281328793	3.17530884375337	2.05043651687646	5.92449431172933	4.58514772969239	7.58804693822732	3.4685704290209	GeneID:72535,Genbank:NM_028270.4,MGI:MGI:1919785	aldehyde dehydrogenase 1 family, member B1		GO:0005739,GO:0008152,GO:0016491,GO:0043231,GO:0055114,GO:0004029,GO:0005654	mitochondrion|metabolic process|oxidoreductase activity|intracellular membrane-bounded organelle|oxidation-reduction process|aldehyde dehydrogenase (NAD) activity|nucleoplasm	mmu00010,mmu00053,mmu00620,mmu00071,mmu00561,mmu00280,mmu00310,mmu00330,mmu00340,mmu00380,mmu00410	Glycolysis / Gluconeogenesis|Ascorbate and aldarate metabolism|Pyruvate metabolism|Fatty acid degradation|Glycerolipid metabolism|Valine, leucine and isoleucine degradation|Lysine degradation|Arginine and proline metabolism|Histidine metabolism|Tryptophan metabolism|beta-Alanine metabolism
Amigo3	72.3515805992991	44.545746257203	107.108873526919	2.40446916992887	1.26571842811593	0.00322632120714805	0.0816164770645069	Up	1.08324272032802	0.648545156610702	1.22119139863953	0.909877254152579	1.25287879738438	3.29265112536799	1.40824385850012	2.76601129857183	1.81413795882168	GeneID:320844,Genbank:NM_177275.4,MGI:MGI:2444854	adhesion molecule with Ig like domain 3		GO:0007157,GO:0007399,GO:0007420,GO:0016020,GO:0016021,GO:0051965,GO:0098609,GO:0003674,GO:0007155	heterophilic cell-cell adhesion via plasma membrane cell adhesion molecules|nervous system development|brain development|membrane|integral component of membrane|positive regulation of synapse assembly|cell-cell adhesion|molecular_function|cell adhesion
Amtn	3.10237309916714	5.37984921037836	0.255527960153109	0.0474972346176851	-4.39601267042568	0.0102697158647446	0.180007496131603	Down	0.280769552938902	0.342310156343092	0.426475740960666	0.257273823308798	0.230924895393817	0	0	0	0.0578723572342256	GeneID:71421,Genbank:NM_027793.1,MGI:MGI:1918671	amelotin		GO:0042475,GO:0005578,GO:0070169,GO:0070175,GO:0005605,GO:0005911,GO:0007155,GO:0031214,GO:0003674,GO:0005576	odontogenesis of dentin-containing tooth|proteinaceous extracellular matrix|positive regulation of biomineral tissue development|positive regulation of enamel mineralization|basal lamina|cell-cell junction|cell adhesion|biomineral tissue development|molecular_function|extracellular region
Ankrd1	935.947651163661	539.083837561085	1432.02741816688	2.65640948288422	1.40947755383529	7.86681456698169e-06	0.00083245247828165	Up	17.8833502217515	15.0356584592944	20.2495031135794	18.6213772961467	17.3828224374065	58.3659369146739	32.4638108298318	49.0517887797927	39.7766383987764	GeneID:107765,Genbank:NM_013468.3,MGI:MGI:1097717	ankyrin repeat domain 1 (cardiac muscle)		GO:0005634,GO:0005667,GO:0005737,GO:0035914,GO:0005829,GO:0006357,GO:0035994,GO:0042826,GO:0043065,GO:0043517,GO:0045445,GO:0050714,GO:0055008,GO:0061629,GO:0000122,GO:0001085,GO:0001105,GO:0001650,GO:0002039,GO:0003677,GO:0003712,GO:0003714,GO:0005515,GO:0008134,GO:0010976,GO:0030016,GO:0031432,GO:0031674,GO:0070412,GO:0071222,GO:0035690,GO:0071260,GO:0071347,GO:0071356,GO:0071560,GO:2000279	nucleus|transcription factor complex|cytoplasm|skeletal muscle cell differentiation|cytosol|regulation of transcription by RNA polymerase II|response to muscle stretch|histone deacetylase binding|positive regulation of apoptotic process|positive regulation of DNA damage response, signal transduction by p53 class mediator|myoblast differentiation|positive regulation of protein secretion|cardiac mu…
Ankrd22	7.68146945584739	4.13310537259434	12.1169245599137	2.9316756935979	1.55172551918945	0.0340750483083911	0.35556002520065	Up	0.0981572918256185	0.0569866394824303	0.248493846785519	0.149905272190189	0.134552590132543	0.470145094993005	0.537292824246207	0.133674776363895	0.404644577605783	GeneID:52024,Genbank:NM_024204.6,MGI:MGI:1277101	ankyrin repeat domain 22		GO:0003674,GO:0005575,GO:0008150	molecular_function|cellular_component|biological_process
Ankrd63	177.7261619229	311.750009768596	10.1963521157806	0.0327068221211895	-4.93426459949877	3.23587178240438e-28	1.17384484778501e-24	Down	4.46269370965418	5.03782525916165	3.40724375148085	2.45570801747383	3.37427780187768	0.156593514462247	0.090473582885482	0.0602925215342194	0.158175712448863	GeneID:383787,Genbank:NM_001081971.1,MGI:MGI:2686183	ankyrin repeat domain 63		GO:0003674,GO:0005575,GO:0008150	molecular_function|cellular_component|biological_process
Ano3	5.33098292225389	2.37249569977165	9.02909195035669	3.80573585495886	1.92817543182595	0.0286981875622816	0.324720976921188	Up	0.0167903149855798	0.0292435826951968	0.00796990577936295	0.0384631140172018	0.00863096997851377	0.0371172749074011	0.0827160573781024	0.0685972960041757	0.112476907286998	GeneID:228432,Genbank:NM_001128103.2,MGI:MGI:3613666	anoctamin 3		GO:0006869,GO:0016020,GO:0016021,GO:0016048,GO:0017128,GO:0046983,GO:0050982,GO:0061588,GO:0061590,GO:0061591,GO:0005229,GO:0005575,GO:0005886	lipid transport|membrane|integral component of membrane|detection of temperature stimulus|phospholipid scramblase activity|protein dimerization activity|detection of mechanical stimulus|calcium activated phospholipid scrambling|calcium activated phosphatidylcholine scrambling|calcium activated galactosylceramide scrambling|intracellular calcium activated chloride channel activity|cellular_compone…
Aoc1	199.622467345808	123.585850554228	294.668238335282	2.38432018725304	1.25357798644796	1.50422631288924e-08	4.13388740351288e-06	Up	2.39537933721231	1.00823735788289	2.50144710254599	3.49359059878428	3.13989584288257	6.28818278357333	5.15731341077731	5.54562014833897	5.88369636198479	GeneID:76507,Genbank:NM_029638.2,MGI:MGI:1923757	amine oxidase, copper-containing 1		GO:0055114,GO:0042803,GO:0005615,GO:0070062,GO:0044877,GO:0005886,GO:0071280,GO:0046677,GO:0005923,GO:0071420,GO:0008131,GO:0008144,GO:0008201,GO:0008270,GO:0046872,GO:0009308,GO:0097185,GO:0048038,GO:0015898,GO:0052597,GO:0016491,GO:0052598,GO:0035874,GO:0005507,GO:0052599,GO:0038023,GO:0005509,GO:0052600,GO:0042493,GO:0005576	oxidation-reduction process|protein homodimerization activity|extracellular space|extracellular exosome|protein-containing complex binding|plasma membrane|cellular response to copper ion|response to antibiotic|bicellular tight junction|cellular response to histamine|primary amine oxidase activity|drug binding|heparin binding|zinc ion binding|metal ion binding|amine metabolic process|cellular resp…	mmu00330,mmu00340,mmu00380	Arginine and proline metabolism|Histidine metabolism|Tryptophan metabolism
Apln	634.179303071284	876.970832486178	330.689891302667	0.377081972458735	-1.40704991514784	4.91764249064745e-15	4.24743807120778e-12	Down	14.0920985666487	15.1297174502113	17.3069491447666	17.6402886198984	17.1306219970241	2.80090399349683	5.1890516638975	8.52805157607694	7.32743460813775	GeneID:30878,Genbank:NM_013912.3,MGI:MGI:1353624	apelin		GO:1905564,GO:0051466,GO:0042327,GO:0005179,GO:0060183,GO:0042756,GO:0005576,GO:0043576,GO:0005615,GO:0060976,GO:0007165,GO:0007186,GO:0007631,GO:0045776,GO:0008284,GO:0097755,GO:0045823,GO:0010629,GO:1902895,GO:0045906,GO:0023052,GO:1904022,GO:0048471,GO:0031652,GO:0001664,GO:0050878,GO:0031704,GO:0002026,GO:1904706,GO:0051461,GO:0040037,GO:0005102	positive regulation of vascular endothelial cell proliferation|positive regulation of corticotropin-releasing hormone secretion|positive regulation of phosphorylation|hormone activity|apelin receptor signaling pathway|drinking behavior|extracellular region|regulation of respiratory gaseous exchange|extracellular space|coronary vasculature development|signal transduction|G-protein coupled receptor…	mmu04371,mmu04080	Apelin signaling pathway|Neuroactive ligand-receptor interaction
Aplnr	1096.14471155068	1518.47206036362	568.235525534511	0.37421533156062	-1.41805942804205	1.55782898045681e-07	3.03826903736835e-05	Down	28.5014183554039	25.6477133246131	26.3392147556146	23.9178320241527	20.0313092130963	1.38827356332951	11.4760561267645	15.7231392537607	7.98232578953847	GeneID:23796,Genbank:NM_011784.3,MGI:MGI:1346086	apelin receptor		GO:1903589,GO:0005886,GO:1904325,GO:0007165,GO:0007186,GO:0007275,GO:0007369,GO:0007512,GO:0016020,GO:0016021,GO:0043951,GO:0045766,GO:0050878,GO:0001570,GO:0051281,GO:0004871,GO:0060976,GO:0004930	positive regulation of blood vessel endothelial cell proliferation involved in sprouting angiogenesis|plasma membrane|positive regulation of inhibitory G-protein coupled receptor phosphorylation|signal transduction|G-protein coupled receptor signaling pathway|multicellular organism development|gastrulation|adult heart development|membrane|integral component of membrane|negative regulation of cAMP…	mmu04371,mmu04080	Apelin signaling pathway|Neuroactive ligand-receptor interaction
Apol11b	36.8640836115561	14.3673556115939	64.9849936115087	4.5231005181683	2.17731205775388	0.016714601899079	0.237966600663654	Up	0.278995122123051	0.291554396651967	0.476753022041348	0.587990130354556	0.401564584746564	3.20713464897513	0.824667430583434	2.13720428180244	0.690079328264991	GeneID:328563,Genbank:NM_001143686.1,MGI:MGI:3036248	apolipoprotein L 11b		GO:0008289,GO:0016020,GO:0050896,GO:0003674,GO:0005575,GO:0008150	lipid binding|membrane|response to stimulus|molecular_function|cellular_component|biological_process
Apol8	24.3927237401076	5.03375002341083	48.5914408859786	9.65312950782039	3.27099673445046	6.48221261987851e-05	0.00457672867868985	Up	0.133618851270574	0.0872711574378779	0.0792815423569923	0.0765232384812549	0.0515145321069151	1.32922189837191	0.548551579585475	0.750617326881548	0.464764209988714	GeneID:239552,Genbank:XM_006520941.3,MGI:MGI:2444921	apolipoprotein L 8		GO:0016020,GO:0050896,GO:0003674,GO:0008150,GO:0008289	membrane|response to stimulus|molecular_function|biological_process|lipid binding
Apol9a	474.907708610315	198.939532161378	819.867929171487	4.12119160160896	2.04306153866458	0.00517748945289011	0.114793982825469	Up	4.19849568271048	1.36465532703907	8.81372212005445	7.26082134044169	8.26808682652688	33.0402836000684	5.27608081874082	35.5443020946232	18.8315040390046	GeneID:223672,Genbank:NM_001162883.1,MGI:MGI:3606001	apolipoprotein L 9a		GO:0008289,GO:0016020,GO:0050896,GO:0003674,GO:0005575,GO:0008150	lipid binding|membrane|response to stimulus|molecular_function|cellular_component|biological_process
Apol9b	711.487798582971	351.522844666313	1161.44399097879	3.30403559427641	1.7242292289515	0.0169032898291242	0.239150422483476	Up	7.69254608218947	1.82011348683793	15.2120466874377	12.2090678772393	14.9517737467543	45.3050040552599	6.54651129414724	51.7377843020063	25.3395448063185	GeneID:71898,Genbank:NM_173743.4,MGI:MGI:1919148	apolipoprotein L 9b		GO:0008289,GO:0016020,GO:0050896,GO:0003674,GO:0005575,GO:0008150	lipid binding|membrane|response to stimulus|molecular_function|cellular_component|biological_process
Arid5a	1249.33411991211	637.29010962887	2014.38913276616	3.1608667737512	1.66032022888398	0.0139746026041983	0.216131985862481	Up	5.67752547638645	3.98172919964251	6.20604690175239	6.90769416435984	7.83770498665151	32.5155026586592	12.9274569784341	16.4994281374192	10.4368771404283	GeneID:214855,Genbank:NM_001290726.1,MGI:MGI:2443039	AT rich interactive domain 5A (MRF1-like)	ARID	GO:1905078,GO:0045087,GO:0006357,GO:0003677,GO:2000318,GO:0045944,GO:0008134,GO:0003682,GO:2000556,GO:0046965,GO:0003714,GO:2000778,GO:0046966,GO:0003723,GO:0005515,GO:0005634,GO:0030331,GO:0050681,GO:0035066,GO:0005654,GO:0071222,GO:0035613,GO:0005667,GO:0071391,GO:0005730,GO:0000122,GO:1902715,GO:0043565,GO:0006351,GO:0002062,GO:1904469,GO:0044212,GO:0006355,GO:0002376	positive regulation of interleukin-17 secretion|innate immune response|regulation of transcription by RNA polymerase II|DNA binding|positive regulation of T-helper 17 type immune response|positive regulation of transcription by RNA polymerase II|transcription factor binding|chromatin binding|positive regulation of T-helper 1 cell cytokine production|retinoid X receptor binding|transcription corep…
Aspg	121.34394024338	62.7009891376808	194.647629125504	3.10437892292401	1.63430466476038	0.0137223535139169	0.214380747661865	Up	1.00756629034168	0.560584006339967	1.15580541428239	0.936072707231222	0.805675055668063	4.59393479067893	1.34816259462002	2.0439267713451	2.37966730075773	GeneID:104816,Genbank:NM_001081169.1,MGI:MGI:2144822	asparaginase		GO:0004622,GO:0006520,GO:0006528,GO:0006530,GO:0006629,GO:0006644,GO:0016042,GO:0016787,GO:0003847,GO:0004067	lysophospholipase activity|cellular amino acid metabolic process|asparagine metabolic process|asparagine catabolic process|lipid metabolic process|phospholipid metabolic process|lipid catabolic process|hydrolase activity|1-alkyl-2-acetylglycerophosphocholine esterase activity|asparaginase activity
Atf3	2392.43471169645	1136.2262313186	3962.69531216876	3.48759358210734	1.80223192909403	4.2680882256939e-06	0.000496247334856641	Up	59.7406031590412	21.6644063641681	24.085740588443	32.4245179571998	30.0527667923783	152.471231778042	101.407366697203	104.394692565825	85.3526816203384	GeneID:11910,Genbank:NM_007498.3,MGI:MGI:109384	activating transcription factor 3	TF_bZIP	GO:1990622,GO:0042802,GO:0006355,GO:0000977,GO:0042803,GO:0006357,GO:0000978,GO:0044212,GO:0045892,GO:0000982,GO:0001078,GO:0003677,GO:0003700,GO:0008284,GO:0005634,GO:0045944,GO:0010628,GO:0046982,GO:0070373,GO:0030968,GO:0005730,GO:0000122,GO:1903984,GO:0034198,GO:0006094,GO:1990440,GO:0035914,GO:0006351,GO:0000976	CHOP-ATF3 complex|identical protein binding|regulation of transcription, DNA-templated|RNA polymerase II regulatory region sequence-specific DNA binding|protein homodimerization activity|regulation of transcription by RNA polymerase II|RNA polymerase II proximal promoter sequence-specific DNA binding|transcription regulatory region DNA binding|negative regulation of transcription, DNA-templated|t…	mmu05166	HTLV-I infection
Aurkc	3.19124943626272	0.936557059829453	6.00961490680431	6.41670984563254	2.68183374810938	0.0413696668431159	0.391221593952261	Up	0.0131626827111724	0.0114626795472687	0.0124959348412214	0.0120611856615409	0.0135324107277798	0.0872937011239658	0.0144099635126582	0.174773638225318	0.0271309858226507	GeneID:20871,Genbank:XM_017322080.1,MGI:MGI:1321119	aurora kinase C		GO:1990385,GO:0032465,GO:0007049,GO:0000793,GO:0035174,GO:0007052,GO:0000910,GO:0046777,GO:0007283,GO:0004672,GO:0048599,GO:0004674,GO:0004712,GO:0005524,GO:0016301,GO:0005634,GO:0051233,GO:0016310,GO:0005694,GO:0016740,GO:0005737,GO:0051255,GO:0030496,GO:0005856,GO:0000166,GO:0051301,GO:0031616,GO:0005876,GO:0000775,GO:0051321,GO:0032133,GO:0006468,GO:0000780	meiotic spindle midzone|regulation of cytokinesis|cell cycle|condensed chromosome|histone serine kinase activity|mitotic spindle organization|cytokinesis|protein autophosphorylation|spermatogenesis|protein kinase activity|oocyte development|protein serine/threonine kinase activity|protein serine/threonine/tyrosine kinase activity|ATP binding|kinase activity|nucleus|spindle midzone|phosphorylation…
B2m	15337.4206148174	26144.1008961818	1829.07026311204	0.0699611078757413	-3.83730305440048	1.0416849189602e-82	1.88940810601e-78	Down	1689.03790007717	1515.10385033737	1966.69586178795	1635.15433924491	2090.07673617507	188.599838701078	103.687245146747	105.892078817169	70.2439563241874	GeneID:12010,Genbank:NM_009735.3,MGI:MGI:88127	beta-2 microglobulin		GO:1904437,GO:0045646,GO:0009897,GO:0002474,GO:1990712,GO:0048260,GO:0010977,GO:0002481,GO:0055072,GO:0019885,GO:0002726,GO:0071281,GO:0005515,GO:0005576,GO:0005615,GO:0032092,GO:0005794,GO:0071283,GO:0033077,GO:0005829,GO:1900121,GO:0033216,GO:0005886,GO:1900122,GO:0042026,GO:0006826,GO:0001916,GO:1900390,GO:0042612,GO:0006955,GO:0002237,GO:1904434,GO:0042802,GO:0006968,GO:0002376	positive regulation of transferrin receptor binding|regulation of erythrocyte differentiation|external side of plasma membrane|antigen processing and presentation of peptide antigen via MHC class I|HFE-transferrin receptor complex|positive regulation of receptor-mediated endocytosis|negative regulation of neuron projection development|antigen processing and presentation of exogenous protein antig…	mmu04612	Antigen processing and presentation
BC048546	1261.21579700964	637.477492079054	2040.88867817286	3.20150703912189	1.67875118200618	3.93129615190525e-08	9.77656361372136e-06	Up	7.7936081830596	2.59566986155094	7.38723068395506	11.8986240872351	9.89634586828835	26.8964193807924	17.117736136961	28.6593968781396	24.0207977160848	GeneID:232400,Genbank:NM_001001179.3,MGI:MGI:3039594	cDNA sequence BC048546		GO:0005576,GO:0005615,GO:0010466,GO:0030414,GO:0004866,GO:0004867,GO:0005575	extracellular region|extracellular space|negative regulation of peptidase activity|peptidase inhibitor activity|endopeptidase inhibitor activity|serine-type endopeptidase inhibitor activity|cellular_component
Bcan	72.170759614595	96.1665300436912	42.1760465782247	0.438573031168567	-1.18911099467614	1.51842945871089e-05	0.00141965327433495	Down	0.873370416151103	1.6423941643334	1.14155628831802	1.2294216068235	1.30130813350508	0.433708890013057	0.623563043931085	0.555911942154704	0.482661075530438	GeneID:12032,Genbank:NM_007529.2,MGI:MGI:1096385	brevican		GO:0005540,GO:0005576,GO:0005578,GO:0005615,GO:0007155,GO:0007417,GO:0021766,GO:0030246,GO:0030425,GO:0031225,GO:0001501,GO:0045202,GO:0005201,GO:0005509	hyaluronic acid binding|extracellular region|proteinaceous extracellular matrix|extracellular space|cell adhesion|central nervous system development|hippocampus development|carbohydrate binding|dendrite|anchored component of membrane|skeletal system development|synapse|extracellular matrix structural constituent|calcium ion binding
Bcl2a1b	311.634958630392	205.237452452809	444.631841352371	2.16642642967227	1.11531724452616	0.0167813902918072	0.238169684751799	Up	17.9529344140708	12.8213971648088	17.6853461061725	13.5596774717418	16.4493183176369	49.6507681209628	20.55871757696	35.2158674750337	22.3731200104534	GeneID:12045,Genbank:NM_007534.3,MGI:MGI:1278326	B cell leukemia/lymphoma 2 related protein A1b		GO:0008630,GO:0015267,GO:0042803,GO:0043065,GO:0043066,GO:0046982,GO:0051400,GO:0097192,GO:2001243,GO:0001836,GO:0005741,GO:0008053	intrinsic apoptotic signaling pathway in response to DNA damage|channel activity|protein homodimerization activity|positive regulation of apoptotic process|negative regulation of apoptotic process|protein heterodimerization activity|BH domain binding|extrinsic apoptotic signaling pathway in absence of ligand|negative regulation of intrinsic apoptotic signaling pathway|release of cytochrome c from…	mmu04064,mmu04210,mmu05202,mmu05221	NF-kappa B signaling pathway|Apoptosis|Transcriptional misregulation in cancers|Acute myeloid leukemia
Begain	80.274528871272	110.631494621084	42.3283216840063	0.382606434352006	-1.38606695897209	3.3431149598437e-07	5.61457584644862e-05	Down	1.72562318017604	2.14679049940255	1.65381478986794	1.62639493250469	2.09512100110736	0.399637829887877	1.00754200780373	0.788937658497051	0.558935601397908	GeneID:380785,Genbank:XM_006516039.2,MGI:MGI:3044626	brain-enriched guanylate kinase-associated		GO:0016020,GO:0030425,GO:0043025,GO:0003674,GO:0005737,GO:0008150	membrane|dendrite|neuronal cell body|molecular_function|cytoplasm|biological_process
Bex1	30.5359551278087	41.9040796718213	16.3257994477929	0.389599284261844	-1.3599370678594	0.000497521883457121	0.0225038701300381	Down	2.18689005598555	3.75118173636945	2.95689026289039	2.36822633936307	2.86149544165248	0.952233829812621	1.74117619164498	0.744549981283198	0.819568809608017	GeneID:19716,Genbank:NM_009052.2,MGI:MGI:1328321	brain expressed X-linked 1		GO:0005634,GO:0005737,GO:0007275,GO:0007399,GO:0030154,GO:0045665,GO:0048011,GO:0002052,GO:0005515	nucleus|cytoplasm|multicellular organism development|nervous system development|cell differentiation|negative regulation of neuron differentiation|neurotrophin TRK receptor signaling pathway|positive regulation of neuroblast proliferation|protein binding
Bst1	616.921270400681	418.417238100014	865.051310776513	2.06743707478357	1.0478434197089	0.0481870106714294	0.41772044248253	Up	9.79281189144909	9.78278727659661	11.0587428119085	10.7187500353143	10.6202359391616	34.5509707257183	12.8061039142025	17.0611107974164	16.1328923271726	GeneID:12182,Genbank:XM_006503706.2,MGI:MGI:105370	bone marrow stromal cell antigen 1		GO:0050727,GO:0003953,GO:0050730,GO:0005886,GO:0050848,GO:0008284,GO:0008305,GO:0016020,GO:0016740,GO:0016787,GO:0061809,GO:0016849,GO:0061811,GO:0019898,GO:0061812,GO:0030890,GO:0090022,GO:0031225,GO:0001931,GO:0032956,GO:0001952,GO:0050135	regulation of inflammatory response|NAD+ nucleosidase activity|regulation of peptidyl-tyrosine phosphorylation|plasma membrane|regulation of calcium-mediated signaling|positive regulation of cell proliferation|integrin complex|membrane|transferase activity|hydrolase activity|NAD+ nucleotidase, cyclic ADP-ribose generating|phosphorus-oxygen lyase activity|ADP-ribosyl cyclase activity|extrinsic com…	mmu00760,mmu04970,mmu04972	Nicotinate and nicotinamide metabolism|Salivary secretion|Pancreatic secretion
Bub1b	118.504109751577	162.813724266926	63.1170916073905	0.387664442242674	-1.3671196820906	6.88296892538252e-09	2.08072150614314e-06	Down	2.96222938275882	2.09087246813857	2.93058696814169	2.10004213914556	2.83706384320627	1.03395962211489	0.921673949856084	1.13060680519569	0.73911851624434	GeneID:12236,Genbank:XM_006498622.3,MGI:MGI:1333889	BUB1B, mitotic checkpoint serine/threonine kinase		GO:0016740,GO:0005737,GO:0000776,GO:0034501,GO:0005829,GO:0048471,GO:0006468,GO:0000777,GO:0051301,GO:0000778,GO:0000940,GO:0006915,GO:0004672,GO:0051754,GO:0007049,GO:0004674,GO:0071459,GO:0007091,GO:0005515,GO:0007094,GO:0005524,GO:0000166,GO:0016301,GO:0005634,GO:0000775,GO:0016310,GO:0005694	transferase activity|cytoplasm|kinetochore|protein localization to kinetochore|cytosol|perinuclear region of cytoplasm|protein phosphorylation|condensed chromosome kinetochore|cell division|condensed nuclear chromosome kinetochore|condensed chromosome outer kinetochore|apoptotic process|protein kinase activity|meiotic sister chromatid cohesion, centromeric|cell cycle|protein serine/threonine kina…	mmu04110,mmu05166	Cell cycle|HTLV-I infection
C130026I21Rik	80.2806798915944	32.3388848844615	140.20792365051	4.33558312698279	2.1162260460028	6.85725280597592e-16	6.9098250774884e-13	Up	0.307342873820754	0.510965403772113	0.490711832664515	0.49924148244606	0.48832633064413	1.62135087530637	2.04938585263764	1.86921787148477	2.14524995494484	GeneID:620078,Genbank:XM_006496519.3,MGI:MGI:3612702	RIKEN cDNA C130026I21 gene		GO:0005575	cellular_component
C4b	13892.4496944559	9490.52296460058	19394.8581067752	2.0436026738587	1.03111472848	6.92452058386711e-13	3.92490482344318e-10	Up	95.5618590171423	95.6638075008258	91.7215164258747	108.83318825256	92.5409612930386	163.857659603397	207.7622945599	201.974920478634	189.350560998543	GeneID:12268,Genbank:XM_006523532.3,MGI:MGI:88228	complement component 4B (Chido blood group)		GO:0005615,GO:0006956,GO:0016064,GO:0030246,GO:0030424,GO:0030425,GO:0043025,GO:0044216,GO:0045202,GO:0001848,GO:0001849,GO:0005576	extracellular space|complement activation|immunoglobulin mediated immune response|carbohydrate binding|axon|dendrite|neuronal cell body|other organism cell|synapse|complement binding|complement component C1q binding|extracellular region	mmu04610,mmu05322,mmu05133,mmu05150	Complement and coagulation cascades|Systemic lupus erythematosus|Pertussis|Staphylococcus aureus infection
C5ar1	249.80897277172	170.973485405678	348.353331979273	2.0374699103356	1.02677875356205	0.0445591963532403	0.403703648079457	Up	4.42143219101202	3.53924726628352	3.70988260072058	3.80589070976001	3.94872585718936	12.2917683123505	7.87176497069692	4.05981218658799	5.61537508902116	GeneID:12273,Genbank:NM_007577.4,MGI:MGI:88232	complement component 5a receptor 1		GO:0004930,GO:0005886,GO:0005887,GO:0006915,GO:0006935,GO:0006954,GO:0007165,GO:0032494,GO:0007186,GO:0042789,GO:0007200,GO:0043524,GO:0007204,GO:0045177,GO:0045766,GO:0050679,GO:0050830,GO:0050900,GO:0070374,GO:0090023,GO:0001856,GO:0002430,GO:0004871,GO:0004875,GO:0004878,GO:0009986,GO:0010575,GO:0010759,GO:0016020,GO:0016021,GO:0016323,GO:0021534,GO:0030593,GO:0031410	G-protein coupled receptor activity|plasma membrane|integral component of plasma membrane|apoptotic process|chemotaxis|inflammatory response|signal transduction|response to peptidoglycan|G-protein coupled receptor signaling pathway|mRNA transcription by RNA polymerase II|phospholipase C-activating G-protein coupled receptor signaling pathway|negative regulation of neuron apoptotic process|positiv…	mmu04080,mmu04610,mmu05150	Neuroactive ligand-receptor interaction|Complement and coagulation cascades|Staphylococcus aureus infection
Cabyr	6.26893289367231	2.79426289761699	10.6122703887415	3.79787828761275	1.92519367150343	0.021263952191278	0.275883808902289	Up	0.0698336537122312	0.0364886465023787	0.0397777628919872	0.038393844841313	0.0143590437510636	0.23156518429088	0.0917412133100848	0.0998575629226033	0.143941467737597	GeneID:71132,Genbank:XM_017317979.1,MGI:MGI:1918382	calcium-binding tyrosine-(Y)-phosphorylation regulated (fibrousheathin 2)		GO:0035686,GO:0005515,GO:0042995,GO:0005634,GO:0046872,GO:0005737,GO:0005829,GO:0005856,GO:0005929,GO:0046982,GO:0019722,GO:0048240,GO:0019899,GO:0051259,GO:0019904,GO:0097228,GO:0031514,GO:0005509,GO:0097229	sperm fibrous sheath|protein binding|cell projection|nucleus|metal ion binding|cytoplasm|cytosol|cytoskeleton|cilium|protein heterodimerization activity|calcium-mediated signaling|sperm capacitation|enzyme binding|protein complex oligomerization|protein domain specific binding|sperm principal piece|motile cilium|calcium ion binding|sperm end piece
Cacng6	18.3295244525789	0.171332608504722	41.0272642576715	239.459753842134	7.9036393914087	0.0175643924171073	0.245441409600533	Up	0	0.0192813591150044	0	0	0	0.146836626890621	3.07835069298962	0.293986521088883	0.182547991028946	GeneID:54378,Genbank:XM_006540200.2,MGI:MGI:1859168	calcium channel, voltage-dependent, gamma subunit 6		GO:0006816,GO:0016020,GO:0016021,GO:0034765,GO:0070588,GO:0005244,GO:0005262,GO:0006811	calcium ion transport|membrane|integral component of membrane|regulation of ion transmembrane transport|calcium ion transmembrane transport|voltage-gated ion channel activity|calcium channel activity|ion transport	mmu04010,mmu04921,mmu04260,mmu04261,mmu05410,mmu05412,mmu05414	MAPK signaling pathway|Oxytocin signaling pathway|Cardiac muscle contraction|Adrenergic signaling in cardiomyocytes|Hypertrophic cardiomyopathy (HCM)|Arrhythmogenic right ventricular cardiomyopathy (ARVC)|Dilated cardiomyopathy (DCM)
Casc4	1444.91791969338	2202.35149441251	498.125951294478	0.226179132876043	-2.14446226142584	4.6220558125121e-39	2.79449494424481e-35	Down	32.8933843466089	29.7323061099577	29.1811411376618	27.5517583192398	27.9131458798411	4.60462446368428	5.92738851776006	6.52337194084866	8.70863019625428	GeneID:319996,Genbank:NM_001205369.1,MGI:MGI:2443129	cancer susceptibility candidate 4		GO:0016020,GO:0016021,GO:0003674,GO:0005794,GO:0008150	membrane|integral component of membrane|molecular_function|Golgi apparatus|biological_process
Casp1	339.461173819622	233.12541378499	472.380873862913	2.02629505806942	1.01884426684364	0.00117919607676315	0.0419377616477058	Up	9.52063017303279	6.2430313642639	9.83057589081887	8.51537245449967	10.8799508960347	20.8370199206371	12.5405731370703	22.4702616474749	13.408409345029	GeneID:12362,Genbank:NM_009807.2,MGI:MGI:96544	caspase 1		GO:0005634,GO:0005737,GO:0006508,GO:0006915,GO:0032496,GO:0006919,GO:0007520,GO:0032611,GO:0007613,GO:0032991,GO:0033198,GO:0042493,GO:0042802,GO:0050727,GO:0042981,GO:0043005,GO:0051882,GO:0043065,GO:0060081,GO:0070269,GO:0071222,GO:0071310,GO:0001666,GO:0097194,GO:0071346,GO:0097199,GO:0072557,GO:0001774,GO:0097200,GO:0004175,GO:0004197,GO:0097300,GO:1901998,GO:1903265,GO:0005515,GO:0005576,GO:…	nucleus|cytoplasm|proteolysis|apoptotic process|response to lipopolysaccharide|activation of cysteine-type endopeptidase activity involved in apoptotic process|myoblast fusion|interleukin-1 beta production|memory|protein-containing complex|response to ATP|response to drug|identical protein binding|regulation of inflammatory response|regulation of apoptotic process|neuron projection|mitochondrial …	mmu04217,mmu04621,mmu04623,mmu04625,mmu05014,mmu05132,mmu05133,mmu05134,mmu05164	Necroptosis|NOD-like receptor signaling pathway|Cytosolic DNA-sensing pathway|C-type lectin receptor signaling pathway|Amyotrophic lateral sclerosis (ALS)|Salmonella infection|Pertussis|Legionellosis|Influenza A
Casp4	834.926601963852	485.652117429046	1271.51970763236	2.61816980097514	1.3885586660688	0.0177548809517919	0.246961679987424	Up	17.7214392427964	10.8675891080594	26.2569659623461	16.4535291024554	25.3782052473339	77.227057362449	22.9125295771142	55.4997715923682	34.0278414688558	GeneID:12363,Genbank:XM_006509837.2,MGI:MGI:107700	caspase 4, apoptosis-related cysteine peptidase		GO:0005886,GO:0006508,GO:0006915,GO:0006919,GO:0006954,GO:0007015,GO:0008233,GO:0050727,GO:0008234,GO:0061702,GO:0012501,GO:0070059,GO:0016020,GO:0070269,GO:0072557,GO:0072559,GO:0097110,GO:0097153,GO:0097169,GO:0002376,GO:0004197,GO:0005576,GO:0005737,GO:0005739,GO:0005783,GO:0005829,GO:0016787,GO:0032991,GO:0035234,GO:0042981,GO:0043005,GO:0043025,GO:0097193,GO:0045087,GO:0097194,GO:0050700,GO:…	plasma membrane|proteolysis|apoptotic process|activation of cysteine-type endopeptidase activity involved in apoptotic process|inflammatory response|actin filament organization|peptidase activity|regulation of inflammatory response|cysteine-type peptidase activity|inflammasome complex|programmed cell death|intrinsic apoptotic signaling pathway in response to endoplasmic reticulum stress|membrane|…	mmu04621	NOD-like receptor signaling pathway
Ccdc154	13.1351481013091	3.02015988853673	25.7788833672746	8.53560219282445	3.09349294000805	2.00458827579678e-07	3.78741897358354e-05	Up	0.0552883397116682	0.0160492237720268	0.0874795695371309	0.0675488368456241	0.0568413398584972	0.325926385699414	0.544746597530547	0.489411087130627	0.512822680000392	GeneID:207209,Genbank:XM_006523949.3,MGI:MGI:2685163	coiled-coil domain containing 154		GO:0008150,GO:0003674,GO:0005575,GO:0005768	biological_process|molecular_function|cellular_component|endosome
Ccl12	186.014506975551	113.123048333947	277.128830277556	2.44979988038736	1.29266390295659	0.042522724839797	0.395344199404488	Up	12.6342108232164	2.42427118186264	20.6341455396795	12.7542537928384	13.2092486805493	31.7167114083742	7.03292249050631	50.4144692720092	25.2692737731039	GeneID:20293,Genbank:NM_011331.2,MGI:MGI:108224	chemokine (C-C motif) ligand 12		GO:0006935,GO:0006954,GO:0006955,GO:0007010,GO:0007186,GO:0048246,GO:0008009,GO:0048247,GO:0008360,GO:0070098,GO:0019221,GO:0070374,GO:0070664,GO:0071346,GO:0071347,GO:0071356,GO:0071407,GO:0090280,GO:0000165,GO:0001525,GO:0002548,GO:0002687,GO:0005125,GO:0005576,GO:0005615,GO:0030593,GO:0031663,GO:0031727,GO:0034351,GO:0043491,GO:0043524,GO:0043547,GO:2000502,GO:0043615,GO:0048020,GO:0048245	chemotaxis|inflammatory response|immune response|cytoskeleton organization|G-protein coupled receptor signaling pathway|macrophage chemotaxis|chemokine activity|lymphocyte chemotaxis|regulation of cell shape|chemokine-mediated signaling pathway|cytokine-mediated signaling pathway|positive regulation of ERK1 and ERK2 cascade|negative regulation of leukocyte proliferation|cellular response to inter…	mmu04668,mmu04060,mmu04621,mmu04657,mmu04062,mmu05323,mmu05418,mmu04933,mmu05164,mmu05168,mmu05144,mmu05142	TNF signaling pathway|Cytokine-cytokine receptor interaction|NOD-like receptor signaling pathway|IL-17 signaling pathway|Chemokine signaling pathway|Rheumatoid arthritis|Fluid shear stress and atherosclerosis|AGE-RAGE signaling pathway in diabetic complications|Influenza A|Herpes simplex infection|Malaria|Chagas disease (American trypanosomiasis)
Ccl2	395.620680689014	97.8344787697811	767.853433088055	7.84849515981914	2.97241606373866	0.0268408086948436	0.313079477882362	Up	6.40823411397524	1.79819007686929	8.51708035282055	6.26343656388904	12.4444452002859	115.533827164996	11.6145021046691	58.7618395334231	18.3453936393854	GeneID:20296,Genbank:NM_011333.3,MGI:MGI:98259	chemokine (C-C motif) ligand 2		GO:0005515,GO:0005576,GO:0005615,GO:0005737,GO:0005791,GO:0009611,GO:0006874,GO:0010574,GO:0006935,GO:0010759,GO:0006954,GO:0016525,GO:0019221,GO:0022409,GO:0043547,GO:0030139,GO:0043679,GO:0030425,GO:0044299,GO:0030593,GO:0045202,GO:0045785,GO:0048010,GO:0048020,GO:0001525,GO:0071222,GO:0048245,GO:0001664,GO:0071346,GO:0001912,GO:0048246,GO:0001938,GO:0071347,GO:0002523,GO:0002548,GO:0071356,GO:…	protein binding|extracellular region|extracellular space|cytoplasm|rough endoplasmic reticulum|response to wounding|cellular calcium ion homeostasis|regulation of vascular endothelial growth factor production|chemotaxis|positive regulation of macrophage chemotaxis|inflammatory response|negative regulation of angiogenesis|cytokine-mediated signaling pathway|positive regulation of cell-cell adhesio…	mmu04668,mmu04060,mmu04621,mmu04657,mmu04062,mmu05323,mmu05418,mmu04933,mmu05164,mmu05168,mmu05144,mmu05142	TNF signaling pathway|Cytokine-cytokine receptor interaction|NOD-like receptor signaling pathway|IL-17 signaling pathway|Chemokine signaling pathway|Rheumatoid arthritis|Fluid shear stress and atherosclerosis|AGE-RAGE signaling pathway in diabetic complications|Influenza A|Herpes simplex infection|Malaria|Chagas disease (American trypanosomiasis)
Ccl7	351.065942892262	108.913705677897	653.756239410218	6.00251580222279	2.58556729649958	0.00868888682883707	0.161581563287599	Up	6.23329438951549	0.873510561255031	11.9711367787261	7.94381911061488	12.6694450099584	76.1834616101274	7.37300804747545	68.0564821162027	25.8438728872441	GeneID:20306,Genbank:NM_013654.3,MGI:MGI:99512	chemokine (C-C motif) ligand 7		GO:0048247,GO:0005615,GO:0070098,GO:0070374,GO:0006935,GO:0006954,GO:0006955,GO:0007186,GO:0008009,GO:0071346,GO:0008201,GO:0071347,GO:0030593,GO:0071356,GO:0031727,GO:0071361,GO:0043547,GO:0002548,GO:0048020,GO:0005125,GO:0048245,GO:0005576	lymphocyte chemotaxis|extracellular space|chemokine-mediated signaling pathway|positive regulation of ERK1 and ERK2 cascade|chemotaxis|inflammatory response|immune response|G-protein coupled receptor signaling pathway|chemokine activity|cellular response to interferon-gamma|heparin binding|cellular response to interleukin-1|neutrophil chemotaxis|cellular response to tumor necrosis factor|CCR2 che…	mmu04060,mmu04657,mmu04062	Cytokine-cytokine receptor interaction|IL-17 signaling pathway|Chemokine signaling pathway
Ccl8	204.159530524725	134.850113005144	290.796302424202	2.15644092499283	1.10865219444605	0.0277773121042311	0.318272196428644	Up	15.9477106069296	6.84620312686184	20.470835566112	11.4229577549106	22.3997148532002	26.8133450653966	16.8441475643464	55.9780783650827	27.5472420434914	GeneID:20307,Genbank:NM_021443.3,MGI:MGI:101878	chemokine (C-C motif) ligand 8		GO:0048247,GO:0005615,GO:0070098,GO:0070374,GO:0006935,GO:0006954,GO:0006955,GO:0007186,GO:0008009,GO:0071346,GO:0008201,GO:0071347,GO:0030593,GO:0071356,GO:0043547,GO:1901741,GO:0045663,GO:0002548,GO:0048020,GO:0005125,GO:0048245,GO:0005576	lymphocyte chemotaxis|extracellular space|chemokine-mediated signaling pathway|positive regulation of ERK1 and ERK2 cascade|chemotaxis|inflammatory response|immune response|G-protein coupled receptor signaling pathway|chemokine activity|cellular response to interferon-gamma|heparin binding|cellular response to interleukin-1|neutrophil chemotaxis|cellular response to tumor necrosis factor|positive…	mmu04060,mmu04062	Cytokine-cytokine receptor interaction|Chemokine signaling pathway
Ccna1	19.5119737193987	29.0472421870858	7.59288813478988	0.261397900905223	-1.93568053893299	0.000136547569516417	0.00814703886805516	Down	0.480021997756881	1.06828764405214	0.835462409365673	0.977449246920416	0.575756285425429	0.0294764975914259	0.204364352419297	0.381333388521354	0.192387938500767	GeneID:12427,Genbank:XM_006500951.2,MGI:MGI:108042	cyclin A1		GO:0005856,GO:0007049,GO:0007275,GO:0007283,GO:0015630,GO:0030154,GO:0051301,GO:0051321,GO:0097123,GO:0005515,GO:0005634,GO:0005737	cytoskeleton|cell cycle|multicellular organism development|spermatogenesis|microtubule cytoskeleton|cell differentiation|cell division|meiotic cell cycle|cyclin A1-CDK2 complex|protein binding|nucleus|cytoplasm	mmu04152,mmu04110,mmu04218,mmu04914,mmu05202,mmu05203,mmu05221,mmu05161,mmu05169,mmu05165	AMPK signaling pathway|Cell cycle|Cellular senescence|Progesterone-mediated oocyte maturation|Transcriptional misregulation in cancers|Viral carcinogenesis|Acute myeloid leukemia|Hepatitis B|Epstein-Barr virus infection|Human papillomavirus infection
Ccr4	30.7409129888399	18.0338076655249	46.6247946429836	2.58541044175134	1.37039333093656	0.000275642192548946	0.014123158441957	Up	0.295675963943804	0.220704389320325	0.347531691266156	0.283834378963445	0.144752970493425	0.653631932851677	0.631973767792635	0.834089937993855	0.435320528165201	GeneID:12773,Genbank:NM_009916.2,MGI:MGI:107824	chemokine (C-C motif) receptor 4		GO:0048872,GO:0004930,GO:0050927,GO:0004950,GO:0005886,GO:0006935,GO:0006954,GO:0006955,GO:0007165,GO:0007186,GO:0009897,GO:0016020,GO:0016021,GO:0001764,GO:0016493,GO:0002507,GO:0043025,GO:0004871	homeostasis of number of cells|G-protein coupled receptor activity|positive regulation of positive chemotaxis|chemokine receptor activity|plasma membrane|chemotaxis|inflammatory response|immune response|signal transduction|G-protein coupled receptor signaling pathway|external side of plasma membrane|membrane|integral component of membrane|neuron migration|C-C chemokine receptor activity|tolerance…	mmu04060,mmu04062,mmu05203,mmu05167	Cytokine-cytokine receptor interaction|Chemokine signaling pathway|Viral carcinogenesis|Kaposi's sarcoma-associated herpesvirus infection
Ccr9	32.4320180805199	42.4398219167193	19.9222632852707	0.469423819081159	-1.091037047235	0.00307877802160629	0.0792028445478404	Down	0.522671189623967	0.500683161281426	0.607839599152671	0.718398490222928	0.470183487490711	0.346630725774582	0.20026962040361	0.266923449160146	0.188533171062682	GeneID:12769,Genbank:NM_001166625.1,MGI:MGI:1341902	chemokine (C-C motif) receptor 9		GO:0004950,GO:0005515,GO:0005886,GO:0006935,GO:0006955,GO:0007165,GO:0007186,GO:0009986,GO:0016020,GO:0016021,GO:0016493,GO:0002305,GO:0004871,GO:0004930	chemokine receptor activity|protein binding|plasma membrane|chemotaxis|immune response|signal transduction|G-protein coupled receptor signaling pathway|cell surface|membrane|integral component of membrane|C-C chemokine receptor activity|CD8-positive, gamma-delta intraepithelial T cell differentiation|signal transducer activity|G-protein coupled receptor activity	mmu04060,mmu04672,mmu04062	Cytokine-cytokine receptor interaction|Intestinal immune network for IgA production|Chemokine signaling pathway
Cd14	1136.97082627314	749.6926247048	1621.06857823356	2.16231095893717	1.11257400996313	0.0322505833419883	0.344777557016233	Up	26.7770649494591	25.9063458839643	27.9463570580264	24.6945696554897	26.4635620264747	90.7392008504481	43.1584046262682	41.571406836303	38.4926782480086	GeneID:12475,Genbank:NM_009841.4,MGI:MGI:88318	CD14 antigen		GO:0071726,GO:0045807,GO:0032481,GO:0005576,GO:0071727,GO:0046696,GO:0032729,GO:0005615,GO:1901224,GO:0050715,GO:0032760,GO:0005794,GO:2000484,GO:0070891,GO:0005886,GO:0006898,GO:0006954,GO:0009617,GO:0009897,GO:0071219,GO:0034142,GO:0009986,GO:0071222,GO:0034612,GO:0016020,GO:0045087,GO:0031225,GO:0001530,GO:0071223,GO:0045121,GO:0031362,GO:0002237,GO:0071723,GO:0031663,GO:0002376	cellular response to diacyl bacterial lipopeptide|positive regulation of endocytosis|positive regulation of type I interferon production|extracellular region|cellular response to triacyl bacterial lipopeptide|lipopolysaccharide receptor complex|positive regulation of interferon-gamma production|extracellular space|positive regulation of NIK/NF-kappaB signaling|positive regulation of cytokine secr…	mmu04010,mmu04064,mmu04145,mmu04810,mmu04640,mmu04620,mmu05202,mmu05221,mmu05132,mmu05133,mmu05134,mmu05152,mmu05146	MAPK signaling pathway|NF-kappa B signaling pathway|Phagosome|Regulation of actin cytoskeleton|Hematopoietic cell lineage|Toll-like receptor signaling pathway|Transcriptional misregulation in cancers|Acute myeloid leukemia|Salmonella infection|Pertussis|Legionellosis|Tuberculosis|Amoebiasis
Cd209a	158.767070388405	221.529128040317	80.314498323516	0.362545995797444	-1.46376405507201	3.68991522720196e-05	0.00294835605246649	Down	10.5961369771395	9.02554703328335	10.5733796909871	7.93762558253862	5.48664480235214	0.341959152650935	5.08038605783206	4.5028762773954	2.55075144338021	GeneID:170786,Genbank:NM_133238.5,MGI:MGI:2157942	CD209a antigen		GO:0009986,GO:0016020,GO:0016021,GO:0030246,GO:0042129,GO:0046872,GO:0048306,GO:0097367,GO:0001618,GO:0005537,GO:0006897	cell surface|membrane|integral component of membrane|carbohydrate binding|regulation of T cell proliferation|metal ion binding|calcium-dependent protein binding|carbohydrate derivative binding|virus receptor activity|mannose binding|endocytosis	mmu04145,mmu04625,mmu05152,mmu05162	Phagosome|C-type lectin receptor signaling pathway|Tuberculosis|Measles
Cd209c	20.2465498633744	28.3979648905799	10.0572810793676	0.354154993786324	-1.49754720963771	0.00225622071328302	0.0645969862709217	Down	1.18047603808426	0.843498444322218	1.06320897077312	0.637919672014411	0.653495530714938	0.0669128932666123	0.629599882588927	0.340073989341376	0.187169459156261	GeneID:170776,Genbank:XM_017312590.1,MGI:MGI:2157945	CD209c antigen		GO:0030246,GO:0046872,GO:0005537,GO:0005575,GO:0008150	carbohydrate binding|metal ion binding|mannose binding|cellular_component|biological_process	mmu04145,mmu04625,mmu05152,mmu05162	Phagosome|C-type lectin receptor signaling pathway|Tuberculosis|Measles
Cd80	105.655786138929	63.6907942836911	158.112025957975	2.48249417731727	1.31179033392068	6.08402190377978e-05	0.00436173870714457	Up	1.16584837198012	0.900878059526111	0.966495309378815	1.18865659206328	1.09730620894215	3.32140668825893	2.49871653425218	2.54926786672571	1.65844458115911	GeneID:12519,Genbank:XM_006521737.3,MGI:MGI:101775	CD80 antigen		GO:0046641,GO:0007166,GO:0050731,GO:0009897,GO:0071222,GO:0009986,GO:0016020,GO:0016021,GO:0031295,GO:0098636,GO:0042102,GO:0005515,GO:0006955,GO:0042130,GO:0007165	positive regulation of alpha-beta T cell proliferation|cell surface receptor signaling pathway|positive regulation of peptidyl-tyrosine phosphorylation|external side of plasma membrane|cellular response to lipopolysaccharide|cell surface|membrane|integral component of membrane|T cell costimulation|protein complex involved in cell adhesion|positive regulation of T cell proliferation|protein bindin…	mmu04514,mmu04620,mmu04672,mmu05322,mmu05323,mmu05320,mmu05330,mmu05332,mmu05416,mmu04940	Cell adhesion molecules (CAMs)|Toll-like receptor signaling pathway|Intestinal immune network for IgA production|Systemic lupus erythematosus|Rheumatoid arthritis|Autoimmune thyroid disease|Allograft rejection|Graft-versus-host disease|Viral myocarditis|Type I diabetes mellitus
Cd8a	159.83933783175	242.909027281533	56.00222601952	0.230548146547938	-2.11686002738886	2.02652343376073e-16	2.45637557059855e-13	Down	3.88707056983734	3.91195983782505	4.66493608411193	4.43543359228755	5.74932900504845	1.68210034945371	0.802906593165364	1.14236413915963	0.283445123450696	GeneID:12525,Genbank:NM_001081110.2,MGI:MGI:88346	CD8 antigen, alpha chain		GO:0042803,GO:0002456,GO:0044853,GO:0005515,GO:0045065,GO:0005886,GO:0007166,GO:0009897,GO:0050850,GO:0009986,GO:0051607,GO:0016020,GO:0016021,GO:0002250,GO:0019901,GO:0002376,GO:0042110	protein homodimerization activity|T cell mediated immunity|plasma membrane raft|protein binding|cytotoxic T cell differentiation|plasma membrane|cell surface receptor signaling pathway|external side of plasma membrane|positive regulation of calcium-mediated signaling|cell surface|defense response to virus|membrane|integral component of membrane|adaptive immune response|protein kinase binding|immu…	mmu04514,mmu04640,mmu04612,mmu04660,mmu05340	Cell adhesion molecules (CAMs)|Hematopoietic cell lineage|Antigen processing and presentation|T cell receptor signaling pathway|Primary immunodeficiency
Cd8b1	113.681316383261	169.100706233271	44.4070790707488	0.262607295143346	-1.92902110051132	1.92906010866796e-15	1.74946461255097e-12	Down	6.07937464202454	7.41188516488644	6.11771318455388	6.5733461855398	8.66685920961087	2.68785689901476	1.55293815821444	1.73862172054651	0.918928022637238	GeneID:12526,Genbank:NM_009858.2,MGI:MGI:88347	CD8 antigen, beta chain 1		GO:0009897,GO:0009986,GO:0016020,GO:0016021,GO:0002250,GO:0002376,GO:0005515	external side of plasma membrane|cell surface|membrane|integral component of membrane|adaptive immune response|immune system process|protein binding	mmu04514,mmu04640,mmu04612,mmu04660,mmu05340	Cell adhesion molecules (CAMs)|Hematopoietic cell lineage|Antigen processing and presentation|T cell receptor signaling pathway|Primary immunodeficiency
Cdc20b	20.8773617225247	31.4591309309256	7.65015021202355	0.243177417355263	-2.03991883560541	1.86313587613385e-05	0.00166529796833747	Down	0.143373676498655	0.326014197477626	0.294907530937027	0.18246623693379	0.327557589302541	0.114453087663807	0.00871997792022064	0.0732196398223613	0.0328358357215148	GeneID:238896,Genbank:XM_006517655.2,MGI:MGI:3644472	cell division cycle 20B		GO:0003674,GO:0005575,GO:0008150	molecular_function|cellular_component|biological_process
Cdh15	11.4293619476948	6.38226177229173	17.7382371669486	2.77930266727044	1.47472295321181	0.0273845020763366	0.31598123765884	Up	0.141303227697848	0	0.191636566682114	0.073987716474595	0.249038244557665	0.200809287847603	0.685068824611636	0.350502504539099	0.187235294351181	GeneID:12555,Genbank:NM_007662.2,MGI:MGI:106672	cadherin 15		GO:0045296,GO:0009986,GO:0005515,GO:0046872,GO:0016020,GO:0005794,GO:0016021,GO:0005829,GO:0005886,GO:0005901,GO:0005913,GO:0016339,GO:0007043,GO:0016342,GO:0007155,GO:0031594,GO:0007156,GO:0034332,GO:0000902,GO:0042803,GO:0007275,GO:0005509,GO:0044331,GO:0008092	cadherin binding|cell surface|protein binding|metal ion binding|membrane|Golgi apparatus|integral component of membrane|cytosol|plasma membrane|caveola|cell-cell adherens junction|calcium-dependent cell-cell adhesion via plasma membrane cell adhesion molecules|cell-cell junction assembly|catenin complex|cell adhesion|neuromuscular junction|homophilic cell adhesion via plasma membrane adhesion mol…	mmu04514	Cell adhesion molecules (CAMs)
Cdh16	159.771912506947	215.307265503552	90.3527212611919	0.419645482236184	-1.25275704556943	9.81451333994213e-09	2.78149442124797e-06	Down	4.5489406302734	3.64511827724958	3.33330380026166	3.43921910129508	3.98321085388153	1.08972426177054	1.89353348147046	1.67828722012627	1.49735567325009	GeneID:12556,Genbank:NM_001252628.1,MGI:MGI:106671	cadherin 16		GO:0007155,GO:0007156,GO:0007267,GO:0007399,GO:0016020,GO:0016021,GO:0016323,GO:0016339,GO:0046872,GO:0005509,GO:0005886,GO:0005887	cell adhesion|homophilic cell adhesion via plasma membrane adhesion molecules|cell-cell signaling|nervous system development|membrane|integral component of membrane|basolateral plasma membrane|calcium-dependent cell-cell adhesion via plasma membrane cell adhesion molecules|metal ion binding|calcium ion binding|plasma membrane|integral component of plasma membrane
Cdh23	23.532168576287	14.3625761466756	34.9941591133012	2.43648205975924	1.28479959975508	0.0444376003777058	0.403703648079457	Up	0.108175202612389	0.0901081971950509	0.0446502834844494	0.0430968443569237	0.0580245639466843	0.207944346227663	0.272894145919116	0.105684360562408	0.0533192132459568	GeneID:22295,Genbank:XM_017313930.1,MGI:MGI:1890219	cadherin 23 (otocadherin)		GO:0060091,GO:0048563,GO:0032420,GO:0005813,GO:0060122,GO:0048839,GO:0032426,GO:0005886,GO:0050953,GO:0042472,GO:0006816,GO:0007155,GO:0007156,GO:0007605,GO:0042491,GO:0050957,GO:0045177,GO:0007626,GO:0051480,GO:0045202,GO:0008344,GO:0060013,GO:0045494,GO:0016020,GO:0001917,GO:0060088,GO:0046872,GO:0016021,GO:0005509,GO:0047485,GO:0016339,GO:0005515	kinocilium|post-embryonic animal organ morphogenesis|stereocilium|centrosome|inner ear receptor cell stereocilium organization|inner ear development|stereocilium tip|plasma membrane|sensory perception of light stimulus|inner ear morphogenesis|calcium ion transport|cell adhesion|homophilic cell adhesion via plasma membrane adhesion molecules|sensory perception of sound|inner ear auditory receptor …
Cdh3	102.171788704352	67.8499779159388	145.074052189868	2.13815916594113	1.09636925220102	3.94470371612592e-06	0.000467640758190143	Up	1.02353959789231	1.00276440646852	0.836735473440415	1.23748900198421	0.803832571840874	2.01126532587164	2.16324356879152	1.87305282070555	2.00716874555186	GeneID:12560,Genbank:NM_001037809.5,MGI:MGI:88356	cadherin 3		GO:0005913,GO:0007043,GO:0007155,GO:0007156,GO:0007275,GO:0042803,GO:0008092,GO:0043568,GO:0009986,GO:0044331,GO:0010628,GO:0045296,GO:0046872,GO:0048023,GO:0051796,GO:0060070,GO:0060901,GO:0098609,GO:0000902,GO:0001895,GO:0005509,GO:0005737,GO:0005886,GO:0010838,GO:0016020,GO:0016021,GO:0016339,GO:0016342,GO:0022405,GO:0031424,GO:1902910,GO:0032773,GO:0032912,GO:0034332	cell-cell adherens junction|cell-cell junction assembly|cell adhesion|homophilic cell adhesion via plasma membrane adhesion molecules|multicellular organism development|protein homodimerization activity|cytoskeletal protein binding|positive regulation of insulin-like growth factor receptor signaling pathway|cell surface|cell-cell adhesion mediated by cadherin|positive regulation of gene expressio…	mmu04514	Cell adhesion molecules (CAMs)
Cdh6	49.942069712534	64.8316113841738	31.3301426229842	0.483254109439462	-1.04914609417827	0.00137573677951795	0.0467935019763094	Down	0.363127634826543	0.303052334563697	0.306429884708182	0.286526031112377	0.404438196704752	0.0724698564564311	0.209811297546112	0.108176832599256	0.239097922338994	GeneID:12563,Genbank:XM_006520018.3,MGI:MGI:107435	cadherin 6		GO:0016339,GO:0005886,GO:0016342,GO:0034332,GO:0005913,GO:0007043,GO:0007155,GO:0007156,GO:0042803,GO:0007219,GO:0044331,GO:0007275,GO:0045296,GO:0008092,GO:0046872,GO:0009986,GO:0000902,GO:0016020,GO:0005509,GO:0016021	calcium-dependent cell-cell adhesion via plasma membrane cell adhesion molecules|plasma membrane|catenin complex|adherens junction organization|cell-cell adherens junction|cell-cell junction assembly|cell adhesion|homophilic cell adhesion via plasma membrane adhesion molecules|protein homodimerization activity|Notch signaling pathway|cell-cell adhesion mediated by cadherin|multicellular organism …
Cdhr1	18.6244180814198	11.3929457941664	27.6637584404864	2.42814799089549	1.2798563537289	0.0400519315792811	0.382953049544018	Up	0.266678887642712	0.0580591110897902	0.139243734894279	0.158835502624568	0.150793312849517	0.147382487957129	0.277351621140475	0.326857190161161	0.714583771574276	GeneID:170677,Genbank:NM_130878.2,MGI:MGI:2157782	cadherin-related family member 1		GO:0005887,GO:0007155,GO:0007156,GO:0008594,GO:0009987,GO:0016020,GO:0016021,GO:0035845,GO:0042622,GO:0045494,GO:0005509,GO:0005515,GO:0005886	integral component of plasma membrane|cell adhesion|homophilic cell adhesion via plasma membrane adhesion molecules|photoreceptor cell morphogenesis|cellular process|membrane|integral component of membrane|photoreceptor cell outer segment organization|photoreceptor outer segment membrane|photoreceptor cell maintenance|calcium ion binding|protein binding|plasma membrane
Cdhr5	6.14966174740592	2.61731913661721	10.5650900108918	4.03660748247416	2.01314330675411	0.0143872787734659	0.220402417561761	Up	0.0652151097962632	0.0378615778985541	0.0619116771678695	0.0796769234610884	0.0446979627069092	0.216250305057097	0.118991365369678	0.333047667247546	0.224036170808252	GeneID:72040,Genbank:XM_006536260.3,MGI:MGI:1919290	cadherin-related family member 5		GO:0090675,GO:0007155,GO:0007156,GO:0008013,GO:0016020,GO:0016021,GO:0016324,GO:0030154,GO:0031526,GO:0031528,GO:0032532,GO:0042995,GO:0005509,GO:0044214,GO:0005886,GO:0050839,GO:0005905	intermicrovillar adhesion|cell adhesion|homophilic cell adhesion via plasma membrane adhesion molecules|beta-catenin binding|membrane|integral component of membrane|apical plasma membrane|cell differentiation|brush border membrane|microvillus membrane|regulation of microvillus length|cell projection|calcium ion binding|spanning component of plasma membrane|plasma membrane|cell adhesion molecule b…
Ceacam10	9.08032706904481	4.31099555394743	15.0419914629165	3.48921525774785	1.80290260346689	0.0396165053817388	0.380999032138907	Up	0.0527960410494127	0.367818088876478	0.150365066902645	0.096755785619721	0.488511312748925	1.45891036837048	0.635788270530899	0.431399370270971	0.489705558270844	GeneID:26366,Genbank:XM_006539994.3,MGI:MGI:1347248	carcinoembryonic antigen-related cell adhesion molecule 10		GO:0003674,GO:0005576,GO:0030317	molecular_function|extracellular region|flagellated sperm motility
Cecr6	44.2434943104593	58.4878099960801	26.4380997034333	0.452027520011525	-1.1455174864603	0.000913634088325517	0.0350348733489392	Down	0.966506946580068	0.564541087581644	0.671377398739681	0.712821274587187	0.59376960934132	0.117252167868297	0.348396160343011	0.361160748216686	0.41301061186586	GeneID:94047,Genbank:NM_033567.1,MGI:MGI:2136977	cat eye syndrome chromosome region, candidate 6
Cemip	19.9708188591251	27.4520714812477	10.6192530814718	0.386828844181239	-1.37023272043009	0.00466396060671633	0.106542717235039	Down	0.184672137487259	0.067714160827967	0.152249564311536	0.124687064574555	0.149889010347498	0.0537161680216347	0.0266015077124184	0.0744555713043883	0.0450766315386914	GeneID:80982,Genbank:XM_006508352.3,MGI:MGI:2443629	cell migration inducing protein, hyaluronan binding		GO:0032050,GO:0010800,GO:0005540,GO:0045334,GO:0016020,GO:0046923,GO:0016787,GO:0051281,GO:0005576,GO:0005634,GO:0005737,GO:0016798,GO:0005783,GO:0090314,GO:0030214,GO:0005886,GO:1900020,GO:0005905,GO:0004415,GO:0030335,GO:0007605,GO:0030665,GO:0008152	clathrin heavy chain binding|positive regulation of peptidyl-threonine phosphorylation|hyaluronic acid binding|clathrin-coated endocytic vesicle|membrane|ER retention sequence binding|hydrolase activity|positive regulation of release of sequestered calcium ion into cytosol|extracellular region|nucleus|cytoplasm|hydrolase activity, acting on glycosyl bonds|endoplasmic reticulum|positive regulation…
Cfb	4400.88394617997	1920.20872023276	7501.72797861398	3.90672529479225	1.96595981457604	0.00576210447554774	0.12332314073508	Up	41.9582750501263	26.2800674058413	45.2082780932912	46.8852765875726	42.2412709221362	258.868887042546	71.2059467690766	158.329922168933	102.986359064654	GeneID:14962,Genbank:NM_001142706.1,MGI:MGI:105975	complement factor B		GO:0005615,GO:0006508,GO:0006956,GO:0006957,GO:0008233,GO:0008236,GO:0008283,GO:0016787,GO:0045087,GO:0097066,GO:0002376,GO:0004252,GO:0005576	extracellular space|proteolysis|complement activation|complement activation, alternative pathway|peptidase activity|serine-type peptidase activity|cell proliferation|hydrolase activity|innate immune response|response to thyroid hormone|immune system process|serine-type endopeptidase activity|extracellular region	mmu04610,mmu05150	Complement and coagulation cascades|Staphylococcus aureus infection
Cftr	417.51001120772	246.208525351315	631.636868528226	2.5654549030215	1.35921466526463	9.61546953204906e-16	9.17923086170031e-13	Up	2.04464595298169	1.81845783478804	2.73402567093041	1.74598279518886	2.55827393588726	4.74115789094254	5.06734362748347	5.65191383884496	6.05264488144793	GeneID:12638,Genbank:XM_006504977.1,MGI:MGI:88388	cystic fibrosis transmembrane conductance regulator		GO:0005737,GO:0005768,GO:0005769,GO:0005783,GO:0005789,GO:0005829,GO:0006904,GO:0009986,GO:0015106,GO:0005886,GO:0015108,GO:0015701,GO:0030301,GO:0015705,GO:0030321,GO:0016020,GO:0030324,GO:0030425,GO:0030659,GO:0031205,GO:0032991,GO:0000166,GO:0055037,GO:0033005,GO:0003254,GO:0055085,GO:0034707,GO:0005254,GO:0035377,GO:0060081,GO:0071320,GO:0005260,GO:0097755,GO:1902161,GO:0005515,GO:0005524,GO:…	cytoplasm|endosome|early endosome|endoplasmic reticulum|endoplasmic reticulum membrane|cytosol|vesicle docking involved in exocytosis|cell surface|bicarbonate transmembrane transporter activity|plasma membrane|chloride transmembrane transporter activity|bicarbonate transport|cholesterol transport|iodide transport|transepithelial chloride transport|membrane|lung development|dendrite|cytoplasmic ve…	mmu02010,mmu04024,mmu04152,mmu04530,mmu04971,mmu04972,mmu04976	ABC transporters|cAMP signaling pathway|AMPK signaling pathway|Tight junction|Gastric acid secretion|Pancreatic secretion|Bile secretion
Ch25h	448.453877231616	288.804261700761	648.015896645184	2.24378924614559	1.16593717335327	0.0180602775641783	0.250100529252523	Up	10.8585808831502	6.4641718363385	13.006485674941	12.2041726667228	19.7543191280291	34.2249805293617	9.89079446780149	37.4313085530901	24.1303348851035	GeneID:12642,Genbank:NM_009890.1,MGI:MGI:1333869	cholesterol 25-hydroxylase		GO:0016020,GO:0005506,GO:0016021,GO:0005783,GO:0016126,GO:0005789,GO:0006629,GO:0006694,GO:0008202,GO:0008203,GO:0016491,GO:0008395,GO:0035754,GO:0000254,GO:0046872,GO:0008610,GO:0001567,GO:0055114,GO:0004497	membrane|iron ion binding|integral component of membrane|endoplasmic reticulum|sterol biosynthetic process|endoplasmic reticulum membrane|lipid metabolic process|steroid biosynthetic process|steroid metabolic process|cholesterol metabolic process|oxidoreductase activity|steroid hydroxylase activity|B cell chemotaxis|C-4 methylsterol oxidase activity|metal ion binding|lipid biosynthetic process|ch…	mmu00120	Primary bile acid biosynthesis
Chac1	83.2507311930048	55.1427787630037	118.385671730506	2.14689347156972	1.10225060672952	0.000105554806341378	0.00664011912777328	Up	2.41408131100508	2.48453031257816	1.90983121410126	1.8769019063874	1.57938499201469	5.41751348466813	4.48481413798678	3.32495771814249	3.54345545874926	GeneID:69065,Genbank:NM_026929.4,MGI:MGI:1916315	ChaC, cation transport regulator 1		GO:0045746,GO:0005737,GO:0070059,GO:0005794,GO:0005802,GO:0005829,GO:0006751,GO:0006915,GO:0006986,GO:0007219,GO:0007399,GO:0010955,GO:0003839,GO:0016829,GO:0005112,GO:0022008,GO:0005622	negative regulation of Notch signaling pathway|cytoplasm|intrinsic apoptotic signaling pathway in response to endoplasmic reticulum stress|Golgi apparatus|trans-Golgi network|cytosol|glutathione catabolic process|apoptotic process|response to unfolded protein|Notch signaling pathway|nervous system development|negative regulation of protein processing|gamma-glutamylcyclotransferase activity|lyase …
Chl1	25.3402415956987	15.2029169039361	38.0118974604019	2.50030291559118	1.32210289022641	0.00135495966653106	0.0464066451136506	Up	0.0853128480353632	0.142873878862468	0.0809913764208607	0.0902002907106661	0.10794979672612	0.253878764846906	0.294559757292485	0.294925229864494	0.128503765897564	GeneID:12661,Genbank:XM_006505473.2,MGI:MGI:1098266	cell adhesion molecule L1-like		GO:0031175,GO:0005576,GO:0035640,GO:0005578,GO:0043524,GO:0005886,GO:0007155,GO:0007156,GO:0007275,GO:0007399,GO:0045177,GO:0007411,GO:0050890,GO:0008344,GO:0016020,GO:0016021,GO:0001764,GO:0030154,GO:0002020,GO:0030425,GO:0005515	neuron projection development|extracellular region|exploration behavior|proteinaceous extracellular matrix|negative regulation of neuron apoptotic process|plasma membrane|cell adhesion|homophilic cell adhesion via plasma membrane adhesion molecules|multicellular organism development|nervous system development|apical part of cell|axon guidance|cognition|adult locomotory behavior|membrane|integral …
Chrm1	12.5478214288826	17.3776072698074	6.51058912772649	0.374653945542794	-1.41636945007486	0.0224451663427316	0.28364727210382	Down	0.200725679754476	0.190692335107503	0.181896310661721	0.158847157424809	0.0750414127480065	0	0.0799077149954718	0.0931898083236377	0.0658217557477981	GeneID:12669,Genbank:NM_001112697.1,MGI:MGI:88396	cholinergic receptor, muscarinic 1, CNS		GO:0045211,GO:0016907,GO:0005886,GO:0046541,GO:0005887,GO:0050890,GO:0030054,GO:0007165,GO:0090316,GO:0007186,GO:0007197,GO:0007207,GO:0007213,GO:0030425,GO:0007271,GO:0032279,GO:0007274,GO:0040012,GO:0008144,GO:0043270,GO:0014069,GO:0003056,GO:0043679,GO:0016020,GO:0004871,GO:0045202,GO:0016021,GO:0004930	postsynaptic membrane|G-protein coupled acetylcholine receptor activity|plasma membrane|saliva secretion|integral component of plasma membrane|cognition|cell junction|signal transduction|positive regulation of intracellular protein transport|G-protein coupled receptor signaling pathway|adenylate cyclase-inhibiting G-protein coupled acetylcholine receptor signaling pathway|phospholipase C-activati…	mmu04020,mmu04024,mmu04151,mmu04080,mmu04810,mmu04725	Calcium signaling pathway|cAMP signaling pathway|PI3K-Akt signaling pathway|Neuroactive ligand-receptor interaction|Regulation of actin cytoskeleton|Cholinergic synapse
Cidea	54.5719574736725	31.0790679727341	83.9380693498455	2.7007910733837	1.43338204079045	0.0116331583107801	0.195734903006428	Up	2.16935485507845	1.07339524970128	1.12334589500464	1.80710548056077	1.62202916214763	1.74387416678346	7.71849145263929	3.12217881873301	3.96336153718516	GeneID:12683,Genbank:NM_007702.2,MGI:MGI:1270845	cell death-inducing DNA fragmentation factor, alpha subunit-like effector A		GO:1900118,GO:0019915,GO:0005634,GO:1902510,GO:0030512,GO:0005737,GO:0032720,GO:0005739,GO:0005740,GO:0005811,GO:0035634,GO:0006351,GO:0042803,GO:0006355,GO:0042981,GO:0006629,GO:0050710,GO:0006915,GO:0001659,GO:0050995,GO:0008219,GO:0005515,GO:0010890,GO:0005622	negative regulation of execution phase of apoptosis|lipid storage|nucleus|regulation of apoptotic DNA fragmentation|negative regulation of transforming growth factor beta receptor signaling pathway|cytoplasm|negative regulation of tumor necrosis factor production|mitochondrion|mitochondrial envelope|lipid droplet|response to stilbenoid|transcription, DNA-templated|protein homodimerization activit…
Clec9a	116.014266409975	154.428489185299	67.9964879408205	0.440310517182042	-1.1834067902329	4.58430917335642e-07	7.4241249809231e-05	Down	2.83984679695689	2.3820380703389	2.99371339990839	2.55430574301486	2.91961556041851	1.27097932784013	0.915518264702218	1.33461724580073	1.07733240607247	GeneID:232414,Genbank:NM_001205363.1,MGI:MGI:2444608	C-type lectin domain family 9, member a		GO:0009986,GO:0016020,GO:0016021,GO:0030246,GO:0050715,GO:0006898	cell surface|membrane|integral component of membrane|carbohydrate binding|positive regulation of cytokine secretion|receptor-mediated endocytosis
Clstn2	618.768723585853	795.897288576003	397.358017348165	0.49925791060189	-1.00214280793779	1.54753635097923e-09	5.39792583347332e-07	Down	3.47686055550815	4.2257095250353	2.97627608259979	3.03898248766078	3.36629785750616	1.50176914542997	1.49666133788115	1.58166421019436	1.97862104532661	GeneID:64085,Genbank:XM_006511334.3,MGI:MGI:1929897	calsyntenin 2		GO:0051965,GO:0005886,GO:0007155,GO:0007156,GO:0009986,GO:0014069,GO:0016020,GO:0016021,GO:0045211,GO:0005509,GO:0050806,GO:0005783,GO:0005794	positive regulation of synapse assembly|plasma membrane|cell adhesion|homophilic cell adhesion via plasma membrane adhesion molecules|cell surface|postsynaptic density|membrane|integral component of membrane|postsynaptic membrane|calcium ion binding|positive regulation of synaptic transmission|endoplasmic reticulum|Golgi apparatus
Cntn4	16.1493933919011	22.6272951582931	8.05201618391115	0.355854119000168	-1.49064215967355	0.00690243379378321	0.139728062669241	Down	0.127916355389025	0.176922333329549	0.200013599766134	0.213739327915808	0.146981107209818	0	0.0823750372560505	0.0537976564899668	0.10856663003898	GeneID:269784,Genbank:XM_006506197.2,MGI:MGI:1095737	contactin 4		GO:0007399,GO:0007411,GO:0016020,GO:0031175,GO:0031225,GO:0045665,GO:0005576,GO:0005886,GO:0007155	nervous system development|axon guidance|membrane|neuron projection development|anchored component of membrane|negative regulation of neuron differentiation|extracellular region|plasma membrane|cell adhesion
Cntnap2	37.1445000598931	1.09990466315062	82.2002443058212	74.7339720065944	6.22369229645841	3.84276530946294e-11	1.83421255744839e-08	Up	0	0.00688107983286402	0.0375067299378529	0	0	0.262013311923785	1.12454458474111	0.573008901270183	0.63518557473269	GeneID:66797,Genbank:NM_001004357.2,MGI:MGI:1914047	contactin associated protein-like 2		GO:0044224,GO:0030425,GO:0005794,GO:0030534,GO:0005886,GO:0044325,GO:0030673,GO:0007155,GO:0045163,GO:0007612,GO:0008038,GO:0008076,GO:0031175,GO:0009986,GO:0048812,GO:0033270,GO:0016020,GO:0071205,GO:0035176,GO:0016021,GO:0071625,GO:0042297,GO:0019899,GO:0002020,GO:0097060,GO:0042995,GO:0021761,GO:0005515,GO:0043025,GO:0030054,GO:0005769	juxtaparanode region of axon|dendrite|Golgi apparatus|adult behavior|plasma membrane|ion channel binding|axolemma|cell adhesion|clustering of voltage-gated potassium channels|learning|neuron recognition|voltage-gated potassium channel complex|neuron projection development|cell surface|neuron projection morphogenesis|paranode region of axon|membrane|protein localization to juxtaparanode region of …	mmu04514	Cell adhesion molecules (CAMs)
Coch	23.2202790408855	12.5445375816538	36.5649558649252	2.91481097863669	1.54340232972924	0.000289664461511764	0.014675793304191	Up	0.306021844760282	0.266498130960317	0.25178442474242	0.205636140891398	0.272668695361024	0.789253394449412	0.670040251495091	0.625130353027744	0.820005835279689	GeneID:12810,Genbank:XM_017314944.1,MGI:MGI:1278313	cochlin		GO:0005578,GO:0007605,GO:0008360,GO:0031012,GO:0042742,GO:0045089,GO:0005515,GO:0005518,GO:0005576	proteinaceous extracellular matrix|sensory perception of sound|regulation of cell shape|extracellular matrix|defense response to bacterium|positive regulation of innate immune response|protein binding|collagen binding|extracellular region
Col22a1	11.0624929710438	6.50611637959083	16.7579637103601	2.57572455404095	1.36497832102769	0.0257917316248514	0.306899798358726	Up	0.0624184394569579	0.069887437140277	0.0423261932160699	0.0653657793465735	0.055004329496383	0.157696514149779	0.224523172941169	0.154828872033042	0.0459489971203998	GeneID:69700,Genbank:XM_006521382.3,MGI:MGI:1916950	collagen, type XXII, alpha 1		GO:0003674,GO:0005575,GO:0008150	molecular_function|cellular_component|biological_process	mmu04974	Protein digestion and absorption
Col6a4	21.4873807877927	32.601256352138	7.59503633236111	0.232967596411757	-2.10179879128271	1.3418644809963e-05	0.00128064102742753	Down	0.241353330511601	0.308704467449901	0.315050616367447	0.200422698783708	0.186099547713876	0.0416831533820137	0.107340876842879	0.0693320416506917	0.0077731040995372	GeneID:68553,Genbank:NM_026763.2,MGI:MGI:1915803	collagen, type VI, alpha 4		GO:0005581,GO:0007155,GO:0030198,GO:0032991,GO:0070208,GO:0003674,GO:0005576,GO:0005578	collagen trimer|cell adhesion|extracellular matrix organization|protein-containing complex|protein heterotrimerization|molecular_function|extracellular region|proteinaceous extracellular matrix	mmu04151,mmu04512,mmu04510,mmu04974,mmu05165	PI3K-Akt signaling pathway|ECM-receptor interaction|Focal adhesion|Protein digestion and absorption|Human papillomavirus infection
Colgalt2	413.009074123698	542.970468622473	250.557331000229	0.461456645397121	-1.11573298419659	2.96524660327148e-07	5.12225170382268e-05	Down	7.5132437143979	7.79970908010746	7.75056045334255	8.40143654483193	7.60791063469966	1.01656126308892	3.45427005031738	5.31825229592926	4.3163418470513	GeneID:269132,Genbank:NM_177756.4,MGI:MGI:2138232	collagen beta(1-O)galactosyltransferase 2		GO:0008150,GO:0016740,GO:0016757,GO:0050211,GO:0003674,GO:0005575,GO:0005783	biological_process|transferase activity|transferase activity, transferring glycosyl groups|procollagen galactosyltransferase activity|molecular_function|cellular_component|endoplasmic reticulum	mmu00310,mmu00514	Lysine degradation|Other types of O-glycan biosynthesis
Cryaa	22.6096725593216	38.1691744756388	3.16029516392502	0.0827970530497601	-3.59427677019212	5.61809135803255e-11	2.54752352629986e-08	Down	1.37091400494286	1.44086070750675	1.84001096558215	1.99257940385391	2.52723901169872	0	0.41401938000125	0.144851044733694	0.0487195626798835	GeneID:12954,Genbank:NM_001278569.1,MGI:MGI:88515	crystallin, alpha A		GO:0043154,GO:0007017,GO:0002088,GO:0046872,GO:0007021,GO:0002089,GO:0048596,GO:0010629,GO:0005212,GO:0051082,GO:0005515,GO:0005634,GO:0005654,GO:0005737,GO:0030307,GO:0051260,GO:0042542,GO:0005829,GO:0060561,GO:0006457,GO:0070141,GO:0042802,GO:0006915,GO:0001666,GO:0070309,GO:0043010,GO:0007005,GO:0001934,GO:0043066,GO:0007015	negative regulation of cysteine-type endopeptidase activity involved in apoptotic process|microtubule-based process|lens development in camera-type eye|metal ion binding|tubulin complex assembly|lens morphogenesis in camera-type eye|embryonic camera-type eye morphogenesis|negative regulation of gene expression|structural constituent of eye lens|unfolded protein binding|protein binding|nucleus|nuc…	mmu04141	Protein processing in endoplasmic reticulum
Csf2	83.6247415022114	54.0050591095979	120.649344492978	2.23403781945933	1.1596536090462	0.0280306332829496	0.320163658795224	Up	2.70742929018368	1.57183734406578	2.45345488362165	2.18015198719833	2.36173938763026	3.58201601324026	1.52689992217044	8.04456524062122	6.1724447231117	GeneID:12981,Genbank:NM_009969.4,MGI:MGI:1339752	colony stimulating factor 2 (granulocyte-macrophage)		GO:0097028,GO:0043011,GO:0010628,GO:0005125,GO:2001240,GO:0010744,GO:0043231,GO:0030223,GO:0045187,GO:0005129,GO:0005576,GO:0005615,GO:0030224,GO:0045740,GO:0032747,GO:0006955,GO:0045892,GO:0042045,GO:0008083,GO:0045918,GO:0042116,GO:0008284,GO:0001821,GO:0071803,GO:0042127,GO:0010468,GO:0001892,GO:0097011,GO:0042531,GO:0002521	dendritic cell differentiation|myeloid dendritic cell differentiation|positive regulation of gene expression|cytokine activity|negative regulation of extrinsic apoptotic signaling pathway in absence of ligand|positive regulation of macrophage derived foam cell differentiation|intracellular membrane-bounded organelle|neutrophil differentiation|regulation of circadian sleep/wake cycle, sleep|granul…	mmu04630,mmu04668,mmu04060,mmu04640,mmu04650,mmu04660,mmu04657,mmu04664,mmu05202,mmu05221,mmu05323,mmu05132,mmu05166,mmu05167,mmu05146	Jak-STAT signaling pathway|TNF signaling pathway|Cytokine-cytokine receptor interaction|Hematopoietic cell lineage|Natural killer cell mediated cytotoxicity|T cell receptor signaling pathway|IL-17 signaling pathway|Fc epsilon RI signaling pathway|Transcriptional misregulation in cancers|Acute myeloid leukemia|Rheumatoid arthritis|Salmonella infection|HTLV-I infection|Kaposi's sarcoma-associated h…
Csrnp1	4089.81921032264	2640.98516123228	5900.86177168558	2.23434113084234	1.15984946791746	0.0199958130385812	0.265897402414799	Up	19.9984419616103	18.1556170582445	22.1279022160835	23.0266421165997	25.3861231376096	75.3937226765697	31.6219343712188	38.2812719610938	37.217238761057	GeneID:215418,Genbank:XM_011242954.2,MGI:MGI:2387989	cysteine-serine-rich nuclear protein 1		GO:0005634,GO:0006351,GO:0006355,GO:0006915,GO:0009791,GO:0043565,GO:0045944,GO:0048008,GO:0048705,GO:0060021,GO:0060325,GO:0001228,GO:0003677,GO:0003700	nucleus|transcription, DNA-templated|regulation of transcription, DNA-templated|apoptotic process|post-embryonic development|sequence-specific DNA binding|positive regulation of transcription by RNA polymerase II|platelet-derived growth factor receptor signaling pathway|skeletal system morphogenesis|roof of mouth development|face morphogenesis|transcriptional activator activity, RNA polymerase II…
Cthrc1	66.6518474098248	85.8318935014491	42.6767897952945	0.497213658633477	-1.00806216661417	0.000648520828285518	0.0273944913943719	Down	3.58970740690899	3.40663114692684	5.15550004579917	3.5001618822762	4.44757274472598	0.559557057725929	2.31761209470628	2.49131406582607	2.46637414022108	GeneID:68588,Genbank:XM_006521318.2,MGI:MGI:1915838	collagen triple helix repeat containing 1		GO:0090090,GO:0005578,GO:0090103,GO:0005581,GO:0090177,GO:0005615,GO:0005737,GO:0016477,GO:0017147,GO:0032092,GO:0033690,GO:0043932,GO:0045669,GO:0005109,GO:0060071,GO:0005515,GO:0060122,GO:0005576	negative regulation of canonical Wnt signaling pathway|proteinaceous extracellular matrix|cochlea morphogenesis|collagen trimer|establishment of planar polarity involved in neural tube closure|extracellular space|cytoplasm|cell migration|Wnt-protein binding|positive regulation of protein binding|positive regulation of osteoblast proliferation|ossification involved in bone remodeling|positive regu…
Ctla4	155.568935499587	80.4712325060583	249.441064241498	3.09975448956518	1.63215395397913	6.53269331610737e-05	0.00459263532432386	Up	3.68146548420499	2.66304197159204	1.66293547778364	1.95874154313033	2.1976691027753	10.2057912550485	6.3705009929525	6.51967083737566	5.41581075505846	GeneID:12477,Genbank:NM_009843.4,MGI:MGI:88556	cytotoxic T-lymphocyte-associated protein 4		GO:0048471,GO:0005886,GO:0050777,GO:0005887,GO:0050853,GO:0006955,GO:0006974,GO:0009897,GO:0016020,GO:0098636,GO:0016021,GO:0030889,GO:0042130,GO:0043065,GO:0002250,GO:0045334,GO:0002376,GO:0045590,GO:0005794	perinuclear region of cytoplasm|plasma membrane|negative regulation of immune response|integral component of plasma membrane|B cell receptor signaling pathway|immune response|cellular response to DNA damage stimulus|external side of plasma membrane|membrane|protein complex involved in cell adhesion|integral component of membrane|negative regulation of B cell proliferation|negative regulation of T…	mmu04514,mmu04660,mmu05323,mmu05320	Cell adhesion molecules (CAMs)|T cell receptor signaling pathway|Rheumatoid arthritis|Autoimmune thyroid disease
Cxcl1	223.043976969552	90.6469653467257	388.540241498085	4.28630169815299	2.09973339997028	1.95792478285707e-07	3.73819365383806e-05	Up	5.34832188402443	3.13993399954501	5.76199986039815	3.57920420573895	9.88503635989447	29.6908272241744	20.3942478363443	24.67412413937	15.3592630106365	GeneID:14825,Genbank:NM_008176.3,MGI:MGI:108068	chemokine (C-X-C motif) ligand 1		GO:0070965,GO:0008083,GO:0005125,GO:0090023,GO:0010765,GO:0005576,GO:1902035,GO:0030593,GO:0005615,GO:0006935,GO:0006952,GO:0032496,GO:0006954,GO:0032930,GO:0006955,GO:0042127,GO:0007186,GO:0043268,GO:0007204,GO:0002237,GO:0045236,GO:0008009,GO:0002526,GO:0070098,GO:0002690	positive regulation of neutrophil mediated killing of fungus|growth factor activity|cytokine activity|positive regulation of neutrophil chemotaxis|positive regulation of sodium ion transport|extracellular region|positive regulation of hematopoietic stem cell proliferation|neutrophil chemotaxis|extracellular space|chemotaxis|defense response|response to lipopolysaccharide|inflammatory response|pos…	mmu04668,mmu04060,mmu04621,mmu04657,mmu04062,mmu05132,mmu05134,mmu05167	TNF signaling pathway|Cytokine-cytokine receptor interaction|NOD-like receptor signaling pathway|IL-17 signaling pathway|Chemokine signaling pathway|Salmonella infection|Legionellosis|Kaposi's sarcoma-associated herpesvirus infection
Cxcl10	6484.94768665667	1619.89309060347	12566.2659317232	7.75746622083667	2.95558550968664	0.0161365109904701	0.232835209133627	Up	79.7507936691088	4.63004800023735	143.158241781152	62.7602317006306	139.545334471576	1219.23532574753	32.01289223744	903.043776208998	307.0089128689	GeneID:15945,Genbank:NM_021274.2,MGI:MGI:1352450	chemokine (C-X-C motif) ligand 10		GO:0006954,GO:0006955,GO:0007186,GO:0008009,GO:0043950,GO:0008201,GO:0045236,GO:0008284,GO:0045662,GO:0009897,GO:0048248,GO:0051281,GO:0051607,GO:0070098,GO:0071222,GO:0002690,GO:0005125,GO:0005576,GO:0005615,GO:0006935,GO:0006952,GO:0010818,GO:0010819,GO:0016525,GO:0030335,GO:0030816,GO:0032496,GO:0090026,GO:0042118,GO:1901509,GO:0042127,GO:1901740,GO:2000406	inflammatory response|immune response|G-protein coupled receptor signaling pathway|chemokine activity|positive regulation of cAMP-mediated signaling|heparin binding|CXCR chemokine receptor binding|positive regulation of cell proliferation|negative regulation of myoblast differentiation|external side of plasma membrane|CXCR3 chemokine receptor binding|positive regulation of release of sequestered …	mmu04668,mmu04060,mmu04620,mmu04622,mmu04623,mmu04657,mmu04062,mmu05164	TNF signaling pathway|Cytokine-cytokine receptor interaction|Toll-like receptor signaling pathway|RIG-I-like receptor signaling pathway|Cytosolic DNA-sensing pathway|IL-17 signaling pathway|Chemokine signaling pathway|Influenza A
Cxcl14	1667.93379370173	2259.68599831619	928.243537933658	0.410784303051549	-1.28354704064692	3.80668821634018e-16	4.31535692924864e-13	Down	52.3528225523813	54.7095428627421	49.3024752344349	46.5346355059461	51.0527123240855	14.3323399512823	16.3960758046569	25.6982554145928	24.1089824826358	GeneID:57266,Genbank:XM_006517308.3,MGI:MGI:1888514	chemokine (C-X-C motif) ligand 14		GO:0005794,GO:0006955,GO:0007267,GO:0008009,GO:0045662,GO:0048839,GO:2000503,GO:0005125,GO:0005576,GO:0005615	Golgi apparatus|immune response|cell-cell signaling|chemokine activity|negative regulation of myoblast differentiation|inner ear development|positive regulation of natural killer cell chemotaxis|cytokine activity|extracellular region|extracellular space	mmu04060,mmu04062	Cytokine-cytokine receptor interaction|Chemokine signaling pathway
Cxcl2	316.809739739559	77.2633393535403	616.242740222083	7.9758750447258	2.99564280770921	0.0412844672649682	0.390728329116234	Up	7.25977251804016	3.23029528885171	4.22577209256594	2.71916813584656	3.43220921394882	75.6163886024213	15.5473260990497	17.9691978694447	12.6155326321057	GeneID:20310,Genbank:NM_009140.2,MGI:MGI:1340094	chemokine (C-X-C motif) ligand 2		GO:0030595,GO:0005576,GO:0032496,GO:0005615,GO:0042127,GO:0006935,GO:0006952,GO:0006954,GO:0045236,GO:0006955,GO:0070098,GO:0007186,GO:0070997,GO:0007204,GO:0090023,GO:0008009,GO:0002237,GO:0002690,GO:0030593,GO:0005125	leukocyte chemotaxis|extracellular region|response to lipopolysaccharide|extracellular space|regulation of cell proliferation|chemotaxis|defense response|inflammatory response|CXCR chemokine receptor binding|immune response|chemokine-mediated signaling pathway|G-protein coupled receptor signaling pathway|neuron death|positive regulation of cytosolic calcium ion concentration|positive regulation o…	mmu04064,mmu04668,mmu04060,mmu04621,mmu04657,mmu04062,mmu05132,mmu05134,mmu05167	NF-kappa B signaling pathway|TNF signaling pathway|Cytokine-cytokine receptor interaction|NOD-like receptor signaling pathway|IL-17 signaling pathway|Chemokine signaling pathway|Salmonella infection|Legionellosis|Kaposi's sarcoma-associated herpesvirus infection
Cxcr1	20.4014509395558	10.0485271796249	33.3426056394694	3.31815847670464	1.73038279168738	0.00788197525456628	0.152397880499974	Up	0.162199964755351	0.166933370179648	0.195979409740018	0.108092023605999	0.121277103336321	0.782323816856096	0.45199597780712	0.18072884718058	0.471097641802347	GeneID:227288,Genbank:XM_011238503.2,MGI:MGI:2448715	chemokine (C-X-C motif) receptor 1		GO:0005886,GO:0006935,GO:0007165,GO:0007166,GO:0007186,GO:0016020,GO:0016021,GO:0016494,GO:0019959,GO:0031623,GO:0004871,GO:0004918,GO:0004930	plasma membrane|chemotaxis|signal transduction|cell surface receptor signaling pathway|G-protein coupled receptor signaling pathway|membrane|integral component of membrane|C-X-C chemokine receptor activity|interleukin-8 binding|receptor internalization|signal transducer activity|interleukin-8 receptor activity|G-protein coupled receptor activity	mmu04072,mmu04060,mmu04144,mmu04062	Phospholipase D signaling pathway|Cytokine-cytokine receptor interaction|Endocytosis|Chemokine signaling pathway
Cyp2a4	23.2540810576778	9.35288171303554	40.6305802384806	4.34417770748152	2.1190831207432	0.0059159853464196	0.125501920717379	Up	0.200778880305697	0.0582825455697859	0.254144727266356	0.490605429591308	0.584852643232095	0.628786115384678	0.586145221366202	1.64057533114127	2.51756564654031	GeneID:13086,Genbank:NM_009997.2,MGI:MGI:88596	cytochrome P450, family 2, subfamily a, polypeptide 4		GO:0055114,GO:0006805,GO:0008389,GO:0008392,GO:0008395,GO:0009804,GO:0016712,GO:0019373,GO:0019899,GO:0020037,GO:0035634,GO:0005737,GO:0042738,GO:0005881,GO:0043231,GO:0006082	oxidation-reduction process|xenobiotic metabolic process|coumarin 7-hydroxylase activity|arachidonic acid epoxygenase activity|steroid hydroxylase activity|coumarin metabolic process|oxidoreductase activity, acting on paired donors, with incorporation or reduction of molecular oxygen, reduced flavin or flavoprotein as one donor, and incorporation of one atom of oxygen|epoxygenase P450 pathway|enz…	mmu00830	Retinol metabolism
Cyp2b9	3.84485617902763	0.55849060602912	7.95281314527577	14.2398333282997	3.83186035510721	0.00151806014004245	0.0489939053738255	Up	0.0273673326755897	0	0	0.0501542865849484	0	0.272246449857289	0.0898818897213015	0.167714991231955	0.310253237971943	GeneID:13094,Genbank:XM_011250431.2,MGI:MGI:88600	cytochrome P450, family 2, subfamily b, polypeptide 9		GO:0035634,GO:0005783,GO:0042738,GO:0006082,GO:0043231,GO:0006805,GO:0008392,GO:0008395,GO:0016020,GO:0016491,GO:0016705,GO:0046872,GO:0016712,GO:0055114,GO:0019373,GO:0004497,GO:0070330,GO:0020037,GO:0005506,GO:0005737	response to stilbenoid|endoplasmic reticulum|exogenous drug catabolic process|organic acid metabolic process|intracellular membrane-bounded organelle|xenobiotic metabolic process|arachidonic acid epoxygenase activity|steroid hydroxylase activity|membrane|oxidoreductase activity|oxidoreductase activity, acting on paired donors, with incorporation or reduction of molecular oxygen|metal ion binding|…	mmu00140,mmu00590,mmu00830,mmu05204	Steroid hormone biosynthesis|Arachidonic acid metabolism|Retinol metabolism|Chemical carcinogenesis
Cyp2c44	17.841014582855	23.8480303039447	10.332244931493	0.433253597878227	-1.2067163648452	0.0190081944731031	0.258333788324496	Down	0.618474682935374	0.71812889557024	0.587146215440235	0.566718665300243	0.635847085116697	0.0854514002919827	0.451387092340833	0.26320785557058	0.265583965394605	GeneID:226143,Genbank:XM_017318162.1,MGI:MGI:1888897	cytochrome P450, family 2, subfamily c, polypeptide 44		GO:0008392,GO:0008395,GO:0016712,GO:0019373,GO:0020037,GO:0042738,GO:0043231,GO:0055114,GO:0005737,GO:0006082,GO:0006805	arachidonic acid epoxygenase activity|steroid hydroxylase activity|oxidoreductase activity, acting on paired donors, with incorporation or reduction of molecular oxygen, reduced flavin or flavoprotein as one donor, and incorporation of one atom of oxygen|epoxygenase P450 pathway|heme binding|exogenous drug catabolic process|intracellular membrane-bounded organelle|oxidation-reduction process|cyto…
D430041D05Rik	127.654034093811	77.7872485380342	189.987516038533	2.44239923135523	1.28829904062844	0.00311240815571583	0.0796232145675228	Up	0.384257702282705	0.245632346677136	0.368674137134688	0.292169529152848	0.327808408027877	0.262065569012851	0.724983647571817	0.981184665386317	1.12064363977767	GeneID:241589,Genbank:XM_011239527.1,MGI:MGI:2181743	RIKEN cDNA D430041D05 gene		GO:0003674,GO:0005575	molecular_function|cellular_component
Dclk3	52.7893094385997	69.3077436499611	32.141266674398	0.463747122352266	-1.10858976535014	0.000474654782485694	0.0215771640218685	Down	1.36172430517984	1.30015229764846	0.950091146475481	1.12750363388333	1.04576365578429	0.235744567357842	0.646594589178625	0.620013267328765	0.591793658738779	GeneID:245038,Genbank:NM_172928.5,MGI:MGI:3039580	doublecortin-like kinase 3		GO:0005524,GO:0005634,GO:0005737,GO:0006468,GO:0016301,GO:0016310,GO:0016740,GO:0018105,GO:0018107,GO:0035556,GO:1900181,GO:0000166,GO:0004672,GO:0004674	ATP binding|nucleus|cytoplasm|protein phosphorylation|kinase activity|phosphorylation|transferase activity|peptidyl-serine phosphorylation|peptidyl-threonine phosphorylation|intracellular signal transduction|negative regulation of protein localization to nucleus|nucleotide binding|protein kinase activity|protein serine/threonine kinase activity
Ddc	58.6952147204014	84.6528361724179	26.2481879053807	0.310068617806488	-1.68934057740514	6.85317710583736e-08	1.52010796382784e-05	Down	1.6074761177206	2.46543452068511	2.50545583187699	1.78073926765459	1.97328798572308	0.132594947359424	0.840500881808558	0.588124308718075	0.964329604783347	GeneID:13195,Genbank:NM_001190448.1,MGI:MGI:94876	dopa decarboxylase		GO:0030424,GO:0005737,GO:0036468,GO:0042416,GO:0006520,GO:0008021,GO:0009636,GO:0015842,GO:0016597,GO:0042423,GO:0016829,GO:0042427,GO:0016831,GO:0043025,GO:0019752,GO:0019899,GO:0003824,GO:0019904,GO:0004058,GO:0030170	axon|cytoplasm|L-dopa decarboxylase activity|dopamine biosynthetic process|cellular amino acid metabolic process|synaptic vesicle|response to toxic substance|aminergic neurotransmitter loading into synaptic vesicle|amino acid binding|catecholamine biosynthetic process|lyase activity|serotonin biosynthetic process|carboxy-lyase activity|neuronal cell body|carboxylic acid metabolic process|enzyme b…	mmu00350,mmu00360,mmu00380,mmu04728,mmu04726,mmu05030,mmu05031,mmu05034	Tyrosine metabolism|Phenylalanine metabolism|Tryptophan metabolism|Dopaminergic synapse|Serotonergic synapse|Cocaine addiction|Amphetamine addiction|Alcoholism
Derl3	63.9205130243285	41.6772421587773	91.7246016062676	2.2008318414358	1.13804891769897	0.00145740964664828	0.0481502662493744	Up	1.73312405749158	1.11060628502425	1.39698143353141	1.61805444567133	1.07580737592014	2.74697443536916	3.54411205162609	3.97455859990462	1.44915020570671	GeneID:70377,Genbank:XM_017314083.1,MGI:MGI:1917627	Der1-like domain family, member 3		GO:0016021,GO:0018279,GO:0030176,GO:0030433,GO:0030968,GO:0048500,GO:1904153,GO:0005783,GO:0005785,GO:0016020	integral component of membrane|protein N-linked glycosylation via asparagine|integral component of endoplasmic reticulum membrane|ubiquitin-dependent ERAD pathway|endoplasmic reticulum unfolded protein response|signal recognition particle|negative regulation of retrograde protein transport, ER to cytosol|endoplasmic reticulum|signal recognition particle receptor complex|membrane	mmu04141	Protein processing in endoplasmic reticulum
Dgat2l6	1.31550443436571	0	2.95988497732284	Inf	Inf	0.0278298249173032	0.318672578503816	Up	0	0	0	0	0	0.0789463880731157	0.078192210224256	0.182378311871712	0.0736098930844786	GeneID:668257,Genbank:NM_001114084.1,MGI:MGI:3045268	diacylglycerol O-acyltransferase 2-like 6		GO:0006629,GO:0008150,GO:0016020,GO:0016021,GO:0016740,GO:0016746,GO:0016747,GO:0004144,GO:0005575,GO:0005783	lipid metabolic process|biological_process|membrane|integral component of membrane|transferase activity|transferase activity, transferring acyl groups|transferase activity, transferring acyl groups other than amino-acyl groups|diacylglycerol O-acyltransferase activity|cellular_component|endoplasmic reticulum
Disp2	414.711010809743	551.56579477787	243.642530849585	0.44172886200767	-1.17876699555212	9.7660718526723e-07	0.00013838829004982	Down	3.72159925205283	3.95728832842277	5.57256788090425	4.58103502604833	4.57329948519732	1.31527692731638	1.26773990157285	3.13229801603927	1.90951397017309	GeneID:214240,Genbank:XM_006499107.2,MGI:MGI:2388733	dispatched homolog 2 (Drosophila)		GO:0016020,GO:0016021,GO:0003674,GO:0005575,GO:0008150	membrane|integral component of membrane|molecular_function|cellular_component|biological_process
Dkkl1	36.2638551717953	20.6141766692674	55.8259532999552	2.70813402813138	1.43729914103092	3.04753599679422e-05	0.0025240277584408	Up	0.954132394556166	0.646257967578768	0.704512188461963	0.712382345230914	0.690286271360396	1.5623995767672	2.05040293627159	1.9851609722637	2.14876071213629	GeneID:50722,Genbank:XM_006540985.3,MGI:MGI:1354963	dickkopf-like 1		GO:0005615,GO:0007341,GO:0031410,GO:0039706,GO:0043065,GO:0045600,GO:0048019,GO:0090090,GO:2000225,GO:0001669,GO:0005515,GO:0005576	extracellular space|penetration of zona pellucida|cytoplasmic vesicle|co-receptor binding|positive regulation of apoptotic process|positive regulation of fat cell differentiation|receptor antagonist activity|negative regulation of canonical Wnt signaling pathway|negative regulation of testosterone biosynthetic process|acrosomal vesicle|protein binding|extracellular region
Dlgap1	7.22957316891468	3.91171525235051	11.3768955646199	2.90841608621273	1.54023368004649	0.0392138966690957	0.379845213782751	Up	0.0117132965855111	0.0153007295109985	0.0222399330167262	0.0429323559418866	0.0240846252773222	0.0582611292326499	0.0833510288700343	0.0358912477409336	0.0845022642419941	GeneID:224997,Genbank:XM_006524172.2,MGI:MGI:1346065	discs, large (Drosophila) homolog-associated protein 1		GO:0061136,GO:0014069,GO:0065003,GO:0070842,GO:0016020,GO:0019904,GO:0023052,GO:0030054,GO:0035418,GO:0044877,GO:0045202,GO:0005515,GO:0005886,GO:0045211,GO:0007268	regulation of proteasomal protein catabolic process|postsynaptic density|protein-containing complex assembly|aggresome assembly|membrane|protein domain specific binding|signaling|cell junction|protein localization to synapse|protein-containing complex binding|synapse|protein binding|plasma membrane|postsynaptic membrane|chemical synaptic transmission	mmu04724	Glutamatergic synapse
Dmbt1	17.0897538780038	4.73126738639194	32.5378619925185	6.87719787008949	2.78182085527605	0.00594473748858302	0.125964542719531	Up	0.0506227256283843	0.0146948788080245	0.0480584615475376	0.0463864476486196	0.0433705606976773	0.475610785600437	0.0369464515819993	0.198203022202009	0.330422061974182	GeneID:12945,Genbank:XM_006507307.3,MGI:MGI:106210	deleted in malignant brain tumors 1		GO:0050830,GO:0030670,GO:0005515,GO:0050840,GO:0030858,GO:0005576,GO:0031012,GO:0005578,GO:0005615,GO:0005622,GO:0005737,GO:0006952,GO:0007275,GO:0031410,GO:0015031,GO:0035375,GO:0016020,GO:0042494,GO:0016021,GO:0001824,GO:0042589,GO:0019898,GO:0001833,GO:0050829,GO:0030154,GO:0005044	defense response to Gram-positive bacterium|phagocytic vesicle membrane|protein binding|extracellular matrix binding|positive regulation of epithelial cell differentiation|extracellular region|extracellular matrix|proteinaceous extracellular matrix|extracellular space|intracellular|cytoplasm|defense response|multicellular organism development|cytoplasmic vesicle|protein transport|zymogen binding|…	mmu04970	Salivary secretion
Dmrta1	4.64856903081171	0.916838577433692	9.31323209753423	10.1579845424947	3.3445422785931	0.00171572968540513	0.0533698442268468	Up	0	0.0245407723182379	0.0267528975731525	0	0.014485958942578	0.218037790187694	0.154253476344684	0.0719572666775941	0.058085488920578	GeneID:242523,Genbank:NM_175647.3,MGI:MGI:2653627	doublesex and mab-3 related transcription factor like family A1	DM	GO:0005634,GO:0006351,GO:0006355,GO:0042803,GO:0043565,GO:0046872,GO:0060179,GO:0001541,GO:0003677,GO:0003700	nucleus|transcription, DNA-templated|regulation of transcription, DNA-templated|protein homodimerization activity|sequence-specific DNA binding|metal ion binding|male mating behavior|ovarian follicle development|DNA binding|DNA binding transcription factor activity
Dnase1l2	98.7316990104437	129.182263306449	60.6684936404375	0.469634856114253	-1.09038860620729	4.02159901975337e-05	0.00314412771639167	Down	2.41114031437977	2.37125101420426	1.97328054718309	3.25691328570027	3.63282246701573	0.964941600254775	1.43358521465301	1.33749820153596	1.22104175962426	GeneID:66705,Genbank:XM_006524798.3,MGI:MGI:1913955	deoxyribonuclease 1-like 2		GO:0004518,GO:0004519,GO:0004520,GO:0004536,GO:0005576,GO:0005634,GO:0005737,GO:0006308,GO:0016787,GO:0046872,GO:0000737,GO:0001942,GO:0003335	nuclease activity|endonuclease activity|endodeoxyribonuclease activity|deoxyribonuclease activity|extracellular region|nucleus|cytoplasm|DNA catabolic process|hydrolase activity|metal ion binding|DNA catabolic process, endonucleolytic|hair follicle development|corneocyte development
Dntt	14.7613490471457	23.3799025134469	3.98815721426907	0.170580575003479	-2.55147472690488	0.0251654107565781	0.302284914107824	Down	0.107773326987252	0.117317565319463	1.15103399805053	1.18505396020999	0.637103355766086	0.0595618993584493	0.0884893534016757	0.110077726639565	0.166607180544728	GeneID:21673,Genbank:NM_009345.2,MGI:MGI:98659	deoxynucleotidyltransferase, terminal		GO:0016779,GO:0003887,GO:0033198,GO:0003912,GO:0034061,GO:0005634,GO:0005654,GO:0005737,GO:0046872,GO:0005829,GO:0006259,GO:0006304,GO:0000790,GO:0016363,GO:0000791,GO:0016740,GO:0003677	nucleotidyltransferase activity|DNA-directed DNA polymerase activity|response to ATP|DNA nucleotidylexotransferase activity|DNA polymerase activity|nucleus|nucleoplasm|cytoplasm|metal ion binding|cytosol|DNA metabolic process|DNA modification|nuclear chromatin|nuclear matrix|euchromatin|transferase activity|DNA binding	mmu03450,mmu04640	Non-homologous end-joining|Hematopoietic cell lineage
Dok7	38.7950139236853	24.9010747256159	56.1624379212719	2.25542224743807	1.17339755199874	0.00733161642360042	0.146132811748642	Up	0.314634301648638	0.394557495995458	0.322592423137846	0.265240284679676	0.297594330653895	0.95984784525343	0.881788644423716	0.488469911963068	0.402085969713758	GeneID:231134,Genbank:XM_006503899.3,MGI:MGI:3584043	docking protein 7		GO:0043113,GO:0005654,GO:0045202,GO:0005739,GO:0061098,GO:0005886,GO:0007528,GO:0008289,GO:0016020,GO:0019901,GO:0030054,GO:0031594,GO:0001934,GO:0035091,GO:0005515,GO:0005634	receptor clustering|nucleoplasm|synapse|mitochondrion|positive regulation of protein tyrosine kinase activity|plasma membrane|neuromuscular junction development|lipid binding|membrane|protein kinase binding|cell junction|neuromuscular junction|positive regulation of protein phosphorylation|phosphatidylinositol binding|protein binding|nucleus
Dpcr1	20.5523201185276	26.432460403505	13.2021447623059	0.499467115840463	-1.0015383986026	0.0341289008641709	0.35556002520065	Down	0.422446055360409	0.38628006600954	0.761989872835316	0.638705702238685	0.629752672955644	0.210121753901633	0.300609765144448	0.323609069390328	0.261224361104359	GeneID:268949,Genbank:NM_001033366.3,MGI:MGI:2685476	diffuse panbronchiolitis critical region 1 (human)		GO:0016021,GO:1903955,GO:0003674,GO:0005575,GO:0016020	integral component of membrane|positive regulation of protein targeting to mitochondrion|molecular_function|cellular_component|membrane
Duoxa2	11.6403415558423	7.03705650681575	17.3944478671255	2.47183575267274	1.30558288293606	0.0211908282469139	0.27552633888353	Up	0.468631190998273	0.156963827971393	0.205335210707507	0.165159451897985	0.2964889988599	0.438296263181051	0.276251310556739	1.06776086283384	0.668731082714079	GeneID:66811,Genbank:NM_025777.2,MGI:MGI:1914061	dual oxidase maturation factor 2		GO:0015031,GO:0016020,GO:0016021,GO:0042743,GO:0050727,GO:2000609,GO:0003674,GO:0005783,GO:0005789	protein transport|membrane|integral component of membrane|hydrogen peroxide metabolic process|regulation of inflammatory response|regulation of thyroid hormone generation|molecular_function|endoplasmic reticulum|endoplasmic reticulum membrane	mmu04918	Thyroid hormone synthesis
Eaf2	31.6535752347145	18.7808240400243	47.7445142280772	2.54219485398126	1.34607461417401	0.000328161021078543	0.0161744146747897	Up	0.404149976202194	0.483934956942786	0.383677999350177	0.67122196965019	0.467439962110987	1.31222309524084	1.57621660746735	0.980379752883622	0.833035902723642	GeneID:106389,Genbank:NM_134111.2,MGI:MGI:2146616	ELL associated factor 2		GO:0005622,GO:0005634,GO:0005654,GO:0006351,GO:0006355,GO:0008023,GO:0030308,GO:0032783,GO:0045893,GO:0045944,GO:0060770,GO:0000977,GO:0097193,GO:0001228,GO:0005515	intracellular|nucleus|nucleoplasm|transcription, DNA-templated|regulation of transcription, DNA-templated|transcription elongation factor complex|negative regulation of cell growth|ELL-EAF complex|positive regulation of transcription, DNA-templated|positive regulation of transcription by RNA polymerase II|negative regulation of epithelial cell proliferation involved in prostate gland development|…
Ecm2	599.547407894922	775.540589106132	379.555931380909	0.489408209850597	-1.03088979197558	4.41730156663648e-09	1.3813968244078e-06	Down	14.2834873402494	14.1203891410759	11.8024730067069	11.2748607542852	11.5016459543819	2.92823920677982	7.47779330136296	6.22676884437904	7.41786502811839	GeneID:407800,Genbank:NM_001012324.2,MGI:MGI:3039578	extracellular matrix protein 2, female organ and adipocyte specific		GO:0005578,GO:0005614,GO:0005615,GO:0007409,GO:0008201,GO:0010811,GO:0030198,GO:0070052,GO:0005518,GO:0005576	proteinaceous extracellular matrix|interstitial matrix|extracellular space|axonogenesis|heparin binding|positive regulation of cell-substrate adhesion|extracellular matrix organization|collagen V binding|collagen binding|extracellular region
Efcc1	383.930675144708	499.548017081431	239.408997723804	0.479251222179865	-1.06114598384823	7.73188404002625e-09	2.26195020512897e-06	Down	3.64878131205526	3.75298744626469	3.852626519132	3.13282882034237	3.86942263393178	0.690701850445196	2.05231064816828	1.86339961409691	2.23553890190242	GeneID:58229,Genbank:XM_006506438.2,MGI:MGI:3611451	EF hand and coiled-coil domain containing 1		GO:0008150,GO:0003674,GO:0005509,GO:0005575	biological_process|molecular_function|calcium ion binding|cellular_component
Egfem1	29.3712592765452	40.2589326446198	15.7616675664519	0.39150733839831	-1.35288874529792	0.000577235648210457	0.0251076743099311	Down	0.493418722225156	0.419461329758393	0.501883810818348	0.592072123160186	0.398575896727321	0.246721603586125	0.180058172530738	0.0719955653251605	0.217936516618386	GeneID:75740,Genbank:XM_017319785.1,MGI:MGI:1922990	EGF-like and EMI domain containing 1		GO:0005509,GO:0005575,GO:0008150	calcium ion binding|cellular_component|biological_process
Egr1	11687.3400833651	8085.33929479664	16189.8410690756	2.00237002787189	1.00170860157026	2.88673118419099e-07	5.03457021335156e-05	Up	150.833717745972	119.89992657171	143.122384952911	114.263244240828	240.249803535469	236.512508119478	361.053268853112	277.702777293378	314.422513751291	GeneID:13653,Genbank:NM_007913.5,MGI:MGI:95295	early growth response 1	zf-C2H2	GO:0001666,GO:0002931,GO:0003676,GO:0003677,GO:0003690,GO:0009749,GO:0003700,GO:0010385,GO:0010628,GO:0005634,GO:0010942,GO:0014911,GO:0030217,GO:0030509,GO:0045893,GO:0032868,GO:0045944,GO:0033233,GO:0035035,GO:0046872,GO:0046886,GO:0048169,GO:0000122,GO:1902949,GO:0048661,GO:0000976,GO:1990841,GO:0050725,GO:0000977,GO:2000182,GO:0061418,GO:0000979,GO:0000982,GO:0001077,GO:0005654,GO:0005737,GO:…	response to hypoxia|response to ischemia|nucleic acid binding|DNA binding|double-stranded DNA binding|response to glucose|DNA binding transcription factor activity|double-stranded methylated DNA binding|positive regulation of gene expression|nucleus|positive regulation of cell death|positive regulation of smooth muscle cell migration|T cell differentiation|BMP signaling pathway|positive regulatio…	mmu04371,mmu05020,mmu04933,mmu05166	Apelin signaling pathway|Prion diseases|AGE-RAGE signaling pathway in diabetic complications|HTLV-I infection
Eif3j1	432.859087312257	591.0844854492	235.077339641077	0.397705142713107	-1.33022887717792	4.4410306347684e-14	3.09813129436266e-11	Down	13.6040935213622	15.0159676953652	14.6986993849685	14.4706236790665	13.7172545974805	4.83702851151335	5.78022871246255	6.24302199956113	5.02479799591488	GeneID:78655,Genbank:NM_144545.4,MGI:MGI:1925905	eukaryotic translation initiation factor 3, subunit J1		GO:0005852,GO:0003743,GO:0005829	eukaryotic translation initiation factor 3 complex|translation initiation factor activity|cytosol	mmu03013	RNA transport
Eif3j2	183.455571398811	44.9295222161512	356.613132877135	7.93716726301931	2.98862420827721	1.37484438872167e-44	1.24684637613168e-40	Up	1.20994383119318	0.971034432751673	0.968473693274981	0.956518337044236	1.31710243147933	8.23402015893303	7.48007564430535	8.40838657881031	8.87549992595966	GeneID:100042807,Genbank:NM_001256055.1,MGI:MGI:3704486	eukaryotic translation initiation factor 3, subunit J2		GO:0005852,GO:0003743,GO:0005829	eukaryotic translation initiation factor 3 complex|translation initiation factor activity|cytosol	mmu03013	RNA transport
Eln	2753.6439662533	3548.99154442053	1759.45949354425	0.49576322499566	-1.01227683654082	1.7601243479043e-05	0.00161238057688324	Down	46.965911684666	43.8358075164002	57.2473538203352	62.1996704849762	33.1466480400682	21.4624362913811	24.8445918844606	19.088889980662	27.5438153907604	GeneID:13717,Genbank:NM_007925.4,MGI:MGI:95317	elastin		GO:0005578,GO:0005739,GO:0007519,GO:0030198,GO:0030833,GO:0043149,GO:0050840,GO:0071953,GO:0005201,GO:0005515,GO:0005576	proteinaceous extracellular matrix|mitochondrion|skeletal muscle tissue development|extracellular matrix organization|regulation of actin filament polymerization|stress fiber assembly|extracellular matrix binding|elastic fiber|extracellular matrix structural constituent|protein binding|extracellular region	mmu04974	Protein digestion and absorption
Emid1	282.107215500797	379.047732226602	160.931569593541	0.424568084468403	-1.23593216949837	1.24113970601062e-10	5.4828164304196e-08	Down	3.68881744606676	4.15113739827263	4.11222416811711	3.38918693557385	3.73142875301311	0.972871726812099	1.4507801279744	1.63636999630571	2.22190758269111	GeneID:140703,Genbank:XM_006514515.3,MGI:MGI:2155091	EMI domain containing 1		GO:0005581,GO:0005783,GO:0005794,GO:0008150,GO:0005515,GO:0005576,GO:0005578	collagen trimer|endoplasmic reticulum|Golgi apparatus|biological_process|protein binding|extracellular region|proteinaceous extracellular matrix
Entpd3	148.158309778105	99.1599335923679	209.406280010277	2.11180335064681	1.07847549840118	0.0190548665663999	0.258501996844698	Up	1.57891201244356	1.809197901321	1.75138506393208	1.70568148921044	1.53782738765734	5.32745224930699	2.69286453966061	2.25774103531149	3.06604497182588	GeneID:215446,Genbank:NM_178676.4,MGI:MGI:1321386	ectonucleoside triphosphate diphosphohydrolase 3		GO:0009143,GO:0017110,GO:0017111,GO:0102490,GO:0005886,GO:0008253,GO:0009134	nucleoside triphosphate catabolic process|nucleoside-diphosphatase activity|nucleoside-triphosphatase activity|8-oxo-dGTP phosphohydrolase activity|plasma membrane|5'-nucleotidase activity|nucleoside diphosphate catabolic process	mmu00230,mmu00240,mmu05169	Purine metabolism|Pyrimidine metabolism|Epstein-Barr virus infection
Entpd8	17.9279242290874	24.2458342513879	10.0305367012117	0.413701446492299	-1.27333809297393	0.00991804572883717	0.175991948346032	Down	0.415112452952706	0.795298533218091	0.453197955109467	0.532524247942464	0.362756702764211	0.183532507245565	0.181779214221164	0.317991262760767	0.128344771992865	GeneID:72090,Genbank:XM_006498362.3,MGI:MGI:1919340	ectonucleoside triphosphate diphosphohydrolase 8		GO:0009124,GO:0009133,GO:0016020,GO:0016021,GO:0016787,GO:0017110,GO:0017111,GO:0046872,GO:0102490,GO:0000166,GO:0005524,GO:0005886	nucleoside monophosphate biosynthetic process|nucleoside diphosphate biosynthetic process|membrane|integral component of membrane|hydrolase activity|nucleoside-diphosphatase activity|nucleoside-triphosphatase activity|metal ion binding|8-oxo-dGTP phosphohydrolase activity|nucleotide binding|ATP binding|plasma membrane	mmu00230,mmu00240,mmu05169	Purine metabolism|Pyrimidine metabolism|Epstein-Barr virus infection
Esm1	437.429869887856	607.616212846053	224.696941190109	0.369800766404234	-1.43517988018733	3.25520043087637e-07	5.51802106684444e-05	Down	15.2001132751956	22.5527538763484	16.0104833623272	15.9035593875542	14.6731742911754	1.65898157628206	5.55677794114374	9.19800690144436	7.98732094271018	GeneID:71690,Genbank:NM_023612.3,MGI:MGI:1918940	endothelial cell-specific molecule 1		GO:0005171,GO:0005178,GO:0005520,GO:0005575,GO:0005576,GO:0008284,GO:1902204,GO:0001525,GO:0001558,GO:0002040	hepatocyte growth factor receptor binding|integrin binding|insulin-like growth factor binding|cellular_component|extracellular region|positive regulation of cell proliferation|positive regulation of hepatocyte growth factor receptor signaling pathway|angiogenesis|regulation of cell growth|sprouting angiogenesis
Exd1	68.092300055489	26.8590986487573	119.633801813904	4.45412570907098	2.15514227597348	8.65520844674685e-15	6.82557264378671e-12	Up	0.246590929125517	0.289076995358321	0.2701153986501	0.217264788813082	0.273018790554844	0.8910660947651	1.4432348846821	0.978392882662763	1.15339196711596	GeneID:241624,Genbank:XM_006499491.2,MGI:MGI:3045306	exonuclease 3'-5' domain containing 1		GO:0006139,GO:0008408,GO:0031047,GO:0034587,GO:0051321,GO:1990923,GO:0003676,GO:0003723,GO:0005737	nucleobase-containing compound metabolic process|3'-5' exonuclease activity|gene silencing by RNA|piRNA metabolic process|meiotic cell cycle|PET complex|nucleic acid binding|RNA binding|cytoplasm
Fabp12	56.7521114073308	76.9712764878287	31.4781550567084	0.40895976386316	-1.28996918651394	2.83207423279854e-05	0.0023892168574186	Down	1.10743289804704	0.858716199761021	1.52659826757041	1.15376734528111	1.29450404286782	0.402432500026953	0.298941035282425	0.371872415134453	0.797362676120092	GeneID:75497,Genbank:NM_029310.1,MGI:MGI:1922747	fatty acid binding protein 12		GO:0005575,GO:0008150,GO:0008289	cellular_component|biological_process|lipid binding
Fam101a	67.2142314552561	94.3952677599233	33.2379360744222	0.352114431826781	-1.50588373591057	3.54807358255196e-07	5.90412464590161e-05	Down	3.26945083778599	2.54429803478283	3.79724953296266	4.04758771182329	3.03946146406982	0.384444986768172	1.25654881830379	1.4210033802562	1.54136885516077	GeneID:73121,Genbank:NM_028443.2,MGI:MGI:1920371	family with sequence similarity 101, member A		GO:0032432,GO:0048705,GO:0061181,GO:0061182,GO:0061572,GO:1900158,GO:0005737,GO:0005856,GO:0031005	actin filament bundle|skeletal system morphogenesis|regulation of chondrocyte development|negative regulation of chondrocyte development|actin filament bundle organization|negative regulation of bone mineralization involved in bone maturation|cytoplasm|cytoskeleton|filamin binding
Fam163a	3.79869882212975	5.96521123797004	1.09055830232939	0.182819729063024	-2.45150632708694	0.0456148596688805	0.407930537166788	Down	0.119533364866097	0.115661381222151	0.0252174385131799	0.0608502308311946	0.0819273003098174	0.0146802644796918	0.0145400233545915	0.0135654685108929	0.0136879308246653	GeneID:329274,Genbank:XM_017321284.1,MGI:MGI:3618859	family with sequence similarity 163, member A		GO:0016020,GO:0016021,GO:0003674,GO:0005575,GO:0008150	membrane|integral component of membrane|molecular_function|cellular_component|biological_process
Fam171a2	112.502838671801	149.993921134638	65.6389855932538	0.437610971809549	-1.19227918496349	1.23037448184945e-06	0.000169064639028677	Down	2.86023825601617	2.9889950500492	2.925575587328	2.51943043510078	2.78880793686452	0.305948984646697	1.77775395515649	1.39473080972091	1.36928602402677	GeneID:217219,Genbank:XM_006533049.3,MGI:MGI:2448496	family with sequence similarity 171, member A2		GO:0016020,GO:0016021,GO:0003674,GO:0005575,GO:0008150	membrane|integral component of membrane|molecular_function|cellular_component|biological_process
Fam181b	46.7171576416858	63.6889875056842	25.5023703116878	0.400420407207946	-1.32041259267285	7.65412240228002e-05	0.00510826985310771	Down	2.0240392188531	2.38632712354641	2.01019791737673	1.94026062123367	1.72874160702577	0.344185690812526	0.784064645170572	1.52663412528881	0.481379943787672	GeneID:58238,Genbank:NM_021427.2,MGI:MGI:1930951	family with sequence similarity 181, member B		GO:0003674,GO:0005575,GO:0008150	molecular_function|cellular_component|biological_process
Fam189a1	8.04246264143274	11.3586588627484	3.89721736478818	0.34310541516212	-1.54327619905334	0.0384027842573526	0.377943407954347	Down	0.143622848685827	0.145919073944792	0.0795361692083578	0.186439015898522	0.135352329197982	0.0661453835419692	0.0524107953411385	0.0244489632682245	0.0370045145526873	GeneID:70638,Genbank:XM_006541197.1,MGI:MGI:1917888	family with sequence similarity 189, member A1		GO:0016020,GO:0016021,GO:0003674,GO:0005575,GO:0008150	membrane|integral component of membrane|molecular_function|cellular_component|biological_process
Fam19a1	46.3453998263089	60.872150767506	28.1869611498126	0.463051835599983	-1.11075439216394	0.000782450308009843	0.0314680347820012	Down	0.715604303224441	0.660950273536066	0.669062522955249	0.665655309928081	0.646528627402412	0.215719178292362	0.320487607162313	0.287932387176416	0.379926066347038	GeneID:320265,Genbank:NM_182808.3,MGI:MGI:2443695	family with sequence similarity 19, member A1		GO:0008150,GO:0003674,GO:0005576,GO:0005783	biological_process|molecular_function|extracellular region|endoplasmic reticulum
Fam71a	21.3133979235857	12.0107087976887	32.941759330957	2.7426990268298	1.45559631510503	0.00609661389960443	0.128283506857338	Up	0.719292885129779	0.313196938032802	0.292653227794405	0.117696440206621	0.13205306797923	0.340734589884056	1.32179486258456	0.81338767793313	0.900156073936827	GeneID:619288,Genbank:NM_001109759.1,MGI:MGI:3588202	family with sequence similarity 71, member A		GO:0003674,GO:0005634,GO:0008150	molecular_function|nucleus|biological_process
Fam71b	2.28847490646621	3.91483246351668	0.255527960153109	0.065271748544654	-3.93739750204453	0.0461627415169037	0.409037521071617	Down	0.0524103165485951	0.182565416716316	0.0497555031120777	0.0480244470176423	0.188588664571617	0	0	0	0.0270071000426386	GeneID:432552,Genbank:NM_001013783.2,MGI:MGI:3650836	family with sequence similarity 71, member B		GO:0003674,GO:0005634,GO:0008150	molecular_function|nucleus|biological_process
Fasl	47.1982509610775	29.2422747224619	69.6432212593471	2.38159383701611	1.25192739335058	0.0136825978589205	0.214128524560052	Up	0.533853922053131	0.749013541062869	0.90099887806057	0.760945501581868	1.46359840677507	3.11430241219178	1.16888262167795	1.84785517083703	1.77283816403925	GeneID:14103,Genbank:NM_001205243.1,MGI:MGI:99255	Fas ligand (TNF superfamily, member 6)		GO:0005886,GO:0005901,GO:0006351,GO:0006355,GO:0006915,GO:0006919,GO:0006925,GO:0045121,GO:0006955,GO:0045742,GO:0008284,GO:0046666,GO:0008625,GO:0048388,GO:0048471,GO:0070062,GO:0070231,GO:0070266,GO:0097190,GO:0000122,GO:0005123,GO:0005125,GO:0005164,GO:0005515,GO:0005576,GO:0005615,GO:0005634,GO:0005764,GO:0009897,GO:0009986,GO:0016020,GO:0016021,GO:0016525,GO:0030644,GO:0097191,GO:0031410,GO:…	plasma membrane|caveola|transcription, DNA-templated|regulation of transcription, DNA-templated|apoptotic process|activation of cysteine-type endopeptidase activity involved in apoptotic process|inflammatory cell apoptotic process|membrane raft|immune response|positive regulation of epidermal growth factor receptor signaling pathway|positive regulation of cell proliferation|retinal cell programme…	mmu04014,mmu04010,mmu04068,mmu04151,mmu04060,mmu04210,mmu04217,mmu04650,mmu04722,mmu05200,mmu05205,mmu05320,mmu05330,mmu05332,mmu04940,mmu04932,mmu05162,mmu05164,mmu05161,mmu05168,mmu05165,mmu05142,mmu05143,mmu01524	Ras signaling pathway|MAPK signaling pathway|FoxO signaling pathway|PI3K-Akt signaling pathway|Cytokine-cytokine receptor interaction|Apoptosis|Necroptosis|Natural killer cell mediated cytotoxicity|Neurotrophin signaling pathway|Pathways in cancer|Proteoglycans in cancer|Autoimmune thyroid disease|Allograft rejection|Graft-versus-host disease|Type I diabetes mellitus|Non-alcoholic fatty liver dis…
Fbn2	14.6622993207392	22.2719237591337	5.15026877274606	0.231244899562569	-2.11250654961274	0.000298283154032845	0.0149454691929496	Down	0.108398563503773	0.103388874347914	0.176413197758419	0.0804079044102727	0.116750210200454	0.0171164119850913	0.0621606269173491	0.0263610314065336	0	GeneID:14119,Genbank:NM_010181.2,MGI:MGI:95490	fibrillin 2		GO:0045669,GO:0005201,GO:0060346,GO:0005509,GO:0005515,GO:0005576,GO:0005578,GO:0009653,GO:0030326,GO:0030501,GO:0031012,GO:0001527,GO:0035108,GO:0035583	positive regulation of osteoblast differentiation|extracellular matrix structural constituent|bone trabecula formation|calcium ion binding|protein binding|extracellular region|proteinaceous extracellular matrix|anatomical structure morphogenesis|embryonic limb morphogenesis|positive regulation of bone mineralization|extracellular matrix|microfibril|limb morphogenesis|sequestering of TGFbeta in ex…
Fbp2	10.3875199600664	5.72757024311124	16.2124571062603	2.83059943712775	1.50110760549356	0.0318600690491889	0.342173269909512	Up	0.17740122603002	0.308978564612621	0.421037680894321	0.2031946270646	0.182384268232211	0.490211922849679	1.45658672910023	0.362388806402276	0.548490408903047	GeneID:14120,Genbank:NM_007994.3,MGI:MGI:95491	fructose bisphosphatase 2		GO:0030054,GO:0005737,GO:0030388,GO:0042132,GO:0005829,GO:0005886,GO:0005975,GO:0005986,GO:0006000,GO:0006002,GO:0042578,GO:0006094,GO:0042802,GO:0046872,GO:0008152,GO:0003824,GO:0016787,GO:0005634,GO:0016791,GO:0005654	cell junction|cytoplasm|fructose 1,6-bisphosphate metabolic process|fructose 1,6-bisphosphate 1-phosphatase activity|cytosol|plasma membrane|carbohydrate metabolic process|sucrose biosynthetic process|fructose metabolic process|fructose 6-phosphate metabolic process|phosphoric ester hydrolase activity|gluconeogenesis|identical protein binding|metal ion binding|metabolic process|catalytic activity…	mmu00010,mmu00030,mmu00051,mmu04152,mmu04910	Glycolysis / Gluconeogenesis|Pentose phosphate pathway|Fructose and mannose metabolism|AMPK signaling pathway|Insulin signaling pathway
Fbxo39	21.746813210442	11.3268382129666	34.7717819572863	3.06985773995436	1.61817180132257	0.00736268833788798	0.146247696492247	Up	0.431282289233805	0.225348469656725	0.300253023539567	0.316152922751413	0.384277074173628	1.4936727817571	0.377720085662463	1.17467714299736	0.770433004222366	GeneID:628100,Genbank:NM_001099688.2,MGI:MGI:3505735	F-box protein 39		GO:0003674,GO:0019005,GO:0031146	molecular_function|SCF ubiquitin ligase complex|SCF-dependent proteasomal ubiquitin-dependent protein catabolic process
Fcamr	171.498166935239	105.798397029412	253.622879317522	2.39722799625229	1.26136712776889	0.0333713805883017	0.35162945553939	Up	0.727864249823659	0.792322776511205	0.67770635885219	0.711845294238944	0.856238534390402	2.96280499253837	0.950073496766284	1.52974479746483	1.31274267499938	GeneID:64435,Genbank:XM_006529787.3,MGI:MGI:1927803	Fc receptor, IgA, IgM, high affinity		GO:0004888,GO:0005886,GO:0006955,GO:0016020,GO:0016021,GO:0019862,GO:0001791,GO:0002250,GO:0002376	transmembrane signaling receptor activity|plasma membrane|immune response|membrane|integral component of membrane|IgA binding|IgM binding|adaptive immune response|immune system process
Ffar2	56.0374140757392	31.0961555067096	87.2139872870261	2.80465497634291	1.48782330397673	0.0325628026372783	0.34661039567779	Up	0.56680786785888	0.431902444176099	0.571727586686004	0.503145016670947	0.728411244112594	2.0557127764687	2.65659240906821	0.651293215950757	0.638917968601312	GeneID:233079,Genbank:XM_011250554.2,MGI:MGI:2441731	free fatty acid receptor 2		GO:0042995,GO:0007186,GO:0002673,GO:0045444,GO:0008289,GO:0002720,GO:0071398,GO:0016020,GO:0002752,GO:0002879,GO:0004871,GO:0004930,GO:0016021,GO:0019915,GO:0005886,GO:0090276,GO:0006954,GO:0032722,GO:0007165,GO:0002232,GO:2000484,GO:0042593,GO:0002376,GO:0002385	cell projection|G-protein coupled receptor signaling pathway|regulation of acute inflammatory response|fat cell differentiation|lipid binding|positive regulation of cytokine production involved in immune response|cellular response to fatty acid|membrane|cell surface pattern recognition receptor signaling pathway|positive regulation of acute inflammatory response to non-antigenic stimulus|signal t…	mmu04024	cAMP signaling pathway
Flt3	118.072285016751	154.756102151896	72.2175135978194	0.466653738325203	-1.0995756419348	4.06375350688002e-06	0.000475537813598644	Down	1.88050963552996	1.48646934300423	1.55637487889653	1.15759818558994	1.51692161792764	0.405052943545025	0.80236691472936	0.945584504421869	0.596325482373167	GeneID:14255,Genbank:NM_010229.2,MGI:MGI:95559	FMS-like tyrosine kinase 3		GO:0004709,GO:0004713,GO:0004714,GO:0004871,GO:0004888,GO:0008285,GO:0004896,GO:0009791,GO:0005515,GO:0009897,GO:0005524,GO:0009968,GO:0009986,GO:0016020,GO:0016021,GO:0032715,GO:0016301,GO:0032720,GO:0016310,GO:0032727,GO:0016740,GO:0032729,GO:0032735,GO:0032991,GO:0033674,GO:0000166,GO:0048535,GO:0035259,GO:0001776,GO:0048536,GO:0035726,GO:0001934,GO:0048873,GO:0036145,GO:0002318,GO:0070374,GO:…	MAP kinase kinase kinase activity|protein tyrosine kinase activity|transmembrane receptor protein tyrosine kinase activity|signal transducer activity|transmembrane signaling receptor activity|negative regulation of cell proliferation|cytokine receptor activity|post-embryonic development|protein binding|external side of plasma membrane|ATP binding|negative regulation of signal transduction|cell su…	mmu04014,mmu04010,mmu04151,mmu04060,mmu04640,mmu05200,mmu05230,mmu05202,mmu05221	Ras signaling pathway|MAPK signaling pathway|PI3K-Akt signaling pathway|Cytokine-cytokine receptor interaction|Hematopoietic cell lineage|Pathways in cancer|Central carbon metabolism in cancer|Transcriptional misregulation in cancers|Acute myeloid leukemia
Fosb	3942.81911554705	1833.84125031526	6579.04144708678	3.58757414032199	1.843008646637	1.98936516868813e-09	6.3303693736255e-07	Up	45.9616686284036	35.0679402470459	22.677767166065	14.2814056683646	12.4515287505636	59.4697978072896	121.270861518525	92.2926666629563	89.7033637842197	GeneID:14282,Genbank:XM_006539543.2,MGI:MGI:95575	FBJ osteosarcoma oncogene B	TF_bZIP	GO:0045944,GO:0001077,GO:0071277,GO:0003677,GO:0003690,GO:0003700,GO:0005634,GO:0005654,GO:0006355,GO:0006357,GO:0006366,GO:0000978,GO:0043231,GO:0043565,GO:0000982	positive regulation of transcription by RNA polymerase II|transcriptional activator activity, RNA polymerase II proximal promoter sequence-specific DNA binding|cellular response to calcium ion|DNA binding|double-stranded DNA binding|DNA binding transcription factor activity|nucleus|nucleoplasm|regulation of transcription, DNA-templated|regulation of transcription by RNA polymerase II|transcriptio…	mmu04657,mmu04380,mmu05030,mmu05031,mmu05034	IL-17 signaling pathway|Osteoclast differentiation|Cocaine addiction|Amphetamine addiction|Alcoholism
Fosl1	34.581177531523	16.3728440348047	57.3415944024209	3.50223786903035	1.8082770737247	0.0491497493649619	0.421303475416673	Up	0.437572349600734	0.175873136044896	0.639088280442523	0.339269480543989	1.21117060238077	3.75763970937923	1.25286392440848	1.37516456153826	0.901926261834512	GeneID:14283,Genbank:NM_010235.2,MGI:MGI:107179	fos-like antigen 1	TF_bZIP	GO:0060674,GO:0008285,GO:0000982,GO:0061614,GO:0031668,GO:0001077,GO:2000144,GO:0042734,GO:0001701,GO:0003677,GO:0003700,GO:0005634,GO:0043005,GO:0005654,GO:0043065,GO:0005829,GO:0043231,GO:0006355,GO:0045787,GO:0006357,GO:0000977,GO:0045944,GO:0000978,GO:0051091,GO:0007296	placenta blood vessel development|negative regulation of cell proliferation|transcription factor activity, RNA polymerase II proximal promoter sequence-specific DNA binding|pri-miRNA transcription by RNA polymerase II|cellular response to extracellular stimulus|transcriptional activator activity, RNA polymerase II proximal promoter sequence-specific DNA binding|positive regulation of DNA-template…	mmu04310,mmu04657,mmu04380,mmu05166	Wnt signaling pathway|IL-17 signaling pathway|Osteoclast differentiation|HTLV-I infection
Fosl2	3304.07770872065	2188.77177274836	4698.21012868602	2.14650526253207	1.10198970980862	6.08083117329291e-10	2.29779407960806e-07	Up	21.4524792279331	20.9318224114735	20.2078700715045	24.1142263204864	22.2261076906246	52.1724758262582	46.777729712776	39.8239589889672	39.8707973339232	GeneID:14284,Genbank:NM_008037.4,MGI:MGI:102858	fos-like antigen 2	TF_bZIP	GO:0045944,GO:0006355,GO:0000982,GO:0006357,GO:0001228,GO:0048146,GO:0001666,GO:0003334,GO:0003677,GO:0003682,GO:0003690,GO:0006366,GO:0003700,GO:0032355,GO:0005634,GO:0043565,GO:0044212,GO:0000977,GO:0045893,GO:0005654,GO:0006351,GO:0000978	positive regulation of transcription by RNA polymerase II|regulation of transcription, DNA-templated|transcription factor activity, RNA polymerase II proximal promoter sequence-specific DNA binding|regulation of transcription by RNA polymerase II|transcriptional activator activity, RNA polymerase II transcription regulatory region sequence-specific DNA binding|positive regulation of fibroblast pr…	mmu04380	Osteoclast differentiation
Fpr2	421.772188613964	203.687138275389	694.378501537182	3.40904441692517	1.76936739667945	0.0449202415752997	0.405153327544896	Up	10.0077014168834	7.13410287255163	9.20649569737022	8.88619021378528	10.6530144451467	59.6646160598892	15.2705585557753	24.0164373381842	17.0226001634492	GeneID:14289,Genbank:NM_008039.2,MGI:MGI:1278319	formyl peptide receptor 2		GO:0005124,GO:0005622,GO:0005737,GO:0005886,GO:0005887,GO:0038023,GO:0006898,GO:0038024,GO:0006935,GO:0048143,GO:0006954,GO:0050786,GO:0050900,GO:0050918,GO:0060326,GO:0061903,GO:0070374,GO:0090026,GO:0001774,GO:0001934,GO:0002430,GO:0004871,GO:0004875,GO:0004930,GO:0004982,GO:0007165,GO:0007186,GO:0007193,GO:0007200,GO:0007204,GO:0016020,GO:1904646,GO:0016021,GO:0019722,GO:0032930	scavenger receptor binding|intracellular|cytoplasm|plasma membrane|integral component of plasma membrane|signaling receptor activity|receptor-mediated endocytosis|cargo receptor activity|chemotaxis|astrocyte activation|inflammatory response|RAGE receptor binding|leukocyte migration|positive chemotaxis|cell chemotaxis|positive regulation of 1-phosphatidylinositol-3-kinase activity|positive regulat…	mmu04080,mmu05150	Neuroactive ligand-receptor interaction|Staphylococcus aureus infection
Frmd5	139.638647914481	65.689494796768	232.075089311622	3.53291024736333	1.82085709841379	6.87797168623333e-17	9.59635772653078e-14	Up	0.601794340159988	0.46689930571563	0.893322350441251	1.07279014963242	0.618698206391155	2.38253275403231	2.18009423194748	2.93920122431924	2.40190695078925	GeneID:228564,Genbank:XM_017317740.1,MGI:MGI:2442557	FERM domain containing 5		GO:0005912,GO:0008092,GO:0019901,GO:0030054,GO:0030334,GO:0031032,GO:0045785,GO:2000146,GO:0005178,GO:0005200,GO:0005856	adherens junction|cytoskeletal protein binding|protein kinase binding|cell junction|regulation of cell migration|actomyosin structure organization|positive regulation of cell adhesion|negative regulation of cell motility|integrin binding|structural constituent of cytoskeleton|cytoskeleton
Fut1	1.96765092835284	0.357047019433902	3.9809058145015	11.1495282072743	3.47891075862698	0.0417963766106482	0.3933422599418	Up	0	0.0177918415187225	0.0193956126406996	0	0	0.0225822081939297	0.134198876999337	0.166938809357261	0	GeneID:14343,Genbank:XM_006540616.3,MGI:MGI:109375	fucosyltransferase 1		GO:0036065,GO:0006486,GO:0008107	fucosylation|protein glycosylation|galactoside 2-alpha-L-fucosyltransferase activity	mmu00601,mmu00603	Glycosphingolipid biosynthesis - lacto and neolacto series|Glycosphingolipid biosynthesis - globo and isoglobo series
Gadd45g	627.158129591333	426.38776628765	878.121083720937	2.05944249143522	1.0422538404671	0.0131352770295135	0.2091726556289	Up	20.3331180441559	21.7292534026484	23.8391457024551	20.0909674348043	29.1458833976375	69.1840938954176	33.6513305179416	38.9872192453039	36.9317720980856	GeneID:23882,Genbank:NM_011817.2,MGI:MGI:1346325	growth arrest and DNA-damage-inducible 45 gamma		GO:0043065,GO:0005515,GO:0045063,GO:0005634,GO:0046330,GO:0005737,GO:0006469,GO:0051726,GO:0006915,GO:0006950,GO:1900745,GO:0007275,GO:0030154,GO:0000185,GO:0042095,GO:0042802,GO:0000186	positive regulation of apoptotic process|protein binding|T-helper 1 cell differentiation|nucleus|positive regulation of JNK cascade|cytoplasm|negative regulation of protein kinase activity|regulation of cell cycle|apoptotic process|response to stress|positive regulation of p38MAPK cascade|multicellular organism development|cell differentiation|activation of MAPKKK activity|interferon-gamma biosyn…	mmu04010,mmu04068,mmu04110,mmu04210,mmu04115,mmu04218,mmu05200,mmu05202,mmu05210,mmu05212,mmu05225,mmu05226,mmu05214,mmu05216,mmu05220,mmu05217,mmu05218,mmu05213,mmu05224,mmu05222,mmu05223	MAPK signaling pathway|FoxO signaling pathway|Cell cycle|Apoptosis|p53 signaling pathway|Cellular senescence|Pathways in cancer|Transcriptional misregulation in cancers|Colorectal cancer|Pancreatic cancer|Hepatocellular carcinoma|Gastric cancer|Glioma|Thyroid cancer|Chronic myeloid leukemia|Basal cell carcinoma|Melanoma|Endometrial cancer|Breast cancer|Small cell lung cancer|Non-small cell lung c…
Gatm	251.349520198403	124.329593741736	410.124428269236	3.29868711001475	1.72189194060733	5.32546968454035e-06	0.00059259735667603	Up	3.62791904814851	3.03213892411161	2.84315652806542	3.1458355949465	2.7535613852538	11.8147104864457	7.25034532411184	12.6334857162786	6.87563871514032	GeneID:67092,Genbank:NM_025961.5,MGI:MGI:1914342	glycine amidinotransferase (L-arginine:glycine amidinotransferase)		GO:0016020,GO:0005743,GO:0016740,GO:0005758,GO:0043434,GO:0006600,GO:0006601,GO:0007275,GO:0007584,GO:0046689,GO:0007611,GO:0010033,GO:0014889,GO:0015067,GO:0005739,GO:0015068	membrane|mitochondrial inner membrane|transferase activity|mitochondrial intermembrane space|response to peptide hormone|creatine metabolic process|creatine biosynthetic process|multicellular organism development|response to nutrient|response to mercury ion|learning or memory|response to organic substance|muscle atrophy|amidinotransferase activity|mitochondrion|glycine amidinotransferase activity	mmu00260,mmu00330	Glycine, serine and threonine metabolism|Arginine and proline metabolism
Gc	9.41785432036118	13.0453289579628	4.88351102335914	0.374349396561462	-1.41754266601287	0.045007781985225	0.405338207372399	Down	0.443405161528677	0.303394101041394	0.420944736593903	0.348256751551777	0.586105736156822	0.14002963094205	0.17336490318761	0.129396003169025	0.163205157542435	GeneID:14473,Genbank:NM_008096.2,MGI:MGI:95669	group specific component		GO:0005615,GO:0005829,GO:0030424,GO:0042359,GO:0048471,GO:0051180,GO:0090482,GO:1902118,GO:0003779,GO:0005499,GO:0005576	extracellular space|cytosol|axon|vitamin D metabolic process|perinuclear region of cytoplasm|vitamin transport|vitamin transmembrane transporter activity|calcidiol binding|actin binding|vitamin D binding|extracellular region
Gchfr	53.185833280534	24.5254608084895	89.0112988705896	3.62934256630883	1.85970823631298	0.00152747248280954	0.0492101170394307	Up	3.19336308700303	1.74801307181878	2.25204956057369	2.50811301197067	1.68843178683015	1.81526488187833	12.8851190430198	8.01432351583284	9.87326336216971	GeneID:320415,Genbank:NM_177157.4,MGI:MGI:2443977	GTP cyclohydrolase I feedback regulator		GO:0043105,GO:0005654,GO:0044549,GO:0005737,GO:0009890,GO:0016020,GO:0016597,GO:0019899,GO:0051291,GO:0030425,GO:0065003,GO:0030742,GO:0031965,GO:0032991,GO:0004857,GO:0042470,GO:0005634	negative regulation of GTP cyclohydrolase I activity|nucleoplasm|GTP cyclohydrolase binding|cytoplasm|negative regulation of biosynthetic process|membrane|amino acid binding|enzyme binding|protein heterooligomerization|dendrite|protein-containing complex assembly|GTP-dependent protein binding|nuclear membrane|protein-containing complex|enzyme inhibitor activity|melanosome|nucleus
Gda	1207.73005666605	723.071375744096	1813.55340781848	2.50812501871229	1.32660926176874	0.039735990607039	0.381162594323062	Up	8.49662467967707	6.80879356205565	7.7142155475771	7.24196603937631	8.71350352935132	33.5961768619626	14.6021318279904	12.7902108755476	12.1195420885454	GeneID:14544,Genbank:NM_010266.2,MGI:MGI:95678	guanine deaminase		GO:0008270,GO:0008892,GO:0016787,GO:0016810,GO:0019239,GO:0031116,GO:0046098,GO:0046872,GO:0005515,GO:0005829,GO:0006147	zinc ion binding|guanine deaminase activity|hydrolase activity|hydrolase activity, acting on carbon-nitrogen (but not peptide) bonds|deaminase activity|positive regulation of microtubule polymerization|guanine metabolic process|metal ion binding|protein binding|cytosol|guanine catabolic process	mmu00230	Purine metabolism
Gdf15	35.3434343854146	19.4276348948041	55.2381837486778	2.84327886784877	1.50755560500632	0.0107417401484699	0.185050533603059	Up	1.14288784166424	0.497640085039317	0.736246971726015	0.486221908460981	1.17499054171221	3.65441482799191	1.47461276685723	1.79267762854156	1.68266142513168	GeneID:23886,Genbank:XM_011242304.2,MGI:MGI:1346047	growth differentiation factor 15		GO:1901741,GO:0005615,GO:0005634,GO:0005737,GO:0005794,GO:0008083,GO:0010862,GO:0030509,GO:0042981,GO:0043408,GO:0048468,GO:0005125,GO:0060395,GO:0005160,GO:0005576	positive regulation of myoblast fusion|extracellular space|nucleus|cytoplasm|Golgi apparatus|growth factor activity|positive regulation of pathway-restricted SMAD protein phosphorylation|BMP signaling pathway|regulation of apoptotic process|regulation of MAPK cascade|cell development|cytokine activity|SMAD protein signal transduction|transforming growth factor beta receptor binding|extracellular …
Gdf2	73.1808698499581	46.4226372614253	106.628660585624	2.29691087960284	1.19969488107399	1.63703542394236e-05	0.00150723596545516	Up	0.845090043946222	1.03701189264313	0.893450977067781	1.12635650836559	0.631874814169961	2.48383884523413	1.68212693213359	1.58899850879552	2.17737965203201	GeneID:12165,Genbank:NM_019506.4,MGI:MGI:1321394	growth differentiation factor 2		GO:0005160,GO:0005515,GO:0005576,GO:0005615,GO:0006006,GO:0006879,GO:0008083,GO:0043408,GO:0010596,GO:0045603,GO:0010628,GO:0045669,GO:0010862,GO:0045766,GO:0045893,GO:0045944,GO:0001525,GO:0001569,GO:0001570,GO:0001649,GO:0001937,GO:0001938,GO:0005125,GO:0017015,GO:0030182,GO:0030308,GO:0030509,GO:0030513,GO:0048468,GO:0032757,GO:0048514,GO:0032924,GO:0060389,GO:0042981,GO:0060395,GO:0061036,GO:…	transforming growth factor beta receptor binding|protein binding|extracellular region|extracellular space|glucose metabolic process|cellular iron ion homeostasis|growth factor activity|regulation of MAPK cascade|negative regulation of endothelial cell migration|positive regulation of endothelial cell differentiation|positive regulation of gene expression|positive regulation of osteoblast differen…
Ggt1	76.7856085304618	32.8830378526158	131.663821877769	4.0040042062992	2.00144348975927	0.00094730715386226	0.0357963690765702	Up	0.690328347482497	0.92179431034491	0.677205514490569	0.801241876665637	0.757033658676762	4.45102205009261	1.71301763521768	3.61945628431335	1.80235033323848	GeneID:14598,Genbank:XM_011243371.2,MGI:MGI:95706	gamma-glutamyltransferase 1		GO:0036374,GO:0016021,GO:0005615,GO:0016740,GO:0005886,GO:0050727,GO:0016746,GO:0005887,GO:1901750,GO:0006508,GO:0006520,GO:0006536,GO:0006631,GO:0016755,GO:0006749,GO:0016787,GO:0006750,GO:0019344,GO:0006751,GO:0031179,GO:0007283,GO:0000048,GO:0031638,GO:0008233,GO:0002682,GO:0031982,GO:0016020,GO:0002951	glutathione hydrolase activity|integral component of membrane|extracellular space|transferase activity|plasma membrane|regulation of inflammatory response|transferase activity, transferring acyl groups|integral component of plasma membrane|leukotriene D4 biosynthetic process|proteolysis|cellular amino acid metabolic process|glutamate metabolic process|fatty acid metabolic process|transferase acti…	mmu00590,mmu00430,mmu00480	Arachidonic acid metabolism|Taurine and hypotaurine metabolism|Glutathione metabolism
Gjb5	32.0697544640905	18.2214949762543	49.3800788238858	2.70999052976917	1.43828781000021	8.49065094376988e-05	0.00553369022017691	Up	0.505187470252743	0.70390539191678	0.67143649886281	0.617215604276037	0.623253282814649	1.22846417426802	2.47032778246345	1.2383744246951	1.63136197616713	GeneID:14622,Genbank:NM_010291.3,MGI:MGI:95723	gap junction protein, beta 5		GO:0007154,GO:0016020,GO:0016021,GO:0030054,GO:0060707,GO:0060708,GO:0060713,GO:0005886,GO:0005921,GO:0005922	cell communication|membrane|integral component of membrane|cell junction|trophoblast giant cell differentiation|spongiotrophoblast differentiation|labyrinthine layer morphogenesis|plasma membrane|gap junction|connexin complex
Gkn3	33.7936291257056	46.2037714865768	18.2809511746167	0.395659284652286	-1.33766948257762	0.000622505357451146	0.0265670639375268	Down	2.67768470991971	4.22254470283496	3.16038422667762	2.85148939196178	4.09214639662246	0.159983411895961	1.58455084275384	1.47834525688696	2.08836743330971	GeneID:68888,Genbank:NM_026860.1,MGI:MGI:1916138	gastrokine 3		GO:0005615,GO:0042127,GO:0050680,GO:0003674,GO:0005576	extracellular space|regulation of cell proliferation|negative regulation of epithelial cell proliferation|molecular_function|extracellular region
Glipr2	596.538139133925	383.085131156327	863.354399105924	2.25368809407957	1.17228786322011	0.0138232835501886	0.21540095965062	Up	10.5739565839053	8.81224006245099	12.5749086542843	11.8248604982073	11.6015455061559	37.4505398700169	16.6170646105554	23.1678448586347	16.6392629445463	GeneID:384009,Genbank:NM_027450.3,MGI:MGI:1917770	GLI pathogenesis-related 2		GO:0005794,GO:0010634,GO:0010718,GO:0016020,GO:0042803,GO:0070374,GO:0000139,GO:0005576,GO:0005615	Golgi apparatus|positive regulation of epithelial cell migration|positive regulation of epithelial to mesenchymal transition|membrane|protein homodimerization activity|positive regulation of ERK1 and ERK2 cascade|Golgi membrane|extracellular region|extracellular space
Glo1	1335.31592813043	924.04617026475	1849.40312546253	2.00141852753165	1.00102288861159	2.9950784993948e-11	1.46823604924386e-08	Up	24.6673292492532	27.2780491058589	25.9401479346235	27.2415867260382	26.3090640143299	39.4449549289332	55.2954962440705	50.0753073491964	58.5690817532872	GeneID:109801,Genbank:NM_001113560.1,MGI:MGI:95742	glyoxalase 1		GO:0005829,GO:0005886,GO:0005975,GO:0006357,GO:0006749,GO:0008270,GO:0009438,GO:0016829,GO:0019243,GO:0030316,GO:0004462,GO:0043066,GO:0046872,GO:0005634	cytosol|plasma membrane|carbohydrate metabolic process|regulation of transcription by RNA polymerase II|glutathione metabolic process|zinc ion binding|methylglyoxal metabolic process|lyase activity|methylglyoxal catabolic process to D-lactate via S-lactoyl-glutathione|osteoclast differentiation|lactoylglutathione lyase activity|negative regulation of apoptotic process|metal ion binding|nucleus	mmu00620	Pyruvate metabolism
Glp1r	355.960563415785	517.047030921111	154.602479034126	0.299010476394584	-1.74173206204348	2.28138910090661e-14	1.65519342048976e-11	Down	26.0966193417155	21.3078820697728	19.6209817964983	15.989220451313	19.0558287496969	3.08595029919317	5.7308814348315	8.39640172995976	6.47403983319414	GeneID:14652,Genbank:NM_021332.2,MGI:MGI:99571	glucagon-like peptide 1 receptor		GO:0007186,GO:0007189,GO:0007204,GO:0007218,GO:0007611,GO:0007613,GO:0043066,GO:0007631,GO:0043524,GO:0008016,GO:0044508,GO:0008284,GO:0045597,GO:0045777,GO:0045823,GO:0045944,GO:0046879,GO:0051209,GO:0001653,GO:0004871,GO:0004888,GO:0004930,GO:0004967,GO:0005886,GO:0005887,GO:0007165,GO:0007166,GO:0008306,GO:0008528,GO:0009749,GO:0016020,GO:0016021,GO:0017046,GO:0019933,GO:0051924,GO:0030073,GO:…	G-protein coupled receptor signaling pathway|adenylate cyclase-activating G-protein coupled receptor signaling pathway|positive regulation of cytosolic calcium ion concentration|neuropeptide signaling pathway|learning or memory|memory|negative regulation of apoptotic process|feeding behavior|negative regulation of neuron apoptotic process|regulation of heart contraction|glucagon-like peptide 1 re…	mmu04024,mmu04080,mmu04911	cAMP signaling pathway|Neuroactive ligand-receptor interaction|Insulin secretion
Gm13154	3.84494305935	1.46387017877437	6.82128416006955	4.65976031138274	2.22025574748194	0.0407769394522505	0.388040978165145	Up	0.0400903224734276	0.069825054594609	0.0190297855074136	0	0.020608211936123	0.132937665700486	0.153612324976014	0.184263885756239	0.0619757762068235	GeneID:433804,Genbank:NM_001014397.4,MGI:MGI:3651986	predicted gene 13154		GO:0005634,GO:0006355,GO:0008150,GO:0003674,GO:0003700,GO:0005575	nucleus|regulation of transcription, DNA-templated|biological_process|molecular_function|DNA binding transcription factor activity|cellular_component
Gm14137	8.96647374360712	2.52046380635342	17.0239861651742	6.75430693440679	2.75580774089189	0.000620363372069704	0.0265380916099063	Up	0.0187118671733654	0.0162951688379822	0.0355280573248941	0.0342919918384861	0.134662267822576	0.330921018933151	0.573579506235837	0.133783738522653	0.212129455502825	GeneID:623781,Genbank:NM_001039223.3,MGI:MGI:3651144	predicted gene 14137		GO:0005856,GO:0005886,GO:0007266,GO:0008360,GO:0017049,GO:0030838,GO:0031274,GO:0005096,GO:0005737,GO:0005739	cytoskeleton|plasma membrane|Rho protein signal transduction|regulation of cell shape|GTP-Rho binding|positive regulation of actin filament polymerization|positive regulation of pseudopodium assembly|GTPase activator activity|cytoplasm|mitochondrion
Gm14548	70.7208183522084	26.8510546027798	125.558023038994	4.67609279771066	2.22530356063701	0.0113614137503706	0.192699663282852	Up	0.753754348732173	0.543231335066211	0.814273145360022	0.452512962048029	0.988699501180002	6.03307010485379	2.39017438264309	2.4954441154635	1.44649440717502	GeneID:100038909,Genbank:XM_006539428.3,MGI:MGI:3709645	predicted gene 14548		GO:0003674,GO:0005575,GO:0008150	molecular_function|cellular_component|biological_process	mmu04380	Osteoclast differentiation
Gm15056	6.13830061153853	0.376765501829663	13.3402194986746	35.4072212925317	5.14597172244042	0.0417333448996722	0.3933422599418	Up	0.176582451140651	0	0	0.161805444567133	0	6.24575240041831	1.73983682534372	0.721432485360838	0	GeneID:100504014,Genbank:XM_011242103.2,MGI:MGI:3705859	predicted gene 15056
Gm15433	20.1959346843871	12.5933341709691	29.6991853261596	2.35832583515683	1.23776306025548	0.00579234798039874	0.12374747664131	Up	0.332906006823335	0.161061175720565	0.316042850898824	0.186417809966968	0.190142799784467	0.572393115974527	0.323957155863047	0.774499505916305	0.457458323635542	GeneID:100503433,Genbank:XM_003084455.5,MGI:MGI:3705860	predicted pseudogene 15433
Gm15753	34.5383952295038	22.8253459299163	49.1797068539881	2.15460948565647	1.10742641030737	0.0243112954300994	0.296741774233609	Up	0.694321903212614	0.271049093341338	0.659151439851493	0.394894389118786	0.763054081754996	1.53489300098932	0.733904190915858	1.61396816969024	0.641545380236897	GeneID:624083,Genbank:XM_006504642.3,MGI:MGI:3783195	predicted gene 15753
Gm16486	254.561600354658	102.341201459689	444.83709897337	4.34660813659283	2.1198900369831	0.000124610617697122	0.00755915512973377	Up	0.481211610101556	0.0754310825817244	0.520793179060931	0.427713956060614	0.999351398303729	1.34568639716899	3.42953748413454	2.53122929392232	1.16049459062977	GeneID:637079,Genbank:XM_006509813.2,MGI:MGI:3708784	predicted gene 16486		GO:0003674,GO:0008150	molecular_function|biological_process
Gm2102	4.93234104603628	7.64518127828785	1.54129075572181	0.201602905100373	-2.31041166664624	0.0316965991116349	0.341970839743559	Down	0.208396887170182	0.16752161841148	0.0760925641169345	0.0734452087769809	0.0988848783907041	0	0	0.0327465862768537	0.0660844123948364	GeneID:100039210,Genbank:XM_006496587.3,MGI:MGI:3780270	predicted gene 2102		GO:0003674,GO:0005575,GO:0008150	molecular_function|cellular_component|biological_process
Gm21149	32.8402594232563	14.0543590151317	56.3226349334121	4.00748514199561	2.00269717150671	4.92272094037389e-08	1.16184961559515e-05	Up	0.46712218179649	0.145282798913056	0.41178464348862	0.672621470148258	0.686061753175816	1.84399484932408	1.78985151444436	1.84028199390737	1.85689514595491	GeneID:100861702,Genbank:XM_003688812.3,MGI:MGI:5434504	predicted gene, 21149
Gm2666	15.3814838816971	5.57920206525432	27.6343361522506	4.95309827983278	2.30833124734436	0.00303365122940094	0.078382287747684	Up	0.104724993833415	0.0455997106077476	0.198840423020895	0.311874089094954	0.0807499691237958	0.520894895393007	0.372607998128406	1.36379373230565	0.566631629088025	GeneID:100040213,Genbank:XM_001474231.4,MGI:MGI:3780835	predicted gene 2666
Gm30599	8.60393384366708	5.01695433875108	13.0876582248121	2.60868593595176	1.38332326614905	0.039412869251438	0.380450525167167	Up	0.243432859472796	0.211992716123399	0.173326434489051	0.0557653971201679	0.0938515017600002	0.235436882140636	0.399750419396753	0.497275838265689	0.439044372909491	GeneID:102632554,Genbank:XM_006516447.3,MGI:MGI:5589758	predicted gene, 30599
Gm30732	21.2176537778295	11.5794536166738	33.2654039792741	2.87279564999282	1.52245537357799	0.0259242465224459	0.3073294009308	Up	0.230581995351073	0.312358017663071	0.267546890618293	0.32866730927699	0.368758192332001	1.44424310877418	0.617055223274185	0.811208960938666	0.369659681833616	GeneID:102632737,Genbank:XM_017319385.1,MGI:MGI:5589891	predicted gene, 30732
Gm32719	15.5339850004789	8.0740595074718	24.8588918667378	3.0788591344581	1.62239586196938	0.00110262703918735	0.0401595366200405	Up	0.371451758062858	0.431303411659904	0.470181453356851	0.567279066713251	0.700123428807251	0.547429754621346	1.82992546354922	2.02343523402177	1.72268589592365	GeneID:102635360,Genbank:XM_017315287.1,MGI:MGI:5591878	predicted gene, 32719
Gm32886	1.72813378609304	3.11064081496747	0	0	-Inf	0.0424247164262326	0.39521719824125	Down	0.509372455213417	0	0.644760661629883	0.311164316475257	1.22192063731314	0	0	0	0	GeneID:102635595,Genbank:XM_006521645.2,MGI:MGI:5592045	predicted gene, 32886
Gm35498	28.3640994921942	17.6883790512787	41.7087500433385	2.357974686229	1.23754823051109	0.0108379270456287	0.185626365206433	Up	3.11414787864327	1.16226239130445	1.68937289636357	2.44589625508458	1.60081075741024	6.39251547765682	4.62682704414188	4.88469911963068	1.94859367168108	GeneID:102639105,Genbank:XM_006496590.1,MGI:MGI:5594657	predicted gene, 35498
Gm3650	18.0354354415221	2.07854701298385	37.9815459771948	18.2731233597024	4.19165134463983	8.40471686344165e-14	5.44445551675374e-11	Up	0.133774584197463	0.0388323875882606	0.0846655414261463	0.122579882247828	0.0916881286295573	1.03504419514508	1.95267881632291	1.68516426504741	2.02207005447448	GeneID:100042074,Genbank:XM_006526420.3,MGI:MGI:3781826	predicted gene 3650
Gm36789	8.86239900745348	4.84114590142377	13.8889653899906	2.86894170776921	1.52051865518687	0.0203808752769932	0.268654299254435	Up	0.0929005206324753	0.0202255292699682	0.132292049958054	0.0638447221582174	0.262652536828944	0.333725008748575	0.228833253029829	0.35582591725355	0.335102261152287	GeneID:102640809,Genbank:XM_017316282.1,MGI:MGI:5595948	predicted gene, 36789
Gm38510	6.0090697449444	1.70845917264296	11.3848329603212	6.66380159539256	2.73634544728144	0.00126167314197736	0.0442634960332405	Up	0.102909677144133	0	0.0976968486091903	0.062865235486334	0.0352667727275076	0.189579864963384	0.225322561560752	0.560587107572678	0.565647809619879	GeneID:102638555,Genbank:XM_011238728.1,MGI:MGI:5621395	predicted gene, 38510
Gm38699	2.06142442530729	0	4.63820495694141	Inf	Inf	0.00321982991679814	0.0815660265794478	Up	0	0	0	0	0	0.322816401103046	0.479598785612135	0.298302236313324	0.225746370585414	GeneID:105242430,Genbank:XM_011243947.2,MGI:MGI:5621584	predicted gene, 38699
Gm38702	1.4613587542477	0	3.28805719705733	Inf	Inf	0.0188917588168621	0.257638136406199	Up	0	0	0	0	0	0.0826314669779615	0.136403475716869	0.0509043764095251	0.0513639158431425	GeneID:105242433,Genbank:XM_011243934.2,MGI:MGI:5621587	predicted gene, 38702
Gm39972	197.880156590599	124.164583976837	290.0246223578	2.33580794996988	1.22392166076927	0.0125677864240193	0.204032028587379	Up	1.99672820947677	1.84027686834259	1.53226464570871	1.64667181916683	3.48978469055277	7.31994847232992	3.11495865366699	4.06184896349689	3.97847706281932	GeneID:105244343,Genbank:XM_017319390.1,MGI:MGI:5622857	predicted gene, 39972
Gm40498	53.7351734033533	11.8458918542042	106.09677533979	8.95641937691125	3.16292208277122	8.81778967645598e-23	1.99921336439448e-19	Up	0.282407786534258	0.193233782455889	0.248952403093296	0.221807112060394	0.26960177154677	1.80601309249793	2.38501357428488	2.22515643551542	1.97498318589489	GeneID:105244980,Genbank:XM_011242244.2,MGI:MGI:5623383	predicted gene, 40498
Gm40514	68.6862793185746	19.9083331204135	129.658712066276	6.51278594154763	2.70327480979371	2.29616551889863e-06	0.000297484644155596	Up	0.425406010954798	0.264616746343583	0.250006913801774	0.464055501979513	0.645619708424541	3.85123498922723	2.35076199682673	2.23458173633652	1.64931111132259	GeneID:105244999,Genbank:XM_017313711.1,MGI:MGI:5623399	predicted gene, 40514
Gm40525	10.1135884496626	1.84035481635616	20.4551304912956	11.1147754278146	3.47440689413384	9.2250233909602e-07	0.000133395326213889	Up	0.0166587218057218	0.0435215815611826	0.079074420765929	0	0.0171266504421249	0.34985051771211	0.401220232259557	0.153134253968103	0.429212983261093	GeneID:105245011,Genbank:XM_011242844.2,MGI:MGI:5623410	predicted gene, 40525
Gm40847	6.91595551125313	0.195040397630205	15.3170994032818	78.5329582455163	6.29522633766219	3.31706377661373e-08	8.59498611145996e-06	Up	0.0399646912400499	0	0	0	0	0.618431698770528	0.962537395636612	0.244915276193182	0.576627915952159	GeneID:105245381,Genbank:XM_011243929.2,MGI:MGI:5623732	predicted gene, 40847
Gm40991	150.210402818828	64.4323896495091	257.432919280477	3.99539611491716	1.99833854312746	2.28858359620406e-06	0.000297484644155596	Up	1.57004555189852	1.45722098952966	0.980602518137601	0.832907796007922	1.9327283226616	7.3069457528292	4.09350856934822	4.49434519430382	4.57749929988351	GeneID:105245547,Genbank:XM_017315686.1,MGI:MGI:5623876	predicted gene, 40991
Gm41035	42.351205433455	9.402319208327	83.537313214865	8.8847561291986	3.15133217737671	6.11085123726982e-19	1.00762381583273e-15	Up	0.285003278929042	0.203067966336263	0.196775714339413	0.261153257032732	0.293008766819107	1.9760298755556	2.04224638640797	2.35524092991673	2.08277780103094	GeneID:105245604,Genbank:XM_017315697.1,MGI:MGI:5623920	predicted gene, 41035
Gm41885	26.3046109420595	9.76837132066726	46.9749104687998	4.80887846364045	2.26570046497035	0.00549187041711163	0.119581687425655	Up	0.150059171872866	0.159718219374493	0.158286681893449	0.137501721487178	0.222840511345311	1.36376330285862	0.784886681973608	0.459803171051813	0.378036629882141	GeneID:105246618,Genbank:XM_017318321.1,MGI:MGI:5624770	predicted gene, 41885
Gm42031	21.9030887483383	7.52216650383785	39.8792415539638	5.30156325755582	2.40641782597453	0.00143929782261674	0.0480200528976917	Up	0.144557422218417	0.346190246276452	0.171543689885784	0.19869056480221	0.520162689435568	1.39809181271171	1.50342742744157	0.295296672219487	2.45819032755856	GeneID:105246807,Genbank:XM_011248563.1,MGI:MGI:5624916	predicted gene, 42031
Gm42368	46.5465620051708	11.2657400262193	90.6475894788601	8.04630581461063	3.00832657127672	0.00461791589008758	0.106063845263897	Up	0.202074988101097	0.326813217675648	0.465894713496643	0.185164681282811	0.474859644049257	5.00958117818386	1.42215032252693	1.2383744246951	2.23134616800976	GeneID:105247234,Genbank:XM_017320563.1,MGI:MGI:5625253	predicted gene, 42368
Gm6034	12.8135758162121	2.99352930167524	25.0886339593832	8.38095486332575	3.0671146231736	0.00284747604519782	0.0753733137563659	Up	0.0351434761914952	0.0306045822572513	0.166816521456599	0.193215319599455	0.108391875272113	1.51494396194317	0.423209951051492	1.07684732582183	0.32597057063099	GeneID:547347,Genbank:NM_001034909.3,MGI:MGI:3646212	predicted gene 6034		GO:0003674,GO:0005575,GO:0008150	molecular_function|cellular_component|biological_process
Gm6710	7.79937119947478	11.4101015205545	3.28595829812512	0.287986771388992	-1.79592555158721	0.0217751521076945	0.280214726304593	Down	0.223261220076684	0.136098416565898	0.0953784250475639	0.102288989465704	0.0918129714423188	0.0370161969364414	0.0488834397317174	0.0456069943089423	0.0115046779018437	GeneID:626832,Genbank:XM_017319157.1,MGI:MGI:3779623	predicted gene 6710	zf-C2H2	GO:0003700,GO:0005575,GO:0006355	DNA binding transcription factor activity|cellular_component|regulation of transcription, DNA-templated
Gm7609	61.9157464821218	23.3025772654329	110.182208002983	4.72832711798053	2.24132984836722	0.000106692772846959	0.00667308108240742	Up	0.361914483193677	0.195106509531288	0.49083131448401	0.568505616046685	0.425234672238704	1.40963161814997	1.22636145930551	3.22126104105374	1.56300550156676	GeneID:665378,Genbank:XM_006496523.3,MGI:MGI:3644536	predicted pseudogene 7609
Gm8909	13.8429063409439	21.9769044635035	3.67540868774433	0.1672395989093	-2.58001160640379	2.25842434727354e-05	0.00197890342081389	Down	0.549495371703482	0.803924120526939	0.292130165725068	0.382668946841076	0.429346956985554	0.14576811064745	0.0481251941135119	0.0448995706132272	0.06795735246271	GeneID:667977,Genbank:XM_011246573.2,MGI:MGI:3704134	predicted gene 8909		GO:0042605,GO:0002474,GO:0005102,GO:0005886	peptide antigen binding|antigen processing and presentation of peptide antigen via MHC class I|signaling receptor binding|plasma membrane	mmu04514,mmu04144,mmu04145,mmu04218,mmu04650,mmu04612,mmu05203,mmu05320,mmu05330,mmu05332,mmu05416,mmu04940,mmu05166,mmu05168,mmu05167,mmu05169,mmu05165	Cell adhesion molecules (CAMs)|Endocytosis|Phagosome|Cellular senescence|Natural killer cell mediated cytotoxicity|Antigen processing and presentation|Viral carcinogenesis|Autoimmune thyroid disease|Allograft rejection|Graft-versus-host disease|Viral myocarditis|Type I diabetes mellitus|HTLV-I infection|Herpes simplex infection|Kaposi's sarcoma-associated herpesvirus infection|Epstein-Barr virus …
Gm9733	91.9617740509419	60.1403083958261	131.738606119837	2.19052096063045	1.13127401956975	3.59567162827242e-06	0.000434788613290702	Up	5.55846017584251	3.45754786847173	3.9748075505007	4.49798783010522	4.60136008545088	10.4525514326969	7.50768161879626	9.21641343326543	9.74599613991521	GeneID:751864,Genbank:XM_006530092.2,MGI:MGI:3780136	predicted gene 9733		GO:0008150,GO:0022409,GO:0050766,GO:0050870,GO:0003674,GO:0005575,GO:0005886	biological_process|positive regulation of cell-cell adhesion|positive regulation of phagocytosis|positive regulation of T cell activation|molecular_function|cellular_component|plasma membrane	mmu04380	Osteoclast differentiation
Gnat1	16.8942026603442	7.28516729656838	28.9054968650639	3.96771902255142	1.98830986364705	9.41218700542493e-05	0.00601120591212667	Up	0.129957646333133	0.158442472727645	0.222074494189097	0.238164716867384	0.213772865120001	1.06296949466472	0.682906966469454	0.530945556481595	0.616099469722693	GeneID:14685,Genbank:NM_008140.2,MGI:MGI:95778	guanine nucleotide binding protein, alpha transducing 1		GO:0003924,GO:0004871,GO:0005515,GO:0005525,GO:0005737,GO:0005834,GO:0016020,GO:0016056,GO:0016324,GO:0007165,GO:0019001,GO:0031683,GO:0032391,GO:0042462,GO:0043025,GO:0046872,GO:0000166,GO:0001580,GO:0001664,GO:0001750,GO:0001917,GO:0007186,GO:0007188,GO:0007199,GO:0007601,GO:0007602,GO:0050896,GO:0007603,GO:0050908,GO:0008283,GO:0009642,GO:0050917,GO:0051343,GO:0060041,GO:0071257	GTPase activity|signal transducer activity|protein binding|GTP binding|cytoplasm|heterotrimeric G-protein complex|membrane|rhodopsin mediated signaling pathway|apical plasma membrane|signal transduction|guanyl nucleotide binding|G-protein beta/gamma-subunit complex binding|photoreceptor connecting cilium|eye photoreceptor cell development|neuronal cell body|metal ion binding|nucleotide binding|de…	mmu04744	Phototransduction
Gnrhr	1.74000506085229	0.195040397630205	3.6712108898799	18.8228230381302	4.23441111390378	0.0351161755809052	0.360666587025175	Up	0.017962221164542	0	0	0	0	0.119123798716899	0	0.110077726639565	0.0185119089494143	GeneID:14715,Genbank:NM_001310651.1,MGI:MGI:95790	gonadotropin releasing hormone receptor		GO:0097211,GO:0004968,GO:0005886,GO:0005887,GO:0007165,GO:0007186,GO:0008285,GO:0016020,GO:0016021,GO:0016500,GO:0016520,GO:0004871,GO:0032870,GO:0004930,GO:0042277	cellular response to gonadotropin-releasing hormone|gonadotropin-releasing hormone receptor activity|plasma membrane|integral component of plasma membrane|signal transduction|G-protein coupled receptor signaling pathway|negative regulation of cell proliferation|membrane|integral component of membrane|protein-hormone receptor activity|growth hormone-releasing hormone receptor activity|signal trans…	mmu04080,mmu04912	Neuroactive ligand-receptor interaction|GnRH signaling pathway
Got1	745.11012616035	416.304785196007	1156.11680236578	2.77709227344444	1.4735751138615	0.00151706510650144	0.0489939053738255	Up	11.2101541504014	10.5394269905363	12.9719704542203	13.0572590896437	11.267014156383	28.418666587484	55.0121712969737	23.1275550153942	20.3474483761477	GeneID:14718,Genbank:NM_010324.2,MGI:MGI:95791	glutamic-oxaloacetic transaminase 1, soluble		GO:0019551,GO:0006532,GO:0004069,GO:0030170,GO:0004609,GO:0031406,GO:0006533,GO:0005654,GO:0043648,GO:0005737,GO:0005764,GO:0005829,GO:0007219,GO:0043679,GO:0008483,GO:0006107,GO:0047801,GO:0008652,GO:0006114,GO:0055089,GO:0009058,GO:0003824,GO:0080130,GO:0016740,GO:0006520,GO:0019550,GO:0006531	glutamate catabolic process to 2-oxoglutarate|aspartate biosynthetic process|L-aspartate:2-oxoglutarate aminotransferase activity|pyridoxal phosphate binding|phosphatidylserine decarboxylase activity|carboxylic acid binding|aspartate catabolic process|nucleoplasm|dicarboxylic acid metabolic process|cytoplasm|lysosome|cytosol|Notch signaling pathway|axon terminus|transaminase activity|oxaloacetate…	mmu00250,mmu00270,mmu00220,mmu00330,mmu00350,mmu00360,mmu00400	Alanine, aspartate and glutamate metabolism|Cysteine and methionine metabolism|Arginine biosynthesis|Arginine and proline metabolism|Tyrosine metabolism|Phenylalanine metabolism|Phenylalanine, tyrosine and tryptophan biosynthesis
Gpat2	1.94535513636068	3.50163924544922	0	0	-Inf	0.0243593033081138	0.2970353068147	Down	0.0646518549989241	0.150138288625134	0.0409179691383591	0.0394943818883352	0.0886238239175669	0	0	0	0	GeneID:215456,Genbank:XM_006499134.3,MGI:MGI:2684962	glycerol-3-phosphate acyltransferase 2, mitochondrial		GO:0016021,GO:0005515,GO:0016740,GO:0005739,GO:0016746,GO:0005741,GO:0005886,GO:0006072,GO:0006629,GO:0019432,GO:0006631,GO:0008152,GO:0031966,GO:0008374,GO:0044255,GO:0008654,GO:0004366,GO:1990511,GO:0016020	integral component of membrane|protein binding|transferase activity|mitochondrion|transferase activity, transferring acyl groups|mitochondrial outer membrane|plasma membrane|glycerol-3-phosphate metabolic process|lipid metabolic process|triglyceride biosynthetic process|fatty acid metabolic process|metabolic process|mitochondrial membrane|O-acyltransferase activity|cellular lipid metabolic proces…	mmu00561,mmu00564	Glycerolipid metabolism|Glycerophospholipid metabolism
Gpr15	15.3357907583715	7.02749607713777	25.7211591099136	3.66007448849258	1.87187301000803	0.0230182513196417	0.285962357832645	Up	0.533853922053131	0.116226239130445	0.295640256863625	0.326119500677943	0.320162151482047	1.77023505535112	0.53573786826906	1.68124527838451	0.366794102904673	GeneID:71223,Genbank:NM_001162955.1,MGI:MGI:1918473	G protein-coupled receptor 15		GO:0004930,GO:0005737,GO:0005768,GO:0005886,GO:0007165,GO:0007186,GO:0015026,GO:0016020,GO:0016021,GO:0046718,GO:0072678,GO:0001618,GO:0004871	G-protein coupled receptor activity|cytoplasm|endosome|plasma membrane|signal transduction|G-protein coupled receptor signaling pathway|coreceptor activity|membrane|integral component of membrane|viral entry into host cell|T cell migration|virus receptor activity|signal transducer activity
Gpr21	14.7647802500482	19.5299715150378	8.80829116881128	0.451014030513513	-1.14875578017075	0.0371541219742231	0.370886881875871	Down	0.64959586945516	0.783274785258725	0.379502139540097	0.389192460267049	0.282548723772016	0.110463078479318	0.328223461463769	0.229668047418421	0.20599233467437	GeneID:338346,Genbank:NM_177383.4,MGI:MGI:2441890	G protein-coupled receptor 21		GO:0005886,GO:0007165,GO:0007186,GO:0016020,GO:0016021,GO:0040018,GO:0042593,GO:0046627,GO:0001588,GO:0004871,GO:0004930	plasma membrane|signal transduction|G-protein coupled receptor signaling pathway|membrane|integral component of membrane|positive regulation of multicellular organism growth|glucose homeostasis|negative regulation of insulin receptor signaling pathway|dopamine neurotransmitter receptor activity, coupled via Gs|signal transducer activity|G-protein coupled receptor activity
Gpr65	263.744049867278	177.083718692909	372.06946383524	2.10109357642566	1.07114041676532	0.0004256213488155	0.0196936735326927	Up	4.3837189780143	4.30637974980294	6.24249644774121	4.72717583161316	4.42441128759774	12.5271407891483	8.07655970777474	10.5929944578484	7.19002716039674	GeneID:14744,Genbank:NM_008152.3,MGI:MGI:108031	G-protein coupled receptor 65		GO:0090630,GO:0005886,GO:0005887,GO:0006915,GO:0007165,GO:0007186,GO:0007189,GO:0010447,GO:0016020,GO:0016021,GO:0031532,GO:0035025,GO:0004871,GO:0051482,GO:0004930,GO:0051496	activation of GTPase activity|plasma membrane|integral component of plasma membrane|apoptotic process|signal transduction|G-protein coupled receptor signaling pathway|adenylate cyclase-activating G-protein coupled receptor signaling pathway|response to acidic pH|membrane|integral component of membrane|actin cytoskeleton reorganization|positive regulation of Rho protein signal transduction|signal …
Gprc6a	127.855572566969	170.241628782102	74.8730022980532	0.439804311282086	-1.18506634827793	0.00188285609322937	0.0564483368908997	Down	3.05433231314712	5.1972174367469	2.59439409084405	2.50413188020564	4.04910956286119	1.75463599528121	0.879936147271565	0.862005726993649	2.34014252365258	GeneID:210198,Genbank:NM_153071.1,MGI:MGI:2429498	G protein-coupled receptor, family C, group 6, member A		GO:0005886,GO:0005887,GO:0007165,GO:0007186,GO:0009986,GO:0016020,GO:0016021,GO:0016597,GO:0019722,GO:0043200,GO:0004871,GO:0004930	plasma membrane|integral component of plasma membrane|signal transduction|G-protein coupled receptor signaling pathway|cell surface|membrane|integral component of membrane|amino acid binding|calcium-mediated signaling|response to amino acid|signal transducer activity|G-protein coupled receptor activity	mmu04621	NOD-like receptor signaling pathway
Greb1	33.4152256505418	21.4678704927841	48.3494195977389	2.25217585572777	1.17131948118417	0.000850111157303406	0.0332312848516577	Up	0.151857014211365	0.143264537318454	0.150171653549408	0.11595759533477	0.130102118573584	0.188831578396054	0.290931920445201	0.329596015569347	0.397781531940032	GeneID:268527,Genbank:XM_006515096.2,MGI:MGI:2149712	gene regulated by estrogen in breast cancer protein		GO:0016020,GO:0016021	membrane|integral component of membrane
Grik3	22.9813035623725	2.0510843601056	49.144077565206	23.9600469493492	4.58255882995592	4.53121582357943e-11	2.10736391302779e-08	Up	0.0120730612434441	0.0210275724523368	0.00573075375068109	0.00553137367038165	0.018618274147403	0.360303442947767	0.409729813478675	0.154140079508699	0.230186737820028	GeneID:14807,Genbank:XM_006502772.2,MGI:MGI:95816	glutamate receptor, ionotropic, kainate 3		GO:0043195,GO:0030054,GO:0005234,GO:0043204,GO:0030424,GO:0005515,GO:0045202,GO:0030425,GO:0005886,GO:0045211,GO:0005887,GO:0006811,GO:0007215,GO:0007216,GO:0032839,GO:0008066,GO:0032983,GO:0050804,GO:0035249,GO:0015277,GO:0051967,GO:0038023,GO:0001640,GO:0098839,GO:0042391,GO:0016020,GO:0004970,GO:1904315,GO:0042734,GO:0016021,GO:0005216	terminal bouton|cell junction|extracellularly glutamate-gated ion channel activity|perikaryon|axon|protein binding|synapse|dendrite|plasma membrane|postsynaptic membrane|integral component of plasma membrane|ion transport|glutamate receptor signaling pathway|G-protein coupled glutamate receptor signaling pathway|dendrite cytoplasm|glutamate receptor activity|kainate selective glutamate receptor c…	mmu04080,mmu04724	Neuroactive ligand-receptor interaction|Glutamatergic synapse
Grik4	17.0030177568409	22.3847577482101	10.2758427676294	0.459055348430167	-1.12325998462147	0.0287219342626747	0.324787059636156	Down	0.181393020625368	0.173009859271539	0.196805331394552	0.24536271132057	0.186488188777171	0.0763797986956634	0.0661938721261782	0.132336821422866	0.0712167960185173	GeneID:110637,Genbank:NM_175481.5,MGI:MGI:95817	glutamate receptor, ionotropic, kainate 4		GO:0050804,GO:0035249,GO:0005515,GO:0098839,GO:0038023,GO:0005634,GO:1904315,GO:0042734,GO:0005886,GO:0006811,GO:0008066,GO:0015277,GO:0016020,GO:0016021,GO:0043195,GO:0030054,GO:0043204,GO:0030424,GO:0045202,GO:0030425,GO:0004970,GO:0045211,GO:0032983,GO:0005216,GO:0005234	modulation of chemical synaptic transmission|synaptic transmission, glutamatergic|protein binding|postsynaptic density membrane|signaling receptor activity|nucleus|transmitter-gated ion channel activity involved in regulation of postsynaptic membrane potential|presynaptic membrane|plasma membrane|ion transport|glutamate receptor activity|kainate selective glutamate receptor activity|membrane|inte…	mmu04080,mmu04724	Neuroactive ligand-receptor interaction|Glutamatergic synapse
Grip2	29.0066392702203	19.9973025158345	40.2683102132027	2.01368710511415	1.00983952894081	0.0383310701612521	0.377943407954347	Up	0.174435552038637	0.183886978883395	0.183031162064026	0.269201187569699	0.122703093913064	0.263840824385772	0.673402422223278	0.234428049254392	0.293314993104261	GeneID:243547,Genbank:XM_006506104.1,MGI:MGI:2681173	glutamate receptor interacting protein 2		GO:0008022,GO:0014069,GO:0014824,GO:0015031,GO:0016020,GO:0030425,GO:0035254,GO:0043198,GO:0045211,GO:0045777,GO:0005737,GO:0005886,GO:0007219	protein C-terminus binding|postsynaptic density|artery smooth muscle contraction|protein transport|membrane|dendrite|glutamate receptor binding|dendritic shaft|postsynaptic membrane|positive regulation of blood pressure|cytoplasm|plasma membrane|Notch signaling pathway
Grm4	22.914856630741	34.5582520814762	8.360612317322	0.241928101502663	-2.04734973754207	1.4761619788138e-05	0.00138728631977848	Down	0.284105428815404	0.208754120715419	0.328714226547228	0.382360483564815	0.355979443092773	0.0588800335551502	0.0777567338059279	0.0725450364301586	0.0823499291213501	GeneID:268934,Genbank:NM_001013385.2,MGI:MGI:1351341	glutamate receptor, metabotropic 4		GO:0048306,GO:0008066,GO:0004930,GO:0048787,GO:0005516,GO:0051966,GO:0016020,GO:0005622,GO:0005886,GO:0005887,GO:0007165,GO:0016021,GO:0007186,GO:0031410,GO:0007196,GO:0042734,GO:0043005,GO:0007216,GO:0000187,GO:0043195,GO:0007268,GO:0001642,GO:0043198,GO:0007612,GO:0004871	calcium-dependent protein binding|glutamate receptor activity|G-protein coupled receptor activity|presynaptic active zone membrane|calmodulin binding|regulation of synaptic transmission, glutamatergic|membrane|intracellular|plasma membrane|integral component of plasma membrane|signal transduction|integral component of membrane|G-protein coupled receptor signaling pathway|cytoplasmic vesicle|adeny…	mmu04072,mmu04080,mmu04724,mmu04742	Phospholipase D signaling pathway|Neuroactive ligand-receptor interaction|Glutamatergic synapse|Taste transduction
Gstm6	59.3649380766154	79.1194769409136	34.6717644962426	0.438220345189282	-1.19027162922122	8.07342884249224e-05	0.00532494008527725	Down	3.29155884801652	3.27111770184269	2.68367485915245	3.54836501243714	2.78683654124049	0.813249010471134	1.01744843587352	1.74029766205465	1.71609892781058	GeneID:14867,Genbank:XM_006501025.3,MGI:MGI:1309467	glutathione S-transferase, mu 6		GO:0016740,GO:0004364,GO:0005737,GO:0008152	transferase activity|glutathione transferase activity|cytoplasm|metabolic process	mmu00480,mmu00980,mmu00982,mmu00983,mmu05200,mmu05204,mmu05225,mmu05418,mmu01524	Glutathione metabolism|Metabolism of xenobiotics by cytochrome P450|Drug metabolism - cytochrome P450|Drug metabolism - other enzymes|Pathways in cancer|Chemical carcinogenesis|Hepatocellular carcinoma|Fluid shear stress and atherosclerosis|Platinum drug resistance
H2-Bl	8.66446433242093	1.67036958109302	17.4070827715808	10.421096605573	3.38143519440197	0.00094424705916018	0.0357963690765702	Up	0.0986070388672021	0.0858716199761021	0.0936121579170534	0.0903552740280384	0.0506884113171135	1.47139382822355	0.323852788222627	0.503577228827905	0.965434220596386	GeneID:14963,Genbank:NM_008199.2,MGI:MGI:892004	histocompatibility 2, blastocyst		GO:0005886	plasma membrane	mmu04514,mmu04144,mmu04145,mmu04218,mmu04650,mmu04612,mmu05203,mmu05320,mmu05330,mmu05332,mmu05416,mmu04940,mmu05166,mmu05168,mmu05167,mmu05169,mmu05165	Cell adhesion molecules (CAMs)|Endocytosis|Phagosome|Cellular senescence|Natural killer cell mediated cytotoxicity|Antigen processing and presentation|Viral carcinogenesis|Autoimmune thyroid disease|Allograft rejection|Graft-versus-host disease|Viral myocarditis|Type I diabetes mellitus|HTLV-I infection|Herpes simplex infection|Kaposi's sarcoma-associated herpesvirus infection|Epstein-Barr virus …
H2-Q10	171.917135973368	116.130077498737	241.650959066656	2.08086452942635	1.05718304432043	0.0221034929627883	0.282134521716436	Up	5.29867232886407	3.63039325349069	3.51379240409632	5.67637226612805	4.8867344971627	12.1440768732675	13.1796871980948	3.89980051913488	7.34802137412646	GeneID:15007,Genbank:NM_010391.4,MGI:MGI:95929	histocompatibility 2, Q region locus 10		GO:0042608,GO:0005102,GO:0042612,GO:0005615,GO:0046977,GO:0005783,GO:0005794,GO:0005797,GO:0005886,GO:0009986,GO:0046982,GO:0016020,GO:0070971,GO:0016021,GO:0030881,GO:0042277,GO:0002376,GO:0042605,GO:0002474	T cell receptor binding|signaling receptor binding|MHC class I protein complex|extracellular space|TAP binding|endoplasmic reticulum|Golgi apparatus|Golgi medial cisterna|plasma membrane|cell surface|protein heterodimerization activity|membrane|endoplasmic reticulum exit site|integral component of membrane|beta-2-microglobulin binding|peptide binding|immune system process|peptide antigen binding|…	mmu04514,mmu04144,mmu04145,mmu04218,mmu04650,mmu04612,mmu05203,mmu05320,mmu05330,mmu05332,mmu05416,mmu04940,mmu05166,mmu05168,mmu05167,mmu05169,mmu05165	Cell adhesion molecules (CAMs)|Endocytosis|Phagosome|Cellular senescence|Natural killer cell mediated cytotoxicity|Antigen processing and presentation|Viral carcinogenesis|Autoimmune thyroid disease|Allograft rejection|Graft-versus-host disease|Viral myocarditis|Type I diabetes mellitus|HTLV-I infection|Herpes simplex infection|Kaposi's sarcoma-associated herpesvirus infection|Epstein-Barr virus …
H2-Q6	2186.26200102048	1280.86091309111	3318.0133609322	2.59045562794543	1.37320587179825	0.00288500055434009	0.075728133219422	Up	69.4404639029406	58.8417550093125	82.8619323693434	59.9842966900635	110.063607252609	256.514157302794	123.92568620886	246.834153678218	118.652844664393	GeneID:110557,Genbank:NM_207648.1,MGI:MGI:95935	histocompatibility 2, Q region locus 6		GO:0070971,GO:0005783,GO:0005794,GO:0005797,GO:0005886,GO:0009986,GO:0030881,GO:0042277,GO:0042605,GO:0042608,GO:0042612,GO:0002474,GO:0046977,GO:0005102,GO:0046982	endoplasmic reticulum exit site|endoplasmic reticulum|Golgi apparatus|Golgi medial cisterna|plasma membrane|cell surface|beta-2-microglobulin binding|peptide binding|peptide antigen binding|T cell receptor binding|MHC class I protein complex|antigen processing and presentation of peptide antigen via MHC class I|TAP binding|signaling receptor binding|protein heterodimerization activity	mmu04514,mmu04144,mmu04145,mmu04218,mmu04650,mmu04612,mmu05203,mmu05320,mmu05330,mmu05332,mmu05416,mmu04940,mmu05166,mmu05168,mmu05167,mmu05169,mmu05165	Cell adhesion molecules (CAMs)|Endocytosis|Phagosome|Cellular senescence|Natural killer cell mediated cytotoxicity|Antigen processing and presentation|Viral carcinogenesis|Autoimmune thyroid disease|Allograft rejection|Graft-versus-host disease|Viral myocarditis|Type I diabetes mellitus|HTLV-I infection|Herpes simplex infection|Kaposi's sarcoma-associated herpesvirus infection|Epstein-Barr virus …
H2-Q7	2693.30140531544	1581.22518532967	4083.39668029766	2.58242577855621	1.36872688521903	0.00140364837220979	0.0473222568311175	Up	55.1101643981443	50.3677303481702	59.1643464935452	42.8979310962571	92.9962066287265	193.810581561849	101.153816004729	193.403555767877	99.037989757923	GeneID:15018,Genbank:NM_010394.4,MGI:MGI:95936	histocompatibility 2, Q region locus 7		GO:0042608,GO:0005102,GO:0042612,GO:0005783,GO:0046977,GO:0005794,GO:0005797,GO:0005886,GO:0007566,GO:0009986,GO:0046982,GO:0016020,GO:0070971,GO:0016021,GO:0071346,GO:0030881,GO:0042277,GO:0002376,GO:0042605,GO:0002474	T cell receptor binding|signaling receptor binding|MHC class I protein complex|endoplasmic reticulum|TAP binding|Golgi apparatus|Golgi medial cisterna|plasma membrane|embryo implantation|cell surface|protein heterodimerization activity|membrane|endoplasmic reticulum exit site|integral component of membrane|cellular response to interferon-gamma|beta-2-microglobulin binding|peptide binding|immune s…	mmu04514,mmu04144,mmu04145,mmu04218,mmu04650,mmu04612,mmu05203,mmu05320,mmu05330,mmu05332,mmu05416,mmu04940,mmu05166,mmu05168,mmu05167,mmu05169,mmu05165	Cell adhesion molecules (CAMs)|Endocytosis|Phagosome|Cellular senescence|Natural killer cell mediated cytotoxicity|Antigen processing and presentation|Viral carcinogenesis|Autoimmune thyroid disease|Allograft rejection|Graft-versus-host disease|Viral myocarditis|Type I diabetes mellitus|HTLV-I infection|Herpes simplex infection|Kaposi's sarcoma-associated herpesvirus infection|Epstein-Barr virus …
H2-T-ps	94.3872392294595	55.50241640681	142.993267757771	2.57634310386938	1.36532473681007	0.000165865805941277	0.00940148121300901	Up	1.91538584439403	1.69947939081167	2.81331651412686	1.58952451841768	2.19211419119275	6.83067714210578	4.03551572629052	5.27842801592333	3.76177610732446	GeneID:667803,Genbank:NM_001271005.1,MGI:MGI:2442805	histocompatibility 2, T region locus, pseudogene				mmu04514,mmu04144,mmu04145,mmu04218,mmu04650,mmu04612,mmu05203,mmu05320,mmu05330,mmu05332,mmu05416,mmu04940,mmu05166,mmu05168,mmu05167,mmu05169,mmu05165	Cell adhesion molecules (CAMs)|Endocytosis|Phagosome|Cellular senescence|Natural killer cell mediated cytotoxicity|Antigen processing and presentation|Viral carcinogenesis|Autoimmune thyroid disease|Allograft rejection|Graft-versus-host disease|Viral myocarditis|Type I diabetes mellitus|HTLV-I infection|Herpes simplex infection|Kaposi's sarcoma-associated herpesvirus infection|Epstein-Barr virus …
H2-T24	3467.82687721834	1521.17050252442	5901.14734558573	3.879346421583	1.95581361278199	0.00953860691430863	0.171979375955994	Up	29.426181534785	14.6432541422228	42.8619987482319	37.4055261574272	35.1041910057666	200.390396388421	47.6676418864617	142.405203203251	71.3569281701084	GeneID:15042,Genbank:XM_011246307.2,MGI:MGI:95958	histocompatibility 2, T region locus 24		GO:0042605,GO:0002474,GO:0005102,GO:0005886	peptide antigen binding|antigen processing and presentation of peptide antigen via MHC class I|signaling receptor binding|plasma membrane	mmu04514,mmu04144,mmu04145,mmu04218,mmu04650,mmu04612,mmu05203,mmu05320,mmu05330,mmu05332,mmu05416,mmu04940,mmu05166,mmu05168,mmu05167,mmu05169,mmu05165	Cell adhesion molecules (CAMs)|Endocytosis|Phagosome|Cellular senescence|Natural killer cell mediated cytotoxicity|Antigen processing and presentation|Viral carcinogenesis|Autoimmune thyroid disease|Allograft rejection|Graft-versus-host disease|Viral myocarditis|Type I diabetes mellitus|HTLV-I infection|Herpes simplex infection|Kaposi's sarcoma-associated herpesvirus infection|Epstein-Barr virus …
Hapln1	11.811744500937	17.3576895212908	4.87931322549472	0.28110384273839	-1.83082491914234	0.00401170702049051	0.0954912623853765	Down	0.222309884256098	0.203277733749355	0.137181790974322	0.224076879460586	0.194271215018989	0.0491446235264369	0.036506357301098	0.0908253177386297	0.0343669663529219	GeneID:12950,Genbank:XM_006517075.3,MGI:MGI:1337006	hyaluronan and proteoglycan link protein 1		GO:0005576,GO:0005578,GO:0007155,GO:0007417,GO:0031012,GO:0001501,GO:0005201,GO:0005540	extracellular region|proteinaceous extracellular matrix|cell adhesion|central nervous system development|extracellular matrix|skeletal system development|extracellular matrix structural constituent|hyaluronic acid binding
Has1	413.764837961055	135.625431770237	761.439095699578	5.61427960642022	2.48910091578325	4.06671133803837e-31	1.8440502562335e-27	Up	1.78692234228139	1.57423012522446	2.32762800764358	4.11250623048978	4.50734126470976	16.7884982183357	16.9693232884618	13.4550292911478	14.4330557888983	GeneID:15116,Genbank:XM_011246309.2,MGI:MGI:106590	hyaluronan synthase1		GO:0085029,GO:0010764,GO:0016020,GO:0016021,GO:0016740,GO:0016757,GO:0030213,GO:0036120,GO:0045226,GO:0050501,GO:0005737,GO:0005887,GO:0007155	extracellular matrix assembly|negative regulation of fibroblast migration|membrane|integral component of membrane|transferase activity|transferase activity, transferring glycosyl groups|hyaluronan biosynthetic process|cellular response to platelet-derived growth factor stimulus|extracellular polysaccharide biosynthetic process|hyaluronan synthase activity|cytoplasm|integral component of plasma me…
Hes2	55.2015838264916	73.5565660839149	32.2578560047125	0.438544887589125	-1.18920357653233	0.000157920787598511	0.00903585881849144	Down	1.62116657120654	1.22354929706062	1.59034892009367	1.25442387972636	1.05557900629876	0.179190459934318	0.867673383637272	0.662332084017719	0.612618681758158	GeneID:15206,Genbank:NM_001301805.1,MGI:MGI:1098624	hairy and enhancer of split 2 (Drosophila)	bHLH	GO:0003677,GO:0003690,GO:0005634,GO:0006351,GO:0006355,GO:0008134,GO:0045892,GO:0046983,GO:0000122,GO:0000978,GO:0001078	DNA binding|double-stranded DNA binding|nucleus|transcription, DNA-templated|regulation of transcription, DNA-templated|transcription factor binding|negative regulation of transcription, DNA-templated|protein dimerization activity|negative regulation of transcription by RNA polymerase II|RNA polymerase II proximal promoter sequence-specific DNA binding|transcriptional repressor activity, RNA poly…	mmu05165	Human papillomavirus infection
Hmcn1	2097.72090871745	2771.83978649496	1255.07231149557	0.452793959308389	-1.14307338347985	1.26959030806937e-10	5.4828164304196e-08	Down	9.78430334416656	9.07234358679344	8.25302327024398	8.04518105034725	8.43238981108567	1.46542479205089	4.30691073155824	4.73160838793304	4.92083324444103	GeneID:545370,Genbank:XM_006529757.3,MGI:MGI:2685047	hemicentin 1		GO:0005578,GO:0005604,GO:0005737,GO:0005938,GO:0007049,GO:0008150,GO:0030054,GO:0051301,GO:0003674,GO:0005509,GO:0005576	proteinaceous extracellular matrix|basement membrane|cytoplasm|cell cortex|cell cycle|biological_process|cell junction|cell division|molecular_function|calcium ion binding|extracellular region
Hmga1-rs1	125.46389654365	57.4651935454393	210.462275291412	3.66243046105803	1.87280136719655	1.48480087114354e-07	2.99236868897795e-05	Up	1.75864636298616	2.18787354460688	2.38509025237071	1.57858970309398	2.58292167236924	9.91767085940407	6.67959034120216	6.56180969916616	5.99223199069877	GeneID:111241,Genbank:NM_001166476.1,MGI:MGI:96161	high mobility group AT-hook I, related sequence 1		GO:0005634,GO:0008134,GO:0019899,GO:0030374,GO:0035985,GO:0042974,GO:0042975,GO:0046965,GO:0051575,GO:0001158,GO:0003680,GO:0003906	nucleus|transcription factor binding|enzyme binding|ligand-dependent nuclear receptor transcription coactivator activity|senescence-associated heterochromatin focus|retinoic acid receptor binding|peroxisome proliferator activated receptor binding|retinoid X receptor binding|5'-deoxyribose-5-phosphate lyase activity|enhancer sequence-specific DNA binding|AT DNA binding|DNA-(apurinic or apyrimidini…
Hrh2	120.508769976009	64.6763146865733	190.299339087805	2.94233429981301	1.55696117089016	0.0195072971314942	0.261826100315335	Up	0.637317583558879	0.361088208805049	0.524849326378941	0.436229556867506	0.568382977744802	2.52070197706373	0.916268538902285	1.19209140944693	0.92588028417518	GeneID:15466,Genbank:XM_006516854.2,MGI:MGI:108482	histamine receptor H2		GO:0045907,GO:0003382,GO:0048167,GO:0004871,GO:0048565,GO:0004930,GO:0004969,GO:0005886,GO:0006955,GO:0048732,GO:0007165,GO:1900139,GO:0007186,GO:1901363,GO:0007613,GO:1901998,GO:0008542,GO:0001696,GO:0016020,GO:0001697,GO:0016021,GO:0001698	positive regulation of vasoconstriction|epithelial cell morphogenesis|regulation of synaptic plasticity|signal transducer activity|digestive tract development|G-protein coupled receptor activity|histamine receptor activity|plasma membrane|immune response|gland development|signal transduction|negative regulation of arachidonic acid secretion|G-protein coupled receptor signaling pathway|heterocycli…	mmu04020,mmu04080,mmu04971	Calcium signaling pathway|Neuroactive ligand-receptor interaction|Gastric acid secretion
Hsd17b14	22.0736072243348	15.0364056681779	30.870109169531	2.05302449606441	1.03775084134803	0.0149342796098082	0.22480142718354	Up	0.407256983707001	0.620652240891732	0.483284529045462	0.559764548029409	0.52337058639669	0.63771034174141	1.70908473216956	0.797266089306959	1.0143234321159	GeneID:66065,Genbank:XM_006541070.3,MGI:MGI:1913315	hydroxysteroid (17-beta) dehydrogenase 14		GO:0042802,GO:0047045,GO:0004303,GO:0005829,GO:0006706	identical protein binding|testosterone 17-beta-dehydrogenase (NADP+) activity|estradiol 17-beta-dehydrogenase activity|cytosol|steroid catabolic process
Hspb7	658.340379457216	404.836510941321	975.220215102085	2.40892357469072	1.26838862347937	0.00868981292169111	0.161581563287599	Up	8.33471721153398	8.21519641830621	7.79442964575836	9.7460306161327	8.5901474861154	14.1854366775893	36.6569064588264	12.8964527334758	16.4103257600126	GeneID:29818,Genbank:NM_013868.4,MGI:MGI:1352494	heat shock protein family, member 7 (cardiovascular)		GO:0005739,GO:0009408,GO:0015629,GO:0016235,GO:0031005,GO:0005634,GO:0005654,GO:0005737	mitochondrion|response to heat|actin cytoskeleton|aggresome|filamin binding|nucleus|nucleoplasm|cytoplasm
Htr2b	21.0299077933098	11.6874056531763	32.7080354684766	2.79857108062194	1.48469039106337	0.00173473634215493	0.0534204546247981	Up	0.14193560582204	0.0494416647908571	0.11677981645514	0.147399024111033	0.107009796950424	0.209178640780704	0.238257401656944	0.51222895961832	0.253550581439051	GeneID:15559,Genbank:XM_006529146.2,MGI:MGI:109323	5-hydroxytryptamine (serotonin) receptor 2B		GO:0004930,GO:0004993,GO:0005096,GO:0007200,GO:0005654,GO:0007202,GO:0005737,GO:0007205,GO:0007208,GO:0007210,GO:0007268,GO:0007507,GO:0030054,GO:0007610,GO:0030425,GO:0008144,GO:0030594,GO:0034220,GO:0042310,GO:0042493,GO:0001755,GO:0051209,GO:0001819,GO:0051378,GO:0001938,GO:0043005,GO:0051781,GO:0001965,GO:0060548,GO:0002031,GO:0070371,GO:0003007,GO:0003300,GO:0070374,GO:0004871,GO:0070528,GO:…	G-protein coupled receptor activity|G-protein coupled serotonin receptor activity|GTPase activator activity|phospholipase C-activating G-protein coupled receptor signaling pathway|nucleoplasm|activation of phospholipase C activity|cytoplasm|protein kinase C-activating G-protein coupled receptor signaling pathway|phospholipase C-activating serotonin receptor signaling pathway|serotonin receptor si…	mmu04020,mmu04080,mmu04540,mmu04726,mmu04750	Calcium signaling pathway|Neuroactive ligand-receptor interaction|Gap junction|Serotonergic synapse|Inflammatory mediator regulation of TRP channels
Htr6	4.77661799310616	1.32232765456547	9.09448091628201	6.87763043061408	2.78191159474735	0.00482342032905786	0.109086281706299	Up	0	0.0270513032888181	0.0294897298553316	0	0.0479036352691097	0.171673674740862	0.153030302635104	0.111045933978072	0.112048401530081	GeneID:15565,Genbank:XM_011250196.2,MGI:MGI:1196627	5-hydroxytryptamine (serotonin) receptor 6		GO:0032008,GO:0014053,GO:0004993,GO:0014054,GO:0033603,GO:0014058,GO:0005515,GO:0060291,GO:0005886,GO:0005887,GO:0005929,GO:0007165,GO:0016020,GO:0007186,GO:0016021,GO:0007187,GO:0021795,GO:0030425,GO:0007268,GO:0004871,GO:0007612,GO:0004930,GO:0030594,GO:0014050	positive regulation of TOR signaling|negative regulation of gamma-aminobutyric acid secretion|G-protein coupled serotonin receptor activity|positive regulation of gamma-aminobutyric acid secretion|positive regulation of dopamine secretion|negative regulation of acetylcholine secretion, neurotransmission|protein binding|long-term synaptic potentiation|plasma membrane|integral component of plasma m…	mmu04020,mmu04024,mmu04080,mmu04726	Calcium signaling pathway|cAMP signaling pathway|Neuroactive ligand-receptor interaction|Serotonergic synapse
Hunk	273.267992596549	353.743966962878	172.673024638638	0.488129949243089	-1.03466282379712	7.23667098585614e-08	1.58143058242721e-05	Down	3.79189806497684	3.74701298833071	3.32936879477197	3.44757492511022	3.36313531110048	1.0315260471741	1.80674599002942	1.82611826040284	2.03496326048769	GeneID:26559,Genbank:NM_015755.2,MGI:MGI:1347352	hormonally upregulated Neu-associated kinase		GO:0005524,GO:0005622,GO:0005634,GO:0005737,GO:0006468,GO:0016301,GO:0016310,GO:0016740,GO:0035556,GO:0000166,GO:0004672,GO:0004674	ATP binding|intracellular|nucleus|cytoplasm|protein phosphorylation|kinase activity|phosphorylation|transferase activity|intracellular signal transduction|nucleotide binding|protein kinase activity|protein serine/threonine kinase activity
Icos	145.238811198165	93.0213404147911	210.510649677382	2.26303608116906	1.17825958668554	0.0223786948845542	0.283342673885568	Up	1.49409605335186	1.91684139151676	1.05114572299888	0.99012745890976	0.864035931823935	4.27607917639634	2.30746993598326	2.60244778758566	1.56731580582175	GeneID:54167,Genbank:XM_006496138.1,MGI:MGI:1858745	inducible T cell co-stimulator		GO:0009897,GO:0016020,GO:0016021,GO:0031295,GO:0098609,GO:0002517,GO:0005515,GO:0005887	external side of plasma membrane|membrane|integral component of membrane|T cell costimulation|cell-cell adhesion|T cell tolerance induction|protein binding|integral component of plasma membrane	mmu04514,mmu04660,mmu04672,mmu05340	Cell adhesion molecules (CAMs)|T cell receptor signaling pathway|Intestinal immune network for IgA production|Primary immunodeficiency
Ifi204	1381.71247402704	678.966541010828	2260.14489029731	3.32880157383377	1.73500287559145	0.0457625333251869	0.408185644456725	Up	19.9665950221691	4.41336594048886	23.4991010149836	17.5647549749338	15.6548858102024	93.3866539505769	15.4114736504963	67.4112442691141	24.1563383255459	GeneID:15951,Genbank:XM_006496675.3,MGI:MGI:96429	interferon activated gene 204		GO:0048839,GO:0007275,GO:0003690,GO:0008134,GO:0016607,GO:0003712,GO:0005515,GO:0005634,GO:0005654,GO:0005730,GO:0035457,GO:0035458,GO:0005737,GO:0042405,GO:0005829,GO:0042771,GO:0006351,GO:0000978,GO:0042802,GO:0006355,GO:0001047,GO:0045669,GO:0006357,GO:0001078	inner ear development|multicellular organism development|double-stranded DNA binding|transcription factor binding|nuclear speck|transcription cofactor activity|protein binding|nucleus|nucleoplasm|nucleolus|cellular response to interferon-alpha|cellular response to interferon-beta|cytoplasm|nuclear inclusion body|cytosol|intrinsic apoptotic signaling pathway in response to DNA damage by p53 class …	mmu04621	NOD-like receptor signaling pathway
Ifi205	857.196811379173	374.524195535542	1460.53758118371	3.89971488783321	1.96336865091203	0.0364511679590822	0.366085982525932	Up	14.5163254936456	4.64760844631972	18.1382406462792	12.2256903636822	18.2893089811284	93.2034792781735	12.736871158876	67.047265039444	23.0641973835928	GeneID:226695,Genbank:NM_172648.3,MGI:MGI:101847	interferon activated gene 205		GO:0003690,GO:0005634,GO:0005730,GO:0005829,GO:0006351,GO:0006355,GO:0008134,GO:0035458,GO:0042802,GO:0000978,GO:0001047,GO:0001078	double-stranded DNA binding|nucleus|nucleolus|cytosol|transcription, DNA-templated|regulation of transcription, DNA-templated|transcription factor binding|cellular response to interferon-beta|identical protein binding|RNA polymerase II proximal promoter sequence-specific DNA binding|core promoter binding|transcriptional repressor activity, RNA polymerase II proximal promoter sequence-specific DNA…
Ifi27l2a	2885.82489294516	1507.60988256291	4608.59365592298	3.05688740119457	1.61206341230667	2.33998325848228e-07	4.24426163423516e-05	Up	105.094555646309	62.1461569003945	118.404855568431	117.322690695478	95.4845674912669	239.509662141607	349.286418406191	390.53252440481	195.120027756525	GeneID:76933,Genbank:NM_001281830.1,MGI:MGI:1924183	interferon, alpha-inducible protein 27 like 2A		GO:0006919,GO:0007568,GO:0009615,GO:0016020,GO:0016021,GO:0097190,GO:0003674,GO:0005575,GO:0005739	activation of cysteine-type endopeptidase activity involved in apoptotic process|aging|response to virus|membrane|integral component of membrane|apoptotic signaling pathway|molecular_function|cellular_component|mitochondrion
Ifi27l2b	7.20083173747584	2.39485611565556	13.2083012647512	5.51527967730771	2.46343404607674	0.00180738224090366	0.0550963009840514	Up	0.102940442368989	0.134468025541053	0.195452110879731	0.14148906587709	0.0529159737875517	0.853364432512311	0.450779845131406	0.630849034284141	0.689589361626835	GeneID:217845,Genbank:NM_145449.2,MGI:MGI:1916390	interferon, alpha-inducible protein 27 like 2B		GO:0006919,GO:0008150,GO:0016020,GO:0016021,GO:0097190,GO:0003674,GO:0005575,GO:0005739	activation of cysteine-type endopeptidase activity involved in apoptotic process|biological_process|membrane|integral component of membrane|apoptotic signaling pathway|molecular_function|cellular_component|mitochondrion
Ifna6	4.26751148136696	1.10765522535722	8.21733180137914	7.41867289862608	2.89116113107666	0.0455625460443543	0.407930537166788	Up	0.100682976527564	0	0.0955829401889914	0.369029961293462	0	1.5580138937447	0	1.23402925127512	0.311292363649361	GeneID:15969,Genbank:NM_206871.1,MGI:MGI:107662	interferon alpha 6		GO:0045087,GO:0005125,GO:0051607,GO:0005126,GO:0005132,GO:0005576,GO:0005615,GO:0006952,GO:0006959,GO:0019221,GO:0030183,GO:0033141,GO:0002250,GO:0042100,GO:0002286,GO:0043330,GO:0002323	innate immune response|cytokine activity|defense response to virus|cytokine receptor binding|type I interferon receptor binding|extracellular region|extracellular space|defense response|humoral immune response|cytokine-mediated signaling pathway|B cell differentiation|positive regulation of peptidyl-serine phosphorylation of STAT protein|adaptive immune response|B cell proliferation|T cell activa…	mmu04630,mmu04151,mmu04060,mmu04217,mmu04620,mmu04621,mmu04622,mmu04623,mmu04650,mmu05200,mmu05320,mmu05152,mmu05162,mmu05164,mmu05161,mmu05160,mmu05168,mmu05167,mmu05165	Jak-STAT signaling pathway|PI3K-Akt signaling pathway|Cytokine-cytokine receptor interaction|Necroptosis|Toll-like receptor signaling pathway|NOD-like receptor signaling pathway|RIG-I-like receptor signaling pathway|Cytosolic DNA-sensing pathway|Natural killer cell mediated cytotoxicity|Pathways in cancer|Autoimmune thyroid disease|Tuberculosis|Measles|Influenza A|Hepatitis B|Hepatitis C|Herpes s…
Igf2bp3	7.96895632305196	13.4332726002331	1.1385609765756	0.0847567834330887	-3.56052735210223	7.95529644276438e-05	0.00526617397368103	Down	0.120228973367413	0.0698006743381165	0.180719839777719	0.128529115359717	0.18540914698257	0.0221485414862949	0	0.0204666164230336	0	GeneID:140488,Genbank:NM_023670.3,MGI:MGI:1890359	insulin-like growth factor 2 mRNA binding protein 3		GO:0005515,GO:0005634,GO:0005737,GO:0005829,GO:0006417,GO:0048027,GO:0051028,GO:0003676,GO:0003723,GO:0003730	protein binding|nucleus|cytoplasm|cytosol|regulation of translation|mRNA 5'-UTR binding|mRNA transport|nucleic acid binding|RNA binding|mRNA 3'-UTR binding
Igsf10	618.086755163941	810.306116019636	377.812554094323	0.466259042879009	-1.10079638884348	5.62444748948491e-06	0.000622050174172423	Down	5.61265874675759	4.07878958413967	4.77914700944957	4.3019514824818	4.16903707992678	0.571804625565339	2.4054317302995	2.87485635886377	2.52817555008045	GeneID:242050,Genbank:NM_001162884.1,MGI:MGI:1923481	immunoglobulin superfamily, member 10		GO:0042246,GO:2001222,GO:0001503,GO:0003674,GO:0005576	tissue regeneration|regulation of neuron migration|ossification|molecular_function|extracellular region
Il10	23.8099374383123	8.41416059336534	43.0546584944961	5.11692854168307	2.35527808613683	1.55499639934211e-07	3.03826903736835e-05	Up	0.615199198078072	0.382674447366703	0.292018324160854	0.322124162231659	0.271062683490598	1.79711841058169	2.11669785625448	2.51341332954963	0.951038691394296	GeneID:16153,Genbank:NM_010548.2,MGI:MGI:96537	interleukin 10		GO:0005141,GO:0005576,GO:0005615,GO:0006954,GO:0006955,GO:0042832,GO:0008285,GO:0043032,GO:0010468,GO:0043066,GO:0030886,GO:0044130,GO:0045019,GO:0045348,GO:0045787,GO:1903034,GO:0045893,GO:1903208,GO:0045944,GO:1903672,GO:0050715,GO:1904057,GO:1904706,GO:2000352,GO:0001818,GO:0001938,GO:0002237,GO:0002740,GO:0002875,GO:0002904,GO:0005125,GO:0030889,GO:0032689,GO:0032695,GO:0032715,GO:0032720,GO:…	interleukin-10 receptor binding|extracellular region|extracellular space|inflammatory response|immune response|defense response to protozoan|negative regulation of cell proliferation|positive regulation of macrophage activation|regulation of gene expression|negative regulation of apoptotic process|negative regulation of myeloid dendritic cell activation|negative regulation of growth of symbiont i…	mmu04630,mmu04068,mmu04060,mmu04625,mmu04660,mmu04672,mmu05310,mmu05322,mmu05320,mmu05321,mmu05330,mmu05133,mmu05150,mmu05152,mmu05169,mmu05146,mmu05144,mmu05145,mmu05140,mmu05142,mmu05143	Jak-STAT signaling pathway|FoxO signaling pathway|Cytokine-cytokine receptor interaction|C-type lectin receptor signaling pathway|T cell receptor signaling pathway|Intestinal immune network for IgA production|Asthma|Systemic lupus erythematosus|Autoimmune thyroid disease|Inflammatiory bowel disease (IBD)|Allograft rejection|Pertussis|Staphylococcus aureus infection|Tuberculosis|Epstein-Barr virus…
Il17f	7.89783054410791	0.964254155684658	16.564801029637	17.1788743994319	4.10256360566192	2.92554165000447e-05	0.00245664233554542	Up	0.0586203234123714	0	0.0556509457688714	0	0.0301334580046579	0.809926236168903	0.256700473606495	0.38917929655893	0.392692614000981	GeneID:257630,Genbank:NM_145856.2,MGI:MGI:2676631	interleukin 17F		GO:0045944,GO:0005615,GO:0051216,GO:0006954,GO:1900017,GO:0016525,GO:0017015,GO:0019955,GO:0042089,GO:0042109,GO:0042803,GO:2000778,GO:0045076,GO:0045408,GO:0045414,GO:0005125,GO:0045423,GO:0005126,GO:0005576	positive regulation of transcription by RNA polymerase II|extracellular space|cartilage development|inflammatory response|positive regulation of cytokine production involved in inflammatory response|negative regulation of angiogenesis|regulation of transforming growth factor beta receptor signaling pathway|cytokine binding|cytokine biosynthetic process|lymphotoxin A biosynthetic process|protein h…	mmu04060,mmu04659,mmu04657,mmu05321	Cytokine-cytokine receptor interaction|Th17 cell differentiation|IL-17 signaling pathway|Inflammatiory bowel disease (IBD)
Il1b	1430.68582484311	707.992848588517	2334.05204516136	3.29671697929523	1.72103003802638	0.0199825032344878	0.265897402414799	Up	19.7729650616128	13.499719388234	15.0459175249517	13.6284563151652	16.1824524447621	90.8725120215754	35.1283009272689	35.1875492304941	30.9469533412653	GeneID:16176,Genbank:XM_006498795.3,MGI:MGI:96543	interleukin 1 beta		GO:0070374,GO:0070487,GO:0071310,GO:0071407,GO:0005149,GO:0071639,GO:0005178,GO:0090023,GO:0005576,GO:0097192,GO:0005615,GO:1900745,GO:1901224,GO:0005737,GO:1903140,GO:0005764,GO:0010829,GO:0006954,GO:0010942,GO:0006955,GO:0014050,GO:0007204,GO:0019221,GO:0019904,GO:0030141,GO:0032725,GO:0030213,GO:0032729,GO:0030335,GO:0032755,GO:0030593,GO:0032757,GO:0032874,GO:0033092,GO:0000122,GO:0043407,GO:…	positive regulation of ERK1 and ERK2 cascade|monocyte aggregation|cellular response to organic substance|cellular response to organic cyclic compound|interleukin-1 receptor binding|positive regulation of monocyte chemotactic protein-1 production|integrin binding|positive regulation of neutrophil chemotaxis|extracellular region|extrinsic apoptotic signaling pathway in absence of ligand|extracellul…	mmu04010,mmu04064,mmu04668,mmu04060,mmu04217,mmu04640,mmu04620,mmu04621,mmu04623,mmu04625,mmu04659,mmu04657,mmu04750,mmu04380,mmu05323,mmu05321,mmu05332,mmu05010,mmu05020,mmu05418,mmu04940,mmu04932,mmu04933,mmu05132,mmu05133,mmu05134,mmu05152,mmu05162,mmu05164,mmu05168,mmu05146,mmu05144,mmu05140,mmu05142,mmu05143,mmu01523	MAPK signaling pathway|NF-kappa B signaling pathway|TNF signaling pathway|Cytokine-cytokine receptor interaction|Necroptosis|Hematopoietic cell lineage|Toll-like receptor signaling pathway|NOD-like receptor signaling pathway|Cytosolic DNA-sensing pathway|C-type lectin receptor signaling pathway|Th17 cell differentiation|IL-17 signaling pathway|Inflammatory mediator regulation of TRP channels|Oste…
Il20rb	126.905885308988	87.2490585851476	176.476918713789	2.02267991856396	1.01626803693229	0.0011105805283497	0.0402070052359419	Up	2.6865046037137	1.89582913061041	2.08870710703547	1.78260235540062	1.83337406357153	5.401312435163	3.42280247116651	3.73744533124284	3.19834688398415	GeneID:213208,Genbank:NM_001033543.3,MGI:MGI:2143266	interleukin 20 receptor beta		GO:0004896,GO:0004920,GO:0005886,GO:0016021,GO:0019221,GO:0032689,GO:0032703,GO:0032733,GO:0032753,GO:0042015,GO:0042130,GO:0001808,GO:0048873,GO:0002437,GO:0050863,GO:0002765	cytokine receptor activity|interleukin-10 receptor activity|plasma membrane|integral component of membrane|cytokine-mediated signaling pathway|negative regulation of interferon-gamma production|negative regulation of interleukin-2 production|positive regulation of interleukin-10 production|positive regulation of interleukin-4 production|interleukin-20 binding|negative regulation of T cell prolife…	mmu04630,mmu04060	Jak-STAT signaling pathway|Cytokine-cytokine receptor interaction
Il22	4.27910432595128	0	9.62798473339038	Inf	Inf	0.0460131024759034	0.408709918074405	Up	0	0	0	0	0	1.20560598920721	0.137779475691206	0.128544713674492	0	GeneID:50929,Genbank:XM_006513865.3,MGI:MGI:1355307	interleukin 22		GO:0005576,GO:0005615,GO:0030890,GO:0042509,GO:0045582,GO:0045944,GO:0050728,GO:0072593,GO:0002360,GO:0005125,GO:0005515	extracellular region|extracellular space|positive regulation of B cell proliferation|regulation of tyrosine phosphorylation of STAT protein|positive regulation of T cell differentiation|positive regulation of transcription by RNA polymerase II|negative regulation of inflammatory response|reactive oxygen species metabolic process|T cell lineage commitment|cytokine activity|protein binding	mmu04630,mmu04060,mmu04659,mmu05321	Jak-STAT signaling pathway|Cytokine-cytokine receptor interaction|Th17 cell differentiation|Inflammatiory bowel disease (IBD)
Il6	362.36489395914	109.929759722632	677.908811754775	6.16674514221839	2.62450922418924	0.000877972628719233	0.0340999304918832	Up	5.73389992529459	1.09503248961638	6.82819058265091	4.70100831498727	9.7732232568972	48.9232358271154	14.0411896874438	49.2665359059683	17.9872967006156	GeneID:16193,Genbank:NM_031168.2,MGI:MGI:96559	interleukin 6		GO:0005138,GO:0005515,GO:0005576,GO:0005615,GO:0010628,GO:0005737,GO:0005896,GO:0010976,GO:0006469,GO:0019221,GO:0031018,GO:0031175,GO:0032722,GO:0043066,GO:0032755,GO:0043154,GO:0032966,GO:0043410,GO:0033138,GO:0045079,GO:0045188,GO:0045429,GO:0001781,GO:0046427,GO:0045454,GO:0046716,GO:0045630,GO:0046888,GO:0045666,GO:0002262,GO:0048635,GO:0002384,GO:0048661,GO:0002675,GO:0050679,GO:0005102,GO:…	interleukin-6 receptor binding|protein binding|extracellular region|extracellular space|positive regulation of gene expression|cytoplasm|interleukin-6 receptor complex|positive regulation of neuron projection development|negative regulation of protein kinase activity|cytokine-mediated signaling pathway|endocrine pancreas development|neuron projection development|positive regulation of chemokine p…	mmu04630,mmu04668,mmu04066,mmu04068,mmu04151,mmu04060,mmu04218,mmu04640,mmu04620,mmu04621,mmu04623,mmu04625,mmu04659,mmu04657,mmu04672,mmu05200,mmu05202,mmu05323,mmu05321,mmu05332,mmu05020,mmu05410,mmu04932,mmu04931,mmu04933,mmu05132,mmu05133,mmu05134,mmu05152,mmu05166,mmu05162,mmu05164,mmu05161,mmu05168,mmu05167,mmu05146,mmu05144,mmu05142,mmu05143,mmu01521,mmu01523	Jak-STAT signaling pathway|TNF signaling pathway|HIF-1 signaling pathway|FoxO signaling pathway|PI3K-Akt signaling pathway|Cytokine-cytokine receptor interaction|Cellular senescence|Hematopoietic cell lineage|Toll-like receptor signaling pathway|NOD-like receptor signaling pathway|Cytosolic DNA-sensing pathway|C-type lectin receptor signaling pathway|Th17 cell differentiation|IL-17 signaling path…
Insl6	11.2370986535387	6.33881310736263	17.3599555862587	2.73867604111799	1.45347861926916	0.0168861610099657	0.239150422483476	Up	0.695627837826807	0.454338934782649	0.660391223123941	0.637415387688707	0.357583701655274	1.82611368714882	1.52308947673187	1.50981609152221	0.98575915155631	GeneID:27356,Genbank:NM_013754.1,MGI:MGI:1351595	insulin-like 6		GO:0007286,GO:0008584,GO:0009566,GO:0030317,GO:0043066,GO:0005179,GO:0005576,GO:0007283	spermatid development|male gonad development|fertilization|flagellated sperm motility|negative regulation of apoptotic process|hormone activity|extracellular region|spermatogenesis
Insrr	36.1906614771389	23.5416530458652	52.001922016231	2.20893247873962	1.14334931997145	0.0419248501585015	0.393795585463485	Up	0.313307530497108	0.0846753662339651	0.379488744086188	0.217791590484752	0.299893710631446	0.8717319024139	0.342996194755366	0.606909152664956	0.32289550521611	GeneID:23920,Genbank:XM_006501451.1,MGI:MGI:1346037	insulin receptor-related receptor		GO:0005010,GO:0005520,GO:0005524,GO:0005737,GO:0005887,GO:0006468,GO:0031994,GO:0007169,GO:0033674,GO:0007275,GO:0043066,GO:0009968,GO:0043235,GO:0043410,GO:0043548,GO:0043560,GO:0046777,GO:0000166,GO:0004672,GO:0004709,GO:0004713,GO:0004714,GO:0004871,GO:0004888,GO:0016020,GO:0016021,GO:0016301,GO:0016310,GO:0016740,GO:0030154,GO:0030238,GO:0070374,GO:0030424,GO:0071333,GO:0031434,GO:0071469,GO:…	insulin-like growth factor-activated receptor activity|insulin-like growth factor binding|ATP binding|cytoplasm|integral component of plasma membrane|protein phosphorylation|insulin-like growth factor I binding|transmembrane receptor protein tyrosine kinase signaling pathway|positive regulation of kinase activity|multicellular organism development|negative regulation of apoptotic process|negative…	mmu04810,mmu05215	Regulation of actin cytoskeleton|Prostate cancer
Isg15	3760.13738154327	2038.73752643952	5911.88720042297	2.89977847749121	1.53594269278098	0.046477941297603	0.410598666015324	Up	126.620829052046	12.7587507743858	261.096938642445	181.619120533803	205.177838654144	668.652045537921	75.3763080821126	670.90954733594	292.911290748161	GeneID:100038882,Genbank:NM_015783.3,MGI:MGI:1855694	ISG15 ubiquitin-like modifier		GO:0070628,GO:0032020,GO:0005737,GO:0032649,GO:0034340,GO:0016567,GO:0019941,GO:0030501,GO:0042742,GO:0031386,GO:0045071,GO:0031397,GO:0045648,GO:0031625,GO:0005515,GO:0051607,GO:0005576,GO:0005634	proteasome binding|ISG15-protein conjugation|cytoplasm|regulation of interferon-gamma production|response to type I interferon|protein ubiquitination|modification-dependent protein catabolic process|positive regulation of bone mineralization|defense response to bacterium|protein tag|negative regulation of viral genome replication|negative regulation of protein ubiquitination|positive regulation o…	mmu04622,mmu05165	RIG-I-like receptor signaling pathway|Human papillomavirus infection
Islr2	16.0511859004517	6.77919224906321	27.6411779646874	4.07735567146765	2.02763380992474	0.0281382918408217	0.320754539497906	Up	0.128339835901703	0.0651958590724264	0.0609194288942137	0.0489999715657085	0.0659723937082968	0.56742532523368	0.222460189599069	0.163854983513515	0.165334184942355	GeneID:320563,Genbank:NM_001161541.1,MGI:MGI:2444277	immunoglobulin superfamily containing leucine-rich repeat 2		GO:0007399,GO:0009986,GO:0016020,GO:0016021,GO:0045773,GO:0005515,GO:0005886,GO:0007275	nervous system development|cell surface|membrane|integral component of membrane|positive regulation of axon extension|protein binding|plasma membrane|multicellular organism development
Jchain	3348.64178650502	1222.20603716012	6006.68647318615	4.91462674095695	2.29708185005131	0.000501227569768499	0.0226150887076145	Up	62.9043479610464	20.4474135254227	19.5431189507254	47.4331660048847	19.5080451890193	94.9992459691361	198.495259332909	273.756943429578	79.1233511182591	GeneID:16069,Genbank:NM_152839.3,MGI:MGI:96493	immunoglobulin joining chain		GO:0071756,GO:0042803,GO:0003823,GO:0042834,GO:0005576,GO:0045087,GO:0005615,GO:0006959,GO:0019731,GO:0019862,GO:0060267,GO:0030674,GO:0071748,GO:0031210,GO:0071750,GO:0032461,GO:0034987,GO:0002250,GO:0071751,GO:0003094,GO:0071752,GO:0003697	pentameric IgM immunoglobulin complex|protein homodimerization activity|antigen binding|peptidoglycan binding|extracellular region|innate immune response|extracellular space|humoral immune response|antibacterial humoral response|IgA binding|positive regulation of respiratory burst|protein binding, bridging|monomeric IgA immunoglobulin complex|phosphatidylcholine binding|dimeric IgA immunoglobulin…
Jmjd7	78.8884569060275	122.711400522135	24.109777385893	0.196475447947837	-2.3475790538384	4.58483513590207e-16	4.89174939382305e-13	Down	4.97954851372769	5.42052959068236	5.75156347254365	5.01912767312366	4.73546312061919	0.68799807827276	0.863139101510199	1.1019711679861	1.28298371135311	GeneID:433466,Genbank:NM_001114637.1,MGI:MGI:3845785	jumonji domain containing 7		GO:0003674,GO:0005575,GO:0008150	molecular_function|cellular_component|biological_process
Kcnd2	20.3473202573636	13.6870851283012	28.6726141686915	2.09486635758583	1.0668582098444	0.03865670892552	0.378798155856878	Up	0.189361955413699	0.13192419575739	0.155800613022531	0.2197863220858	0.18170223291326	0.125583107204297	0.663378170683922	0.30945740133164	0.351282407725742	GeneID:16508,Genbank:NM_019697.3,MGI:MGI:102663	potassium voltage-gated channel, Shal-related family, member 2		GO:0005267,GO:0005515,GO:0005886,GO:0005887,GO:0005901,GO:0006811,GO:0006813,GO:0030425,GO:0008076,GO:0031226,GO:0032809,GO:0034220,GO:0034705,GO:0034765,GO:0045475,GO:0042383,GO:0046872,GO:0042995,GO:0046982,GO:0043005,GO:0051260,GO:0051291,GO:0055085,GO:0060078,GO:0001508,GO:0071456,GO:0071805,GO:0005216,GO:0005244,GO:0005249,GO:0005250,GO:0014069,GO:0016020,GO:0016021,GO:0019228,GO:0019233,GO:…	potassium channel activity|protein binding|plasma membrane|integral component of plasma membrane|caveola|ion transport|potassium ion transport|dendrite|voltage-gated potassium channel complex|intrinsic component of plasma membrane|neuronal cell body membrane|ion transmembrane transport|potassium channel complex|regulation of ion transmembrane transport|locomotor rhythm|sarcolemma|metal ion bindin…	mmu04726	Serotonergic synapse
Kcnf1	15.3823992878949	20.1511084510559	9.42151283394371	0.467543155594998	-1.09682855878678	0.0456729665306975	0.408052332930163	Down	0.335539842426378	0.114794343513678	0.318543271124724	0.263537788186185	0.197122775604494	0.0794739062226959	0.144310263116953	0.122397973346352	0.0988023371783313	GeneID:382571,Genbank:NM_201531.3,MGI:MGI:2687399	potassium voltage-gated channel, subfamily F, member 1		GO:0005267,GO:0006811,GO:0006813,GO:0008076,GO:0016020,GO:0016021,GO:0034765,GO:0051260,GO:0055085,GO:0071805,GO:0005216,GO:0005244,GO:0005249	potassium channel activity|ion transport|potassium ion transport|voltage-gated potassium channel complex|membrane|integral component of membrane|regulation of ion transmembrane transport|protein homooligomerization|transmembrane transport|potassium ion transmembrane transport|ion channel activity|voltage-gated ion channel activity|voltage-gated potassium channel activity
Kirrel3	13.2880034898725	18.2005597359842	7.14730818223281	0.392697163488983	-1.34851091764994	0.0234195370642937	0.289165121356133	Down	0.22440561412383	0.212416196982707	0.166725767823708	0.16986545736179	0.130400720851847	0.0323529868157507	0.0427252233357292	0.109619225398036	0.0904981200000692	GeneID:67703,Genbank:XM_006510557.3,MGI:MGI:1914953	kin of IRRE like 3 (Drosophila)		GO:0042995,GO:0005576,GO:0043198,GO:0005886,GO:0048812,GO:0007155,GO:0007156,GO:0007416,GO:0016020,GO:0016021,GO:0072102,GO:0021740,GO:0021766,GO:0030097,GO:0030165,GO:0001764,GO:0030424,GO:0002121,GO:0030425,GO:0005515	cell projection|extracellular region|dendritic shaft|plasma membrane|neuron projection morphogenesis|cell adhesion|homophilic cell adhesion via plasma membrane adhesion molecules|synapse assembly|membrane|integral component of membrane|glomerulus morphogenesis|principal sensory nucleus of trigeminal nerve development|hippocampus development|hemopoiesis|PDZ domain binding|neuron migration|axon|int…
Klra7	57.6863369160283	35.166861022898	85.8356817824411	2.44081158470616	1.28736093243926	0.00121299395886055	0.042720940632646	Up	1.48340669778899	1.53403614490426	1.2762407118934	1.23183870359066	2.76419711214941	5.02138565108348	2.13146406982065	4.35598370603576	3.82200640344934	GeneID:16638,Genbank:NM_014194.5,MGI:MGI:101901	killer cell lectin-like receptor, subfamily A, member 7		GO:0016020,GO:0016021,GO:0030246,GO:0005886,GO:0007155,GO:0009897	membrane|integral component of membrane|carbohydrate binding|plasma membrane|cell adhesion|external side of plasma membrane	mmu04650,mmu05332	Natural killer cell mediated cytotoxicity|Graft-versus-host disease
Krt83	6.06761722484675	2.79821217479991	10.1543735374053	3.62887904957792	1.85952397263923	0.0258640614306752	0.30701724229685	Up	0.130652923439298	0.142223343272884	0.0620173886257543	0.0299298631100275	0.100742135639932	0.397135828676285	0.250308529542589	0.266893065159104	0.370290859434926	GeneID:100126226,Genbank:NM_001201323.1,MGI:MGI:3690448	keratin 83		GO:0003674,GO:0007568,GO:0042633	molecular_function|aging|hair cycle
L1td1	8.76788571601281	4.77793872455211	13.7553194553387	2.87892337016694	1.52552938843193	0.0221518140606288	0.282552463735362	Up	0.0585206967580336	0.169875196553676	0.0555563656434994	0.0893724838278694	0.10027415155187	0.0862453063450013	0.448462358674026	0.17931594320874	0.361869437009114	GeneID:381591,Genbank:NM_001081202.1,MGI:MGI:3578435	LINE-1 type transposase domain containing 1		GO:0003727,GO:0032197	single-stranded RNA binding|transposition, RNA-mediated
L3mbtl1	14.6803906752743	9.95794943957477	20.5834422198988	2.0670362251586	1.04756367245891	0.037635077808665	0.374937746347235	Up	0.0469463433545178	0.00908512685440673	0.064376439447412	0.0525772099915926	0.0911672680551756	0.0980156505985024	0.0742371143335272	0.143850437625917	0.102141922629903	GeneID:241764,Genbank:XM_011239551.2,MGI:MGI:2676663	l(3)mbt-like (Drosophila)	zf-C2HC	GO:0040029,GO:0003700,GO:0042393,GO:0005634,GO:0042802,GO:0005654,GO:0005886,GO:0006325,GO:0006351,GO:0006355,GO:0045652,GO:0007088,GO:0045892,GO:0008270,GO:0046872,GO:0031491,GO:0031493,GO:0000785,GO:0032093,GO:0000793,GO:0035064,GO:0003682	regulation of gene expression, epigenetic|DNA binding transcription factor activity|histone binding|nucleus|identical protein binding|nucleoplasm|plasma membrane|chromatin organization|transcription, DNA-templated|regulation of transcription, DNA-templated|regulation of megakaryocyte differentiation|regulation of mitotic nuclear division|negative regulation of transcription, DNA-templated|zinc io…
LOC101055758	30.4080984860967	11.5806689994399	53.9423853444178	4.65796797637744	2.21970072102575	0.000204918343444445	0.0110949519802846	Up	0.121159669149989	0.0468940021825864	0.191703996860398	0.197370000410296	0.235285546127854	0.833279774275842	0.353708323238225	1.1000026166656	0.513343963512786	GeneID:101055758,Genbank:XM_017313618.1	component of Sp100-rs-like
LOC101056073	11.1113840596858	0.195040397630205	24.7568136372552	126.931722545982	6.9879088597451	0.00463130253881391	0.106063845263897	Up	0.0206808276110672	0	0	0	0	0.754343406469441	0	1.18288930032137	0	GeneID:101056073,Genbank:NM_001324553.1	zinc finger protein 501-like		GO:0006355,GO:0003700,GO:0005575,GO:0005634	regulation of transcription, DNA-templated|DNA binding transcription factor activity|cellular_component|nucleus
LOC108167347	21.7122887778557	10.1202103972157	36.2023867536557	3.57723657243487	1.83884553085557	0.0015962658453118	0.0507948594776587	Up	0.306426450301282	0.114364491592886	0.581809201150383	0.842350998604642	0.405043323385264	1.30640916556233	1.19808239731483	2.68267228538069	0.992526376853035	GeneID:108167347,Genbank:XM_017313661.1	component of Sp100-rs-like
LOC108167415	2.56648176509847	0.376765501829663	5.30362709418447	14.0767322603285	3.8152405638792	0.0123751334440153	0.202034356802475	Up	0.0296738865670691	0	0	0.0271906770859971	0	0.229593567589059	0.194914501288076	0.0606167419188916	0.12232791953129	GeneID:108167415,Genbank:XM_017312419.1	uncharacterized LOC108167415
LOC108167806	9.60477001565624	5.24929454818263	15.0491143499982	2.86688319961173	1.5194831285849	0.0193977196967842	0.261199584157589	Up	0.181283879217049	0.0676587763891129	0.221272781213685	0.142382949867288	0.079875420721733	0.400752671224945	0.510331198769592	0.343868710587719	0.266902297352791	GeneID:108167806,Genbank:XM_017314177.1	uncharacterized LOC108167806
LOC108167809	12.960160902033	4.18673523649115	23.9269429839602	5.7149405521074	2.51473849133111	1.9753507139754e-05	0.00175631917892578	Up	0.0823769807952798	0.239125755148763	0.0521361491939953	0.125805668622771	0.0846908767078279	0.607018400160272	0.811646365890011	0.560922386943236	0.594285421512416	GeneID:108167809,Genbank:XM_017314178.1	uncharacterized LOC108167809
LOC108168045	21.9921156761263	0.374077147070611	49.0146638374459	131.028222978277	7.03373378600559	4.29846130731853e-24	1.29942485320239e-20	Up	0	0.015117145440439	0	0	0.0178467364709982	0.844243981832103	0.798170755728363	0.904245572055044	0.769285726259915	GeneID:108168045,Genbank:XM_017315656.1	endogenous retrovirus group K member 25 Pol protein-like
LOC108168162	225.072954792451	89.0176923867645	395.142032799558	4.4389157054616	2.15020731229734	0.0312114729825936	0.339600298115347	Up	0.622205384280674	1.06775444813397	0.764419687480837	1.22411803965409	4.59066321066368	14.0176537028083	6.59127170315607	3.90651319899035	2.86674855299539	GeneID:108168162,Genbank:XM_017316278.1	leucine-rich repeat extensin-like protein 3
LOC108169093	10.6130373329712	4.28092460540374	18.5281782424305	4.32807861625095	2.11372670485911	0.000810349285436665	0.0321621779852303	Up	0.0168346425992114	0.117283151249261	0.0958913627006016	0.0154258637384331	0.12115258885651	0.29772213701026	0.368597482635317	0.343891988475026	0.208197884752286	GeneID:108169093,Genbank:XM_017321253.1	MLV-related proviral Env polyprotein-like
Lhx2	6.86299265594806	1.76725369648877	13.2326663552722	7.48770048214539	2.90452272637886	0.00842086451234584	0.158277347694227	Up	0.0321328648492226	0	0	0.0294438798904358	0.0825886209030237	0.372928857545274	0.0351777384743504	0.262559415164919	0.132464835595473	GeneID:16870,Genbank:NM_001290646.1,MGI:MGI:96785	LIM homeobox protein 2	Homeobox	GO:0048675,GO:0030182,GO:0007420,GO:0001077,GO:0060041,GO:0043565,GO:0007498,GO:2000678,GO:0045199,GO:0009953,GO:0001843,GO:0045893,GO:0001942,GO:0003677,GO:0003682,GO:0005515,GO:0021537,GO:0005622,GO:0021772,GO:0005634,GO:0045944,GO:0021978,GO:0006351,GO:0006355,GO:0000978,GO:0046872,GO:0021987,GO:0007399,GO:0048646,GO:0022008,GO:0007411,GO:0001076	axon extension|neuron differentiation|brain development|transcriptional activator activity, RNA polymerase II proximal promoter sequence-specific DNA binding|retina development in camera-type eye|sequence-specific DNA binding|mesoderm development|negative regulation of transcription regulatory region DNA binding|maintenance of epithelial cell apical/basal polarity|dorsal/ventral pattern formation…
Lingo3	2.31909332275474	0.18571441092918	4.98581696253669	26.8466886203999	4.74667224620636	0.0263204256803951	0.310635207348052	Up	0	0	0.0104793760161041	0	0	0	0.145014289475337	0.0225491015332057	0.0568816590626838	GeneID:237403,Genbank:NM_001013758.2,MGI:MGI:3609246	leucine rich repeat and Ig domain containing 3		GO:0007409,GO:0008150,GO:0016020,GO:0016021,GO:0003674,GO:0005578,GO:0005615	axonogenesis|biological_process|membrane|integral component of membrane|molecular_function|proteinaceous extracellular matrix|extracellular space
Lipc	8.34372009357097	4.64742409190318	12.9640900956557	2.78952164452604	1.48001774562483	0.0325034981027576	0.346182295119094	Up	0.126547511842804	0.073468993496643	0.120137322839526	0.135283861223899	0.0433673728578612	0.233125405427227	0.253988184515651	0.236964455638092	0.347787131750848	GeneID:15450,Genbank:NM_001324473.1,MGI:MGI:96216	lipase, hepatic		GO:0006629,GO:0006631,GO:0006633,GO:0006641,GO:0006658,GO:0008201,GO:0008203,GO:0034371,GO:0008289,GO:0034372,GO:0008970,GO:0034374,GO:0009986,GO:0034375,GO:0034382,GO:0034383,GO:0035478,GO:0042632,GO:0043395,GO:0004622,GO:0004806,GO:0005515,GO:0005576,GO:0005615,GO:0005769,GO:0005770,GO:0005902,GO:0015012,GO:0016042,GO:0016298,GO:0016746,GO:0016787,GO:0019433,GO:0030169,GO:0046337,GO:0030301,GO:…	lipid metabolic process|fatty acid metabolic process|fatty acid biosynthetic process|triglyceride metabolic process|phosphatidylserine metabolic process|heparin binding|cholesterol metabolic process|chylomicron remodeling|lipid binding|very-low-density lipoprotein particle remodeling|phosphatidylcholine 1-acylhydrolase activity|low-density lipoprotein particle remodeling|cell surface|high-density…	mmu00561,mmu04979	Glycerolipid metabolism|Cholesterol metabolism
Lonrf2	15.3497524255869	22.3612885370643	6.58533228624008	0.294496995346434	-1.7636751800877	0.00187995366467713	0.0564483368908997	Down	0.21534445261055	0.223595867745538	0.133669893264732	0.182144965741614	0.187332780633373	0.00915477310098838	0.108807806463022	0.0422978708583981	0.0597516010468538	GeneID:381338,Genbank:XM_006496123.3,MGI:MGI:1920209	LON peptidase N-terminal domain and ring finger 2		GO:0031624,GO:0032436,GO:0061630,GO:0000209,GO:0005622,GO:0016567	ubiquitin conjugating enzyme binding|positive regulation of proteasomal ubiquitin-dependent protein catabolic process|ubiquitin protein ligase activity|protein polyubiquitination|intracellular|protein ubiquitination
Lrrc2	70.3771959461251	37.0037272734415	112.09403178698	3.02926326741772	1.59896696542051	0.0397447349342765	0.381162594323062	Up	0.433601802398747	0.475046071220464	0.743604058209263	0.563933184818427	0.417021207024247	0.633870420542697	3.414701273236	0.957177209891071	1.28295244194752	GeneID:74249,Genbank:NM_028838.2,MGI:MGI:1921499	leucine rich repeat containing 2		GO:0003674,GO:0005575,GO:1990830	molecular_function|cellular_component|cellular response to leukemia inhibitory factor
Lrrc4c	35.9671908827791	49.3296633205447	19.2641003355722	0.390517571757865	-1.35654062944563	0.000243697697385588	0.0128493861487785	Down	0.267635217817904	0.305401101132343	0.183987745286199	0.211412597428312	0.189760587836681	0.0510037973922557	0.116188079203133	0.103687430054072	0.0808454076214068	GeneID:241568,Genbank:XM_017318140.1,MGI:MGI:2442636	leucine rich repeat containing 4C		GO:0005886,GO:0006469,GO:0016020,GO:0016021,GO:0019221,GO:0030054,GO:0045202,GO:0045211,GO:0046426,GO:0050770,GO:0004860,GO:0005515,GO:0005737	plasma membrane|negative regulation of protein kinase activity|membrane|integral component of membrane|cytokine-mediated signaling pathway|cell junction|synapse|postsynaptic membrane|negative regulation of JAK-STAT cascade|regulation of axonogenesis|protein kinase inhibitor activity|protein binding|cytoplasm	mmu04514,mmu04360	Cell adhesion molecules (CAMs)|Axon guidance
Lsamp	18.722800765522	24.7262639826036	11.21847174417	0.45370670442016	-1.14016811634869	0.0255679534218283	0.305501672704296	Down	0.11333225776142	0.155092188570718	0.148578709923268	0.128574008519116	0.133160754048795	0	0.112255160559395	0.0496095077036029	0.0834289295091855	GeneID:268890,Genbank:XM_006522201.3,MGI:MGI:1261760	limbic system-associated membrane protein		GO:0016020,GO:0031225,GO:0035641,GO:0005829,GO:0005886,GO:0007155	membrane|anchored component of membrane|locomotory exploration behavior|cytosol|plasma membrane|cell adhesion
Lsmem1	30.6626746955229	9.17431384954906	57.5231257529901	6.27001939287455	2.648469905222	8.12961369401058e-06	0.00084744214472393	Up	0.331183080251427	0.206006936628571	0.359322512169663	0.433526541503037	0.875534702321651	1.04589320390352	4.09181189802143	2.17455690404004	3.55946008558667	GeneID:380755,Genbank:NM_001033437.2,MGI:MGI:2685735	leucine-rich single-pass membrane protein 1		GO:0016020,GO:0016021,GO:0003674,GO:0005829,GO:0008150	membrane|integral component of membrane|molecular_function|cytosol|biological_process
Ltbp2	2390.55521644474	3148.01295176881	1443.73304728964	0.458617251392957	-1.12463747038523	2.72013713672894e-13	1.64459491286632e-10	Down	26.4203289091753	28.7534147496855	21.8814522261611	22.2479792037026	23.1383853624705	8.0612075885411	10.1099705109297	12.0168673693006	13.1889768459192	GeneID:16997,Genbank:XM_006515502.3,MGI:MGI:99502	latent transforming growth factor beta binding protein 2		GO:0005615,GO:0008201,GO:0019838,GO:0031012,GO:0097435,GO:0005509,GO:0005576,GO:0005578	extracellular space|heparin binding|growth factor binding|extracellular matrix|supramolecular fiber organization|calcium ion binding|extracellular region|proteinaceous extracellular matrix
Ltk	84.6519507965432	57.5303782309758	118.553916503502	2.06071853078258	1.04314746364704	2.3356111694206e-05	0.00203669785533418	Up	0.771168673340812	1.01516355740498	1.29395405280847	1.13390221700561	1.0325229385296	1.40742906874661	2.41492976017761	2.28970271232688	2.27340704327674	GeneID:17005,Genbank:NM_206942.2,MGI:MGI:96840	leukocyte tyrosine kinase		GO:0070374,GO:0016310,GO:0007275,GO:0004713,GO:0071300,GO:0016740,GO:0008283,GO:0030154,GO:0009968,GO:0004714,GO:0031434,GO:0004871,GO:0004888,GO:0005524,GO:0010666,GO:0005737,GO:0033674,GO:0010976,GO:0005783,GO:0043066,GO:0014065,GO:0005886,GO:0016020,GO:0005887,GO:0000166,GO:0043235,GO:0016021,GO:0006468,GO:0004672,GO:0043410,GO:0016301,GO:0007169,GO:0004709	positive regulation of ERK1 and ERK2 cascade|phosphorylation|multicellular organism development|protein tyrosine kinase activity|cellular response to retinoic acid|transferase activity|cell proliferation|cell differentiation|negative regulation of signal transduction|transmembrane receptor protein tyrosine kinase activity|mitogen-activated protein kinase kinase binding|signal transducer activity|…
Ly6c2	1028.8171013092	551.839925051258	1625.03857163162	2.94476441058642	1.55815221902208	0.0317352324946736	0.341970839743559	Up	34.777667973579	12.6816017449504	50.749015031821	39.0178064803347	35.3123476682807	154.916100048183	48.4322884999321	139.135476850808	37.6150494234121	GeneID:100041546,Genbank:XM_011245390.2,MGI:MGI:3712069	lymphocyte antigen 6 complex, locus C2		GO:0005886,GO:0016020,GO:0031225	plasma membrane|membrane|anchored component of membrane
Mafa	4.41771855599428	1.8153060457132	7.67073419384563	4.22558731182538	2.07915187464252	0.0394386373843801	0.380450525167167	Up	0	0.231376309380053	0.100893103532824	0.0486914532262207	0.109261686616889	0.41114255529374	0.639909120432488	0.325646607975379	0.219057589234735	GeneID:378435,Genbank:NM_194350.1,MGI:MGI:2673307	v-maf musculoaponeurotic fibrosarcoma oncogene family, protein A (avian)	TF_bZIP	GO:0003677,GO:0003700,GO:0005634,GO:0006351,GO:0006355,GO:0007263,GO:0009749,GO:0030073,GO:0045893,GO:0045944,GO:0000978,GO:0001077	DNA binding|DNA binding transcription factor activity|nucleus|transcription, DNA-templated|regulation of transcription, DNA-templated|nitric oxide mediated signal transduction|response to glucose|insulin secretion|positive regulation of transcription, DNA-templated|positive regulation of transcription by RNA polymerase II|RNA polymerase II proximal promoter sequence-specific DNA binding|transcrip…	mmu04930,mmu04950	Type II diabetes mellitus|Maturity onset diabetes of the young
Masp2	10.7604616033142	5.31101186976445	17.5722737702514	3.30864893567462	1.72624222255698	0.0298502576747113	0.330337994938325	Up	0.120819571833077	0.0601230470088318	0.0983138813372483	0.0632622790788792	0.124213285838148	0.438787586401568	0.226745651423241	0.458353721902187	0.0355762701313555	GeneID:17175,Genbank:XM_011250202.2,MGI:MGI:1330832	mannan-binding lectin serine peptidase 2		GO:0046872,GO:0002376,GO:0048306,GO:0004252,GO:0005509,GO:0005515,GO:0005576,GO:0005615,GO:0006508,GO:0006958,GO:0008233,GO:0008236,GO:0001855,GO:0016787,GO:0001867,GO:0045087	metal ion binding|immune system process|calcium-dependent protein binding|serine-type endopeptidase activity|calcium ion binding|protein binding|extracellular region|extracellular space|proteolysis|complement activation, classical pathway|peptidase activity|serine-type peptidase activity|complement component C4b binding|hydrolase activity|complement activation, lectin pathway|innate immune respon…	mmu04610,mmu05150	Complement and coagulation cascades|Staphylococcus aureus infection
Mboat2	154.231712867316	205.819682295537	89.7467510820383	0.436045523348785	-1.19744933401108	7.52186881333634e-08	1.62418638733684e-05	Down	1.58325700083414	1.92371832212885	1.42432644582729	1.58202446294126	1.37969434020171	0.216666972311542	0.850134841600702	0.770052409820916	0.862474507273387	GeneID:67216,Genbank:XM_006515167.3,MGI:MGI:1914466	membrane bound O-acyltransferase domain containing 2		GO:0006629,GO:0008150,GO:0008654,GO:0016020,GO:0016021,GO:0016740,GO:0016746,GO:0047184,GO:0003674,GO:0005575,GO:0005783	lipid metabolic process|biological_process|phospholipid biosynthetic process|membrane|integral component of membrane|transferase activity|transferase activity, transferring acyl groups|1-acylglycerophosphocholine O-acyltransferase activity|molecular_function|cellular_component|endoplasmic reticulum	mmu00561,mmu00564	Glycerolipid metabolism|Glycerophospholipid metabolism
Mcoln2	90.9834363741502	62.2003265277691	126.962323682127	2.04118419901614	1.02940637885092	0.000186503845971997	0.0102718103480118	Up	1.24622512951315	0.515229719856612	0.752880759418004	0.54213164416823	0.931803986765661	1.22442228731605	2.06714545674018	1.78716344188286	1.20652249740825	GeneID:68279,Genbank:XM_011240210.2,MGI:MGI:1915529	mucolipin 2		GO:0072345,GO:0032722,GO:0005764,GO:1905517,GO:0035926,GO:0005765,GO:1990266,GO:0045087,GO:2000343,GO:0005768,GO:0005886,GO:0051259,GO:0006811,GO:0055037,GO:0006816,GO:0070588,GO:0015031,GO:0071639,GO:0016020,GO:0002250,GO:0071642,GO:0002376,GO:0071651,GO:0016021,GO:0005262	NAADP-sensitive calcium-release channel activity|positive regulation of chemokine production|lysosome|macrophage migration|chemokine (C-C motif) ligand 2 secretion|lysosomal membrane|neutrophil migration|innate immune response|positive regulation of chemokine (C-X-C motif) ligand 2 production|endosome|plasma membrane|protein complex oligomerization|ion transport|recycling endosome|calcium ion tra…
Me3	118.921912895697	74.2652882448796	174.742693709219	2.3529524740149	1.23447218065763	4.93232001327747e-08	1.16184961559515e-05	Up	0.288888190614244	0.334061718840849	0.314718543781215	0.416597612683162	0.433331957320324	0.827073840984177	1.00063509627262	0.802964238843399	0.600338549140581	GeneID:109264,Genbank:XM_006507189.3,MGI:MGI:1916679	malic enzyme 3, NADP(+)-dependent, mitochondrial		GO:0004473,GO:0005739,GO:0006090,GO:0006108,GO:0008948,GO:0016491,GO:0046872,GO:0004470,GO:0051287,GO:0055114,GO:0004471	malate dehydrogenase (decarboxylating) (NADP+) activity|mitochondrion|pyruvate metabolic process|malate metabolic process|oxaloacetate decarboxylase activity|oxidoreductase activity|metal ion binding|malic enzyme activity|NAD binding|oxidation-reduction process|malate dehydrogenase (decarboxylating) (NAD+) activity	mmu00620	Pyruvate metabolism
Mefv	146.021488179342	63.2509871981339	249.484614405851	3.94435921805205	1.9797909458596	0.045106946027391	0.405738069115347	Up	0.883350643119196	0.657595826659097	1.20380401087079	1.00525850305177	0.834924209053587	7.14964596792547	2.04329562062807	2.63395394434901	1.5564618182468	GeneID:54483,Genbank:XM_011245950.2,MGI:MGI:1859396	Mediterranean fever		GO:0042995,GO:0005634,GO:0045087,GO:0005737,GO:0046872,GO:0005856,GO:0005874,GO:0005875,GO:0006954,GO:0008270,GO:0050728,GO:0010508,GO:0071641,GO:0031410,GO:1900016,GO:0032691,GO:1900226,GO:0032695,GO:0002376,GO:2001056,GO:0034341,GO:0003779,GO:0042802,GO:0005622	cell projection|nucleus|innate immune response|cytoplasm|metal ion binding|cytoskeleton|microtubule|microtubule associated complex|inflammatory response|zinc ion binding|negative regulation of inflammatory response|positive regulation of autophagy|negative regulation of macrophage inflammatory protein 1 alpha production|cytoplasmic vesicle|negative regulation of cytokine production involved in in…	mmu04621	NOD-like receptor signaling pathway
Mesp1	33.811242076882	44.686720442842	20.2168941194321	0.45241391444895	-1.14428479332755	0.0209804364453475	0.273552343209743	Down	0.905866334774464	3.75873714848041	2.32700528482391	3.07610629295456	2.02697167929939	0.588982570257646	1.10837639497549	0.816384253977272	1.75734222004467	GeneID:17292,Genbank:NM_008588.2,MGI:MGI:107785	mesoderm posterior 1	bHLH	GO:0003007,GO:0003139,GO:0003143,GO:0003210,GO:0003211,GO:0003236,GO:0003241,GO:0009880,GO:0003259,GO:0022008,GO:0003260,GO:0023019,GO:0003677,GO:0035326,GO:0035481,GO:0042662,GO:0042664,GO:0060947,GO:0044212,GO:0060975,GO:0045446,GO:0070368,GO:0045747,GO:0090082,GO:0000978,GO:0001077,GO:0001707,GO:0001756,GO:0001947,GO:0003700,GO:0005634,GO:0006351,GO:0006355,GO:0007219,GO:0045892,GO:0007275,GO:…	heart morphogenesis|secondary heart field specification|embryonic heart tube morphogenesis|cardiac atrium formation|cardiac ventricle formation|sinus venosus morphogenesis|growth involved in heart morphogenesis|embryonic pattern specification|cardioblast anterior-lateral migration|neurogenesis|cardioblast migration|signal transduction involved in regulation of gene expression|DNA binding|enhancer…
Mest	149.271941616724	197.298529725608	89.2387064806197	0.452302947238015	-1.14463869818442	1.55607794811473e-07	3.03826903736835e-05	Down	4.30023389733923	4.02096232682296	3.6873363528709	4.21275225150617	3.66720854252818	1.5332664354877	2.49487420761285	1.01202329826602	1.91977956311381	GeneID:17294,Genbank:NM_001252293.1,MGI:MGI:96968	mesoderm specific transcript		GO:0010883,GO:0016020,GO:0016021,GO:0016787,GO:0032526,GO:0003824,GO:0005783	regulation of lipid storage|membrane|integral component of membrane|hydrolase activity|response to retinoic acid|catalytic activity|endoplasmic reticulum
Mex3b	90.676123825477	116.89458452876	57.9030479463734	0.495344144297184	-1.01349689745488	6.8370159129754e-05	0.00471520131671284	Down	2.38562064406939	2.51642056384301	1.6746601201145	1.57021384291583	1.84810897327982	0.668502113993836	1.45297653170374	0.875127594032194	0.84839926978207	GeneID:108797,Genbank:NM_175366.3,MGI:MGI:1918252	mex3 RNA binding family member B		GO:0005634,GO:0005654,GO:0005737,GO:0005829,GO:0017148,GO:0022409,GO:0032794,GO:0043547,GO:0046872,GO:0050766,GO:0003676,GO:0072697,GO:0003723,GO:0003727	nucleus|nucleoplasm|cytoplasm|cytosol|negative regulation of translation|positive regulation of cell-cell adhesion|GTPase activating protein binding|positive regulation of GTPase activity|metal ion binding|positive regulation of phagocytosis|nucleic acid binding|protein localization to cell cortex|RNA binding|single-stranded RNA binding
Mmp9	588.42589281206	376.524078456398	853.303160756638	2.26626452219165	1.18031626476888	0.0446292429220075	0.403826472040159	Up	7.39526681961509	5.07271626213637	7.00463506080491	6.57528009144904	6.30111085926526	23.3093101200703	16.0996472601148	6.27724794190844	9.57047719957582	GeneID:17395,Genbank:XM_006498861.2,MGI:MGI:97011	matrix metallopeptidase 9		GO:0004252,GO:0005576,GO:0005578,GO:0005615,GO:0006508,GO:0006979,GO:0007507,GO:0031012,GO:0007566,GO:0031915,GO:0007568,GO:0032991,GO:0008233,GO:0034614,GO:0042493,GO:0042802,GO:0043065,GO:0090200,GO:0043066,GO:1900122,GO:0043388,GO:1904707,GO:0044877,GO:2001243,GO:2001258,GO:2001268,GO:0001501,GO:0001503,GO:0001934,GO:0001968,GO:0002687,GO:0004175,GO:0004222,GO:0008237,GO:0008270,GO:0016787,GO:…	serine-type endopeptidase activity|extracellular region|proteinaceous extracellular matrix|extracellular space|proteolysis|response to oxidative stress|heart development|extracellular matrix|embryo implantation|positive regulation of synaptic plasticity|aging|protein-containing complex|peptidase activity|cellular response to reactive oxygen species|response to drug|identical protein binding|posit…	mmu04668,mmu04657,mmu04670,mmu04915,mmu04926,mmu05200,mmu05202,mmu05206,mmu05205,mmu05219,mmu05215,mmu05418,mmu05161,mmu01522	TNF signaling pathway|IL-17 signaling pathway|Leukocyte transendothelial migration|Estrogen signaling pathway|Relaxin signaling pathway|Pathways in cancer|Transcriptional misregulation in cancers|MicroRNAs in cancer|Proteoglycans in cancer|Bladder cancer|Prostate cancer|Fluid shear stress and atherosclerosis|Hepatitis B|Endocrine resistance
Mnda	712.786870683984	359.244879543968	1154.714359609	3.21428202699735	1.6844965192743	0.0328294872436643	0.34817668634781	Up	8.05638306113976	1.66302223615417	10.802031826419	7.34574284304343	8.50764134544817	35.9052961732236	5.85808721184958	33.2802932046657	12.21862989936	GeneID:381308,Genbank:XM_017321420.1,MGI:MGI:3041120	myeloid cell nuclear differentiation antigen		GO:0003690,GO:0005634,GO:0005730,GO:0005829,GO:0006351,GO:0006355,GO:0008134,GO:0016607,GO:0034399,GO:0042802,GO:0000978,GO:0001047,GO:0001078	double-stranded DNA binding|nucleus|nucleolus|cytosol|transcription, DNA-templated|regulation of transcription, DNA-templated|transcription factor binding|nuclear speck|nuclear periphery|identical protein binding|RNA polymerase II proximal promoter sequence-specific DNA binding|core promoter binding|transcriptional repressor activity, RNA polymerase II proximal promoter sequence-specific DNA bind…
Msh4	19.5566276422791	1.35137212366226	42.3131970405501	31.311284508282	4.96861078942962	0.0164147161757468	0.235102207557319	Up	0.0309459674417426	0.0134745976883503	0	0.0141781530019731	0.0477228180963495	1.50502593903313	0.0338783720222107	0.853406586551814	0.0318929895353888	GeneID:55993,Genbank:NM_031870.3,MGI:MGI:1860077	mutS homolog 4		GO:0007283,GO:0000794,GO:0007292,GO:0000795,GO:0008094,GO:0001541,GO:0003677,GO:0003684,GO:0030983,GO:0005524,GO:0032300,GO:0005634,GO:0045143,GO:0005713,GO:0051026,GO:0006298,GO:0000166,GO:0051321,GO:0007129,GO:0000228,GO:0007131,GO:0000793	spermatogenesis|condensed nuclear chromosome|female gamete generation|synaptonemal complex|DNA-dependent ATPase activity|ovarian follicle development|DNA binding|damaged DNA binding|mismatched DNA binding|ATP binding|mismatch repair complex|nucleus|homologous chromosome segregation|recombination nodule|chiasma assembly|mismatch repair|nucleotide binding|meiotic cell cycle|synapsis|nuclear chromos…
Msr1	258.514918384598	166.886426347859	373.050533430521	2.2353557541758	1.1605044528591	0.000335550624570882	0.0164492357526126	Up	1.67220010110908	1.20355085038884	1.15256544296545	1.22441254121284	1.23246484717667	3.44343221251109	3.3938186550781	2.55023408002006	1.66041922015738	GeneID:20288,Genbank:XM_006509311.3,MGI:MGI:98257	macrophage scavenger receptor 1		GO:0034362,GO:0005886,GO:0034381,GO:0042953,GO:0006897,GO:0006898,GO:0006911,GO:0010629,GO:0010744,GO:0097242,GO:0010886,GO:0016020,GO:0016021,GO:0030169,GO:0001540,GO:0030301,GO:0005581,GO:0031410,GO:0005829	low-density lipoprotein particle|plasma membrane|plasma lipoprotein particle clearance|lipoprotein transport|endocytosis|receptor-mediated endocytosis|phagocytosis, engulfment|negative regulation of gene expression|positive regulation of macrophage derived foam cell differentiation|amyloid-beta clearance|positive regulation of cholesterol storage|membrane|integral component of membrane|low-densit…	mmu04145	Phagosome
Mt1	1754.56878591601	922.576242502858	2794.55946518245	3.02908240689255	1.59888082752187	0.017350601217287	0.243579879937424	Up	54.066758395302	65.9568614139075	71.7588923468853	67.324903563476	95.1007969698318	364.57525113626	140.53506520503	128.801803101841	169.498692007077	GeneID:17748,Genbank:XM_006530752.3,MGI:MGI:97171	metallothionein 1		GO:0071247,GO:0005764,GO:0071276,GO:0005829,GO:0071280,GO:0006875,GO:0006882,GO:0007263,GO:0008270,GO:0071294,GO:0010273,GO:0043524,GO:0046872,GO:0005507,GO:0005634,GO:0050794,GO:0005737	cellular response to chromate|lysosome|cellular response to cadmium ion|cytosol|cellular response to copper ion|cellular metal ion homeostasis|cellular zinc ion homeostasis|nitric oxide mediated signal transduction|zinc ion binding|cellular response to zinc ion|detoxification of copper ion|negative regulation of neuron apoptotic process|metal ion binding|copper ion binding|nucleus|regulation of c…	mmu04978	Mineral absorption
Mt2	1392.46919458419	443.084221477128	2579.20041096801	5.82101615437721	2.54127102133219	0.0442222881626936	0.402967053455025	Up	30.7590114981512	34.6065717410885	44.7812951255942	43.9799421046907	78.3146894794292	585.960538825216	94.8061563450435	155.185836779058	159.67170717475	GeneID:17750,Genbank:NM_008630.2,MGI:MGI:97172	metallothionein 2		GO:0006882,GO:0007263,GO:0008270,GO:0010273,GO:0046872,GO:0050794,GO:0071276,GO:0071280,GO:0071294,GO:0005634,GO:0005737	cellular zinc ion homeostasis|nitric oxide mediated signal transduction|zinc ion binding|detoxification of copper ion|metal ion binding|regulation of cellular process|cellular response to cadmium ion|cellular response to copper ion|cellular response to zinc ion|nucleus|cytoplasm	mmu04978	Mineral absorption
Mybpc1	300.620981488978	0.195040397630205	676.153407853163	3466.73517931985	11.7593619192778	0.0156904335608145	0.230084714468152	Up	0.013573627393735	0	0	0	0	0.120025397950328	37.6697168211935	0	0	GeneID:109272,Genbank:XM_006513047.3,MGI:MGI:1336213	myosin binding protein C, slow-type		GO:0005865,GO:0006936,GO:0006941,GO:0007015,GO:0008307,GO:0030018,GO:0031430,GO:0045214,GO:0051015,GO:0051371,GO:0071688,GO:0005200,GO:0097493,GO:0005856,GO:1903955,GO:0005859	striated muscle thin filament|muscle contraction|striated muscle contraction|actin filament organization|structural constituent of muscle|Z disc|M band|sarcomere organization|actin filament binding|muscle alpha-actinin binding|striated muscle myosin thick filament assembly|structural constituent of cytoskeleton|structural molecule activity conferring elasticity|cytoskeleton|positive regulation of…
Mybpc3	365.73829126125	246.655829173988	514.591368870329	2.08627288717893	1.06092787656854	0.0318347976281456	0.342173269909512	Up	3.38467195289809	2.99507140836505	3.71852870047969	4.5646066258683	2.455464776527	2.7455131873123	12.685017202615	6.39831694433431	6.24509483887279	GeneID:17868,Genbank:XM_011239341.2,MGI:MGI:102844	myosin binding protein C, cardiac		GO:0005865,GO:0006936,GO:0006941,GO:0007015,GO:0007155,GO:0008016,GO:0008307,GO:0042802,GO:0045214,GO:0017022,GO:0030016,GO:0046872,GO:0051015,GO:0051371,GO:0055010,GO:0060048,GO:0071688,GO:0097493,GO:0002027,GO:0003007,GO:0003779,GO:0005200,GO:0005515,GO:0005856,GO:0005859,GO:0005863,GO:0030017,GO:0030018,GO:0031034,GO:0031430,GO:0031672,GO:0097512,GO:0032036,GO:0032982	striated muscle thin filament|muscle contraction|striated muscle contraction|actin filament organization|cell adhesion|regulation of heart contraction|structural constituent of muscle|identical protein binding|sarcomere organization|myosin binding|myofibril|metal ion binding|actin filament binding|muscle alpha-actinin binding|ventricular cardiac muscle tissue morphogenesis|cardiac muscle contract…	mmu05410,mmu05414	Hypertrophic cardiomyopathy (HCM)|Dilated cardiomyopathy (DCM)
Mybph	32.6233450111798	15.1608926617788	54.451410447931	3.59157021045372	1.84461471857978	0.00050337145446091	0.0226554626327841	Up	0.394277610371301	0.190752987885845	0.457484759530516	0.220784146689886	0.427872101026444	1.42846257488098	1.75053556748429	0.93965204438697	0.519216652346453	GeneID:53311,Genbank:XM_006529753.2,MGI:MGI:1858196	myosin binding protein H		GO:0007015,GO:0007155,GO:0008307,GO:0030018,GO:0031430,GO:0032982,GO:0045214,GO:0051015,GO:0051371,GO:0071688,GO:0097493,GO:0005859,GO:0005865,GO:0006941	actin filament organization|cell adhesion|structural constituent of muscle|Z disc|M band|myosin filament|sarcomere organization|actin filament binding|muscle alpha-actinin binding|striated muscle myosin thick filament assembly|structural molecule activity conferring elasticity|muscle myosin complex|striated muscle thin filament|striated muscle contraction
Myh1	2710.87647723954	4.15736849849145	6094.27536316586	1465.89732552629	10.5175683423347	0.0192331927537942	0.260531478841164	Up	0.0666874296721417	0.0165927233818365	0.054265215047535	0.0349181736283654	0.0293831228949802	0.48438536679456	238.554458176151	0	0.0589099094555564	GeneID:17879,Genbank:XM_017314318.1,MGI:MGI:1339711	myosin, heavy polypeptide 1, skeletal muscle, adult		GO:0005516,GO:0005524,GO:0005737,GO:0005859,GO:0006936,GO:0014704,GO:0016459,GO:0031672,GO:0032982,GO:0036464,GO:0051015,GO:0000166,GO:0003774,GO:0003779	calmodulin binding|ATP binding|cytoplasm|muscle myosin complex|muscle contraction|intercalated disc|myosin complex|A band|myosin filament|cytoplasmic ribonucleoprotein granule|actin filament binding|nucleotide binding|motor activity|actin binding	mmu04530	Tight junction
Myh2	924.846760840995	0.7442050169583	2079.97495562104	2794.89510044191	11.4485784207136	0.014741057818464	0.223592135818498	Up	0.00943437393074332	0	0.00895648132627406	0.0172897483098203	0	0.0625679001973518	80.7161681328634	0.00963609887153841	0.038892355149353	GeneID:17882,Genbank:NM_001039545.2,MGI:MGI:1339710	myosin, heavy polypeptide 2, skeletal muscle, adult		GO:0005859,GO:0005911,GO:0006936,GO:0014823,GO:0030016,GO:0031672,GO:0032991,GO:0070252,GO:0001778,GO:0005794,GO:0005826	muscle myosin complex|cell-cell junction|muscle contraction|response to activity|myofibril|A band|protein-containing complex|actin-mediated cell contraction|plasma membrane repair|Golgi apparatus|actomyosin contractile ring	mmu04530	Tight junction
Myh4	1403.03975594364	0.181725104199458	3156.61229449293	17370.2599230776	14.0843317217917	0.00653999120713471	0.134925917829709	Up	0	0	0	0.00871074531792585	0	0.262686031210653	123.313292596336	0	0	GeneID:17884,Genbank:NM_010855.3,MGI:MGI:1339713	myosin, heavy polypeptide 4, skeletal muscle		GO:0003779,GO:0005516,GO:0005524,GO:0005737,GO:0006936,GO:0014823,GO:0016459,GO:0030016,GO:0032982,GO:0051015,GO:0000166,GO:0003725,GO:0003774	actin binding|calmodulin binding|ATP binding|cytoplasm|muscle contraction|response to activity|myosin complex|myofibril|myosin filament|actin filament binding|nucleotide binding|double-stranded RNA binding|motor activity	mmu04530	Tight junction
Myot	164.220704368154	0.91178276171026	368.35685637621	403.996293684332	8.65819824733654	0.0436262233880518	0.400451639581216	Up	0.0255517794393195	0.0667550527507899	0	0	0.0262695061322886	0.0282428418596387	38.6867100559695	0.0260981253052396	0.0263337262214508	GeneID:58916,Genbank:XM_006526131.3,MGI:MGI:1889800	myotilin		GO:0005886,GO:0008150,GO:0016020,GO:0030018,GO:0051393,GO:0003779,GO:0005737,GO:0005856	plasma membrane|biological_process|membrane|Z disc|alpha-actinin binding|actin binding|cytoplasm|cytoskeleton
Ndst4	2.76531321957248	4.97756379523047	0	0	-Inf	0.00430271994953707	0.100830406259307	Down	0.0519477679300399	0.0508933633666919	0.0246581923094479	0.0238003030026333	0.0133517335988052	0	0	0	0	GeneID:64580,Genbank:XM_006501860.1,MGI:MGI:1932545	N-deacetylase/N-sulfotransferase (heparin glucosaminyl) 4		GO:0008152,GO:0015016,GO:0016020,GO:0016021,GO:0016740,GO:0016787,GO:0019213,GO:0003824,GO:0005794,GO:0008146	metabolic process|[heparan sulfate]-glucosamine N-sulfotransferase activity|membrane|integral component of membrane|transferase activity|hydrolase activity|deacetylase activity|catalytic activity|Golgi apparatus|sulfotransferase activity	mmu00534	Glycosaminoglycan biosynthesis - heparan sulfate / heparin
Nfil3	433.027089294294	204.627342884101	718.526772307035	3.51139179241554	1.8120429775459	0.0157072529284625	0.230084714468152	Up	2.22815012025696	2.18166774758838	2.3016048965243	2.35905242305431	2.94353753203255	14.840690150046	6.23092503946661	5.70716807218165	4.73545132552096	GeneID:18030,Genbank:XM_006516877.2,MGI:MGI:109495	nuclear factor, interleukin 3, regulated	TF_bZIP	GO:0042802,GO:0001078,GO:0048511,GO:0071353,GO:0003677,GO:0003700,GO:0005515,GO:0005634,GO:0006351,GO:0006355,GO:0006366,GO:0006955,GO:0007623,GO:0000122,GO:0010628,GO:0000977,GO:0000978	identical protein binding|transcriptional repressor activity, RNA polymerase II proximal promoter sequence-specific DNA binding|rhythmic process|cellular response to interleukin-4|DNA binding|DNA binding transcription factor activity|protein binding|nucleus|transcription, DNA-templated|regulation of transcription, DNA-templated|transcription by RNA polymerase II|immune response|circadian rhythm|n…
Nfkbiz	2416.07660206411	1394.36876787622	3693.21139479896	2.64866187473786	1.40526368259983	6.50980765683907e-06	0.000702826733808018	Up	24.0922575808454	18.3902997918598	20.5959299847151	16.014691789835	25.9252794113968	70.794186165778	49.4778247949947	47.264943209134	43.5432033681268	GeneID:80859,Genbank:NM_001159395.1,MGI:MGI:1931595	nuclear factor of kappa light polypeptide gene enhancer in B cells inhibitor, zeta		GO:0005634,GO:0006351,GO:0006355,GO:0006357,GO:0006954,GO:0016607,GO:0036464,GO:0003712,GO:0005515	nucleus|transcription, DNA-templated|regulation of transcription, DNA-templated|regulation of transcription by RNA polymerase II|inflammatory response|nuclear speck|cytoplasmic ribonucleoprotein granule|transcription cofactor activity|protein binding	mmu05202	Transcriptional misregulation in cancers
Nkx2-5	7.74009574825394	4.34916520459098	11.9787589278327	2.75426624750605	1.46166802766111	0.0318476821608893	0.342173269909512	Up	0.134637646030995	0.0586243786816321	0.255635312177009	0.123370720197814	0.173024371768681	0	0.589583023251047	0.515686710576846	0.520342074135295	GeneID:18091,Genbank:XM_006523797.3,MGI:MGI:97350	NK2 homeobox 5	Homeobox	GO:0060929,GO:0060971,GO:0072358,GO:0090090,GO:0001570,GO:0090575,GO:0001947,GO:1903779,GO:0003007,GO:0003148,GO:0003151,GO:0003161,GO:0003677,GO:0003682,GO:0003162,GO:0003166,GO:0003700,GO:0003705,GO:0007512,GO:0005515,GO:0008134,GO:0005634,GO:0008284,GO:0010628,GO:0010667,GO:0010735,GO:0000122,GO:0042826,GO:0010736,GO:0043066,GO:0010765,GO:0043565,GO:0010832,GO:0000978,GO:0043586,GO:0001077,GO:…	atrioventricular node cell fate commitment|embryonic heart tube left/right pattern formation|cardiovascular system development|negative regulation of canonical Wnt signaling pathway|vasculogenesis|RNA polymerase II transcription factor complex|heart looping|regulation of cardiac conduction|heart morphogenesis|outflow tract septum morphogenesis|outflow tract morphogenesis|cardiac conduction system…
Nmnat2	210.900022971181	284.045306376904	119.468418714027	0.420596348652573	-1.24949176931527	9.29881922420653e-10	3.37323966177316e-07	Down	2.28052195562635	2.17321607151187	2.46387600439003	2.23743546909463	1.94197517396141	0.585617631035007	0.664084537369546	1.35678824890999	0.997101844496347	GeneID:226518,Genbank:XM_006529456.3,MGI:MGI:2444155	nicotinamide nucleotide adenylyltransferase 2		GO:0034628,GO:0004515,GO:0045202,GO:0097458,GO:0005524,GO:0005737,GO:0005770,GO:0005794,GO:0005802,GO:0009058,GO:0016740,GO:0000166,GO:0016779,GO:0000309,GO:0019363,GO:0003824	'de novo' NAD biosynthetic process from aspartate|nicotinate-nucleotide adenylyltransferase activity|synapse|neuron part|ATP binding|cytoplasm|late endosome|Golgi apparatus|trans-Golgi network|biosynthetic process|transferase activity|nucleotide binding|nucleotidyltransferase activity|nicotinamide-nucleotide adenylyltransferase activity|pyridine nucleotide biosynthetic process|catalytic activity	mmu00760	Nicotinate and nicotinamide metabolism
Nnat	302.748944492677	391.812533668479	191.419458022924	0.488548582738521	-1.0334260596316	0.000898416231048645	0.0346487177093349	Down	9.81560053604569	8.41688183899442	5.62317067854961	8.56344181969405	5.06498801525474	2.59802681916565	5.84632805370704	2.72723699208738	3.06192554284201	GeneID:18111,Genbank:XM_006498901.3,MGI:MGI:104716	neuronatin		GO:0007420,GO:0009749,GO:0032024,GO:0032880,GO:0005737,GO:0007275	brain development|response to glucose|positive regulation of insulin secretion|regulation of protein localization|cytoplasm|multicellular organism development
Npbwr1	4.43262873991493	1.68846621772344	7.86283189265429	4.6567895822374	2.21933569523084	0.0244361598300053	0.297465145635327	Up	0.0155442298539306	0.0135366421522458	0.0295136922577059	0.0427303110652641	0.0319617068110077	0.120269219858407	0.0680687333859044	0.12701276150719	0.160199212062239	GeneID:226304,Genbank:NM_010342.1,MGI:MGI:891989	neuropeptides B/W receptor 1		GO:0005887,GO:0007165,GO:0007186,GO:0007187,GO:0007218,GO:0007268,GO:0008188,GO:0016020,GO:0016021,GO:0019222,GO:0042277,GO:0004871,GO:0042923,GO:0004930,GO:0043005,GO:0005886	integral component of plasma membrane|signal transduction|G-protein coupled receptor signaling pathway|G-protein coupled receptor signaling pathway, coupled to cyclic nucleotide second messenger|neuropeptide signaling pathway|chemical synaptic transmission|neuropeptide receptor activity|membrane|integral component of membrane|regulation of metabolic process|peptide binding|signal transducer activ…	mmu04080	Neuroactive ligand-receptor interaction
Npl	148.375600231525	63.6709897289176	254.256363359784	3.99328429544276	1.99757578597673	2.26590134793204e-20	4.10989186487913e-17	Up	2.08613979162957	1.92357325203773	2.87361968437039	3.4108310927106	2.94375748689837	10.4441344765994	11.0608538175708	8.35586449544806	10.7499037910275	GeneID:74091,Genbank:NM_028749.1,MGI:MGI:1921341	N-acetylneuraminate pyruvate lyase		GO:0005975,GO:0008152,GO:0008747,GO:0016829,GO:0019262,GO:0042802,GO:0003824,GO:0005575,GO:0005737	carbohydrate metabolic process|metabolic process|N-acetylneuraminate lyase activity|lyase activity|N-acetylneuraminate catabolic process|identical protein binding|catalytic activity|cellular_component|cytoplasm	mmu00520	Amino sugar and nucleotide sugar metabolism
Nr4a3	733.395660367111	298.471811035085	1277.05047203214	4.27863009107427	2.0971489561661	3.63047599263171e-13	2.12417979207593e-10	Up	2.05481321867567	1.6389888379279	2.81388180385272	4.08230624957478	3.19683908181354	10.4315419651117	14.3233028322177	12.9175218163617	7.77737733642336	GeneID:18124,Genbank:XM_006537656.3,MGI:MGI:1352457	nuclear receptor subfamily 4, group A, member 3	NGFIB-like	GO:0001707,GO:0003677,GO:0003700,GO:0003707,GO:0004879,GO:0005634,GO:0032765,GO:0005667,GO:0035035,GO:0035259,GO:0006351,GO:0035726,GO:0038097,GO:0042472,GO:0045944,GO:0042542,GO:0042803,GO:0043066,GO:0046321,GO:0046872,GO:0048660,GO:0048661,GO:0000122,GO:2000108,GO:0048752,GO:0000977,GO:2000253,GO:0050679,GO:0000978,GO:0050885,GO:0001046,GO:0001077,GO:0001223,GO:0006355,GO:0007369,GO:0007411,GO:…	mesoderm formation|DNA binding|DNA binding transcription factor activity|steroid hormone receptor activity|nuclear receptor activity|nucleus|positive regulation of mast cell cytokine production|transcription factor complex|histone acetyltransferase binding|glucocorticoid receptor binding|transcription, DNA-templated|common myeloid progenitor cell proliferation|positive regulation of mast cell act…	mmu05202	Transcriptional misregulation in cancers
Nrep	1468.60132724355	2031.9423889367	764.425000127103	0.376204071675044	-1.41041263158286	6.1535926267033e-12	3.18896751608984e-09	Down	44.2890773842688	57.2370995561148	45.2241287879316	41.8388079843911	43.6849955645929	5.91118035645502	19.9256958266655	19.7836052049568	22.8106365923954	GeneID:27528,Genbank:NM_001109988.1,MGI:MGI:99444	neuronal regeneration related protein		GO:0005737,GO:0017015,GO:0031103,GO:0045664,GO:0005515,GO:0005634	cytoplasm|regulation of transforming growth factor beta receptor signaling pathway|axon regeneration|regulation of neuron differentiation|protein binding|nucleus
Nrxn1	57.1106726197964	89.2163476013907	16.9785788928036	0.190307935140566	-2.39359237694716	2.25364002776753e-13	1.40953526978095e-10	Down	0.42521577577162	0.538223516262723	0.384901061810413	0.41228534703825	0.482908979361283	0.0655812073577136	0.0703675998877804	0.121202149259381	0.0713395095465926	GeneID:18189,Genbank:NM_177284.2,MGI:MGI:1096391	neurexin I		GO:0005783,GO:0005886,GO:0006904,GO:0007155,GO:0007157,GO:0010739,GO:0007158,GO:0016020,GO:0007165,GO:0016021,GO:0016339,GO:0021707,GO:0030054,GO:0030139,GO:0042734,GO:0030534,GO:0043025,GO:0044295,GO:0031175,GO:0045184,GO:0045202,GO:0045743,GO:0046847,GO:0001525,GO:0061178,GO:0046872,GO:0004888,GO:0070374,GO:0048306,GO:0071277,GO:0050839,GO:0005102,GO:0071625,GO:0005105,GO:0090126,GO:0005246,GO:…	endoplasmic reticulum|plasma membrane|vesicle docking involved in exocytosis|cell adhesion|heterophilic cell-cell adhesion via plasma membrane cell adhesion molecules|positive regulation of protein kinase A signaling|neuron cell-cell adhesion|membrane|signal transduction|integral component of membrane|calcium-dependent cell-cell adhesion via plasma membrane cell adhesion molecules|cerebellar gran…	mmu04514	Cell adhesion molecules (CAMs)
Nt5c3	976.125101644182	602.113474173137	1443.63963598299	2.39762054480759	1.26160335122849	0.0173815730409469	0.243825964282053	Up	16.1143792842748	12.0573677776075	23.8032041725591	17.9909120131348	19.1387931549908	60.2826496611269	18.437449716115	52.4071520346387	29.4678534002996	GeneID:107569,Genbank:NM_026004.3,MGI:MGI:1927186	5'-nucleotidase, cytosolic III		GO:0005737,GO:0005739,GO:0005783,GO:0008253,GO:0009117,GO:0016740,GO:0016787,GO:0016791,GO:0046085,GO:0000166,GO:0046872,GO:0000287,GO:0051607	cytoplasm|mitochondrion|endoplasmic reticulum|5'-nucleotidase activity|nucleotide metabolic process|transferase activity|hydrolase activity|phosphatase activity|adenosine metabolic process|nucleotide binding|metal ion binding|magnesium ion binding|defense response to virus	mmu00230,mmu00240,mmu00760	Purine metabolism|Pyrimidine metabolism|Nicotinate and nicotinamide metabolism
Nuggc	5.88819637148051	2.80572190230544	9.74128945794934	3.47193691931656	1.79574073608426	0.0311900663647389	0.339571082667248	Up	0.0702224492146976	0.015288248034901	0.0666653727840014	0.0804325015055344	0.0180487337941634	0.135831740506956	0.192191621031477	0.268964772570671	0.0723714274620723	GeneID:100503545,Genbank:XM_006518301.2,MGI:MGI:2685446	nuclear GTPase, germinal center associated		GO:0005525,GO:0005615,GO:0005634,GO:0006974,GO:0016446,GO:0016787,GO:0018057,GO:0043066,GO:0043601,GO:0071222,GO:0097752,GO:0000166,GO:0003924,GO:0004720	GTP binding|extracellular space|nucleus|cellular response to DNA damage stimulus|somatic hypermutation of immunoglobulin genes|hydrolase activity|peptidyl-lysine oxidation|negative regulation of apoptotic process|nuclear replisome|cellular response to lipopolysaccharide|regulation of DNA stability|nucleotide binding|GTPase activity|protein-lysine 6-oxidase activity
Oas1a	1395.23051142588	775.453362950487	2169.95194702013	2.79830103355768	1.48455117203075	0.0221005303112497	0.282134521716436	Up	21.8079327158704	3.99818262608731	34.8965962096147	26.2664171680647	29.137570397187	86.5296947141287	19.4281778830048	94.7180733905001	43.6767131766488	GeneID:246730,Genbank:NM_145211.2,MGI:MGI:2180860	2'-5' oligoadenylate synthetase 1A		GO:0016020,GO:0003725,GO:0045071,GO:0048525,GO:0005515,GO:0005634,GO:0005654,GO:0051607,GO:0005737,GO:0060700,GO:0005829,GO:0001730,GO:0006164,GO:0009615	membrane|double-stranded RNA binding|negative regulation of viral genome replication|negative regulation of viral process|protein binding|nucleus|nucleoplasm|defense response to virus|cytoplasm|regulation of ribonuclease activity|cytosol|2'-5'-oligoadenylate synthetase activity|purine nucleotide biosynthetic process|response to virus	mmu04621,mmu05162,mmu05164,mmu05160,mmu05168	NOD-like receptor signaling pathway|Measles|Influenza A|Hepatitis C|Herpes simplex infection
Oas1g	468.279072648815	211.923857627941	788.723091424907	3.72172864467959	1.89597287075266	0.00951095829002748	0.171740833946987	Up	5.37310147644113	0.597338041746112	9.22508655808095	7.14949605040783	8.46233939375428	32.7907833086578	6.41415606952883	31.9938061859475	14.7863872733446	GeneID:23960,Genbank:NM_011852.3,MGI:MGI:97429	2'-5' oligoadenylate synthetase 1G		GO:0003725,GO:0005634,GO:0005654,GO:0005737,GO:0005829,GO:0016020,GO:0045071,GO:0001730,GO:0051607,GO:0060700	double-stranded RNA binding|nucleus|nucleoplasm|cytoplasm|cytosol|membrane|negative regulation of viral genome replication|2'-5'-oligoadenylate synthetase activity|defense response to virus|regulation of ribonuclease activity	mmu04621,mmu05162,mmu05164,mmu05160,mmu05168	NOD-like receptor signaling pathway|Measles|Influenza A|Hepatitis C|Herpes simplex infection
Oas2	2350.03273797619	1416.83968967427	3516.5240483536	2.48194913932857	1.31147355173327	0.0217698244108884	0.280214726304593	Up	19.0414170848982	3.19495026331114	27.9430243474234	24.5166319569574	25.8292077545915	64.3123010619003	19.8683764294268	70.4992452423897	33.4544707681799	GeneID:246728,Genbank:XM_006530325.3,MGI:MGI:2180852	2'-5' oligoadenylate synthetase 2		GO:0060700,GO:0043231,GO:0005783,GO:0001730,GO:1903487,GO:0045071,GO:0005829,GO:0002376,GO:0045087,GO:0003723,GO:0046872,GO:0003725,GO:0005524,GO:0006401,GO:0005634,GO:0048471,GO:0006955,GO:0051607,GO:0009615,GO:0005654,GO:0016020,GO:0000166,GO:0016740,GO:0005737,GO:0060337,GO:0016779,GO:0005739	regulation of ribonuclease activity|intracellular membrane-bounded organelle|endoplasmic reticulum|2'-5'-oligoadenylate synthetase activity|regulation of lactation|negative regulation of viral genome replication|cytosol|immune system process|innate immune response|RNA binding|metal ion binding|double-stranded RNA binding|ATP binding|RNA catabolic process|nucleus|perinuclear region of cytoplasm|im…	mmu04621,mmu05162,mmu05164,mmu05160,mmu05168	NOD-like receptor signaling pathway|Measles|Influenza A|Hepatitis C|Herpes simplex infection
Oasl1	1915.51552995656	988.352122121523	3074.46978975036	3.11070287697763	1.63724060047108	0.0315420899380904	0.341966782604353	Up	25.5147998662502	1.91965722113464	37.860972308503	28.9285274955676	33.1866092383907	119.333251488815	15.9495710932601	110.141877897474	50.8155578524127	GeneID:231655,Genbank:XM_006530294.3,MGI:MGI:2180849	2'-5' oligoadenylate synthetase-like 1		GO:0051607,GO:0005829,GO:0003677,GO:0060700,GO:0006955,GO:0003723,GO:0009615,GO:0003725,GO:0005524,GO:0005634,GO:0016020,GO:0016740,GO:0005654,GO:0045071,GO:0005730,GO:0001730,GO:0045087,GO:0005737,GO:0002376	defense response to virus|cytosol|DNA binding|regulation of ribonuclease activity|immune response|RNA binding|response to virus|double-stranded RNA binding|ATP binding|nucleus|membrane|transferase activity|nucleoplasm|negative regulation of viral genome replication|nucleolus|2'-5'-oligoadenylate synthetase activity|innate immune response|cytoplasm|immune system process	mmu05165	Human papillomavirus infection
Ocstamp	8.73638814423066	2.68468764024089	16.3010137742179	6.07184743948655	2.60213554222551	0.00277318773597806	0.0737537817524487	Up	0.176040787180097	0.0255507580910488	0.055707848576406	0.0537697029492008	0.0904928079342333	0.810754381604658	0.192722211396288	0.479479668184606	0.332618118623295	GeneID:74614,Genbank:NM_029021.1,MGI:MGI:1921864	osteoclast stimulatory transmembrane protein		GO:0016021,GO:0030154,GO:0034241,GO:0045672,GO:0071356,GO:0071391,GO:0072674,GO:0090290,GO:0003674,GO:0005575,GO:0016020	integral component of membrane|cell differentiation|positive regulation of macrophage fusion|positive regulation of osteoclast differentiation|cellular response to tumor necrosis factor|cellular response to estrogen stimulus|multinuclear osteoclast differentiation|positive regulation of osteoclast proliferation|molecular_function|cellular_component|membrane
Ogdhl	17.8599304625173	12.0293666596417	25.1481352161117	2.09056186644332	1.06389073799592	0.0235761170305474	0.290612632071668	Up	0.166785274194935	0.211264603756265	0.172731125731229	0.236188925028643	0.140293737637538	0.251387408785	0.315382134052472	0.464594896451002	0.468789028481204	GeneID:239017,Genbank:XM_006518951.2,MGI:MGI:3616088	oxoglutarate dehydrogenase-like		GO:0006099,GO:0045252,GO:0004591,GO:0005739,GO:0005829	tricarboxylic acid cycle|oxoglutarate dehydrogenase complex|oxoglutarate dehydrogenase (succinyl-transferring) activity|mitochondrion|cytosol	mmu00020,mmu00310,mmu00380	Citrate cycle (TCA cycle)|Lysine degradation|Tryptophan metabolism
Olfr1342	14.9548514111279	19.9914311389512	8.65912675134881	0.433141914211305	-1.20708830923102	0.0296844015344862	0.329911565583647	Down	1.12886973682421	0.557960095347113	0.550326019269951	0.307524967744552	0.564605844718853	0.202339466720091	0.434214105208648	0.186974128981079	0.220105711671265	GeneID:258708,Genbank:XM_006503116.3,MGI:MGI:3031176	olfactory receptor 1342		GO:0007186,GO:0007608,GO:0016021,GO:0004984	G-protein coupled receptor signaling pathway|sensory perception of smell|integral component of membrane|olfactory receptor activity	mmu04740	Olfactory transduction
Olig3	17.7540999869195	11.7724698405421	25.2311376698913	2.14323230483039	1.09978823212502	0.0167507140617789	0.238169684751799	Up	0.333335701572381	0.217713235931666	0.263708983096443	0.305441061864385	0.542606439830243	0.491255936625351	0.760254609331918	0.624182268916989	0.887469516889998	GeneID:94222,Genbank:NM_053008.2,MGI:MGI:2149955	oligodendrocyte transcription factor 3	bHLH	GO:0005634,GO:0006351,GO:0006355,GO:0010468,GO:0021520,GO:0021522,GO:0046983,GO:0097476,GO:0000122,GO:0001106,GO:0003677	nucleus|transcription, DNA-templated|regulation of transcription, DNA-templated|regulation of gene expression|spinal cord motor neuron cell fate specification|spinal cord motor neuron differentiation|protein dimerization activity|spinal cord motor neuron migration|negative regulation of transcription by RNA polymerase II|RNA polymerase II transcription corepressor activity|DNA binding
Oosp1	7.21245906326862	3.3783175815139	12.005135915462	3.55358418082242	1.82927487569343	0.0249413833945854	0.300789103730711	Up	0.591642233203213	0.228990986602939	0.124816210556071	0.120473698704051	0.067584548422818	0.726614236159776	1.00754200780373	1.27572897969736	0.067749769866413	GeneID:170834,Genbank:NM_133353.3,MGI:MGI:2149290	oocyte secreted protein 1		GO:0003674,GO:0005576,GO:0008150	molecular_function|extracellular region|biological_process
Osm	142.620136267652	79.9759491371686	220.925370180757	2.76239760283235	1.46592098735513	0.0014275334290508	0.0477723271884197	Up	3.76175253150968	1.93933871480376	2.79982330307135	2.15090090182319	1.60884539077202	9.51335024939175	4.57945164510298	6.57782241175227	4.83833542662143	GeneID:18413,Genbank:NM_001013365.2,MGI:MGI:104749	oncostatin M		GO:0042531,GO:0005147,GO:0043410,GO:0005576,GO:0045835,GO:0005615,GO:0006955,GO:0007260,GO:0007422,GO:0008083,GO:0045944,GO:0008284,GO:0046888,GO:0008285,GO:0048266,GO:0009408,GO:0050731,GO:0033138,GO:0005125,GO:0038165,GO:2001235,GO:0040008	positive regulation of tyrosine phosphorylation of STAT protein|oncostatin-M receptor binding|positive regulation of MAPK cascade|extracellular region|negative regulation of meiotic nuclear division|extracellular space|immune response|tyrosine phosphorylation of STAT protein|peripheral nervous system development|growth factor activity|positive regulation of transcription by RNA polymerase II|posi…	mmu04630,mmu04151,mmu04060	Jak-STAT signaling pathway|PI3K-Akt signaling pathway|Cytokine-cytokine receptor interaction
P2ry13	156.438649772255	103.501819551031	222.609687548785	2.15078042602941	1.1048602470074	0.0180632756269051	0.250100529252523	Up	3.04199594429405	1.85833251014739	2.1551533191347	2.4962074122303	2.40392998798709	7.70334683731874	4.54803073080685	4.05770100918688	3.06489989368378	GeneID:74191,Genbank:NM_028808.3,MGI:MGI:1921441	purinergic receptor P2Y, G-protein coupled 13		GO:0005886,GO:0005887,GO:0007165,GO:0007186,GO:0007194,GO:0016020,GO:0016021,GO:0045028,GO:0071407,GO:0004871,GO:0004930,GO:0005783	plasma membrane|integral component of plasma membrane|signal transduction|G-protein coupled receptor signaling pathway|negative regulation of adenylate cyclase activity|membrane|integral component of membrane|G-protein coupled purinergic nucleotide receptor activity|cellular response to organic cyclic compound|signal transducer activity|G-protein coupled receptor activity|endoplasmic reticulum	mmu04080	Neuroactive ligand-receptor interaction
Pabpc4l	19.0667141679294	27.1933294890496	8.90844501652911	0.327596700511293	-1.61000726837232	0.00148155014770647	0.0484186605028828	Down	0.340589297452294	0.318846166397913	0.202085593129544	0.195054782953703	0.12255465145752	0.0188229741295989	0.0652510513955977	0.0869679368480239	0.131629560296837	GeneID:241989,Genbank:XM_011239969.2,MGI:MGI:3643087	poly(A) binding protein, cytoplasmic 4-like		GO:0003674,GO:0005575,GO:0008150	molecular_function|cellular_component|biological_process	mmu03013,mmu03015,mmu03018	RNA transport|mRNA surveillance pathway|RNA degradation
Pak6	302.309598397024	91.6767542119641	565.600653628349	6.16951001908984	2.62515591545263	3.93856123890356e-08	9.77656361372136e-06	Up	0.909114584527014	0.791699487319274	1.1798848602435	1.17046950326034	1.31324353234737	8.28056110962568	4.06923268811034	4.84258120061241	7.94616360388282	GeneID:214230,Genbank:XM_011239420.2,MGI:MGI:2679420	p21 protein (Cdc42/Rac)-activated kinase 6		GO:0043408,GO:0016310,GO:0004672,GO:0045296,GO:0016477,GO:0004674,GO:0048365,GO:0016740,GO:0005524,GO:0005634,GO:0005737,GO:0006355,GO:0006468,GO:0023014,GO:0007266,GO:0030036,GO:0007346,GO:0030054,GO:0007612,GO:0031098,GO:0007613,GO:0000166,GO:0032147,GO:0007626,GO:0000910,GO:0042981,GO:0016301,GO:0001650	regulation of MAPK cascade|phosphorylation|protein kinase activity|cadherin binding|cell migration|protein serine/threonine kinase activity|Rac GTPase binding|transferase activity|ATP binding|nucleus|cytoplasm|regulation of transcription, DNA-templated|protein phosphorylation|signal transduction by protein phosphorylation|Rho protein signal transduction|actin cytoskeleton organization|regulation …	mmu04014,mmu04012,mmu04510,mmu04810,mmu04660,mmu04360,mmu05211	Ras signaling pathway|ErbB signaling pathway|Focal adhesion|Regulation of actin cytoskeleton|T cell receptor signaling pathway|Axon guidance|Renal cell carcinoma
Pcdhac2	96.2117357684201	125.40692793277	59.7177455629823	0.476191758680163	-1.07038544238946	2.09757858922429e-05	0.00184688740055098	Down	1.69352406110547	1.70523742582569	1.10532097931571	0.97957648799634	1.27317472527758	0.514767724813156	0.660487667312028	0.745948150323534	0.556330321608688	GeneID:353237,Genbank:NM_001003672.1,MGI:MGI:1891443	protocadherin alpha subfamily C, 2		GO:0007267,GO:0007399,GO:0003674,GO:0005887,GO:0007155	cell-cell signaling|nervous system development|molecular_function|integral component of plasma membrane|cell adhesion
Pcdhb11	39.7109533069646	51.2876526987743	25.2400790672026	0.492127787860445	-1.02289511473993	0.00409168922485336	0.0967601814346679	Down	1.27002592798255	0.566823954597441	0.874127801562395	0.669153913216776	0.767098646289529	0.298303786413478	0.295454078992594	0.502657834717182	0.474473284566522	GeneID:93882,Genbank:NM_053136.3,MGI:MGI:2136746	protocadherin beta 11		GO:0007268,GO:0007416,GO:0005887,GO:0007155,GO:0007267	chemical synaptic transmission|synapse assembly|integral component of plasma membrane|cell adhesion|cell-cell signaling
Pcdhb8	17.3498432941652	23.3277571449382	9.87745098069899	0.423420516568703	-1.23983691898823	0.0157919613280936	0.230401772354941	Down	0.465981468287829	0.747523461074017	0.582075597304755	0.584297438714649	0.529498942835694	0.108433201396151	0.456438673315481	0.200397912600233	0.202207005447448	GeneID:93879,Genbank:NM_053133.1,MGI:MGI:2136742	protocadherin beta 8		GO:0007155,GO:0007156,GO:0007267,GO:0007268,GO:0007416,GO:0016020,GO:0016021,GO:0042802,GO:0046872,GO:0005509,GO:0005886,GO:0005887	cell adhesion|homophilic cell adhesion via plasma membrane adhesion molecules|cell-cell signaling|chemical synaptic transmission|synapse assembly|membrane|integral component of membrane|identical protein binding|metal ion binding|calcium ion binding|plasma membrane|integral component of plasma membrane
Pdcd1lg2	40.9885257454277	22.8314522529497	63.6848676110252	2.78934808462731	1.47992798048693	0.0211026936189552	0.274577228737884	Up	0.520957011783912	0.234154180151526	0.366937729393171	0.415766552291829	0.414650500308897	1.76461937557573	1.12224711444409	0.703739961012677	0.502260885419613	GeneID:58205,Genbank:NM_021396.2,MGI:MGI:1930125	programmed cell death 1 ligand 2		GO:0046007,GO:0007165,GO:0071222,GO:0007166,GO:0009897,GO:0009986,GO:0016020,GO:0016021,GO:0031295,GO:0032689,GO:0032693,GO:0042102,GO:0005515,GO:0042130,GO:0005886,GO:0006955	negative regulation of activated T cell proliferation|signal transduction|cellular response to lipopolysaccharide|cell surface receptor signaling pathway|external side of plasma membrane|cell surface|membrane|integral component of membrane|T cell costimulation|negative regulation of interferon-gamma production|negative regulation of interleukin-10 production|positive regulation of T cell prolifer…	mmu04514	Cell adhesion molecules (CAMs)
Pde5a	3819.72472567567	5065.55765489384	2262.43356415295	0.446630700564076	-1.16284567214334	5.53999343921983e-14	3.72164448150256e-11	Down	39.7021509418117	39.7339218238408	36.5181464097606	34.3340030902272	35.9296663992927	7.92219003326381	16.0726878937008	17.8291825351042	22.9642293093264	GeneID:242202,Genbank:NM_153422.2,MGI:MGI:2651499	phosphodiesterase 5A, cGMP-specific		GO:0055118,GO:0043065,GO:0003824,GO:0055119,GO:0043406,GO:0004112,GO:0060282,GO:0045745,GO:0004114,GO:0005829,GO:0007165,GO:0007614,GO:0008081,GO:0045907,GO:0008152,GO:0046068,GO:0010613,GO:0046069,GO:0016787,GO:0030553,GO:0000166,GO:0046872,GO:0030823,GO:0002026,GO:0047555,GO:0042130,GO:0002678	negative regulation of cardiac muscle contraction|positive regulation of apoptotic process|catalytic activity|relaxation of cardiac muscle|positive regulation of MAP kinase activity|cyclic-nucleotide phosphodiesterase activity|positive regulation of oocyte development|positive regulation of G-protein coupled receptor protein signaling pathway|3',5'-cyclic-nucleotide phosphodiesterase activity|cyt…	mmu00230,mmu04022	Purine metabolism|cGMP - PKG signaling pathway
Phex	113.460820303731	158.063180418239	57.7078701605957	0.365093692331759	-1.45366135112224	1.1180175190364e-08	3.11978488619728e-06	Down	1.69465600555972	1.71510228373658	1.33922912845805	1.38496679408021	1.23370657801736	0.182250855658655	0.391104580318021	0.860767410705869	0.660844123948364	GeneID:18675,Genbank:NM_011077.2,MGI:MGI:107489	phosphate regulating endopeptidase homolog, X-linked		GO:0006508,GO:0008233,GO:0008237,GO:0016020,GO:0016021,GO:0016787,GO:0019637,GO:0030282,GO:0031214,GO:0046872,GO:0048471,GO:0004222,GO:0005783,GO:0005794	proteolysis|peptidase activity|metallopeptidase activity|membrane|integral component of membrane|hydrolase activity|organophosphate metabolic process|bone mineralization|biomineral tissue development|metal ion binding|perinuclear region of cytoplasm|metalloendopeptidase activity|endoplasmic reticulum|Golgi apparatus
Phf11a	171.730113822041	92.8992957822962	270.268636371723	2.90926464076844	1.54065453691904	0.0499031318145937	0.425149368179005	Up	3.77610355615106	0.846520751451711	5.4659742604493	3.63139906536661	3.95904560888037	14.7942445396716	2.12835630461881	16.1529203460882	5.39438232773485	GeneID:219131,Genbank:XM_017315970.1,MGI:MGI:1918441	PHD finger protein 11A		GO:0031965,GO:0046872,GO:0050776,GO:0003674,GO:0005634,GO:0005654	nuclear membrane|metal ion binding|regulation of immune response|molecular_function|nucleus|nucleoplasm
Pigr	2776.023710988	1701.68536786305	4118.94663989419	2.42051011172924	1.27531112109865	0.0348325082321666	0.359770343239476	Up	22.8424012530346	13.7765386018402	34.622927220134	29.3469422843117	28.4659480659091	98.8829661991402	23.537846141778	62.1647445248088	49.1880755125759	GeneID:18703,Genbank:NM_011082.3,MGI:MGI:103080	polymeric immunoglobulin receptor		GO:0005154,GO:0005576,GO:0005615,GO:0005886,GO:0007173,GO:0016020,GO:0016021,GO:0030133,GO:0038093,GO:0043113,GO:0043235,GO:0001580,GO:0055038,GO:0001792,GO:0002415	epidermal growth factor receptor binding|extracellular region|extracellular space|plasma membrane|epidermal growth factor receptor signaling pathway|membrane|integral component of membrane|transport vesicle|Fc receptor signaling pathway|receptor clustering|receptor complex|detection of chemical stimulus involved in sensory perception of bitter taste|recycling endosome membrane|polymeric immunoglo…	mmu04672	Intestinal immune network for IgA production
Pira1	45.8647021218017	21.682634389426	76.0922867872714	3.50936539447345	1.81121016870056	0.000123542505511558	0.007541406821299	Up	0.585937231521729	0.226782905620381	0.278128464645222	0.387764040440238	0.317931056349768	1.45720568580732	1.46110327709744	1.39641994117633	0.486449496230283	GeneID:18722,Genbank:XM_017322036.1,MGI:MGI:1195971	paired-Ig-like receptor A1		GO:0003674,GO:0005575,GO:0008150	molecular_function|cellular_component|biological_process	mmu04380	Osteoclast differentiation
Pira6	82.9475084690997	47.7029706798265	127.003180705691	2.66237466756762	1.41271361144755	0.0003385871752871	0.0165533535993461	Up	1.52296785471981	0.842077216951835	1.53762109764852	1.17400959674342	0.795299892476767	3.66064824174159	2.2759730070372	3.95055699649996	1.96819645255978	GeneID:18729,Genbank:NM_001289428.1,MGI:MGI:1195974	paired-Ig-like receptor A6		GO:0003674,GO:0005575,GO:0008150	molecular_function|cellular_component|biological_process	mmu04380	Osteoclast differentiation
Pitx2	5.97378106044032	2.77561092421494	9.97149373072205	3.59254016610502	1.8450042867081	0.0264798223454865	0.311270912315252	Up	0.0541578766474158	0.0471632112231124	0.0856909026544906	0.0496257654774945	0.0185597076983706	0.119723352280746	0.316212348110423	0.129070376234343	0.148840639429704	GeneID:18741,Genbank:NM_011098.4,MGI:MGI:109340	paired-like homeodomain transcription factor 2	Homeobox	GO:0001191,GO:0001569,GO:0001570,GO:0001701,GO:0001764,GO:0002074,GO:0003171,GO:0006355,GO:0003253,GO:0006357,GO:0003350,GO:0003677,GO:0007275,GO:0007368,GO:0007507,GO:0035116,GO:0007519,GO:0035886,GO:0007520,GO:0035993,GO:0008134,GO:0042127,GO:0042476,GO:0000122,GO:0055009,GO:0042802,GO:0000976,GO:0055015,GO:0042803,GO:0000978,GO:0055123,GO:0043010,GO:0000981,GO:0060412,GO:0001077,GO:0060460,GO:…	transcriptional repressor activity, RNA polymerase II transcription factor binding|branching involved in blood vessel morphogenesis|vasculogenesis|in utero embryonic development|neuron migration|extraocular skeletal muscle development|atrioventricular valve development|regulation of transcription, DNA-templated|cardiac neural crest cell migration involved in outflow tract morphogenesis|regulation…	mmu04350	TGF-beta signaling pathway
Piwil2	32.788574403925	17.329771727421	52.112077749555	3.00708391138804	1.58836512626055	0.00135613541607762	0.0464066451136506	Up	0.179341551939724	0.148370058389959	0.170257112211641	0.0903835100511722	0.2028170057826	0.673980117427952	0.510472957435917	0.256446703780611	0.360418189787776	GeneID:57746,Genbank:XM_006519328.1,MGI:MGI:1930036	piwi-like RNA-mediated gene silencing 2		GO:0004521,GO:0005515,GO:0005634,GO:0005737,GO:0005844,GO:0006417,GO:0007275,GO:0043186,GO:0007283,GO:0045727,GO:0010370,GO:0046872,GO:0010529,GO:0048477,GO:0051321,GO:0060903,GO:0071442,GO:0071546,GO:0097433,GO:0000239,GO:0000966,GO:0003676,GO:0003723,GO:0003729,GO:0004518,GO:0004519,GO:0016787,GO:0030154,GO:0030718,GO:0031047,GO:0033391,GO:0034584,GO:1990511,GO:0034587,GO:1990923,GO:2000617,GO:…	endoribonuclease activity|protein binding|nucleus|cytoplasm|polysome|regulation of translation|multicellular organism development|P granule|spermatogenesis|positive regulation of translation|perinucleolar chromocenter|metal ion binding|negative regulation of transposition|oogenesis|meiotic cell cycle|positive regulation of meiosis I|positive regulation of histone H3-K14 acetylation|pi-body|dense …
Pklr	24.5157982311488	16.0156179813583	35.141023543387	2.19417218769142	1.13367674569603	0.00448268073767281	0.103972970869449	Up	0.450957916732616	0.119522029307359	0.353660144259234	0.251525375053111	0.423309711730619	0.606811014304392	0.536619754998204	0.740965633452689	0.808275354880473	GeneID:18770,Genbank:XM_006501135.3,MGI:MGI:97604	pyruvate kinase liver and red blood cell		GO:0051591,GO:0016301,GO:0004743,GO:0051707,GO:0016310,GO:0016740,GO:0005524,GO:0005737,GO:0005829,GO:0005975,GO:0030955,GO:0006096,GO:0032869,GO:0006754,GO:0033198,GO:0008152,GO:0000166,GO:0042866,GO:0009408,GO:0000287,GO:0046872,GO:0010226,GO:0003824	response to cAMP|kinase activity|pyruvate kinase activity|response to other organism|phosphorylation|transferase activity|ATP binding|cytoplasm|cytosol|carbohydrate metabolic process|potassium ion binding|glycolytic process|cellular response to insulin stimulus|ATP biosynthetic process|response to ATP|metabolic process|nucleotide binding|pyruvate biosynthetic process|response to heat|magnesium io…	mmu00010,mmu00620,mmu00230,mmu04910,mmu04930,mmu04950,mmu04932	Glycolysis / Gluconeogenesis|Pyruvate metabolism|Purine metabolism|Insulin signaling pathway|Type II diabetes mellitus|Maturity onset diabetes of the young|Non-alcoholic fatty liver disease (NAFLD)
Pla1a	208.983412497121	71.7362951867387	380.5423091351	5.30473880961513	2.4072817186519	0.00507751709022196	0.113698771583267	Up	2.38176922734179	1.55561700496233	2.39571272519147	2.44227091478554	1.57414564315637	19.6192305747453	6.51865740720842	7.55873401318344	7.21786098125717	GeneID:85031,Genbank:XM_006522771.1,MGI:MGI:1934677	phospholipase A1 member A		GO:0006629,GO:0008150,GO:0008970,GO:0016042,GO:0016787,GO:0052689,GO:0002080,GO:0005576,GO:0005615	lipid metabolic process|biological_process|phosphatidylcholine 1-acylhydrolase activity|lipid catabolic process|hydrolase activity|carboxylic ester hydrolase activity|acrosomal membrane|extracellular region|extracellular space	mmu04014	Ras signaling pathway
Pla2g4b	107.454193019138	169.905691363344	29.3898200888797	0.172977254929204	-2.53134574695684	5.12265781316126e-22	1.03238630461243e-18	Down	2.55790593904182	2.35705246808723	2.6118738126274	2.58913868930305	2.73678015765445	0.410944693034131	0.504703464205981	0.455685846868889	0.337186338443723	GeneID:211429,Genbank:NM_145378.4,MGI:MGI:2384819	phospholipase A2, group IVB (cytosolic)		GO:0046475,GO:0047498,GO:0004622,GO:0004623,GO:0005829	glycerophospholipid catabolic process|calcium-dependent phospholipase A2 activity|lysophospholipase activity|phospholipase A2 activity|cytosol	mmu00564,mmu00565,mmu00590,mmu00591,mmu00592,mmu04014,mmu04010,mmu04370,mmu04072,mmu04217,mmu04611,mmu04664,mmu04912,mmu04913,mmu04921,mmu04270,mmu04724,mmu04726,mmu04730,mmu04750,mmu05231	Glycerophospholipid metabolism|Ether lipid metabolism|Arachidonic acid metabolism|Linoleic acid metabolism|alpha-Linolenic acid metabolism|Ras signaling pathway|MAPK signaling pathway|VEGF signaling pathway|Phospholipase D signaling pathway|Necroptosis|Platelet activation|Fc epsilon RI signaling pathway|GnRH signaling pathway|Ovarian Steroidogenesis|Oxytocin signaling pathway|Vascular smooth musc…
Plac8	3021.63736492804	1750.3833841749	4610.70484086947	2.63411140813753	1.39731636479281	0.0289349554120792	0.325774190728921	Up	21.0047406859539	9.07570971860618	24.0453073018539	20.3803297026931	21.2851430356552	75.1310405175881	22.6889952480455	66.437766736566	24.7843792677651	GeneID:231507,Genbank:XM_017320850.1,MGI:MGI:2445289	placenta-specific 8		GO:0008284,GO:0009409,GO:0040015,GO:0042742,GO:0043066,GO:0045944,GO:0050873,GO:0003682,GO:0005515,GO:0005634	positive regulation of cell proliferation|response to cold|negative regulation of multicellular organism growth|defense response to bacterium|negative regulation of apoptotic process|positive regulation of transcription by RNA polymerase II|brown fat cell differentiation|chromatin binding|protein binding|nucleus
Plaur	1560.31311388723	1012.47832909964	2245.10659487171	2.21743669009509	1.14889291481283	0.013627875824369	0.213851530558098	Up	29.5489548274767	29.7296270868576	33.2046094849183	39.693340889214	40.2641753028473	115.461419931478	56.7390841189717	61.0459070362251	54.7605609235834	GeneID:18793,Genbank:XM_006539640.3,MGI:MGI:97612	plasminogen activator, urokinase receptor		GO:0038195,GO:0005576,GO:0043066,GO:0005886,GO:0043388,GO:0005887,GO:0009986,GO:0010628,GO:0016020,GO:0045742,GO:0019899,GO:0048762,GO:0019904,GO:0060742,GO:0030162,GO:0090200,GO:0030377,GO:0001934,GO:2001243,GO:0005102,GO:2001268,GO:0031225,GO:0005515	urokinase plasminogen activator signaling pathway|extracellular region|negative regulation of apoptotic process|plasma membrane|positive regulation of DNA binding|integral component of plasma membrane|cell surface|positive regulation of gene expression|membrane|positive regulation of epidermal growth factor receptor signaling pathway|enzyme binding|mesenchymal cell differentiation|protein domain …	mmu04610,mmu05205	Complement and coagulation cascades|Proteoglycans in cancer
Plk3	514.695223797669	335.290424473052	738.951222953441	2.20391388783258	1.14006785547717	0.000261482627954033	0.0135927961977578	Up	9.8947063139158	8.4066077083417	6.64417998874696	8.60229324196797	7.61707418307312	23.5541263024344	16.4069978167926	13.7297430259089	15.1719028372418	GeneID:12795,Genbank:NM_001313916.1,MGI:MGI:109604	polo-like kinase 3		GO:0005515,GO:0005524,GO:0005622,GO:0005634,GO:0005730,GO:0005737,GO:0005794,GO:0030425,GO:0005795,GO:0031122,GO:0005813,GO:0032465,GO:0005856,GO:0043025,GO:0043066,GO:0043491,GO:0044819,GO:0051302,GO:0090166,GO:0090316,GO:0000082,GO:0000122,GO:0000166,GO:0000302,GO:0000785,GO:0002039,GO:0004672,GO:0004674,GO:0006468,GO:0006915,GO:0006970,GO:0006974,GO:0007049,GO:0009314,GO:1904716,GO:0016301,GO:…	protein binding|ATP binding|intracellular|nucleus|nucleolus|cytoplasm|Golgi apparatus|dendrite|Golgi stack|cytoplasmic microtubule organization|centrosome|regulation of cytokinesis|cytoskeleton|neuronal cell body|negative regulation of apoptotic process|protein kinase B signaling|mitotic G1/S transition checkpoint|regulation of cell division|Golgi disassembly|positive regulation of intracellular …	mmu04068,mmu04625,mmu05152	FoxO signaling pathway|C-type lectin receptor signaling pathway|Tuberculosis
Pnp	3983.10365853402	2573.59617723245	5744.98801016099	2.23228028584459	1.15851818380273	0.0311322100896821	0.339348573681883	Up	46.0519347245425	38.472821597508	58.9838716389652	52.13975512284	59.7837150982312	171.643379386496	50.3944009244926	126.181693817267	79.4975707467275	GeneID:18950,Genbank:NM_013632.4,MGI:MGI:97365	purine-nucleoside phosphorylase		GO:0005622,GO:0005634,GO:0005737,GO:0005829,GO:0005856,GO:0016763,GO:0006139,GO:0034418,GO:0006148,GO:0042102,GO:0042278,GO:0042301,GO:0045579,GO:0001882,GO:0001916,GO:0002060,GO:0003824,GO:0004731,GO:0005576,GO:0006149,GO:0006161,GO:0006183,GO:0008144,GO:0008630,GO:0008637,GO:0009116,GO:0045739,GO:0010332,GO:0046070,GO:0016740,GO:0046115,GO:0016757,GO:0046638,GO:0070233	intracellular|nucleus|cytoplasm|cytosol|cytoskeleton|transferase activity, transferring pentosyl groups|nucleobase-containing compound metabolic process|urate biosynthetic process|inosine catabolic process|positive regulation of T cell proliferation|purine nucleoside metabolic process|phosphate ion binding|positive regulation of B cell differentiation|nucleoside binding|positive regulation of T c…	mmu00230,mmu00240,mmu00760	Purine metabolism|Pyrimidine metabolism|Nicotinate and nicotinamide metabolism
Pnp2	93.0967949923293	47.6311341142126	149.928871089975	3.14770735314568	1.65430141765889	0.00138395312069206	0.0467935019763094	Up	1.76243521292013	1.4708605310302	2.16116513517528	1.91775167025345	1.58544789025659	7.99512750793311	2.61278545072766	5.6253732663693	4.84365341263753	GeneID:667034,Genbank:NM_001123371.2,MGI:MGI:3712328	purine-nucleoside phosphorylase 2		GO:0004731,GO:0005576,GO:0005622,GO:0005634,GO:0005737,GO:0005829,GO:0008144,GO:0042301,GO:0001882,GO:0002060	purine-nucleoside phosphorylase activity|extracellular region|intracellular|nucleus|cytoplasm|cytosol|drug binding|phosphate ion binding|nucleoside binding|purine nucleobase binding	mmu00230,mmu00240,mmu00760	Purine metabolism|Pyrimidine metabolism|Nicotinate and nicotinamide metabolism
Pnpla1	5.83857569761824	2.68515878291617	9.78034684099582	3.64237187879595	1.86487822607796	0.0282714652534771	0.320817865913816	Up	0.010080677432059	0.00877872524610775	0.0287101401235158	0.0277112784916485	0.0621830080166381	0.144850605413267	0.12139502021203	0.0514811078829862	0.0623350245143635	GeneID:433091,Genbank:XM_006524585.2,MGI:MGI:3617850	patatin-like phospholipase domain containing 1		GO:0005737,GO:0005811,GO:0006629,GO:0008152,GO:0016020,GO:0016042,GO:0016787,GO:0019433,GO:0055088,GO:0003824,GO:0004806	cytoplasm|lipid droplet|lipid metabolic process|metabolic process|membrane|lipid catabolic process|hydrolase activity|triglyceride catabolic process|lipid homeostasis|catalytic activity|triglyceride lipase activity
Podxl2	127.419885195638	168.159588927772	76.4952555304695	0.454896780006555	-1.13638887235939	1.34604016682434e-06	0.000182197586163133	Down	3.65694110601094	3.92706561690554	4.15326184597592	3.74151370060436	3.71353050604861	0.520759139621469	2.70172732629823	2.17691829412782	1.4566730230191	GeneID:319655,Genbank:XM_011241374.1,MGI:MGI:2442488	podocalyxin-like 2		GO:0016021,GO:0050901,GO:0003674,GO:0007155,GO:0016020	integral component of membrane|leukocyte tethering or rolling|molecular_function|cell adhesion|membrane
Postn	6499.26698923035	8495.93556869111	4003.43126490439	0.471217234704283	-1.08553578838519	1.83338475639299e-12	9.78056844454589e-10	Down	149.522657264371	180.570670793005	132.256886178823	127.268950198596	139.757294792195	57.5395793559744	56.3248654367579	74.1796354397781	76.2579337766731	GeneID:50706,Genbank:XM_006501653.2,MGI:MGI:1926321	periostin, osteoblast specific factor		GO:0050839,GO:0009888,GO:0005578,GO:0071307,GO:0014911,GO:0030198,GO:0005615,GO:1900025,GO:0005737,GO:0005794,GO:0005802,GO:1904209,GO:0031012,GO:0007155,GO:1990138,GO:0001953,GO:0031594,GO:0008201,GO:0003073,GO:0046872,GO:0008593,GO:0005576	cell adhesion molecule binding|tissue development|proteinaceous extracellular matrix|cellular response to vitamin K|positive regulation of smooth muscle cell migration|extracellular matrix organization|extracellular space|negative regulation of substrate adhesion-dependent cell spreading|cytoplasm|Golgi apparatus|trans-Golgi network|positive regulation of chemokine (C-C motif) ligand 2 secretion|…
Pou3f1	8.6272496952395	1.93060129980994	16.9980601895265	8.80454197933042	3.13824795563676	2.60802832645616e-05	0.00223134046156896	Up	0.0190662115018975	0	0.0724016955584387	0.0174706875363184	0.0784070575058075	0.484707217536616	0.187856135626813	0.350529903601404	0.216146524925968	GeneID:18991,Genbank:NM_011141.2,MGI:MGI:101896	POU domain, class 3, transcription factor 1	Pou	GO:0042552,GO:0003705,GO:0043565,GO:0005634,GO:0045893,GO:0005667,GO:0006351,GO:0006355,GO:0006357,GO:0007420,GO:0045944,GO:0008544,GO:0010628,GO:0014044,GO:0022011,GO:0001105,GO:0030216,GO:0003677,GO:0030900,GO:0003700	myelination|transcription factor activity, RNA polymerase II distal enhancer sequence-specific binding|sequence-specific DNA binding|nucleus|positive regulation of transcription, DNA-templated|transcription factor complex|transcription, DNA-templated|regulation of transcription, DNA-templated|regulation of transcription by RNA polymerase II|brain development|positive regulation of transcription b…
Ppa1	688.594531909452	363.552310805423	1094.89730828949	3.01166372966746	1.59056069344135	0.00215512206803658	0.0622445924682284	Up	16.4794342463499	13.0358702108303	17.7531255086318	18.5193344546168	16.3486604154621	72.4672848897219	49.8923795502977	39.7883696091279	24.6287193593171	GeneID:67895,Genbank:NM_026438.4,MGI:MGI:97831	pyrophosphatase (inorganic) 1		GO:0006796,GO:0016462,GO:0016787,GO:0046872,GO:0000287,GO:0004427,GO:0005737	phosphate-containing compound metabolic process|pyrophosphatase activity|hydrolase activity|metal ion binding|magnesium ion binding|inorganic diphosphatase activity|cytoplasm	mmu00190	Oxidative phosphorylation
Ppp1r3a	168.663641273636	81.9202791081417	277.092843980504	3.38246948127115	1.75807691737479	7.51066987327978e-13	4.12813727762268e-10	Up	0.45137649027526	0.793178786425327	0.742244489192323	0.723806658632472	0.646362674199912	1.88874798274588	3.04430717917703	1.89350696210403	1.95213539844719	GeneID:140491,Genbank:NM_080464.2,MGI:MGI:2153588	protein phosphatase 1, regulatory (inhibitor) subunit 3A		GO:0016020,GO:0016021,GO:0004722,GO:0005975,GO:0005977	membrane|integral component of membrane|protein serine/threonine phosphatase activity|carbohydrate metabolic process|glycogen metabolic process	mmu04910,mmu04931	Insulin signaling pathway|Insulin resistance
Prdm8	65.2242460071738	96.3725673007061	26.2888443902585	0.272783481094064	-1.87417181293454	3.02499552858485e-10	1.16739082760579e-07	Down	1.84145343509538	1.77095840371473	1.39854056459562	1.54062801223589	1.30053112474232	0.371680211816885	0.438249448348143	0.441585523091613	0.396063944821732	GeneID:77630,Genbank:XM_011249594.2,MGI:MGI:1924880	PR domain containing 8	zf-C2H2	GO:0051567,GO:0021957,GO:0003714,GO:0022008,GO:0005515,GO:0032259,GO:0005634,GO:0006351,GO:0006355,GO:0007399,GO:0035097,GO:0008168,GO:0042054,GO:0014003,GO:0045892,GO:0016571,GO:0016740,GO:0003676,GO:0046872,GO:0021540,GO:0003677,GO:0046974,GO:0021952,GO:0003682	histone H3-K9 methylation|corticospinal tract morphogenesis|transcription corepressor activity|neurogenesis|protein binding|methylation|nucleus|transcription, DNA-templated|regulation of transcription, DNA-templated|nervous system development|histone methyltransferase complex|methyltransferase activity|histone methyltransferase activity|oligodendrocyte development|negative regulation of transcrip…
Prg2	53.6922749563403	9.20892790256072	109.296458773565	11.8685323557776	3.56906963947535	4.95884744945895e-09	1.52446737353028e-06	Up	0.753320122706238	0.298193811611524	1.36530763014586	0.376516249291062	0.422443752552173	6.13139289756161	7.34736182540405	11.6113611531078	4.16418543736198	GeneID:19074,Genbank:NM_008920.4,MGI:MGI:103294	proteoglycan 2, bone marrow		GO:0030246,GO:0032693,GO:0032753,GO:0042035,GO:0042742,GO:0002215,GO:0002376,GO:0006955	carbohydrate binding|negative regulation of interleukin-10 production|positive regulation of interleukin-4 production|regulation of cytokine biosynthetic process|defense response to bacterium|defense response to nematode|immune system process|immune response	mmu05310	Asthma
Prg3	2.2631307576731	0	5.09204420476448	Inf	Inf	0.00180264144683328	0.0550442938765353	Up	0	0	0	0	0	0.130655865739956	0.711742379059822	0.24146813361717	0.121823994013138	GeneID:53856,Genbank:XM_006499901.1,MGI:MGI:1858200	proteoglycan 3		GO:0019370,GO:0030246,GO:0042035,GO:0042119,GO:0042554,GO:0045416,GO:0045575,GO:0001694,GO:0006955,GO:0017148	leukotriene biosynthetic process|carbohydrate binding|regulation of cytokine biosynthetic process|neutrophil activation|superoxide anion generation|positive regulation of interleukin-8 biosynthetic process|basophil activation|histamine biosynthetic process|immune response|negative regulation of translation
Prima1	18.5273278979163	25.5707224052397	9.72308476376215	0.380242865636435	-1.39500691546486	0.00612379974781759	0.12840864719759	Down	0.384369323065044	0.514964274354368	0.350864734078601	0.338657711774333	0.334371158425719	0.0163403974283226	0.275133048830043	0.150995336000948	0.137122602225762	GeneID:170952,Genbank:XM_006515507.3,MGI:MGI:1926097	proline rich membrane anchor 1		GO:0016020,GO:0016021,GO:0019899,GO:0030054,GO:0031226,GO:0042135,GO:0043495,GO:0045202,GO:0051649,GO:0005515,GO:0005623,GO:0005886	membrane|integral component of membrane|enzyme binding|cell junction|intrinsic component of plasma membrane|neurotransmitter catabolic process|protein membrane anchor|synapse|establishment of localization in cell|protein binding|cell|plasma membrane
Prlr	45.1394505443388	28.2562197180895	66.2434890771504	2.34438611173248	1.22921019587271	0.000129145548168307	0.00778219917832807	Up	0.13968330482527	0.150264577184898	0.0975056838494615	0.135523208635941	0.0675797102419588	0.1907225827406	0.400289372285195	0.205612648174017	0.279447794413558	GeneID:19116,Genbank:NM_011169.5,MGI:MGI:97763	prolactin receptor		GO:0038161,GO:0004925,GO:0046872,GO:0005515,GO:0060644,GO:0007171,GO:0007259,GO:0007595,GO:0009986,GO:0060736,GO:0016020,GO:0060749,GO:0016021,GO:0017046,GO:0061180,GO:0019901,GO:0004896,GO:0030155,GO:0030856	prolactin signaling pathway|prolactin receptor activity|metal ion binding|protein binding|mammary gland epithelial cell differentiation|activation of transmembrane receptor protein tyrosine kinase activity|JAK-STAT cascade|lactation|cell surface|prostate gland growth|membrane|mammary gland alveolus development|integral component of membrane|peptide hormone binding|mammary gland epithelium develop…	mmu04630,mmu04151,mmu04080,mmu04060,mmu04917	Jak-STAT signaling pathway|PI3K-Akt signaling pathway|Neuroactive ligand-receptor interaction|Cytokine-cytokine receptor interaction|Prolactin signaling pathway
Procr	147.18663344355	89.4921840028282	219.304695244452	2.45054579556938	1.29310310794885	4.99667157943456e-05	0.00371432906179443	Up	3.11829877357324	1.92009319309901	3.07995302881212	3.43459142076503	2.78491368083882	8.91270924318749	5.72412469370005	6.7560053685342	5.25882489194694	GeneID:19124,Genbank:XM_006498955.2,MGI:MGI:104596	protein C receptor, endothelial		GO:0008022,GO:0016020,GO:0016021,GO:0038023,GO:0050819,GO:0005813,GO:0007596,GO:0007599	protein C-terminus binding|membrane|integral component of membrane|signaling receptor activity|negative regulation of coagulation|centrosome|blood coagulation|hemostasis	mmu04610	Complement and coagulation cascades
Prr7	116.272557230471	75.93205113938	166.698189844336	2.19536002706349	1.13445755327617	3.1481452734472e-06	0.000385817966012062	Up	0.756148026651593	0.556660851907022	0.68084343704302	0.507153033603179	0.512915497076839	1.52509044261946	1.41664699700102	1.10672074593099	0.996203217546719	GeneID:432763,Genbank:NM_001030296.4,MGI:MGI:3487246	proline rich 7 (synaptic)		GO:0005575,GO:0005634,GO:0005737,GO:0005886,GO:0016020,GO:0016021,GO:0030054,GO:0030217,GO:0042995,GO:0045202,GO:0045211,GO:0002250,GO:0002376,GO:0003674	cellular_component|nucleus|cytoplasm|plasma membrane|membrane|integral component of membrane|cell junction|T cell differentiation|cell projection|synapse|postsynaptic membrane|adaptive immune response|immune system process|molecular_function
Prss22	139.980566043112	21.2554644804963	288.386942996381	13.5676613070959	3.76210015599546	2.5823614887659e-06	0.000332190586405928	Up	0.208309606608754	0.030234290880878	0.791031229150274	0.540819770861108	2.17730184946178	14.1602740589112	2.58455292331089	10.3899589259658	11.1993689450862	GeneID:70835,Genbank:XM_006524905.3,MGI:MGI:1918085	protease, serine 22		GO:0008236,GO:0016787,GO:0019897,GO:0046658,GO:0004252,GO:0006508,GO:0008233	serine-type peptidase activity|hydrolase activity|extrinsic component of plasma membrane|anchored component of plasma membrane|serine-type endopeptidase activity|proteolysis|peptidase activity
Prss35	70.9531611870708	92.5594480570099	43.9453025996469	0.474779220513284	-1.07467130042662	0.000210022571916971	0.0113374684804465	Down	1.43960608194103	1.2928536712263	1.60870059513272	1.45654496089306	1.26420368000937	0.0994514076039955	0.771593865433477	0.796459955748509	0.973652885519428	GeneID:244954,Genbank:XM_006511170.3,MGI:MGI:2444800	protease, serine 35		GO:0006508,GO:0004252,GO:0005576,GO:0005739	proteolysis|serine-type endopeptidase activity|extracellular region|mitochondrion
Prss41	6.71628126994903	1.16463123328617	13.6558438157776	11.7254659032678	3.5515733432553	4.03968748480188e-05	0.00314471466091573	Up	0.155737575632867	0	0	0.035676234385562	0.0400280263046948	0.559453525520848	0.426237726697352	0.715803941546965	0.361132932049123	GeneID:71003,Genbank:XM_006524913.3,MGI:MGI:1918253	protease, serine 41		GO:0008233,GO:0008236,GO:0016020,GO:0016787,GO:0017080,GO:0019897,GO:0031225,GO:0043229,GO:0046658,GO:0004252,GO:0005886,GO:0006508	peptidase activity|serine-type peptidase activity|membrane|hydrolase activity|sodium channel regulator activity|extrinsic component of plasma membrane|anchored component of membrane|intracellular organelle|anchored component of plasma membrane|serine-type endopeptidase activity|plasma membrane|proteolysis
Prss42	1.98105443051082	0.202744538565889	4.20394179544197	20.7351666544436	4.37400773752903	0.0205460655041317	0.269655959561462	Up	0	0	0	0	0.0304601501151885	0.032748282300851	0.194612620284532	0	0.274811534249049	GeneID:235628,Genbank:XM_011242964.2,MGI:MGI:2665280	protease, serine 42		GO:0005615,GO:0005737,GO:0006508,GO:0007281,GO:0007283,GO:0008233,GO:0008236,GO:0016787,GO:0046658,GO:0004252,GO:0005576	extracellular space|cytoplasm|proteolysis|germ cell development|spermatogenesis|peptidase activity|serine-type peptidase activity|hydrolase activity|anchored component of plasma membrane|serine-type endopeptidase activity|extracellular region
Ptchd1	15.2101325525657	20.7968866843336	8.2266898878559	0.39557314576576	-1.33798360555876	0.0158649354984586	0.231131084394412	Down	0.214075263431482	0.171512608922725	0.284523971466783	0.149082157595054	0.0880353786528203	0.0283945491570047	0.0937443164953592	0.087461040637971	0.0706004763872021	GeneID:211612,Genbank:NM_001093750.1,MGI:MGI:2685233	patched domain containing 1		GO:0016020,GO:0016021,GO:0021794,GO:0035176,GO:0050890,GO:0003674,GO:0005886,GO:0007224	membrane|integral component of membrane|thalamus development|social behavior|cognition|molecular_function|plasma membrane|smoothened signaling pathway
Ptgis	1282.84380711076	1823.54364359492	606.969011505568	0.332851376295548	-1.58704996126954	1.07013394803798e-23	2.7728699356447e-20	Down	59.32303077298	57.1984436227796	63.1011168137444	62.8878899486937	61.4947984928294	23.2577141338392	21.3491304080742	13.6247118790841	19.0846574744483	GeneID:19223,Genbank:NM_008968.3,MGI:MGI:1097156	prostaglandin I2 (prostacyclin) synthase		GO:0071456,GO:0032088,GO:0007566,GO:0004497,GO:0097190,GO:0035360,GO:0008116,GO:0005506,GO:1900119,GO:0042981,GO:0005615,GO:0045019,GO:0005634,GO:0005737,GO:0005783,GO:0016020,GO:0045766,GO:0016021,GO:0005901,GO:0046697,GO:0016705,GO:0006629,GO:0046872,GO:0016853,GO:0006631,GO:0001516,GO:0050728,GO:0020037,GO:0006633,GO:0055114,GO:0006693,GO:0001666	cellular response to hypoxia|negative regulation of NF-kappaB transcription factor activity|embryo implantation|monooxygenase activity|apoptotic signaling pathway|positive regulation of peroxisome proliferator activated receptor signaling pathway|prostaglandin-I synthase activity|iron ion binding|positive regulation of execution phase of apoptosis|regulation of apoptotic process|extracellular spa…	mmu00590	Arachidonic acid metabolism
Ptpn5	13.2889347111851	19.4351594985541	5.60615372697384	0.288454217594197	-1.79358573716443	0.00305647117371679	0.078747548506925	Down	0.242088844305731	0.210822284874331	0.365017729406595	0.326220654369221	0.26352942777076	0.0472209102854207	0.0935396142657912	0.0581800391420031	0.117410519292067	GeneID:19259,Genbank:XM_006540714.3,MGI:MGI:97807	protein tyrosine phosphatase, non-receptor type 5		GO:0043204,GO:0016791,GO:0004721,GO:0043407,GO:0019901,GO:0004725,GO:0051019,GO:0030424,GO:1900273,GO:0005515,GO:0005737,GO:0005783,GO:0005829,GO:0033160,GO:0006470,GO:1901216,GO:0035254,GO:0010976,GO:1903955,GO:0035335,GO:0016020,GO:1990635,GO:0035640,GO:0016021,GO:0001784,GO:2001025,GO:0035902,GO:0016311,GO:0001934,GO:0043025,GO:0016787,GO:0002092	perikaryon|phosphatase activity|phosphoprotein phosphatase activity|negative regulation of MAP kinase activity|protein kinase binding|protein tyrosine phosphatase activity|mitogen-activated protein kinase binding|axon|positive regulation of long-term synaptic potentiation|protein binding|cytoplasm|endoplasmic reticulum|cytosol|positive regulation of protein import into nucleus, translocation|prot…	mmu04010	MAPK signaling pathway
Ptx3	80.3389180360424	20.367428751267	155.303279642012	7.62508029553564	2.93075252987254	0.0011095810204485	0.0402070052359419	Up	0.358309864437325	0.390041229131827	0.907093043208743	0.54720883958708	0.890238299906599	7.09583033590058	1.47098586950236	6.52648664891341	2.55415222411572	GeneID:19288,Genbank:NM_008987.3,MGI:MGI:104641	pentraxin related gene		GO:0046597,GO:0001878,GO:0046790,GO:0005576,GO:0050766,GO:0005615,GO:0008228,GO:0042802,GO:1903016,GO:0044793,GO:1903019,GO:0044869,GO:0044871,GO:0045087,GO:0001849,GO:0045429,GO:0001872	negative regulation of viral entry into host cell|response to yeast|virion binding|extracellular region|positive regulation of phagocytosis|extracellular space|opsonization|identical protein binding|negative regulation of exo-alpha-sialidase activity|negative regulation by host of viral process|negative regulation of glycoprotein metabolic process|negative regulation by host of viral exo-alpha-si…
Pvalb	157.581520090827	0.18571441092918	354.3262771907	1907.90943695704	10.8977769769941	0.0229979971264114	0.285906560574948	Up	0	0	0.0466058818714501	0	0	0.108525958625746	71.4803219993177	0.0501423348465082	0	GeneID:19293,Genbank:NM_013645.3,MGI:MGI:97821	parvalbumin		GO:0051480,GO:0005634,GO:0005737,GO:0030424,GO:0032991,GO:0042803,GO:0043025,GO:0043195,GO:0046872,GO:0005509,GO:0046982,GO:0005623	regulation of cytosolic calcium ion concentration|nucleus|cytoplasm|axon|protein-containing complex|protein homodimerization activity|neuronal cell body|terminal bouton|metal ion binding|calcium ion binding|protein heterodimerization activity|cell
Rab3b	22.1508816767244	14.7578652632614	31.3921521935532	2.12714722851559	1.0889198915489	0.00995881171954867	0.176399342743334	Up	0.1901452598879	0.270961171948688	0.26256518509747	0.253430214382257	0.319886624673543	0.382129053112942	0.529869983622082	0.547321708585124	0.676967128177225	GeneID:69908,Genbank:NM_023537.5,MGI:MGI:1917158	RAB3B, member RAS oncogene family		GO:0031982,GO:0017157,GO:0005515,GO:0005525,GO:0032482,GO:0018125,GO:0005737,GO:0048471,GO:0005829,GO:0005886,GO:0006886,GO:0006904,GO:0019003,GO:0008021,GO:0051586,GO:0019882,GO:0097494,GO:0030141,GO:0009306,GO:0098993,GO:0030742,GO:0012505,GO:0000166,GO:0031410,GO:0015031,GO:0003924,GO:0031489,GO:0016020	vesicle|regulation of exocytosis|protein binding|GTP binding|Rab protein signal transduction|peptidyl-cysteine methylation|cytoplasm|perinuclear region of cytoplasm|cytosol|plasma membrane|intracellular protein transport|vesicle docking involved in exocytosis|GDP binding|synaptic vesicle|positive regulation of dopamine uptake involved in synaptic transmission|antigen processing and presentation|r…
Rab6b	1049.97551554119	1382.18315503341	634.715966175922	0.45921263319157	-1.12276576299544	0.000946277440340097	0.0357963690765702	Down	8.71513286276434	13.1347684379962	8.8795732816502	9.97555489131132	10.8529830247373	1.46765301416739	7.06738438008014	2.06052755909258	8.08970184455006	GeneID:270192,Genbank:NM_173781.4,MGI:MGI:107283	RAB6B, member RAS oncogene family		GO:0016192,GO:0005515,GO:0031410,GO:0005525,GO:0031489,GO:0005622,GO:0005623,GO:0005794,GO:0005829,GO:0032482,GO:0006886,GO:0042147,GO:0006890,GO:0006891,GO:0012505,GO:0000166,GO:0015031,GO:0003924,GO:0016020	vesicle-mediated transport|protein binding|cytoplasmic vesicle|GTP binding|myosin V binding|intracellular|cell|Golgi apparatus|cytosol|Rab protein signal transduction|intracellular protein transport|retrograde transport, endosome to Golgi|retrograde vesicle-mediated transport, Golgi to ER|intra-Golgi vesicle-mediated transport|endomembrane system|nucleotide binding|protein transport|GTPase activi…
Rag1	38.6809789689542	68.386998021185	1.54845515366555	0.0226425373019864	-5.46482055546154	0.00127666457494852	0.0447029769506105	Down	0.076564433677202	0.0148168641642726	1.17105395888232	1.19267354448573	0.498528715396953	0.047015581690445	0	0	0	GeneID:19373,Genbank:NM_009019.2,MGI:MGI:97848	recombination activating gene 1		GO:0006310,GO:0006325,GO:0008152,GO:0008270,GO:0008542,GO:0010390,GO:0016740,GO:0043565,GO:0016787,GO:0045580,GO:0030183,GO:0045582,GO:0046872,GO:0048538,GO:0051865,GO:0061630,GO:0070233,GO:0070244,GO:0002250,GO:0002331,GO:0003677,GO:0003824,GO:0004518,GO:0004519,GO:0004842,GO:0005515,GO:0005634,GO:0033077,GO:0033151,GO:0042393,GO:0042802,GO:0042803,GO:2000822,GO:0043029,GO:0043154	DNA recombination|chromatin organization|metabolic process|zinc ion binding|visual learning|histone monoubiquitination|transferase activity|sequence-specific DNA binding|hydrolase activity|regulation of T cell differentiation|B cell differentiation|positive regulation of T cell differentiation|metal ion binding|thymus development|protein autoubiquitination|ubiquitin protein ligase activity|negati…	mmu04068,mmu05340	FoxO signaling pathway|Primary immunodeficiency
Rag2	2.3653444588266	4.25762002588789	0	0	-Inf	0.0406333367192481	0.387287157863227	Down	0	0	0.131493827613174	0.169225324165144	0.0316445753677233	0	0	0	0	GeneID:19374,Genbank:NM_009020.3,MGI:MGI:97849	recombination activating gene 2		GO:0080025,GO:0033151,GO:0002360,GO:0003677,GO:0035064,GO:0003682,GO:0005515,GO:0005546,GO:0005547,GO:0005634,GO:0035091,GO:0006310,GO:0042742,GO:0006325,GO:0043325,GO:0008270,GO:0046622,GO:0030183,GO:0002326,GO:0030217,GO:0002331,GO:0046872,GO:0033077,GO:0002358	phosphatidylinositol-3,5-bisphosphate binding|V(D)J recombination|T cell lineage commitment|DNA binding|methylated histone binding|chromatin binding|protein binding|phosphatidylinositol-4,5-bisphosphate binding|phosphatidylinositol-3,4,5-trisphosphate binding|nucleus|phosphatidylinositol binding|DNA recombination|defense response to bacterium|chromatin organization|phosphatidylinositol-3,4-bispho…	mmu04068,mmu05340	FoxO signaling pathway|Primary immunodeficiency
Rarres2	4224.78265276613	2762.91388555113	6052.11861178488	2.19048398266588	1.13124966537395	9.41828974452997e-15	7.11787247442853e-12	Up	170.86358766621	198.659699233713	178.677100306471	196.841839410619	171.30494207423	317.887948433933	478.916447339878	400.856172299147	352.856969022997	GeneID:71660,Genbank:XM_006506624.2,MGI:MGI:1918910	retinoic acid receptor responder (tazarotene induced) 2		GO:0048566,GO:0005102,GO:0050829,GO:0005515,GO:0050830,GO:0005576,GO:0005615,GO:0006935,GO:0006954,GO:0050873,GO:0010759,GO:0050921,GO:0019732,GO:0050994,GO:0030154,GO:0061760,GO:0031012,GO:0001523,GO:2001275,GO:0045087,GO:0001934,GO:0045600	embryonic digestive tract development|signaling receptor binding|defense response to Gram-negative bacterium|protein binding|defense response to Gram-positive bacterium|extracellular region|extracellular space|chemotaxis|inflammatory response|brown fat cell differentiation|positive regulation of macrophage chemotaxis|positive regulation of chemotaxis|antifungal humoral response|regulation of lipi…
Rasd1	296.415023484546	192.659941871917	426.108875500332	2.21171495932256	1.14516546637297	0.00981993011553394	0.175034721136965	Up	8.26462868777473	9.55493675383994	6.59468889013432	4.66785104671479	5.85984464537506	15.9469498701323	23.906406754197	7.31340426849733	12.2990434179279	GeneID:19416,Genbank:NM_009026.5,MGI:MGI:1270848	RAS, dexamethasone-induced 1		GO:0005525,GO:0005634,GO:0005737,GO:0005886,GO:0007165,GO:0007263,GO:0016020,GO:0016529,GO:0045892,GO:0048471,GO:0000166,GO:0003924,GO:0005515	GTP binding|nucleus|cytoplasm|plasma membrane|signal transduction|nitric oxide mediated signal transduction|membrane|sarcoplasmic reticulum|negative regulation of transcription, DNA-templated|perinuclear region of cytoplasm|nucleotide binding|GTPase activity|protein binding	mmu04713,mmu04934	Circadian entrainment|Cushing's syndrome
Rec8	164.793111055452	250.756908890736	57.3383637613464	0.22866115240849	-2.12871680997799	3.9886740953544e-08	9.77656361372136e-06	Down	4.58908122124289	5.32103145992078	7.68528060872672	9.18969152264144	6.06976647216735	0.712414901356115	0.959628477590499	2.87025446921695	1.2753757216901	GeneID:56739,Genbank:XM_017316099.1,MGI:MGI:1929645	REC8 meiotic recombination protein		GO:0030893,GO:0006302,GO:0000778,GO:0034991,GO:0007059,GO:0000780,GO:0051321,GO:0007062,GO:0000793,GO:0072520,GO:0000794,GO:0000795,GO:0000798,GO:0000800,GO:0007129,GO:0001556,GO:0007130,GO:0001673,GO:0007141,GO:0003682,GO:0007286,GO:0005515,GO:0000228,GO:0009566,GO:0005634,GO:0000724,GO:0005694,GO:0000775	meiotic cohesin complex|double-strand break repair|condensed nuclear chromosome kinetochore|nuclear meiotic cohesin complex|chromosome segregation|condensed nuclear chromosome, centromeric region|meiotic cell cycle|sister chromatid cohesion|condensed chromosome|seminiferous tubule development|condensed nuclear chromosome|synaptonemal complex|nuclear cohesin complex|lateral element|synapsis|oocyte…	mmu04114	Oocyte meiosis
Rgs1	318.598811383611	209.771135134609	454.633406694865	2.16728296008471	1.1158875237412	0.000311457650977602	0.0155198320698674	Up	14.6709480083022	8.00388063305073	10.077172837068	6.00991651249353	7.36407337469018	21.4624362913811	13.2740683437356	23.755063087046	17.5213130396926	GeneID:50778,Genbank:NM_015811.2,MGI:MGI:1354694	regulator of G-protein signaling 1		GO:0005737,GO:0005829,GO:0005886,GO:0007165,GO:0007186,GO:0008277,GO:0009968,GO:0016020,GO:0031234,GO:0043547,GO:0001965,GO:0061737,GO:0005096	cytoplasm|cytosol|plasma membrane|signal transduction|G-protein coupled receptor signaling pathway|regulation of G-protein coupled receptor protein signaling pathway|negative regulation of signal transduction|membrane|extrinsic component of cytoplasmic side of plasma membrane|positive regulation of GTPase activity|G-protein alpha-subunit binding|leukotriene signaling pathway|GTPase activator acti…
Rims2	27.9491324893351	16.0059573559002	42.8781014061288	2.67888389633395	1.42163205568086	0.000260348542926219	0.0135927961977578	Up	0.0732006334447852	0.0318732671084767	0.0540498768925844	0.100612441615405	0.0710758420594559	0.18878994885937	0.133561736639434	0.182760851414753	0.171837267065513	GeneID:116838,Genbank:NM_053271.2,MGI:MGI:2152972	regulating synaptic membrane exocytosis 2		GO:0017156,GO:0017157,GO:0019904,GO:0019933,GO:0030054,GO:0030073,GO:0048786,GO:0030154,GO:0048788,GO:0032991,GO:0048791,GO:0042391,GO:0050806,GO:0060077,GO:0061669,GO:0097151,GO:0098831,GO:1903861,GO:0005515,GO:0006836,GO:0006886,GO:0006887,GO:0007269,GO:0010628,GO:0016082,GO:0017137,GO:0042734,GO:0043005,GO:0044325,GO:0045202,GO:2000300,GO:0046872,GO:0046982,GO:2000463,GO:0048167	calcium ion regulated exocytosis|regulation of exocytosis|protein domain specific binding|cAMP-mediated signaling|cell junction|insulin secretion|presynaptic active zone|cell differentiation|cytoskeleton of presynaptic active zone|protein-containing complex|calcium ion-regulated exocytosis of neurotransmitter|regulation of membrane potential|positive regulation of synaptic transmission|inhibitory…	mmu04911	Insulin secretion
Rnps1	688.212735356219	944.612817582784	367.712632573013	0.389273388766808	-1.3611443713334	2.03140553307852e-16	2.45637557059855e-13	Down	24.0141380378967	23.7821432847951	22.868810896457	24.6579110500632	24.6116820493355	9.46396869340788	9.67416880555771	8.28635344347962	8.36115852777209	GeneID:19826,Genbank:XM_017317362.1,MGI:MGI:97960	ribonucleic acid binding protein S1		GO:0048025,GO:0000398,GO:0061574,GO:0003676,GO:0003723,GO:0003730,GO:0005634,GO:0005654,GO:0005737,GO:0006397,GO:0008380,GO:0000184,GO:0000381,GO:0043065	negative regulation of mRNA splicing, via spliceosome|mRNA splicing, via spliceosome|ASAP complex|nucleic acid binding|RNA binding|mRNA 3'-UTR binding|nucleus|nucleoplasm|cytoplasm|mRNA processing|RNA splicing|nuclear-transcribed mRNA catabolic process, nonsense-mediated decay|regulation of alternative mRNA splicing, via spliceosome|positive regulation of apoptotic process	mmu03013,mmu03015	RNA transport|mRNA surveillance pathway
Robo2	553.303606930099	716.240997805032	349.631868336433	0.488148359850809	-1.03460841125469	6.63871992883846e-08	1.5051637758659e-05	Down	3.70872074160413	3.58406070303646	3.83609211835013	2.94410485174205	2.97627017916725	0.806422782121486	1.50015811165761	1.94894359789029	2.21717484988625	GeneID:268902,Genbank:XM_006523038.3,MGI:MGI:1890110	roundabout guidance receptor 2		GO:0030154,GO:0001822,GO:0030673,GO:0006935,GO:0031290,GO:0007156,GO:0007275,GO:0007399,GO:0007411,GO:0035385,GO:0008046,GO:0042802,GO:0009986,GO:0050772,GO:0016020,GO:0050925,GO:0016021,GO:0001656,GO:0016199,GO:0001657,GO:0021891	cell differentiation|kidney development|axolemma|chemotaxis|retinal ganglion cell axon guidance|homophilic cell adhesion via plasma membrane adhesion molecules|multicellular organism development|nervous system development|axon guidance|Roundabout signaling pathway|axon guidance receptor activity|identical protein binding|cell surface|positive regulation of axonogenesis|membrane|negative regulatio…	mmu04360	Axon guidance
Rsad2	6650.76092039866	2393.15098329432	11972.7733417791	5.00293271312863	2.32277404895495	0.0216488900243588	0.27929730851838	Up	31.1736839767987	2.79925599977051	63.3491403619282	35.4561256866527	51.8775065397474	309.575214338435	13.9266110773697	257.277167158017	104.977489777891	GeneID:58185,Genbank:NM_021384.4,MGI:MGI:1929628	radical S-adenosyl methionine domain containing 2		GO:0050709,GO:0034157,GO:0003824,GO:0051536,GO:0034165,GO:0005515,GO:0051539,GO:0035710,GO:0005739,GO:0051607,GO:0005741,GO:0005743,GO:0005783,GO:0043367,GO:0005789,GO:0043621,GO:0005811,GO:2000553,GO:0045071,GO:0009615,GO:0001503,GO:0045087,GO:0016020,GO:0001650,GO:0046872,GO:0030278,GO:0002376	negative regulation of protein secretion|positive regulation of toll-like receptor 7 signaling pathway|catalytic activity|iron-sulfur cluster binding|positive regulation of toll-like receptor 9 signaling pathway|protein binding|4 iron, 4 sulfur cluster binding|CD4-positive, alpha-beta T cell activation|mitochondrion|defense response to virus|mitochondrial outer membrane|mitochondrial inner membra…	mmu05164	Influenza A
Saa1	25.9225931432063	9.55055765242978	46.3876375066771	4.85706062356217	2.28008349351969	0.0312795517809692	0.339715482707321	Up	0.314289685765124	0.0547396306967047	1.07413030267147	0.575977759959675	1.03397696864175	5.69719679186569	0.756957119460117	2.88908819781004	1.61953858415604	GeneID:20208,Genbank:XM_006540726.3,MGI:MGI:98221	serum amyloid A 1		GO:0005615,GO:0005881,GO:0006953,GO:0008201,GO:0008203,GO:0034364,GO:0042056,GO:0060326,GO:0001664,GO:0005515,GO:0005576	extracellular space|cytoplasmic microtubule|acute-phase response|heparin binding|cholesterol metabolic process|high-density lipoprotein particle|chemoattractant activity|cell chemotaxis|G-protein coupled receptor binding|protein binding|extracellular region
Scn3b	1961.22229974508	2718.93128168266	1014.08607232311	0.372972306860039	-1.42285958032882	3.96997327413801e-18	6.00061460385961e-15	Down	22.9322784999031	23.9033620923157	21.8819215694744	20.0108945825282	19.3672103844782	3.16087579999046	9.96514209206209	10.2468950354349	8.12496378968264	GeneID:235281,Genbank:XM_006510234.1,MGI:MGI:1918882	sodium channel, voltage-gated, type III, beta		GO:0086005,GO:0051899,GO:0005886,GO:0086006,GO:0060048,GO:0006811,GO:0060371,GO:0006814,GO:0086010,GO:0010460,GO:0010765,GO:0016020,GO:0016021,GO:0017080,GO:0086012,GO:0060373,GO:0030018,GO:0086014,GO:0061337,GO:0034765,GO:0086015,GO:0072659,GO:0035725,GO:0001518,GO:0086091,GO:0086002,GO:0044325,GO:0005244,GO:2000649,GO:0005272	ventricular cardiac muscle cell action potential|membrane depolarization|plasma membrane|voltage-gated sodium channel activity involved in cardiac muscle cell action potential|cardiac muscle contraction|ion transport|regulation of atrial cardiac muscle cell membrane depolarization|sodium ion transport|membrane depolarization during action potential|positive regulation of heart rate|positive regul…
Sct	2.59459086107592	0.741516662199248	4.91093360967176	6.62282300590055	2.7274463029055	0.0481671316571175	0.41772044248253	Up	0	0.0870684369792533	0.0949168569820995	0.091614580983133	0.102789740022857	0.552555947881084	0	1.02119145358133	0.309123078885254	GeneID:20287,Genbank:NM_001309439.1,MGI:MGI:99466	secretin		GO:0090274,GO:0005576,GO:0097150,GO:0005615,GO:1903640,GO:0007420,GO:0008542,GO:0021542,GO:0030819,GO:0043524,GO:0043950,GO:0047485,GO:0090187,GO:0005102,GO:0005179	positive regulation of somatostatin secretion|extracellular region|neuronal stem cell population maintenance|extracellular space|negative regulation of gastrin-induced gastric acid secretion|brain development|visual learning|dentate gyrus development|positive regulation of cAMP biosynthetic process|negative regulation of neuron apoptotic process|positive regulation of cAMP-mediated signaling|prot…	mmu04080,mmu04972	Neuroactive ligand-receptor interaction|Pancreatic secretion
Selp	282.32119295271	155.586403878465	440.739679295515	2.83276474234724	1.50221079262947	0.0376426086723076	0.374937746347235	Up	2.45381809285765	2.89280956439563	2.51968640759985	2.18729145906269	3.15771994829962	12.6387128067111	4.65997598411093	7.96214481280114	2.6665387171244	GeneID:20344,Genbank:NM_011347.2,MGI:MGI:98280	selectin, platelet		GO:0005887,GO:0006954,GO:0007155,GO:0007157,GO:0007159,GO:0008201,GO:0042806,GO:0009897,GO:0045785,GO:0046872,GO:0010572,GO:0048306,GO:0050900,GO:0050901,GO:0070492,GO:0071354,GO:0001530,GO:0002687,GO:0002691,GO:0005509,GO:0005515,GO:0005615,GO:0005886,GO:0014068,GO:0016020,GO:0016021,GO:0016339,GO:0030246,GO:0031092,GO:0033623,GO:0098609,GO:0033691,GO:0035584	integral component of plasma membrane|inflammatory response|cell adhesion|heterophilic cell-cell adhesion via plasma membrane cell adhesion molecules|leukocyte cell-cell adhesion|heparin binding|fucose binding|external side of plasma membrane|positive regulation of cell adhesion|metal ion binding|positive regulation of platelet activation|calcium-dependent protein binding|leukocyte migration|leuk…	mmu04514,mmu05150,mmu05144	Cell adhesion molecules (CAMs)|Staphylococcus aureus infection|Malaria
Sept3	84.0991778010136	108.131410314314	54.0588871593888	0.499936947111407	-1.00018194365169	0.000200770421136571	0.0109029158639974	Down	1.50935539689408	1.06919015270735	1.30458050259911	0.939233763115402	1.37804827909741	0.311253301357941	0.739871728147475	0.621253195195423	0.742947034735276	GeneID:24050,Genbank:NM_011889.2,MGI:MGI:1345148	septin 3		GO:0099569,GO:0034613,GO:0003924,GO:0042734,GO:0005525,GO:0042802,GO:0005737,GO:0005829,GO:0005856,GO:0005940,GO:0007049,GO:0043005,GO:0015630,GO:0030054,GO:0045202,GO:0031105,GO:0051301,GO:0032153,GO:0000166,GO:0060271,GO:0032160,GO:0000281,GO:0032947,GO:0000921	presynaptic cytoskeleton|cellular protein localization|GTPase activity|presynaptic membrane|GTP binding|identical protein binding|cytoplasm|cytosol|cytoskeleton|septin ring|cell cycle|neuron projection|microtubule cytoskeleton|cell junction|synapse|septin complex|cell division|cell division site|nucleotide binding|cilium assembly|septin filament array|mitotic cytokinesis|protein-containing comple…	mmu05100	Bacterial invasion of epithelial cells
Serpina3f	932.115907968286	146.982971402883	1913.53207867504	13.0187331254177	3.70251715916638	0.0471083342050855	0.412734251422042	Up	2.18029205502267	1.24397603540926	4.16349270037201	2.48007471803772	8.65696088199492	119.692497812738	5.70659725343208	40.7755058388035	10.770172040148	GeneID:238393,Genbank:NM_001168294.1,MGI:MGI:2182838	serine (or cysteine) peptidase inhibitor, clade A, member 3F		GO:0010951,GO:0030414,GO:0034097,GO:0043434,GO:0004867,GO:0005615,GO:0010466	negative regulation of endopeptidase activity|peptidase inhibitor activity|response to cytokine|response to peptide hormone|serine-type endopeptidase inhibitor activity|extracellular space|negative regulation of peptidase activity
Serpina3g	1500.74740348346	444.095518233468	2821.56226004596	6.35350311858499	2.66755226720226	0.0289894660603284	0.325947905657938	Up	13.1915879353919	6.25677630044448	13.5017646297749	9.41651233967527	24.1575402755002	172.2694237912	23.1774910302829	83.9997822953011	31.6211709365318	GeneID:20715,Genbank:NM_009251.1,MGI:MGI:105046	serine (or cysteine) peptidase inhibitor, clade A, member 3G		GO:0004869,GO:0005615,GO:0005634,GO:0005737,GO:0006915,GO:0010466,GO:0010951,GO:0030414,GO:0034097,GO:0043434,GO:0002250,GO:0002376,GO:0004867	cysteine-type endopeptidase inhibitor activity|extracellular space|nucleus|cytoplasm|apoptotic process|negative regulation of peptidase activity|negative regulation of endopeptidase activity|peptidase inhibitor activity|response to cytokine|response to peptide hormone|adaptive immune response|immune system process|serine-type endopeptidase inhibitor activity
Serpina3i	67.4405632383331	23.8798241756469	121.891487066691	5.10437121187007	2.35173325191822	0.00814982439567944	0.154973053310538	Up	0.792863098376349	0.284307988445867	0.597733218004298	0.512833184731264	0.647312227092338	5.1808687469185	1.12328622522078	2.47708431584684	1.97071719856036	GeneID:628900,Genbank:XM_017315152.1,MGI:MGI:2182841	serine (or cysteine) peptidase inhibitor, clade A, member 3I		GO:0034097,GO:0043434,GO:0004867,GO:0005615,GO:0010951	response to cytokine|response to peptide hormone|serine-type endopeptidase inhibitor activity|extracellular space|negative regulation of endopeptidase activity
Serpina3k	7.91070169860865	1.34204613696123	16.1215211506679	12.0126430132809	3.58648170160526	0.0116993540666848	0.195939874479712	Up	0.0347392836687116	0.0302525925097406	0.03297958590056	0.0318321849178683	0.107145237481453	0.268785689901476	1.40715212703512	0.283856607436165	0.286419123938879	GeneID:20714,Genbank:NM_011458.2,MGI:MGI:98377	serine (or cysteine) peptidase inhibitor, clade A, member 3K		GO:0005615,GO:0010466,GO:0010951,GO:0030414,GO:0034097,GO:0043434,GO:0004867,GO:0005515,GO:0005576	extracellular space|negative regulation of peptidase activity|negative regulation of endopeptidase activity|peptidase inhibitor activity|response to cytokine|response to peptide hormone|serine-type endopeptidase inhibitor activity|protein binding|extracellular region
Serpina3m	235.976196882692	54.4364990378536	462.90081918874	8.50350091152725	3.08805692452726	0.0316569890120177	0.341970839743559	Up	1.789114762756	0.808984793947523	1.30652939826679	2.42756669681805	3.18352396257842	36.1281484867572	4.55762610955513	9.59368963783579	9.11295330755294	GeneID:20717,Genbank:XM_006515637.2,MGI:MGI:98378	serine (or cysteine) peptidase inhibitor, clade A, member 3M		GO:0005615,GO:0010466,GO:0010951,GO:0030414,GO:0034097,GO:0043434,GO:0004867,GO:0005576	extracellular space|negative regulation of peptidase activity|negative regulation of endopeptidase activity|peptidase inhibitor activity|response to cytokine|response to peptide hormone|serine-type endopeptidase inhibitor activity|extracellular region
Serpina3n	5121.26035566953	3232.59728961688	7482.08918823535	2.31457509794612	1.21074737260033	0.0377358103497333	0.3754537181149	Up	83.5697471743505	55.9031606468994	108.004626001838	93.9550281453155	107.916206990264	331.273499062514	81.8850979927973	180.510566895152	185.125568662275	GeneID:20716,Genbank:XM_011244046.2,MGI:MGI:105045	serine (or cysteine) peptidase inhibitor, clade A, member 3N		GO:0005615,GO:0006953,GO:0010466,GO:0010951,GO:0030414,GO:0034097,GO:0043434,GO:0004867,GO:0005576	extracellular space|acute-phase response|negative regulation of peptidase activity|negative regulation of endopeptidase activity|peptidase inhibitor activity|response to cytokine|response to peptide hormone|serine-type endopeptidase inhibitor activity|extracellular region
Serpinb1c	10.7892130256009	3.92234219102221	19.3728015688244	4.939090121501	2.30424529320641	0.0460551096490904	0.408882809013804	Up	0.042956060344844	0.0748162916558255	0.0815602932750376	0.11808406321329	0.110406644410779	0.332360748291347	1.0110703440693	0.175498171962779	0.132811861736629	GeneID:380839,Genbank:NM_173051.2,MGI:MGI:2445363	serine (or cysteine) peptidase inhibitor, clade B, member 1c		GO:0005737,GO:0010466,GO:0010951,GO:0030414,GO:0004867,GO:0005615	cytoplasm|negative regulation of peptidase activity|negative regulation of endopeptidase activity|peptidase inhibitor activity|serine-type endopeptidase inhibitor activity|extracellular space	mmu05146	Amoebiasis
Serpinb2	36.8230488969009	20.4280830765917	57.3167561722874	2.80578241029214	1.48840313163625	0.029637230026291	0.329838526236409	Up	0.823892997695277	0.739905936860034	0.24442474610913	0.471841807844938	0.39704785177066	1.76441104290642	2.62133333562703	0.736320728665728	0.636829599928706	GeneID:18788,Genbank:XM_011247942.1,MGI:MGI:97609	serine (or cysteine) peptidase inhibitor, clade B, member 2		GO:0005737,GO:0010466,GO:0010951,GO:0030414,GO:0042060,GO:0043066,GO:0004867,GO:0005576,GO:0005615	cytoplasm|negative regulation of peptidase activity|negative regulation of endopeptidase activity|peptidase inhibitor activity|wound healing|negative regulation of apoptotic process|serine-type endopeptidase inhibitor activity|extracellular region|extracellular space	mmu04610	Complement and coagulation cascades
Setdb2	11.4517270026043	6.75552035448178	17.3219853127575	2.56412302884495	1.35846548537564	0.0258409094629785	0.30694329786477	Up	0.115123965136834	0.0167092219411874	0.273231072756896	0.175816681659373	0.0789051297534204	0.424161971359067	0.105027483977248	0.431146963417753	0.316392104812456	GeneID:239122,Genbank:NM_001320721.1,MGI:MGI:2685139	SET domain, bifurcated 2	MBD	GO:0046872,GO:0005654,GO:0046974,GO:0005694,GO:0051301,GO:0005829,GO:0006325,GO:0007049,GO:0007059,GO:0007275,GO:0051567,GO:0008168,GO:0008270,GO:0016740,GO:0018024,GO:0000278,GO:0032259,GO:0003677,GO:0034968,GO:0005634	metal ion binding|nucleoplasm|histone methyltransferase activity (H3-K9 specific)|chromosome|cell division|cytosol|chromatin organization|cell cycle|chromosome segregation|multicellular organism development|histone H3-K9 methylation|methyltransferase activity|zinc ion binding|transferase activity|histone-lysine N-methyltransferase activity|mitotic cell cycle|methylation|DNA binding|histone lysine…	mmu00310	Lysine degradation
Shcbp1l	4.12192987473861	6.79645907639824	0.778768372664066	0.114584427554116	-3.12551710504218	0.0139181435052215	0.216131985862481	Down	0.18615619849165	0.115795372627645	0.15147991447931	0.21931460860003	0.246066634364264	0	0	0.081487103015155	0	GeneID:71836,Genbank:XM_006529876.3,MGI:MGI:1919086	Shc SH2-domain binding protein 1-like		GO:0007283,GO:0030154,GO:0072687,GO:2001252,GO:0005515,GO:0005737,GO:0005856	spermatogenesis|cell differentiation|meiotic spindle|positive regulation of chromosome organization|protein binding|cytoplasm|cytoskeleton
Sirpb1b	109.657581124817	74.7999675734215	153.229598064062	2.04852492634647	1.03458544756444	0.0466362463008727	0.411424239010325	Up	2.73439243370784	2.52468478111139	2.25185066897601	2.68669488180501	2.33702092040487	8.08393792498172	4.07548841757545	4.4080063237999	2.7162135060105	GeneID:668101,Genbank:NM_001173460.1,MGI:MGI:3779828	signal-regulatory protein beta 1B		GO:0003674,GO:0005886,GO:0008150	molecular_function|plasma membrane|biological_process	mmu04380	Osteoclast differentiation
Skor1	3.82482209235052	1.30664490017034	6.97254358257575	5.3362191837023	2.41581792603262	0.0287888523427705	0.325024226724068	Up	0.0132020466116199	0.0229939189446015	0	0.0241945109198612	0.0271457606501588	0.14592459815217	0.014453057491417	0.107874652745467	0.0816363686589076	GeneID:207667,Genbank:NM_001163758.1,MGI:MGI:2443473	SKI family transcriptional corepressor 1		GO:0005667,GO:0006351,GO:0006355,GO:0030512,GO:0030514,GO:0045596,GO:0045892,GO:0046332,GO:0048666,GO:0003714,GO:0005515,GO:0005634	transcription factor complex|transcription, DNA-templated|regulation of transcription, DNA-templated|negative regulation of transforming growth factor beta receptor signaling pathway|negative regulation of BMP signaling pathway|negative regulation of cell differentiation|negative regulation of transcription, DNA-templated|SMAD binding|neuron development|transcription corepressor activity|protein …
Slc13a2	35.6040510281482	14.3586915491687	62.1607503768725	4.3291375237092	2.11407963137075	0.0263151348886789	0.310635207348052	Up	0.246305994080307	0.126173397692733	0.233829510333584	0.199142020263766	0.25322450975588	1.72956568144631	0.285507179114722	0.606733644750895	0.776462649042082	GeneID:20500,Genbank:NM_022411.3,MGI:MGI:1276558	solute carrier family 13 (sodium-dependent dicarboxylate transporter), member 2		GO:0006814,GO:0015293,GO:0016020,GO:0016021,GO:0055085,GO:0098656,GO:0005215,GO:0005887,GO:0006811	sodium ion transport|symporter activity|membrane|integral component of membrane|transmembrane transport|anion transmembrane transport|transporter activity|integral component of plasma membrane|ion transport
Slc16a3	381.048214434031	249.553503393244	545.416603235015	2.18556981095774	1.12800946108583	0.000229116162920759	0.0122949969321205	Up	3.70253526585236	3.42060505177175	4.34024301761401	4.51375917593308	4.45199231359588	11.1386599392102	9.67524966688336	6.0178397008185	7.18373709885917	GeneID:80879,Genbank:NM_030696.3,MGI:MGI:1933438	solute carrier family 16 (monocarboxylic acid transporters), member 3		GO:0005887,GO:0008028,GO:0015129,GO:0015293,GO:0015718,GO:0016020,GO:0016021,GO:0031965,GO:0035879,GO:0055085,GO:0005215,GO:0005886	integral component of plasma membrane|monocarboxylic acid transmembrane transporter activity|lactate transmembrane transporter activity|symporter activity|monocarboxylic acid transport|membrane|integral component of membrane|nuclear membrane|plasma membrane lactate transport|transmembrane transport|transporter activity|plasma membrane	mmu05230	Central carbon metabolism in cancer
Slc17a2	6.37478010454544	10.017544987584	1.82132400074724	0.181813408674944	-2.45946949317988	0.0092011629718773	0.168002585807469	Down	0.161659990480878	0.0603347478785812	0.142508971187209	0.105808389304463	0.118714911012314	0	0.0252826724004788	0.03538212641986	0.0238010257921041	GeneID:218103,Genbank:XM_006516654.3,MGI:MGI:2443098	solute carrier family 17 (sodium phosphate), member 2		GO:0006814,GO:0006820,GO:0015293,GO:0016020,GO:0016021,GO:0022857,GO:0035725,GO:0055085,GO:0005436,GO:0005887,GO:0006811	sodium ion transport|anion transport|symporter activity|membrane|integral component of membrane|transmembrane transporter activity|sodium ion transmembrane transport|transmembrane transport|sodium:phosphate symporter activity|integral component of plasma membrane|ion transport
Slc22a1	24.6959326177635	16.1334675926861	35.3990138991103	2.19413549478712	1.13365261946109	0.00969797349011	0.173987975433843	Up	0.37415288669471	0.426085159500278	0.655754574616551	0.58019504947593	0.325483660232859	0.57261866133474	1.03977209137476	0.734909596734806	1.69072031009156	GeneID:20517,Genbank:NM_009202.5,MGI:MGI:108111	solute carrier family 22 (organic cation transporter), member 1		GO:0005887,GO:0006811,GO:0006812,GO:0006836,GO:0006855,GO:0008504,GO:0015711,GO:0008513,GO:0015844,GO:0015872,GO:0008514,GO:0015874,GO:0016020,GO:0016021,GO:0016323,GO:0005215,GO:0005277,GO:0005329,GO:0005333,GO:0005452,GO:0005886,GO:0010248,GO:0015101,GO:0015347,GO:0015651,GO:0015695,GO:0022857,GO:0042802,GO:0015697,GO:0042803,GO:0043252,GO:0048241,GO:0051260,GO:0055085	integral component of plasma membrane|ion transport|cation transport|neurotransmitter transport|drug transmembrane transport|monoamine transmembrane transporter activity|organic anion transport|secondary active organic cation transmembrane transporter activity|monoamine transport|dopamine transport|organic anion transmembrane transporter activity|norepinephrine transport|membrane|integral compone…	mmu04976,mmu05231	Bile secretion|Choline metabolism in cancer
Slc26a10	42.7710215961986	57.0520273296443	24.9197644293915	0.436790164973562	-1.19498772284116	0.00244268045586036	0.0675436993286742	Down	0.905007762959456	1.09651906097698	1.53155523635017	1.22588286764952	0.950655332991651	0.0652383505143111	0.90461176497702	0.261231766425226	0.750217797893386	GeneID:216441,Genbank:XM_017313912.1,MGI:MGI:2143920	solute carrier family 26, member 10		GO:1902358,GO:0008272,GO:1902476,GO:0015106,GO:0015116,GO:0015297,GO:0015301,GO:0015701,GO:0016020,GO:0016021,GO:0019531,GO:0019532,GO:0042391,GO:0005254,GO:0051453,GO:0005887,GO:0055085,GO:0008271	sulfate transmembrane transport|sulfate transport|chloride transmembrane transport|bicarbonate transmembrane transporter activity|sulfate transmembrane transporter activity|antiporter activity|anion:anion antiporter activity|bicarbonate transport|membrane|integral component of membrane|oxalate transmembrane transporter activity|oxalate transport|regulation of membrane potential|chloride channel a…
Slc26a4	144.118044713564	87.2006770466469	215.264754297211	2.46861333636272	1.30370088208729	0.013576391981923	0.213386999799064	Up	1.48490599705904	0.292973762271407	1.44272855142753	0.977962965950534	0.954134801263313	3.39799010439425	0.977908419338915	3.1162543807468	2.08031646295692	GeneID:23985,Genbank:XM_006515092.3,MGI:MGI:1346029	solute carrier family 26, member 4		GO:0055085,GO:0016021,GO:0006885,GO:0070062,GO:0016324,GO:0008271,GO:0098656,GO:0008272,GO:1902358,GO:0008509,GO:0009887,GO:0015106,GO:0015108,GO:0019531,GO:0015111,GO:1902476,GO:0019532,GO:0015116,GO:0031526,GO:0015301,GO:0032880,GO:0015698,GO:0005254,GO:0042391,GO:0015701,GO:0005886,GO:0051453,GO:0016020,GO:0005887	transmembrane transport|integral component of membrane|regulation of pH|extracellular exosome|apical plasma membrane|secondary active sulfate transmembrane transporter activity|anion transmembrane transport|sulfate transport|sulfate transmembrane transport|anion transmembrane transporter activity|animal organ morphogenesis|bicarbonate transmembrane transporter activity|chloride transmembrane tran…	mmu04918	Thyroid hormone synthesis
Slc2a6	183.959345450473	100.750037341363	287.97098058686	2.85827170079504	1.51514306225549	0.0324330657109648	0.345795822016323	Up	2.63056644940586	1.61292446913017	3.51662959554072	3.09912673293925	2.89763219418972	13.6776463603934	5.61274144752163	6.2235362029345	3.84529060990628	GeneID:227659,Genbank:XM_006497917.3,MGI:MGI:2443286	solute carrier family 2 (facilitated glucose transporter), member 6		GO:0008645,GO:0046323,GO:0005351,GO:0005355,GO:0005887	hexose transmembrane transport|glucose import|carbohydrate:proton symporter activity|glucose transmembrane transporter activity|integral component of plasma membrane
Slc5a12	110.718578844316	163.081620407331	45.2647768905479	0.277559033185281	-1.84913344837572	9.6455002004704e-12	4.85972451767033e-09	Down	1.6672234822844	2.38525798056992	1.47999391260374	1.57730547972206	1.86987742121943	0.227359938411285	0.39111593099439	0.552880488922544	0.769862834831753	GeneID:241612,Genbank:NM_001177624.1,MGI:MGI:2138890	solute carrier family 5 (sodium/glucose cotransporter), member 12		GO:0015129,GO:0015293,GO:0015355,GO:0016020,GO:0016021,GO:0022857,GO:0055085,GO:0005886,GO:0006811,GO:0006814	lactate transmembrane transporter activity|symporter activity|secondary active monocarboxylate transmembrane transporter activity|membrane|integral component of membrane|transmembrane transporter activity|transmembrane transport|plasma membrane|ion transport|sodium ion transport
Slc6a20a	88.0917820555608	46.1354640894413	140.53717951321	3.04618545162471	1.60700377570403	0.000653812667956919	0.0275147428570826	Up	2.39374574077942	0.712453345461704	1.20816028940045	0.99953732916339	1.80679832356968	6.02851959187683	3.01863628473193	4.27088793141943	3.02910151111812	GeneID:102680,Genbank:NM_139142.2,MGI:MGI:2143217	solute carrier family 6 (neurotransmitter transporter), member 20A		GO:0035524,GO:0006836,GO:0006865,GO:0015171,GO:0015193,GO:0015293,GO:0015816,GO:0015824,GO:0015838,GO:0016020,GO:0005328,GO:0016021,GO:0005886,GO:0016324,GO:0005887	proline transmembrane transport|neurotransmitter transport|amino acid transport|amino acid transmembrane transporter activity|L-proline transmembrane transporter activity|symporter activity|glycine transport|proline transport|amino-acid betaine transport|membrane|neurotransmitter:sodium symporter activity|integral component of membrane|plasma membrane|apical plasma membrane|integral component of …
Slfn2	2830.21992879081	1783.1144009731	4139.10183856295	2.3212766585835	1.21491847881352	0.0411510493337953	0.390264766033426	Up	60.5967512996336	29.8842526514188	80.5447107770456	68.4512876821115	73.3616057629721	223.38933756379	60.6752990088401	168.064179084793	91.6329480545252	GeneID:20556,Genbank:NM_011408.1,MGI:MGI:1313258	schlafen 2		GO:0008285	negative regulation of cell proliferation
Slitrk4	17.8575771609653	8.50062480304263	29.5537676083687	3.47665828019966	1.79770127192927	0.0267761615755333	0.313078723882648	Up	0.0347092687355263	0.0949974271793685	0.0376583901211164	0.0318046817340788	0.0152932376291136	0.235669360732693	0.189991397272476	0.0455803961396331	0.0919837466460009	GeneID:245446,Genbank:XM_006528013.3,MGI:MGI:2442509	SLIT and NTRK-like family, member 4		GO:0005886,GO:0007409,GO:0016020,GO:0016021,GO:0051965,GO:0005515,GO:0005578,GO:0005615	plasma membrane|axonogenesis|membrane|integral component of membrane|positive regulation of synapse assembly|protein binding|proteinaceous extracellular matrix|extracellular space
Slpi	941.045242534404	542.78748721498	1438.86743668368	2.65088542122895	1.40647431418965	8.32396760163037e-06	0.000859369667452749	Up	37.0147860624453	29.7239319091251	34.7666577995643	36.8587630860405	42.4998026231037	112.529154174917	101.700126960889	96.154967601497	54.891930836663	GeneID:20568,Genbank:NM_011414.3,MGI:MGI:109297	secretory leukocyte peptidase inhibitor		GO:0035821,GO:0004867,GO:0042742,GO:0005576,GO:0045071,GO:0005615,GO:0006955,GO:0010466,GO:0019731,GO:0045087,GO:0019899,GO:0030414,GO:0031012,GO:0002376,GO:0032091,GO:0003677,GO:0032496,GO:0003729	modification of morphology or physiology of other organism|serine-type endopeptidase inhibitor activity|defense response to bacterium|extracellular region|negative regulation of viral genome replication|extracellular space|immune response|negative regulation of peptidase activity|antibacterial humoral response|innate immune response|enzyme binding|peptidase inhibitor activity|extracellular matrix…
Snx22	150.719169874566	194.18846404657	96.3825521595608	0.496335107406001	-1.01061359010283	2.62938029547151e-06	0.000333294155165683	Down	3.81846591996907	5.41828076040208	4.96844238219176	4.21929070226429	3.76407579491921	1.78755633769311	2.90161958042755	1.74357949005995	2.08340486043212	GeneID:382083,Genbank:NM_001025612.2,MGI:MGI:2685966	sorting nexin 22		GO:0003674,GO:0005575,GO:0008150	molecular_function|cellular_component|biological_process
Socs3	2452.81449401587	1331.9610595757	3853.88128706609	2.89338885649838	1.53276022704985	0.00135858024894412	0.0464066451136506	Up	27.7417558539342	16.1110977531479	26.3023769341492	19.0445819310376	32.6799240121793	102.622241674715	56.9619718071927	62.0136425826797	44.155339439073	GeneID:12702,Genbank:XM_011248707.2,MGI:MGI:1201791	suppressor of cytokine signaling 3		GO:0060674,GO:0045595,GO:0005515,GO:0060707,GO:0045597,GO:0005737,GO:0060708,GO:0006469,GO:0007165,GO:0007259,GO:0009968,GO:0046426,GO:0019221,GO:0035556,GO:1990830,GO:0046627,GO:0040008,GO:0042532,GO:0001784,GO:0050728,GO:0043066,GO:0001932,GO:0060670,GO:0004860	placenta blood vessel development|regulation of cell differentiation|protein binding|trophoblast giant cell differentiation|positive regulation of cell differentiation|cytoplasm|spongiotrophoblast differentiation|negative regulation of protein kinase activity|signal transduction|JAK-STAT cascade|negative regulation of signal transduction|negative regulation of JAK-STAT cascade|cytokine-mediated s…	mmu04120,mmu04630,mmu04668,mmu04910,mmu04920,mmu04917,mmu04380,mmu04930,mmu04932,mmu04931,mmu05164,mmu05160,mmu05168	Ubiquitin mediated proteolysis|Jak-STAT signaling pathway|TNF signaling pathway|Insulin signaling pathway|Adipocytokine signaling pathway|Prolactin signaling pathway|Osteoclast differentiation|Type II diabetes mellitus|Non-alcoholic fatty liver disease (NAFLD)|Insulin resistance|Influenza A|Hepatitis C|Herpes simplex infection
Sox11	214.277806549438	326.828491485303	73.5894503796068	0.225162286326913	-2.15096289218299	2.08739303085185e-07	3.82435704985767e-05	Down	2.85214821686178	2.64345585413121	2.0565431327138	1.97877087871415	1.76633908716121	0.180144615738015	1.59837886602364	0.131784569787693	0.111978320375584	GeneID:20666,Genbank:NM_009234.6,MGI:MGI:98359	SRY (sex determining region Y)-box 11	HMG	GO:0001158,GO:0001501,GO:0001841,GO:0002089,GO:0003151,GO:0003211,GO:0008135,GO:0003357,GO:0008284,GO:0010628,GO:0003677,GO:0010629,GO:0014009,GO:0045893,GO:0014032,GO:0021510,GO:0045944,GO:0021782,GO:0046887,GO:0048485,GO:0048557,GO:0000122,GO:0061053,GO:0048704,GO:0061303,GO:0050672,GO:0000976,GO:0061386,GO:0050769,GO:2000648,GO:0000979,GO:2000678,GO:0001077,GO:2001111,GO:0001105,GO:0003700,GO:…	enhancer sequence-specific DNA binding|skeletal system development|neural tube formation|lens morphogenesis in camera-type eye|outflow tract morphogenesis|cardiac ventricle formation|translation factor activity, RNA binding|noradrenergic neuron differentiation|positive regulation of cell proliferation|positive regulation of gene expression|DNA binding|negative regulation of gene expression|glial …
Sp140	787.671603026145	528.655596197499	1111.44161156195	2.10239259653412	1.07203210040648	0.0380046354797991	0.376392367759008	Up	13.8986107293143	8.81716296851653	12.8450594361437	11.9975428374407	14.3363249111912	39.7031166868261	14.0064383114858	27.3104428725462	16.5768800386013	GeneID:434484,Genbank:NM_001013817.2,MGI:MGI:3702467	Sp140 nuclear body protein	SAND	GO:0001650,GO:0005739	fibrillar center|mitochondrion
Spatc1	2.06199607233124	0.181725104199458	4.41233478249598	24.2802710276787	4.60171262060392	0.0144125531077433	0.220603281239029	Up	0	0	0	0.0208677656683803	0	0.125859965906247	0.0997260966907774	0.069781415994724	0.0938818239577438	GeneID:74281,Genbank:XM_017316766.1,MGI:MGI:1921531	spermatogenesis and centriole associated 1		GO:0005813,GO:0005856,GO:0008150,GO:0043015,GO:0005515,GO:0005737	centrosome|cytoskeleton|biological_process|gamma-tubulin binding|protein binding|cytoplasm
Spp1	1953.95387901402	1258.83137529799	2822.85700865904	2.24244252570429	1.16507100902682	0.0397458930860168	0.381162594323062	Up	37.0711318943197	62.9689649117641	32.3673352045291	32.4147638196462	56.7594033070728	118.832455530049	35.2788585597356	65.7224776602661	157.887937447101	GeneID:20750,Genbank:NM_001204201.1,MGI:MGI:98389	secreted phosphoprotein 1		GO:0048471,GO:0031214,GO:0005125,GO:0048545,GO:0031982,GO:0005576,GO:0050840,GO:0033280,GO:0005615,GO:0005737,GO:0005794,GO:0006710,GO:0042995,GO:0007155,GO:0071394,GO:0043066,GO:0071498,GO:0045177,GO:0010033,GO:1990830,GO:0045780,GO:0010811,GO:0001503,GO:2000866,GO:0030593,GO:0001649,GO:0045893	perinuclear region of cytoplasm|biomineral tissue development|cytokine activity|response to steroid hormone|vesicle|extracellular region|extracellular matrix binding|response to vitamin D|extracellular space|cytoplasm|Golgi apparatus|androgen catabolic process|cell projection|cell adhesion|cellular response to testosterone stimulus|negative regulation of apoptotic process|cellular response to flu…	mmu04371,mmu04151,mmu04512,mmu04510,mmu04620,mmu05165	Apelin signaling pathway|PI3K-Akt signaling pathway|ECM-receptor interaction|Focal adhesion|Toll-like receptor signaling pathway|Human papillomavirus infection
Steap4	1113.26880454105	683.417823163122	1650.58253126346	2.41518800844838	1.27213549891556	0.00816042356912234	0.154973053310538	Up	15.2611664580555	12.4465717101922	9.90744571443027	13.2974187804295	12.6270321145021	45.0700529631101	31.7138515447693	21.37444774004	17.7813370522769	GeneID:117167,Genbank:NM_054098.3,MGI:MGI:1923560	STEAP family member 4		GO:0052851,GO:0005886,GO:0055072,GO:0005887,GO:0055114,GO:0006811,GO:0008823,GO:0015677,GO:0016020,GO:0098706,GO:0016021,GO:0016491,GO:0045444,GO:0005768,GO:0046872,GO:0005794	ferric-chelate reductase (NADPH) activity|plasma membrane|iron ion homeostasis|integral component of plasma membrane|oxidation-reduction process|ion transport|cupric reductase activity|copper ion import|membrane|ferric iron import across plasma membrane|integral component of membrane|oxidoreductase activity|fat cell differentiation|endosome|metal ion binding|Golgi apparatus
Stpg3	3.93303287891925	0.587214181331235	8.11530625090426	13.8200106688612	3.78868682435501	0.00117650708420812	0.0419243329928624	Up	0	0	0	0.0270926169419466	0.0607947560774035	0.196084769139872	0.291317345820045	0.241592537601517	0.213301825684518	GeneID:74472,Genbank:XM_006498394.3,MGI:MGI:1921722	sperm tail PG rich repeat containing 3		GO:0003674,GO:0005575,GO:0008150	molecular_function|cellular_component|biological_process
Strc	4.5578106816678	7.57443709265798	0.78702766793007	0.103905763332954	-3.2666524165714	0.00710212625503539	0.142340735926886	Down	0.0491178505826015	0.0256644725228131	0.139889445158486	0.0630105077696386	0.100995054387402	0	0.0215088808336836	0	0.0101241953258094	GeneID:140476,Genbank:NM_080459.2,MGI:MGI:2153816	stereocilin		GO:0007605,GO:0009986,GO:0032426,GO:0042995,GO:0050910,GO:0060088,GO:0060091,GO:0003674,GO:0005929,GO:0007160	sensory perception of sound|cell surface|stereocilium tip|cell projection|detection of mechanical stimulus involved in sensory perception of sound|auditory receptor cell stereocilium organization|kinocilium|molecular_function|cilium|cell-matrix adhesion
Stx11	451.777155755368	298.978680235347	642.775250155395	2.14990329627992	1.10427176813332	0.0276157779756177	0.317222913819983	Up	6.10609345129964	5.14369809336685	6.89553144311959	5.86938560655987	6.33915334801604	20.1372444477369	7.95173452473194	12.0453011670448	8.84304106750792	GeneID:74732,Genbank:XM_006512887.3,MGI:MGI:1921982	syntaxin 11		GO:0042267,GO:0005794,GO:0043312,GO:0005886,GO:0043316,GO:0006886,GO:0006887,GO:0006906,GO:0008021,GO:0012505,GO:0043320,GO:0015031,GO:0045335,GO:0016020,GO:0048278,GO:0016021,GO:0071346,GO:0016192,GO:0000149,GO:0031201,GO:0001913,GO:0031629,GO:0005484	natural killer cell mediated cytotoxicity|Golgi apparatus|neutrophil degranulation|plasma membrane|cytotoxic T cell degranulation|intracellular protein transport|exocytosis|vesicle fusion|synaptic vesicle|endomembrane system|natural killer cell degranulation|protein transport|phagocytic vesicle|membrane|vesicle docking|integral component of membrane|cellular response to interferon-gamma|vesicle-m…	mmu04130	SNARE interactions in vesicular transport
Sult2a1	1.58651623284744	0.171332608504722	3.35549576327585	19.5846884755938	4.29165427508869	0.0490894538260554	0.420985585577774	Up	0	0.0489493465485714	0	0	0	0.310643598514929	0.0615352016799116	0.114821526808165	0.231716157074941	GeneID:20859,Genbank:NM_001111296.2,MGI:MGI:98430	sulfotransferase family 2A, dehydroepiandrosterone (DHEA)-preferring, member 1		GO:0006629,GO:0008144,GO:0008146,GO:0008202,GO:0016740,GO:0047704,GO:0050294,GO:0050656,GO:0051923,GO:0004027,GO:0005737,GO:0005829	lipid metabolic process|drug binding|sulfotransferase activity|steroid metabolic process|transferase activity|bile-salt sulfotransferase activity|steroid sulfotransferase activity|3'-phosphoadenosine 5'-phosphosulfate binding|sulfation|alcohol sulfotransferase activity|cytoplasm|cytosol	mmu00980,mmu04976,mmu05204	Metabolism of xenobiotics by cytochrome P450|Bile secretion|Chemical carcinogenesis
Tacstd2	1301.30699152294	847.663234634593	1868.36168763338	2.20413203179537	1.14021064673629	0.0326167882257561	0.346981410462619	Up	32.7938837832638	19.2939510229979	30.9165295825583	30.5265600634592	26.791411524529	96.2648939231494	28.5644034092869	52.8012714360078	54.2838117812811	GeneID:56753,Genbank:NM_020047.3,MGI:MGI:1861606	tumor-associated calcium signal transducer 2		GO:0090191,GO:0005634,GO:0098609,GO:0098641,GO:0005886,GO:0005887,GO:0005923,GO:0009925,GO:0010633,GO:1900025,GO:0016020,GO:1900028,GO:0016021,GO:2000146,GO:0016328,GO:2000738,GO:0050678,GO:0003674,GO:0051497,GO:0005615,GO:0060675	negative regulation of branching involved in ureteric bud morphogenesis|nucleus|cell-cell adhesion|cadherin binding involved in cell-cell adhesion|plasma membrane|integral component of plasma membrane|bicellular tight junction|basal plasma membrane|negative regulation of epithelial cell migration|negative regulation of substrate adhesion-dependent cell spreading|membrane|negative regulation of ru…
Tdgf1	21.3287152723446	29.4040981752502	11.2344866437126	0.382072137589611	-1.38808304113575	0.00211198289726237	0.0613896567156168	Down	0.577467766667438	0.646567626403674	1.0442218669425	0.881905573527141	0.961209662810774	0.486312776745556	0.240833506143516	0.449382956861088	0	GeneID:21667,Genbank:NM_011562.2,MGI:MGI:98658	teratocarcinoma-derived growth factor 1		GO:0005515,GO:0005576,GO:0005615,GO:0005634,GO:0005737,GO:0009966,GO:0005794,GO:0005886,GO:0009986,GO:0007173,GO:0010595,GO:0015026,GO:0035729,GO:0016020,GO:0038092,GO:0016324,GO:0017147,GO:0038100,GO:0043066,GO:0000187,GO:0071354,GO:0044344,GO:0001568,GO:0071356,GO:0045121,GO:0001570,GO:0071364,GO:0045944,GO:0001701,GO:0001763,GO:0001954,GO:0002042,GO:0005102,GO:0007368,GO:0007369,GO:0007507,GO:…	protein binding|extracellular region|extracellular space|nucleus|cytoplasm|regulation of signal transduction|Golgi apparatus|plasma membrane|cell surface|epidermal growth factor receptor signaling pathway|positive regulation of endothelial cell migration|coreceptor activity|cellular response to hepatocyte growth factor stimulus|membrane|nodal signaling pathway|apical plasma membrane|Wnt-protein b…
Tescl	3.51384088603196	0.923516238922467	6.75174669491882	7.31091280300233	2.87005154491245	0.013988193084324	0.216131985862481	Up	0.0647734724838731	0.0564077684267397	0.1844772321932	0	0	0.286381141384869	0.70911332861388	0.727742983963036	0	GeneID:69301,Genbank:NM_001163810.1,MGI:MGI:1916551	tescalcin-like		GO:0003674,GO:0005575,GO:0008150	molecular_function|cellular_component|biological_process
Tet1	101.297041450044	136.035313920793	57.8742008616081	0.425435125582946	-1.23298894214288	9.65661877307507e-07	0.000137914764807902	Down	0.512307796576416	0.634652111075028	0.486357149613187	0.459518511241608	0.404296402481303	0.0717798208776936	0.260678386899008	0.239521299636131	0.260274623532816	GeneID:52463,Genbank:XM_006513867.3,MGI:MGI:1098693	tet methylcytosine dioxygenase 1		GO:0070579,GO:0031062,GO:0005506,GO:0070989,GO:0044030,GO:0005515,GO:0080111,GO:0045944,GO:0005634,GO:0006211,GO:0006325,GO:0006351,GO:0006355,GO:0046872,GO:0006493,GO:0051213,GO:0008270,GO:0090310,GO:0055114,GO:0008284,GO:0001826,GO:2000653,GO:0016491,GO:0003677,GO:0019827	methylcytosine dioxygenase activity|positive regulation of histone methylation|iron ion binding|oxidative demethylation|regulation of DNA methylation|protein binding|DNA demethylation|positive regulation of transcription by RNA polymerase II|nucleus|5-methylcytosine catabolic process|chromatin organization|transcription, DNA-templated|regulation of transcription, DNA-templated|metal ion binding|p…
Thbs3	1406.70308117902	1831.43176807476	875.792222559333	0.478200846914425	-1.06431140976012	1.80392544557761e-09	5.84278566640833e-07	Down	36.0646979379003	31.1147402153211	32.1095172682871	33.6451801068539	31.5423802287551	6.06822346847394	19.7120854301733	20.0316237043729	15.6642010979388	GeneID:21827,Genbank:NM_013691.2,MGI:MGI:98739	thrombospondin 3		GO:0005576,GO:0007155,GO:0008201,GO:0030198,GO:0031012,GO:0043931,GO:0048471,GO:0060346,GO:0003417,GO:0005509	extracellular region|cell adhesion|heparin binding|extracellular matrix organization|extracellular matrix|ossification involved in bone maturation|perinuclear region of cytoplasm|bone trabecula formation|growth plate cartilage development|calcium ion binding	mmu04151,mmu04512,mmu04145,mmu04510,mmu05165,mmu05144	PI3K-Akt signaling pathway|ECM-receptor interaction|Phagosome|Focal adhesion|Human papillomavirus infection|Malaria
Tigit	22.268754117616	10.3617984125361	37.1524487489659	3.58552128402898	1.84218288160831	0.025287816637402	0.303152953185194	Up	0.645730482370876	0.386603453647683	0.153255347138467	0.44377020661872	0.497901356735191	2.67651573066449	1.32547343702932	1.2366326885141	0.457525344604194	GeneID:100043314,Genbank:NM_001146325.1,MGI:MGI:3642260	T cell immunoreceptor with Ig and ITIM domains		GO:0042802,GO:0005515,GO:0042803,GO:0005887,GO:0050839,GO:0005913,GO:0007156,GO:0007157,GO:0008037,GO:0009986,GO:0050868,GO:0032695,GO:0032733,GO:0005102,GO:0038023	identical protein binding|protein binding|protein homodimerization activity|integral component of plasma membrane|cell adhesion molecule binding|cell-cell adherens junction|homophilic cell adhesion via plasma membrane adhesion molecules|heterophilic cell-cell adhesion via plasma membrane cell adhesion molecules|cell recognition|cell surface|negative regulation of T cell activation|negative regula…	mmu04514	Cell adhesion molecules (CAMs)
Timp4	96.0448904048787	63.6934904052825	136.484140404374	2.142827148205	1.09951547927949	4.86486558730516e-06	0.00054468476557124	Up	1.96412565974628	1.95098483759608	1.6315547865415	2.277822635417	2.11395070684441	4.03667236106581	4.50207330622215	3.0405292915776	4.80755265357944	GeneID:110595,Genbank:NM_080639.3,MGI:MGI:109125	tissue inhibitor of metalloproteinase 4		GO:0046872,GO:0005578,GO:0051045,GO:0005615,GO:0007219,GO:0008191,GO:0009725,GO:0010033,GO:0010466,GO:0010951,GO:0030017,GO:0030414,GO:0002020,GO:0034097,GO:0004857,GO:0043086,GO:0005576	metal ion binding|proteinaceous extracellular matrix|negative regulation of membrane protein ectodomain proteolysis|extracellular space|Notch signaling pathway|metalloendopeptidase inhibitor activity|response to hormone|response to organic substance|negative regulation of peptidase activity|negative regulation of endopeptidase activity|sarcomere|peptidase inhibitor activity|protease binding|respo…
Tlr11	20.2028141841668	26.9896541925662	11.7192641736675	0.434213202216402	-1.20352450324437	0.00893735849889979	0.164407513644061	Down	0.501060276077308	0.389595282398592	0.509656463121844	0.541117366068758	0.515134612300394	0.276915472227776	0.391814411694354	0.109665836175057	0.0368852816297964	GeneID:239081,Genbank:NM_205819.3,MGI:MGI:3045226	toll-like receptor 11		GO:0007165,GO:0009617,GO:0016020,GO:0016021,GO:0045087,GO:0002376,GO:0005515,GO:0006954	signal transduction|response to bacterium|membrane|integral component of membrane|innate immune response|immune system process|protein binding|inflammatory response	mmu05145	Toxoplasmosis
Tmc5	218.529690705809	115.917512429236	346.794913551524	2.99173874838999	1.58098419833442	0.000398514156478066	0.0186776479850107	Up	0.99445486789869	0.463218821277494	1.55883199252407	1.83306691936068	1.96155879056313	5.40647548891489	2.25333155005113	4.00381946779319	3.75394881410724	GeneID:74424,Genbank:XM_011241924.2,MGI:MGI:1921674	transmembrane channel-like gene family 5		GO:0016020,GO:0016021,GO:0003674,GO:0006811,GO:0008150	membrane|integral component of membrane|molecular_function|ion transport|biological_process
Tmem132b	5.85882204623836	2.84910814427988	9.62096442368646	3.37683370952498	1.75567113630405	0.0362208103003234	0.364910117494848	Up	0.0360304474012504	0.00627539965169405	0.00684106930031707	0.0330152997766941	0.0222255063183526	0.0716851839968277	0.134111815112786	0.0294406777677389	0.0371330669847932	GeneID:208151,Genbank:NM_001190352.1,MGI:MGI:3609245	transmembrane protein 132B		GO:0003674,GO:0008150,GO:0016021	molecular_function|biological_process|integral component of membrane
Tmem200a	149.518046840387	194.285211995576	93.5590903964014	0.481555386719457	-1.05422635382785	3.22570413907833e-06	0.00039266994412485	Down	2.31588666009243	2.03447346017717	1.88036173486839	1.88940074430383	1.92145861632816	0.291906016501851	1.10087020364669	1.08933113110348	1.30852984719864	GeneID:77220,Genbank:XM_006512919.3,MGI:MGI:1924470	transmembrane protein 200A		GO:0016020,GO:0016021,GO:0003674,GO:0005575,GO:0008150	membrane|integral component of membrane|molecular_function|cellular_component|biological_process
Tmem37	607.576050663445	407.407686098962	857.786506369048	2.10547452990537	1.07414542321469	0.0295952950547712	0.329838526236409	Up	20.5969451981905	25.3080635746677	23.0357705411227	23.3201898106466	24.6563983073511	75.7832927456729	27.7997526173406	37.6366787624641	43.7921322195812	GeneID:170706,Genbank:NM_019432.2,MGI:MGI:2157899	transmembrane protein 37		GO:0006816,GO:0016020,GO:0016021,GO:0034765,GO:0070588,GO:0005244,GO:0005262,GO:0006811	calcium ion transport|membrane|integral component of membrane|regulation of ion transmembrane transport|calcium ion transmembrane transport|voltage-gated ion channel activity|calcium channel activity|ion transport
Tnfaip3	2463.29400030409	1575.61046330509	3572.89842155283	2.26762801134115	1.1811839955671	0.0408855857360605	0.388670206541229	Up	19.3923075501469	10.7769686609808	21.5935158827457	15.4075188611779	28.5007371440961	70.0814671294208	27.8797585595789	39.0166484889278	25.4833806865212	GeneID:21929,Genbank:NM_009397.3,MGI:MGI:1196377	tumor necrosis factor, alpha-induced protein 3		GO:0003677,GO:0003824,GO:0004842,GO:0004843,GO:0005515,GO:0005634,GO:0010507,GO:0016567,GO:0005737,GO:0016579,GO:0016787,GO:0016874,GO:0019900,GO:0031397,GO:0043124,GO:0032088,GO:0032495,GO:0032691,GO:0043130,GO:0043231,GO:0043621,GO:0045088,GO:0001922,GO:0070433,GO:0045732,GO:0002020,GO:0070530,GO:0045736,GO:0002237,GO:0070536,GO:0045824,GO:0002315,GO:0002632,GO:0070936,GO:0002634,GO:0071108,GO:…	DNA binding|catalytic activity|ubiquitin-protein transferase activity|thiol-dependent ubiquitin-specific protease activity|protein binding|nucleus|negative regulation of autophagy|protein ubiquitination|cytoplasm|protein deubiquitination|hydrolase activity|ligase activity|kinase binding|negative regulation of protein ubiquitination|negative regulation of I-kappaB kinase/NF-kappaB signaling|negati…	mmu04064,mmu04668,mmu04217,mmu04621,mmu04657,mmu05162,mmu05169	NF-kappa B signaling pathway|TNF signaling pathway|Necroptosis|NOD-like receptor signaling pathway|IL-17 signaling pathway|Measles|Epstein-Barr virus infection
Tnfaip6	134.581884412962	70.5148248220391	214.665708901615	3.04426352108758	1.60609324849682	0.000970456418695966	0.0364433509778622	Up	2.54505937543443	0.998921330690147	3.36898520603672	2.9233119825761	3.02192847182751	5.54695764793553	6.7497313163102	12.7411015137899	5.09811728600015	GeneID:21930,Genbank:NM_009398.2,MGI:MGI:1195266	tumor necrosis factor alpha induced protein 6		GO:0005886,GO:0007155,GO:0030169,GO:0030335,GO:0050728,GO:0005041,GO:0005540,GO:0005615	plasma membrane|cell adhesion|low-density lipoprotein particle binding|positive regulation of cell migration|negative regulation of inflammatory response|low-density lipoprotein particle receptor activity|hyaluronic acid binding|extracellular space
Tnfrsf17	13.7420133222283	7.68410293585454	21.3144013051955	2.77383078846342	1.47187978186103	0.00809039945022827	0.154956351877762	Up	0.513462392339471	0.240771493312209	0.262474832315262	0.325726720825097	0.20303272805616	0.349254908832751	1.42691366152874	1.00854076798982	0.569881409020853	GeneID:21935,Genbank:XM_006521990.2,MGI:MGI:1343050	tumor necrosis factor receptor superfamily, member 17		GO:0007165,GO:0016020,GO:0016021,GO:0038023,GO:0002250,GO:0002260,GO:0002376	signal transduction|membrane|integral component of membrane|signaling receptor activity|adaptive immune response|lymphocyte homeostasis|immune system process	mmu04060,mmu04672	Cytokine-cytokine receptor interaction|Intestinal immune network for IgA production
Tnfsf8	33.3195513926461	19.0338983061317	51.176617750789	2.68870921382945	1.42691373496129	0.00362997779233597	0.0897010043561169	Up	0.537440481382886	0.488377356606756	0.465850079015565	0.36399636858038	0.408396695090815	1.18808528076972	0.79301737311518	1.93319525418608	0.722461918893061	GeneID:21949,Genbank:XM_017320114.1,MGI:MGI:88328	tumor necrosis factor (ligand) superfamily, member 8		GO:0006955,GO:0016020,GO:0016021,GO:0043374,GO:0045944,GO:0050830,GO:0005125,GO:0005164,GO:0005615	immune response|membrane|integral component of membrane|CD8-positive, alpha-beta T cell differentiation|positive regulation of transcription by RNA polymerase II|defense response to Gram-positive bacterium|cytokine activity|tumor necrosis factor receptor binding|extracellular space	mmu04060	Cytokine-cytokine receptor interaction
Tnnc2	484.845691211671	1.90586703123754	1088.52047143721	571.141875900125	9.15770535608605	0.0330128954256131	0.349555106380485	Up	0.165625675673049	0	0.39309001376425	0.0758827842486556	0.170277953169178	1.18994876856815	369.711838459082	0	0.256041338066574	GeneID:21925,Genbank:NM_009394.2,MGI:MGI:98780	troponin C2, fast		GO:0005509,GO:0005861,GO:0006937,GO:0046872,GO:0048306,GO:0051015,GO:0003009,GO:0003779	calcium ion binding|troponin complex|regulation of muscle contraction|metal ion binding|calcium-dependent protein binding|actin filament binding|skeletal muscle contraction|actin binding	mmu04020	Calcium signaling pathway
Tpo	1.74702309307603	0.202744538565889	3.6773712862137	18.1379548481332	4.18093988830651	0.0348939705341296	0.359770343239476	Up	0	0	0	0	0.0122689354903556	0.0791433846746706	0.0130645541516302	0.0609444681176629	0.0122989289027612	GeneID:22018,Genbank:NM_009417.3,MGI:MGI:98813	thyroid peroxidase		GO:0046872,GO:0005615,GO:0055114,GO:0005739,GO:0005886,GO:0006590,GO:0006979,GO:0009986,GO:0016020,GO:0016021,GO:0016491,GO:0020037,GO:0035162,GO:0004447,GO:0042446,GO:0004601,GO:0042744,GO:0005509	metal ion binding|extracellular space|oxidation-reduction process|mitochondrion|plasma membrane|thyroid hormone generation|response to oxidative stress|cell surface|membrane|integral component of membrane|oxidoreductase activity|heme binding|embryonic hemopoiesis|iodide peroxidase activity|hormone biosynthetic process|peroxidase activity|hydrogen peroxide catabolic process|calcium ion binding	mmu00350,mmu04918,mmu05320	Tyrosine metabolism|Thyroid hormone synthesis|Autoimmune thyroid disease
Tram1l1	20.3048631253769	27.1561933318433	11.740700367294	0.43233969591485	-1.20976278937228	0.0121906644753781	0.200933508684536	Down	0.593504416491172	0.898871993275025	0.587938229220055	0.449257473112432	1.03464528783799	0.199655557426816	0.22599798890356	0.237206611924511	0.531884434292973	GeneID:229801,Genbank:NM_146140.3,MGI:MGI:2443503	translocation associated membrane protein 1-like 1		GO:0015031,GO:0016020,GO:0016021,GO:0003674,GO:0005783,GO:0005791	protein transport|membrane|integral component of membrane|molecular_function|endoplasmic reticulum|rough endoplasmic reticulum
Trem1	225.901229163569	75.5964891868768	413.782154134434	5.47356310570921	2.45248028483418	0.0257687527046179	0.306899798358726	Up	1.43247061980231	0.866658083689446	1.41716902650152	1.06389418031858	1.02314411745295	12.7333512958476	5.10080904960421	2.92619915731948	2.78167453697182	GeneID:58217,Genbank:XM_006524730.3,MGI:MGI:1930005	triggering receptor expressed on myeloid cells 1		GO:0016477,GO:0030593,GO:0042107,GO:0050755,GO:0070945,GO:0072672,GO:0097110,GO:0002374,GO:0016020,GO:0016021	cell migration|neutrophil chemotaxis|cytokine metabolic process|chemokine metabolic process|neutrophil mediated killing of gram-negative bacterium|neutrophil extravasation|scaffold protein binding|cytokine secretion involved in immune response|membrane|integral component of membrane
Trem3	62.1960190031639	33.547124900864	98.0071366310388	2.92147648779626	1.5466976784405	0.0254629121740181	0.304647955812889	Up	1.50887543245751	1.26868895660069	2.32154756814423	1.90704513089097	1.87220841075177	8.97154484080939	3.41763051215901	3.61370306583738	3.37821359282217	GeneID:58218,Genbank:XM_017317592.1,MGI:MGI:1930003	triggering receptor expressed on myeloid cells 3		GO:0016477,GO:0030593,GO:0042107,GO:0042834,GO:0050755,GO:0070891,GO:0070945,GO:0072672,GO:0001530,GO:0002374,GO:0005515	cell migration|neutrophil chemotaxis|cytokine metabolic process|peptidoglycan binding|chemokine metabolic process|lipoteichoic acid binding|neutrophil mediated killing of gram-negative bacterium|neutrophil extravasation|lipopolysaccharide binding|cytokine secretion involved in immune response|protein binding
Tril	382.71494273379	511.854731992984	221.290206159797	0.43233009744419	-1.20979481932435	6.88838776122242e-06	0.000739299273450013	Down	5.89102522235748	7.37813189911129	5.23672491460964	4.70120615583958	4.69103366729175	0.781374749142478	2.63833038557628	2.76781383486352	3.2564272083887	GeneID:66873,Genbank:NM_025817.4,MGI:MGI:1914123	TLR4 interactor with leucine-rich repeats		GO:0006954,GO:0016020,GO:0016021,GO:0034142,GO:0045087,GO:0046696,GO:0001530,GO:0002376,GO:0002718	inflammatory response|membrane|integral component of membrane|toll-like receptor 4 signaling pathway|innate immune response|lipopolysaccharide receptor complex|lipopolysaccharide binding|immune system process|regulation of cytokine production involved in immune response
Trpm8	2.96676217384963	4.92314966169605	0.52127781404159	0.105882991552608	-3.23945723335148	0.0346785406991983	0.358813103937284	Down	0.0282705894683308	0.160025782448076	0.0670963989011393	0.0259048125538514	0.0726617127747785	0	0.0154747391416723	0	0.0145678692348223	GeneID:171382,Genbank:NM_134252.3,MGI:MGI:2181435	transient receptor potential cation channel, subfamily M, member 8		GO:0016021,GO:0005262,GO:0016048,GO:0005515,GO:0042803,GO:0005886,GO:0006811,GO:0006812,GO:0006816,GO:0006874,GO:0050896,GO:0009266,GO:0050951,GO:0009409,GO:0050955,GO:0005216,GO:0051289,GO:0009897,GO:0070207,GO:0016020	integral component of membrane|calcium channel activity|detection of temperature stimulus|protein binding|protein homodimerization activity|plasma membrane|ion transport|cation transport|calcium ion transport|cellular calcium ion homeostasis|response to stimulus|response to temperature stimulus|sensory perception of temperature stimulus|response to cold|thermoception|ion channel activity|protein …	mmu04750	Inflammatory mediator regulation of TRP channels
Tuba8	319.463670046881	198.80872181148	470.282355341133	2.36550162918445	1.24214615447271	0.000147847990339491	0.00859508605377463	Up	7.11017834238905	6.94034424542045	8.53024061182898	8.48404654035633	8.43449643455087	24.5701957676854	16.979233521668	14.9234374737253	14.4139595476035	GeneID:53857,Genbank:NM_017379.2,MGI:MGI:1858225	tubulin, alpha 8		GO:0015630,GO:0000278,GO:0003924,GO:0005200,GO:0005525,GO:0005737,GO:0005856,GO:0005874,GO:0000166,GO:0007017,GO:0000226	microtubule cytoskeleton|mitotic cell cycle|GTPase activity|structural constituent of cytoskeleton|GTP binding|cytoplasm|cytoskeleton|microtubule|nucleotide binding|microtubule-based process|microtubule cytoskeleton organization	mmu04145,mmu04210,mmu04530,mmu04540	Phagosome|Apoptosis|Tight junction|Gap junction
Ube2ql1	7.99646952838876	4.69689262904796	12.1209406525648	2.58062970773543	1.36772314525241	0.0438928977279662	0.401576350121454	Up	0.085591792126341	0.0745373345653861	0.0812561907646907	0.137251076208139	0.131993983832484	0.0709546116518439	0.374809490918358	0.218554770453274	0.374897216475554	GeneID:76980,Genbank:NM_001145162.1,MGI:MGI:1924230	ubiquitin-conjugating enzyme E2Q family-like 1		GO:0005886,GO:0016567,GO:0016740,GO:0061631,GO:0000166,GO:0005524,GO:0005634	plasma membrane|protein ubiquitination|transferase activity|ubiquitin conjugating enzyme activity|nucleotide binding|ATP binding|nucleus	mmu04120	Ubiquitin mediated proteolysis
Ugt8a	28.7869695430854	39.3299341053433	15.608263840263	0.396854563713659	-1.33331769873082	0.00114754526984231	0.0411347353841894	Down	0.605185483911825	0.874088279880199	0.462426724525445	0.541016146958008	0.470432261822717	0.081575903828123	0.323186424460853	0.211067245909968	0.30424665171491	GeneID:22239,Genbank:XM_006501309.3,MGI:MGI:109522	UDP galactosyltransferase 8A		GO:0042552,GO:0007010,GO:0043231,GO:0008120,GO:0047263,GO:0008152,GO:0008194,GO:0008489,GO:0009247,GO:0015020,GO:0048812,GO:0016020,GO:0016021,GO:0016740,GO:0016757,GO:0002175,GO:0016758,GO:0006629,GO:0030913,GO:0006665	myelination|cytoskeleton organization|intracellular membrane-bounded organelle|ceramide glucosyltransferase activity|N-acylsphingosine galactosyltransferase activity|metabolic process|UDP-glycosyltransferase activity|UDP-galactose:glucosylceramide beta-1,4-galactosyltransferase activity|glycolipid biosynthetic process|glucuronosyltransferase activity|neuron projection morphogenesis|membrane|integ…	mmu00565,mmu00600	Ether lipid metabolism|Sphingolipid metabolism
Unc5d	18.8323995534551	26.0708319644125	9.78435903975838	0.375299071894381	-1.41388737240836	0.00403999153958985	0.0958718656631602	Down	0.111495665318166	0.215768085595646	0.164652317907858	0.119192893596404	0.210150378360816	0.0616190831463288	0.0406869558004467	0.0569398278381126	0.0766051364404256	GeneID:210801,Genbank:NM_153135.3,MGI:MGI:2389364	unc-5 netrin receptor D		GO:0007165,GO:0007275,GO:0007411,GO:0009986,GO:0016020,GO:0016021,GO:0021859,GO:0098742,GO:2001222,GO:0005515,GO:0005886,GO:0006915	signal transduction|multicellular organism development|axon guidance|cell surface|membrane|integral component of membrane|pyramidal neuron differentiation|cell-cell adhesion via plasma-membrane adhesion molecules|regulation of neuron migration|protein binding|plasma membrane|apoptotic process	mmu04360	Axon guidance
Unc93a	4.05878893024755	1.13159745745966	7.71777827123242	6.82025062919299	2.76982475608964	0.0300654515021189	0.33170751785002	Up	0.0338380286678724	0.014733868757692	0.0160619917180793	0.0155031749658957	0.0173942543552831	0.243111585087774	0.18522240835846	0.051842325562118	0.0174367774449819	GeneID:381058,Genbank:NM_199252.2,MGI:MGI:1933250	unc-93 homolog A (C. elegans)		GO:0016020,GO:0016021,GO:0003674,GO:0005886,GO:0008150	membrane|integral component of membrane|molecular_function|plasma membrane|biological_process
Vcan	475.543478854206	306.665604731178	686.640821507992	2.23905391056131	1.16288926493152	0.0409469134916859	0.389049301682661	Up	1.59892064533684	0.666927677343363	1.35478644686571	1.1330699582938	1.07924543205616	4.11685474211029	1.61546928534696	2.64426232774695	1.40144381395585	GeneID:13003,Genbank:NM_001134475.1,MGI:MGI:102889	versican		GO:0019903,GO:0005509,GO:0030246,GO:0005540,GO:0031012,GO:0005576,GO:0005578,GO:0005615,GO:0043666,GO:0007155,GO:0007417,GO:0007507,GO:0001501,GO:0008347,GO:0001657,GO:0009986,GO:0005201	protein phosphatase binding|calcium ion binding|carbohydrate binding|hyaluronic acid binding|extracellular matrix|extracellular region|proteinaceous extracellular matrix|extracellular space|regulation of phosphoprotein phosphatase activity|cell adhesion|central nervous system development|heart development|skeletal system development|glial cell migration|ureteric bud development|cell surface|extra…	mmu04514	Cell adhesion molecules (CAMs)
Veph1	52.1515670209724	75.9521447036737	22.4008449175958	0.294933671787576	-1.76153755445505	6.87224903704282e-08	1.52010796382784e-05	Down	0.726059818746518	0.599008583612761	0.573192142323916	0.553250071815308	0.502874402647448	0.0929241777845563	0.192439890937457	0.202959931458886	0.189038910406324	GeneID:72789,Genbank:NM_145820.3,MGI:MGI:1920039	ventricular zone expressed PH domain-containing 1		GO:0008150,GO:0016020,GO:0003674,GO:0005575,GO:0005886	biological_process|membrane|molecular_function|cellular_component|plasma membrane
Vsnl1	229.857260182785	299.561645560584	142.726778460536	0.476452111195492	-1.06959688056908	1.34856343719626e-05	0.00128064102742753	Down	8.30010488316077	11.6682499160089	8.27365140334255	8.14877626306586	8.77705449517489	1.86761627094766	4.34859353441912	4.02684906762942	6.56833318960558	GeneID:26950,Genbank:NM_012038.4,MGI:MGI:1349453	visinin-like 1		GO:0035774,GO:0045921,GO:0046676,GO:0046872,GO:0005509,GO:0005829,GO:0016020	positive regulation of insulin secretion involved in cellular response to glucose stimulus|positive regulation of exocytosis|negative regulation of insulin secretion|metal ion binding|calcium ion binding|cytosol|membrane
Vstm2b	17.5486658436158	22.9562882935331	10.7891377812192	0.469986159925452	-1.08930982171603	0.0355599858971109	0.362148806401907	Down	0.47669927972903	0.853326933348123	0.527977754528024	0.606677082191029	0.626225264320149	0.0585449218428689	0.463885119816814	0.270495567307652	0.354818707066877	GeneID:58188,Genbank:XM_006541031.3,MGI:MGI:1914525	V-set and transmembrane domain containing 2B		GO:0016020,GO:0016021,GO:0003674,GO:0005886,GO:0008150	membrane|integral component of membrane|molecular_function|plasma membrane|biological_process
Wfdc16	12.2530907495038	17.8036082409131	5.31494388524211	0.298531837665818	-1.74404329541325	0.0050389346935912	0.11311410578262	Down	0.587102778728508	1.36340413506814	0.882492107627261	0.941451116087541	0.653893469778825	0.108155878630432	0.482051976331379	0.0499713464923855	0.403379703961661	GeneID:277345,Genbank:XM_011239588.1,MGI:MGI:2670994	WAP four-disulfide core domain 16		GO:0003674,GO:0005575,GO:0008150	molecular_function|cellular_component|biological_process
Wfikkn1	37.6648156718603	25.603438047166	52.7415377027281	2.05993966925726	1.04260208491435	0.00242385364218785	0.0672230234893015	Up	0.905193953008069	0.689749565817507	0.408187398362294	0.43545826465721	0.511841024057036	1.30068532589547	1.09006600956954	0.901435011035945	1.3526978893596	GeneID:215001,Genbank:NM_001100454.1,MGI:MGI:2670967	WAP, FS, Ig, KU, and NTR-containing protein 1		GO:0005515,GO:0005576,GO:0008191,GO:0010466,GO:0030414,GO:0030512,GO:0032091,GO:0043392,GO:0045861,GO:0048019,GO:0048747,GO:0001501,GO:0050431,GO:0004857,GO:0060021,GO:0004867	protein binding|extracellular region|metalloendopeptidase inhibitor activity|negative regulation of peptidase activity|peptidase inhibitor activity|negative regulation of transforming growth factor beta receptor signaling pathway|negative regulation of protein binding|negative regulation of DNA binding|negative regulation of proteolysis|receptor antagonist activity|muscle fiber development|skelet…
Wisp1	142.038919170352	208.094442911787	59.4695144935586	0.285781367639732	-1.80701623615142	7.9410164789424e-15	6.54700713159351e-12	Down	2.52260644486644	2.19680364070731	2.46966360570732	2.78619069088814	1.94509815735561	0.311192223394567	0.715068990008046	0.805170184554507	0.824045130618108	GeneID:22402,Genbank:XM_006520889.1,MGI:MGI:1197008	WNT1 inducible signaling pathway protein 1		GO:0005576,GO:0005578,GO:0005615,GO:0005829,GO:0007155,GO:0007165,GO:0007267,GO:0008201,GO:0016055,GO:0048661,GO:0060548,GO:0001558,GO:0061051,GO:0005178,GO:0005520	extracellular region|proteinaceous extracellular matrix|extracellular space|cytosol|cell adhesion|signal transduction|cell-cell signaling|heparin binding|Wnt signaling pathway|positive regulation of smooth muscle cell proliferation|negative regulation of cell death|regulation of cell growth|positive regulation of cell growth involved in cardiac muscle cell development|integrin binding|insulin-lik…	mmu04310	Wnt signaling pathway
Wscd2	55.6604130078061	72.8688966348156	34.1498084740443	0.468647256252375	-1.09342565856181	0.000522462560394407	0.0232836017701075	Down	0.953026428872792	0.670336133285876	0.916350818971745	0.996428035789724	0.992357579535127	0.16206111854396	0.521667063166361	0.424304288015609	0.554056665980127	GeneID:320916,Genbank:XM_017320928.1,MGI:MGI:2445030	WSC domain containing 2		GO:0016020,GO:0016021,GO:0003674,GO:0005575,GO:0008150	membrane|integral component of membrane|molecular_function|cellular_component|biological_process
[truncated: 7 more rows]
