# Supplementary material for: Transcriptomic profiling reveals SARS-CoV-2-infected humanized MHC mice recapitulate human post vaccination immune responses
Source: Front Cell Infect Microbiol. 2025 Aug 1;15:1634577. doi: 10.3389/fcimb.2025.1634577 (PMC12353716; doi:10.3389/fcimb.2025.1634577)
Supplement: Supplementary file 2 [file SupplementaryFile1.zip › Supplementary file 1/original RNAseq data/1.1.different_expressed_gene/MHC_3D-vs-MHC_0D-all.gene.xls]

gene_id	BaseMean	BaseMean_control_MHC_0D	BaseMean_case_MHC_3D	FoldChange	log2FoldChange	pValue	qValue	Expression_MHC_0D_1	Expression_MHC_0D_2	Expression_MHC_0D_3	Expression_MHC_0D_4	Expression_MHC_0D_5	Expression_MHC_3D_1	Expression_MHC_3D_2	Expression_MHC_3D_3	Expression_MHC_3D_4	Expression_MHC_3D_5	Dbxref	product	TF_Family	GO_id	GO_term	pathway	pathway_description
0610007P14Rik	603.7984359954	509.232647483152	698.364224507648	1.37140505024426	0.455654740098193	0.000431096739884131	0.0027115360160828	18.0291075983554	16.8121232074256	16.0786221469771	17.5659151865973	16.6322253878573	24.411055617368	22.7782104704617	23.6032196518814	24.7898551472	23.7356601754439	GeneID:58520,Genbank:XM_006516117.2,MGI:MGI:1915571	RIKEN cDNA 0610007P14 gene		GO:0006694,GO:0006696,GO:0008202,GO:0016020,GO:0016021,GO:0016126,GO:0030133,GO:0030674,GO:0005783,GO:0005789,GO:0006629	steroid biosynthetic process|ergosterol biosynthetic process|steroid metabolic process|membrane|integral component of membrane|sterol biosynthetic process|transport vesicle|protein binding, bridging|endoplasmic reticulum|endoplasmic reticulum membrane|lipid metabolic process
0610009B22Rik	263.946808733602	244.868319863002	283.025297604202	1.15582651836117	0.208924875449465	0.192876472410211	0.376177224384049	9.82024562772814	7.94771655910054	8.09573985321002	9.01734088372749	10.0375305629728	9.42667037202613	10.717244426972	10.890716397032	11.6475965336746	10.4403934804698	GeneID:66050,Genbank:XM_006533917.3,MGI:MGI:1913300	RIKEN cDNA 0610009B22 gene		GO:0003674,GO:0005575,GO:0008150	molecular_function|cellular_component|biological_process
0610009O20Rik	992.451676148439	1205.84848802109	779.054864275784	0.646063640677017	-0.630251809895566	1.2889861403483e-07	1.99115587849735e-06	25.4223387717817	27.6958370961548	27.012539199177	26.5997021046698	24.7424842234721	17.7442822567167	14.8337521080426	19.8786805744119	18.5954996104755	15.8399671643817	GeneID:66839,Genbank:NM_024179.5,MGI:MGI:1914089	RIKEN cDNA 0610009O20 gene		GO:0008625,GO:0043281,GO:0003674,GO:0005739	extrinsic apoptotic signaling pathway via death domain receptors|regulation of cysteine-type endopeptidase activity involved in apoptotic process|molecular_function|mitochondrion
0610010B08Rik	1.78935272762448	3.16498457336959	0.413720881879373	0.130718135361686	-2.93546878557231	0.137899734611111	0.29331182630914	0.0784121486681966	0.0344333421143808	0.0240448861444777	0.0236575239091698	0.0220985047605879	0	0.0123141550891005	0	0	0.0118661311422874	GeneID:100039060,Genbank:NM_001177543.1,MGI:MGI:3615377	RIKEN cDNA 0610010B08 gene
0610010F05Rik	426.642946976627	400.494141254574	452.79175269868	1.13058271284639	0.177066542773346	0.208910504311029	0.397538435387977	2.31138436383968	2.46307773537086	2.26366657839364	2.33093154853174	2.55921103452838	2.33996827871752	2.8394812623473	2.73743007831967	2.84601102790012	3.02386889554405	GeneID:71675,Genbank:XM_006514811.3,MGI:MGI:1918925	RIKEN cDNA 0610010F05 gene		GO:0003674,GO:0005575,GO:0008150	molecular_function|cellular_component|biological_process
0610010K14Rik	601.815445836976	602.146578435798	601.484313238154	0.998900159493783	-0.00158760766182141	0.999687797869853	1	34.4162220393453	31.6123726472707	37.5952329320669	36.8131542392386	32.5195109310617	39.2249513481998	32.4466522159873	36.8623388262651	36.7363166576645	31.3251435644264	GeneID:104457,Genbank:NM_001177606.1,MGI:MGI:1915609	RIKEN cDNA 0610010K14 gene		GO:0005654,GO:0005829,GO:0006325,GO:0008150,GO:0016589,GO:0071339,GO:0003674,GO:0003677,GO:0005634	nucleoplasm|cytosol|chromatin organization|biological_process|NURF complex|MLL1 complex|molecular_function|DNA binding|nucleus
0610011F06Rik	403.070973568098	383.994355122488	422.147592013707	1.09935884833268	0.136662381925526	0.372390895009574	0.59053752021499	25.5790732894869	23.7683467929118	23.8869340718085	25.090991916147	25.7874427658228	30.0465490908708	27.705755708594	28.4115816247416	22.3214395743703	30.6824791562727	GeneID:68347,Genbank:NM_026686.2,MGI:MGI:1915597	RIKEN cDNA 0610011F06 gene		GO:0003674,GO:0005575,GO:0008150	molecular_function|cellular_component|biological_process
0610030E20Rik	1018.9245943306	1150.59157896833	887.257609692876	0.771131673402678	-0.374950868540069	0.001530658970862	0.00799680473513115	11.4613649026994	13.3182764592293	12.9336576537159	11.4360965176371	13.2778140825426	9.07926979152416	9.44099837688523	10.2107501077251	10.5650013841375	9.93367605176247	GeneID:68364,Genbank:XM_006506534.3,MGI:MGI:1915614	RIKEN cDNA 0610030E20 gene		GO:0003674,GO:0005575,GO:0008150	molecular_function|cellular_component|biological_process
0610037L13Rik	826.910431726114	772.143735175277	881.677128276951	1.14185622198542	0.191381003689089	0.116436170103051	0.258199331951145	22.1087433335794	19.341807906114	22.0961328961048	23.174212827769	21.4327164761343	27.2624894644109	23.7668718802051	26.673637590366	25.5455481475078	22.9884802535358	GeneID:74098,Genbank:XM_006503438.3,MGI:MGI:1921348	RIKEN cDNA 0610037L13 gene		GO:0003674,GO:0008150	molecular_function|biological_process
0610040J01Rik	502.37875837018	354.611030244741	650.146486495618	1.83340739865567	0.874527400560629	1.55944866648498e-10	4.28096841757353e-09	7.43037069844551	7.42778328034096	7.62897576001065	7.05953630492585	7.26963790052295	14.3132413984911	14.3664053533379	13.0021505616922	11.4112650544869	15.7421594099302	GeneID:76261,Genbank:XM_011240792.2,MGI:MGI:1923511	RIKEN cDNA 0610040J01 gene		GO:0030054,GO:0003674,GO:0005654,GO:0008150	cell junction|molecular_function|nucleoplasm|biological_process
1110001J03Rik	175.857902571443	139.907259673397	211.80854546949	1.51392105001514	0.598289971689887	0.00120065569774534	0.00651355716026848	17.4094020614016	12.876742588384	19.6748507657094	16.8011872350041	16.4900696153115	24.213159601395	27.8836031493741	28.3067174428374	22.0069204239051	26.258456666193	GeneID:66117,Genbank:NM_025363.3,MGI:MGI:1913367	RIKEN cDNA 1110001J03 gene		GO:0050995,GO:0061469,GO:0003674,GO:0005739	negative regulation of lipid catabolic process|regulation of type B pancreatic cell proliferation|molecular_function|mitochondrion
1110004E09Rik	637.409799424674	454.626032474713	820.193566374635	1.80410602954254	0.851284130056742	5.91725730639126e-09	1.20783612744569e-07	21.859276673931	17.2464264388112	18.8155782554271	20.5899180810747	23.9766306484177	30.1339249328559	37.3427335431684	36.1256679622826	39.9947117911132	45.200103519111	GeneID:68001,Genbank:NM_026502.2,MGI:MGI:1915251	RIKEN cDNA 1110004E09 gene		GO:0005829,GO:0005856,GO:0005929,GO:0042995,GO:0048858,GO:0060271,GO:0003352,GO:0003674,GO:0005737	cytosol|cytoskeleton|cilium|cell projection|cell projection morphogenesis|cilium assembly|regulation of cilium movement|molecular_function|cytoplasm
1110004F10Rik	1237.83402593573	1196.17115560958	1279.49689626188	1.06966038284866	0.0971528136791506	0.389481662086423	0.608300208766286	43.5453712670772	43.0419684241902	46.8509784011037	45.2649677080994	41.9996779024937	49.9035146161378	48.7351189214217	44.0790157233065	51.1699236013401	47.3789314345904	GeneID:56372,Genbank:NM_019772.2,MGI:MGI:1929274	RIKEN cDNA 1110004F10 gene		GO:0003674,GO:0005575,GO:0008150	molecular_function|cellular_component|biological_process
1110008F13Rik	1569.33269134847	1407.64807101866	1731.01731167827	1.22972307305873	0.298333465071448	0.00798587862069702	0.0315079211034773	71.1148201608357	64.1926283270031	73.4175022971621	72.1836636282201	70.2899294046329	94.4605632515171	97.4820268861084	86.2296718564491	84.7815895993525	78.6638123750552	GeneID:67388,Genbank:NM_026124.3,MGI:MGI:1914638	RIKEN cDNA 1110008F13 gene		GO:0003674,GO:0005739,GO:0008150	molecular_function|mitochondrion|biological_process
1110008L16Rik	198.801174555154	157.100440009163	240.501909101145	1.53087992043255	0.61436112477725	0.00049658126064592	0.00306317537023818	2.8056735763532	2.390106983165	2.88868412008572	2.46319452139753	2.67094141417697	3.63654516675723	5.80995822380956	3.59911403575875	3.90408367531554	3.76694273261329	GeneID:66132,Genbank:NM_025373.1,MGI:MGI:1913382	RIKEN cDNA 1110008L16 gene		GO:0004526,GO:0005634,GO:0005739,GO:0008033,GO:0016787,GO:0030678,GO:0042645,GO:0046872,GO:0097745,GO:0001682,GO:0004518	ribonuclease P activity|nucleus|mitochondrion|tRNA processing|hydrolase activity|mitochondrial ribonuclease P complex|mitochondrial nucleoid|metal ion binding|mitochondrial tRNA 5'-end processing|tRNA 5'-leader removal|nuclease activity
1110008P14Rik	444.667879013022	372.563318429908	516.772439596136	1.38707278476574	0.472043493116097	0.000768495933506738	0.00444561849443377	37.8432988109628	24.3439535952068	31.0641264006539	28.7658206699772	26.7174958812085	45.5074725659096	44.2387427301402	41.9348021546205	37.8096043566645	41.1535850318582	GeneID:73737,Genbank:NM_198001.2,MGI:MGI:1920987	RIKEN cDNA 1110008P14 gene		GO:0003674,GO:0005575,GO:0008150	molecular_function|cellular_component|biological_process
1110012L19Rik	264.353744714375	286.144244768416	242.563244660335	0.847695695772763	-0.23838163315207	0.142918859950622	0.30134470551532	15.0080788964918	13.9978539638718	11.770984064253	15.4418052560129	14.7088860281815	12.2780331468307	11.8450754859713	13.4229187302238	14.3672122974717	9.7325738199384	GeneID:68618,Genbank:NM_026787.2,MGI:MGI:1915868	RIKEN cDNA 1110012L19 gene		GO:0003674,GO:0005575,GO:0008150	molecular_function|cellular_component|biological_process
1110017D15Rik	360.480627401845	263.108460400723	457.852794402967	1.74016751002853	0.799226187830099	0.0109610485688988	0.0406010959792494	5.80563668650858	5.60014845459099	6.45005143300464	5.60376254227271	7.31484656253722	7.5470688847469	10.2962539380524	10.5471491955445	8.90421118971316	17.15267780908	GeneID:73721,Genbank:XM_006538307.3,MGI:MGI:1920971	RIKEN cDNA 1110017D15 gene		GO:0005856,GO:0007283,GO:0030154,GO:0034622,GO:0043014,GO:0048471,GO:0002177,GO:0005634,GO:0005737	cytoskeleton|spermatogenesis|cell differentiation|cellular protein-containing complex assembly|alpha-tubulin binding|perinuclear region of cytoplasm|manchette|nucleus|cytoplasm
1110025L11Rik	0	0	0					0	0	0	0	0	0	0	0	0	0	GeneID:68637,Genbank:NM_001276278.1,MGI:MGI:1915887	RIKEN cDNA 1110025L11 gene		GO:0003674,GO:0005575,GO:0008150	molecular_function|cellular_component|biological_process
1110032A03Rik	829.960212511762	760.306879499126	899.613545524398	1.18322426086299	0.242723538911929	0.100676163616829	0.232065084859579	13.8208746497385	12.0940965365671	12.9206436108144	14.0263534736673	13.0522691825792	13.074071434343	16.1545344761241	15.0392425914635	14.6831579382726	20.5716688126134	GeneID:68721,Genbank:NM_023483.3,MGI:MGI:1915971	RIKEN cDNA 1110032A03 gene		GO:0008150,GO:0003674,GO:0005634,GO:0005654	biological_process|molecular_function|nucleus|nucleoplasm
1110032F04Rik	9.85964379381125	11.7279774806326	7.99131010698987	0.681388595790414	-0.553450293232817	0.401603846840336	0.619798062840203	0.295837922092107	0.222294070135624	0.16934016789726	0.270744668989213	0.233448672866505	0.254890574308413	0.130086772574307	0.149319789520338	0.0585165745242253	0.229815384718101	GeneID:68725,Genbank:NM_001167996.1,MGI:MGI:1915975	RIKEN cDNA 1110032F04 gene		GO:0016020,GO:0016021,GO:0003674,GO:0005575,GO:0008150	membrane|integral component of membrane|molecular_function|cellular_component|biological_process
1110034G24Rik	264.838199763581	276.44210887658	253.234290650581	0.916048179778718	-0.126504615670076	0.407261748200107	0.62530046716573	2.8407449442731	2.6339898272321	2.50907439921742	2.73420564980716	2.55402284705164	3.09956556871269	2.18087769540721	2.63931021784365	2.17389949765738	2.31859072630298	GeneID:73747,Genbank:XM_011239801.2,MGI:MGI:1920997	RIKEN cDNA 1110034G24 gene		GO:0003674,GO:0005575,GO:0008150	molecular_function|cellular_component|biological_process
1110037F02Rik	1208.87876621	1400.4969255277	1017.2606068923	0.726356901147065	-0.461249492955204	7.46010132912182e-05	0.000598515523887467	10.2060484120292	10.5745644316617	10.2797254827015	9.75989920169283	10.7077538628395	7.98632683755856	7.28096372165475	6.83930628462583	9.1973149470269	6.99338034260656	GeneID:66185,Genbank:XM_006538160.3,MGI:MGI:1913435	RIKEN cDNA 1110037F02 gene		GO:0006397,GO:0008380,GO:0016604,GO:0016607,GO:0036396,GO:0080009,GO:0005634,GO:0005654,GO:0005829	mRNA processing|RNA splicing|nuclear body|nuclear speck|RNA N6-methyladenosine methyltransferase complex|mRNA methylation|nucleus|nucleoplasm|cytosol
1110038F14Rik	448.014960961396	441.715856284155	454.314065638637	1.02852107112582	0.0405713503989004	0.784256094760747	0.935431079825673	12.7261766696995	11.8096200128207	14.8504779559358	14.6746266156975	14.3293018726155	17.0677376770673	13.4950563927484	12.6930383873269	14.1297377140424	14.3712437445034	GeneID:117171,Genbank:XM_006520348.2,MGI:MGI:2152337	RIKEN cDNA 1110038F14 gene		GO:0003674,GO:0005575,GO:0008150	molecular_function|cellular_component|biological_process
1110051M20Rik	593.968363073319	587.962298968863	599.974427177775	1.02043009939579	0.0291773595298937	0.839698784175334	0.963431071816453	5.28603984331833	5.06492994766628	5.52072207591851	4.88418901678878	4.60357403474553	4.8732710178044	5.03863868601515	4.85785317450951	5.12034305683047	6.49443175913792	GeneID:228356,Genbank:NM_001311144.1,MGI:MGI:1915079	RIKEN cDNA 1110051M20 gene		GO:0003674,GO:0008150	molecular_function|biological_process
1110059E24Rik	598.628730287188	540.849261667117	656.408198907258	1.21366200424115	0.279366697789016	0.0301057073970809	0.0911437797663209	18.1944189249026	18.8981659304426	19.2217396076756	22.5591388705297	20.4052068333079	24.2350719630252	25.441923996588	23.7221881860939	25.6708278550413	24.139101066596	GeneID:66206,Genbank:NM_025423.2,MGI:MGI:1913456	RIKEN cDNA 1110059E24 gene		GO:0003674,GO:0005575,GO:0008150	molecular_function|cellular_component|biological_process
1110059G10Rik	331.679267462522	324.51252783716	338.846007087884	1.04416926319072	0.062355596364092	0.680334968224374	0.860593046550582	5.06782712796601	4.61919032802122	5.14687548534686	5.52722394439269	4.95407580362369	5.32763769427349	6.23630801280428	5.15399844756158	5.35617881842667	4.96778175215743	GeneID:66202,Genbank:NM_025419.4,MGI:MGI:1913452	RIKEN cDNA 1110059G10 gene		GO:0003674,GO:0005575,GO:0008150	molecular_function|cellular_component|biological_process
1110065P20Rik	236.486094629811	202.555521729271	270.416667530351	1.33502491179569	0.416866663102928	0.0106379147285509	0.0396522551433031	13.0841833859283	11.4661863326369	11.8255246818728	12.9681948188919	10.585246135019	14.5241117977113	17.096230740739	16.3859810043899	18.7860219487821	15.1368306370832	GeneID:68920,Genbank:NM_001142727.1,MGI:MGI:1916170	RIKEN cDNA 1110065P20 gene		GO:0003674,GO:0005575,GO:0008150	molecular_function|cellular_component|biological_process
1190002N15Rik	2684.05524219259	2753.22031171866	2614.89017266653	0.949756966973056	-0.0743697050219535	0.526390958100081	0.742766247425939	34.2783231135467	40.8340035272415	38.8067752697827	36.3330066122035	32.4277542884329	44.4448930214787	32.8005508817145	35.3760884835914	29.8528847927845	34.5660850787406	GeneID:68861,Genbank:NM_001033145.2,MGI:MGI:1916111	RIKEN cDNA 1190002N15 gene		GO:0005615,GO:0005794,GO:0009966,GO:0014066,GO:0030126,GO:0030137,GO:0031410,GO:0048199,GO:0000139,GO:0060038,GO:0003674,GO:0005576	extracellular space|Golgi apparatus|regulation of signal transduction|regulation of phosphatidylinositol 3-kinase signaling|COPI vesicle coat|COPI-coated vesicle|cytoplasmic vesicle|vesicle targeting, to, from or within Golgi|Golgi membrane|cardiac muscle cell proliferation|molecular_function|extracellular region
1190003K10Rik	2.42897255833037	0	4.85794511666075	Inf	Inf	0.216854708554406	0.408139145847157	0	0	0	0	0	0	0	0.969028111726702	0	0	GeneID:68880,Genbank:NM_001195435.1,MGI:MGI:1916130	RIKEN cDNA 1190003K10 gene		GO:0003674,GO:0005575,GO:0008150	molecular_function|cellular_component|biological_process
1190005I06Rik	0.104664828325224	0	0.209329656650447	Inf	Inf	0.998443375340176	1	0	0	0	0	0	0	0	0	0	0.0733792496659977	GeneID:68918,Genbank:NM_197988.1,MGI:MGI:1916168	RIKEN cDNA 1190005I06 gene		GO:0003674,GO:0005575,GO:0008150	molecular_function|cellular_component|biological_process
1190007I07Rik	87.0370428164977	77.8694789462726	96.2046066867229	1.23545974608487	0.30504800534916	0.204567981332032	0.391718175275779	5.50590759495808	5.64159007505843	5.83634963688685	5.81410533617744	4.49227445070633	6.00299107024302	7.32300413775917	7.57247536105682	6.52094729276957	7.05657244247934	GeneID:544717,Genbank:NM_001135569.1,MGI:MGI:3698433	RIKEN cDNA 1190007I07 gene		GO:0008150,GO:0003674,GO:0005575,GO:0005576	biological_process|molecular_function|cellular_component|extracellular region
1300017J02Rik	5.52639951686112	4.5660695016164	6.48672953210584	1.42063749354002	0.506538466620047	0.621881151407835	0.819642055521476	0.178246021186901	0.0456596377029431	0.143479059872635	0.0705838087360133	0.0879098274393589	0.143976314760537	0.146960429314883	0.240983108415821	0.0881424067329552	0.141613591379954	GeneID:71775,Genbank:XM_006511835.3,MGI:MGI:1919025	RIKEN cDNA 1300017J02 gene		GO:0005575,GO:0005576,GO:0005615,GO:0005785,GO:0043086,GO:0004857,GO:0005047,GO:0005506	cellular_component|extracellular region|extracellular space|signal recognition particle receptor complex|negative regulation of catalytic activity|enzyme inhibitor activity|signal recognition particle binding|iron ion binding	mmu04066,mmu04216,mmu04978	HIF-1 signaling pathway|Ferroptosis|Mineral absorption
1500009L16Rik	62.9526334767234	49.2582850466719	76.6469819067749	1.55602213585293	0.637862584140359	0.0209696734804432	0.0684137340824241	1.67419840157761	1.4544081733309	1.67967385219067	1.96007750615956	2.47711267160819	2.07747069494487	3.68091867956142	2.71615735754748	3.45553567068754	2.81446453514924	GeneID:69784,Genbank:XM_011243557.2,MGI:MGI:1917034	RIKEN cDNA 1500009L16 gene		GO:0003674,GO:0005575,GO:0008150	molecular_function|cellular_component|biological_process
1500015O10Rik	23.7442502380695	13.8802439085156	33.6082565676234	2.42130158440549	1.27578278492486	0.00422872586356665	0.018636657408388	0.916120316100243	0.586685209674078	0.798883218877925	0.725550682592713	1.07308398032537	1.72663487386247	2.07714003190439	2.29134772252043	1.92533588220623	2.12287491432374	GeneID:78896,Genbank:NM_024283.3,MGI:MGI:1926146	RIKEN cDNA 1500015O10 gene		GO:0005615,GO:0031045,GO:0031145,GO:0031410,GO:0070314,GO:0090398,GO:0003674,GO:0005576	extracellular space|dense core granule|anaphase-promoting complex-dependent catabolic process|cytoplasmic vesicle|G1 to G0 transition|cellular senescence|molecular_function|extracellular region
1520401A03Rik	0.201386018416003	0.402772036832007	0	0	-Inf	0.831500887952812	0.960774252076686	0	0.0224124098167598	0	0	0	0	0	0	0	0	GeneID:320309,Genbank:XM_017317755.1,MGI:MGI:2443785	RIKEN cDNA 1520401A03 gene		GO:0003674,GO:0005575,GO:0008150	molecular_function|cellular_component|biological_process
1600002H07Rik	159.623230896036	149.716280419443	169.530181372628	1.1323429950148	0.179311027299144	0.331548480037425	0.547167559449723	3.11699116530241	2.80729216455682	3.23882081372261	3.52207968996197	2.64373101710692	3.01484491669789	4.03763402602266	3.4142065244584	3.84846061541022	3.44908260749478	GeneID:72016,Genbank:NM_028056.1,MGI:MGI:1919266	RIKEN cDNA 1600002H07 gene		GO:0003674,GO:0005575,GO:0008150	molecular_function|cellular_component|biological_process
1600002K03Rik	134.395781701429	121.540398992098	147.25116441076	1.21154090024284	0.276843109355095	0.166494035365896	0.337318359080756	9.29418836817827	9.44319861912266	10.9810335679583	10.2268096213068	9.01359311341943	10.9349753038558	13.8232349337293	13.3468365035291	12.127163068296	10.5073224199155	GeneID:69770,Genbank:NM_027207.2,MGI:MGI:1917020	RIKEN cDNA 1600002K03 gene		GO:0008150,GO:0016020,GO:0016021,GO:0003674,GO:0005576,GO:0005737	biological_process|membrane|integral component of membrane|molecular_function|extracellular region|cytoplasm
1600012H06Rik	794.648305227945	809.922234949392	779.374375506497	0.962282972210532	-0.0554668946816986	0.628667534071706	0.824469739315673	8.24243713740478	7.40239953886501	9.21404990469587	7.94920815241065	8.0916138606818	8.83481614483412	8.09246252637066	7.55959464249328	7.41595998643081	8.25430379800818	GeneID:67912,Genbank:NM_001083882.1,MGI:MGI:1915162	RIKEN cDNA 1600012H06 gene		GO:0008150,GO:0003674,GO:0005576,GO:0006915	biological_process|molecular_function|extracellular region|apoptotic process
1600014C10Rik	669.714358144612	544.501662618606	794.927053670619	1.45991666921212	0.545886023663231	1.70832532338961e-05	0.000163118669432927	8.46675053216015	7.81540137523084	8.99225471204274	7.69676267111818	8.38054594026846	12.1316619348833	15.2320321176979	10.256319258406	13.9365703997629	10.2791727016916	GeneID:72244,Genbank:NM_001085385.1,MGI:MGI:1919494	RIKEN cDNA 1600014C10 gene		GO:0005739,GO:0005783,GO:0006914,GO:0006915,GO:0006979,GO:0016020,GO:0016021,GO:0031966,GO:0051560,GO:0003674,GO:0005623,GO:0005737	mitochondrion|endoplasmic reticulum|autophagy|apoptotic process|response to oxidative stress|membrane|integral component of membrane|mitochondrial membrane|mitochondrial calcium ion homeostasis|molecular_function|cell|cytoplasm
1600014C23Rik	0.195524537218632	0	0.391049074437263	Inf	Inf	0.830740772824687	0.960774252076686	0	0	0	0	0	0.0926548083145924	0	0	0.0850850136060083	0	GeneID:72240,Genbank:XM_006524968.2,MGI:MGI:1919490	RIKEN cDNA 1600014C23 gene		GO:0003674,GO:0005575,GO:0008150	molecular_function|cellular_component|biological_process
1600015I10Rik	0.609894211305253	0	1.21978842261051	Inf	Inf	0.338021034865959	0.554136830968316	0	0	0	0	0	0	0.0450031803135484	0	0.0202436566188208	0.0650487551386985	GeneID:69761,Genbank:NM_001081273.2,MGI:MGI:1917011	RIKEN cDNA 1600015I10 gene		GO:0003674,GO:0005575,GO:0008150	molecular_function|cellular_component|biological_process
1700001C02Rik	235.030877638088	179.101424111445	290.960331164731	1.62455621225927	0.700045664101145	0.0332991194948889	0.098805281643605	9.76620538955575	7.68569242201946	10.6438259541225	7.65491888485936	10.7753512596549	11.7108338714927	13.8904766706002	15.0276112019558	11.3515202112697	24.7437735982642	GeneID:75434,Genbank:XM_017321128.1,MGI:MGI:1922684	RIKEN cDNA 1700001C02 gene		GO:0003674,GO:0008150	molecular_function|biological_process
1700001C19Rik	2.39552347099306	2.95642084204987	1.83462609993625	0.620556476209992	-0.688365580357099	0.66307458378123	0.851108552306046	0.0454782446722392	0.0931979367067229	0.0244051292955689	0.0480239271125767	0.134577522059448	0.0244897100688391	0.0749918827586232	0.0245940721558544	0.022488928014826	0.0722634650109691	GeneID:75462,Genbank:NM_029296.2,MGI:MGI:1922712	RIKEN cDNA 1700001C19 gene		GO:0003674,GO:0005575,GO:0008150	molecular_function|cellular_component|biological_process
1700001F09Rik	0	0	0					0	0	0	0	0	0	0	0	0	0	GeneID:71826,Genbank:NM_027940.2,MGI:MGI:1919076	RIKEN cDNA 1700001F09 gene		GO:0003674,GO:0008150	molecular_function|biological_process
1700001J03Rik	21.7958416332546	20.4348025394985	23.1568807270107	1.13320795159389	0.180412630094463	0.743989134347516	0.907774631237217	1.56847334324617	0.937489784918783	1.47296561851251	1.17319120655737	1.74051288812618	1.47807047042726	1.36501934323794	1.41368497019255	1.09877780424109	2.56148285659276	GeneID:69282,Genbank:NM_001008547.1,MGI:MGI:1916532	RIKEN cDNA 1700001J03 gene		GO:0003674,GO:0005575,GO:0008150	molecular_function|cellular_component|biological_process
1700001K19Rik	0	0	0					0	0	0	0	0	0	0	0	0	0	GeneID:66323,Genbank:NM_025488.2,MGI:MGI:1913573	RIKEN cDNA 1700001K19 gene		GO:0003674,GO:0005575,GO:0008150	molecular_function|cellular_component|biological_process
1700001L19Rik	144.590521655387	88.2062158472319	200.974827463541	2.27846558808983	1.18806258154774	9.96699573072512e-06	0.000100924225552681	2.95281589716491	2.6221713729725	2.17313638028331	1.90055754024286	3.13453478463464	4.0281780409026	5.68832233998595	6.78279480692995	5.17315000312725	8.04330735553508	GeneID:69315,Genbank:NM_027035.1,MGI:MGI:1916565	RIKEN cDNA 1700001L19 gene		GO:0003674,GO:0005575,GO:0008150	molecular_function|cellular_component|biological_process
1700001O22Rik	23.5366873363121	17.508366062517	29.5650086101071	1.68862179968933	0.75584624417827	0.0833769465294008	0.201244038842415	0.611796721624313	0.223883311641848	0.445564036524688	0.392240119768643	0.301734332513176	0.588300297743061	0.384315942926873	0.590807319945104	0.92920732736119	0.902687752874452	GeneID:73598,Genbank:XM_011239200.2,MGI:MGI:1923631	RIKEN cDNA 1700001O22 gene		GO:0003674,GO:0005575,GO:0008150	molecular_function|cellular_component|biological_process
1700001P01Rik	1.69691718777265	1.79355300229415	1.60028137325116	0.892240915771227	-0.164494787140404	1	1	0.081481855037762	0	0.174903426618244	0.2581286082301	0.241118060356511	0	0.2687209132184	0.0881287585584781	0.16117065077292	0.172629388637315	GeneID:72215,Genbank:NM_028156.2,MGI:MGI:1919465	RIKEN cDNA 1700001P01 gene		GO:0003674,GO:0005575,GO:0008150	molecular_function|cellular_component|biological_process
1700003E16Rik	195.202515237102	157.131514061674	233.273516412531	1.48457499315491	0.570049972758712	0.0190663932500469	0.0635360541429351	4.46441071114216	3.37999365869987	4.31235063170367	4.033353940891	3.91434587739741	4.06017889781291	6.21649784803385	4.85542171055061	6.69652260987034	8.59138572991875	GeneID:71837,Genbank:NM_027948.1,MGI:MGI:1919087	RIKEN cDNA 1700003E16 gene		GO:0003674,GO:0005575,GO:0008150	molecular_function|cellular_component|biological_process
1700003F12Rik	1.60213588841664	1.39595833134616	1.80831344548711	1.29539213662868	0.373388891682061	0.909369685422141	1	0.0656907978599011	0.269238483819422	0.0705037068538657	0	0.0647965846952897	0.0707480513099795	0.216643216858245	0.0710495417835792	0.129936028530106	0.139174080761866	GeneID:75480,Genbank:NM_029305.2,MGI:MGI:1922730	RIKEN cDNA 1700003F12 gene		GO:0003674,GO:0005575,GO:0008150	molecular_function|cellular_component|biological_process
1700006A11Rik	0	0	0					0	0	0	0	0	0	0	0	0	0	GeneID:71824,Genbank:XM_006502121.1,MGI:MGI:1919074	RIKEN cDNA 1700006A11 gene		GO:0008150,GO:0003674,GO:0005096,GO:0005575	biological_process|molecular_function|GTPase activator activity|cellular_component
1700006E09Rik	0	0	0					0	0	0	0	0	0	0	0	0	0	GeneID:75437,Genbank:NM_029287.1,MGI:MGI:1922687	RIKEN cDNA 1700006E09 gene		GO:0003674,GO:0005575,GO:0008150	molecular_function|cellular_component|biological_process
1700007B14Rik	0.202414379860864	0	0.404828759721729	Inf	Inf	0.826872529346856	0.960340031180741	0	0	0	0	0	0	0	0.0508717348200651	0	0	GeneID:71831,Genbank:NM_001164235.1,MGI:MGI:1919081	RIKEN cDNA 1700007B14 gene		GO:0003674,GO:0005575,GO:0008150	molecular_function|cellular_component|biological_process
1700007G11Rik	115.449758423597	82.2255677340067	148.673949113187	1.80812310830295	0.854492908777274	0.099280129798304	0.229567195986742	3.0092545510026	2.80310166282403	3.14584180082007	3.21896890078796	4.39461294940322	3.66182342744919	5.28436267777059	4.94550684460981	4.44489081455216	12.0057702412792	GeneID:75784,Genbank:XM_006535280.3,MGI:MGI:1916571	RIKEN cDNA 1700007G11 gene		GO:0003674,GO:0005575,GO:0008150	molecular_function|cellular_component|biological_process
1700007K09Rik	2.22747316378032	1.35965576253665	3.09529056502399	2.27652516931876	1.18683340991746	0.503105163674634	0.721980863128738	0.230326965089755	0.059000732297914	0	0	0.113595824584721	0.31007356576401	0.0633000565678677	0.0622789867955723	0.0569481801145537	0.426979144715624	GeneID:69318,Genbank:XM_006508181.2,MGI:MGI:1916568	RIKEN cDNA 1700007K09 gene		GO:0008150,GO:0003674,GO:0005575,GO:0005576	biological_process|molecular_function|cellular_component|extracellular region
1700007K13Rik	454.959461405275	302.768746441051	607.150176369499	2.00532645296568	1.00383711634959	0.00910561160280637	0.0349155835567562	17.8968205781449	18.2730551574308	22.3980806027542	15.6931920028449	24.5148690619187	29.9676074056301	41.2947839178604	32.5576571916336	29.8959529523261	67.3254615685529	GeneID:69327,Genbank:NM_027040.1,MGI:MGI:1916577	RIKEN cDNA 1700007K13 gene		GO:0003674,GO:0005575,GO:0008150	molecular_function|cellular_component|biological_process
1700008O03Rik	4.66329262324277	2.3867459178955	6.93983932859005	2.90765735747407	1.53985727001473	0.135965347079213	0.290343995613859	0.0775465341284649	0	0.110970755678479	0.0545915104340221	0.0764909352630721	0.250549529956948	0.142079181366109	0.139787354703839	0.306773216316122	0.109527949679395	GeneID:69349,Genbank:XM_011250899.2,MGI:MGI:1916599	RIKEN cDNA 1700008O03 gene		GO:0003674,GO:0005575,GO:0008150	molecular_function|cellular_component|biological_process
1700008P02Rik	0	0	0					0	0	0	0	0	0	0	0	0	0	GeneID:69347,Genbank:NM_027048.1,MGI:MGI:1916597	RIKEN cDNA 1700008P02 gene		GO:0003674,GO:0005575,GO:0008150	molecular_function|cellular_component|biological_process
1700009N14Rik	0.203402802544895	0	0.40680560508979	Inf	Inf	0.826324975484997	0.960340031180741	0	0	0	0	0	0	0.0442198971118886	0.0435066023263373	0	0	GeneID:75471,Genbank:NM_001081095.1,MGI:MGI:1922721	RIKEN cDNA 1700009N14 gene		GO:0005737,GO:0006606,GO:0019904,GO:0000054,GO:0003924,GO:0005634	cytoplasm|protein import into nucleus|protein domain specific binding|ribosomal subunit export from nucleus|GTPase activity|nucleus	mmu03013,mmu03008,mmu05166,mmu05169	RNA transport|Ribosome biogenesis in eukaryotes|HTLV-I infection|Epstein-Barr virus infection
1700010B08Rik	0.197664789649259	0.395329579298518	0	0	-Inf	0.833592143427592	0.96089823067157	0.0567462919012985	0.0581446948873416	0	0	0	0	0	0	0	0	GeneID:75485,Genbank:NM_029308.1,MGI:MGI:1922735	RIKEN cDNA 1700010B08 gene		GO:0003674,GO:0005575,GO:0008150	molecular_function|cellular_component|biological_process
1700010D01Rik	0	0	0					0	0	0	0	0	0	0	0	0	0	GeneID:76386,Genbank:NM_029590.3,MGI:MGI:1923636	RIKEN cDNA 1700010D01 gene		GO:0003674,GO:0005575,GO:0008150	molecular_function|cellular_component|biological_process
1700010I14Rik	22.6038113653523	19.315414701812	25.8922080288927	1.34049454431147	0.42276534769735	0.349206188047568	0.566209784356082	0.457091231221882	0.247952839540731	0.750299628094762	0.539462855486703	0.689564500480175	0.57915379919539	0.620715467444722	0.697946212676768	0.824348246576245	0.939921832580538	GeneID:66931,Genbank:XM_006523342.1,MGI:MGI:1914181	RIKEN cDNA 1700010I14 gene		GO:0003674,GO:0005575,GO:0008150	molecular_function|cellular_component|biological_process
1700011E24Rik	0.599457592474992	0.399083660054869	0.799831524895115	2.00417006495617	1.0030049344108	0.871284023187184	0.981186764916342	0.0158988985439536	0	0	0.0167888525678114	0	0.017122886714798	0.0349555659471089	0	0.0157239659290653	0	GeneID:75467,Genbank:XM_006525072.3,MGI:MGI:1922717	RIKEN cDNA 1700011E24 gene		GO:0005634,GO:0005737,GO:0006325,GO:0007275,GO:0042393,GO:0042585,GO:0044727,GO:0090116,GO:1901537,GO:0001939,GO:0001940,GO:0003682	nucleus|cytoplasm|chromatin organization|multicellular organism development|histone binding|germinal vesicle|DNA demethylation of male pronucleus|C-5 methylation of cytosine|positive regulation of DNA demethylation|female pronucleus|male pronucleus|chromatin binding
1700011H14Rik	0.685620747606032	0	1.37124149521206	Inf	Inf	0.275964502408601	0.483039372017468	0	0	0	0	0	0.0263771636386918	0	0.0529791380929579	0.0726665361866343	0.0259443011824867	GeneID:67082,Genbank:XM_011245156.2,MGI:MGI:1914332	RIKEN cDNA 1700011H14 gene		GO:0003674,GO:0005575,GO:0008150	molecular_function|cellular_component|biological_process
1700011I03Rik	1.40914231604933	0.791800276098153	2.0264843560005	2.55933777389754	1.35577056260557	0.557798775543756	0.767304813267798	0.0472973744591288	0.0484629270874959	0.0507626689347833	0	0.0466535409806086	0	0.207977488183915	0.153467010252531	0.0467769702708381	0.100205338148544	GeneID:75444,Genbank:NM_001311063.1,MGI:MGI:1922694	RIKEN cDNA 1700011I03 gene		GO:0003674,GO:0005575,GO:0008150	molecular_function|cellular_component|biological_process
1700011L22Rik	1.09660662366456	0.780520890476329	1.41269235685279	1.80993535738764	0.8559381717606	0.797647450976102	0.944701672306456	0.0832155115279271	0.0426330987062669	0	0	0.0410413719755763	0.0896219176987302	0.0914794598190297	0.0900038385278074	0.0411499533888305	0	GeneID:67687,Genbank:XM_006531314.1,MGI:MGI:1914937	RIKEN cDNA 1700011L22 gene		GO:0003674,GO:0005575,GO:0008150	molecular_function|cellular_component|biological_process
1700012A03Rik	0	0	0					0	0	0	0	0	0	0	0	0	0	GeneID:76382,Genbank:NM_029587.2,MGI:MGI:1923632	RIKEN cDNA 1700012A03 gene		GO:0003674,GO:0005575,GO:0008150	molecular_function|cellular_component|biological_process
1700012B07Rik	2.36685296940209	2.57579428052054	2.15791165828365	0.837765529104116	-0.255381570928396	0.937589879673554	1	0.166376562642551	0.0681906369359399	0.107139795363008	0.0351379257276576	0.0656447075316155	0.0358370364619922	0.0365798101763267	0.0359897548039858	0.164545952359787	0.105746798275214	GeneID:69324,Genbank:XM_006534114.3,MGI:MGI:1916574	RIKEN cDNA 1700012B07 gene		GO:0003674,GO:0005575,GO:0008150	molecular_function|cellular_component|biological_process
1700012B09Rik	56.9447726576281	47.5459391207471	66.3436061945091	1.3953579931616	0.480635307502357	0.319554131736769	0.533067878951023	3.62120523202705	3.78616617871062	3.80720017010875	2.96547749920161	3.93639252023885	3.10407075122535	4.06206031609209	5.11556700841771	3.21591670612012	10.0988192352829	GeneID:69325,Genbank:NM_029306.3,MGI:MGI:1916575	RIKEN cDNA 1700012B09 gene		GO:0003674,GO:0008150,GO:0097546	molecular_function|biological_process|ciliary base
1700012L04Rik	0.826969283448602	0.615503144849047	1.03843542204816	1.68713260157726	0.754573367887418	0.881342589959814	0.986497557862296	0	0	0.103942607818842	0.204536192426136	0	0.104302841359855	0	0.104747324458077	0	0.307773538599099	GeneID:76383,Genbank:NM_029588.3,MGI:MGI:1923633	RIKEN cDNA 1700012L04 gene		GO:0006342,GO:0000790,GO:0003677,GO:0006325	chromatin silencing|nuclear chromatin|DNA binding|chromatin organization
1700012P22Rik	0.494551214911175	0.191247750295297	0.797854679527053	4.17183824800616	2.06068322225767	0.729128376072799	0.898257079039945	0	0	0	0	0.0504045794514113	0.0550341625265569	0.056174824069776	0.0552686887844124	0.0505379327046743	0	GeneID:69364,Genbank:XM_006539154.2,MGI:MGI:1916614	RIKEN cDNA 1700012P22 gene		GO:0003674,GO:0005575,GO:0008150	molecular_function|cellular_component|biological_process
1700013D24Rik	0	0	0					0	0	0	0	0	0	0	0	0	0	GeneID:76921,Genbank:NM_001177502.1,MGI:MGI:1924171	RIKEN cDNA 1700013D24 gene		GO:0003674,GO:0005575,GO:0008150	molecular_function|cellular_component|biological_process
1700013F07Rik	147.019721936966	110.641498491059	183.397945382873	1.65758732378063	0.729084875325358	0.0139425120596944	0.0492050551450358	9.96280843759014	7.74424476769782	9.03352562885038	10.0670157209739	12.1992705131727	12.6722666635264	17.8445211831786	14.6770110874957	12.401428182446	25.0195972045298	GeneID:75504,Genbank:NM_029314.1,MGI:MGI:1922754	RIKEN cDNA 1700013F07 gene		GO:0003674,GO:0005575,GO:0008150	molecular_function|cellular_component|biological_process
1700013G24Rik	0	0	0					0	0	0	0	0	0	0	0	0	0	GeneID:69380,Genbank:NM_027063.2,MGI:MGI:1916630	RIKEN cDNA 1700013G24 gene		GO:0003674,GO:0005575,GO:0008150	molecular_function|cellular_component|biological_process
1700013H16Rik	0	0	0					0	0	0	0	0	0	0	0	0	0	GeneID:75514,Genbank:NM_001200013.1,MGI:MGI:1922764	RIKEN cDNA 1700013H16 gene		GO:0005515,GO:0005634,GO:0005730,GO:0051321,GO:0000785,GO:0000800,GO:0001741	protein binding|nucleus|nucleolus|meiotic cell cycle|chromatin|lateral element|XY body
1700015E13Rik	0.104664828325224	0	0.209329656650447	Inf	Inf	0.998443375340176	1	0	0	0	0	0	0	0	0	0	0.0755404898384885	GeneID:76925,Genbank:NM_001039593.1,MGI:MGI:1924175	RIKEN cDNA 1700015E13 gene		GO:0007342,GO:0016020,GO:0030154,GO:0031965,GO:0003674,GO:0005634,GO:0007283	fusion of sperm to egg plasma membrane involved in single fertilization|membrane|cell differentiation|nuclear membrane|molecular_function|nucleus|spermatogenesis
1700015F17Rik	0.499104403799867	0.410363045676693	0.587845761923041	1.43250170334826	0.518536854452075	0.996653917932274	1	0	0	0.0768589705702705	0.075620775368818	0	0	0	0.154908015043635	0.070824285973452	0	GeneID:381716,Genbank:NM_001200025.1,MGI:MGI:2686532	RIKEN cDNA 1700015F17 gene		GO:0005634,GO:0005737,GO:0006606,GO:0003674,GO:0005622,GO:0005623	nucleus|cytoplasm|protein import into nucleus|molecular_function|intracellular|cell
1700015G11Rik	0	0	0					0	0	0	0	0	0	0	0	0	0	GeneID:100503036,Genbank:NM_001195601.1,MGI:MGI:1922779	RIKEN cDNA 1700015G11 gene		GO:0003674,GO:0005575,GO:0008150	molecular_function|cellular_component|biological_process
1700016C15Rik	8.66085199557237	6.14601502302216	11.1756889681226	1.8183634316317	0.862640576106232	0.256549807000447	0.459668313522936	0.156565596746924	0.320847708200512	0.210045685546159	0.165329485794798	0.386085885713274	0.337237824258193	0.473312894106004	0.381009321065753	0.309685869383531	0.787796009116247	GeneID:69428,Genbank:XM_006496976.3,MGI:MGI:1916678	RIKEN cDNA 1700016C15 gene		GO:0003674,GO:0005575,GO:0008150	molecular_function|cellular_component|biological_process
1700016D06Rik	0.102195612614463	0	0.204391225228926	Inf	Inf	0.998443371066471	1	0	0	0	0	0	0	0.0441500394545238	0	0	0	GeneID:76413,Genbank:NM_024271.1,MGI:MGI:1923663	RIKEN cDNA 1700016D06 gene		GO:0007338,GO:0016998,GO:0050829,GO:0050830,GO:0001669,GO:0003796,GO:0005615	single fertilization|cell wall macromolecule catabolic process|defense response to Gram-negative bacterium|defense response to Gram-positive bacterium|acrosomal vesicle|lysozyme activity|extracellular space
1700016G14Rik	7.08013058459281	5.79474499568582	8.36551617349981	1.44363836195172	0.52970938574191	0.546539413291191	0.757245395672835	0.31097662106155	0.39830005060442	0.292040583894682	0.0820959487948941	0.0766858662907557	0.502376070769946	0.341859021097414	0.504516929729269	0.115333126241172	0.247065914013038	GeneID:666145,Genbank:XM_011244363.1,MGI:MGI:1916676	RIKEN cDNA 1700016G14 gene		GO:0003674,GO:0005575,GO:0008150	molecular_function|cellular_component|biological_process
1700016H13Rik	6.92809297474241	7.41386886507318	6.44231708441165	0.868954819899969	-0.202646926824365	0.843609312482982	0.965918268108513	0.235573795568634	0.281608900643557	0.252833370370156	0.497520468063575	0.232367057393765	0.21142467843214	0.258968107873794	0.382186183833523	0.232981821040082	0.249546112377648	GeneID:74218,Genbank:XM_006535261.3,MGI:MGI:1921468	RIKEN cDNA 1700016H13 gene		GO:0003674,GO:0005575,GO:0008150	molecular_function|cellular_component|biological_process
1700016K19Rik	423.288957175875	283.931182449565	562.646731902184	1.9816306439048	0.986688083682612	0.00651473976008063	0.0266137777558829	17.2242555847902	14.7638281949774	17.3011962851558	12.8834482770046	18.6778793681595	22.2960063981776	33.0751386779998	27.1080616553557	26.917073636577	53.3925267423138	GeneID:74230,Genbank:NM_198637.2,MGI:MGI:1921480	RIKEN cDNA 1700016K19 gene		GO:0016598,GO:0005515,GO:0005575	protein arginylation|protein binding|cellular_component
1700017B05Rik	570.86522336529	514.663655089497	627.066791641083	1.21840115469595	0.284989214200923	0.0298254897890371	0.0904289800190567	4.49996982831669	4.00685688399353	4.96332741532085	4.55897946867531	4.01285968509725	5.63327315149775	6.60797187514456	4.92093488677151	5.18125218141186	5.10987500605215	GeneID:74211,Genbank:NM_028820.2,MGI:MGI:1921461	RIKEN cDNA 1700017B05 gene		GO:0003674,GO:0005829,GO:0008150	molecular_function|cytosol|biological_process
1700017D01Rik	0	0	0					0	0	0	0	0	0	0	0	0	0	GeneID:69369,Genbank:XM_006527323.3,MGI:MGI:1916619	RIKEN cDNA 1700017D01 gene		GO:0003674,GO:0005575,GO:0008150	molecular_function|cellular_component|biological_process
1700017N19Rik	0.0915085011006564	0	0.183017002201313	Inf	Inf	0.998443352568689	1	0	0	0	0	0	0	0	0	0.0240025026449408	0	GeneID:66605,Genbank:XM_006513956.2,MGI:MGI:1913855	RIKEN cDNA 1700017N19 gene		GO:0003674,GO:0005575,GO:0008150	molecular_function|cellular_component|biological_process
1700018B08Rik	0.502233119612059	0.594019787127304	0.410446452096815	0.690964275923779	-0.533316972233176	1	1	0	0.0442818925788849	0	0	0.0213143036779236	0.0232719896786758	0	0.0233711624906461	0	0	GeneID:76405,Genbank:XM_011248542.2,MGI:MGI:1923655	RIKEN cDNA 1700018B08 gene		GO:0003674,GO:0005575,GO:0008150	molecular_function|cellular_component|biological_process
1700018C11Rik	0	0	0					0	0	0	0	0	0	0	0	0	0	GeneID:75524,Genbank:XM_006538331.3,MGI:MGI:1922774	RIKEN cDNA 1700018C11 gene		GO:0003674,GO:0005575,GO:0008150	molecular_function|cellular_component|biological_process
1700018F24Rik	4.07684435845123	2.60299970802571	5.55068900887676	2.13242014271557	1.09249171487747	0.320130337705411	0.533638390095495	0.0879665701445735	0	0.141617307365637	0.232226429549571	0.130153693479639	0	0.193404671105284	0.190284931974015	0.43499345191307	0.465920149263342	GeneID:69396,Genbank:XM_017321091.1,MGI:MGI:1916646	RIKEN cDNA 1700018F24 gene		GO:0003674,GO:0005575,GO:0008150	molecular_function|cellular_component|biological_process
1700019A02Rik	0.682706820338443	0.587635599762949	0.777778040913937	1.32357202529542	0.404436704624928	0.995996404665914	1	0	0	0	0.02840780450363	0.0530714884170945	0	0	0.0290964790161325	0.0532118973980433	0.0284975498702869	GeneID:69397,Genbank:XM_006496255.2,MGI:MGI:1916647	RIKEN cDNA 1700019A02 gene		GO:0003674,GO:0005575,GO:0008150	molecular_function|cellular_component|biological_process
1700019B03Rik	3.02297370992676	2.16101503650657	3.88493238334696	1.79773500772453	0.846180378351418	0.564849716163204	0.773631722941982	0.037317194527386	0.0191184024290121	0.0200256400384925	0.0394060554215492	0.0920230395489069	0.140665299815585	0.0410230825316897	0.0605420315675123	0.036906600397175	0.0988263656052153	GeneID:76406,Genbank:XM_017313004.1,MGI:MGI:1923656	RIKEN cDNA 1700019B03 gene		GO:0003674,GO:0005575,GO:0008150	molecular_function|cellular_component|biological_process
1700019D03Rik	19.4127500787204	14.1365724322833	24.6889277251575	1.74645783788268	0.804431814326368	0.102091571765959	0.234343932772939	0.191505376811915	0.183960616592719	0.244074273303425	0.0884734589413902	0.1652862033329	0.180467486816134	0.355258156458223	0.271854814536322	0.248585241022639	0.494480791181462	GeneID:67080,Genbank:XM_011238566.2,MGI:MGI:1914330	RIKEN cDNA 1700019D03 gene		GO:0016020,GO:0034237,GO:0003674,GO:0005886,GO:0008150	membrane|protein kinase A regulatory subunit binding|molecular_function|plasma membrane|biological_process
1700019N19Rik	0.514597099699608	0.201386018416003	0.827808180983212	4.11055438453134	2.03933298122502	0.723492079267085	0.894877764869406	0	0.0394978367089144	0	0	0	0.0830310715904839	0	0.0416924528737607	0	0.0408342450756955	GeneID:67507,Genbank:NM_026208.2,MGI:MGI:1914757	RIKEN cDNA 1700019N19 gene		GO:0003674,GO:0005575,GO:0008150	molecular_function|cellular_component|biological_process
1700019O17Rik	5.3008075350564	4.53911167538824	6.06250339472455	1.33561450527784	0.417503666811643	0.705081733251703	0.880289714637811	0.177262094864254	0.121086918347607	0.126832932260063	0.0623948291828713	0.203990642579361	0.190908745080502	0.194865601218224	0.223676012425004	0.146093094250874	0.187775837030246	GeneID:71863,Genbank:NM_027966.1,MGI:MGI:1919113	RIKEN cDNA 1700019O17 gene		GO:0003674,GO:0005737,GO:0008150	molecular_function|cytoplasm|biological_process
1700020A23Rik	0	0	0					0	0	0	0	0	0	0	0	0	0	GeneID:75656,Genbank:NM_029375.1,MGI:MGI:1922906	RIKEN cDNA 1700020A23 gene		GO:0003674,GO:0005575,GO:0008150	molecular_function|cellular_component|biological_process
1700020D05Rik	13.1695436749975	14.1243995304374	12.2146878195576	0.864793423128222	-0.209572543665375	0.745988184688818	0.909191804660856	0.647385708194246	0.816417576792291	0.80171208283387	0.525864353691095	0.835057258982	0.804490573661961	0.711676150188593	0.592473847938681	0.738764589243158	0.369267957672768	GeneID:75555,Genbank:NM_023781.5,MGI:MGI:1922805	RIKEN cDNA 1700020D05 gene		GO:0003674,GO:0005575,GO:0008150	molecular_function|cellular_component|biological_process
1700020L24Rik	6.84249283442652	6.39868658728649	7.28629908156655	1.13871792002497	0.187410410977664	0.859338738371201	0.973577480506063	0.375583952307025	0.0962098737194055	0.453489216938161	0.396607575341538	0.231544582429152	0.455060872968899	0.25805147714417	0.406222310917749	0.278588604106099	0.397860530045003	GeneID:66330,Genbank:NM_025492.3,MGI:MGI:1913580	RIKEN cDNA 1700020L24 gene		GO:0003674,GO:0005575,GO:0008150	molecular_function|cellular_component|biological_process
1700020N15Rik	0	0	0					0	0	0	0	0	0	0	0	0	0	GeneID:75509,Genbank:NM_029316.1,MGI:MGI:1922759	RIKEN cDNA 1700020N15 gene		GO:0003674,GO:0005575,GO:0008150	molecular_function|cellular_component|biological_process
1700021F05Rik	308.926931567346	254.514856025588	363.339007109104	1.42757484880401	0.513566389138012	0.000855515800963315	0.00487780482325909	3.60089784302857	3.52729108837249	4.25119376879471	3.87851030609759	3.65133343751208	5.16564992655432	5.73190081634352	6.34047721064577	4.55843562979272	5.76748429981031	GeneID:67851,Genbank:NM_026411.1,MGI:MGI:1915101	RIKEN cDNA 1700021F05 gene		GO:0003674,GO:0005739,GO:0008150	molecular_function|mitochondrion|biological_process
1700021F07Rik	0	0	0					0	0	0	0	0	0	0	0	0	0	GeneID:72221,Genbank:NM_028158.1,MGI:MGI:1919471	RIKEN cDNA 1700021F07 gene		GO:0003674,GO:0005575,GO:0008150	molecular_function|cellular_component|biological_process
1700022I11Rik	0	0	0					0	0	0	0	0	0	0	0	0	0	GeneID:67317,Genbank:NM_026088.3,MGI:MGI:1914567	RIKEN cDNA 1700022I11 gene		GO:0003674,GO:0005575,GO:0008150	molecular_function|cellular_component|biological_process
1700023F06Rik	2.90925688401631	2.97529123651638	2.84322253151624	0.955611503378482	-0.0655038742375274	1	1	0.0415737347044673	0.085196478526669	0.133859041140373	0.131702576889274	0.246046884157748	0.31342023057847	0.0457023302938897	0.134895368782887	0.0822326133134112	0.0440395496768948	GeneID:69441,Genbank:XM_011249227.1,MGI:MGI:1916691	RIKEN cDNA 1700023F06 gene		GO:0003674,GO:0005575,GO:0008150	molecular_function|cellular_component|biological_process
1700024G13Rik	162.438860884493	130.580834527321	194.296887241665	1.48794337197326	0.573319621521257	0.193212933771301	0.376631949180117	20.5678218203862	14.9224414939011	17.1387779852048	13.6250397027586	19.7837974346789	17.0605903832326	23.5934261093059	22.9365058455311	17.688276446636	48.4472668171697	GeneID:67085,Genbank:NM_001034037.1,MGI:MGI:1914335	RIKEN cDNA 1700024G13 gene		GO:0003674,GO:0005575,GO:0008150	molecular_function|cellular_component|biological_process
1700024P04Rik	0	0	0					0	0	0	0	0	0	0	0	0	0	GeneID:69382,Genbank:NM_027064.1,MGI:MGI:1916632	RIKEN cDNA 1700024P04 gene		GO:0006334,GO:0046982,GO:0000786,GO:0003677,GO:0005737	nucleosome assembly|protein heterodimerization activity|nucleosome|DNA binding|cytoplasm	mmu05203,mmu05322,mmu05034	Viral carcinogenesis|Systemic lupus erythematosus|Alcoholism
1700024P16Rik	5.87552455766505	5.39131084127288	6.35973827405722	1.17962745263556	0.238331302724498	0.80675356448187	0.951258423790382	0.0450670781276046	0.055413203282104	0.0580427609695714	0.0475897451798092	0.0444536044621116	0.038829279712054	0.0693596258900886	0.0877381861486284	0.0802281842528556	0.0286440538494109	GeneID:242594,Genbank:XM_017320219.1,MGI:MGI:2685466	RIKEN cDNA 1700024P16 gene		GO:0016020,GO:0033627,GO:0045121,GO:0050852,GO:0001772,GO:0003674,GO:0007165	membrane|cell adhesion mediated by integrin|membrane raft|T cell receptor signaling pathway|immunological synapse|molecular_function|signal transduction
1700025F22Rik	0	0	0					0	0	0	0	0	0	0	0	0	0	GeneID:69416,Genbank:XM_011247336.1,MGI:MGI:1916666	RIKEN cDNA 1700025F22 gene		GO:0003674,GO:0005575,GO:0008150	molecular_function|cellular_component|biological_process
1700025G04Rik	463.601182726641	502.600139578288	424.602225874994	0.844811197687411	-0.243299137628219	0.0715270896320176	0.178626632389699	2.62007293725587	2.80453610977119	2.52810180063689	2.69152151355236	2.53422464076925	2.14236199321036	2.24269300877729	2.61370462644916	2.04280655140157	2.33894339169517	GeneID:69399,Genbank:NM_197990.3,MGI:MGI:1916649	RIKEN cDNA 1700025G04 gene		GO:0003674,GO:0005575,GO:0008150	molecular_function|cellular_component|biological_process
1700028K03Rik	2.40701986824164	1.97524175471769	2.83879798176559	1.43719014393321	0.523250946667964	0.782945346247614	0.934492432447248	0.062520353573395	0.0160152617949764	0.0335504882292604	0.0165049955462222	0.0308346489727355	0.0168333820208805	0.103093667290674	0.0845255845995855	0.0154581134464036	0.0165571377973693	GeneID:76421,Genbank:NM_175241.1,MGI:MGI:1923671	RIKEN cDNA 1700028K03 gene		GO:0003674,GO:0005575,GO:0008150	molecular_function|cellular_component|biological_process
1700028P14Rik	93.4042883090868	67.3050697021034	119.50350691607	1.77554985746245	0.828265871822662	0.00617693291144314	0.0254735595271008	4.80329903061314	3.84130113320244	3.457768203651	3.7113422012807	4.50679655670971	5.17308447067025	6.95454676790107	7.15914173211452	6.14082461101613	11.293303230854	GeneID:67483,Genbank:NM_026188.2,MGI:MGI:1914733	RIKEN cDNA 1700028P14 gene		GO:0008150,GO:0016020,GO:0016021,GO:0003674,GO:0005737,GO:0005886	biological_process|membrane|integral component of membrane|molecular_function|cytoplasm|plasma membrane
1700029F12Rik	0	0	0					0	0	0	0	0	0	0	0	0	0	GeneID:66479,Genbank:NM_001284205.1,MGI:MGI:1913729	RIKEN cDNA 1700029F12 gene		GO:0003674,GO:0005575,GO:0008150	molecular_function|cellular_component|biological_process
1700029H14Rik	2.23179219103235	0.817054857929017	3.64652952413568	4.46301675921555	2.15801922410977	0.189186545381229	0.371005094051537	0	0.0313841244693121	0.0986202453702869	0	0	0.0659746888119568	0.168355270932009	0.198767513278881	0.0605846301700614	0.0973380167256187	GeneID:66501,Genbank:NM_025601.3,MGI:MGI:1913751	RIKEN cDNA 1700029H14 gene		GO:0003674,GO:0005575,GO:0008150	molecular_function|cellular_component|biological_process
1700029I15Rik	18.579328241682	13.6900544283894	23.4686020549745	1.71428113582274	0.777603725551675	0.124603377315736	0.271975854593609	2.09524770097102	1.28812862519649	1.94892389660329	1.91752680399503	2.61785322672783	3.46004617972598	4.91375384170788	3.32371317991974	2.48663289763933	3.10732899547167	GeneID:75641,Genbank:NM_183112.3,MGI:MGI:1916742	RIKEN cDNA 1700029I15 gene		GO:0008150,GO:0003674,GO:0005575,GO:0005576	biological_process|molecular_function|cellular_component|extracellular region
1700029J07Rik	342.544052566216	276.513700804526	408.574404327905	1.47759189920479	0.56324786197907	0.0457056596099448	0.126871220955665	4.69185105176106	4.92432097168284	4.54603203052609	4.0599221790449	4.99757932981159	5.08814725954438	7.32477588251064	6.46657825695609	5.33303923313712	10.6995927388665	GeneID:69479,Genbank:XM_006509484.3,MGI:MGI:1916729	RIKEN cDNA 1700029J07 gene		GO:0005856,GO:0008150,GO:0003674,GO:0005737,GO:0005813	cytoskeleton|biological_process|molecular_function|cytoplasm|centrosome
1700029P11Rik	0	0	0					0	0	0	0	0	0	0	0	0	0	GeneID:66346,Genbank:NM_025503.4,MGI:MGI:1913596	RIKEN cDNA 1700029P11 gene		GO:0003674,GO:0005739,GO:0008150	molecular_function|mitochondrion|biological_process
1700030F18Rik	0.183017002201313	0	0.366034004402625	Inf	Inf	0.838001402471338	0.962346260374243	0	0	0	0	0	0	0	0	0.161949252950567	0	GeneID:72277,Genbank:NM_028180.3,MGI:MGI:1919527	RIKEN cDNA 1700030F18 gene
1700030J22Rik	92.7924197677118	70.9510034211143	114.633836114309	1.61567603820802	0.692137949992578	0.00339874319090988	0.0155580840994237	1.29604080013005	1.00449710801452	1.19483046732934	1.17558179225316	1.40951629531283	1.80740462846612	2.13712161571339	1.50959379366052	2.1198680889897	2.44659847268728	GeneID:69528,Genbank:NM_027103.2,MGI:MGI:1916778	RIKEN cDNA 1700030J22 gene		GO:0005829,GO:0008150,GO:0003674,GO:0005634,GO:0005654	cytosol|biological_process|molecular_function|nucleus|nucleoplasm
1700030K09Rik	209.679651496946	218.173659052961	201.185643940931	0.922135352242931	-0.116949568009531	0.509881198410681	0.72844510316672	4.25141936522452	4.59165699015427	4.46013619426048	4.28717103898851	3.94797902818013	4.08372141595366	3.59994931877666	4.1425495548392	4.37510024199844	4.0978510694833	GeneID:72254,Genbank:NM_028170.2,MGI:MGI:1919504	RIKEN cDNA 1700030K09 gene		GO:0003674,GO:0005575,GO:0008150	molecular_function|cellular_component|biological_process
1700031F05Rik	0	0	0					0	0	0	0	0	0	0	0	0	0	GeneID:73300,Genbank:XM_006528312.2,MGI:MGI:1920550	RIKEN cDNA 1700031F05 gene		GO:0003674,GO:0005575,GO:0008150	molecular_function|cellular_component|biological_process
1700034E13Rik	3.46418974944812	1.99388075054101	4.93449874835522	2.47482139893086	1.30732441360676	0.305353698189388	0.516277452054184	0.213185230790622	0.218438769891229	0.228804482620093	0.225118450783483	0.210283255992261	0.688792348602819	0.820246644960147	0.345863807172895	0.105419796731973	0.790403741685317	GeneID:78414,Genbank:NM_030097.1,MGI:MGI:1925664	RIKEN cDNA 1700034E13 gene		GO:0003674,GO:0005575,GO:0008150	molecular_function|cellular_component|biological_process
1700034J05Rik	0	0	0					0	0	0	0	0	0	0	0	0	0	GeneID:73344,Genbank:XM_006507112.3,MGI:MGI:1920594	RIKEN cDNA 1700034J05 gene		GO:0003674,GO:0005575,GO:0008150	molecular_function|cellular_component|biological_process
1700034O15Rik	0	0	0					0	0	0	0	0	0	0	0	0	0	GeneID:76606,Genbank:XM_006506737.1,MGI:MGI:1923856	RIKEN cDNA 1700034O15 gene		GO:0008150,GO:0003674,GO:0005575,GO:0005576	biological_process|molecular_function|cellular_component|extracellular region
1700037C18Rik	121.906843105092	85.5068198563753	158.306866353809	1.85139462115087	0.888612435618302	2.56922156085694e-05	0.000233217494756916	3.92890690109354	2.76275398737429	3.63799127365947	3.09128563553138	3.5714699364322	4.97809015581129	6.35158522152581	6.24913015232845	7.12374276416305	7.42620242756159	GeneID:73261,Genbank:NM_028484.2,MGI:MGI:1920511	RIKEN cDNA 1700037C18 gene		GO:0003674,GO:0005575,GO:0008150	molecular_function|cellular_component|biological_process
1700037H04Rik	259.43337952945	236.285767309923	282.580991748977	1.19592895909948	0.25813169271419	0.216737792993908	0.408005934526383	8.63730079316381	7.09445256573143	9.34518391136047	9.82237939212859	7.72639110600451	9.71651985020112	15.5303684866359	8.01814113630258	9.06102728802032	9.81636716130208	GeneID:67326,Genbank:NM_001311138.1,MGI:MGI:1914576	RIKEN cDNA 1700037H04 gene		GO:0003674,GO:0005575,GO:0008150	molecular_function|cellular_component|biological_process
1700039E15Rik	0.493244687051726	0	0.986489374103452	Inf	Inf	0.43293014239925	0.651539847725687	0	0	0	0	0	0.0347125145571627	0.0177159904752542	0	0.0318765407550878	0	GeneID:76713,Genbank:XM_006541270.1,MGI:MGI:1923963	RIKEN cDNA 1700039E15 gene		GO:0003333,GO:0005887,GO:0015171	amino acid transmembrane transport|integral component of plasma membrane|amino acid transmembrane transporter activity
1700040L02Rik	155.708978052975	121.453098741068	189.964857364882	1.56410054032361	0.645333252008635	0.0637911719052271	0.163344360428611	1.17093162498578	1.07567108365734	1.38672687024542	1.10856423530544	1.58313609134614	1.50024634832669	1.73108123726636	1.81233458934314	1.62725721971562	3.36827800581206	GeneID:73287,Genbank:NM_028491.1,MGI:MGI:1920537	RIKEN cDNA 1700040L02 gene		GO:0005856,GO:0005929,GO:0008150,GO:0031514,GO:0036126,GO:0042995,GO:0046872,GO:0005509,GO:0005737,GO:0005813	cytoskeleton|cilium|biological_process|motile cilium|sperm flagellum|cell projection|metal ion binding|calcium ion binding|cytoplasm|centrosome
1700042G07Rik	0.102611473252169	0.205222946504338	0	0	-Inf	1	1	0	0	0.139208849757378	0	0	0	0	0	0	0	GeneID:67323,Genbank:NM_001099295.2,MGI:MGI:1914573	RIKEN cDNA 1700042G07 gene		GO:0003674,GO:0005575,GO:0008150	molecular_function|cellular_component|biological_process
1700047I17Rik2	210.844470632842	228.990968331434	192.697972934251	0.841509053122771	-0.248949302446731	0.208036670151464	0.396489776254871	2.39978664832064	2.59041806763111	3.27804867414546	4.26869924564264	2.62028753324329	2.61217804995751	2.35595397313335	2.33183089782998	3.00797642623745	2.71884751412632	GeneID:100101807,Genbank:XM_006515319.3,MGI:MGI:3714351	RIKEN cDNA 1700047I17 gene 2		GO:0003674,GO:0005575,GO:0008150	molecular_function|cellular_component|biological_process
1700049G17Rik	157.40223455147	152.874306694263	161.930162408677	1.05923726432673	0.083025782652126	0.692039937407651	0.869904685846585	1.40961397610112	1.59585656568654	1.39651468046641	1.47810906798841	1.88631174321557	1.64552999528078	1.66879959135552	1.72717331236127	1.58908387276223	1.77515757528561	GeneID:73430,Genbank:NM_028538.1,MGI:MGI:1920680	RIKEN cDNA 1700049G17 gene		GO:0003700,GO:0005575,GO:0006355	DNA binding transcription factor activity|cellular_component|regulation of transcription, DNA-templated
1700056E22Rik	8.92602788338861	5.96804700536838	11.8840087614088	1.99127264760464	0.993690770238267	0.173728269020324	0.348258978082313	0.420638490536202	0	0.451457034993936	0.388661068855249	0.363048496255512	0.509649354110979	0.867020940270328	0.966773392749054	0.520012854613763	0.445587336131064	GeneID:73363,Genbank:NM_028516.1,MGI:MGI:1920613	RIKEN cDNA 1700056E22 gene		GO:0003674,GO:0005575,GO:0008150	molecular_function|cellular_component|biological_process
1700057G04Rik	1.23606779235205	0	2.4721355847041	Inf	Inf	0.0808057804964305	0.19638095611498	0	0	0	0	0	0.0381861866903237	0.19488824947499	0.076697831716165	0	0.15023812902327	GeneID:78459,Genbank:XM_011242838.2,MGI:MGI:1925709	RIKEN cDNA 1700057G04 gene		GO:0017121,GO:0017128,GO:0005886,GO:0015914,GO:0016020	phospholipid scrambling|phospholipid scramblase activity|plasma membrane|phospholipid transport|membrane
1700061G19Rik	9.95417030133486	8.72987959195159	11.1784610107181	1.28048283976608	0.356687918964071	0.61267903929374	0.813029255536437	0.179858723283354	0.0992336126077297	0.103942607818842	0.116877824243506	0.122822587479561	0.0894024354513047	0.167301618896245	0.0748195174700549	0.232612008625732	0.249150007437366	GeneID:78625,Genbank:XM_006525141.2,MGI:MGI:1925875	RIKEN cDNA 1700061G19 gene		GO:0003674,GO:0005575,GO:0008150	molecular_function|cellular_component|biological_process	mmu00061,mmu00071,mmu04920,mmu03320	Fatty acid biosynthesis|Fatty acid degradation|Adipocytokine signaling pathway|PPAR signaling pathway
1700065D16Rik	0.104664828325224	0	0.209329656650447	Inf	Inf	0.998443375340176	1	0	0	0	0	0	0	0	0	0	0.103777204729947	GeneID:73410,Genbank:NM_001271569.1,MGI:MGI:1920660	RIKEN cDNA 1700065D16 gene		GO:0003674,GO:0005575,GO:0008150	molecular_function|cellular_component|biological_process
1700066B19Rik	20.0494408912351	7.36923192429995	32.7296498581702	4.4413922908634	2.15101200456063	1.48460989229938e-05	0.000143562170381078	0.147056189569236	0.0376700264779885	0.276203242034884	0.0776438908342166	0.163186192692476	0.673104019621627	0.646640057260184	0.5368016356447	0.981707564794704	0.35050131836123	GeneID:73449,Genbank:XM_006526290.3,MGI:MGI:1920699	RIKEN cDNA 1700066B19 gene		GO:0003674,GO:0005575,GO:0008150	molecular_function|cellular_component|biological_process
1700066C05Rik	0	0	0					0	0	0	0	0	0	0	0	0	0	GeneID:78654,Genbank:XM_001473318.2,MGI:MGI:1925904	RIKEN cDNA 1700066C05 gene		GO:0003674,GO:0005575,GO:0008150	molecular_function|cellular_component|biological_process
1700066M21Rik	187.226388896962	171.94996978279	202.502808011134	1.1776844640737	0.235953050972894	0.179031376842072	0.356225732679543	3.00876083868161	2.52867566701545	3.19291787315858	2.94513757794449	3.3179384156505	3.31321026992493	3.6791895245966	3.25420128677104	4.37989816382365	3.43789590988355	GeneID:73467,Genbank:NM_028546.1,MGI:MGI:1920717	RIKEN cDNA 1700066M21 gene		GO:0008150,GO:0003674,GO:0005575,GO:0005576	biological_process|molecular_function|cellular_component|extracellular region
1700067K01Rik	8.18332511749439	6.72438872753575	9.64226150745304	1.43392386998224	0.519968430375491	0.512281290796396	0.730493656406022	0.200967104915271	0.0686398506179949	0.167759808403269	0.117898002880678	0.220257165367388	0.168341212998449	0.319113460405162	0.241512276418491	0.220839890387136	0.189232742221668	GeneID:73453,Genbank:XM_006531403.3,MGI:MGI:1920703	RIKEN cDNA 1700067K01 gene		GO:0003674,GO:0005575,GO:0008150	molecular_function|cellular_component|biological_process
1700067P10Rik	0.501246420679725	0.798101616130524	0.204391225228926	0.256096743945822	-1.96523918448645	0.733416093983202	0.900492291602169	0.0640361178130522	0.19684249352289	0	0	0	0	0.0703954029589763	0	0	0	GeneID:68224,Genbank:NM_026625.2,MGI:MGI:1915474	RIKEN cDNA 1700067P10 gene		GO:0003674,GO:0005575,GO:0008150	molecular_function|cellular_component|biological_process
1700071K01Rik	0	0	0					0	0	0	0	0	0	0	0	0	0	GeneID:237880,Genbank:NM_001033765.2,MGI:MGI:3588264	RIKEN cDNA 1700071K01 gene
1700074P13Rik	0	0	0					0	0	0	0	0	0	0	0	0	0	GeneID:73481,Genbank:XM_006506690.3,MGI:MGI:1920731	RIKEN cDNA 1700074P13 gene		GO:0005794	Golgi apparatus
1700080E11Rik	0.104664828325224	0	0.209329656650447	Inf	Inf	0.998443375340176	1	0	0	0	0	0	0	0	0	0	0.0618373929447099	GeneID:73532,Genbank:NM_028562.3,MGI:MGI:1920782	RIKEN cDNA 1700080E11 gene		GO:0003674,GO:0005575,GO:0008150	molecular_function|cellular_component|biological_process	mmu00230,mmu03018	Purine metabolism|RNA degradation
1700080G18Rik	6.04430029347231	6.37539999448269	5.71320059246192	0.896132101108347	-0.158216675588681	0.875538944587457	0.983315039557523	0.190667540788363	0.0976830874107339	0.204637009143345	0.302010471629217	0.250762782770771	0.102673109463608	0.0698674374367839	0.274961726702452	0.094284830702158	0.403952769411317	GeneID:73533,Genbank:XM_017321874.1,MGI:MGI:1920783	RIKEN cDNA 1700080G18 gene		GO:0003674,GO:0005575,GO:0008150	molecular_function|cellular_component|biological_process
1700080O16Rik	0.102195612614463	0	0.204391225228926	Inf	Inf	0.998443371066471	1	0	0	0	0	0	0	0.0335699399095659	0	0	0	GeneID:74279,Genbank:XM_006541551.3,MGI:MGI:1921529	RIKEN cDNA 1700080O16 gene		GO:0003674,GO:0005575,GO:0008150	molecular_function|cellular_component|biological_process
1700088E04Rik	430.026775930585	322.63565481225	537.41789704892	1.6657114272186	0.73613848558878	0.00633068494453665	0.0259841758993502	13.2233410461282	11.1065312572497	12.3931570860927	11.3281583497552	13.9251420762084	13.8401847189039	21.9890484416428	20.1437162419379	18.2721469219127	30.8957282978326	GeneID:27660,Genbank:NM_001310576.1,MGI:MGI:1920774	RIKEN cDNA 1700088E04 gene		GO:0003674,GO:0005575,GO:0008150	molecular_function|cellular_component|biological_process
1700092M07Rik	2.01801705377413	2.59702909624633	1.43900501130193	0.554096607304794	-0.851790561340773	0.631575200306025	0.826977426275284	0.669008915046888	0	0.143604918697084	0.847748692292538	0.131980411984616	0.288205219546969	0.294178683944353	0.289433396528896	0	0.141737813828532	GeneID:74307,Genbank:NM_001177347.1,MGI:MGI:1921557	RIKEN cDNA 1700092M07 gene		GO:0003674,GO:0005575,GO:0008150	molecular_function|cellular_component|biological_process
1700093K21Rik	4.00448016264093	2.78544962799599	5.22351069728587	1.87528456619191	0.907109534852949	0.430647735272265	0.649316335954928	0.0367109585152083	0.112846887983519	0.0197003137562787	0.0387658848461089	0.0543168482535967	0.0593057671991958	0.12106992768829	0.0794113290115384	0.108921104060255	0.136109236384078	GeneID:67358,Genbank:XM_006514789.2,MGI:MGI:1914608	RIKEN cDNA 1700093K21 gene		GO:0016020,GO:0016021,GO:0003674,GO:0005575,GO:0008150	membrane|integral component of membrane|molecular_function|cellular_component|biological_process
1700094D03Rik	1126.06442666166	881.817406161049	1370.31144716228	1.55396280180935	0.635951969455092	0.0448280418729046	0.125000083717195	14.7756570194405	12.8688084157505	16.6335022392697	13.2796625418422	17.1331626846287	17.769708321761	23.498199171506	19.8519348048654	18.7209832826758	38.0344293058896	GeneID:73545,Genbank:NM_028567.1,MGI:MGI:1920795	RIKEN cDNA 1700094D03 gene		GO:0003674,GO:0005575,GO:0008150	molecular_function|cellular_component|biological_process
1700102P08Rik	21.3144116753049	15.4015647690832	27.2272585815266	1.76782417824078	0.821974796339283	0.0757817727551128	0.186845685618855	0.499052839630819	0.421112617013172	0.567123350974629	0.52698773597092	0.318520855713451	0.948481380726169	0.709969341159005	0.920772525908903	0.754859306622358	0.870721904812694	GeneID:112418,Genbank:NM_053216.2,MGI:MGI:2148248	RIKEN cDNA 1700102P08 gene		GO:0003674,GO:0005575,GO:0008150	molecular_function|cellular_component|biological_process
1700109H08Rik	35.1260572576766	20.7355693448199	49.5165451705332	2.38800026886666	1.25580299903679	0.000627242327988786	0.00373030119235876	1.28000586822957	1.02009377995359	2.21332336229632	1.35165525764125	1.7535858935019	3.75271411745774	3.75232111548602	4.61474226633485	3.37579253982552	3.08849669852942	GeneID:77036,Genbank:NM_029843.2,MGI:MGI:1924286	RIKEN cDNA 1700109H08 gene		GO:0003674,GO:0005575,GO:0008150	molecular_function|cellular_component|biological_process
1700112E06Rik	81.8737774371642	63.7775743423341	99.9699805319943	1.5674785622199	0.648445711996667	0.00821691058115265	0.0322727528707715	1.39886006233724	1.45323966495653	1.20942010243934	1.23096867814736	1.09235602735453	1.90411472906653	1.64456788158422	2.92087734135581	2.20970689710828	1.58473382981386	GeneID:76633,Genbank:XM_006519680.3,MGI:MGI:1923883	RIKEN cDNA 1700112E06 gene		GO:0030318,GO:0003674,GO:0005575,GO:0030154	melanocyte differentiation|molecular_function|cellular_component|cell differentiation
1700113H08Rik	1.40132941724498	1.18329292730834	1.61936590718162	1.36852496098766	0.452621748743573	0.904733892038812	1	0.0560580788793423	0.0861592832729737	0	0	0.0276474953440762	0.0301868752557465	0	0.121262062492812	0.0277206411472717	0.0593829870505428	GeneID:76640,Genbank:NM_029685.1,MGI:MGI:1923890	RIKEN cDNA 1700113H08 gene		GO:0003674,GO:0005575,GO:0008150	molecular_function|cellular_component|biological_process
1700122O11Rik	0.104016036117975	0	0.20803207223595	Inf	Inf	0.998443374217256	1	0	0	0	0	0	0.0710233355563218	0	0	0	0	GeneID:76651,Genbank:NM_029689.1,MGI:MGI:1923901	RIKEN cDNA 1700122O11 gene		GO:0003674,GO:0005575,GO:0008150	molecular_function|cellular_component|biological_process
1700123K08Rik	0.307377135452809	0.410363045676693	0.204391225228926	0.49807415015132	-1.00556755722808	1	1	0	0	0.011837281801495	0.0116465836251325	0	0	0.0121245010736284	0	0	0	GeneID:76658,Genbank:XM_011240960.1,MGI:MGI:1923908	RIKEN cDNA 1700123K08 gene		GO:0003674,GO:0005575,GO:0008150	molecular_function|cellular_component|biological_process
1700123O20Rik	667.349868583998	635.616611530737	699.083125637259	1.0998503074891	0.137307182532775	0.27291946685233	0.479306217692703	17.3340245304684	15.8030447393967	18.3729151671315	19.0148819970539	17.7087110755007	19.596124086084	19.5584441061786	19.9707511400616	20.9499662643652	19.1319787030171	GeneID:58248,Genbank:NM_021437.2,MGI:MGI:1920893	RIKEN cDNA 1700123O20 gene		GO:0008150,GO:0003674,GO:0005739,GO:0005829	biological_process|molecular_function|mitochondrion|cytosol
1700125H20Rik	0.507193361413312	0.392633768711301	0.621752954115323	1.58354426863496	0.663157199066393	0.996660423106203	1	0	0.00806340297462592	0	0	0.00776235204367037	0.00847531213649963	0.00865097507342937	0	0	0.00833622802272749	GeneID:73634,Genbank:XM_006534343.3,MGI:MGI:1920884	RIKEN cDNA 1700125H20 gene		GO:0003674,GO:0005575,GO:0008150	molecular_function|cellular_component|biological_process
1700129C05Rik	0	0	0					0	0	0	0	0	0	0	0	0	0	GeneID:67932,Genbank:NM_026461.2,MGI:MGI:1915182	RIKEN cDNA 1700129C05 gene		GO:0003674,GO:0005575,GO:0008150	molecular_function|cellular_component|biological_process
1810009A15Rik	1.72641397423462	1.83278278033405	1.62004516813518	0.883926445358627	-0.178001772025635	1	1	0	0	0.41720083413526	0.246287846384682	0.0766858662907557	0.167458690256649	0.0854647552743534	0.252258464864635	0.0768887508274479	0.0823553046710127	GeneID:66276,Genbank:NM_025463.3,MGI:MGI:1913526	RIKEN cDNA 1810009A15 gene		GO:0003674,GO:0005575,GO:0008150	molecular_function|cellular_component|biological_process
1810009J06Rik	0	0	0					0	0	0	0	0	0	0	0	0	0	GeneID:73626,Genbank:NM_023707.3,MGI:MGI:1920876	RIKEN cDNA 1810009J06 gene		GO:0004252,GO:0005615,GO:0006508	serine-type endopeptidase activity|extracellular space|proteolysis	mmu04080,mmu04972,mmu04974,mmu05164	Neuroactive ligand-receptor interaction|Pancreatic secretion|Protein digestion and absorption|Influenza A
1810010H24Rik	1160.60192442949	1150.32048735349	1170.88336150549	1.01787577842703	0.0255615056351342	0.97369319449418	1	18.9112054703568	25.2855865010802	20.0898380572302	19.5996224722718	19.9849553176844	20.0273320263611	16.8780076372624	21.8566612125423	13.676338076342	34.8857751912612	GeneID:69066,Genbank:XM_017314738.1,MGI:MGI:1916316	RIKEN cDNA 1810010H24 gene		GO:0003674,GO:0005575,GO:0008150	molecular_function|cellular_component|biological_process
1810011H11Rik	63.2938391827208	58.6669278988662	67.9207504665754	1.15773490958418	0.211304952455162	0.426255135201457	0.644955474761531	1.72588857921125	1.5915777989529	2.07461824159807	2.29634574490647	2.75787989197997	2.49073485732038	2.84592413184456	1.86667838901868	3.44793587722759	1.75512404903763	GeneID:69069,Genbank:NM_001163616.1,MGI:MGI:1916319	RIKEN cDNA 1810011H11 gene		GO:0003674,GO:0005575,GO:0008150	molecular_function|cellular_component|biological_process
1810011O10Rik	1108.72813775753	1324.91942918207	892.53684633298	0.673653677857211	-0.569920995537364	8.4530110367505e-06	8.74965844281023e-05	53.7479048112651	47.5180638584046	50.3059574693483	56.5951337100982	52.7901816171075	38.4670602949054	31.4534699565146	26.4012837509942	47.9806601519622	35.4078310277889	GeneID:69068,Genbank:NM_026931.2,MGI:MGI:1916318	RIKEN cDNA 1810011O10 gene		GO:0043620,GO:0005634,GO:0045746,GO:1900020,GO:0005654,GO:0005730,GO:0005737,GO:0005829,GO:1901224,GO:0005886,GO:1902806,GO:0006915,GO:1903706,GO:0010739,GO:0016607,GO:0002264,GO:0034605,GO:0005112,GO:0043066,GO:0005622	regulation of DNA-templated transcription in response to stress|nucleus|negative regulation of Notch signaling pathway|positive regulation of protein kinase C activity|nucleoplasm|nucleolus|cytoplasm|cytosol|positive regulation of NIK/NF-kappaB signaling|plasma membrane|regulation of cell cycle G1/S phase transition|apoptotic process|regulation of hemopoiesis|positive regulation of protein kinase…
1810013L24Rik	1487.97137339129	1451.38738215489	1524.55536462769	1.05041244217251	0.0709559102184094	0.509562316120027	0.728380010840327	17.8468063051781	18.9771496275607	18.7257430065388	18.5163241210516	19.3150125757163	19.7449579842304	18.7685133850801	19.7346119017665	22.7110572399896	19.3680512907079	GeneID:69053,Genbank:NM_001081400.3,MGI:MGI:1916303	RIKEN cDNA 1810013L24 gene		GO:0003674,GO:0005575,GO:0008150	molecular_function|cellular_component|biological_process
1810022K09Rik	760.294951930385	603.996349038179	916.593554822591	1.51754817108117	0.601742312248275	1.43346490432753e-06	1.77267288168807e-05	24.7973645434509	23.0948330373144	26.3977955225886	25.9725280033585	25.3347966098305	39.0391225621077	39.4936632870259	45.354511621023	33.7361741576635	37.1598106674963	GeneID:69126,Genbank:NM_001099674.1,MGI:MGI:1916376	RIKEN cDNA 1810022K09 gene		GO:0003674,GO:0005575	molecular_function|cellular_component
1810024B03Rik	30.4811993490508	28.2676061625021	32.6947925355995	1.15661695396656	0.20991115475627	0.593147365061806	0.796808178225853	0.710759346590004	0.57221578912595	0.953542395741998	0.991791197672915	0.475735683738857	1.12087801311577	0.558102345975309	0.988379646658838	0.778253886308377	0.914254894989835	GeneID:329509,Genbank:XM_006499778.2,MGI:MGI:1925560	RIKEN cDNA 1810024B03 gene		GO:0003674,GO:0005575,GO:0008150	molecular_function|cellular_component|biological_process
1810026J23Rik	871.892794758665	939.139158648189	804.64643086914	0.856791481283094	-0.222983958837162	0.0652235245125163	0.166209199610534	16.215763090392	15.9579857624938	15.9750279272365	14.7014420959922	14.8084520298702	14.1302382403754	13.6296603504439	13.2710234023581	14.1972531614606	12.8109521823821	GeneID:69773,Genbank:NM_178619.4,MGI:MGI:1917023	RIKEN cDNA 1810026J23 gene		GO:0005739,GO:0005743,GO:0005758,GO:0015031,GO:0016020,GO:0016021,GO:0042721,GO:0045039,GO:0003674,GO:0005622,GO:0005623	mitochondrion|mitochondrial inner membrane|mitochondrial intermembrane space|protein transport|membrane|integral component of membrane|mitochondrial inner membrane protein insertion complex|protein import into mitochondrial inner membrane|molecular_function|intracellular|cell
1810030O07Rik	1066.24393611319	1103.11271439593	1029.37515783045	0.933155011629199	-0.099811339712683	0.395518602531707	0.614307522746076	11.0363542268969	10.6933097972857	11.4708940388044	10.9896338157369	10.8765730988541	11.1457277498448	10.4508489814047	11.036163745026	10.6564119392233	9.27071093038413	GeneID:69155,Genbank:XM_006527698.3,MGI:MGI:1916405	RIKEN cDNA 1810030O07 gene		GO:0003674,GO:0005575,GO:0008150	molecular_function|cellular_component|biological_process
1810037I17Rik	1979.32156893022	1404.82949448632	2553.81364337412	1.8178815674054	0.862258212907976	6.33298208239057e-15	3.2888204386842e-13	74.7041676203586	60.9051381069112	83.2525974356397	78.8307843068612	79.9049441001126	139.814966548257	148.496938748837	141.481331096282	126.434412318632	144.473818349567	GeneID:67704,Genbank:NM_024461.2,MGI:MGI:1914954	RIKEN cDNA 1810037I17 gene		GO:0016020,GO:0016021,GO:0003674,GO:0005575,GO:0008150	membrane|integral component of membrane|molecular_function|cellular_component|biological_process
1810041L15Rik	96.229753718469	108.150098158566	84.3094092783719	0.779559248802163	-0.359269418719032	0.116942165832726	0.259100741315052	0.880689244771495	0.730179894436091	0.844198689048311	0.731210802951429	0.563660889475488	0.571989996747323	0.642968880814513	0.581698747486345	0.531907899417172	0.655183653503305	GeneID:72301,Genbank:XM_006521444.3,MGI:MGI:1919551	RIKEN cDNA 1810041L15 gene		GO:0008150,GO:0016020,GO:0016021,GO:0003674,GO:0004871,GO:0005575	biological_process|membrane|integral component of membrane|molecular_function|signal transducer activity|cellular_component
1810043G02Rik	287.392825432875	245.074053574132	329.711597291619	1.34535497529478	0.427986881725584	0.00615846277840667	0.0254146387875927	5.99694392858866	5.49410889414674	5.85578613891534	6.43196317417758	5.93850808411817	7.19313304660243	8.99680600481066	6.79137659847869	8.34986228111618	9.49158218598285	GeneID:67884,Genbank:XM_006514008.1,MGI:MGI:1915134	RIKEN cDNA 1810043G02 gene		GO:0060271,GO:0005739,GO:0005856,GO:0005886,GO:0006974,GO:0007010,GO:0007224,GO:0008360,GO:0030030,GO:0032391,GO:0036064,GO:0001750,GO:0042769,GO:0003674,GO:0042995,GO:0005737	cilium assembly|mitochondrion|cytoskeleton|plasma membrane|cellular response to DNA damage stimulus|cytoskeleton organization|smoothened signaling pathway|regulation of cell shape|cell projection organization|photoreceptor connecting cilium|ciliary basal body|photoreceptor outer segment|DNA damage response, detection of DNA damage|molecular_function|cell projection|cytoplasm
1810043H04Rik	234.206631466932	191.897838820649	276.515424113214	1.44095121556658	0.527021492867586	0.00172338457028671	0.00881771294181536	21.2024363845629	17.8228791065199	19.9942232955171	21.4110887668757	21.4214360990416	31.8134223115308	31.2281987571698	31.8376736181786	26.1605414201939	28.8927082035085	GeneID:208501,Genbank:NM_001110242.1,MGI:MGI:1913676	RIKEN cDNA 1810043H04 gene		GO:0032981,GO:0003674,GO:0005739	mitochondrial respiratory chain complex I assembly|molecular_function|mitochondrion
1810046K07Rik	2.72822570170838	2.42574429729222	3.03070710612454	1.24939265424951	0.321226952777426	0.858614537850557	0.973431135460876	0.0348012851085308	0.106976687102789	0.186755198853156	0.0734986317753056	0.0343275541096196	0.0374804871416319	0.267801266013682	0.112920626982526	0.068836746120672	0.0737308271797979	GeneID:69809,Genbank:XM_006510589.3,MGI:MGI:1917059	RIKEN cDNA 1810046K07 gene		GO:0003674,GO:0005575,GO:0008150	molecular_function|cellular_component|biological_process
1810055G02Rik	286.20056064016	286.630479979918	285.770641300403	0.997000184071227	-0.0043343239061955	1	1	6.92828573121085	7.05321984996479	5.90074189002349	6.84409566964379	6.2828477441468	6.11375116278538	6.11762353292631	7.78353195588478	7.691984430031	6.0134214464747	GeneID:72056,Genbank:XM_006531840.1,MGI:MGI:1919306	RIKEN cDNA 1810055G02 gene		GO:0005886,GO:0008150,GO:0016020,GO:0016021,GO:0003674,GO:0005575,GO:0005794	plasma membrane|biological_process|membrane|integral component of membrane|molecular_function|cellular_component|Golgi apparatus
1810062G17Rik	28.072894410368	20.5206219854239	35.6251668353121	1.73606661925829	0.795822310356967	0.0496528138161354	0.135287218272125	1.61854626648007	0.97218440452688	1.43762553075457	1.0019130172356	0.880835241346288	1.5027165673415	2.45418001973335	2.17313329556274	1.98712266682924	2.36488997825872	GeneID:72282,Genbank:NM_028183.1,MGI:MGI:1919532	RIKEN cDNA 1810062G17 gene		GO:0003674,GO:0005575,GO:0008150	molecular_function|cellular_component|biological_process
1810065E05Rik	0.804539033577158	0.399166507386852	1.20991155976746	3.03109488741468	1.59983901591633	0.657865411137112	0.847640539634358	0.0549672189660146	0	0.0589944530863698	0	0	0	0.241703567348874	0	0.0543624249093524	0.0582274262214512	GeneID:69864,Genbank:NM_027239.2,MGI:MGI:1917114	RIKEN cDNA 1810065E05 gene		GO:0003674,GO:0005575,GO:0008150	molecular_function|cellular_component|biological_process
2010003K11Rik	8.65015509374424	1.61499077939557	15.6853194080929	9.71232753041678	3.27981707465583	0.0537643165482799	0.143423966345975	0.0435687039790604	0.178569482841673	0.0467608132861115	0.0920149965927348	0	0.281537232462335	2.298979946506	0.565473988077021	0.172357302626053	0.323069909840528	GeneID:69861,Genbank:NM_027237.1,MGI:MGI:1917111	RIKEN cDNA 2010003K11 gene		GO:0003674,GO:0005575,GO:0008150	molecular_function|cellular_component|biological_process
2010005H15Rik	19.5624596922199	14.7924455319545	24.3324738524853	1.644925702104	0.718022421877334	0.135340893928262	0.28949079475491	0.665119328331499	1.06012653003897	1.50701673400138	1.17058322336906	1.23923468229742	2.22856361626435	2.35599498333341	1.83840689365011	1.82722540120461	1.2525667268568	GeneID:76770,Genbank:NM_029733.3,MGI:MGI:1924020	RIKEN cDNA 2010005H15 gene		GO:0004869,GO:0005198,GO:0005615,GO:0005634,GO:0005737,GO:0005829,GO:0030674,GO:0001533,GO:0002020	cysteine-type endopeptidase inhibitor activity|structural molecule activity|extracellular space|nucleus|cytoplasm|cytosol|protein binding, bridging|cornified envelope|protease binding
2010106E10Rik	0	0	0					0	0	0	0	0	0	0	0	0	0	GeneID:67715,Genbank:NM_001168590.1,MGI:MGI:1914965	RIKEN cDNA 2010106E10 gene		GO:0003674,GO:0005575,GO:0008150	molecular_function|cellular_component|biological_process
2010107E04Rik	982.43044614449	652.107644754791	1312.75324753419	2.01309286602186	1.00941372678429	1.25911168485e-12	5.0002369916004e-11	55.7575835025274	42.7488357993805	54.6535652231511	55.0906627184584	54.0755326036356	95.7442493157569	125.247025883609	122.130239345138	86.1481847806221	110.281584287139	GeneID:70257,Genbank:XM_006516214.3,MGI:MGI:1917507	RIKEN cDNA 2010107E04 gene		GO:0008150,GO:0016020,GO:0016021,GO:0003674,GO:0005739,GO:0005753	biological_process|membrane|integral component of membrane|molecular_function|mitochondrion|mitochondrial proton-transporting ATP synthase complex
2010107G12Rik	28.5840222423077	10.3832072942379	46.7848371903775	4.50581750557369	2.17178888278428	2.1486668756805e-05	0.000199622323190133	0.0879665701445735	0.150223894518622	0.236028845609395	0.123854095759771	0.18799977947059	0.284216219968464	0.967023355526421	1.10999543651509	0.768488431713091	0.512512164189676	GeneID:243753,Genbank:NM_001025573.2,MGI:MGI:1917272	RIKEN cDNA 2010107G12 gene		GO:0003674,GO:0005575,GO:0008150	molecular_function|cellular_component|biological_process
2010107G23Rik	124.016299203712	129.156453220473	118.87614518695	0.920404224665607	-0.119660489323911	0.577094276068124	0.783500258019497	3.61320746129364	3.0247124140187	2.71201857604433	3.34164448146277	3.0282546920762	3.0266233227854	2.51821325828817	3.37156970968171	3.29318126744184	2.60170850093061	GeneID:69894,Genbank:NM_027251.3,MGI:MGI:1917144	RIKEN cDNA 2010107G23 gene		GO:0016020,GO:0016021,GO:0005515,GO:0005575,GO:0008150	membrane|integral component of membrane|protein binding|cellular_component|biological_process
2010109A12Rik	3.58637543900862	4.34133118641739	2.83141969159984	0.652200804319751	-0.616611874611472	0.615281512180124	0.814713216285735	0.463911291455871	0.4753434910498	0.298740159333351	0.195951644203871	0.640634846494671	0.799401338889403	0.203992518063603	0	0.275284177232578	0.0982853453555517	GeneID:75610,Genbank:NM_029363.1,MGI:MGI:1922860	RIKEN cDNA 2010109A12 gene		GO:0003674,GO:0005575,GO:0008150	molecular_function|cellular_component|biological_process
2010109I03Rik	30.8056231699436	24.2170103658232	37.3942359740639	1.54413098104122	0.626795134525598	0.228340105289629	0.423373353597737	0.673617879485473	0.441739451989894	0.780808937907836	0.569059358896246	0.903649667642419	0.55136239669558	0.681272309929425	1.48627960379704	0.639557940110028	1.9123713513908	GeneID:67038,Genbank:NM_025929.2,MGI:MGI:1914288	RIKEN cDNA 2010109I03 gene		GO:0003674,GO:0008150,GO:0009986	molecular_function|biological_process|cell surface
2010111I01Rik	2390.8128156794	2252.00272019435	2529.62291116444	1.12327702292745	0.167713769517239	0.1095016635481	0.246784906423684	14.8059907902798	14.779991048718	15.9324032890173	16.4472301606145	13.1121129546466	16.3636356215312	16.6956877455753	19.9298301399285	17.9809388900962	15.3485614827189	GeneID:72061,Genbank:NM_001289926.1,MGI:MGI:1919311	RIKEN cDNA 2010111I01 gene		GO:0044255,GO:0005730,GO:0046872,GO:0070006,GO:0005737,GO:0006508,GO:0008233,GO:0008237,GO:0008270,GO:0016787,GO:0004177,GO:0042277,GO:0043171,GO:0004301	cellular lipid metabolic process|nucleolus|metal ion binding|metalloaminopeptidase activity|cytoplasm|proteolysis|peptidase activity|metallopeptidase activity|zinc ion binding|hydrolase activity|aminopeptidase activity|peptide binding|peptide catabolic process|epoxide hydrolase activity
2010300C02Rik	878.057498781369	747.708002118261	1008.40699544448	1.34866417450081	0.43153115325415	0.0490563179595285	0.134183457948122	6.31529745058823	7.12248106938639	6.83408845565806	5.7857601630907	7.51815778394466	6.39808674814053	9.44173970363803	7.7443391930586	9.73485088855586	12.863004067372	GeneID:72097,Genbank:NM_028096.1,MGI:MGI:1919347	RIKEN cDNA 2010300C02 gene		GO:0003674,GO:0005575,GO:0008150	molecular_function|cellular_component|biological_process
2010315B03Rik	344.122785652464	337.415127550669	350.830443754259	1.0397590834204	0.056249288541198	0.694429985191871	0.871843525278735	6.0525037448774	6.12693728614237	6.73074039873893	6.91107186581499	5.89818520966748	5.8705408829198	7.55540305877879	7.09833070009915	6.79725228630832	6.43080063171836	GeneID:630836,Genbank:XM_011249866.2,MGI:MGI:1919321	RIKEN cDNA 2010315B03 gene	zf-C2H2	GO:0003700,GO:0006355	DNA binding transcription factor activity|regulation of transcription, DNA-templated
2200002D01Rik	170.44487451601	134.434101346511	206.455647685508	1.53573866762688	0.618932737546451	0.000752178369854987	0.00436507714922531	13.9396650464602	12.3308039335049	13.346476861946	16.8379276753173	13.0574703454603	24.1933217828777	20.5054727625117	20.6085712321364	24.9938486121697	18.9095576476567	GeneID:72275,Genbank:NM_028179.1,MGI:MGI:1919525	RIKEN cDNA 2200002D01 gene		GO:0003674,GO:0005730,GO:0008150	molecular_function|nucleolus|biological_process
2200002J24Rik	0.799156075120604	0.799159886299659	0.79915226394155	0.999990462036147	-1.37604387743714e-05	1	1	0	0.097652570982302	0	0.0503193538068048	0.0470033332278859	0	0.052384208012584	0.0515392177511624	0.0471276879485951	0.0504783217008832	GeneID:69147,Genbank:XM_017312282.1,MGI:MGI:1916397	RIKEN cDNA 2200002J24 gene		GO:0003674,GO:0008150,GO:0016020	molecular_function|biological_process|membrane
2210010C04Rik	0.202888621822465	0.201386018416003	0.204391225228926	1.01492261894127	0.0213697357598398	1	1	0	0.0243219638744436	0	0	0	0	0.0260942810221415	0	0	0	GeneID:67373,Genbank:NM_023333.4,MGI:MGI:1914623	RIKEN cDNA 2210010C04 gene		GO:0004252,GO:0005615,GO:0006508	serine-type endopeptidase activity|extracellular space|proteolysis	mmu04080,mmu04972,mmu04974,mmu05164	Neuroactive ligand-receptor interaction|Pancreatic secretion|Protein digestion and absorption|Influenza A
2210011C24Rik	210.562186941356	217.769687034152	203.354686848559	0.933806213427067	-0.098804906767108	0.560518402966228	0.769767908481007	12.8933581422487	10.4539930371208	13.8981695294709	12.9639188115739	12.7731428489632	15.7575488834997	11.7703907831759	12.5506234680061	6.43118874616704	13.3017890993216	GeneID:70134,Genbank:NM_001291292.1,MGI:MGI:1917384	RIKEN cDNA 2210011C24 gene		GO:0003674,GO:0005575,GO:0008150	molecular_function|cellular_component|biological_process
2210013O21Rik	434.395657369123	404.730756944489	464.060557793758	1.14659078864472	0.19735059403059	0.159242434705738	0.326436246043206	23.8779910893838	21.9710869503271	28.0499327174679	27.0335437740794	23.0842374793654	33.0728956963771	25.3351081546469	28.7810405520323	27.5511436755839	30.2649972097887	GeneID:70123,Genbank:NM_027327.1,MGI:MGI:1917373	RIKEN cDNA 2210013O21 gene
2210016F16Rik	787.986748704612	695.609235721551	880.364261687673	1.26560174373544	0.339823492657809	0.00559632168436871	0.0235751679368322	14.0174199606281	11.3905910573915	13.2460525644405	13.2229169403768	12.7602890169677	17.0952061303923	17.172237635065	16.8172905842818	17.5695427493178	15.0205919927572	GeneID:70153,Genbank:NM_027335.1,MGI:MGI:1917403	RIKEN cDNA 2210016F16 gene		GO:0003674,GO:0005575,GO:0006400	molecular_function|cellular_component|tRNA modification
2210016L21Rik	411.223477976323	419.612034701137	402.834921251508	0.960017558930172	-0.0588673016058443	0.66288380806126	0.851078476989616	12.25909850815	11.6347777752813	11.5589942403145	11.344698329912	10.7282403925989	12.8878380079842	9.64696834901201	12.3962870511252	10.6251245756407	10.8453149388673	GeneID:72357,Genbank:XM_017321112.1,MGI:MGI:1919607	RIKEN cDNA 2210016L21 gene		GO:0003674,GO:0005575,GO:0008150	molecular_function|cellular_component|biological_process
2210404O09Rik	111.100574618528	111.522530690799	110.678618546257	0.992432810309143	-0.0109586626721152	0.969555269384321	1	2.38084037124295	2.46296843538996	2.5798452300827	2.80419948643667	2.93553910492573	2.02171873955055	3.17093097416831	2.87218012584281	2.69425660598692	2.61905442571948	GeneID:70081,Genbank:NM_001256493.1,MGI:MGI:1917331	RIKEN cDNA 2210404O09 gene		GO:0006355,GO:0008150,GO:0003700,GO:0005575,GO:0005634	regulation of transcription, DNA-templated|biological_process|DNA binding transcription factor activity|cellular_component|nucleus
2210407C18Rik	3.95107278514827	3.99422853577837	3.90791703451817	0.978390945714031	-0.031517042037913	1	1	0.230849841287462	0.354808035998126	0.309704137939229	0.12188592624713	0.170780555803022	0.310777478512623	0.380662542220843	0.0624203692854601	0.0570774608866639	0.366812957467712	GeneID:78354,Genbank:NM_144544.2,MGI:MGI:1925604	RIKEN cDNA 2210407C18 gene		GO:0003674,GO:0005575,GO:0008150	molecular_function|cellular_component|biological_process
2210408I21Rik	164.420806388257	163.218946055634	165.622666720879	1.01472697087767	0.0210915985942752	0.952928426245698	1	1.26048633097843	1.02701453908537	1.46693196518527	1.09851147253956	1.54292512696472	0.809608748458556	1.22706252129119	1.26475824110447	1.35175384519223	1.95461017457089	GeneID:72371,Genbank:XM_017315609.1,MGI:MGI:1919621	RIKEN cDNA 2210408I21 gene		GO:0003674,GO:0005575,GO:0008150	molecular_function|cellular_component|biological_process
2210418O10Rik	9.07681025579545	10.2920622107614	7.86155830082956	0.763846752948066	-0.388644868849351	0.58952123880461	0.794149698875431	0.103316591401704	0.079396972241389	0.138607744741915	0.122737301144716	0.242036722003792	0.0695440585648008	0.141970916813379	0.125712752873867	0.0894073409418482	0.109444489214818	GeneID:100504263,Genbank:NM_001305137.1,MGI:MGI:1924208	predicted gene 2210418O10Rik		GO:0003674,GO:0005575,GO:0008150	molecular_function|cellular_component|biological_process
2300002M23Rik	3.53255295873535	0	7.0651059174707	Inf	Inf	0.16499998151829	0.335185519125754	0	0	0	0	0	0	0	1.49818889549413	0.0402926626932299	0	GeneID:69542,Genbank:NM_175148.3,MGI:MGI:1916792	RIKEN cDNA 2300002M23 gene		GO:0005540,GO:0005576,GO:0005578,GO:0005614,GO:0008201,GO:0030198,GO:0043236,GO:0070052,GO:0001968,GO:0005518,GO:0005539	hyaluronic acid binding|extracellular region|proteinaceous extracellular matrix|interstitial matrix|heparin binding|extracellular matrix organization|laminin binding|collagen V binding|fibronectin binding|collagen binding|glycosaminoglycan binding
2300003K06Rik	0	0	0					0	0	0	0	0	0	0	0	0	0	GeneID:100502865,Genbank:NM_001195383.1,MGI:MGI:1916701	RIKEN cDNA 2300003K06 gene		GO:0003674,GO:0005575,GO:0008150	molecular_function|cellular_component|biological_process
2300009A05Rik	130.547833914743	108.052619097421	153.043048732066	1.41637518840781	0.502203476408159	0.0147752608697476	0.0516117694882482	9.9478716933059	9.32181971277461	10.220443711953	9.24773796441749	8.63831659712021	13.3692521575801	14.0202215592209	14.5297501066847	12.1929101019513	14.4108011384194	GeneID:69478,Genbank:NM_027090.1,MGI:MGI:1916728	RIKEN cDNA 2300009A05 gene		GO:0008150,GO:0003674,GO:0005575,GO:0005576	biological_process|molecular_function|cellular_component|extracellular region
2310002L09Rik	14.4711101632593	6.73967007483494	22.2025502516836	3.29430817905836	1.71997552397812	0.400306130574617	0.618528451988991	0.259171201565894	0.0965665368286526	0.101148969610551	0.199038926828029	0.162682064818851	0	0.155404865475701	2.34443733610988	0.139810685007834	0.14975079496249	GeneID:71886,Genbank:NM_027104.3,MGI:MGI:1916780	RIKEN cDNA 2310002L09 gene		GO:0005886,GO:0031032,GO:0005200,GO:0005739,GO:0005856	plasma membrane|actomyosin structure organization|structural constituent of cytoskeleton|mitochondrion|cytoskeleton
2310007B03Rik	1178.88619906303	1146.98123384376	1210.79116428229	1.0556329332649	0.0781082651712953	0.471476461661031	0.691141917679666	25.7839954739744	23.1278673903015	28.7918849126648	25.6322788008507	22.53717394944	29.7623139064383	22.7083788288258	24.8040787770078	31.3493774608012	27.0428632241886	GeneID:71874,Genbank:XM_006529877.1,MGI:MGI:1919124	RIKEN cDNA 2310007B03 gene		GO:0003674,GO:0005575,GO:0008150	molecular_function|cellular_component|biological_process
2310009A05Rik	153.002109459974	112.493240632696	193.510978287251	1.72020094006438	0.782577098823954	6.14278600516118e-05	0.000505967931776223	14.0612535090416	10.0227937383358	11.7013546978426	12.3736198574429	10.9551676641339	22.2767040439411	21.954337054284	19.3960977553633	17.5343332448101	22.5587518522285	GeneID:66364,Genbank:NM_001308425.1,MGI:MGI:1913614	RIKEN cDNA 2310009A05 gene
2310009B15Rik	70.4878275296123	55.7040658747645	85.2715891844602	1.53079650193166	0.614282509377726	0.0201245867344637	0.0661910802951648	5.07556325741352	5.93055521933236	5.92527475394625	4.51340809907061	4.12814388449256	7.00071172524774	6.75426015150696	10.5939719570121	6.95715271497535	8.67802797100787	GeneID:69549,Genbank:NM_001081226.1,MGI:MGI:1916799	RIKEN cDNA 2310009B15 gene		GO:0003674,GO:0005575,GO:0008150	molecular_function|cellular_component|biological_process
2310011J03Rik	694.973448562723	706.179140418696	683.76775670675	0.968263883157668	-0.0465278128406824	0.728085708625891	0.89763132869674	21.6679849447254	21.7623080813787	23.2884070682722	24.078311260292	20.7986491315601	25.6136091440658	20.5517236100968	21.115204329049	23.4603846376437	19.7065968280225	GeneID:66374,Genbank:NM_025521.3,MGI:MGI:1913624	RIKEN cDNA 2310011J03 gene		GO:0003674,GO:0005575,GO:0008150	molecular_function|cellular_component|biological_process
2310022A10Rik	289.04931348591	284.17917055411	293.91945641771	1.03427515762189	0.0486200499926014	0.74407838299952	0.907774631237217	5.41713046406218	5.94177664336058	5.17018781294115	5.9315130168627	4.15995463731276	5.67755008832249	5.83519248667598	5.80005072414896	5.6451792330788	5.2185055659858	GeneID:66367,Genbank:XM_017312231.1,MGI:MGI:1913617	RIKEN cDNA 2310022A10 gene		GO:0003674,GO:0005654,GO:0008150	molecular_function|nucleoplasm|biological_process
2310022B05Rik	1816.27978265326	1996.69455937352	1635.86500593299	0.819286554497477	-0.287559956273164	0.00829556450878145	0.0324976466507776	33.8247023271363	30.1684285683388	33.5636872571365	31.334486993617	29.4212155171029	28.3812856963006	22.8342081589586	28.3525699442201	24.9677559944269	27.8178139362778	GeneID:69551,Genbank:NM_175149.4,MGI:MGI:1916801	RIKEN cDNA 2310022B05 gene		GO:0008150,GO:0003674,GO:0005737,GO:0005829	biological_process|molecular_function|cytoplasm|cytosol
2310030G06Rik	521.84117778167	424.31041223689	619.371943326451	1.459714222098	0.545685950805438	5.66573923656212e-05	0.00047136054223667	19.281677232704	18.4145465907943	18.5853902023908	16.5568095378765	16.7175188513847	24.8223126690332	29.2520672038065	27.9389451770124	21.4177887027124	30.0091590373196	GeneID:66952,Genbank:NM_025865.2,MGI:MGI:1914202	RIKEN cDNA 2310030G06 gene		GO:0003674,GO:0008150	molecular_function|biological_process
2310033P09Rik	286.953957926637	332.312220743427	241.595695109848	0.727014175311897	-0.45994460082117	0.00327598934202152	0.0150947254111143	14.6030168005247	12.9510642037723	14.0485584179931	15.9387666443094	12.548226137041	11.1896893767793	10.3873712295396	9.91012498493148	10.7609611013243	9.83612535868802	GeneID:67862,Genbank:NM_024210.2,MGI:MGI:1915112	RIKEN cDNA 2310033P09 gene		GO:0005575,GO:0008150	cellular_component|biological_process
2310034C09Rik	0	0	0					0	0	0	0	0	0	0	0	0	0	GeneID:117172,Genbank:NM_054100.2,MGI:MGI:2152338	RIKEN cDNA 2310034C09 gene		GO:0003674,GO:0005575,GO:0008150	molecular_function|cellular_component|biological_process
2310034P14Rik	37.3145570878015	47.1128169410263	27.5162972345768	0.584051199252645	-0.775833250319381	0.0294786133573867	0.0896456730527937	2.62001559000649	2.01343561812785	1.4059869656655	2.11823411842285	1.7767411339636	1.45494905520088	0.900063606270969	0.796990512181019	1.70046715598095	1.08414591897831	GeneID:69579,Genbank:XM_006508373.3,MGI:MGI:1916829	RIKEN cDNA 2310034P14 gene
2310035C23Rik	885.814667844805	844.591832128181	927.037503561429	1.09761599425548	0.134373409459495	0.260964788163217	0.464764646667233	7.8031690590176	8.1932307589625	8.28609726104652	7.71586165165027	8.0233211407134	8.78004802065269	9.21462081595762	9.2647986003863	9.37167128984574	8.31467016334695	GeneID:227446,Genbank:XM_006529501.3,MGI:MGI:1922832	RIKEN cDNA 2310035C23 gene		GO:0003674,GO:0005575,GO:0008150	molecular_function|cellular_component|biological_process
2310036O22Rik	1446.284702377	1287.38994019085	1605.17946456315	1.24684791643252	0.318285503989331	0.00499141121170017	0.0213943889368451	74.6709950471616	71.4298450842018	83.8124671229845	80.4759343434505	68.0882802545749	108.842704382049	94.8066662258781	99.4424361370077	87.8300545494542	90.9950408823401	GeneID:68544,Genbank:NM_026760.2,MGI:MGI:1922833	RIKEN cDNA 2310036O22 gene		GO:0005575,GO:0008408,GO:0008409,GO:0016075,GO:0016787,GO:0090503,GO:0003723,GO:0004518,GO:0004527	cellular_component|3'-5' exonuclease activity|5'-3' exonuclease activity|rRNA catabolic process|hydrolase activity|RNA phosphodiester bond hydrolysis, exonucleolytic|RNA binding|nuclease activity|exonuclease activity
2310039H08Rik	188.779683129825	149.06958395655	228.4897823031	1.53277265716191	0.616143730455542	0.000692797453803704	0.00406447119019437	10.1952458205076	10.4464880025278	10.3068575540935	9.93244155652793	9.66718101755367	15.6555461433082	18.0046488194144	15.0108471757354	12.0346312582315	18.325067417883	GeneID:67101,Genbank:NM_025966.3,MGI:MGI:1914351	RIKEN cDNA 2310039H08 gene		GO:0003674,GO:0005575,GO:0008150	molecular_function|cellular_component|biological_process
2310045n01rik-mef2b	0	0	0					0	0	0	0	0	0	0	0	0	0	GeneID:105980076,Genbank:NM_001310055.1	2310045N01Rik-mef2b readthrough
2310050C09Rik	0.101207189930432	0	0.202414379860864	Inf	Inf	0.998443369355701	1	0	0	0	0	0	0	0	0.0515392177511624	0	0	GeneID:66533,Genbank:NM_025621.2,MGI:MGI:1913783	RIKEN cDNA 2310050C09 gene		GO:0018149,GO:0030216,GO:0001533,GO:0005198,GO:0005737	peptide cross-linking|keratinocyte differentiation|cornified envelope|structural molecule activity|cytoplasm
2310057J18Rik	0	0	0					0	0	0	0	0	0	0	0	0	0	GeneID:67719,Genbank:NM_026336.3,MGI:MGI:1914969	RIKEN cDNA 2310057J18 gene		GO:0008150,GO:0003674,GO:0005576,GO:0007275	biological_process|molecular_function|extracellular region|multicellular organism development
2310057M21Rik	181.921544874322	184.570676764222	179.272412984421	0.971294119560661	-0.0420198676468363	0.831192471958377	0.960774252076686	2.18487689371467	2.2766633628139	2.54367925907727	2.51573557873006	2.22819078645551	2.43284668211899	2.44256154185406	2.1494944403542	2.41720760430878	2.22293342396776	GeneID:68277,Genbank:XM_011241888.2,MGI:MGI:1915527	RIKEN cDNA 2310057M21 gene		GO:0005575,GO:0008150,GO:0042802	cellular_component|biological_process|identical protein binding
2310057N15Rik	0	0	0					0	0	0	0	0	0	0	0	0	0	GeneID:69696,Genbank:NM_027170.1,MGI:MGI:1916946	RIKEN cDNA 2310057N15 gene		GO:0003674,GO:0005575,GO:0008150	molecular_function|cellular_component|biological_process
2310061I04Rik	339.614028927041	283.432613070752	395.795444783329	1.39643578942882	0.481749237490136	0.00136334780883229	0.0072600361844566	7.95142601701187	7.51481352397293	6.54626404512304	7.06663107756885	6.99066718360479	10.0262942574791	10.6684421224502	10.896977609966	9.15831284139466	10.724988535447	GeneID:69662,Genbank:NM_001033630.1,MGI:MGI:1916912	RIKEN cDNA 2310061I04 gene		GO:0003674,GO:0005739,GO:0008150	molecular_function|mitochondrion|biological_process
2310061N02Rik	0.0915085011006564	0	0.183017002201313	Inf	Inf	0.998443352568689	1	0	0	0	0	0	0	0	0	0.0634914684863017	0	GeneID:69661,Genbank:NM_027155.1,MGI:MGI:1916911	RIKEN cDNA 2310061N02 gene		GO:0005515,GO:0005575,GO:0008150	protein binding|cellular_component|biological_process
2310079G19Rik	0	0	0					0	0	0	0	0	0	0	0	0	0	GeneID:69699,Genbank:NM_027173.1,MGI:MGI:1916949	RIKEN cDNA 2310079G19 gene		GO:0003674,GO:0005575,GO:0008150	molecular_function|cellular_component|biological_process
2410002F23Rik	841.302490103352	739.219202531497	943.385777675208	1.27619219636683	0.351845617398093	0.00404709559075214	0.0179621276913148	11.0734418881815	10.5919565230236	13.2070693844287	11.6932869761352	10.7300386953923	15.3241031776259	15.641717081001	15.60066534482	13.2845766190275	14.8179680189888	GeneID:668661,Genbank:XM_011250893.2,MGI:MGI:1914226	RIKEN cDNA 2410002F23 gene
2410004B18Rik	378.796289164209	350.155198528988	407.437379799429	1.16359083489574	0.218583838107631	0.129259320139532	0.279726806067124	11.497540148042	11.0609325108302	11.6543690299393	11.6352443006231	11.8135733089245	15.0312056400659	12.3233520303071	13.6444575436518	14.466483236713	13.0929415211206	GeneID:66421,Genbank:XM_006501885.3,MGI:MGI:1913671	RIKEN cDNA 2410004B18 gene		GO:0005634,GO:0008150	nucleus|biological_process
2410004P03Rik	794.437323157482	537.667790887092	1051.20685542787	1.95512335543384	0.967259634979359	0.000922547115211026	0.00521302323686141	15.0833725183171	13.9657661109341	15.3643320780764	13.2054920352797	18.4217319381764	22.8605499388227	31.3235242704719	24.2037507000216	27.3937947527305	45.4937099531193	GeneID:73667,Genbank:NM_001201333.1,MGI:MGI:1920917	RIKEN cDNA 2410004P03 gene		GO:0003674,GO:0005575,GO:0008150	molecular_function|cellular_component|biological_process
2410015M20Rik	687.738163045424	634.901754901535	740.574571189313	1.16643963490724	0.222111647507788	0.0794248716652003	0.193835394391923	44.8510665483619	40.2980471861324	43.2945054222919	47.6460964807241	44.3733877856623	48.1589013219147	56.560235445513	55.356533057977	51.3508905757978	51.5775456572861	GeneID:224904,Genbank:NM_153152.3,MGI:MGI:2442174	RIKEN cDNA 2410015M20 gene		GO:0005739,GO:0005743,GO:0016020,GO:0016021,GO:0042407,GO:0044284,GO:0061617,GO:0003674,GO:0005654	mitochondrion|mitochondrial inner membrane|membrane|integral component of membrane|cristae formation|mitochondrial crista junction|MICOS complex|molecular_function|nucleoplasm
2410016O06Rik	389.542713194143	415.249477412699	363.835948975587	0.876186410257625	-0.190690256403143	0.182700823380612	0.361083227646297	9.81783415483131	9.01604626058721	9.21128225299969	9.2688635794133	9.08560807140476	9.66335147892779	6.67105967000836	8.20431409598108	8.89530087897597	8.08135122664301	GeneID:71952,Genbank:NM_023633.3,MGI:MGI:1919202	RIKEN cDNA 2410016O06 gene		GO:0051864,GO:0032453,GO:0005634,GO:0055114,GO:0034720,GO:0070544,GO:0042254,GO:0005730,GO:0006325,GO:0006338,GO:0006351,GO:0045668,GO:0006355,GO:0045892,GO:0016491,GO:0016706,GO:0046872,GO:0030685,GO:0003723,GO:0051213,GO:0030961,GO:0005506,GO:0005515	histone demethylase activity (H3-K36 specific)|histone demethylase activity (H3-K4 specific)|nucleus|oxidation-reduction process|histone H3-K4 demethylation|histone H3-K36 demethylation|ribosome biogenesis|nucleolus|chromatin organization|chromatin remodeling|transcription, DNA-templated|negative regulation of osteoblast differentiation|regulation of transcription, DNA-templated|negative regulati…
2410089E03Rik	501.926802269689	541.799007668076	462.054596871301	0.852815509685043	-0.229694419053139	0.0849138807585119	0.204169663430439	2.41024430793416	2.77344507020193	2.60736394895459	2.48456068960078	3.0802877567591	2.05500730754851	2.46034316933144	2.20341790021152	2.4121025160823	2.51267335876616	GeneID:73692,Genbank:XM_011245335.1,MGI:MGI:1920942	RIKEN cDNA 2410089E03 gene		GO:0060976,GO:0003281,GO:1904491,GO:0003674,GO:0007507,GO:0016020,GO:0016021,GO:0021549,GO:0030030,GO:0035869,GO:0042733,GO:0042995,GO:0060021,GO:0001736,GO:0060271,GO:0001822,GO:0003279	coronary vasculature development|ventricular septum development|protein localization to ciliary transition zone|molecular_function|heart development|membrane|integral component of membrane|cerebellum development|cell projection organization|ciliary transition zone|embryonic digit morphogenesis|cell projection|roof of mouth development|establishment of planar polarity|cilium assembly|kidney develo…
2410124H12Rik	0.209329656650447	0	0.418659313300894	Inf	Inf	0.82307967752274	0.960340031180741	0	0	0	0	0	0	0	0	0	0.152795373772602	GeneID:76785,Genbank:NM_029740.1,MGI:MGI:1924035	RIKEN cDNA 2410124H12 gene		GO:0003674,GO:0005575,GO:0008150	molecular_function|cellular_component|biological_process
2410131K14Rik	169.491231078187	185.06109642075	153.921365735623	0.831732701862266	-0.265808138224111	0.166990024107806	0.33817288739441	3.3515592687892	4.3317144379891	3.16791374953493	3.61960115810297	3.68161089311395	2.9122759638117	3.22384580232651	2.90409014719443	3.97385253995612	2.48120802185229	GeneID:76792,Genbank:NM_001081236.1,MGI:MGI:1924042	RIKEN cDNA 2410131K14 gene		GO:0008150,GO:0003674,GO:0005575,GO:0005576	biological_process|molecular_function|cellular_component|extracellular region
2410137M14Rik	7.41313209451356	9.17254324476042	5.6537209442667	0.616374411480289	-0.698121124658229	0.385607349244101	0.604580316705786	0.411459818271612	0.542056438811009	0.820125200420343	0.372421390833716	0.637778175833176	0.379831156397162	0.258469132714114	0.445024759980847	0.290666144746537	0.373597937027808	GeneID:76797,Genbank:NM_029747.3,MGI:MGI:1924047	RIKEN cDNA 2410137M14 gene		GO:0003674,GO:0005575,GO:0008150	molecular_function|cellular_component|biological_process
2410141K09Rik	0	0	0					0	0	0	0	0	0	0	0	0	0	GeneID:76803,Genbank:NM_183119.3,MGI:MGI:1924053	RIKEN cDNA 2410141K09 gene	zf-C2H2	GO:0003700,GO:0005575,GO:0006355	DNA binding transcription factor activity|cellular_component|regulation of transcription, DNA-templated
2510002D24Rik	251.18888947633	250.291808222236	252.085970730424	1.0071682829771	0.0103047565649901	0.96096412699674	1	10.8952880450493	10.5294756559622	11.1620186805461	11.6359012878789	9.03723015829728	10.8895722158372	10.3440102179135	11.3823442060268	10.2039860067271	11.9349681871526	GeneID:72307,Genbank:NM_001033164.2,MGI:MGI:1919557	RIKEN cDNA 2510002D24 gene		GO:0003674,GO:0005575,GO:0008150	molecular_function|cellular_component|biological_process
2510009E07Rik	1299.16493295707	1446.1774351265	1152.15243078764	0.796688153751242	-0.327912971771631	0.00373384336450911	0.016784339543347	13.5185403306182	14.4771732955748	15.2275719171475	14.7535195538982	15.4420148956439	12.7565970239835	11.8412047336703	12.1826574495587	11.2275145674762	11.7441471303161	GeneID:72190,Genbank:NM_001001881.2,MGI:MGI:1919440	RIKEN cDNA 2510009E07 gene		GO:0003674,GO:0005575,GO:0008150	molecular_function|cellular_component|biological_process
2510039O18Rik	1327.21606863454	1318.66347510173	1335.76866216734	1.01297160904854	0.0185937397275386	0.839813866305869	0.96344182484885	24.0961819930287	22.0966492990482	24.9499469722674	24.0720548663815	22.6738117936613	26.7167122886551	23.744923844864	20.9432150512539	28.4601102790012	22.2382908856509	GeneID:77034,Genbank:XM_006539279.3,MGI:MGI:1924284	RIKEN cDNA 2510039O18 gene		GO:0016021,GO:0003674,GO:0008150,GO:0016020	integral component of membrane|molecular_function|biological_process|membrane
2610002M06Rik	641.266191217183	657.630886687089	624.901495747277	0.950231365949535	-0.073649265792793	0.568734499484901	0.776197934097074	5.8138042792024	5.8678965209415	6.10898568890781	5.76242734867112	5.95786960776841	5.65211776848618	5.41526457914683	5.45969878423218	6.12856779275924	5.99268059151789	GeneID:67028,Genbank:NM_025921.3,MGI:MGI:1914278	RIKEN cDNA 2610002M06 gene		GO:0005768,GO:0007034,GO:0007049,GO:0008150,GO:0015031,GO:0016020,GO:0051301,GO:0003674,GO:0005575,GO:0005737	endosome|vacuolar transport|cell cycle|biological_process|protein transport|membrane|cell division|molecular_function|cellular_component|cytoplasm	mmu04144,mmu04217	Endocytosis|Necroptosis
2610008E11Rik	672.470560482118	724.8832413671	620.057879597135	0.855390005192742	-0.225345744749463	0.0727312327849002	0.180840937280475	8.55386928085832	9.10789445599063	8.53857951876547	9.77803315204241	8.72064453965176	9.01912804699927	7.32539532278375	7.62129209542325	7.61969329847087	7.47708655537811	GeneID:72128,Genbank:XM_011243581.2,MGI:MGI:1919378	RIKEN cDNA 2610008E11 gene	zf-C2H2	GO:0032502,GO:0003674,GO:0005575,GO:0008150	developmental process|molecular_function|cellular_component|biological_process
2610020H08Rik	149.407167964251	134.720723332124	164.093612596379	1.21802799552852	0.284547292970029	0.149337511943951	0.31127777789758	1.21058756056104	1.05022240009847	1.20400187390159	0.988591596726325	1.1543048730718	1.46023977903798	1.40178477650944	1.34425733054532	1.3489215990404	1.41917798354029	GeneID:434234,Genbank:XM_017322343.1,MGI:MGI:1919402	RIKEN cDNA 2610020H08 gene		GO:0003674,GO:0005730,GO:0008150	molecular_function|nucleolus|biological_process
2610028H24Rik	1149.61221312846	968.929165854748	1330.29526040217	1.37295408919664	0.457283383390515	0.00107695837284606	0.00593793019365938	27.6614839385421	21.0165202176152	26.209469978846	22.1294723520905	26.6504096141783	31.3098857731683	32.8019969046273	30.2390998709266	36.1906931668429	42.5641068953109	GeneID:76964,Genbank:XM_006514295.3,MGI:MGI:1924214	RIKEN cDNA 2610028H24 gene		GO:0003674,GO:0005575,GO:0008150	molecular_function|cellular_component|biological_process
2610042L04Rik	4.3561024260476	2.35618256222218	6.35602228987303	2.69759329849147	1.43167285737531	0.203232281637284	0.389847257090286	0.0203216137264442	0	0.0327157488638442	0.0107295664492128	0.0601349598970674	0.0547152195382935	0.0893588328528012	0.0549483866311854	0.0200980188014192	0.118398093885545	GeneID:554327,Genbank:XM_017316088.1,MGI:MGI:1914305	RIKEN cDNA 2610042L04 gene		GO:0007416,GO:0010821,GO:0060025,GO:0001933,GO:0005515,GO:0005575	synapse assembly|regulation of mitochondrion organization|regulation of synaptic activity|negative regulation of protein phosphorylation|protein binding|cellular_component
2610044O15Rik8	186.615374912835	178.853618321051	194.377131504618	1.08679451570111	0.120079190408657	0.51376709408722	0.731865160286171	4.52334406074495	5.16282984513188	4.73184675796924	5.98579313138988	5.98667904813103	5.88905823049522	6.01111736505664	6.0689750488379	5.69106635769782	5.67110869969342	GeneID:72139,Genbank:NM_153780.3,MGI:MGI:1919389	RIKEN cDNA 2610044O15 gene		GO:0003700,GO:0005575,GO:0006355	DNA binding transcription factor activity|cellular_component|regulation of transcription, DNA-templated
2610301B20Rik	539.5584217785	479.909699139265	599.207144417734	1.24858310947337	0.320291854613734	0.0166241403053573	0.0567046354845758	11.4921430020306	9.64037567348857	9.89035650443545	10.0712687905645	12.0561067508719	12.5388143257063	14.5933506838809	12.1043565367112	14.2549210310994	14.3354594974866	GeneID:67157,Genbank:XM_006538200.3,MGI:MGI:1914407	RIKEN cDNA 2610301B20 gene		GO:0005886,GO:0008150,GO:0030054,GO:0097546,GO:0003674,GO:0005737,GO:0005829	plasma membrane|biological_process|cell junction|ciliary base|molecular_function|cytoplasm|cytosol
2610305D13Rik	271.793732382816	119.182721499122	424.40474326651	3.5609586517928	1.83226568388974	0.00983389874877114	0.0372047128253633	2.36854087935855	2.26511507039383	2.43615487075411	2.6261780141671	2.43364501912627	13.9448363991981	9.69898898578957	2.75388685905406	15.4798904237705	2.52993194093009	GeneID:112422,Genbank:NM_145078.2,MGI:MGI:2148252	RIKEN cDNA 2610305D13 gene		GO:0005634,GO:0006355,GO:0008150,GO:0003674,GO:0003700,GO:0005575	nucleus|regulation of transcription, DNA-templated|biological_process|molecular_function|DNA binding transcription factor activity|cellular_component
2610318N02Rik	11.5261829625681	8.82436518059949	14.2280007445367	1.61235402811946	0.689168554371099	0.269165652853079	0.474823528520848	0.252330905923392	0.25854911473478	0.473931865675241	0.266455337527845	0.186672046727621	0.407635174049063	0.485431327104206	0.375257939668358	0.561497751079849	0.534594235780073	GeneID:70458,Genbank:XM_006522540.1,MGI:MGI:1917708	RIKEN cDNA 2610318N02 gene		GO:0003674,GO:0005575,GO:0008150	molecular_function|cellular_component|biological_process
2610507B11Rik	4617.99138583394	5191.48212021027	4044.5006514576	0.779064736775745	-0.360184880150029	0.000531388369550076	0.00324168246323922	31.4481953678537	33.7357678368532	30.9406742366505	31.6944090063471	34.0696032089085	23.704570663405	27.2951892661172	26.2136286808668	27.4701988103194	24.4243059531419	GeneID:72503,Genbank:XM_006534313.2,MGI:MGI:1919753	RIKEN cDNA 2610507B11 gene		GO:0008150,GO:0003674,GO:0005575,GO:0005576	biological_process|molecular_function|cellular_component|extracellular region
2610524H06Rik	67.5068914820014	50.3037718771489	84.7100110868538	1.68396937099928	0.75186589807812	0.00475075493738875	0.0205372866514692	2.52878290428305	2.3705807456291	3.23377002103064	3.1248584953993	2.70664590927182	5.33103411394817	4.5543218477311	4.83001551667799	5.58724922679455	3.76167658287788	GeneID:330173,Genbank:NM_181075.3,MGI:MGI:2447819	RIKEN cDNA 2610524H06 gene		GO:0003674,GO:0005575,GO:0008150	molecular_function|cellular_component|biological_process
2610528A11Rik	9.12694754012063	1.00805406622836	17.2458410140129	17.1080516331215	4.0966035613606	0.153388143776876	0.317361984649818	0	0.0689122309775901	0	0.213058533777225	0.0663393605213681	0.289730114888487	0.369668981147005	5.16462502536351	0.0665148717475541	0.284975498702869	GeneID:70045,Genbank:NM_001206684.1,MGI:MGI:1917295	RIKEN cDNA 2610528A11 gene		GO:0005615,GO:0006935,GO:0008009,GO:0042742,GO:0048247,GO:0005125,GO:0005575,GO:0005576	extracellular space|chemotaxis|chemokine activity|defense response to bacterium|lymphocyte chemotaxis|cytokine activity|cellular_component|extracellular region
2610528J11Rik	140.50697698967	124.589636083673	156.424317895667	1.25551629182555	0.328280749424566	0.0980054899304294	0.227514527566463	5.33366350843916	6.04744823179092	6.19365668258448	5.67838547975828	4.82982487881795	5.79136369803325	6.92066104274936	6.38346227082218	7.26390441179136	9.58649736522129	GeneID:66451,Genbank:XM_006503272.2,MGI:MGI:1913701	RIKEN cDNA 2610528J11 gene		GO:0016020,GO:0016021,GO:0003674,GO:0005768,GO:0005886	membrane|integral component of membrane|molecular_function|endosome|plasma membrane
2700049A03Rik	207.879631395023	246.896741668393	168.862521121653	0.683939852671089	-0.548058638297535	0.0016540023455755	0.00852335796326351	2.0862961278825	2.16172807547959	1.65210760929211	1.9885463152541	2.05018903387199	1.47269456737924	1.21116442951732	1.3437502549774	1.70013116168022	1.23331719978047	GeneID:76967,Genbank:NM_001163378.1,MGI:MGI:1924217	RIKEN cDNA 2700049A03 gene		GO:0005813,GO:0005814,GO:0005856,GO:0007224,GO:0030030,GO:0036064,GO:0042995,GO:0060271,GO:0005515,GO:0070201,GO:0005737	centrosome|centriole|cytoskeleton|smoothened signaling pathway|cell projection organization|ciliary basal body|cell projection|cilium assembly|protein binding|regulation of establishment of protein localization|cytoplasm
2700060E02Rik	1735.23904089275	1480.12020711719	1990.35787466831	1.3447271816827	0.427313508427346	0.000132495463521462	0.000989806274208695	50.3395979653161	48.4059590771778	49.6188280006734	54.579670222322	54.0053357331489	74.4867344241061	71.6256908292328	71.3807926273914	65.3375144680385	70.1611565061423	GeneID:68045,Genbank:NM_026528.3,MGI:MGI:1915295	RIKEN cDNA 2700060E02 gene		GO:0005654,GO:0005737,GO:0005813,GO:0005856,GO:0006351,GO:0006355,GO:0006388,GO:0006469,GO:0042802,GO:0045944,GO:0048471,GO:0000993,GO:0072669,GO:0003723,GO:0072686,GO:0005634	nucleoplasm|cytoplasm|centrosome|cytoskeleton|transcription, DNA-templated|regulation of transcription, DNA-templated|tRNA splicing, via endonucleolytic cleavage and ligation|negative regulation of protein kinase activity|identical protein binding|positive regulation of transcription by RNA polymerase II|perinuclear region of cytoplasm|RNA polymerase II core binding|tRNA-splicing ligase complex|R…
2700062C07Rik	201.320060235591	203.335506909197	199.304613561984	0.980176146269362	-0.0288870573803	0.866987957976362	0.978845246081953	11.7258074179923	9.38969212320233	9.62375598555267	11.237598944343	9.67089026577199	12.2570998894539	11.3196080808433	9.48511382810783	10.3299142681434	8.40263512599769	GeneID:68046,Genbank:NM_026529.4,MGI:MGI:1915296	RIKEN cDNA 2700062C07 gene		GO:0003674,GO:0005575,GO:0008150	molecular_function|cellular_component|biological_process
2700081O15Rik	961.972834220217	1026.72434055062	897.221327889812	0.87386778753939	-0.194513072243619	0.0988202826571891	0.228794120700526	5.92816012635783	6.97024616134474	6.55019659994672	6.13262872054583	6.33524762545063	5.65061354419571	5.3434377486939	5.80514616926063	5.55278866935257	6.13283768054188	GeneID:108899,Genbank:NM_175381.6,MGI:MGI:1919667	RIKEN cDNA 2700081O15 gene	zf-BED	GO:0008150,GO:0003674,GO:0003676,GO:0005575	biological_process|molecular_function|nucleic acid binding|cellular_component
2700094K13Rik	343.657626353567	311.467564540967	375.847688166166	1.20669928735623	0.271066197474849	0.0673603739081173	0.17031034011597	23.9749355424394	20.4587838547834	26.209469978846	25.6304750618664	22.9896390627802	30.2973107439084	27.9061764711009	28.4194018255965	29.4370546854037	30.822284303501	GeneID:72657,Genbank:NM_001037279.2,MGI:MGI:1919907	RIKEN cDNA 2700094K13 gene
2700097O09Rik	117.551299070127	101.794268163601	133.308329976653	1.30958581835279	0.389110603907845	0.0735590546498977	0.18250094571367	2.92564770844248	3.15552069164495	3.0408406769534	3.08941326385631	3.94902020111451	4.54390179576475	4.50266223093508	4.62988249686745	3.77672328110401	4.17572820388844	GeneID:72658,Genbank:NM_028314.2,MGI:MGI:1919908	RIKEN cDNA 2700097O09 gene
2810004N23Rik	265.184637177645	254.173613939676	276.195660415614	1.08664174905726	0.119876381903583	0.440890451224651	0.658733700403519	9.71273145549982	9.57511016008738	9.35821923144676	9.90675932020586	9.6530969923336	10.4208500873821	10.1110618577111	10.3060907693104	12.2984168942902	10.4447025761923	GeneID:66523,Genbank:NM_025615.2,MGI:MGI:1913773	RIKEN cDNA 2810004N23 gene		GO:0005694,GO:0008150	chromosome|biological_process
2810006K23Rik	137.42980829729	150.152978767807	124.706637826772	0.830530561898579	-0.267894837370066	0.198184620261928	0.383737970908692	2.48927067140363	2.78577693726908	2.23584880360322	3.16924568993623	2.97780804540291	2.11050280564083	2.36772982424657	2.06221295026839	3.072987074737	2.01976384705659	GeneID:72650,Genbank:NM_001134717.2,MGI:MGI:1919900	RIKEN cDNA 2810006K23 gene		GO:0005762,GO:0006412,GO:0006415,GO:0016150,GO:0070126,GO:0072344,GO:0003747,GO:0004045,GO:0005739	mitochondrial large ribosomal subunit|translation|translational termination|translation release factor activity, codon nonspecific|mitochondrial translational termination|rescue of stalled ribosome|translation release factor activity|aminoacyl-tRNA hydrolase activity|mitochondrion
2810021J22Rik	165.01828504241	177.243861320837	152.792708763983	0.862047958250052	-0.214159961994233	0.259595943644319	0.463095993418345	1.4113039484409	1.46154894032982	1.4418044679636	1.21933870095216	1.36231525150812	1.44680132478529	1.07025672309279	1.12645742273826	1.3883115935363	1.04730716526412	GeneID:69944,Genbank:XM_017314749.1,MGI:MGI:1917194	RIKEN cDNA 2810021J22 gene	zf-C2H2	GO:0005634,GO:0008150,GO:0043565,GO:0003674,GO:0003700,GO:0005575	nucleus|biological_process|sequence-specific DNA binding|molecular_function|DNA binding transcription factor activity|cellular_component
2810403A07Rik	1678.22381718829	1556.12649773406	1800.32113664253	1.15692467113956	0.210294931764892	0.06130416493262	0.158661411102058	20.0802377780094	19.9927630468069	20.9414922421903	19.5505812842494	20.7660983049615	22.8366485563037	25.3785743933316	24.8189496978815	22.8569286550686	23.9468606473343	GeneID:74200,Genbank:XM_017319752.1,MGI:MGI:1921450	RIKEN cDNA 2810403A07 gene		GO:0005515,GO:0005634,GO:0005681,GO:0005737,GO:0006376,GO:0006397,GO:0008380,GO:0003723	protein binding|nucleus|spliceosomal complex|cytoplasm|mRNA splice site selection|mRNA processing|RNA splicing|RNA binding
2810408A11Rik	33.7930072530672	31.7598756346218	35.8261388715127	1.12803145968425	0.173807303638795	0.663078371258402	0.851108552306046	0.67821162209005	0.629775636495492	0.545926160282372	0.716175079774716	0.898941197094053	0.821727262068057	0.675666756370733	0.985690224944178	0.754593059392011	0.763339956091971	GeneID:70419,Genbank:XM_006534171.3,MGI:MGI:1917669	RIKEN cDNA 2810408A11 gene		GO:0000164,GO:0004864,GO:0043666	protein phosphatase type 1 complex|protein phosphatase inhibitor activity|regulation of phosphoprotein phosphatase activity
2810417H13Rik	102.967557079951	73.8479793130092	132.087134846893	1.78863573622013	0.838859605915483	0.000448097495897679	0.00280704972264727	1.87445815828805	1.17858102950529	1.44026047490917	1.37207196532196	2.24814560171533	2.50051533172088	3.41873342799177	3.22535749797597	3.89726433289188	1.87281552080097	GeneID:68026,Genbank:NM_026515.2,MGI:MGI:1915276	RIKEN cDNA 2810417H13 gene		GO:0005634,GO:0005737,GO:0005813,GO:0006260,GO:0006281,GO:0006974,GO:0007098,GO:0009411,GO:0019985,GO:0048471,GO:0003682,GO:0051726	nucleus|cytoplasm|centrosome|DNA replication|DNA repair|cellular response to DNA damage stimulus|centrosome cycle|response to UV|translesion synthesis|perinuclear region of cytoplasm|chromatin binding|regulation of cell cycle
2810428I15Rik	532.713318608433	452.532653212766	612.8939840041	1.35436410975616	0.437615647865641	0.00110876790393186	0.00607838236176538	37.8396082874786	30.4906746831193	35.6439029413457	33.5955129647915	33.9182029874916	51.0398116408686	46.9283019084063	46.2507875551523	44.6172532185935	48.2564001994252	GeneID:66462,Genbank:XM_006509716.2,MGI:MGI:1913712	RIKEN cDNA 2810428I15 gene		GO:0003674,GO:0005575,GO:0008150	molecular_function|cellular_component|biological_process
2810459M11Rik	19.4852528256731	18.9058956710141	20.0646099803321	1.06128851705738	0.0858169140697649	0.903283205951905	0.999031993088485	0.213697233746589	0.218963390173165	0.39317828235287	0.257896129747755	0.406520272279245	0.279466484280009	0.385938411539125	0.181601860926266	0.256634383578375	0.501252310687515	GeneID:72792,Genbank:NM_001144992.1,MGI:MGI:1920042	RIKEN cDNA 2810459M11 gene		GO:0005515,GO:0005575,GO:0008150	protein binding|cellular_component|biological_process
2810474O19Rik	2195.14318873338	2179.49813464628	2210.78824282049	1.01435656570511	0.0205648763555197	0.849900821828152	0.970189891049822	14.8942772878543	17.097324325392	15.0442434677279	17.1411213901807	20.747124510581	18.174285428324	18.9499190906608	16.6816928616506	20.9216520489428	13.5992426757951	GeneID:67246,Genbank:XM_006507086.3,MGI:MGI:1914496	RIKEN cDNA 2810474O19 gene		GO:0003674,GO:0005575,GO:0008150	molecular_function|cellular_component|biological_process
2900011O08Rik	1.20829115217044	1.20568600388802	1.21089630045286	1.00432143737925	0.0062210839248629	1	1	0	0.0264365595157602	0	0.0181633120811437	0.00848317939008022	0	0.0094543217099843	0.0186036350948885	0.00850562297719062	0.018220693252653	GeneID:67254,Genbank:NM_144518.3,MGI:MGI:1914504	RIKEN cDNA 2900011O08 gene		GO:0021822,GO:0005515,GO:0007026,GO:0015630	negative regulation of cell motility involved in cerebral cortex radial glia guided migration|protein binding|negative regulation of microtubule depolymerization|microtubule cytoskeleton
2900026A02Rik	1573.22261807329	1993.16108440013	1153.28415174645	0.578620644750118	-0.789310296425808	2.34018636601573e-12	8.86838192925876e-11	7.70322372148303	9.57882315345391	8.29954781787614	8.9514512141012	9.13313279054749	5.26986617581327	4.48647089895067	5.21875518072379	5.59612529161972	5.25543904016731	GeneID:243219,Genbank:XM_006534937.3,MGI:MGI:1920194	RIKEN cDNA 2900026A02 gene		GO:0003674,GO:0005575,GO:0008150	molecular_function|cellular_component|biological_process
2900092C05Rik	0	0	0					0	0	0	0	0	0	0	0	0	0	GeneID:73090,Genbank:XM_017312332.1,MGI:MGI:1920340	RIKEN cDNA 2900092C05 gene		GO:0003674,GO:0008150	molecular_function|biological_process
3010026O09Rik	60.7103652272788	64.3074398912806	57.113290563277	0.88812881775163	-0.171159148882958	0.556887773887954	0.766861852567018	2.02279905747969	1.48411763453112	1.7421618329165	1.55587145392917	1.47797317939551	1.61372274206063	1.18047143802818	1.51255959679148	1.75356201174937	1.45497068222806	GeneID:68067,Genbank:NM_026543.3,MGI:MGI:1915317	RIKEN cDNA 3010026O09 gene		GO:0006281,GO:0006974,GO:0007095,GO:0010212,GO:0030870,GO:0045860,GO:0071168,GO:1905168,GO:2001032,GO:0003682,GO:0005634,GO:0005654	DNA repair|cellular response to DNA damage stimulus|mitotic G2 DNA damage checkpoint|response to ionizing radiation|Mre11 complex|positive regulation of protein kinase activity|protein localization to chromatin|positive regulation of double-strand break repair via homologous recombination|regulation of double-strand break repair via nonhomologous end joining|chromatin binding|nucleus|nucleoplasm
3110001I22Rik	46.4934274073049	40.0063479920658	52.980506822544	1.32430250401889	0.405232707643119	0.202491555507861	0.388865853051551	1.29399862153079	1.26120932224908	1.55817130901616	0.999827756273012	1.40090940095403	2.41333855474154	1.52658832884841	1.29715029356836	2.02888938403154	1.53791246786018	GeneID:66598,Genbank:NM_025653.2,MGI:MGI:1913848	RIKEN cDNA 3110001I22 gene
3110002H16Rik	745.422143706547	800.66968839264	690.174599020454	0.8619966623265	-0.214245811714903	0.0851778410325009	0.20469633307059	15.7733392609293	16.2418553611311	16.4064907113521	15.4635941726998	16.4998261509071	14.1563842998463	15.0277873858667	15.4804189296286	14.5405432769318	11.758104356668	GeneID:76482,Genbank:XM_006526341.2,MGI:MGI:1916528	RIKEN cDNA 3110002H16 gene		GO:0010506,GO:0016020,GO:0031902,GO:0035658,GO:0005764,GO:0005768,GO:0006914	regulation of autophagy|membrane|late endosome membrane|Mon1-Ccz1 complex|lysosome|endosome|autophagy
3110009E18Rik	33.1744632716928	24.2221406415018	42.1267859018837	1.73918509207664	0.798411479056931	0.0334045705632679	0.0990400963284396	0.257027322141176	0.203506432105696	0.313475810574977	0.444133046513554	0.242004523813704	0.541047022908717	0.744910178553947	0.467536024264279	0.358189920559669	0.482664154627493	GeneID:73103,Genbank:XM_006529893.2,MGI:MGI:1920353	RIKEN cDNA 3110009E18 gene		GO:0003674,GO:0005575,GO:0008150	molecular_function|cellular_component|biological_process
3110035E14Rik	3.19277228426438	3.80901710124166	2.57652746728711	0.67642843253374	-0.563990792600551	0.70648216315877	0.881374092810763	0.0319075478779815	0.0490407718409709	0.119858513879587	0.0505403989757083	0.0629464155056847	0	0.140304863381053	0	0.0631129501614696	0.0169000217304181	GeneID:76982,Genbank:NM_178399.4,MGI:MGI:1924232	RIKEN cDNA 3110035E14 gene		GO:0003674,GO:0005575,GO:0008150	molecular_function|cellular_component|biological_process
3110040M04Rik	9.10232726959734	4.06240127242627	14.1422532667684	3.48125463694578	1.79960734408835	0.0445052361837653	0.124423534533386	0.0296643392902937	0.243162878035277	0.318377299328425	0.0313248252694637	0	0.159740349223816	0.358712630947315	0.256673723876268	0.440069221480317	0.974137366919552	GeneID:73176,Genbank:XM_993996.5,MGI:MGI:1920426	RIKEN cDNA 3110040M04 gene		GO:0003674,GO:0005575,GO:0008150	molecular_function|cellular_component|biological_process
3110040N11Rik	223.683024393152	176.762850454564	270.603198331741	1.53088274847264	0.614363789908322	0.000263858635175061	0.00178862595833805	3.13343092794858	3.05100279825604	3.3444250728228	3.3819505770154	2.86878770891996	5.05266828548636	5.29060881373536	4.94313216543733	4.94805421821335	4.47461017983709	GeneID:67290,Genbank:XM_011250896.2,MGI:MGI:1914540	RIKEN cDNA 3110040N11 gene		GO:0003674,GO:0005575,GO:0008150	molecular_function|cellular_component|biological_process
3110043O21Rik	414.890301019423	362.102609060971	467.677992977874	1.2915620635562	0.369116971085347	0.00902041979249717	0.0346886523159575	5.29133649498474	5.10450232580863	4.96913560351771	4.96338518432369	5.94112765158539	6.41103058261553	8.21469344676054	6.71232335874792	7.20945361066044	6.20147069194974	GeneID:73205,Genbank:NM_001081343.1,MGI:MGI:1920455	RIKEN cDNA 3110043O21 gene		GO:0005634,GO:0005737,GO:0005764,GO:0005768,GO:0005776,GO:0031410,GO:0031965,GO:0006897,GO:0032045,GO:0034063,GO:0042995,GO:0043005,GO:0043204,GO:0044295,GO:0044304,GO:0000932,GO:0001933,GO:0005085,GO:0005515,GO:0005576,GO:0005615,GO:0006914,GO:0010494,GO:0010506,GO:0016239,GO:0017112,GO:0048675,GO:0017137,GO:0110053,GO:0030425,GO:1902774,GO:1903432,GO:1904425,GO:1990316,GO:2000785	nucleus|cytoplasm|lysosome|endosome|autophagosome|cytoplasmic vesicle|nuclear membrane|endocytosis|guanyl-nucleotide exchange factor complex|stress granule assembly|cell projection|neuron projection|perikaryon|axonal growth cone|main axon|P-body|negative regulation of protein phosphorylation|guanyl-nucleotide exchange factor activity|protein binding|extracellular region|extracellular space|autoph…
3110052M02Rik	484.79405147192	475.786734685602	493.801368258239	1.03786283277641	0.0536157851701886	0.724021465239049	0.89509428472364	3.3786923964745	3.5571025929843	3.480573275305	3.44713023095257	3.65681045962434	3.81574317084945	4.00476460722223	3.8242780196042	3.29206564444736	3.64718993830205	GeneID:73229,Genbank:XM_017317664.1,MGI:MGI:1920479	RIKEN cDNA 3110052M02 gene		GO:0006355,GO:0003700,GO:0005575,GO:0005634	regulation of transcription, DNA-templated|DNA binding transcription factor activity|cellular_component|nucleus
3110062M04Rik	188.733254627907	210.172343401787	167.294165854027	0.795985633248662	-0.329185703098283	0.0661108998454435	0.168000764308203	2.93899870194008	2.81978854533	3.09697628130759	2.55334362654934	3.070295763825	2.40271981508811	1.71823230270178	2.23957265574777	2.72169208262667	2.6746215946309	GeneID:78412,Genbank:NM_001135611.1,MGI:MGI:1925662	RIKEN cDNA 3110062M04 gene		GO:0005737,GO:0006281,GO:0006303,GO:0006974,GO:2001033,GO:0003674,GO:0005634	cytoplasm|DNA repair|double-strand break repair via nonhomologous end joining|cellular response to DNA damage stimulus|negative regulation of double-strand break repair via nonhomologous end joining|molecular_function|nucleus
3110067G11Rik	0	0	0					0	0	0	0	0	0	0	0	0	0	GeneID:73187,Genbank:XM_017319868.1,MGI:MGI:1920437	RIKEN cDNA 3110067G11 gene
3110079O15Rik	0.101207189930432	0	0.202414379860864	Inf	Inf	0.998443369355701	1	0	0	0	0	0	0	0	0.088840622520986	0	0	GeneID:73234,Genbank:XM_006529895.3,MGI:MGI:1920484	RIKEN cDNA 3110079O15 gene		GO:0005737,GO:0016020,GO:0016021,GO:0031012,GO:0051216,GO:0071944,GO:0005515,GO:0005576,GO:0005578	cytoplasm|membrane|integral component of membrane|extracellular matrix|cartilage development|cell periphery|protein binding|extracellular region|proteinaceous extracellular matrix
3110082I17Rik	188.794337730088	180.925823064955	196.662852395221	1.08698055956676	0.120326138279266	0.48461363188886	0.704260327040592	5.09417093709367	3.77807360977902	4.68634372083997	4.53399944685084	4.54627182504261	5.09446726346145	4.40004854086616	4.74886188293356	6.18969117586686	4.72820035443272	GeneID:73212,Genbank:NM_028469.3,MGI:MGI:1920462	RIKEN cDNA 3110082I17 gene		GO:0005575,GO:0008150	cellular_component|biological_process
3110082J24Rik	0.102195612614463	0	0.204391225228926	Inf	Inf	0.998443371066471	1	0	0	0	0	0	0	0.0728734679914304	0	0	0	GeneID:433868,Genbank:NM_001256263.1,MGI:MGI:3641994	RIKEN cDNA 3110082J24 gene		GO:0003674,GO:0005575,GO:0008150	molecular_function|cellular_component|biological_process
3300002I08Rik	15.1279740297085	15.5428830073966	14.7130650520203	0.946611065979109	-0.0791563074615532	0.904393707881732	0.999913824445043	0.185934658570212	0.207836356193051	0.417256312969587	0.196342505196299	0.350134204666635	0.2002489723581	0.260144713860366	0.237666386112491	0.250757528463186	0.358114157279537	GeneID:69277,Genbank:XM_006500134.3,MGI:MGI:1916527	RIKEN cDNA 3300002I08 gene		GO:0003674,GO:0005575,GO:0008150	molecular_function|cellular_component|biological_process
3425401B19Rik	68.1173671315785	56.7693608839807	79.4653733791764	1.39979334172142	0.48521385082676	0.523632407137834	0.740076879685853	0.324568681557401	0.48188286997826	0.469204189802355	0.342736682527511	0.320150504319119	0.278217909958708	0.334955927263373	1.54746568441192	0.412711088013615	0.224535150619457	GeneID:100504518,Genbank:XM_006518317.3,MGI:MGI:3588196	RIKEN cDNA 3425401B19 gene		GO:0003674,GO:0005575,GO:0008150	molecular_function|cellular_component|biological_process
3632451O06Rik	180.499347033028	176.804854402399	184.193839663656	1.04179175558404	0.0590669252065474	0.783984615224687	0.935240285753639	2.5812360705519	2.54312082519809	3.01390072043755	2.09670992235997	2.69998421616507	2.56611174558975	2.85316397231386	3.0679132686466	2.24425073544886	3.01978639336773	GeneID:67419,Genbank:XM_006519450.3,MGI:MGI:1914669	RIKEN cDNA 3632451O06 gene		GO:0016020,GO:0016021,GO:0003674,GO:0005575,GO:0008150	membrane|integral component of membrane|molecular_function|cellular_component|biological_process
3830403N18Rik	8.42810053809545	7.92895075727542	8.92725031891548	1.12590563268716	0.17108591359976	0.870708058969919	0.980797583667265	0.335485409011782	0.381947555858197	0.280050647899006	0.157450881266454	0.367687364766527	0.281021218473218	0.368801722540208	0.725705437044594	0.147464055839152	0.236922445402532	GeneID:70691,Genbank:XM_011247677.1,MGI:MGI:1917941	RIKEN cDNA 3830403N18 gene		GO:0051321,GO:0000800,GO:0002244,GO:0003674	meiotic cell cycle|lateral element|hematopoietic progenitor cell differentiation|molecular_function
3830406C13Rik	633.388828175054	646.774365595514	620.003290754594	0.958608324224059	-0.0609866270099499	0.628064226140297	0.823919015047523	3.99017443433709	3.82989436202035	3.92134268003479	4.28967584753787	4.00698832651085	3.95434865112961	3.83152002962626	3.73071814507049	3.95815764867114	4.14408466905831	GeneID:218734,Genbank:XM_006517987.3,MGI:MGI:1917937	RIKEN cDNA 3830406C13 gene		GO:0003674,GO:0005575,GO:0008150	molecular_function|cellular_component|biological_process
3830417A13Rik	0	0	0					0	0	0	0	0	0	0	0	0	0	GeneID:70696,Genbank:NM_027512.2,MGI:MGI:1917946	RIKEN cDNA 3830417A13 gene		GO:0003674,GO:0005575,GO:0008150	molecular_function|cellular_component|biological_process
4430402I18Rik	176.560251091771	136.685879092124	216.434623091418	1.58344537511109	0.663067098868693	0.049367027163706	0.134770431502177	2.9043856706831	1.85538163206095	2.36674679122064	2.36648230394309	3.1477979783637	2.78042835218797	3.82349305013712	3.49034631921307	3.61713313836206	6.62809198516924	GeneID:381218,Genbank:NM_198651.2,MGI:MGI:1918036	RIKEN cDNA 4430402I18 gene		GO:0003674,GO:0005575,GO:0008150	molecular_function|cellular_component|biological_process
4833420G17Rik	1208.00641472488	1177.10187261679	1238.91095683297	1.05250954539625	0.0738333174089039	0.539798623012472	0.752394958332685	8.68152562483533	8.59004139622459	9.86144637349141	9.60814984244204	8.49719410473433	10.0641617483894	10.2236039186406	10.3407854421587	8.4975648873585	9.51220063785505	GeneID:67392,Genbank:XM_006517749.1,MGI:MGI:1914642	RIKEN cDNA 4833420G17 gene		GO:0003674,GO:0005575,GO:0008150	molecular_function|cellular_component|biological_process
4833423E24Rik	6.4547618980809	3.56315851456652	9.34636528159527	2.62305626970747	1.39124875657628	0.31680416002269	0.529692371023077	0.301748828151712	0.0309184846403906	0.0971570369820037	0.0955918406739361	0.0297641285187859	0	0.19902890189707	0.946455795177578	0.0596857484167964	0.287681497503609	GeneID:228151,Genbank:NM_001081664.2,MGI:MGI:2687041	RIKEN cDNA 4833423E24 gene		GO:0006631,GO:0006633,GO:0008150,GO:0016020,GO:0016021,GO:0016491,GO:0046872,GO:0055114,GO:0005575,GO:0005783,GO:0006629	fatty acid metabolic process|fatty acid biosynthetic process|biological_process|membrane|integral component of membrane|oxidoreductase activity|metal ion binding|oxidation-reduction process|cellular_component|endoplasmic reticulum|lipid metabolic process
4833427G06Rik	358.831521324291	221.377222903925	496.285819744657	2.24181066703524	1.16466443993482	0.000505648418827288	0.00310753856317728	14.8269640320585	13.8478905851948	14.4346105374231	13.7863991636907	17.9902073832966	22.2568805030788	36.2769765478218	31.5052920402293	28.2246202876137	52.609418743117	GeneID:235345,Genbank:NM_177702.3,MGI:MGI:1921013	RIKEN cDNA 4833427G06 gene		GO:0048741,GO:0003674,GO:0005575,GO:0008150	skeletal muscle fiber development|molecular_function|cellular_component|biological_process
4833439L19Rik	2404.98977043876	2738.55968967359	2071.41985120394	0.756390251055962	-0.402797326052168	0.000192227189028109	0.00136412826024039	51.3227830105192	51.4004990874468	50.2674345787198	53.8266764625237	52.7826182902672	40.3216300649365	36.4068730050337	39.2603579392868	43.8654633689895	40.8286922090957	GeneID:97820,Genbank:NM_001252648.1,MGI:MGI:1921162	RIKEN cDNA 4833439L19 gene		GO:0016491,GO:0055114,GO:0003674,GO:0005737,GO:0008150	oxidoreductase activity|oxidation-reduction process|molecular_function|cytoplasm|biological_process
4921501E09Rik	0	0	0					0	0	0	0	0	0	0	0	0	0	GeneID:74042,Genbank:NM_001009544.2,MGI:MGI:1921292	RIKEN cDNA 4921501E09 gene		GO:0003674,GO:0005575,GO:0008150	molecular_function|cellular_component|biological_process
4921504E06Rik	1.88277779642461	1.81005831442644	1.95549727842278	1.08035043005917	0.111499351005022	0.993289789662059	1	0.050743191161241	0	0.0272304736052356	0.133958958362926	0.0250262258254263	0.0273248461646328	0.0278911925895345	0	0.125462183236405	0.0806292952916801	GeneID:70909,Genbank:NM_027600.4,MGI:MGI:1918087	RIKEN cDNA 4921504E06 gene		GO:0003674,GO:0005575,GO:0008150	molecular_function|cellular_component|biological_process
4921507P07Rik	25.0442857355195	26.3787040021886	23.7098674688505	0.898826093460975	-0.153886087458644	0.699934796060963	0.875946728708625	0.589717173393995	0.453187212344108	0.454913733023747	0.408664646882594	0.59986747600112	0.555727353385239	0.445692968063573	0.697619458831882	0.273388418128765	0.331868893560101	GeneID:70821,Genbank:XM_006506605.1,MGI:MGI:1918071	RIKEN cDNA 4921507P07 gene		GO:0005856,GO:0008150,GO:0003674,GO:0005737,GO:0005813	cytoskeleton|biological_process|molecular_function|cytoplasm|centrosome
4921509C19Rik	0	0	0					0	0	0	0	0	0	0	0	0	0	GeneID:381393,Genbank:XM_006499822.3,MGI:MGI:2685851	RIKEN cDNA 4921509C19 gene		GO:0035174,GO:0004674,GO:0035404,GO:0004679,GO:0035556,GO:0004715,GO:0005524,GO:0005634,GO:0005737,GO:0006468,GO:0042149,GO:0016301,GO:0016310,GO:0016740,GO:0000166,GO:0031588,GO:0004672,GO:0032007	histone serine kinase activity|protein serine/threonine kinase activity|histone-serine phosphorylation|AMP-activated protein kinase activity|intracellular signal transduction|non-membrane spanning protein tyrosine kinase activity|ATP binding|nucleus|cytoplasm|protein phosphorylation|cellular response to glucose starvation|kinase activity|phosphorylation|transferase activity|nucleotide binding|nuc…
4921511H03Rik	0	0	0					0	0	0	0	0	0	0	0	0	0	GeneID:70920,Genbank:XM_006503604.3,MGI:MGI:1918170	RIKEN cDNA 4921511H03 gene		GO:0003674,GO:0005575,GO:0008150	molecular_function|cellular_component|biological_process
4921511M17Rik	0	0	0					0	0	0	0	0	0	0	0	0	0	GeneID:667256,Genbank:NM_001201358.1,MGI:MGI:1925342	RIKEN cDNA 4921511M17 gene		GO:0003674,GO:0005575,GO:0008150	molecular_function|cellular_component|biological_process
4921517D22Rik	0	0	0					0	0	0	0	0	0	0	0	0	0	GeneID:70900,Genbank:NM_183290.2,MGI:MGI:1918150	RIKEN cDNA 4921517D22 gene		GO:0003674,GO:0005575,GO:0008150	molecular_function|cellular_component|biological_process
4921524J17Rik	252.308610376379	245.756134500982	258.861086251775	1.05332502392017	0.0749506766719341	0.634659379173803	0.829766229387379	6.47114077827171	8.59039564941209	8.58748410365386	8.28083048646881	8.45833085458777	8.27392915552083	8.51550460044564	9.34352701396419	9.0797178657376	8.30699112018258	GeneID:66714,Genbank:NM_025722.3,MGI:MGI:1913964	RIKEN cDNA 4921524J17 gene		GO:0003674,GO:0005575,GO:0008150	molecular_function|cellular_component|biological_process
4921524L21Rik	0.104664828325224	0	0.209329656650447	Inf	Inf	0.998443375340176	1	0	0	0	0	0	0	0	0	0	0.0176014278610596	GeneID:70901,Genbank:NM_027598.1,MGI:MGI:1918151	RIKEN cDNA 4921524L21 gene		GO:0003674,GO:0005575,GO:0008150	molecular_function|cellular_component|biological_process
4921528I07Rik	0.192715691031089	0	0.385431382062177	Inf	Inf	0.832344095705798	0.960774252076686	0	0	0	0	0	0	0	0.0139822896873863	0.0127854673382026	0	GeneID:77049,Genbank:XM_006512410.3,MGI:MGI:1924299	RIKEN cDNA 4921528I07 gene		GO:0003674,GO:0005575,GO:0008150	molecular_function|cellular_component|biological_process
4921530L21Rik	0	0	0					0	0	0	0	0	0	0	0	0	0	GeneID:66732,Genbank:XM_006519396.1,MGI:MGI:1913982	RIKEN cDNA 4921530L21 gene		GO:0008150,GO:0003674,GO:0005575,GO:0005737	biological_process|molecular_function|cellular_component|cytoplasm
4921536K21Rik	42.8335663228897	32.3543763031072	53.3127563426722	1.64777573961617	0.720519906744861	0.0294713284555813	0.0896456730527937	0.738005250823305	0.557194081487252	0.708699598764832	0.471691085474713	0.766272827412594	0.794821117314407	0.875344517924566	0.756197262130501	1.36373271807552	1.64584779999518	GeneID:67430,Genbank:NM_026150.3,MGI:MGI:1914680	RIKEN cDNA 4921536K21 gene		GO:0003674,GO:0005575,GO:0008150	molecular_function|cellular_component|biological_process
4921539E11Rik	0.102570049586177	0.205140099172355	0	0	-Inf	1	1	0	0	0	0.0207701162521705	0	0	0	0	0	0	GeneID:70941,Genbank:XM_006503395.1,MGI:MGI:1918191	RIKEN cDNA 4921539E11 gene		GO:0003674,GO:0005575,GO:0008150	molecular_function|cellular_component|biological_process
4922502D21Rik	1.01549126820058	0.399083660054869	1.63189887634628	4.08911473880419	2.03178854483576	0.487211314167087	0.706851944813567	0.0279827614438984	0	0	0.0295491197093345	0	0.0602740690301862	0	0.0605309249757736	0.0276748723396538	0.0889274120883473	GeneID:381816,Genbank:XM_006506355.3,MGI:MGI:2685920	RIKEN cDNA 4922502D21 gene		GO:0003674,GO:0005575,GO:0008150	molecular_function|cellular_component|biological_process
4930401G09Rik	0	0	0					0	0	0	0	0	0	0	0	0	0	GeneID:73792,Genbank:XM_011248250.2,MGI:MGI:1921042	RIKEN cDNA 4930401G09 gene
4930402F06Rik	0	0	0					0	0	0	0	0	0	0	0	0	0	GeneID:74854,Genbank:NM_001272040.1,MGI:MGI:1922104	RIKEN cDNA 4930402F06 gene		GO:0030259,GO:0031982,GO:0005794,GO:0009247,GO:0016757	lipid glycosylation|vesicle|Golgi apparatus|glycolipid biosynthetic process|transferase activity, transferring glycosyl groups
4930402H24Rik	1716.10822786756	2070.83284082046	1361.38361491466	0.657408743032722	-0.605137451602582	5.04788115506468e-08	8.44153923802926e-07	12.7562389435618	14.2298743791387	12.9902842825804	12.1442582769217	14.2320679498951	8.09434172663336	9.09583657937248	7.95402182880548	9.75702172714348	9.68683251911885	GeneID:228602,Genbank:XM_011239473.2,MGI:MGI:1923029	RIKEN cDNA 4930402H24 gene		GO:0003674,GO:0005575,GO:0008150	molecular_function|cellular_component|biological_process
4930402K13Rik	0.104664828325224	0	0.209329656650447	Inf	Inf	0.998443375340176	1	0	0	0	0	0	0	0	0	0	0.0302416447247851	GeneID:75775,Genbank:NM_001270700.1,MGI:MGI:1923025	RIKEN cDNA 4930402K13 gene		GO:0003674,GO:0005575,GO:0008150	molecular_function|cellular_component|biological_process
4930404N11Rik	63.7568520879598	54.0036692250286	73.5100349508911	1.36120445158238	0.444883774506448	0.12754528952468	0.277037123147744	3.95052170842076	4.49763855704099	4.39699664730066	3.55363240797927	3.96890735320645	4.8061848842437	4.90579992361879	5.93442575616802	3.76234911962568	8.75715356229811	GeneID:432479,Genbank:NM_001014836.3,MGI:MGI:1921072	RIKEN cDNA 4930404N11 gene		GO:0003674,GO:0005575,GO:0008150	molecular_function|cellular_component|biological_process
4930407I10Rik	0.0956238751476486	0.191247750295297	0	0	-Inf	1	1	0	0	0	0	0.0107324109895472	0	0	0	0	0	GeneID:328573,Genbank:NM_001166475.1,MGI:MGI:2685593	RIKEN cDNA 4930407I10 gene		GO:0003674,GO:0005575,GO:0008150	molecular_function|cellular_component|biological_process
4930415F15Rik	4.8240636379526	4.76958920372344	4.87853807218176	1.02284240084518	0.0325838723221962	1	1	0.0806034837405889	0.0660718409880255	0.121112582033686	0.0340461322205839	0.0954075267358673	0.0694470408546913	0.0708864298661093	0.104614480673095	0.0478299711868906	0.119537915277076	GeneID:73862,Genbank:XM_006514821.3,MGI:MGI:1921112	RIKEN cDNA 4930415F15 gene		GO:0003674,GO:0005575,GO:0008150	molecular_function|cellular_component|biological_process
4930415L06Rik	0	0	0					0	0	0	0	0	0	0	0	0	0	GeneID:245511,Genbank:NM_001033880.3,MGI:MGI:3588286	RIKEN cDNA 4930415L06 gene		GO:0003674,GO:0005575,GO:0008150	molecular_function|cellular_component|biological_process	mmu04922	Glucagon signaling pathway
4930415O20Rik	9.82053302541493	5.56072736224066	14.0803386885892	2.53210376473404	1.34033652712006	0.0544182143786603	0.144556384540475	0.26949475729804	0.276135936143417	0.674892374088771	0.474299916182516	0.886087571628167	0.580484011101669	1.58004098796967	1.65171355262957	1.24380459819101	1.61771427090516	GeneID:73863,Genbank:NM_001201322.1,MGI:MGI:1921113	RIKEN cDNA 4930415O20 gene		GO:0003674,GO:0005575,GO:0008150	molecular_function|cellular_component|biological_process
4930426D05Rik	25.860416138977	21.5219290576863	30.1989032202678	1.40316897892026	0.488688758330992	0.269214345331297	0.474863468811581	0.686733307081896	0.676592813234521	0.623655646913052	0.474152082442407	0.468958970376507	0.995618031162257	0.871074544666397	0.799888659498041	0.391833062658319	1.11917650399672	GeneID:74644,Genbank:NM_001271580.1,MGI:MGI:1921894	RIKEN cDNA 4930426D05 gene
4930427A07Rik	80.9245909058834	65.8499044219672	95.9992773897997	1.45784991234968	0.543842199874385	0.0618662280510536	0.159549746026401	1.25785640420738	0.745361263104259	1.17109704189336	0.736147398970371	1.24073388792692	1.15883410184459	1.5327104009977	1.57355146130762	2.45805658979098	0.995333202324955	GeneID:104732,Genbank:NM_134041.3,MGI:MGI:2144738	RIKEN cDNA 4930427A07 gene		GO:0003674,GO:0005575,GO:0008150	molecular_function|cellular_component|biological_process
4930430A15Rik	3.94923461227728	3.98604111333196	3.91242811122259	0.981532302348021	-0.026892347144521	1	1	0.0474076247492433	0.0728638414252561	0.0763214952515973	0.150183917515694	0.140286871480152	0	0.130288927621042	0.0512749140703873	0.0234430037487883	0.276207021819704	GeneID:67575,Genbank:XM_006500082.2,MGI:MGI:1914825	RIKEN cDNA 4930430A15 gene		GO:0003674,GO:0005575,GO:0008150	molecular_function|cellular_component|biological_process
4930430F08Rik	123.301237938144	124.217338054247	122.385137822041	0.985250044310188	-0.0214381856411402	0.92200548489234	1	1.43607104512355	1.68356262611206	1.69402647094067	1.74870637799445	1.72279774422667	1.71383103837472	1.74935263200497	1.73512743567959	1.58660817737983	1.56236185624733	GeneID:68281,Genbank:NM_175128.2,MGI:MGI:1921197	RIKEN cDNA 4930430F08 gene		GO:0002244,GO:0003674,GO:0005575	hematopoietic progenitor cell differentiation|molecular_function|cellular_component
4930431P22Rik	1.40956739967606	0.777825079889112	2.041309719463	2.62438146087294	1.39197743478513	0.557745510546712	0.767304813267798	0.0387240499189364	0.0396783294890008	0	0	0.0763938409050332	0.0834104976602043	0.127708948856269	0.209414871822126	0	0	GeneID:73883,Genbank:XM_017316332.1,MGI:MGI:1921133	RIKEN cDNA 4930431P22 gene
4930432K21Rik	17.9587012370224	21.2764544811744	14.6409479928703	0.688129124418958	-0.539248789146313	0.300317120790696	0.511030362920578	0.410188084326511	0.362983236436415	0.500273827510928	0.570968743983851	0.202302208322588	0.180722744930443	0.430426457256315	0.302488148187516	0.295036262801032	0.237009325653872	GeneID:74666,Genbank:XM_006531445.3,MGI:MGI:1921916	RIKEN cDNA 4930432K21 gene		GO:0003674,GO:0005575,GO:0008150	molecular_function|cellular_component|biological_process
4930432M17Rik	0.197819487762112	0.191247750295297	0.204391225228926	1.0687248603622	0.0958904838512969	1	1	0	0	0	0	0.0445009374925947	0	0.049595341570033	0	0	0	GeneID:619318,Genbank:NM_001033814.1,MGI:MGI:3588188	RIKEN cDNA 4930432M17 gene		GO:0003674,GO:0005575,GO:0008150	molecular_function|cellular_component|biological_process
4930433I11Rik	0	0	0					0	0	0	0	0	0	0	0	0	0	GeneID:243944,Genbank:NM_207248.3,MGI:MGI:2685327	RIKEN cDNA 4930433I11 gene		GO:0003674,GO:0005575,GO:0008150	molecular_function|cellular_component|biological_process
4930435E12Rik	0	0	0					0	0	0	0	0	0	0	0	0	0	GeneID:74663,Genbank:XM_006522676.2,MGI:MGI:1921913	RIKEN cDNA 4930435E12 gene		GO:0003674,GO:0005575,GO:0008150	molecular_function|cellular_component|biological_process
4930438A08Rik	3.07950146751133	3.15393658639095	3.00506634863171	0.95279859512661	-0.0697568088949982	1	1	0.159944808770385	0	0.0572211140561609	0.0375328560026989	0.0350594593178289	0.0382796167171787	0.0195365081962346	0.134549604118641	0.0527283219585644	0.0376514290491732	GeneID:73988,Genbank:XM_001477470.6,MGI:MGI:1921238	RIKEN cDNA 4930438A08 gene		GO:0003674,GO:0005575,GO:0008150	molecular_function|cellular_component|biological_process	mmu00250,mmu00270,mmu00280,mmu00350,mmu00360,mmu00380,mmu00400	Alanine, aspartate and glutamate metabolism|Cysteine and methionine metabolism|Valine, leucine and isoleucine degradation|Tyrosine metabolism|Phenylalanine metabolism|Tryptophan metabolism|Phenylalanine, tyrosine and tryptophan biosynthesis
4930439D14Rik	1.50449556021113	2.01038606267331	0.998605057748955	0.496723030610878	-1.00948645586775	0.662838204291402	0.851078476989616	0.114343352796619	0.0781074162204769	0.0409069483544918	0.160991755657753	0	0	0.125698538117153	0.0412236471817769	0.037695084738494	0	GeneID:78167,Genbank:XM_017313158.1,MGI:MGI:1925417	RIKEN cDNA 4930439D14 gene		GO:0003674,GO:0005575,GO:0008150	molecular_function|cellular_component|biological_process
4930444G20Rik	0	0	0					0	0	0	0	0	0	0	0	0	0	GeneID:114671,Genbank:NM_053264.2,MGI:MGI:2149738	RIKEN cDNA 4930444G20 gene		GO:0016926,GO:0016929,GO:0004175,GO:0005634,GO:0006508	protein desumoylation|SUMO-specific protease activity|endopeptidase activity|nucleus|proteolysis	mmu03013,mmu04310	RNA transport|Wnt signaling pathway
4930444P10Rik	49.5265830830048	22.7469086860498	76.3062574799599	3.35457703431838	1.7461308740382	7.97421675514979e-08	1.27615472355461e-06	0.816563343847379	0.278895324513159	0.555046848497296	0.632332179475876	0.912840965118439	1.49502600503754	2.24413610610655	1.7369102650369	2.44965584408176	2.99865010840664	GeneID:75799,Genbank:XM_006495584.3,MGI:MGI:1923049	RIKEN cDNA 4930444P10 gene		GO:0003674,GO:0005575,GO:0008150	molecular_function|cellular_component|biological_process
4930447A16Rik	0	0	0					0	0	0	0	0	0	0	0	0	0	GeneID:74892,Genbank:NM_029113.1,MGI:MGI:1922142	RIKEN cDNA 4930447A16 gene		GO:0003674,GO:0005575,GO:0008150	molecular_function|cellular_component|biological_process
4930447C04Rik	0.715743725272955	0.205140099172355	1.22634735137356	5.97809670718352	2.57968623556495	0.540454577910361	0.752608141117043	0	0	0	0.0171153173451899	0	0	0.106905865379842	0	0	0	GeneID:75801,Genbank:XM_011244201.2,MGI:MGI:1923051	RIKEN cDNA 4930447C04 gene		GO:0006310,GO:0007129,GO:0007275,GO:0007283,GO:0010705,GO:0048477,GO:0051090,GO:0051321,GO:0000801,GO:0003674,GO:0005694	DNA recombination|synapsis|multicellular organism development|spermatogenesis|meiotic DNA double-strand break processing involved in reciprocal meiotic recombination|oogenesis|regulation of DNA binding transcription factor activity|meiotic cell cycle|central element|molecular_function|chromosome
4930449I24Rik	0	0	0					0	0	0	0	0	0	0	0	0	0	GeneID:67410,Genbank:XM_006504863.3,MGI:MGI:1914660	RIKEN cDNA 4930449I24 gene		GO:0003674,GO:0005575,GO:0008150	molecular_function|cellular_component|biological_process
4930451I11Rik	0	0	0					0	0	0	0	0	0	0	0	0	0	GeneID:78118,Genbank:XM_006508347.2,MGI:MGI:1925368	RIKEN cDNA 4930451I11 gene		GO:0003674,GO:0005575,GO:0008150	molecular_function|cellular_component|biological_process
4930452B06Rik	69.2961352605058	85.858142199977	52.7341283210345	0.614200668332753	-0.703218012726905	0.00815480818035638	0.0320564683009567	1.65688712205819	1.68056924577607	1.29329512032661	1.23711406709357	1.53528234349452	0.739012067238607	0.772727418655675	0.705958350322292	1.12554197722128	1.29420900447778	GeneID:74430,Genbank:XM_011244772.2,MGI:MGI:1926154	RIKEN cDNA 4930452B06 gene		GO:0003674,GO:0005575,GO:0008150	molecular_function|cellular_component|biological_process
4930453H23Rik	0.102611473252169	0.205222946504338	0	0	-Inf	1	1	0	0	0.0316163783921739	0	0	0	0	0	0	0	GeneID:100503481,Genbank:XM_006527553.2,MGI:MGI:1921933	RIKEN cDNA 4930453H23 gene		GO:0003674,GO:0005575,GO:0008150	molecular_function|cellular_component|biological_process
4930453N24Rik	975.944807875738	814.871298834767	1137.01831691671	1.39533484433996	0.480611373166244	5.78396709625284e-05	0.000479882349706403	7.89548406788816	7.57366668911417	8.11336159599166	7.5588850298453	8.07338327789891	11.4784817432638	12.1472901505363	10.9116602997559	10.7622234555767	10.6376206531223	GeneID:67609,Genbank:XM_006522489.2,MGI:MGI:1914859	RIKEN cDNA 4930453N24 gene		GO:0043065,GO:0003674,GO:0005634,GO:0006915	positive regulation of apoptotic process|molecular_function|nucleus|apoptotic process
4930467E23Rik	87.5697895044016	89.171015537962	85.9685634708413	0.964086401306517	-0.0527656484832883	0.82213715603931	0.960340031180741	0.563036872172345	0.852826184423676	0.788202249950295	0.629020187348072	0.917572050581541	0.623958981172944	0.82526775723757	0.706048407517128	0.710175154489052	0.829817918225785	GeneID:626415,Genbank:XM_017312928.1,MGI:MGI:1923056	RIKEN cDNA 4930467E23 gene		GO:0003674,GO:0005575,GO:0008150	molecular_function|cellular_component|biological_process
4930469G21Rik	0	0	0					0	0	0	0	0	0	0	0	0	0	GeneID:100502590,Genbank:NM_001195189.1,MGI:MGI:1922183	RIKEN cDNA 4930469G21 gene		GO:0003674,GO:0005575,GO:0008150	molecular_function|cellular_component|biological_process
4930474N05Rik	0	0	0					0	0	0	0	0	0	0	0	0	0	GeneID:218921,Genbank:XM_006518825.2,MGI:MGI:3586330	RIKEN cDNA 4930474N05 gene		GO:0002244,GO:0003674,GO:0005575	hematopoietic progenitor cell differentiation|molecular_function|cellular_component
4930480E11Rik	0	0	0					0	0	0	0	0	0	0	0	0	0	GeneID:74910,Genbank:NM_001177966.2,MGI:MGI:1922160	RIKEN cDNA 4930480E11 gene		GO:0003674,GO:0005575,GO:0008150	molecular_function|cellular_component|biological_process
4930486L24Rik	98.2136948107262	116.613515986319	79.8138736351329	0.684430727948348	-0.547023562904063	0.0197400138185794	0.065255888988949	4.55491284621872	4.51538233624757	3.25908905069275	4.69256377379701	5.22346364693668	3.23050133199407	2.72752705507037	2.32305610323994	4.87103956625861	2.47137892429357	GeneID:214639,Genbank:NM_178098.2,MGI:MGI:1922258	RIKEN cDNA 4930486L24 gene		GO:0005764,GO:0006508,GO:0008234,GO:0030054,GO:0051603,GO:0004197,GO:0005576,GO:0005615	lysosome|proteolysis|cysteine-type peptidase activity|cell junction|proteolysis involved in cellular protein catabolic process|cysteine-type endopeptidase activity|extracellular region|extracellular space
4930488N24Rik	0	0	0					0	0	0	0	0	0	0	0	0	0	GeneID:75011,Genbank:XM_011246738.1,MGI:MGI:1922261	RIKEN cDNA 4930488N24 gene
4930502E18Rik	0.805549395821342	0.996940375270507	0.614158416372176	0.616043277618816	-0.698896389725484	0.891257243912432	0.992174835389874	0.0310407066810522	0.03180564506658	0.033314938403475	0.032778235965727	0.0306181663944776	0	0	0.0671457208064595	0	0.0328817883118696	GeneID:75013,Genbank:NM_029142.1,MGI:MGI:1922263	RIKEN cDNA 4930502E18 gene		GO:0003674,GO:0005575,GO:0008150	molecular_function|cellular_component|biological_process
4930503B20Rik	10.9618350821163	10.5443709684241	11.3792991958085	1.07918236468394	0.109938677980999	0.916326273640195	1	0.120962753870492	0.123943647785229	0.173100298508777	0.127733744278812	0.185602905566524	0.0723750881759505	0.162525363321094	0.26166064396744	0.0797545488360839	0.227799605624498	GeneID:75015,Genbank:XM_011240265.1,MGI:MGI:1922264	RIKEN cDNA 4930503B20 gene		GO:0003674,GO:0005739,GO:0008150	molecular_function|mitochondrion|biological_process
4930503E14Rik	0.713272312468723	0.607994983336344	0.818549641601102	1.34630986115929	0.429010492942318	0.996022234349928	1	0	0.0686398506179949	0.0359485303721292	0	0	0	0.0368207838929033	0.0724536829255472	0	0.0354811391665628	GeneID:74954,Genbank:XM_006519637.2,MGI:MGI:1922204	RIKEN cDNA 4930503E14 gene		GO:0003674,GO:0005575,GO:0008150	molecular_function|cellular_component|biological_process
4930503L19Rik	510.496193369638	546.413036352918	474.579350386358	0.868535922118513	-0.203342575726588	0.139096617604825	0.295197711689458	8.19821157291566	8.77178980283676	8.44352393281896	9.0566723344038	9.93720422886963	7.43703515370504	8.3190995273566	7.3664164921215	9.49572496498013	6.8974674425581	GeneID:269033,Genbank:XM_006525964.3,MGI:MGI:1922045	RIKEN cDNA 4930503L19 gene		GO:0005576,GO:0008285	extracellular region|negative regulation of cell proliferation
4930504O13Rik	0	0	0					0	0	0	0	0	0	0	0	0	0	GeneID:403200,Genbank:NM_207527.3,MGI:MGI:2685370	RIKEN cDNA 4930504O13 gene		GO:0003674,GO:0005575,GO:0008150	molecular_function|cellular_component|biological_process
4930505A04Rik	15.8702524364897	12.7202709199976	19.0202339529819	1.49526956403735	0.580405593883493	0.293583356663842	0.50356990921883	0.494704970694131	0.675861361544538	0.766927890122808	0.638484600681588	1.03016062111236	0.828784739453987	1.08766605306993	0.653963025670696	0.978523648368342	1.92150506530789	GeneID:75087,Genbank:NM_001100394.1,MGI:MGI:1922337	RIKEN cDNA 4930505A04 gene		GO:0003674,GO:0005575,GO:0008150	molecular_function|cellular_component|biological_process
4930512M02Rik	0	0	0					0	0	0	0	0	0	0	0	0	0	GeneID:102631730,Genbank:NM_001305143.1,MGI:MGI:1922360	RIKEN cDNA 4930512M02 gene		GO:0003674,GO:0005575,GO:0008150	molecular_function|cellular_component|biological_process
4930513O06Rik	0	0	0					0	0	0	0	0	0	0	0	0	0	GeneID:75125,Genbank:NM_029174.1,MGI:MGI:1922375	RIKEN cDNA 4930513O06 gene		GO:0003674,GO:0005575,GO:0008150	molecular_function|cellular_component|biological_process
4930519F16Rik	1.00452262798981	0.80569262497521	1.20335263100441	1.49356292176739	0.578758017702001	0.891934168650181	0.992426213322185	0.0182043242189629	0.0186529347007011	0.0195380841764741	0.0192233263558399	0	0	0	0	0.0360080508708564	0.0771362252128068	GeneID:75106,Genbank:XM_011247690.1,MGI:MGI:1922356	RIKEN cDNA 4930519F16 gene
4930519G04Rik	0.104664828325224	0	0.209329656650447	Inf	Inf	0.998443375340176	1	0	0	0	0	0	0	0	0	0	0.0159965456652338	GeneID:67593,Genbank:XM_006530441.3,MGI:MGI:1914843	RIKEN cDNA 4930519G04 gene		GO:0003674,GO:0005575,GO:0008150	molecular_function|cellular_component|biological_process
4930521O11Rik	0.310227684850413	0	0.620455369700827	Inf	Inf	0.665105101066305	0.852080361029859	0	0	0	0	0	0.0352714922472941	0.0180012721254194	0	0	0	GeneID:74715,Genbank:XM_017316320.1,MGI:MGI:1921965	RIKEN cDNA 4930521O11 gene
4930522H14Rik	0	0	0					0	0	0	0	0	0	0	0	0	0	GeneID:67646,Genbank:NM_026291.3,MGI:MGI:1914896	RIKEN cDNA 4930522H14 gene		GO:0016020,GO:0016021,GO:0003674,GO:0005575,GO:0008150	membrane|integral component of membrane|molecular_function|cellular_component|biological_process
4930522L14Rik	226.795123221294	238.978624566736	214.611621875852	0.898036894575567	-0.155153377618268	0.347189903157836	0.56432467773889	0.686554981112776	0.862431828606843	0.751026502871794	0.798181113166458	0.966976713618788	0.771403609576833	0.70756428461038	0.760410903500678	0.747553924722381	0.744758416728215	GeneID:100041734,Genbank:XM_011249625.2,MGI:MGI:1925270	RIKEN cDNA 4930522L14 gene	zf-C2H2	GO:0005634,GO:0006355,GO:0008150,GO:0003674,GO:0003700,GO:0005575	nucleus|regulation of transcription, DNA-templated|biological_process|molecular_function|DNA binding transcription factor activity|cellular_component
4930523C07Rik	2047.2429325833	2371.97853665643	1722.50732851017	0.726190099063138	-0.461580834440629	2.43605501442781e-05	0.000222801860526794	19.6081138870119	19.5103034130205	20.2685565222308	20.8185082395271	20.2977212884439	15.5860003892388	15.1682466405509	15.8301870133204	15.4505005691333	12.6663709820261	GeneID:67647,Genbank:XM_011238859.1,MGI:MGI:1914897	RIKEN cDNA 4930523C07 gene		GO:0003674,GO:0005575,GO:0008150	molecular_function|cellular_component|biological_process
4930524B15Rik	3.53186629065498	1.78505227459152	5.27868030671843	2.95715726752392	1.56421097089941	0.209423849005118	0.398224277035811	0.0746983509454899	0	0.0534474721889247	0.0525864353691095	0.0491210152342353	0	0.164232957735829	0.215445035614066	0.0738764589243158	0.237386544218208	GeneID:67592,Genbank:XM_006514795.1,MGI:MGI:1914842	RIKEN cDNA 4930524B15 gene		GO:0003674,GO:0005575,GO:0008150	molecular_function|cellular_component|biological_process
4930524N10Rik	0	0	0					0	0	0	0	0	0	0	0	0	0	GeneID:75071,Genbank:NM_001256259.1,MGI:MGI:1922321	RIKEN cDNA 4930524N10 gene		GO:0003674,GO:0005575,GO:0008150	molecular_function|cellular_component|biological_process
4930538K18Rik	19.9239961571482	20.9922098516941	18.8557824626024	0.898227608994715	-0.154847027693501	0.75069121578421	0.913153118539512	0.231269854644364	0.236969054441929	0.235803391629054	0.341901527025722	0.205309533312435	0.1245371655991	0.216101239285936	0.312669691496988	0.148671403123712	0.342981655477731	GeneID:75180,Genbank:XM_006503455.2,MGI:MGI:1922430	RIKEN cDNA 4930538K18 gene		GO:0016020,GO:0016021,GO:0046474,GO:0003882,GO:0005737,GO:0006659	membrane|integral component of membrane|glycerophospholipid biosynthetic process|CDP-diacylglycerol-serine O-phosphatidyltransferase activity|cytoplasm|phosphatidylserine biosynthetic process
4930539E08Rik	8.69651001880335	7.53277716309818	9.86024287450853	1.30897843663984	0.388441331348083	0.591865384192802	0.795848496832871	0.0967967208340599	0.0360662143434116	0.0755553743231458	0.0557536350071244	0.0781192469690876	0.0379086131629797	0.154777293040989	0.0666227790556304	0.156651847480221	0.046608142311217	GeneID:207819,Genbank:XM_006523956.3,MGI:MGI:1925441	RIKEN cDNA 4930539E08 gene		GO:0042981,GO:0003674,GO:0005575,GO:0008150	regulation of apoptotic process|molecular_function|cellular_component|biological_process
4930544D05Rik	1.08389929516231	0	2.16779859032462	Inf	Inf	0.108849350628598	0.245740149028744	0	0	0	0	0	0.180722744930443	0.0614894938937592	0.181492888912509	0.221277197100774	0	GeneID:668433,Genbank:XM_006533966.3,MGI:MGI:2148639	RIKEN cDNA 4930544D05 gene		GO:0003674,GO:0005575,GO:0008150	molecular_function|cellular_component|biological_process
4930544G11Rik	0	0	0					0	0	0	0	0	0	0	0	0	0	GeneID:67653,Genbank:NM_001161773.1,MGI:MGI:1914903	RIKEN cDNA 4930544G11 gene		GO:0043231,GO:0030334,GO:0004871,GO:0051017,GO:0030950,GO:0005525,GO:0031410,GO:0005575,GO:0005737,GO:0005886,GO:0005938,GO:0007015,GO:0032153,GO:0007163,GO:0032154,GO:0007266,GO:0032956,GO:0008150,GO:0043005,GO:0008360,GO:0000910,GO:0043149,GO:0016477,GO:0003674,GO:0043197,GO:0019901,GO:0003924	intracellular membrane-bounded organelle|regulation of cell migration|signal transducer activity|actin filament bundle assembly|establishment or maintenance of actin cytoskeleton polarity|GTP binding|cytoplasmic vesicle|cellular_component|cytoplasm|plasma membrane|cell cortex|actin filament organization|cell division site|establishment or maintenance of cell polarity|cleavage furrow|Rho protein s…	mmu04014,mmu04015,mmu04310,mmu04350,mmu04072,mmu04071,mmu04024,mmu04022,mmu04150,mmu04144,mmu04510,mmu04520,mmu04530,mmu04810,mmu04611,mmu04621,mmu04625,mmu04660,mmu04670,mmu04062,mmu04921,mmu04270,mmu04972,mmu04722,mmu04360,mmu05200,mmu05206,mmu05205,mmu05203,mmu05210,mmu05418,mmu05133,mmu05152,mmu05100	Ras signaling pathway|Rap1 signaling pathway|Wnt signaling pathway|TGF-beta signaling pathway|Phospholipase D signaling pathway|Sphingolipid signaling pathway|cAMP signaling pathway|cGMP - PKG signaling pathway|mTOR signaling pathway|Endocytosis|Focal adhesion|Adherens junction|Tight junction|Regulation of actin cytoskeleton|Platelet activation|NOD-like receptor signaling pathway|C-type lectin re…
4930548H24Rik	1.3862066386912	1.19480371157334	1.57760956580905	1.32039225399763	0.400966580213537	0.905168949146927	1	0.071260935590138	0	0.114722920332639	0	0.0351454495824487	0.0383735050553077	0.0783377014007388	0.0385370324740647	0.105715297213352	0.0377437766326856	GeneID:67656,Genbank:NM_026296.3,MGI:MGI:1914906	RIKEN cDNA 4930548H24 gene		GO:0003674,GO:0005575,GO:0008150	molecular_function|cellular_component|biological_process
4930549C01Rik	0.29114841236628	0.191247750295297	0.391049074437263	2.04472509524144	1.03190689187531	0.99742235879042	1	0	0	0	0	0.0377939386240801	0.0412652537407115	0	0	0.0378939284409577	0	GeneID:67663,Genbank:XM_011250327.2,MGI:MGI:1914913	RIKEN cDNA 4930549C01 gene		GO:0003674,GO:0005575,GO:0008150	molecular_function|cellular_component|biological_process
4930550C14Rik	71.3395136374479	65.1080551883315	77.5709720865642	1.19141897054339	0.252680835900497	0.354248373889799	0.571411126537284	0.5262173956833	0.627575994223469	0.536995657971452	0.573891632549581	0.629672410079304	0.613181787091787	0.701756412666713	0.699766864699147	0.597211912602743	0.904678750632744	GeneID:75311,Genbank:XM_006510654.3,MGI:MGI:1922561	RIKEN cDNA 4930550C14 gene		GO:0003674,GO:0005575,GO:0008150	molecular_function|cellular_component|biological_process
4930550L24Rik	0.196831065078081	0.191247750295297	0.202414379860864	1.05838829240253	0.0818690081254525	1	1	0	0	0	0	0.0319036619301236	0	0	0.0349824079774112	0	0	GeneID:75352,Genbank:NM_023774.3,MGI:MGI:1922602	RIKEN cDNA 4930550L24 gene		GO:0003674,GO:0008150	molecular_function|biological_process
4930555G01Rik	0.100693009208002	0.201386018416003	0	0	-Inf	1	1	0	0.0252288845612872	0	0	0	0	0	0	0	0	GeneID:108978,Genbank:NM_175393.4,MGI:MGI:1922055	RIKEN cDNA 4930555G01 gene		GO:0003674,GO:0005575,GO:0008150	molecular_function|cellular_component|biological_process
4930557A04Rik	0.102570049586177	0.205140099172355	0	0	-Inf	1	1	0	0	0	0.0976195463852014	0	0	0	0	0	0	GeneID:385317,Genbank:NM_029229.1,MGI:MGI:1922521	RIKEN cDNA 4930557A04 gene		GO:0006342,GO:0000790,GO:0003677,GO:0006325	chromatin silencing|nuclear chromatin|DNA binding|chromatin organization
4930558K02Rik	0.597770056704601	0.396387849467652	0.79915226394155	2.01608668130168	1.01155766859759	0.871469787054757	0.981186764916342	0	0	0	0.0137703899748296	0.0128629280723658	0	0.0143354577967241	0.0141042178354682	0.0128969589743911	0.0138138931148608	GeneID:75368,Genbank:NM_001204904.1,MGI:MGI:1922618	RIKEN cDNA 4930558K02 gene		GO:0003674,GO:0005575,GO:0008150	molecular_function|cellular_component|biological_process
4930562C15Rik	338.947539790535	320.434923006706	357.460156574365	1.11554681125342	0.157751054098579	0.700410678246752	0.876198328397625	3.69887595697035	3.76565445737753	3.57416686534966	2.81326973442265	5.79540653514671	2.26721439376949	3.92238245259138	3.16447180204927	5.15203191860213	7.78613057298071	GeneID:78809,Genbank:NM_030192.1,MGI:MGI:1926059	RIKEN cDNA 4930562C15 gene		GO:0003674,GO:0005575,GO:0008150	molecular_function|cellular_component|biological_process
4930563D23Rik	0	0	0					0	0	0	0	0	0	0	0	0	0	GeneID:75328,Genbank:NM_029252.2,MGI:MGI:1922578	RIKEN cDNA 4930563D23 gene		GO:0003674,GO:0005575,GO:0008150	molecular_function|cellular_component|biological_process
4930563E22Rik	16.1372172503971	21.4836744228395	10.7907600779547	0.502277211317394	-0.993444274516684	0.0641575654873736	0.16413531280054	0.276246361540641	0.345954791916474	0.32942872988163	0.324121645106313	0.423867064146188	0.181813736448284	0.185582085554995	0.182588529654511	0.212494235610055	0.113800961299093	GeneID:75304,Genbank:NM_001163728.1,MGI:MGI:1922554	RIKEN cDNA 4930563E22 gene		GO:0003674,GO:0005575,GO:0008150	molecular_function|cellular_component|biological_process
4930563M21Rik	0	0	0					0	0	0	0	0	0	0	0	0	0	GeneID:75258,Genbank:XM_017313674.1,MGI:MGI:1922508	RIKEN cDNA 4930563M21 gene		GO:0003674,GO:0005575,GO:0008150	molecular_function|cellular_component|biological_process
4930564C03Rik	0	0	0					0	0	0	0	0	0	0	0	0	0	GeneID:75341,Genbank:NM_029257.1,MGI:MGI:1922591	RIKEN cDNA 4930564C03 gene		GO:0003674,GO:0005575,GO:0008150	molecular_function|cellular_component|biological_process
4930564D02Rik	0.102195612614463	0	0.204391225228926	Inf	Inf	0.998443371066471	1	0	0	0	0	0	0	0.0537959094797181	0	0	0	GeneID:75269,Genbank:XM_017319782.1,MGI:MGI:1922519	RIKEN cDNA 4930564D02 gene		GO:0003674,GO:0005575,GO:0008150	molecular_function|cellular_component|biological_process
4930567H17Rik	0	0	0					0	0	0	0	0	0	0	0	0	0	GeneID:619303,Genbank:NM_001033807.2,MGI:MGI:3588249	RIKEN cDNA 4930567H17 gene		GO:0003674,GO:0005575,GO:0008150	molecular_function|cellular_component|biological_process
4930568D16Rik	0	0	0					0	0	0	0	0	0	0	0	0	0	GeneID:75859,Genbank:NM_029463.1,MGI:MGI:1923109	RIKEN cDNA 4930568D16 gene		GO:0016020,GO:0016021,GO:0016740,GO:0016757,GO:0016758,GO:0030259,GO:0031982,GO:0046872,GO:0047276,GO:0005794,GO:0005975,GO:0009247	membrane|integral component of membrane|transferase activity|transferase activity, transferring glycosyl groups|transferase activity, transferring hexosyl groups|lipid glycosylation|vesicle|metal ion binding|N-acetyllactosaminide 3-alpha-galactosyltransferase activity|Golgi apparatus|carbohydrate metabolic process|glycolipid biosynthetic process
4930571K23Rik	0	0	0					0	0	0	0	0	0	0	0	0	0	GeneID:75861,Genbank:NM_001145759.1,MGI:MGI:1923111	RIKEN cDNA 4930571K23 gene		GO:0003674,GO:0005575,GO:0008150	molecular_function|cellular_component|biological_process
4930578C19Rik	207.302837693671	318.281088479085	96.324586908257	0.302639994630365	-1.72432543898467	1.15308971729795e-21	1.30549809732342e-19	2.31112170652561	2.4816126814184	2.61636358722085	2.69122379589339	2.88861237936443	0.767171428121602	0.678662530519196	0.736198894657872	1.15850186333909	0.687507826727439	GeneID:75905,Genbank:XM_006527709.2,MGI:MGI:1923155	RIKEN cDNA 4930578C19 gene		GO:0009966,GO:0003674,GO:0005575,GO:0005576	regulation of signal transduction|molecular_function|cellular_component|extracellular region
4930578I06Rik	0	0	0					0	0	0	0	0	0	0	0	0	0	GeneID:67750,Genbank:XM_006519472.3,MGI:MGI:1915000	RIKEN cDNA 4930578I06 gene		GO:0003674,GO:0005575,GO:0008150	molecular_function|cellular_component|biological_process
4930579F01Rik	0.19631688435565	0.392633768711301	0	0	-Inf	0.834356206053172	0.960980581074132	0	0.0199684348865688	0	0	0.0192229040069583	0	0	0	0	0	GeneID:67741,Genbank:XM_006501945.3,MGI:MGI:1914991	RIKEN cDNA 4930579F01 gene		GO:0003674,GO:0005575,GO:0008150	molecular_function|cellular_component|biological_process
4930579G24Rik	51.1547955797242	53.6896211397837	48.6199700196648	0.905574839000638	-0.143094220809091	0.655271251218594	0.845502720608174	1.41952145426192	1.29582978900195	1.52352426434978	1.25369265154599	1.65477978478174	0.917282602314465	1.30513791760084	1.3957448055962	1.58258125307176	1.42169502601614	GeneID:75939,Genbank:NM_029482.1,MGI:MGI:1923189	RIKEN cDNA 4930579G24 gene		GO:0008150,GO:0003674,GO:0005575,GO:0005737	biological_process|molecular_function|cellular_component|cytoplasm
4930583I09Rik	0	0	0					0	0	0	0	0	0	0	0	0	0	GeneID:78057,Genbank:XM_128729.5,MGI:MGI:1925307	RIKEN cDNA 4930583I09 gene		GO:0003674,GO:0005575,GO:0008150	molecular_function|cellular_component|biological_process
4930590J08Rik	14.299134799597	17.61930218138	10.978967417814	0.623121580230145	-0.682414413047221	0.229759866232626	0.425184044841453	0.153867551409573	0.113865064903792	0.128442866084144	0.144427035674138	0.236091389293261	0.0644440050432866	0.103368098426984	0.101700705908775	0.126812146203306	0.099607273336124	GeneID:381798,Genbank:XM_006506332.3,MGI:MGI:2685917	RIKEN cDNA 4930590J08 gene		GO:0016020,GO:0016021,GO:0003674,GO:0005737,GO:0008150	membrane|integral component of membrane|molecular_function|cytoplasm|biological_process
4930591A17Rik	0	0	0					0	0	0	0	0	0	0	0	0	0	GeneID:68175,Genbank:NM_026596.2,MGI:MGI:1915425	RIKEN cDNA 4930591A17 gene		GO:0003674,GO:0005575,GO:0008150	molecular_function|cellular_component|biological_process
4930595M18Rik	0	0	0					0	0	0	0	0	0	0	0	0	0	GeneID:245492,Genbank:NM_173435.3,MGI:MGI:3045300	RIKEN cDNA 4930595M18 gene		GO:0003674,GO:0005575,GO:0008150	molecular_function|cellular_component|biological_process
4930596D02Rik	0	0	0					0	0	0	0	0	0	0	0	0	0	GeneID:239036,Genbank:NM_001033766.3,MGI:MGI:3588288	RIKEN cDNA 4930596D02 gene		GO:0003674,GO:0005575,GO:0008150	molecular_function|cellular_component|biological_process
4931406B18Rik	0.81663074585653	0.806750895144345	0.826510596568716	1.0244929401917	0.0349100427332328	1	1	0	0	0.0113450871319942	0.0223246363874681	0.0104267269343356	0.0341532172851918	0	0.011432920029208	0	0	GeneID:74054,Genbank:NM_028737.3,MGI:MGI:1921304	RIKEN cDNA 4931406B18 gene		GO:0003674,GO:0005575,GO:0008150	molecular_function|cellular_component|biological_process
4931406C07Rik	1178.59435305805	1041.15359858417	1316.03510753193	1.26401628858755	0.338015054743714	0.14605556624752	0.306222781407844	17.4187023981705	15.8402707388449	18.2137185581972	18.1482451926113	19.5401698135552	17.7582229823405	27.0707798089486	20.0249722582125	17.5226500081346	32.3830632913667	GeneID:70984,Genbank:NM_001199484.1,MGI:MGI:1918234	RIKEN cDNA 4931406C07 gene		GO:0016604,GO:0016787,GO:0016788,GO:0046872,GO:0005634,GO:0005654,GO:0008270	nuclear body|hydrolase activity|hydrolase activity, acting on ester bonds|metal ion binding|nucleus|nucleoplasm|zinc ion binding
4931406P16Rik	2965.0025754189	3951.86005393339	1978.14509690442	0.500560513253884	-0.998383606457361	2.33012776125455e-20	2.37282507442167e-18	27.0245399372135	32.0759860409097	31.2171397523799	30.603806667551	31.2468036354001	17.7703265309326	13.4500205695845	14.032863795568	19.8274705923974	12.8894581337062	GeneID:233103,Genbank:XM_006539893.3,MGI:MGI:1924311	RIKEN cDNA 4931406P16 gene		GO:0003674,GO:0005575,GO:0008150	molecular_function|cellular_component|biological_process
4931408C20Rik	0	0	0					0	0	0	0	0	0	0	0	0	0	GeneID:210940,Genbank:NM_001033764.3,MGI:MGI:3588222	RIKEN cDNA 4931408C20 gene		GO:0003674,GO:0005575,GO:0008150	molecular_function|cellular_component|biological_process
4931409K22Rik	0.289687471472346	0.193943560882514	0.385431382062177	1.9873378642133	0.990837163774615	0.997421350825928	1	0.0190429503908477	0	0	0	0	0	0	0.0205963840226556	0.0188334243599816	0	GeneID:231045,Genbank:NM_177676.6,MGI:MGI:3045319	RIKEN cDNA 4931409K22 gene		GO:0005575,GO:0008150,GO:0000166,GO:0003674,GO:0005524	cellular_component|biological_process|nucleotide binding|molecular_function|ATP binding
4931414P19Rik	136.177845078898	144.99324177462	127.362448383176	0.878402653974386	-0.187045681630429	0.348723149629478	0.565766596462022	1.15022934761447	1.18632831265306	1.11267630114157	1.08676024253804	1.11964332238773	1.0350337770008	0.890110529035378	0.875752485702108	1.05524918422418	1.21043544537598	GeneID:74359,Genbank:XM_006519619.3,MGI:MGI:1921609	RIKEN cDNA 4931414P19 gene		GO:0005575,GO:0005576,GO:0008150	cellular_component|extracellular region|biological_process
4931417E11Rik	0	0	0					0	0	0	0	0	0	0	0	0	0	GeneID:66740,Genbank:NM_025737.3,MGI:MGI:1913990	RIKEN cDNA 4931417E11 gene		GO:0003674,GO:0005575,GO:0008150	molecular_function|cellular_component|biological_process
4931423N10Rik	8.02137496839758	8.53921111190524	7.50353882488991	0.878715694758804	-0.186531632713485	0.817757392082869	0.958652115434211	0.119740188504124	0.0690136619916872	0.0562244750859942	0.0474160293010251	0.0369094469783296	0.0886589503757971	0.0329078304088473	0.089036767551574	0.037007096733258	0.0475658250705113	GeneID:70981,Genbank:XM_017319257.1,MGI:MGI:1918231	RIKEN cDNA 4931423N10 gene		GO:0003674,GO:0005575,GO:0008150	molecular_function|cellular_component|biological_process
4931428F04Rik	140.039065162887	144.238704936603	135.83942538917	0.941768199103525	-0.0865560872321208	0.653498567657519	0.844221962527374	1.06485129822852	1.32547534060278	1.1936629760766	1.06615204243223	1.21374477543408	1.12134454021688	1.09255936916348	1.21143546980292	1.02973193940923	1.18649898141291	GeneID:74356,Genbank:NM_001166394.1,MGI:MGI:1921606	RIKEN cDNA 4931428F04 gene		GO:0003674,GO:0005575,GO:0008150	molecular_function|cellular_component|biological_process
4931429L15Rik	0	0	0					0	0	0	0	0	0	0	0	0	0	GeneID:74361,Genbank:XM_011242616.1,MGI:MGI:1921611	RIKEN cDNA 4931429L15 gene		GO:0003674,GO:0005575,GO:0008150	molecular_function|cellular_component|biological_process
4931431F19Rik	0	0	0					0	0	0	0	0	0	0	0	0	0	GeneID:70980,Genbank:NM_027634.1,MGI:MGI:1918230	RIKEN cDNA 4931431F19 gene		GO:0003674,GO:0005739,GO:0008150	molecular_function|mitochondrion|biological_process
4931440F15Rik	1.51569260427278	1.19571343043128	1.83567177811428	1.53521047049892	0.618436456201268	0.820167365460338	0.960250010970188	0	0.0318250742938657	0.0333352896181381	0	0.0306368702224522	0.0669016392350936	0.0341441355830343	0.0167966845878101	0.0153589624438457	0.0164509374632994	GeneID:216622,Genbank:NM_176829.2,MGI:MGI:2441689	RIKEN cDNA 4931440F15 gene		GO:0008150,GO:0003674,GO:0005575,GO:0005737	biological_process|molecular_function|cellular_component|cytoplasm
4932411N23Rik	0	0	0					0	0	0	0	0	0	0	0	0	0	GeneID:237029,Genbank:NM_177705.3,MGI:MGI:3045322	RIKEN cDNA 4932411N23 gene	MYB	GO:0006357,GO:0006361,GO:0006363,GO:0030154,GO:0043565,GO:0044212,GO:0000981,GO:0001135,GO:0005634	regulation of transcription by RNA polymerase II|transcription initiation from RNA polymerase I promoter|termination of RNA polymerase I transcription|cell differentiation|sequence-specific DNA binding|transcription regulatory region DNA binding|RNA polymerase II transcription factor activity, sequence-specific DNA binding|transcription factor activity, RNA polymerase II transcription factor recr…
4932414N04Rik	0	0	0					0	0	0	0	0	0	0	0	0	0	GeneID:75721,Genbank:XM_006500335.2,MGI:MGI:1922971	RIKEN cDNA 4932414N04 gene		GO:0003674,GO:0005575,GO:0008150	molecular_function|cellular_component|biological_process
4932429P05Rik	0	0	0					0	0	0	0	0	0	0	0	0	0	GeneID:245509,Genbank:NM_001085511.1,MGI:MGI:3588287	RIKEN cDNA 4932429P05 gene		GO:0003674,GO:0005575,GO:0008150	molecular_function|cellular_component|biological_process	mmu04922	Glucagon signaling pathway
4932438A13Rik	1542.08534379942	1781.81992921927	1302.35075837957	0.730910423114538	-0.452233487679754	5.32289910278102e-05	0.000446095654462034	5.37837670955407	6.14864960715808	5.67796536034209	5.32426360562749	6.34077144687762	4.41457342781806	4.32292620628954	4.37218894020838	4.51090495534529	3.96918455343258	GeneID:229227,Genbank:XM_006535446.3,MGI:MGI:2444631	RIKEN cDNA 4932438A13 gene		GO:0006629,GO:0007283,GO:0016020,GO:0016021,GO:0019915,GO:0045444,GO:0051647,GO:0060612,GO:0001558,GO:0003674,GO:0005634	lipid metabolic process|spermatogenesis|membrane|integral component of membrane|lipid storage|fat cell differentiation|nucleus localization|adipose tissue development|regulation of cell growth|molecular_function|nucleus
4932438H23Rik	7.3449632741733	4.92888393884836	9.76104260949824	1.98037582759129	0.985774245027233	0.238134956773971	0.436795972104006	0.0355457756876143	0.036421732815337	0.0152600305103166	0.0300283839551794	0.0631114386168048	0.0918775028757116	0.0547060472100098	0.14609264002647	0.0281237377187645	0.0451848735359416	GeneID:74387,Genbank:XM_017317151.1,MGI:MGI:1921637	RIKEN cDNA 4932438H23 gene		GO:0003674,GO:0005575,GO:0008150	molecular_function|cellular_component|biological_process
4932443I19Rik	67.4192927249836	50.6641299846529	84.1744554653142	1.66142111767857	0.732417797191532	0.178850349752584	0.355943244381494	1.05327957246553	0.686786301946152	0.719376805525884	0.623527234444083	1.08616647904477	0.739057326961311	1.26314011185146	1.24276486645176	0.946991394371957	2.82318947443775	GeneID:403185,Genbank:XM_006508821.3,MGI:MGI:2685952	RIKEN cDNA 4932443I19 gene		GO:0003674,GO:0005575,GO:0008150	molecular_function|cellular_component|biological_process
4933402D24Rik	0	0	0					0	0	0	0	0	0	0	0	0	0	GeneID:74426,Genbank:NM_001256158.1,MGI:MGI:1921676	RIKEN cDNA 4933402D24 gene		GO:0003674,GO:0005575,GO:0008150	molecular_function|cellular_component|biological_process
4933402E13Rik	0.104664828325224	0	0.209329656650447	Inf	Inf	0.998443375340176	1	0	0	0	0	0	0	0	0	0	0.025334134174432	GeneID:74437,Genbank:XM_006528321.2,MGI:MGI:1921687	RIKEN cDNA 4933402E13 gene		GO:0003674,GO:0005575,GO:0008150	molecular_function|cellular_component|biological_process
4933402J07Rik	0.0969717804412571	0.193943560882514	0	0	-Inf	1	1	0.0497015420758196	0	0	0	0	0	0	0	0	0	GeneID:330820,Genbank:NM_177901.3,MGI:MGI:3607717	RIKEN cDNA 4933402J07 gene		GO:0003674,GO:0008150	molecular_function|biological_process
4933402N03Rik	0	0	0					0	0	0	0	0	0	0	0	0	0	GeneID:233918,Genbank:NM_173409.4,MGI:MGI:1914681	RIKEN cDNA 4933402N03 gene		GO:0008150,GO:0000151,GO:0003674,GO:0005634	biological_process|ubiquitin ligase complex|molecular_function|nucleus
4933402N22Rik	0	0	0					0	0	0	0	0	0	0	0	0	0	GeneID:545732,Genbank:NM_001177510.1,MGI:MGI:3703021	RIKEN cDNA 4933402N22 gene		GO:0003674,GO:0005575,GO:0008150	molecular_function|cellular_component|biological_process
4933402P03Rik	0	0	0					0	0	0	0	0	0	0	0	0	0	GeneID:108803,Genbank:XM_006531970.2,MGI:MGI:1918293	RIKEN cDNA 4933402P03 gene		GO:0016020,GO:0016021,GO:0003674,GO:0005575,GO:0008150	membrane|integral component of membrane|molecular_function|cellular_component|biological_process
4933403O08Rik	6.65842175367503	7.3999108122169	5.91693269513315	0.799595136385235	-0.322658398110278	0.713386508330979	0.88725499958086	0.0307627526280031	0.0630416827432939	0.0396199436869981	0.0584725017675154	0.0424815943706534	0.0397572543905548	0.0405812802149762	0.0865078036575961	0.00608485515986822	0.0195524089744103	GeneID:71030,Genbank:XM_011247708.1,MGI:MGI:1918280	RIKEN cDNA 4933403O08 gene		GO:0005938,GO:0007165,GO:0007265,GO:0008150,GO:0019887,GO:0003674,GO:0005575,GO:0005886	cell cortex|signal transduction|Ras protein signal transduction|biological_process|protein kinase regulator activity|molecular_function|cellular_component|plasma membrane
4933405L10Rik	0.58740762130544	0.193943560882514	0.980871681728366	5.05751094424089	2.33842753671831	0.620063817789232	0.817956525594306	0.0418130571904305	0	0	0	0	0.0450320655542139	0.0459654193663052	0.0452239682076401	0.0827059918439982	0	GeneID:71046,Genbank:XM_006531369.2,MGI:MGI:1918296	RIKEN cDNA 4933405L10 gene		GO:0003674,GO:0005575,GO:0008150	molecular_function|cellular_component|biological_process
4933405O20Rik	0	0	0					0	0	0	0	0	0	0	0	0	0	GeneID:243996,Genbank:NM_172901.2,MGI:MGI:2142174	RIKEN cDNA 4933405O20 gene		GO:0005739,GO:0006099,GO:0016616,GO:0046872,GO:0055114,GO:0000166,GO:0004449,GO:0005524	mitochondrion|tricarboxylic acid cycle|oxidoreductase activity, acting on the CH-OH group of donors, NAD or NADP as acceptor|metal ion binding|oxidation-reduction process|nucleotide binding|isocitrate dehydrogenase (NAD+) activity|ATP binding	mmu00020	Citrate cycle (TCA cycle)
4933406M09Rik	0.100693009208002	0.201386018416003	0	0	-Inf	1	1	0	0.0226020158867931	0	0	0	0	0	0	0	0	GeneID:240755,Genbank:NM_173771.4,MGI:MGI:3045320	RIKEN cDNA 4933406M09 gene
4933408B17Rik	53.2329660047105	47.032080913734	59.433851095687	1.26368746483279	0.337639700311961	0.271929433111354	0.478218013193802	0.365504773481999	0.445365543275414	0.540715625480765	0.479847391401903	0.565154124760238	0.553228593185167	0.510397444651851	0.641060952094311	0.51780024891801	0.858082432270657	GeneID:271508,Genbank:XM_011246940.2,MGI:MGI:3045347	RIKEN cDNA 4933408B17 gene		GO:0003674,GO:0005575,GO:0008150	molecular_function|cellular_component|biological_process
4933409G03Rik	0.192201510308658	0.201386018416003	0.183017002201313	0.908787033185463	-0.137985844653578	1	1	0	0.0172794847824405	0	0	0	0	0	0	0.0166783559008792	0	GeneID:227998,Genbank:XM_006499181.3,MGI:MGI:3045336	RIKEN cDNA 4933409G03 gene		GO:0003674,GO:0005575,GO:0008150	molecular_function|cellular_component|biological_process
4933411K16Rik	7.94178253544792	8.5517963689732	7.33176870192264	0.857336679404932	-0.222066227396491	0.818560760633844	0.959225895767144	0.326625337538952	0.29748834614737	0.233703936209388	0.383231623924774	0.357976849066055	0.234513883143144	0.279270270982149	0.31401767503492	0.430708719838552	0.153776928636238	GeneID:66765,Genbank:NM_025752.2,MGI:MGI:1914015	RIKEN cDNA 4933411K16 gene		GO:0003674,GO:0005575,GO:0008150	molecular_function|cellular_component|biological_process
4933412E24Rik	0	0	0					0	0	0	0	0	0	0	0	0	0	GeneID:71088,Genbank:NM_027668.1,MGI:MGI:1918338	RIKEN cDNA 4933412E24 gene		GO:0003674,GO:0005575,GO:0008150	molecular_function|cellular_component|biological_process
4933413G19Rik	2.36962924212746	3.14095395637183	1.5983045278831	0.508859585362828	-0.974660480722881	0.537642913412679	0.750797136726141	0.325927420151048	0.0954169351997401	0.099944815210425	0.0491673539485904	0.183708998366865	0	0.102369871702248	0.100718581209689	0.0920975147273826	0.0986453649356087	GeneID:71149,Genbank:NM_027697.1,MGI:MGI:1918399	RIKEN cDNA 4933413G19 gene		GO:0003674,GO:0005575,GO:0008150	molecular_function|cellular_component|biological_process
4933415F23Rik	0.298784802678049	0.205222946504338	0.39234665885176	1.91180696669057	0.93493686314235	0.997427537116485	1	0	0	0.0306400163418821	0	0	0	0	0	0.0282342745879567	0.0302416447247851	GeneID:66755,Genbank:NM_025746.2,MGI:MGI:1914005	RIKEN cDNA 4933415F23 gene		GO:0045087,GO:0004865,GO:0005575,GO:0035304	innate immune response|protein serine/threonine phosphatase inhibitor activity|cellular_component|regulation of protein dephosphorylation
4933416C03Rik	0	0	0					0	0	0	0	0	0	0	0	0	0	GeneID:619332,Genbank:NM_001161855.1,MGI:MGI:3588269	RIKEN cDNA 4933416C03 gene		GO:0008134,GO:0035035,GO:0044212,GO:0051123,GO:0003713,GO:0005669,GO:0006357	transcription factor binding|histone acetyltransferase binding|transcription regulatory region DNA binding|RNA polymerase II transcriptional preinitiation complex assembly|transcription coactivator activity|transcription factor TFIID complex|regulation of transcription by RNA polymerase II	mmu03022	Basal transcription factors
4933416I08Rik	0	0	0					0	0	0	0	0	0	0	0	0	0	GeneID:71159,Genbank:NM_027700.1,MGI:MGI:1918409	RIKEN cDNA 4933416I08 gene
4933417A18Rik	0	0	0					0	0	0	0	0	0	0	0	0	0	GeneID:66761,Genbank:XM_017315571.1,MGI:MGI:1914011	RIKEN cDNA 4933417A18 gene		GO:0003674,GO:0005575,GO:0008150	molecular_function|cellular_component|biological_process
4933421I07Rik	0	0	0					0	0	0	0	0	0	0	0	0	0	GeneID:71162,Genbank:NM_027702.2,MGI:MGI:1918412	RIKEN cDNA 4933421I07 gene		GO:0003674,GO:0005575,GO:0008150	molecular_function|cellular_component|biological_process
4933425L06Rik	0.0969717804412571	0.193943560882514	0	0	-Inf	1	1	0.0235719413739284	0	0	0	0	0	0	0	0	0	GeneID:66763,Genbank:NM_025751.3,MGI:MGI:1914013	RIKEN cDNA 4933425L06 gene		GO:0003674,GO:0005575,GO:0008150	molecular_function|cellular_component|biological_process	mmu00230,mmu00240,mmu00760	Purine metabolism|Pyrimidine metabolism|Nicotinate and nicotinamide metabolism
4933427D14Rik	369.165903964071	352.000063439755	386.331744488386	1.09753316721918	0.134264538357089	0.346955710251372	0.564015757287257	3.41916810704133	3.7672391822977	3.6365175076989	3.57793334381248	4.28689059466338	3.88204316383906	4.05307556854262	3.99883572558964	4.85842838376119	4.18926104797639	GeneID:74477,Genbank:XM_006534367.2,MGI:MGI:1921727	RIKEN cDNA 4933427D14 gene		GO:0005829,GO:0005856,GO:0007099,GO:0034451,GO:0071539,GO:0003674,GO:0005737,GO:0005813	cytosol|cytoskeleton|centriole replication|centriolar satellite|protein localization to centrosome|molecular_function|cytoplasm|centrosome
4933427G17Rik	7.50610356254478	6.59297774013076	8.41922938495881	1.276999516275	0.352757978550587	0.669864518000957	0.853808800930294	0.0529264512944797	0.0903845361191154	0.170412498939635	0.130407790972597	0.156617976747879	0.0950017205307497	0.116364920089023	0.0572439403266728	0.209376445695285	0.299016623205232	GeneID:74466,Genbank:XM_006508266.2,MGI:MGI:1921716	RIKEN cDNA 4933427G17 gene		GO:0003674,GO:0005575,GO:0008150	molecular_function|cellular_component|biological_process
4933428G20Rik	1.48982376903159	1.81014116175842	1.16950637630476	0.646085731329746	-0.630202481116966	0.833057962772359	0.96089823067157	0.0713609509383347	0	0.0765892899717783	0.150710878629785	0.0351947765292311	0.0768547252125251	0.0392238245259138	0	0.105863669560318	0	GeneID:100141474,Genbank:NM_001289118.1,MGI:MGI:1918475	RIKEN cDNA 4933428G20 gene		GO:0003674,GO:0005575,GO:0008150	molecular_function|cellular_component|biological_process
4933430I17Rik	14.3949540869597	14.9845204334197	13.8053877404996	0.921309947945328	-0.118241504110197	0.872215923834125	0.981465020041264	0.114842668747696	0.141207293953177	0.123256743950215	0.121271082318613	0.0906235022812605	0.0989471315414982	0.100997952024262	0.107649524081671	0.13629489154355	0.113543919525341	GeneID:214106,Genbank:XM_006537739.3,MGI:MGI:3045314	RIKEN cDNA 4933430I17 gene		GO:0003674,GO:0005575,GO:0008150	molecular_function|cellular_component|biological_process
4933434E20Rik	1061.59423483213	1030.60419144261	1092.58427822165	1.06013956404765	0.0842542035671607	0.452704704730936	0.671377541114271	18.7615423845423	17.6050310079232	20.2902797201453	20.2098658353261	18.5592794028085	19.9738836301143	21.8089034936854	21.2046755338331	22.4614521352599	18.1056043540289	GeneID:99650,Genbank:NM_001287087.1,MGI:MGI:1914027	RIKEN cDNA 4933434E20 gene		GO:0003674,GO:0005575,GO:0008150	molecular_function|cellular_component|biological_process
4933436I01Rik	0	0	0					0	0	0	0	0	0	0	0	0	0	GeneID:66780,Genbank:NM_025763.1,MGI:MGI:1914030	RIKEN cDNA 4933436I01 gene		GO:0003674,GO:0005575,GO:0008150	molecular_function|cellular_component|biological_process
4933440N22Rik	16.8145931159728	12.9892506844566	20.6399355474891	1.58900124794632	0.668120257729391	0.205013296125011	0.392292920613762	0.261595628147427	0.365512020245964	0.408380685537078	0.276238660257469	0.281492366066348	0.512245011355698	0.522862020106896	0.617313511773512	0.376316131271476	0.554222695793513	GeneID:74471,Genbank:XM_017321877.1,MGI:MGI:1921721	RIKEN cDNA 4933440N22 gene		GO:0003674,GO:0005575,GO:0008150	molecular_function|cellular_component|biological_process
5031410I06Rik	0	0	0					0	0	0	0	0	0	0	0	0	0	GeneID:381622,Genbank:NM_207657.3,MGI:MGI:3036277	RIKEN cDNA 5031410I06 gene		GO:0003674,GO:0005575,GO:0008150	molecular_function|cellular_component|biological_process
5031414D18Rik	125.45436074839	128.145423179769	122.763298317011	0.95799986664208	-0.0619026397555758	0.809600215189777	0.952858925935037	2.38306638364376	2.09556815711496	3.13027580734603	2.34744449597153	1.80682522737946	2.52822207283595	2.75657465647752	2.13506482434223	2.62067198780395	1.50711071716943	GeneID:271221,Genbank:XM_006519070.2,MGI:MGI:2685590	RIKEN cDNA 5031414D18 gene		GO:0003674,GO:0005575,GO:0008150	molecular_function|cellular_component|biological_process
5031439G07Rik	883.195762570993	1018.63860387242	747.752921269567	0.734070865198841	-0.446008751252189	0.000282348774014719	0.00189633509680925	10.5084389199734	10.9848177787799	10.4216304073532	10.7445520201597	10.395293419313	6.91016687963868	8.3640986311444	8.14175224138818	9.7432654938637	6.77536044084165	GeneID:223739,Genbank:NM_001033273.2,MGI:MGI:2444899	RIKEN cDNA 5031439G07 gene		GO:0003674,GO:0005575,GO:0008150	molecular_function|cellular_component|biological_process
5330417C22Rik	3530.75470217846	3584.27292631672	3477.23647804019	0.970137193657702	-0.0437393119033323	0.836061274489078	0.962021931889752	28.9412612272202	30.8765763324074	29.2983482408742	24.6975784162839	32.1312945827765	23.8023394151872	26.2320370975951	23.7243658552962	19.2875974939571	50.5134455789161	GeneID:229722,Genbank:XM_006501412.2,MGI:MGI:1923930	RIKEN cDNA 5330417C22 gene		GO:0005770,GO:0005794,GO:0005802,GO:0005886,GO:0005887,GO:0006914,GO:0009267,GO:0016020,GO:0016021,GO:0044090,GO:2000786,GO:0000045,GO:0005764,GO:0005768	late endosome|Golgi apparatus|trans-Golgi network|plasma membrane|integral component of plasma membrane|autophagy|cellular response to starvation|membrane|integral component of membrane|positive regulation of vacuole organization|positive regulation of autophagosome assembly|autophagosome assembly|lysosome|endosome
5430401F13Rik	0	0	0					0	0	0	0	0	0	0	0	0	0	GeneID:71392,Genbank:NM_001244628.1,MGI:MGI:1918642	RIKEN cDNA 5430401F13 gene		GO:0008150,GO:0003674,GO:0004252,GO:0005575	biological_process|molecular_function|serine-type endopeptidase activity|cellular_component
5430402E10Rik	0	0	0					0	0	0	0	0	0	0	0	0	0	GeneID:71351,Genbank:NM_027768.3,MGI:MGI:1918601	RIKEN cDNA 5430402E10 gene		GO:0005549,GO:0005575,GO:0008150	odorant binding|cellular_component|biological_process
5430419D17Rik	1.41593294462993	1.80990976311524	1.02195612614463	0.5646447944375	-0.824584509582989	0.737655260609401	0.903384848857039	0.0173649854998509	0.0533787362900185	0	0.0733480198249464	0.0171286053805172	0	0.0954473189027103	0	0	0	GeneID:71395,Genbank:NM_175166.3,MGI:MGI:1918645	RIKEN cDNA 5430419D17 gene		GO:0006952,GO:0008150,GO:0016020,GO:0031012,GO:0042494,GO:0050840,GO:0005044,GO:0005576,GO:0005615	defense response|biological_process|membrane|extracellular matrix|detection of bacterial lipoprotein|extracellular matrix binding|scavenger receptor activity|extracellular region|extracellular space	mmu04970	Salivary secretion
5430427O19Rik	107.1260783318	82.3165477366192	131.93560892698	1.60278355391096	0.680579611529198	0.00201910575933968	0.0100558086833999	1.09908607471989	0.6977363386481	1.23089930311787	0.883071554471394	1.16661257022116	1.7884163177245	1.83861677465221	1.64098398924865	1.91405295410396	1.15161973735683	GeneID:71398,Genbank:XM_011247682.2,MGI:MGI:1918648	RIKEN cDNA 5430427O19 gene		GO:0003674,GO:0005575,GO:0008150	molecular_function|cellular_component|biological_process
5530400C23Rik	0	0	0					0	0	0	0	0	0	0	0	0	0	GeneID:232426,Genbank:NM_027784.1,MGI:MGI:1918650	RIKEN cDNA 5530400C23 gene		GO:0003674,GO:0005575,GO:0008150	molecular_function|cellular_component|biological_process
5730409E04Rik	357.075207795764	404.031315939977	310.119099651552	0.767562036447749	-0.381644737162043	0.00938128188889488	0.0358194399394168	7.5332044136348	6.97068336549219	7.72197096965898	7.99249350877087	6.88609533072801	6.63629111489238	5.97115752524528	5.35477128008978	6.02366133802929	5.13135566981335	GeneID:230757,Genbank:NM_001145950.1,MGI:MGI:3609248	RIKEN cDNA 5730409E04Rik gene		GO:0003674,GO:0005575,GO:0008150	molecular_function|cellular_component|biological_process
5730455P16Rik	362.802916615161	405.655601385468	319.950231844854	0.788723810917691	-0.342407897786082	0.0187236360782575	0.0626113444201941	4.87820795492013	4.9089647705015	4.14632617796347	4.22934222748506	4.65033364056549	3.24393254197104	3.63508624912566	3.90694705037611	3.9287032554151	3.69935998316152	GeneID:70591,Genbank:NM_027472.3,MGI:MGI:1917841	RIKEN cDNA 5730455P16 gene		GO:0003674,GO:0005575,GO:0008150	molecular_function|cellular_component|biological_process
5730507C01Rik	0.101207189930432	0	0.202414379860864	Inf	Inf	0.998443369355701	1	0	0	0	0	0	0	0	0.0191078336832836	0	0	GeneID:236366,Genbank:XM_011243861.1,MGI:MGI:1917882	RIKEN cDNA 5730507C01 gene	zf-C2H2	GO:0003700,GO:0005575,GO:0006355	DNA binding transcription factor activity|cellular_component|regulation of transcription, DNA-templated
5730508B09Rik	318.489735811888	261.640180468019	375.339291155757	1.43456288129887	0.52061120724898	0.000662150000783155	0.00391745219548047	8.88116638315519	7.6050214029068	8.40845768490851	8.60793691924405	9.2921455374821	11.6828291741498	15.2374648333747	10.9092737481447	11.7321777276297	13.1710946649396	GeneID:70617,Genbank:NM_027482.3,MGI:MGI:1917867	RIKEN cDNA 5730508B09 gene		GO:0016020,GO:0016021,GO:0043231,GO:0003674,GO:0005794,GO:0008150	membrane|integral component of membrane|intracellular membrane-bounded organelle|molecular_function|Golgi apparatus|biological_process
5730559C18Rik	114.394943919577	75.0213101262175	153.768577712937	2.04966532114986	1.03538835903053	1.71531986542622e-06	2.08584726530948e-05	0.97323443598592	0.65238555694706	0.663819516839474	0.672334979576074	0.556253757845718	1.02856782289124	1.47983981977016	1.49531958707594	1.73614524274457	1.63797187358197	GeneID:67313,Genbank:NM_028872.3,MGI:MGI:1921579	RIKEN cDNA 5730559C18 gene		GO:0034334,GO:0002376,GO:0043123,GO:0003674,GO:0045087,GO:0005634,GO:0005737,GO:0031398,GO:0032494,GO:0060729,GO:0032495,GO:0070431,GO:0032731,GO:1903409,GO:0032733,GO:0032755,GO:0000187,GO:0032874,GO:0002221,GO:0002367	adherens junction maintenance|immune system process|positive regulation of I-kappaB kinase/NF-kappaB signaling|molecular_function|innate immune response|nucleus|cytoplasm|positive regulation of protein ubiquitination|response to peptidoglycan|intestinal epithelial structure maintenance|response to muramyl dipeptide|nucleotide-binding oligomerization domain containing 2 signaling pathway|positive …
5830411N06Rik	39.8482957263825	36.1871932292665	43.5093982234985	1.20234244053806	0.265847850213583	0.464738615154524	0.684158898161578	0.346353389261332	0.547542412890062	0.254900128166098	0.303042383192675	0.390444192714319	0.426305891116576	0.489534400102028	0.588668546852271	0.313181739454424	0.450758247948272	GeneID:244234,Genbank:XM_006536189.1,MGI:MGI:2443685	RIKEN cDNA 5830411N06 gene		GO:0009897,GO:0032620,GO:0002365,GO:0003674	external side of plasma membrane|interleukin-17 production|gamma-delta T cell lineage commitment|molecular_function
5830473C10Rik	1.11428524212887	0.985743836980667	1.24282664727708	1.26080082943644	0.33434038900547	0.994961297600758	1	0.0324575024216811	0.0166286775036891	0.0174177686258832	0	0.0160078380319675	0.0174781333271382	0.0178403925788149	0.017552615812477	0	0.0515739252360444	GeneID:622307,Genbank:XM_006535174.3,MGI:MGI:1923342	RIKEN cDNA 5830473C10 gene		GO:0003674,GO:0005575,GO:0008150	molecular_function|cellular_component|biological_process
6030419C18Rik	108.867680403047	119.645520456215	98.0898403498795	0.819837132020133	-0.286590760967199	0.200438486033566	0.386465186124768	3.73193752891046	3.06886557924325	2.29606742376825	2.81129689449668	2.74326746930157	2.99523236583877	2.50856437360683	2.49380902198577	3.03263036573561	1.3093684905338	GeneID:319477,Genbank:NM_176921.3,MGI:MGI:2442108	RIKEN cDNA 6030419C18 gene		GO:0003674,GO:0005575,GO:0008150	molecular_function|cellular_component|biological_process
6030458C11Rik	607.38889509794	613.999915188343	600.777875007537	0.978465729630026	-0.0314067729659305	0.846143802367535	0.967476428901984	4.61004373318445	4.90159507081963	5.17655488636688	5.33489835857645	4.96775828001093	4.59087960340305	5.05050129957563	4.88365495028108	5.77722090520908	4.72459379428441	GeneID:77877,Genbank:NM_029998.3,MGI:MGI:1925127	RIKEN cDNA 6030458C11 gene		GO:0003674,GO:0005575,GO:0008150	molecular_function|cellular_component|biological_process
6030468B19Rik	1.42385962520648	1.41105750170355	1.4366617487094	1.01814543133426	0.0259436499000685	1	1	0.0412365592405219	0	0.0885156027654373	0.130634429469248	0.040675228348868	0	0.135995012042402	0.0892008845750046	0	0.0873647514271571	GeneID:77727,Genbank:XM_006534500.3,MGI:MGI:1924977	RIKEN cDNA 6030468B19 gene		GO:0008150,GO:0003674,GO:0005575,GO:0005576	biological_process|molecular_function|cellular_component|extracellular region
6030498E09Rik	0.102195612614463	0	0.204391225228926	Inf	Inf	0.998443371066471	1	0	0	0	0	0	0	0.047207727997827	0	0	0	GeneID:77883,Genbank:NM_183126.2,MGI:MGI:1925133	RIKEN cDNA 6030498E09 gene		GO:0003674,GO:0005575,GO:0008150	molecular_function|cellular_component|biological_process
6330403K07Rik	46.6654718165671	56.3528362385042	36.97810739463	0.656188931434191	-0.607816836141788	0.0492972718845069	0.134660673147129	1.87724403946824	1.59748728681718	1.67329385866065	2.15031791787177	1.94584387131262	0.959481707127582	1.39909762076163	1.13563666848322	0.786690285374702	1.88747226424979	GeneID:103712,Genbank:NM_134022.2,MGI:MGI:1918001	RIKEN cDNA 6330403K07 gene		GO:0003674,GO:0005575,GO:0008150	molecular_function|cellular_component|biological_process
6330408A02Rik	156.988960023949	188.732111770368	125.245808277529	0.663616843486164	-0.591577590592419	0.00173967167231534	0.00888390389861417	3.06860617382725	2.84848202309161	2.8043075847151	3.03183503039787	3.02683490407504	1.93055303921214	1.82026906019945	2.13594409747946	1.80287695397016	2.31726715646767	GeneID:321008,Genbank:NM_177312.4,MGI:MGI:2447816	RIKEN cDNA 6330408A02 gene		GO:0007275,GO:0002244,GO:0005634,GO:0006511	multicellular organism development|hematopoietic progenitor cell differentiation|nucleus|ubiquitin-dependent protein catabolic process
6330409D20Rik	1.79812409262472	1.80369127041485	1.79255691483459	0.993826906099232	-0.00893349406346504	1	1	0.0454376028092614	0.0465573249500072	0.0975332781141949	0.143943030862898	0.0896381707849048	0.0978712988631352	0.0998998211786008	0	0.134812984024533	0.0962651818674573	GeneID:70730,Genbank:NM_027529.1,MGI:MGI:1917980	RIKEN cDNA 6330409D20 gene		GO:0003674,GO:0005575,GO:0008150	molecular_function|cellular_component|biological_process
6330416G13Rik	496.612001077619	431.868215532045	561.355786623193	1.29983121339834	0.378324297559451	0.00479563061067692	0.0206738037726846	4.61394660596757	4.19773618550049	5.18054600995784	4.20830972300783	4.39109938717067	5.62442774883744	6.97838306109721	5.6154927830736	6.33830745951484	5.48916008959402	GeneID:230279,Genbank:XM_006537868.3,MGI:MGI:1913920	RIKEN cDNA 6330416G13 gene		GO:0016020,GO:0016021,GO:0003674,GO:0005575,GO:0008150	membrane|integral component of membrane|molecular_function|cellular_component|biological_process
6430531B16Rik	115.929978563419	79.947960492477	151.911996634361	1.90013598469039	0.926102669828983	0.000518119035046679	0.00317561323834259	3.54305583457303	2.43272056770027	3.05779438949826	2.93139155093493	3.09850564917907	4.48457259726103	4.81844396115751	4.93824940198369	6.50240211739021	8.39633629906666	GeneID:381933,Genbank:NM_001033465.2,MGI:MGI:2685939	RIKEN cDNA 6430531B16 gene		GO:0008150,GO:0031514,GO:0060285,GO:0003674,GO:0005575,GO:0005737	biological_process|motile cilium|cilium-dependent cell motility|molecular_function|cellular_component|cytoplasm
6430548M08Rik	1608.76288150468	2227.71694081892	989.808822190452	0.444315345479482	-1.17034412579955	6.29606301605673e-25	1.11421977336584e-22	16.5434920962639	19.881411412049	18.1499470377151	19.1228486112158	18.0202508781384	9.50647067460898	7.18322876019347	8.6398028814596	9.57513190351531	6.8118770228041	GeneID:234797,Genbank:NM_172286.4,MGI:MGI:2443793	RIKEN cDNA 6430548M08 gene		GO:0003674,GO:0005575,GO:0008150	molecular_function|cellular_component|biological_process
6430550D23Rik	21.7750041936845	22.2197396087655	21.3302687786036	0.95996934051329	-0.0589397650908298	0.928290712671629	1	0.317361653524214	0.393641876556615	0.340613506239471	0.317488012225195	0.543703799700095	0.269837344188194	0.4957741946894	0.397447962381993	0.479064404794145	0.247715233103743	GeneID:320095,Genbank:NM_001145352.1,MGI:MGI:2443361	RIKEN cDNA 6430550D23 gene		GO:0009311,GO:0018279,GO:0047288,GO:0097503,GO:0000139,GO:0003836,GO:0008373	oligosaccharide metabolic process|protein N-linked glycosylation via asparagine|monosialoganglioside sialyltransferase activity|sialylation|Golgi membrane|beta-galactoside (CMP) alpha-2,3-sialyltransferase activity|sialyltransferase activity
6430571L13Rik	10.9122945834131	8.82158652268029	13.0030026441459	1.47399819870442	0.55973476139242	0.402559371440163	0.620694655947496	0.139464240911028	0.163315506642815	0.277981308136206	0.189348258074744	0.13756578992127	0.21457285154359	0.438040360105229	0.387877043937628	0.118225493043458	0.211051603663175	GeneID:235599,Genbank:NM_175486.3,MGI:MGI:2445137	RIKEN cDNA 6430571L13 gene		GO:0016020,GO:0016021,GO:0003674,GO:0005575,GO:0008150	membrane|integral component of membrane|molecular_function|cellular_component|biological_process
6430573F11Rik	43.7660569778607	34.092127850175	53.4399861055464	1.56751688660795	0.648480985033258	0.0538030198803526	0.143464225625961	0.352729573483266	0.290900564877989	0.249303970529964	0.24528769269378	0.373386207848187	0.361353752426911	0.520163662811928	0.390808545566936	0.391391062587638	0.74730123162387	GeneID:319582,Genbank:XM_006509136.3,MGI:MGI:2442328	RIKEN cDNA 6430573F11 gene		GO:0005737,GO:0008033,GO:0008152,GO:0008168,GO:0008175,GO:0008198,GO:0016300,GO:0016706,GO:0016740,GO:0032259,GO:0000049,GO:0002098,GO:0005634	cytoplasm|tRNA processing|metabolic process|methyltransferase activity|tRNA methyltransferase activity|ferrous iron binding|tRNA (uracil) methyltransferase activity|oxidoreductase activity, acting on paired donors, with incorporation or reduction of molecular oxygen, 2-oxoglutarate as one donor, and incorporation of one atom each of oxygen into both donors|transferase activity|methylation|tRNA bi…
6430590A07Rik	3.0185068703016	4.60726726868338	1.42974647191982	0.310324187536964	-1.68815194594313	0.209270791899174	0.398016276579523	0.183224063220049	0.140804450321779	0.393296353909132	0.193480182024724	0.180729933528484	0	0.151064729593046	0.148627960379704	0	0.0485228551845426	GeneID:619719,Genbank:XM_006500806.1,MGI:MGI:3648839	RIKEN cDNA 6430590A07 gene		GO:0003674,GO:0005575,GO:0008150	molecular_function|cellular_component|biological_process
6430628N08Rik	0	0	0					0	0	0	0	0	0	0	0	0	0	GeneID:76237,Genbank:XM_017320502.1,MGI:MGI:1923487	RIKEN cDNA 6430628N08 gene		GO:0003674,GO:0005575,GO:0008150	molecular_function|cellular_component|biological_process
6720489N17Rik	83.0285048874799	76.5780567252222	89.4789530497376	1.16846727216919	0.224617325956039	0.361828009219871	0.579917431817445	1.07932855660732	1.20801205419762	1.55048289096199	1.29755569493067	1.4249746636876	1.37702232592167	1.53334154008879	1.77800202113277	1.54370112536518	1.60068373683561	GeneID:211378,Genbank:XM_017315473.1,MGI:MGI:2443901	RIKEN cDNA 6720489N17 gene		GO:0003674,GO:0005575,GO:0008150	molecular_function|cellular_component|biological_process
6820408C15Rik	355.769246816763	229.763224266115	481.775269367411	2.09683369001391	1.06821243887508	0.00014487138722233	0.00106781870048065	2.74775223048272	1.88082312268139	3.16662363355077	2.31886962343585	3.24353189674707	4.1114724675571	6.07838968442275	4.54311070033287	5.62437380637458	8.14764832803041	GeneID:228778,Genbank:NM_001289738.1,MGI:MGI:3045333	RIKEN cDNA 6820408C15 gene		GO:0003674,GO:0005575,GO:0008150	molecular_function|cellular_component|biological_process
7420426K07Rik	0	0	0					0	0	0	0	0	0	0	0	0	0	GeneID:546157,Genbank:NM_001033983.3,MGI:MGI:3588253	RIKEN cDNA 7420426K07 gene		GO:0003674,GO:0005575,GO:0008150	molecular_function|cellular_component|biological_process
7420461P10Rik	0.104664828325224	0	0.209329656650447	Inf	Inf	0.998443375340176	1	0	0	0	0	0	0	0	0	0	0.0500096279060746	GeneID:100038657,Genbank:NM_001177581.1,MGI:MGI:3642786	RIKEN cDNA 7420461P10 gene		GO:0003674,GO:0005575,GO:0008150	molecular_function|cellular_component|biological_process
7530416G11Rik	0	0	0					0	0	0	0	0	0	0	0	0	0	GeneID:328577,Genbank:NM_001256072.1,MGI:MGI:3036279	RIKEN cDNA 7530416G11 gene		GO:0003674,GO:0005575,GO:0008150	molecular_function|cellular_component|biological_process
8030411F24Rik	0	0	0					0	0	0	0	0	0	0	0	0	0	GeneID:78609,Genbank:NM_030135.2,MGI:MGI:1925859	RIKEN cDNA 8030411F24 gene		GO:0005615,GO:0010466,GO:0030414,GO:2000117,GO:0002020,GO:0004869,GO:0005576	extracellular space|negative regulation of peptidase activity|peptidase inhibitor activity|negative regulation of cysteine-type endopeptidase activity|protease binding|cysteine-type endopeptidase inhibitor activity|extracellular region
8030423J24Rik	0	0	0					0	0	0	0	0	0	0	0	0	0	GeneID:77166,Genbank:XM_011244587.2,MGI:MGI:1924416	RIKEN cDNA 8030423J24 gene		GO:0003674,GO:0005575,GO:0008150	molecular_function|cellular_component|biological_process
8030462N17Rik	635.611669423215	658.645165591445	612.578173254985	0.930057951165416	-0.104607482694437	0.426515431643866	0.645135116422238	4.61710901325889	5.13598015822428	4.88719322030761	4.51026160228766	4.81887935788319	4.4099160225043	4.4004262179013	4.77231544540495	4.99919939148349	4.2328476809554	GeneID:212163,Genbank:XM_006526426.1,MGI:MGI:2444951	RIKEN cDNA 8030462N17 gene		GO:0003674,GO:0005575,GO:0008150	molecular_function|cellular_component|biological_process
8030474K03Rik	0.410602873961364	0	0.821205747922728	Inf	Inf	0.532750620365015	0.74768850539063	0	0	0	0	0	0.0232423564150782	0.0711722622446016	0	0	0	GeneID:382231,Genbank:XM_017318680.1,MGI:MGI:2685988	RIKEN cDNA 8030474K03 gene		GO:0003674,GO:0005575,GO:0008150	molecular_function|cellular_component|biological_process
8430408G22Rik	1279.47527246606	802.823839604913	1756.1267053272	2.18743716702711	1.12924157688997	9.53009035873588e-15	4.83884365066957e-13	30.9237560458575	33.3867985926234	36.3384777562569	28.455690096643	30.7312931960535	76.5461683715523	71.4695609072402	60.2118162346143	64.6797279511843	83.4283623993002	GeneID:213393,Genbank:NM_145980.2,MGI:MGI:1918730	RIKEN cDNA 8430408G22 gene		GO:0005739,GO:0005777,GO:0006914,GO:0010506,GO:0003674,GO:0005737	mitochondrion|peroxisome|autophagy|regulation of autophagy|molecular_function|cytoplasm
9030025P20Rik	206.334678387753	193.001126207038	219.668230568468	1.13817071892536	0.186716969660881	0.28177093726921	0.489807423664235	2.3612079354596	2.40473235168183	4.03936830131906	2.68982651030431	2.76664820844757	3.17488102816447	3.33507385006433	3.48248739139047	3.02871995800909	3.53207600235808	GeneID:100041574,Genbank:XM_011246223.2,MGI:MGI:3583895	RIKEN cDNA 9030025P20 gene		GO:0003674,GO:0005575,GO:0008150	molecular_function|cellular_component|biological_process
9030617O03Rik	294.676280342747	292.75155391225	296.601006773244	1.01314921410169	0.0188466663320473	0.879615698892144	0.98576044171688	4.54356692942482	4.44862173966993	4.38107034232183	3.91447457632574	4.48171781973293	3.51078925598492	4.82035766939741	4.36818629654959	5.47788179512112	4.41578630202821	GeneID:217830,Genbank:XM_006515735.2,MGI:MGI:2444813	RIKEN cDNA 9030617O03 gene		GO:0016829,GO:0047820,GO:0005739,GO:0005759,GO:0006536	lyase activity|D-glutamate cyclase activity|mitochondrion|mitochondrial matrix|glutamate metabolic process
9030624G23Rik	1.28745789960794	1.40738626827918	1.1675295309367	0.829572916299835	-0.269559300733502	1	1	0.0224182881585377	0.0229707436591967	0.0721823665408625	0.0236731704196917	0.0221131201737894	0.0482883524814146	0	0.024247065846777	0.0665148717475541	0	GeneID:66808,Genbank:NM_001256489.1,MGI:MGI:1914058	RIKEN cDNA 9030624G23 gene		GO:0003674,GO:0005575,GO:0008150	molecular_function|cellular_component|biological_process
9030624J02Rik	1190.67248704028	1304.81050793403	1076.53446614654	0.825050426556627	-0.27744579623205	0.0187806413464295	0.0627444154073896	19.0510870664461	18.4931662608325	18.8027650873608	18.9704377322105	18.3659184094506	17.2031124338184	14.8193217066682	14.7308994092028	19.1720236409976	13.2032403404776	GeneID:71517,Genbank:XM_006508212.1,MGI:MGI:1918767	RIKEN cDNA 9030624J02 gene		GO:0015031,GO:0016020,GO:0016021,GO:0003674,GO:0005768,GO:0006893	protein transport|membrane|integral component of membrane|molecular_function|endosome|Golgi to plasma membrane transport
9130008F23Rik	58.4154250943196	53.8729511114032	62.9578990772359	1.16863653797332	0.224826301642591	0.434984003148657	0.653228572202481	1.34235600740302	1.37543578382877	1.26377649617629	1.44236383959607	1.11501746854998	2.02905017930242	1.08733019818246	2.08863933206124	1.49062323049266	1.12261075334317	GeneID:71583,Genbank:NM_027834.3,MGI:MGI:1918833	RIKEN cDNA 9130008F23 gene		GO:0003674,GO:0005575,GO:0008150	molecular_function|cellular_component|biological_process
9130011E15Rik	405.933673213791	420.965555729438	390.901790698144	0.928583788810939	-0.106896000291441	0.463603247944815	0.68320478644499	5.80046232226036	5.45254208312526	5.69738893124669	5.85170390096165	5.30005372293711	5.50797090068756	5.32323332851687	5.25136987590626	5.80066592758884	4.81410481498591	GeneID:71617,Genbank:XM_011247345.2,MGI:MGI:1918867	RIKEN cDNA 9130011E15 gene		GO:0016020,GO:0016021,GO:0003674,GO:0005575,GO:0008150	membrane|integral component of membrane|molecular_function|cellular_component|biological_process
9130019O22Rik	138.638090789234	178.367266632173	98.9089149462956	0.554523914694865	-0.850678414720922	2.73588801013011e-05	0.000246880032914117	2.25510173736279	2.4853183663037	2.18110616587372	2.6859220214804	2.44425817141185	1.65208922912045	1.08098149721687	1.24789231303846	1.76348454192793	1.09720710962675	GeneID:78921,Genbank:NM_030226.3,MGI:MGI:1926171	RIKEN cDNA 9130019O22 gene	zf-C2H2	GO:0003700,GO:0005634,GO:0006355	DNA binding transcription factor activity|nucleus|regulation of transcription, DNA-templated
9130023H24Rik	160.716655482988	169.758370200324	151.674940765651	0.893475476859645	-0.162499962597094	0.410485848591772	0.628081595578849	2.28595171307281	2.63325161632212	2.59058300693428	2.54884880955497	2.3668757491349	2.11023201801774	2.37248824136077	2.54921232240195	2.51356004031444	1.83495254093571	GeneID:100043133,Genbank:NM_177001.3,MGI:MGI:2442738	RIKEN cDNA 9130023H24 gene	zf-C2H2	GO:0003700,GO:0005575,GO:0006355	DNA binding transcription factor activity|cellular_component|regulation of transcription, DNA-templated
9130204L05Rik	0	0	0					0	0	0	0	0	0	0	0	0	0	GeneID:229550,Genbank:XM_011240089.2,MGI:MGI:2684973	RIKEN cDNA 9130204L05 gene		GO:0003674,GO:0005575,GO:0008150	molecular_function|cellular_component|biological_process
9130401M01Rik	265.507109846172	232.732621885883	298.281597806461	1.28164928229408	0.358001528791136	0.0226254559206064	0.0725702640367436	10.4486006563931	8.6763078403015	9.46322405409511	9.0236555482119	9.00370572209797	12.089647521256	11.6143272622186	13.1494301692693	14.5208723220436	9.83394060497121	GeneID:75758,Genbank:NM_029418.4,MGI:MGI:1923008	RIKEN cDNA 9130401M01 gene		GO:0003674,GO:0005575,GO:0008150	molecular_function|cellular_component|biological_process
9130409I23Rik	0.198235348399818	0.396470696799635	0	0	-Inf	0.833269778825219	0.96089823067157	0	0	0.0248496671698051	0	0.0228381405073562	0	0	0	0	0	GeneID:619326,Genbank:XM_017321873.1,MGI:MGI:3588271	RIKEN cDNA 9130409I23 gene		GO:0005575,GO:0042284,GO:0046513	cellular_component|sphingolipid delta-4 desaturase activity|ceramide biosynthetic process	mmu00600,mmu04071	Sphingolipid metabolism|Sphingolipid signaling pathway
9230104L09Rik	521.045676458186	665.74362275813	376.347730158242	0.565304296268072	-0.822900433483827	1.15742238045289e-09	2.67395375803488e-08	11.6654277910232	12.8396682270374	13.3715530324399	12.7372737916436	11.2754329274233	9.57311450885269	6.20383203339386	6.70828609827258	8.27388396138086	5.04224733449588	GeneID:77705,Genbank:XM_011239843.2,MGI:MGI:1924955	RIKEN cDNA 9230104L09 gene		GO:2000117,GO:0002020,GO:0004869,GO:0005615	negative regulation of cysteine-type endopeptidase activity|protease binding|cysteine-type endopeptidase inhibitor activity|extracellular space
9230110C19Rik	183.621931111102	158.415442675567	208.828419546636	1.31823271784376	0.398605082972604	0.200502401392347	0.386501456491086	4.89637528898673	4.61934506134925	5.31920039425255	4.28769352296715	5.27146660199273	4.083612417891	6.56417497938076	5.74787872613463	5.63974246674094	10.6582175213634	GeneID:234912,Genbank:NM_199017.2,MGI:MGI:3045346	RIKEN cDNA 9230110C19 gene		GO:0003674,GO:0005575,GO:0008150	molecular_function|cellular_component|biological_process
9230110F15Rik	0	0	0					0	0	0	0	0	0	0	0	0	0	GeneID:77080,Genbank:NM_029863.1,MGI:MGI:1924330	RIKEN cDNA 9230110F15 gene		GO:0003674,GO:0005575,GO:0008150	molecular_function|cellular_component|biological_process
9230112D13Rik	0.507873051269506	0.406526117588358	0.609219984950655	1.49859986503387	0.5836152266533	0.996660963334275	1	0	0.0669635560656274	0	0.0690112474445511	0	0	0.0718431233283125	0.141368497019255	0	0	GeneID:78243,Genbank:NM_030062.1,MGI:MGI:1925493	RIKEN cDNA 9230112D13 gene		GO:0003674,GO:0005575,GO:0008150	molecular_function|cellular_component|biological_process
9230113P08Rik	0	0	0					0	0	0	0	0	0	0	0	0	0	GeneID:77908,Genbank:XM_017313710.1,MGI:MGI:1925158	RIKEN cDNA 9230113P08 gene		GO:0003674,GO:0005575,GO:0008150	molecular_function|cellular_component|biological_process
9330159F19Rik	71.3025418437634	69.871642261215	72.7334414263118	1.04095794906892	0.0579117901598357	0.918260744179864	1	0.67412222604943	0.731366120061649	0.459643258721599	0.510861921887928	0.477196373390019	0.341656476143654	0.584135805118019	1.18373789689404	0.321587110386397	0.613290743347916	GeneID:212448,Genbank:XM_006512646.3,MGI:MGI:3036239	RIKEN cDNA 9330159F19 gene		GO:0003674,GO:0005575,GO:0008150	molecular_function|cellular_component|biological_process
9330182L06Rik	165.216661144	199.111437378805	131.321884909195	0.659539635884194	-0.600468732187942	0.00120493307046201	0.00652510992524705	1.56666644662879	2.17796623940433	1.48149378149524	1.63647690600775	1.82099555776243	1.13093187417165	1.15437205092088	1.10827344873407	1.06366186979117	1.39046589515332	GeneID:231014,Genbank:XM_006503570.1,MGI:MGI:2443264	RIKEN cDNA 9330182L06 gene		GO:0016020,GO:0016021,GO:0003674,GO:0005575,GO:0008150	membrane|integral component of membrane|molecular_function|cellular_component|biological_process
9330182O14Rik	0.681267450977705	0.587718447094932	0.774816454860477	1.31834632499688	0.398729411106787	0.995995146957245	1	0	0	0.0265805499780283	0	0.0488578242125224	0	0.0544509984894566	0	0.0489870852811991	0	GeneID:328531,Genbank:NM_001256056.1,MGI:MGI:3045378	RIKEN cDNA 9330182O14 gene		GO:0003674,GO:0005575,GO:0008150	molecular_function|cellular_component|biological_process
9430007A20Rik	0	0	0					0	0	0	0	0	0	0	0	0	0	GeneID:381572,Genbank:NM_198662.3,MGI:MGI:2685880	RIKEN cDNA 9430007A20 gene		GO:0016020,GO:0016021,GO:0016787,GO:0005575,GO:0008152,GO:0009056	membrane|integral component of membrane|hydrolase activity|cellular_component|metabolic process|catabolic process
9430015G10Rik	300.17833997918	315.415302265117	284.941377693244	0.903384761763212	-0.146587516195018	0.324065179136597	0.537836664417909	6.45797890118697	6.10961535847328	6.01106838397837	5.37108669414268	7.02774677828913	5.47795083837308	5.65431490683602	6.51089588894528	5.44489892802271	5.52931479049337	GeneID:230996,Genbank:NM_177205.1,MGI:MGI:2444364	RIKEN cDNA 9430015G10 gene		GO:0003674,GO:0005575,GO:0008150	molecular_function|cellular_component|biological_process
9430016H08Rik	260.734512097111	225.788940305521	295.680083888702	1.30954192658245	0.38906225006979	0.015006294028618	0.052231187235755	9.97706880100113	8.49289937337098	9.18421193237052	9.03625461444902	7.98655806258607	12.0263144066052	12.8661545166606	12.7416226562495	12.1823117103468	10.081035151095	GeneID:68115,Genbank:NM_001081181.2,MGI:MGI:1915365	RIKEN cDNA 9430016H08 gene		GO:0007007,GO:0032979,GO:0036444,GO:0043022,GO:0051204,GO:0051560,GO:0005739,GO:0005743,GO:0005759	inner mitochondrial membrane organization|protein insertion into mitochondrial membrane from inner side|calcium import into the mitochondrion|ribosome binding|protein insertion into mitochondrial membrane|mitochondrial calcium ion homeostasis|mitochondrion|mitochondrial inner membrane|mitochondrial matrix
9430020K01Rik	6583.37403230893	9317.34137938885	3849.40668522901	0.413144321806689	-1.27528225517089	3.34319893179527e-34	1.45094833639915e-31	65.8553365882767	72.7973586708926	71.6141250289395	67.1481819386904	73.7864259570826	34.0255397175534	23.526257046588	24.9497914220948	38.5274338399845	27.3251916495663	GeneID:240185,Genbank:XM_006525904.3,MGI:MGI:2685174	RIKEN cDNA 9430020K01 gene		GO:0007155,GO:0030054,GO:0032587,GO:0043410,GO:0048471,GO:0090050,GO:1900748,GO:1903589,GO:1903672,GO:0003674,GO:0005911,GO:0005912	cell adhesion|cell junction|ruffle membrane|positive regulation of MAPK cascade|perinuclear region of cytoplasm|positive regulation of cell migration involved in sprouting angiogenesis|positive regulation of vascular endothelial growth factor signaling pathway|positive regulation of blood vessel endothelial cell proliferation involved in sprouting angiogenesis|positive regulation of sprouting ang…
9430038I01Rik	117.316324411256	99.3387091070509	135.293939715462	1.3619458208347	0.445669313065263	0.0380617439936897	0.10973928178255	2.26644913705036	1.84962059002573	2.02349810487568	2.09679854069989	2.03775673573092	2.67854634024718	3.13094315298566	3.0153593697547	2.6779123513039	2.8045636061693	GeneID:77252,Genbank:XM_011241948.2,MGI:MGI:1924502	RIKEN cDNA 9430038I01 gene		GO:0003674,GO:0005575,GO:0008150	molecular_function|cellular_component|biological_process
9430069I07Rik	1.2764263999178	1.38204883911634	1.17080396071926	0.847150930981469	-0.239309067502188	1	1	0.177778592809662	0.0910798017815701	0	0.187729896894618	0.17535858935019	0.0957325029963709	0.0977166957157817	0	0.263733792173868	0.0941614847112628	GeneID:77358,Genbank:NM_001256161.1,MGI:MGI:1924608	RIKEN cDNA 9430069I07 gene		GO:0003674,GO:0005575,GO:0008150	molecular_function|cellular_component|biological_process
9530002B09Rik	0	0	0					0	0	0	0	0	0	0	0	0	0	GeneID:77432,Genbank:NM_023865.3,MGI:MGI:1924682	RIKEN cDNA 9530002B09 gene
9530003J23Rik	6.89455460222122	8.34513520234535	5.44397400209709	0.652353002090019	-0.616275246151506	0.462261901247328	0.68150355353739	0.333681230802713	0.64107030294165	0.0895321888513406	0.3523593142698	0.37028138555159	0.134763720378812	0.275113781539428	0.451126705008124	0.165004899232653	0.176736240376841	GeneID:77397,Genbank:NM_029906.3,MGI:MGI:1924647	RIKEN cDNA 9530003J23 gene		GO:0050829,GO:0050830,GO:0003796,GO:0005615,GO:0016998	defense response to Gram-negative bacterium|defense response to Gram-positive bacterium|lysozyme activity|extracellular space|cell wall macromolecule catabolic process
9530053A07Rik	94.668216996282	77.3246834092778	112.011750583286	1.44858983761253	0.534649159416066	0.281127916746642	0.489054138278677	0.45568948568455	0.374850524777368	0.557960035028561	0.501529353430661	0.671064250787724	0.42856065214129	0.71260905641153	0.701114223603828	0.444328075344681	1.46854831596137	GeneID:319482,Genbank:NM_001164655.1,MGI:MGI:2442118	RIKEN cDNA 9530053A07 gene		GO:0003674,GO:0005575,GO:0008150	molecular_function|cellular_component|biological_process
9530057J20Rik	14.8626073750796	9.5990630698887	20.1261516802705	2.09667876268094	1.06810583950398	0.0544125752686437	0.144556384540475	0.175460927105856	0.119856548970226	0.167392236518074	0.329391107434729	0.173072472771238	0.293951642636096	0.51436150260209	0.358462373768534	0.404904180929513	0.495647569829837	GeneID:78672,Genbank:XM_017313049.1,MGI:MGI:1925922	RIKEN cDNA 9530057J20 gene		GO:0003674,GO:0005575,GO:0008150	molecular_function|cellular_component|biological_process
9530068E07Rik	3760.57088169344	3744.80607588673	3776.33568750014	1.00841955790887	0.012096004095002	0.896406219247833	0.995472923385494	80.8321140356124	78.811681062961	76.3801208022668	82.8321834001387	78.9999330236901	80.2406789808819	80.8162624522119	79.5349364308348	89.0947698957725	80.6268113733817	GeneID:213673,Genbank:NM_153117.2,MGI:MGI:2654705	RIKEN cDNA 9530068E07 gene		GO:0016020,GO:0016021,GO:0003674,GO:0005575,GO:0008150	membrane|integral component of membrane|molecular_function|cellular_component|biological_process
9530077C05Rik	83.8068108508927	54.3828005288852	113.2308211729	2.0821072116865	1.05804435767967	2.13876304876875e-05	0.000198904963535494	0.712321952425215	0.431290218243105	0.625509006933596	0.535653847178403	0.723917182271808	0.999633472170978	1.30510178188006	1.19066423789642	1.23818471508671	1.69206848858346	GeneID:68283,Genbank:XM_006510570.3,MGI:MGI:1915533	RIKEN cDNA 9530077C05 gene		GO:0003674,GO:0005575,GO:0008150	molecular_function|cellular_component|biological_process
9830107B12Rik	10.0496448212609	10.340437690732	9.75885195178981	0.94375617780053	-0.0835139116915365	0.909484331847714	1	0.0823469674090465	0.0468756942766404	0.12766030202692	0.0966182301815022	0.135376704752981	0.128102733899769	0.0804663666718404	0.0692723443194947	0.0633429370682124	0.12600050392531	GeneID:328829,Genbank:XM_017317514.1,MGI:MGI:3608415	RIKEN cDNA 9830107B12 gene		GO:0003674,GO:0005575,GO:0008150	molecular_function|cellular_component|biological_process
9830147E19Rik	328.978129964784	333.173225518864	324.783034410704	0.974817330849158	-0.0367961945566452	0.774107591507337	0.928623440473559	0.958557571907649	1.19936095377374	1.11027546026006	0.888609982339159	1.27628146034402	1.16522991327539	1.0641829694204	0.934103426950837	1.02310070149679	1.21648295417545	GeneID:208111,Genbank:XM_017322076.1,MGI:MGI:3036263	RIKEN cDNA 9830147E19 gene		GO:0006355,GO:0034605,GO:0003700,GO:0005575,GO:0005634	regulation of transcription, DNA-templated|cellular response to heat|DNA binding transcription factor activity|cellular_component|nucleus
9930012K11Rik	314.526153656529	352.089514021335	276.962793291723	0.78662607735299	-0.346250081192051	0.0203782251939002	0.0668804985297825	9.98460435145506	9.02396295919234	8.60038722549407	9.08363150653838	9.77293020466148	7.91330847023979	7.45815545649456	8.75004084974569	6.73508290480672	6.53592597704784	GeneID:268759,Genbank:NM_001112735.1,MGI:MGI:2145726	RIKEN cDNA 9930012K11 gene		GO:0003674,GO:0008150	molecular_function|biological_process
9930021J03Rik	774.918423494004	866.32323754913	683.513609438878	0.788982194882099	-0.341935351866806	0.0055131292361908	0.023283901695386	4.06006653786761	4.97493555726968	4.69680435466625	3.90658365391332	4.41892061342704	3.63854190133321	3.76825347434452	3.76089091895329	3.53178849026152	3.11316492195757	GeneID:240613,Genbank:XM_006527069.3,MGI:MGI:2444398	RIKEN cDNA 9930021J03 gene		GO:0003674,GO:0005575,GO:0008150	molecular_function|cellular_component|biological_process
9930104L06Rik	318.02725381559	337.340261670327	298.714245960853	0.885498352558872	-0.175438471995273	0.251651835960146	0.453904541000617	5.64595226317331	5.43447460908498	5.20825914980922	5.40356589733931	5.35431087103085	5.10905245418992	4.20615224458828	5.24858113986937	5.3838589979819	4.54740346110018	GeneID:194268,Genbank:XM_006502884.3,MGI:MGI:3041172	RIKEN cDNA 9930104L06 gene		GO:0008150,GO:0003674,GO:0005634,GO:0005737	biological_process|molecular_function|nucleus|cytoplasm
9930111J21Rik1	106.661646808285	145.565507573052	67.7577860435193	0.465479681094886	-1.10320990158973	0.000971617878059327	0.00544106011713223	1.56627404289	1.98248875304208	2.2743331415707	1.32037828077317	2.73937080842002	1.06314376871455	1.07070988771877	0.597897619544549	1.62714351026246	0.37645093706465	GeneID:667214,Genbank:NM_001114679.1,MGI:MGI:3041173	RIKEN cDNA 9930111J21 gene 1		GO:0035458,GO:0003924,GO:0005789,GO:0006952	cellular response to interferon-beta|GTPase activity|endoplasmic reticulum membrane|defense response
9930111J21Rik2	12.674211258563	8.9921777867798	16.3562447303462	1.81894143089485	0.863099089598571	0.167413444132771	0.338917398895175	0.105794168838043	0.260163029308655	0.227090591364511	0.178745736202616	0.208708100516664	0.774783902735506	0.372161131581704	0.183078969090272	0.33481643306634	0.156896622881355	GeneID:245240,Genbank:NM_173434.1,MGI:MGI:3711310	RIKEN cDNA 9930111J21 gene 2		GO:0003674,GO:0005575,GO:0008150	molecular_function|cellular_component|biological_process
A130010J15Rik	101.821261796138	104.798679703523	98.8438438887527	0.943178331715473	-0.0843975202144238	0.735388856821856	0.901821049660171	1.22836501881655	1.29565440431101	1.3183625411414	1.66591386003168	0.997824431679052	1.30996166819193	1.21796385489041	1.35461959152321	1.28631128575185	1.1098654962509	GeneID:319266,Genbank:NM_001160360.1,MGI:MGI:2441776	RIKEN cDNA A130010J15 gene		GO:0003674,GO:0005575,GO:0008150	molecular_function|cellular_component|biological_process
A1bg	0	0	0					0	0	0	0	0	0	0	0	0	0	GeneID:117586,Genbank:NM_001081067.1,MGI:MGI:2152878	alpha-1-B glycoprotein		GO:0031012,GO:0003674,GO:0005576,GO:0008150	extracellular matrix|molecular_function|extracellular region|biological_process
A1cf	0.40393305525636	0.399083660054869	0.408782450457852	1.02430264972926	0.0346420500563283	1	1	0.00748486346880075	0	0	0.00790383490532324	0	0	0.0164563373912637	0	0	0	GeneID:69865,Genbank:XM_006527331.1,MGI:MGI:1917115	APOBEC1 complementation factor		GO:0016554,GO:0003729,GO:0016556,GO:0005515,GO:0030895,GO:0005634,GO:0005654,GO:0005720,GO:0005737,GO:0005783,GO:0045293,GO:0006397,GO:0050821,GO:0007566,GO:0010609,GO:0003676,GO:0003723,GO:0003727	cytidine to uridine editing|mRNA binding|mRNA modification|protein binding|apolipoprotein B mRNA editing enzyme complex|nucleus|nucleoplasm|nuclear heterochromatin|cytoplasm|endoplasmic reticulum|mRNA editing complex|mRNA processing|protein stabilization|embryo implantation|mRNA localization resulting in posttranscriptional regulation of gene expression|nucleic acid binding|RNA binding|single-str…
A230046K03Rik	831.789561248545	918.018978690383	745.560143806707	0.812140229247003	-0.300199241156291	0.0148998436802916	0.0519499522961658	6.50923194339067	8.21427087486137	7.13548539306784	7.0205329846739	7.69407473972049	5.57830689498695	6.57775844014849	5.64388522196001	6.9116405213928	5.70787249059223	GeneID:319277,Genbank:NM_001033375.2,MGI:MGI:2441787	RIKEN cDNA A230046K03 gene		GO:0005768,GO:0007032,GO:0015031,GO:0016197,GO:0031083,GO:0071203,GO:0003674,GO:0005654	endosome|endosome organization|protein transport|endosomal transport|BLOC-1 complex|WASH complex|molecular_function|nucleoplasm
A230050P20Rik	993.7076206631	917.148284573332	1070.26695675287	1.16695083527389	0.22274378023919	0.0559207726815881	0.147428962169509	15.2453454694805	14.3495578167865	16.7428314718021	15.571168531966	14.3224892092846	19.1786642928324	18.8675298561458	19.975032570587	19.0621713715425	14.0156460089463	GeneID:319278,Genbank:XM_006510405.3,MGI:MGI:2441788	RIKEN cDNA A230050P20 gene		GO:0005737,GO:0005829,GO:0034340,GO:0034341,GO:0034342,GO:0045071,GO:0051607,GO:0003723,GO:0005634,GO:0005654	cytoplasm|cytosol|response to type I interferon|response to interferon-gamma|response to type III interferon|negative regulation of viral genome replication|defense response to virus|RNA binding|nucleus|nucleoplasm
A230065H16Rik	1.50960267323186	0.787963348009818	2.2312419984539	2.83165708670258	1.50164656582075	0.492318465442716	0.711938198182454	0.0474297365145182	0.0971971019012278	0	0	0.0467841012632036	0.102162297973739	0.156419636052501	0.205195318434665	0.0469078759712229	0.0502428817675768	GeneID:380787,Genbank:XM_006516048.1,MGI:MGI:2685744	RIKEN cDNA A230065H16 gene		GO:0003674,GO:0005575,GO:0008150	molecular_function|cellular_component|biological_process
A2m	11.7906516534893	8.7088923775028	14.8724109294757	1.70772703172849	0.772077388632969	0.324173698594872	0.53789572109452	0.0650916019120672	0.0750326163500597	0.0611280338829004	0.05155136871038	0.112359704233983	0.0525770443724668	0.313056208710186	0.0528010997028232	0.185079307080568	0.0430951906343754	GeneID:232345,Genbank:XM_011241322.1,MGI:MGI:2449119	alpha-2-macroglobulin		GO:0043120,GO:0004867,GO:0048306,GO:0005102,GO:0048403,GO:0005515,GO:0005576,GO:0005615,GO:0007565,GO:0010466,GO:0048406,GO:0019838,GO:0048863,GO:0019899,GO:0019959,GO:0019966,GO:0001869,GO:0030414,GO:0002020,GO:0042803,GO:0004866	tumor necrosis factor binding|serine-type endopeptidase inhibitor activity|calcium-dependent protein binding|signaling receptor binding|brain-derived neurotrophic factor binding|protein binding|extracellular region|extracellular space|female pregnancy|negative regulation of peptidase activity|nerve growth factor binding|growth factor binding|stem cell differentiation|enzyme binding|interleukin-8 …	mmu04610	Complement and coagulation cascades
A330070K13Rik	0	0	0					0	0	0	0	0	0	0	0	0	0	GeneID:381673,Genbank:NM_198665.1,MGI:MGI:2685897	RIKEN cDNA A330070K13 gene		GO:0003674,GO:0005575,GO:0008150	molecular_function|cellular_component|biological_process
A3galt2	22.8572491710956	24.4126907967336	21.3018075454575	0.872571062437233	-0.196655465283137	0.663845201678581	0.851613085804572	0.323989024279291	0.243446946818028	0.254999388340617	0.228083052301872	0.308926113014119	0.30240734591377	0.237442438187881	0.163528639500184	0.267020194568558	0.240243788095091	GeneID:215493,Genbank:NM_001009819.2,MGI:MGI:2685279	alpha 1,3-galactosyltransferase 2 (isoglobotriaosylceramide synthase)		GO:0031982,GO:0005794,GO:0046872,GO:0005975,GO:0047276,GO:0006688,GO:0016020,GO:0016021,GO:0016740,GO:0016757,GO:0016758,GO:0030259,GO:0001962	vesicle|Golgi apparatus|metal ion binding|carbohydrate metabolic process|N-acetyllactosaminide 3-alpha-galactosyltransferase activity|glycosphingolipid biosynthetic process|membrane|integral component of membrane|transferase activity|transferase activity, transferring glycosyl groups|transferase activity, transferring hexosyl groups|lipid glycosylation|alpha-1,3-galactosyltransferase activity	mmu00603	Glycosphingolipid biosynthesis - globo and isoglobo series
A430005L14Rik	319.732119637194	290.659471707847	348.804767566541	1.2000461072782	0.263089837053569	0.0821006139263542	0.1987951634763	13.8456817718811	14.139434146156	13.2200229343363	14.3762118856895	13.7942368664432	20.1979887469392	16.1878652858997	17.3290997156736	17.2197189284816	14.2254162877088	GeneID:97159,Genbank:NM_175287.4,MGI:MGI:2140680	RIKEN cDNA A430005L14 gene		GO:0003674,GO:0005634,GO:0008150	molecular_function|nucleus|biological_process
A430033K04Rik	179.658546944171	184.060582928539	175.256510959804	0.952167531860132	-0.0707126598840957	0.720873126675859	0.893092867059577	2.98232889840179	3.1218944866842	3.11432353800906	2.9620135031908	3.11664587337167	3.02094627717907	2.83545719464437	2.91176971206781	3.47564457291405	2.66398782617483	GeneID:243308,Genbank:NM_183025.2,MGI:MGI:3583896	RIKEN cDNA A430033K04 gene	zf-C2H2	GO:0005634,GO:0043565,GO:0045892,GO:0003674,GO:0003700	nucleus|sequence-specific DNA binding|negative regulation of transcription, DNA-templated|molecular_function|DNA binding transcription factor activity
A430078G23Rik	97.6501425437475	124.447873895006	70.8524111924885	0.569334043040903	-0.81265272735944	0.000460472121456232	0.00286858709155988	1.85076682666156	2.4231463543748	2.70366388891781	2.02674892393947	1.99460791148979	1.66104120466908	1.26218221995673	1.16768377366056	1.38975056601765	0.925810189415895	GeneID:319493,Genbank:NM_001033378.3,MGI:MGI:2442135	RIKEN cDNA A430078G23 gene		GO:0003674,GO:0005575,GO:0008150	molecular_function|cellular_component|biological_process
A430089I19Rik	0	0	0					0	0	0	0	0	0	0	0	0	0	GeneID:331195,Genbank:NM_177913.4,MGI:MGI:2683305	RIKEN cDNA A430089I19 gene
A430105I19Rik	1279.17696430357	1495.16709121075	1063.18683739639	0.711082288826623	-0.491911571874428	2.13668436237804e-05	0.000198813080946538	13.8931289165082	13.9844477092742	14.3461390668403	14.7762158288933	12.952123743327	11.1316244087381	9.18763660600079	11.7973940923201	11.1735012647212	7.66138038481337	GeneID:214239,Genbank:NM_001001982.2,MGI:MGI:2685199	RIKEN cDNA A430105I19 gene		GO:0005575,GO:0008150	cellular_component|biological_process
A4galt	467.491398640117	590.598768003405	344.384029276829	0.583109968957543	-0.778160107330088	4.56771234308212e-05	0.00038906663826963	15.8261364124103	10.2758116779659	14.2007107647673	15.7986576218809	15.1264722296668	9.06355724920124	5.88492622456038	8.47008537428242	12.3458941535515	6.76040496853883	GeneID:239559,Genbank:NM_001004150.3,MGI:MGI:3512453	alpha 1,4-galactosyltransferase		GO:0006629,GO:0007009,GO:0008378,GO:0015643,GO:0016020,GO:0016021,GO:0016740,GO:0016757,GO:0050512,GO:0001576,GO:0005794	lipid metabolic process|plasma membrane organization|galactosyltransferase activity|toxic substance binding|membrane|integral component of membrane|transferase activity|transferase activity, transferring glycosyl groups|lactosylceramide 4-alpha-galactosyltransferase activity|globoside biosynthetic process|Golgi apparatus	mmu00601,mmu00603	Glycosphingolipid biosynthesis - lacto and neolacto series|Glycosphingolipid biosynthesis - globo and isoglobo series
A4gnt	0	0	0					0	0	0	0	0	0	0	0	0	0	GeneID:333424,Genbank:XM_006511246.3,MGI:MGI:2143261	alpha-1,4-N-acetylglucosaminyltransferase		GO:0008375,GO:0009101,GO:0016020,GO:0016021,GO:0016740,GO:0016757,GO:0050680,GO:0005575,GO:0005794,GO:0006493	acetylglucosaminyltransferase activity|glycoprotein biosynthetic process|membrane|integral component of membrane|transferase activity|transferase activity, transferring glycosyl groups|negative regulation of epithelial cell proliferation|cellular_component|Golgi apparatus|protein O-linked glycosylation
A530016L24Rik	80.5172937787672	24.2803849709547	136.75420258658	5.63229136400314	2.4937219679471	0.153005362952053	0.316785751464111	0.433430038076279	0.495354672771372	0.125242322535818	0.61612336652955	0.411086529132412	0.251352748850799	8.50321074640466	1.44242217286532	0.659478597260996	1.3067761720847	GeneID:319942,Genbank:XM_006515980.3,MGI:MGI:2443020	RIKEN cDNA A530016L24 gene		GO:0008150,GO:0016020,GO:0016021,GO:0003674,GO:0005886	biological_process|membrane|integral component of membrane|molecular_function|plasma membrane
A530032D15Rik	32.9950755512362	18.9214258399532	47.0687252625193	2.48758870820042	1.31474797353525	0.000558203160186659	0.00337364960340929	0.411281517035903	0.298503536408489	0.404629969770012	0.271439588027607	0.287358766909546	1.0704487763423	1.20566659816762	0.982337142920791	0.610134394837018	0.39936910131666	GeneID:381287,Genbank:NM_213615.2,MGI:MGI:3037746	RIKEN cDNA A530032D15Rik gene		GO:0005634,GO:0006338,GO:0006355,GO:0008150,GO:0003674,GO:0003682,GO:0005575	nucleus|chromatin remodeling|regulation of transcription, DNA-templated|biological_process|molecular_function|chromatin binding|cellular_component
A530064D06Rik	78.4135719445993	41.1506288502704	115.676515038928	2.81105096740625	1.49110961158295	6.13146028819031e-09	1.24597835153994e-07	0.963372837667518	0.520976466190581	1.80942197558326	1.18684816920955	1.21421979025847	3.48728315651833	3.53014420733224	3.58897411695832	3.51996701288056	2.23945745849081	GeneID:328830,Genbank:NM_001113556.1,MGI:MGI:2443476	RIKEN cDNA A530064D06 gene		GO:0005515,GO:0005575,GO:0008150	protein binding|cellular_component|biological_process
A530099J19Rik	37.3976933442275	49.3418679783755	25.4535187100795	0.51586045994924	-0.954947224906325	0.0178187763321327	0.0600815122053486	1.50135526055895	0.712895416465325	0.825327512569488	0.734695181653118	0.884938880501822	0.492968956733203	0.503186441748534	0.316844625656408	0.16296981900265	0.950363015299703	GeneID:319293,Genbank:NM_175688.4,MGI:MGI:2441809	RIKEN cDNA A530099J19 gene		GO:0003674,GO:0005575,GO:0008150	molecular_function|cellular_component|biological_process
A630001G21Rik	291.70520236539	245.632430192485	337.777974538296	1.37513590641758	0.459574209055738	0.0032311471287701	0.0149296197371917	6.07900175852958	5.44125672429924	6.89935129315172	5.9027852143136	5.19215656492848	8.77949935862274	9.93442628510203	8.8421040836061	7.04868729756857	6.90833870423997	GeneID:319997,Genbank:NM_177055.3,MGI:MGI:2443131	RIKEN cDNA A630001G21 gene		GO:0003674,GO:0005575,GO:0008150	molecular_function|cellular_component|biological_process
A630023A22Rik	7.88854890104591	1.76740584495811	14.0096919571337	7.92669776276864	2.98671996889285	0.000482919522218533	0.00299104894699266	0.114001519155972	0.0389369556196249	0.081569311068598	0	0.112449678372543	0.409260027757281	1.12790481960727	0.45210448336726	0.601318302435288	0.241526319528441	GeneID:105518,Genbank:NM_001251843.1,MGI:MGI:2145657	RIKEN cDNA A630023A22 gene		GO:0003674,GO:0005575,GO:0008150	molecular_function|cellular_component|biological_process
A630033H20Rik	98.432069135747	88.4727963176756	108.391341953818	1.22513751644768	0.292943694666406	0.185078855685994	0.364794267024686	1.55983671520077	1.13723476395584	2.02826062159776	1.09282058563964	1.03559851291764	1.64761567988798	1.91259533750252	1.52486149321714	2.09151010879123	1.41403329312123	GeneID:213438,Genbank:NM_001122596.1,MGI:MGI:2441814	RIKEN cDNA A630033H20 gene		GO:0035025,GO:0051482,GO:0004930,GO:0005623,GO:0005887	positive regulation of Rho protein signal transduction|positive regulation of cytosolic calcium ion concentration involved in phospholipase C-activating G-protein coupled signaling pathway|G-protein coupled receptor activity|cell|integral component of plasma membrane
A630073D07Rik	0	0	0					0	0	0	0	0	0	0	0	0	0	GeneID:381819,Genbank:NM_001142969.1,MGI:MGI:2686534	RIKEN cDNA A630073D07 gene		GO:0003674,GO:0005575,GO:0008150	molecular_function|cellular_component|biological_process
A630076J17Rik	0	0	0					0	0	0	0	0	0	0	0	0	0	GeneID:319929,Genbank:NM_001256174.1,MGI:MGI:2442999	RIKEN cDNA A630076J17 gene		GO:0003674,GO:0005575,GO:0008150	molecular_function|cellular_component|biological_process
A630095E13Rik	0	0	0					0	0	0	0	0	0	0	0	0	0	GeneID:235973,Genbank:NM_001033325.2,MGI:MGI:3055869	RIKEN cDNA A630095E13 gene		GO:0005576,GO:0005615	extracellular region|extracellular space
A630095N17Rik	0.201386018416003	0.402772036832007	0	0	-Inf	0.831500887952812	0.960774252076686	0	0.0819145387092108	0	0	0	0	0	0	0	0	GeneID:381272,Genbank:XM_006496500.3,MGI:MGI:2686470	RIKEN cDNA A630095N17 gene		GO:0003674,GO:0005575,GO:0008150	molecular_function|cellular_component|biological_process
A730017C20Rik	22.3945386490258	21.5405337668041	23.2485435312475	1.07929282453881	0.110086337667591	0.837590603344031	0.962346260374243	0.597902133031502	0.471258675884741	0.493621611079983	0.582803262001202	0.408297611024322	0.371499265359051	0.733118294225865	0.771036954118137	0.386634614065837	0.560284257286917	GeneID:225583,Genbank:XM_006525876.3,MGI:MGI:2442934	RIKEN cDNA A730017C20 gene		GO:0016020,GO:0016021,GO:0003674,GO:0005575,GO:0008150	membrane|integral component of membrane|molecular_function|cellular_component|biological_process
A830005F24Rik	0.985361114427571	0.780520890476329	1.19020133837881	1.52488082369258	0.608696493963212	0.892877908981324	0.992703783160206	0.106036866618485	0.0543249704056914	0	0	0.0522967221628303	0.0571000956349574	0.0582835765896008	0.0573434257982172	0.104870162755268	0.0561630544888867	GeneID:442803,Genbank:XM_001473764.3,MGI:MGI:3045249	RIKEN cDNA A830005F24 gene		GO:0003674,GO:0005575,GO:0008150	molecular_function|cellular_component|biological_process
A830010M20Rik	190.365263690242	170.288862359783	210.441665020701	1.23579230082637	0.30543629037244	0.0864511127768779	0.206939295459402	1.21918853790072	1.23381045871067	1.39736343326618	1.4225346864451	1.33621376254407	1.30494340822111	1.64637300768739	1.68493420448216	1.66724310852839	2.03291802249627	GeneID:231570,Genbank:NM_001007574.2,MGI:MGI:2445097	RIKEN cDNA A830010M20 gene		GO:0003674,GO:0005575,GO:0008150	molecular_function|cellular_component|biological_process
A830018L16Rik	70.6588047786963	57.6460855219855	83.671524035407	1.45146931101672	0.537514068821586	0.251681134549807	0.453904541000617	0.318225024012807	0.292335990524552	0.253210787904431	0.295481631175666	0.47083979931061	0.206816090427036	0.482520340558344	0.451000134442351	0.374412622190505	0.889245332469071	GeneID:320492,Genbank:XM_006495540.2,MGI:MGI:2444149	RIKEN cDNA A830018L16 gene		GO:0003674,GO:0005575,GO:0008150	molecular_function|cellular_component|biological_process
A830021F12Rik	0	0	0					0	0	0	0	0	0	0	0	0	0	GeneID:442838,Genbank:XM_017318024.1,MGI:MGI:3045372	RIKEN cDNA A830021F12 gene
A830080D01Rik	296.515012173728	286.010852682869	307.019171664588	1.07345287349992	0.102258855695651	0.521850018260725	0.738588565327781	3.92600025489931	4.41892878605641	4.70842684584474	4.5069451292495	4.37129624250891	4.46848747826406	5.50928959723807	4.47144545324841	4.3828611951632	5.21432647655829	GeneID:382252,Genbank:XM_006528900.3,MGI:MGI:2685992	RIKEN cDNA A830080D01 gene		GO:0008150,GO:0003674,GO:0005575,GO:0005739	biological_process|molecular_function|cellular_component|mitochondrion
A930009A15Rik	0.101207189930432	0	0.202414379860864	Inf	Inf	0.998443369355701	1	0	0	0	0	0	0	0	0.0546100748167729	0	0	GeneID:77798,Genbank:NM_029982.1,MGI:MGI:1925048	RIKEN cDNA A930009A15 gene		GO:0003674,GO:0005575,GO:0008150	molecular_function|cellular_component|biological_process
A930018P22Rik	0.387421079721177	0.382495500590595	0.39234665885176	1.02575496508052	0.0366861374911865	1	1	0	0	0	0	0.12247266557791	0	0	0	0.0613983431515884	0.0657635766237391	GeneID:68243,Genbank:NM_026634.2,MGI:MGI:1915493	RIKEN cDNA A930018P22 gene		GO:0003674,GO:0008150	molecular_function|biological_process
AA414768	57.1426548141091	55.354639540408	58.9306700878102	1.06460218289005	0.0903144295212761	0.743975629629946	0.907774631237217	1.55367199204418	1.81046345350831	1.4059343148654	1.99450361398165	1.92316573964402	1.27956900949254	2.21030598961186	2.37234803146513	2.22954343022479	1.41992585213485	GeneID:245350,Genbank:NM_001272033.1,MGI:MGI:3035137	expressed sequence AA414768
AA415398	57.8635805230931	55.5380484009376	60.1891126452486	1.08374554702993	0.11602606561224	0.730732828332029	0.898843218818827	1.2784413421116	1.582851494974	1.31493660493716	1.65937887909889	1.78647137018465	2.06529460628734	1.96170489607733	1.55557184305211	1.18535145984903	1.66462115559754	GeneID:433752,Genbank:NM_001004178.1,MGI:MGI:3035485	expressed sequence AA415398
AA467197	32.5741677569818	10.4308866495661	54.7174488643975	5.24571407040202	2.39113917236553	2.32912217048912e-06	2.73551797188632e-05	0.659097671861008	0.144715685052939	0.656859535521849	0.845132183982994	0.232187761824788	3.54919390738397	4.19204624620704	1.88399701629458	2.60738297250412	1.39637994364406	GeneID:433470,Genbank:XM_006499873.3,MGI:MGI:3034182	expressed sequence AA467197		GO:0005739,GO:0005751,GO:0008150,GO:0004129,GO:0005634	mitochondrion|mitochondrial respiratory chain complex IV|biological_process|cytochrome-c oxidase activity|nucleus
AA623943	0	0	0					0	0	0	0	0	0	0	0	0	0	GeneID:544808,Genbank:XM_006534607.3,MGI:MGI:3035046	expressed sequence AA623943
AA792892	0.0956238751476486	0.191247750295297	0	0	-Inf	1	1	0	0	0	0	0.041379997156893	0	0	0	0	0	GeneID:100554,Genbank:NM_178894.4,MGI:MGI:2140789	expressed sequence AA792892		GO:0003674,GO:0005575,GO:0008150	molecular_function|cellular_component|biological_process
AA986860	1674.44505439412	1563.44812495957	1785.44198382868	1.14198991020239	0.191549904146219	0.0834730292414165	0.201404614189157	25.319414323313	30.4957546842327	22.2771732850605	28.8741755451775	31.1846024727754	28.1000089058295	31.7750693875792	33.5074816750761	35.2030631951377	32.9267844432437	GeneID:212439,Genbank:XM_017319617.1,MGI:MGI:2138143	expressed sequence AA986860		GO:0005829,GO:0005886,GO:0008150,GO:0003674,GO:0005737	cytosol|plasma membrane|biological_process|molecular_function|cytoplasm
AB124611	440.971891941401	329.418957774068	552.524826108734	1.67727088277561	0.746115706002872	7.70309480734828e-08	1.23929401719633e-06	11.2258543899996	9.29170819159093	13.4243220430239	10.3683245145906	8.85226551724617	20.0042073050867	19.7656957078233	16.4706470976745	18.4935887691318	16.3634824181378	GeneID:382062,Genbank:XM_011242566.2,MGI:MGI:3043001	cDNA sequence AB124611		GO:0016020,GO:0016021,GO:0003674,GO:0005575,GO:0008150	membrane|integral component of membrane|molecular_function|cellular_component|biological_process
AF067061	1.31235950974002	1.38318995661745	1.24152906286259	0.897583919636537	-0.155881264827945	1	1	0.056494086159515	0	0.0606331878943245	0.119312778915246	0.167175188513848	0.121686648253165	0.0621043888326968	0.0611026059338781	0	0.119689709455205	GeneID:236546,Genbank:NM_199060.2,MGI:MGI:2681166	cDNA sequence AF067061
AF067063	0	0	0					0	0	0	0	0	0	0	0	0	0	GeneID:380878,Genbank:NM_001001449.2,MGI:MGI:2687009	cDNA sequence AF067063
AF366264	0	0	0					0	0	0	0	0	0	0	0	0	0	GeneID:231201,Genbank:NM_153093.3,MGI:MGI:2667157	cDNA sequence AF366264		GO:0016926,GO:0016929,GO:0004175,GO:0005634,GO:0006508	protein desumoylation|SUMO-specific protease activity|endopeptidase activity|nucleus|proteolysis
AF529169	0.885932970566492	0.969072830184409	0.802793110948575	0.828413599002469	-0.271576858262315	1	1	0.00632632543779563	0.00648222553428619	0	0	0.0187206258134208	0.00681336216423095	0	0.00684239708106138	0.00625671805912043	0.00670155148125449	GeneID:209743,Genbank:XM_006510957.3,MGI:MGI:2667167	cDNA sequence AF529169		GO:0016020,GO:0016021,GO:0003674,GO:0005575,GO:0008150	membrane|integral component of membrane|molecular_function|cellular_component|biological_process
AI182371	98.7268515115794	78.9639037445348	118.489799278624	1.50055650315825	0.585497644355351	0.0102634459637942	0.0384784230826905	1.5638787673597	1.41165355174306	1.39871506310599	1.5334597363329	1.67113974603736	2.80712517024877	2.41504434054647	2.33581547400105	2.55937341000365	1.5383042115993	GeneID:98870,Genbank:NM_001243103.1,MGI:MGI:2138853	expressed sequence AI182371		GO:0003674,GO:0005575,GO:0008150	molecular_function|cellular_component|biological_process
AI314180	2032.6095294306	2032.63814506799	2032.5809137932	0.999971843844944	-4.06213171427238e-05	0.999636756105783	1	10.1383828732333	11.045640249629	10.2472212891009	10.4370302196817	11.4820975746416	10.661139698735	11.7273735747671	11.1471714540964	11.4067176252586	9.682459971201	GeneID:230249,Genbank:XM_006537847.3,MGI:MGI:2140220	expressed sequence AI314180		GO:0005768,GO:0005769,GO:0005770,GO:0005771,GO:0005783,GO:0005813,GO:0005856,GO:0030134,GO:0030139,GO:0030433,GO:0031410,GO:0000502,GO:0032947,GO:0005634,GO:0043248,GO:0005737	endosome|early endosome|late endosome|multivesicular body|endoplasmic reticulum|centrosome|cytoskeleton|COPII-coated ER to Golgi transport vesicle|endocytic vesicle|ubiquitin-dependent ERAD pathway|cytoplasmic vesicle|proteasome complex|protein-containing complex scaffold activity|nucleus|proteasome assembly|cytoplasm
AI413582	208.543158499587	181.538971027538	235.547345971635	1.29750292534105	0.375737791277006	0.0265284718499967	0.0822522512130873	11.3283643480952	8.93725318569616	10.5600688121392	10.8392414736288	8.13142914842459	12.4296037677004	13.3303562640893	14.7259836895037	14.8856943312194	10.8171452896754	GeneID:106672,Genbank:XM_011246240.2,MGI:MGI:2146839	expressed sequence AI413582		GO:0008150,GO:0003674,GO:0005575,GO:0005576	biological_process|molecular_function|cellular_component|extracellular region
AI429214	93.2615266778125	78.2685925531801	108.254460802445	1.38311495417387	0.467921067496742	0.0452423928011894	0.125905089462608	2.23207874872203	2.2073020262286	2.22847857498283	1.80887674006269	1.99688586586219	2.79525225696397	2.56786906352652	2.77909249040763	3.23427290616897	3.4092321529354	GeneID:621080,Genbank:NM_001039220.3,MGI:MGI:2142538	expressed sequence AI429214		GO:0003674,GO:0005575,GO:0008150	molecular_function|cellular_component|biological_process
AI464131	322.97955121284	385.591568005367	260.367534420312	0.675241774002404	-0.566523935389293	0.000156159175927799	0.00113676895319965	4.53467856337869	4.91257076463234	4.05382807952476	4.13709060989647	3.86445838071602	2.49434317300548	2.96245073167462	3.92133582142705	2.54744313405575	2.93492007859507	GeneID:329828,Genbank:NM_001085515.2,MGI:MGI:2140300	expressed sequence AI464131		GO:0005783,GO:0005789,GO:0005975,GO:0008152,GO:0016020,GO:0016021,GO:0016787,GO:0016798,GO:0031965,GO:0043568,GO:0048741,GO:0004553,GO:0005515,GO:0051897,GO:0005634	endoplasmic reticulum|endoplasmic reticulum membrane|carbohydrate metabolic process|metabolic process|membrane|integral component of membrane|hydrolase activity|hydrolase activity, acting on glycosyl bonds|nuclear membrane|positive regulation of insulin-like growth factor receptor signaling pathway|skeletal muscle fiber development|hydrolase activity, hydrolyzing O-glycosyl compounds|protein bind…
AI467606	650.175066984268	612.879432027582	687.470701940954	1.12170627045943	0.16569494187381	0.198338772019559	0.383954878544235	15.9076124323655	13.0302917503197	16.8760091814226	13.1621117507632	13.6079848709014	16.3411708907015	16.9069735738674	16.5845989559583	16.2320310494009	17.0699680437469	GeneID:101602,Genbank:XM_006507162.3,MGI:MGI:2141979	expressed sequence AI467606		GO:0016020,GO:0016021,GO:0003674,GO:0005575,GO:0008150	membrane|integral component of membrane|molecular_function|cellular_component|biological_process
AI481877	0.205357837533225	0.201386018416003	0.209329656650447	1.03944483483473	0.0558131938651432	1	1	0	0.00822118456983716	0	0	0	0	0	0	0	0.00849934815446463	GeneID:100155,Genbank:XM_017320490.1,MGI:MGI:2140313	expressed sequence AI481877		GO:0003674,GO:0005575,GO:0008150	molecular_function|cellular_component|biological_process
AI593442	6.84901793698059	4.40090320467792	9.29713266928326	2.11255104620363	1.07898620208835	0.398913928846854	0.6173716331313	0.0386710355518432	0.0316992069480122	0.0498051741145957	0.0326685430555892	0.0228867766447312	0.0249888918682343	0.0425113705121898	0.0501907624038549	0.0152982181445546	0.237595179250141	GeneID:330941,Genbank:NM_001286641.1,MGI:MGI:2143099	expressed sequence AI593442		GO:0016020,GO:0016021,GO:0003674,GO:0005575,GO:0008150	membrane|integral component of membrane|molecular_function|cellular_component|biological_process
AI597479	632.769494589857	687.084216284615	578.454772895098	0.84189792049521	-0.24828277670631	0.0503258701525964	0.136630914677022	10.9131474507735	10.6395540969207	9.69218965299501	10.4523792578774	10.3873967291798	9.1872187428626	8.29435820771077	9.51270538432549	8.93119445393887	8.89623108027624	GeneID:98404,Genbank:NM_133818.1,MGI:MGI:2138299	expressed sequence AI597479		GO:0072669,GO:0003674,GO:0008150,GO:0048598	tRNA-splicing ligase complex|molecular_function|biological_process|embryonic morphogenesis
AI607873	554.17308606859	318.673747386052	789.672424751127	2.47799648144373	1.30917413896872	5.49495025469786e-08	9.08910646484869e-07	5.18851552559147	3.45422322740276	5.24108974759127	4.1165350324237	4.81683489960772	9.9806293219376	15.8607661520885	10.3832750274541	13.7615549168552	8.03864174144577	GeneID:226691,Genbank:XM_011238800.2,MGI:MGI:2138302	expressed sequence AI607873		GO:0003690,GO:0005634,GO:0005730,GO:0005829,GO:0008134,GO:0042802,GO:0000978,GO:0001047,GO:0001078	double-stranded DNA binding|nucleus|nucleolus|cytosol|transcription factor binding|identical protein binding|RNA polymerase II proximal promoter sequence-specific DNA binding|core promoter binding|transcriptional repressor activity, RNA polymerase II proximal promoter sequence-specific DNA binding
AI661453	977.214685059486	973.562535118912	980.866835000061	1.00750265095221	0.0107836347935209	0.915666903870454	1	10.5387517245502	10.9330514367499	9.70588888093768	10.0616807894842	9.458421337419	9.38041551220242	10.4745617651649	9.83567384865686	11.442091272281	11.0996031234641	GeneID:224833,Genbank:NM_145489.2,MGI:MGI:2146908	expressed sequence AI661453		GO:0003674,GO:0005575,GO:0008150	molecular_function|cellular_component|biological_process
AI837181	676.119026916351	756.580042693394	595.658011139308	0.787303361874032	-0.345008456179219	0.00582515340260071	0.0243143797166489	28.5466882974211	25.0378728576715	24.7788150786767	25.3867649574193	24.52479479621	23.1999609137259	19.2700357846343	21.4135781985609	19.9059306217234	19.4050618854768	GeneID:107242,Genbank:NM_001256515.1,MGI:MGI:2147598	expressed sequence AI837181		GO:0005575,GO:0008150	cellular_component|biological_process
AI846148	432.494600116309	438.568219084158	426.420981148461	0.972302512113022	-0.0405228460515226	0.775789983578414	0.930029583733465	6.02944062335265	5.63779371814854	6.36962843314215	6.33839224335713	6.20072820996589	6.43538270075897	5.72166198631466	6.31658952063064	6.25724374986935	5.65669924372845	GeneID:68229,Genbank:XM_011247332.2,MGI:MGI:2147611	expressed sequence AI846148		GO:0006355,GO:0045892,GO:0003674,GO:0005575,GO:0006351	regulation of transcription, DNA-templated|negative regulation of transcription, DNA-templated|molecular_function|cellular_component|transcription, DNA-templated
AI987944	318.795619167427	318.813092128437	318.778146206416	0.999890387431121	-0.000158146177103362	0.986190228945508	1	3.88773347147143	4.41712166393054	4.39965134525788	4.21706284904602	4.81308019986552	4.55731530519005	4.41918355907044	4.53382925173873	5.04814143404012	3.69808517120374	GeneID:233168,Genbank:XM_011250853.2,MGI:MGI:2142079	expressed sequence AI987944	zf-C2H2	GO:0003700,GO:0005575,GO:0006355	DNA binding transcription factor activity|cellular_component|regulation of transcription, DNA-templated
AK010878	62.1853196077532	57.7864213738217	66.5842178416846	1.15224677802679	0.204449733540244	0.480114311939877	0.699897926906596	2.75663914392814	2.69006781165532	2.48898714505962	2.67991697907739	2.41699067730864	3.5814831069348	2.93419186481502	3.17081509278214	2.683033621817	2.96649193830457	GeneID:100233175,Genbank:NM_001142938.1,MGI:MGI:4845848	cDNA sequence AK010878		GO:0000408,GO:0005634	EKC/KEOPS complex|nucleus
AU015228	0	0	0					0	0	0	0	0	0	0	0	0	0	GeneID:99169,Genbank:NM_001033197.2,MGI:MGI:2139152	expressed sequence AU015228
AU018091	13.405840711574	14.9368394290226	11.8748419941255	0.795003658608822	-0.330966595188912	0.639807992538996	0.833744644552532	0.363383916120379	0.178722629911005	0.24960489013101	0.199536808648997	0.129037452540706	0.140889344032395	0.2077247996977	0.12576865715378	0.416887377985528	0.0307949509747526	GeneID:245128,Genbank:XM_006539984.2,MGI:MGI:2142124	expressed sequence AU018091		GO:0097638,GO:1903352,GO:0000064,GO:0015181,GO:0015189	L-arginine import across plasma membrane|L-ornithine transmembrane transport|L-ornithine transmembrane transporter activity|arginine transmembrane transporter activity|L-lysine transmembrane transporter activity
AU019823	543.532578888545	544.614350869412	542.450806907679	0.99602738349021	-0.00574268845499012	0.986039234162936	1	6.95887418918529	6.77256627620819	7.361645329333	6.62409799054843	7.30699499464499	7.29314017676252	7.38946260062331	6.56886734874143	8.09102757787467	6.3543874445865	GeneID:270156,Genbank:NM_212449.2,MGI:MGI:2143205	expressed sequence AU019823		GO:0003674,GO:0005575,GO:0008150	molecular_function|cellular_component|biological_process
AU021092	2102.16905228655	2217.1517356371	1987.18636893601	0.896278922635396	-0.157980325012127	0.229517536084169	0.424859652516172	83.3104348495185	85.4010484260462	84.7683464522602	82.8216627664923	83.0086325651009	88.4203632436957	69.6456360480957	77.1717977541513	53.6956419198437	93.5755910286149	GeneID:239691,Genbank:XM_006522106.1,MGI:MGI:2146559	expressed sequence AU021092		GO:0016020,GO:0042803,GO:0005576,GO:0005829,GO:0008150	membrane|protein homodimerization activity|extracellular region|cytosol|biological_process
AU022252	344.17344731765	383.377916652572	304.968977982727	0.795478729305889	-0.330104740742335	0.0259917346259462	0.0809184182342865	3.16944584232334	3.52122073103772	3.56409756191993	3.47847621946918	3.86396863663594	2.83814770571205	3.12207494902246	2.59025405298405	3.07293815817925	2.69726240708893	GeneID:230696,Genbank:XM_006503016.3,MGI:MGI:2140466	expressed sequence AU022252		GO:0005575,GO:0008150,GO:0042802	cellular_component|biological_process|identical protein binding
AU022751	0	0	0					0	0	0	0	0	0	0	0	0	0	GeneID:102991,Genbank:NM_001033211.3,MGI:MGI:2147968	expressed sequence AU022751		GO:0003674,GO:0005575,GO:0008150	molecular_function|cellular_component|biological_process
AU040320	1131.00926123281	1217.00515087653	1045.01337158908	0.858676210890667	-0.219813871560424	0.0686960951549203	0.17293086900758	12.1103116171917	12.4278372843557	11.4478747022905	10.8994781178347	11.5503414416585	10.2133846765802	10.2304976180795	8.89670958879681	13.3221805491946	8.75305011525195	GeneID:100317,Genbank:NM_001035525.1,MGI:MGI:2140475	expressed sequence AU040320		GO:0008150,GO:0016020,GO:0016021,GO:0031410,GO:0003674,GO:0005794,GO:0005886	biological_process|membrane|integral component of membrane|cytoplasmic vesicle|molecular_function|Golgi apparatus|plasma membrane
AU041133	72.5289673175829	70.7883382339653	74.2695964012004	1.04917841348004	0.0692600300185589	0.744374894835753	0.907954067389327	1.48634782492574	1.16695563801231	1.45022431182325	1.63069857287352	1.3137913448127	1.24735744223062	1.37931159708154	1.39881819962523	2.29089945517772	1.26778393842074	GeneID:216177,Genbank:NM_001163064.1,MGI:MGI:2143755	expressed sequence AU041133	zf-C2H2	GO:0005634,GO:0008150,GO:0043565,GO:0003674,GO:0003700,GO:0005575	nucleus|biological_process|sequence-specific DNA binding|molecular_function|DNA binding transcription factor activity|cellular_component
AV320801	0.803563463184066	0.781662007977447	0.825464918390685	1.0560381724661	0.0786619845374672	1	1	0.0130840652453843	0	0.0140426837634823	0	0.0258119179383192	0	0.0143834148094254	0.0141514012713562	0	0.0277202106303872	GeneID:331531,Genbank:XM_006528574.3,MGI:MGI:3035227	expressed sequence AV320801		GO:0003674,GO:0005575,GO:0008150	molecular_function|cellular_component|biological_process
AW146154	195.24260933386	189.127632719118	201.357585948603	1.06466507856971	0.0903996600480513	0.59839846331026	0.801341575598637	2.75762689696841	3.08523149136609	3.11964950907474	2.67588026590921	2.89652701294881	2.98597843998531	3.39198113149558	3.17604574379261	3.46438936226047	2.82644564544614	GeneID:101835,Genbank:NM_001033530.3,MGI:MGI:2142212	expressed sequence AW146154	zf-C2H2	GO:0003700,GO:0005575,GO:0006355	DNA binding transcription factor activity|cellular_component|regulation of transcription, DNA-templated
AW209491	247.470475510649	263.742698586143	231.198252435155	0.876605319027027	-0.190000662077005	0.258347991377498	0.461637798924521	6.61005941372081	6.74719891952211	7.01342855525059	7.11276378506114	6.69361852181001	6.44223431928519	5.27718459730133	5.73573152093102	7.23331968609734	5.93715390204144	GeneID:105351,Genbank:NM_001104646.1,MGI:MGI:2145422	expressed sequence AW209491		GO:0003674,GO:0005575,GO:0008150	molecular_function|cellular_component|biological_process
AW549877	2119.18639360427	2230.34328166787	2008.02950554067	0.900323067774145	-0.151485310510446	0.153997940786314	0.318260990498346	20.9519275086085	23.8456380178104	23.5066902713835	22.4098687226925	24.2772308575479	20.5292364686742	22.3729717047766	23.4182587848469	19.2773286166804	20.2770941687192	GeneID:106064,Genbank:NM_145930.2,MGI:MGI:2146232	expressed sequence AW549877		GO:0008150,GO:0003674,GO:0005654,GO:0005829	biological_process|molecular_function|nucleoplasm|cytosol
AW551984	45.2816822661865	34.520953936024	56.0424105963491	1.62343169021951	0.699046681048453	0.0304705319876118	0.0919259942188329	0.428407681727518	0.353313263137879	0.493439013689941	0.297914152038685	0.288588488186666	0.472642345249653	0.62027811287897	0.926710299613688	0.496031990541563	0.575573202065722	GeneID:244810,Genbank:NM_178737.5,MGI:MGI:2143322	expressed sequence AW551984		GO:0060923,GO:0003674,GO:0005575,GO:0055007	cardiac muscle cell fate commitment|molecular_function|cellular_component|cardiac muscle cell differentiation
AW554918	317.89419213846	348.871117448223	286.917266828697	0.822416223295639	-0.282059370923042	0.0652223827331801	0.166209199610534	1.80663840527736	1.8919564306647	1.84819642818057	1.74484428053424	1.65931520314254	1.54371472333694	1.51005581304247	1.43725099901242	1.6538607734756	1.38657763449721	GeneID:225289,Genbank:XM_006525833.3,MGI:MGI:2147376	expressed sequence AW554918		GO:0003674,GO:0005575,GO:0008150	molecular_function|cellular_component|biological_process
AY074887	0	0	0					0	0	0	0	0	0	0	0	0	0	GeneID:246735,Genbank:NM_145229.2,MGI:MGI:3575512	cDNA sequence AY074887		GO:0007050,GO:0008285,GO:0097190,GO:0003674,GO:0005615,GO:0005737	cell cycle arrest|negative regulation of cell proliferation|apoptotic signaling pathway|molecular_function|extracellular space|cytoplasm
AY358078	1.01161748962401	0.604306606559207	1.41892837268881	2.34802723863618	1.23144914474157	0.686571893907989	0.866138312835132	0.0348012851085308	0	0.0373510397706311	0.0367493158876528	0	0.0374804871416319	0.0382573237162404	0.0752804179883509	0.034418373060336	0.0737308271797979	GeneID:278676,Genbank:NM_194347.1,MGI:MGI:2682312	cDNA sequence AY358078		GO:0003674,GO:0005575,GO:0008150	molecular_function|cellular_component|biological_process
AY761184	0	0	0					0	0	0	0	0	0	0	0	0	0	GeneID:382000,Genbank:NM_001007582.3,MGI:MGI:3611585	cDNA sequence AY761184		GO:0005615,GO:0008150,GO:0019731,GO:0050829,GO:0050830,GO:0051673,GO:0061844,GO:0071222,GO:0002227,GO:0003674,GO:0005575	extracellular space|biological_process|antibacterial humoral response|defense response to Gram-negative bacterium|defense response to Gram-positive bacterium|membrane disruption in other organism|antimicrobial humoral immune response mediated by antimicrobial peptide|cellular response to lipopolysaccharide|innate immune response in mucosa|molecular_function|cellular_component
AY761185	0	0	0					0	0	0	0	0	0	0	0	0	0	GeneID:100503970,Genbank:NM_001012640.2,MGI:MGI:3630303	cDNA sequence AY761185		GO:0005615,GO:0008150,GO:0019731,GO:0050829,GO:0050830,GO:0051673,GO:0061844,GO:0071222,GO:0002227,GO:0003674,GO:0005575	extracellular space|biological_process|antibacterial humoral response|defense response to Gram-negative bacterium|defense response to Gram-positive bacterium|membrane disruption in other organism|antimicrobial humoral immune response mediated by antimicrobial peptide|cellular response to lipopolysaccharide|innate immune response in mucosa|molecular_function|cellular_component
Aaas	333.323421666059	339.320859009448	327.325984322669	0.964650346808049	-0.0519219860162637	0.764970138176347	0.923435475409169	10.1913340450755	9.89740533236511	9.4956380160495	9.25396746157072	10.1354560877614	9.76977605468691	9.26436064690395	9.99310240218161	11.9621283005381	7.44435720427611	GeneID:223921,Genbank:NM_153416.2,MGI:MGI:2443767	achalasia, adrenocortical insufficiency, alacrimia		GO:0005643,GO:0005654,GO:0005813,GO:0005829,GO:0006913,GO:0007612,GO:0009566,GO:0015031,GO:0031965,GO:0051028,GO:0003674,GO:0005634	nuclear pore|nucleoplasm|centrosome|cytosol|nucleocytoplasmic transport|learning|fertilization|protein transport|nuclear membrane|mRNA transport|molecular_function|nucleus	mmu03013	RNA transport
Aacs	772.812719906691	643.526863222709	902.098576590673	1.4018040708869	0.487284719025486	0.000513810727832539	0.00315238705719674	10.9765534564579	11.6246876162285	10.1641325688595	10.1357578180286	10.2423122115008	12.6327078268492	19.9935812141821	13.1891505843407	16.022181126569	14.49629856402	GeneID:78894,Genbank:NM_030210.1,MGI:MGI:1926144	acetoacetyl-CoA synthetase		GO:0034201,GO:0005524,GO:0042493,GO:0005623,GO:0045471,GO:0005737,GO:0005829,GO:0006629,GO:0006631,GO:0007584,GO:0047760,GO:0008152,GO:0071333,GO:0010243,GO:0014070,GO:0016874,GO:0000166,GO:0030729,GO:0001889,GO:0032024,GO:0003824	response to oleic acid|ATP binding|response to drug|cell|response to ethanol|cytoplasm|cytosol|lipid metabolic process|fatty acid metabolic process|response to nutrient|butyrate-CoA ligase activity|metabolic process|cellular response to glucose stimulus|response to organonitrogen compound|response to organic cyclic compound|ligase activity|nucleotide binding|acetoacetate-CoA ligase activity|liver…	mmu00650,mmu00280	Butanoate metabolism|Valine, leucine and isoleucine degradation
Aadac	4.46648914752937	2.77071326424021	6.16226503081854	2.2240717256278	1.15320331528217	0.276872196329241	0.484108047452221	0.196463205346072	0.0402609324722242	0.0843429197911778	0.124476237662737	0.116273315040543	0.253905680280947	0.0431947062978571	0.637469227285437	0.310882491753638	0.0416231601660296	GeneID:67758,Genbank:NM_023383.1,MGI:MGI:1915008	arylacetamide deacetylase (esterase)		GO:0017171,GO:0005789,GO:0019213,GO:0008152,GO:0009056,GO:0010898,GO:0043231,GO:0016020,GO:0052689,GO:0016021,GO:0016298,GO:0016787,GO:0004806,GO:0005783	serine hydrolase activity|endoplasmic reticulum membrane|deacetylase activity|metabolic process|catabolic process|positive regulation of triglyceride catabolic process|intracellular membrane-bounded organelle|membrane|carboxylic ester hydrolase activity|integral component of membrane|lipase activity|hydrolase activity|triglyceride lipase activity|endoplasmic reticulum
Aadacl2	1.41266524953688	0.193943560882514	2.63138693819124	13.5677973850612	3.76211462555043	0.389875138699817	0.608657749730805	0.0319777846185934	0	0	0	0	0	0	0.449622949324764	0	0	GeneID:639634,Genbank:NM_001128091.1,MGI:MGI:3646333	arylacetamide deacetylase-like 2		GO:0005575,GO:0009056,GO:0016787	cellular_component|catabolic process|hydrolase activity
Aadacl3	0	0	0					0	0	0	0	0	0	0	0	0	0	GeneID:230883,Genbank:NM_001085503.2,MGI:MGI:2685281	arylacetamide deacetylase-like 3		GO:0016020,GO:0016021,GO:0016787,GO:0052689,GO:0005575,GO:0008152,GO:0009056	membrane|integral component of membrane|hydrolase activity|carboxylic ester hydrolase activity|cellular_component|metabolic process|catabolic process
Aadat	0	0	0					0	0	0	0	0	0	0	0	0	0	GeneID:23923,Genbank:XM_006509397.3,MGI:MGI:1345167	aminoadipate aminotransferase		GO:0006103,GO:0006536,GO:0008483,GO:0009058,GO:0016212,GO:0016740,GO:0019441,GO:0030170,GO:0042803,GO:0047536,GO:0070189,GO:0003824,GO:0005739	2-oxoglutarate metabolic process|glutamate metabolic process|transaminase activity|biosynthetic process|kynurenine-oxoglutarate transaminase activity|transferase activity|tryptophan catabolic process to kynurenine|pyridoxal phosphate binding|protein homodimerization activity|2-aminoadipate transaminase activity|kynurenine metabolic process|catalytic activity|mitochondrion	mmu00310,mmu00380	Lysine degradation|Tryptophan metabolism
Aaed1	559.491524407894	803.390658070242	315.592390745547	0.392825566958427	-1.34803926471599	8.79829767925209e-24	1.41925106280891e-21	41.2720684998679	47.7025776655985	41.6572457570267	41.2623360415226	44.6832448311704	18.7036885278012	17.0787069289916	15.0493455355663	19.5553722937809	16.6235707576674	GeneID:66129,Genbank:NM_025370.2,MGI:MGI:1913379	AhpC/TSA antioxidant enzyme domain containing 1		GO:0005575,GO:0016209,GO:0055114	cellular_component|antioxidant activity|oxidation-reduction process
Aagab	640.002153148038	617.761532372107	662.242773923969	1.07200390315833	0.100310158647283	0.440233094075279	0.658129159255654	12.7545851447042	12.1000985695877	12.0322937191432	12.3274778215088	12.2383657929113	13.7157246797685	13.0666691342873	13.0228552153571	13.6829295106282	13.8176886589273	GeneID:66939,Genbank:XM_006511371.2,MGI:MGI:1914189	alpha- and gamma-adaptin binding protein		GO:0008150,GO:0015031,GO:0016607,GO:0003674,GO:0005737,GO:0005829	biological_process|protein transport|nuclear speck|molecular_function|cytoplasm|cytosol
Aak1	160.862768334047	209.923818050697	111.801718617397	0.532582341801712	-0.908923499266782	6.09575718595145e-06	6.52457204847463e-05	0.465449321864478	0.662531306897814	0.440144918803375	0.494160007680049	0.65764894288935	0.284511560688903	0.27934528897482	0.247627464297324	0.413051132902719	0.261186411350119	GeneID:269774,Genbank:XM_006506191.1,MGI:MGI:1098687	AP2 associated kinase 1		GO:0050821,GO:0005634,GO:0071439,GO:0005737,GO:2000369,GO:0006468,GO:0030100,GO:0031252,GO:0032880,GO:0035612,GO:0043195,GO:0045747,GO:0004674,GO:0046777,GO:0005112	protein stabilization|nucleus|clathrin complex|cytoplasm|regulation of clathrin-dependent endocytosis|protein phosphorylation|regulation of endocytosis|cell leading edge|regulation of protein localization|AP-2 adaptor complex binding|terminal bouton|positive regulation of Notch signaling pathway|protein serine/threonine kinase activity|protein autophosphorylation|Notch binding
Aamdc	370.943723203213	357.976103267768	383.911343138658	1.07244964016911	0.100909903590469	0.499613010102146	0.718893743932895	18.8048656643531	17.5927731296518	18.4824581792449	20.1812469260663	19.2545493504391	20.9680159226182	21.1779086743056	22.3285502689026	19.4571040912996	19.4871687756213	GeneID:66273,Genbank:XM_006508115.2,MGI:MGI:1913523	adipogenesis associated Mth938 domain containing		GO:0043066,GO:0045600,GO:0045944,GO:0003674,GO:0005737	negative regulation of apoptotic process|positive regulation of fat cell differentiation|positive regulation of transcription by RNA polymerase II|molecular_function|cytoplasm
Aamp	2844.51093545122	2606.37105393026	3082.65081697218	1.18273674514752	0.242128992752264	0.0236204254180278	0.0750484773435264	64.4976372048601	62.0795458768861	65.0769510278727	66.9170703642399	63.8800142235311	82.95250750434	75.1231568928592	75.183022393299	77.5754882027005	78.6935833945219	GeneID:227290,Genbank:NM_146110.3,MGI:MGI:107809	angio-associated migratory protein		GO:0015630,GO:0030687,GO:0042273,GO:0045171,GO:0051082,GO:0005829,GO:0008201,GO:0009986	microtubule cytoskeleton|preribosome, large subunit precursor|ribosomal large subunit biogenesis|intercellular bridge|unfolded protein binding|cytosol|heparin binding|cell surface
Aanat	0.812661073933838	0.382495500590595	1.24282664727708	3.24925821443151	1.70011039736927	0.656284027754411	0.846201121730736	0	0	0	0	0.036782219695016	0.0200803049922714	0.0204964979645864	0.0201658765458344	0	0.0592523314134679	GeneID:11298,Genbank:XM_017314224.1,MGI:MGI:1328365	arylalkylamine N-acetyltransferase		GO:0030187,GO:0005737,GO:0032868,GO:0005829,GO:0006474,GO:0007623,GO:0008080,GO:0034695,GO:0009416,GO:0046688,GO:0009648,GO:0048471,GO:0010043,GO:0048511,GO:0014070,GO:0004059,GO:0071320,GO:0016740,GO:0071889,GO:0016746,GO:0004060	melatonin biosynthetic process|cytoplasm|response to insulin|cytosol|N-terminal protein amino acid acetylation|circadian rhythm|N-acetyltransferase activity|response to prostaglandin E|response to light stimulus|response to copper ion|photoperiodism|perinuclear region of cytoplasm|response to zinc ion|rhythmic process|response to organic cyclic compound|aralkylamine N-acetyltransferase activity|c…	mmu00380	Tryptophan metabolism
Aar2	652.509040885304	670.87386140353	634.144220367077	0.94525104770126	-0.0812305516136783	0.54943707587318	0.760274509040341	9.23305820227897	9.26021356113478	10.1194125400555	10.5463974219726	9.16248629354741	9.58282354993672	9.39755422226632	8.94381001142041	10.4024142884579	8.40458509251386	GeneID:68295,Genbank:XM_006500097.3,MGI:MGI:1915545	AAR2 splicing factor homolog		GO:0005681,GO:0006397,GO:0008380,GO:0000244,GO:0003674,GO:0005575	spliceosomal complex|mRNA processing|RNA splicing|spliceosomal tri-snRNP complex assembly|molecular_function|cellular_component
Aard	174.918172171181	202.104208768653	147.732135573708	0.730970109300473	-0.452115681932163	0.0141575946023248	0.0498579278228704	6.37444399470492	7.61367684269618	8.01545555101531	8.48377585981183	8.81762307369033	7.23078673967248	3.89764932881762	5.79296219462138	6.6027359186081	5.79358571361435	GeneID:239435,Genbank:NM_175503.3,MGI:MGI:2181621	alanine and arginine rich domain containing protein		GO:0003674,GO:0005575,GO:0008150	molecular_function|cellular_component|biological_process
Aars	1888.61492514159	1755.14931793537	2022.08053234782	1.15208461849072	0.204246683962163	0.0527955924464524	0.141731672918105	21.4639226330794	20.521174702151	20.6193946086733	20.9545595783014	20.4123738653179	25.3190727789127	23.4059862726076	23.0532882726801	30.966618595963	19.9739810050161	GeneID:234734,Genbank:XM_006530921.2,MGI:MGI:2384560	alanyl-tRNA synthetase		GO:0016597,GO:0005829,GO:0002161,GO:0016874,GO:0006400,GO:0021680,GO:0002196,GO:0043039,GO:0003676,GO:0003723,GO:0004812,GO:0004813,GO:0006412,GO:0043524,GO:0006419,GO:0046872,GO:0005515,GO:0050885,GO:0005524,GO:0000049,GO:0050905,GO:0005737,GO:0140018,GO:0005739,GO:0000166	amino acid binding|cytosol|aminoacyl-tRNA editing activity|ligase activity|tRNA modification|cerebellar Purkinje cell layer development|Ser-tRNA(Ala) hydrolase activity|tRNA aminoacylation|nucleic acid binding|RNA binding|aminoacyl-tRNA ligase activity|alanine-tRNA ligase activity|translation|negative regulation of neuron apoptotic process|alanyl-tRNA aminoacylation|metal ion binding|protein bind…	mmu00970	Aminoacyl-tRNA biosynthesis
Aars2	246.511429431558	244.286977013703	248.735881849412	1.01821179700242	0.026037685876717	0.892743979134387	0.992703783160206	3.48488992617386	3.87175262426298	2.86606455382837	2.91858859137478	3.6613473534808	3.63813679191775	2.95028464806588	4.04355480444782	3.59180307436792	3.28140905124039	GeneID:224805,Genbank:NM_198608.2,MGI:MGI:2681839	alanyl-tRNA synthetase 2, mitochondrial		GO:0016874,GO:0003723,GO:0033108,GO:0004812,GO:0043039,GO:0004813,GO:0005524,GO:0005737,GO:0005739,GO:0046872,GO:0070143,GO:0006400,GO:0006412,GO:0000049,GO:0006419,GO:0000166,GO:0016597,GO:0003676	ligase activity|RNA binding|mitochondrial respiratory chain complex assembly|aminoacyl-tRNA ligase activity|tRNA aminoacylation|alanine-tRNA ligase activity|ATP binding|cytoplasm|mitochondrion|metal ion binding|mitochondrial alanyl-tRNA aminoacylation|tRNA modification|translation|tRNA binding|alanyl-tRNA aminoacylation|nucleotide binding|amino acid binding|nucleic acid binding	mmu00970	Aminoacyl-tRNA biosynthesis
Aarsd1	441.826662924057	418.039479748915	465.613846099199	1.11380352491793	0.15549476353457	0.261276375289283	0.465001539618537	15.7873884610151	13.1518520819149	14.3099069668406	15.5503543556857	12.693536818664	15.9311874131834	15.0581874292977	17.3263553812504	16.4993328439001	16.5480977945406	GeneID:69684,Genbank:XM_006534121.2,MGI:MGI:1916934	alanyl-tRNA synthetase domain containing 1		GO:0002196,GO:0003676,GO:0004812,GO:0004813,GO:0005515,GO:0005524,GO:0005737,GO:0006412,GO:0006419,GO:0006450,GO:0000166,GO:0043039,GO:0002161,GO:0046872	Ser-tRNA(Ala) hydrolase activity|nucleic acid binding|aminoacyl-tRNA ligase activity|alanine-tRNA ligase activity|protein binding|ATP binding|cytoplasm|translation|alanyl-tRNA aminoacylation|regulation of translational fidelity|nucleotide binding|tRNA aminoacylation|aminoacyl-tRNA editing activity|metal ion binding
Aasdh	389.148787955428	393.022168813447	385.275407097409	0.980289249994661	-0.0287205926377072	0.851227379651848	0.970793369609182	2.70587488194332	2.9573930163885	2.57222393652051	2.26546121647867	2.54829893287074	2.40767487642317	2.39383617370836	2.85692620243297	2.82902279653713	2.6002028238843	GeneID:231326,Genbank:XM_006534859.3,MGI:MGI:2442517	aminoadipate-semialdehyde dehydrogenase		GO:0004043,GO:0005524,GO:0005575,GO:0006629,GO:0006631,GO:0008152,GO:0016491,GO:0016874,GO:0019482,GO:0043041,GO:0055114,GO:0000166,GO:0003674,GO:0003824	L-aminoadipate-semialdehyde dehydrogenase activity|ATP binding|cellular_component|lipid metabolic process|fatty acid metabolic process|metabolic process|oxidoreductase activity|ligase activity|beta-alanine metabolic process|amino acid activation for nonribosomal peptide biosynthetic process|oxidation-reduction process|nucleotide binding|molecular_function|catalytic activity
Aasdhppt	436.506569149592	378.807254780118	494.205883519066	1.30463679690066	0.383648225000898	0.00612454028158741	0.0253090274887271	7.21868878704913	6.306745286875	6.71830693026621	6.57325031986773	7.24081835023969	8.69458613290359	9.85236291975499	9.48599098294466	8.98443471345666	8.44107981806	GeneID:67618,Genbank:NM_001326359.1,MGI:MGI:1914868	aminoadipate-semialdehyde dehydrogenase-phosphopantetheinyl transferase		GO:0008897,GO:0016740,GO:0019878,GO:0046872,GO:0000287,GO:0005737,GO:0005829	holo-[acyl-carrier-protein] synthase activity|transferase activity|lysine biosynthetic process via aminoadipic acid|metal ion binding|magnesium ion binding|cytoplasm|cytosol	mmu00770	Pantothenate and CoA biosynthesis
Aass	198.041228077695	222.94219255579	173.140263599599	0.776615057090513	-0.364728416253862	0.0959873254968432	0.223916965228306	3.06359445885292	3.4769302120798	2.88994713443903	2.82888309911182	3.5232814655715	2.35252085450255	2.4012802058792	2.05051166089913	1.68477982629093	3.95839514653259	GeneID:30956,Genbank:NM_013930.4,MGI:MGI:1353573	aminoadipate-semialdehyde synthase		GO:0005739,GO:0006091,GO:0008152,GO:0016491,GO:0019477,GO:0019878,GO:0043231,GO:0047130,GO:0047131,GO:0003824,GO:0055114,GO:0004753,GO:0005737	mitochondrion|generation of precursor metabolites and energy|metabolic process|oxidoreductase activity|L-lysine catabolic process|lysine biosynthetic process via aminoadipic acid|intracellular membrane-bounded organelle|saccharopine dehydrogenase (NADP+, L-lysine-forming) activity|saccharopine dehydrogenase (NAD+, L-glutamate-forming) activity|catalytic activity|oxidation-reduction process|saccha…	mmu00310	Lysine degradation
Aatf	345.438512423641	331.608858288454	359.268166558828	1.08340943729046	0.115578562907807	0.416566758667689	0.634721965810803	7.52948031971404	6.86722437126722	7.592715717605	7.40486754415004	5.97831532561725	8.28736571097631	7.84516384562749	8.45691885219908	8.42860867898868	6.22308578859854	GeneID:56321,Genbank:NM_019816.1,MGI:MGI:1929608	apoptosis antagonizing transcription factor		GO:0042985,GO:0005634,GO:0043066,GO:0005730,GO:0043522,GO:0005737,GO:0005794,GO:0006357,GO:0045893,GO:0007155,GO:0045944,GO:0007346,GO:0048156,GO:0019904,GO:2000378,GO:0032929,GO:0003700,GO:0040016,GO:0005515,GO:0042254	negative regulation of amyloid precursor protein biosynthetic process|nucleus|negative regulation of apoptotic process|nucleolus|leucine zipper domain binding|cytoplasm|Golgi apparatus|regulation of transcription by RNA polymerase II|positive regulation of transcription, DNA-templated|cell adhesion|positive regulation of transcription by RNA polymerase II|regulation of mitotic cell cycle|tau prot…
Aatk	450.471734448446	597.817868286715	303.125600610176	0.507053429966728	-0.979790317902076	3.18058893132997e-12	1.17122777859157e-10	4.19894107423618	4.68656015891837	4.91700192052633	4.68735058295555	4.62252585847905	2.53566190800357	2.13486698671311	2.35183308490521	3.02556837646211	1.9539375957368	GeneID:11302,Genbank:XM_006531991.2,MGI:MGI:1197518	apoptosis-associated tyrosine kinase		GO:0051402,GO:0030517,GO:0004713,GO:0055037,GO:0005515,GO:0032482,GO:0005524,GO:0005737,GO:0005783,GO:0006468,GO:0006915,GO:0038083,GO:0007420,GO:0016020,GO:0042995,GO:0016021,GO:0044295,GO:0016301,GO:0000166,GO:0046777,GO:0016310,GO:0004672,GO:0048471,GO:0016740,GO:0004674	neuron apoptotic process|negative regulation of axon extension|protein tyrosine kinase activity|recycling endosome|protein binding|Rab protein signal transduction|ATP binding|cytoplasm|endoplasmic reticulum|protein phosphorylation|apoptotic process|peptidyl-tyrosine autophosphorylation|brain development|membrane|cell projection|integral component of membrane|axonal growth cone|kinase activity|nuc…
Abat	151.450155999108	143.581290858479	159.319021139738	1.10960850252259	0.15005074765896	0.535167679952744	0.749465002318578	1.40382198567216	1.66316904651005	1.68323798144943	1.54030841632387	1.82825324798362	1.44102609773485	2.39924418462813	1.93350998500861	1.12805549531486	2.28871715772302	GeneID:268860,Genbank:NM_172961.3,MGI:MGI:2443582	4-aminobutyrate aminotransferase		GO:0007568,GO:0007620,GO:0007626,GO:0008483,GO:0009448,GO:0009449,GO:0009450,GO:0042493,GO:0010039,GO:0042803,GO:0014053,GO:0043005,GO:0016740,GO:0045471,GO:0045776,GO:0045964,GO:0046872,GO:0047298,GO:0048148,GO:0051536,GO:0001666,GO:0003824,GO:0003867,GO:0005739,GO:0005759,GO:0030170,GO:0031652,GO:0032024,GO:0032144,GO:0033602,GO:0035094,GO:0070474,GO:0035640,GO:0090331,GO:0042135,GO:0097151,GO:…	aging|copulation|locomotory behavior|transaminase activity|gamma-aminobutyric acid metabolic process|gamma-aminobutyric acid biosynthetic process|gamma-aminobutyric acid catabolic process|response to drug|response to iron ion|protein homodimerization activity|negative regulation of gamma-aminobutyric acid secretion|neuron projection|transferase activity|response to ethanol|negative regulation of …	mmu00640,mmu00650,mmu00250,mmu00280,mmu00410,mmu04727	Propanoate metabolism|Butanoate metabolism|Alanine, aspartate and glutamate metabolism|Valine, leucine and isoleucine degradation|beta-Alanine metabolism|GABAergic synapse
Abca1	1789.69923073425	1982.97296373847	1596.42549773002	0.805066698801733	-0.31281978117032	0.0521068275107787	0.140441113687191	7.98131958399533	10.276958797146	8.79941731955548	10.1320629529224	12.1807235416589	8.65300296657695	10.8293200253594	7.07522192997186	6.74674678583287	7.36460199142133	GeneID:11303,Genbank:NM_013454.3,MGI:MGI:99607	ATP-binding cassette, sub-family A (ABC1), member 1		GO:0005886,GO:0005887,GO:0006497,GO:0006869,GO:0006911,GO:0016197,GO:0007040,GO:0016887,GO:0007186,GO:0017127,GO:0007189,GO:0019905,GO:0030139,GO:0034364,GO:0030301,GO:0034380,GO:0031267,GO:0042157,GO:0032367,GO:0042158,GO:0042626,GO:0000166,GO:0055091,GO:0042632,GO:0002790,GO:0060155,GO:0043231,GO:0005102,GO:0071222,GO:0005515,GO:0071300,GO:0005524,GO:0071403,GO:0005548,GO:0090554,GO:0090556,GO:…	plasma membrane|integral component of plasma membrane|protein lipidation|lipid transport|phagocytosis, engulfment|endosomal transport|lysosome organization|ATPase activity|G-protein coupled receptor signaling pathway|cholesterol transporter activity|adenylate cyclase-activating G-protein coupled receptor signaling pathway|syntaxin binding|endocytic vesicle|high-density lipoprotein particle|choles…	mmu02010,mmu04975,mmu04979	ABC transporters|Fat digestion and absorption|Cholesterol metabolism
Abca12	5.48673178389096	2.78298521605195	8.19047835172997	2.94305492694974	1.55731446789792	0.226670792722236	0.421006236981956	0.0122178727726934	0.018778438046038	0.0196695431112191	0.0129017783279733	0.0241031150086047	0.00657923725987314	0.0134312026791847	0.138752763685005	0.00604172089885269	0.0970690302562339	GeneID:74591,Genbank:NM_175210.3,MGI:MGI:2676312	ATP-binding cassette, sub-family A (ABC1), member 12		GO:0055088,GO:0034191,GO:0005737,GO:0061436,GO:0035627,GO:0005743,GO:0072659,GO:0042626,GO:0005829,GO:0097209,GO:0005886,GO:0006869,GO:0010875,GO:0043129,GO:2000010,GO:0043231,GO:0030216,GO:0045055,GO:0031424,GO:0005102,GO:0048286,GO:0032940,GO:0005319,GO:0033700,GO:0005515	lipid homeostasis|apolipoprotein A-I receptor binding|cytoplasm|establishment of skin barrier|ceramide transport|mitochondrial inner membrane|protein localization to plasma membrane|ATPase activity, coupled to transmembrane movement of substances|cytosol|epidermal lamellar body|plasma membrane|lipid transport|positive regulation of cholesterol efflux|surfactant homeostasis|positive regulation of …	mmu02010	ABC transporters
Abca13	9.54577186571092	10.3050451204245	8.78649861099736	0.852640479330131	-0.229990545634592	0.729694024528498	0.898257079039945	0.055116181619039	0.0188248045597319	0.0295771648264998	0.0291006777842064	0.0302032860910294	0.0329774114507222	0.0100982746069426	0.0264943548764783	0.0151415968205814	0.0551416005620186	GeneID:268379,Genbank:NM_178259.3,MGI:MGI:2388707	ATP-binding cassette, sub-family A (ABC1), member 13		GO:0016020,GO:0016021,GO:0016887,GO:0042626,GO:0043231,GO:0055085,GO:0000166,GO:0005524,GO:0006869	membrane|integral component of membrane|ATPase activity|ATPase activity, coupled to transmembrane movement of substances|intracellular membrane-bounded organelle|transmembrane transport|nucleotide binding|ATP binding|lipid transport	mmu02010	ABC transporters
Abca14	12.6835134768008	14.0477139236619	11.3193130299397	0.805776163399334	-0.311548966807425	0.622236585574493	0.819754877265963	0.0858427782265127	0.114345670445341	0.16583785984941	0.163166217999915	0.0931416718041021	0.129432024986483	0.150988215294755	0.0928454251907654	0.0764084395357688	0.0636539903400129	GeneID:67928,Genbank:XM_017312273.1,MGI:MGI:2388708	ATP-binding cassette, sub-family A (ABC1), member 14		GO:0006869,GO:0042626,GO:0043231	lipid transport|ATPase activity, coupled to transmembrane movement of substances|intracellular membrane-bounded organelle	mmu02010	ABC transporters
Abca15	0.104664828325224	0	0.209329656650447	Inf	Inf	0.998443375340176	1	0	0	0	0	0	0	0	0	0	0.00973438808148244	GeneID:320631,Genbank:XM_006507945.3,MGI:MGI:2388709	ATP-binding cassette, sub-family A (ABC1), member 15		GO:0043231,GO:0002244,GO:0006869,GO:0042626	intracellular membrane-bounded organelle|hematopoietic progenitor cell differentiation|lipid transport|ATPase activity, coupled to transmembrane movement of substances
Abca16	0	0	0					0	0	0	0	0	0	0	0	0	0	GeneID:233810,Genbank:NM_001278943.1,MGI:MGI:2388711	ATP-binding cassette, sub-family A (ABC1), member 16		GO:0006869,GO:0042626,GO:0043231	lipid transport|ATPase activity, coupled to transmembrane movement of substances|intracellular membrane-bounded organelle
Abca17	121.860286690512	135.290588833282	108.429984547741	0.801459920330152	-0.319297719469129	0.117125986559877	0.259350398811157	0.796919449414551	0.885123931551358	0.901010042650766	0.88007092846673	0.780070872462318	0.740340519702492	0.822559923878863	0.868507966612195	0.43318228032578	0.612196109022496	GeneID:381072,Genbank:XM_017317536.1,MGI:MGI:3625331	ATP-binding cassette, sub-family A (ABC1), member 17		GO:0005783,GO:0006629,GO:0006638,GO:0006869,GO:0016020,GO:0016021,GO:0016887,GO:0042626,GO:0043231,GO:0055085,GO:0000166,GO:0005524,GO:0005737	endoplasmic reticulum|lipid metabolic process|neutral lipid metabolic process|lipid transport|membrane|integral component of membrane|ATPase activity|ATPase activity, coupled to transmembrane movement of substances|intracellular membrane-bounded organelle|transmembrane transport|nucleotide binding|ATP binding|cytoplasm	mmu02010	ABC transporters
Abca2	1565.16355166283	1883.19370399465	1247.13339933102	0.662243823715845	-0.594565611235571	1.11921587409426e-07	1.74368093615301e-06	9.51714122157737	9.93557533756863	9.16510202894982	8.3441361455033	8.88443338121432	5.84977617008943	5.92429139733362	6.78400693099593	6.40418654987626	6.09400183487208	GeneID:11305,Genbank:XM_006497612.1,MGI:MGI:99606	ATP-binding cassette, sub-family A (ABC1), member 2		GO:0055085,GO:0005765,GO:0005768,GO:0005815,GO:0006357,GO:0006869,GO:0008203,GO:0016020,GO:0016021,GO:0016887,GO:0031410,GO:0032383,GO:0000166,GO:0042626,GO:0005524,GO:0043231,GO:0005764	transmembrane transport|lysosomal membrane|endosome|microtubule organizing center|regulation of transcription by RNA polymerase II|lipid transport|cholesterol metabolic process|membrane|integral component of membrane|ATPase activity|cytoplasmic vesicle|regulation of intracellular cholesterol transport|nucleotide binding|ATPase activity, coupled to transmembrane movement of substances|ATP binding|…	mmu02010,mmu04142	ABC transporters|Lysosome
Abca3	12523.4788313521	15425.429719841	9621.52794286327	0.623744564502313	-0.680972756461073	3.18369550461086e-10	8.20826048911552e-09	129.399627053329	143.605127469863	108.185719519139	121.314324241074	111.695797129577	82.7545054162542	75.2078672852508	72.4397495249846	87.9265529734445	73.7489124168995	GeneID:27410,Genbank:NM_013855.3,MGI:MGI:1351617	ATP-binding cassette, sub-family A (ABC1), member 3		GO:0006810,GO:0006869,GO:0016020,GO:0016021,GO:0016887,GO:0042626,GO:0043231,GO:0055085,GO:0097208,GO:0097233,GO:0000166,GO:0005524,GO:0005886	transport|lipid transport|membrane|integral component of membrane|ATPase activity|ATPase activity, coupled to transmembrane movement of substances|intracellular membrane-bounded organelle|transmembrane transport|alveolar lamellar body|alveolar lamellar body membrane|nucleotide binding|ATP binding|plasma membrane	mmu02010	ABC transporters
Abca4	218.983815322702	207.809234889143	230.158395756261	1.10754652399851	0.147367302421092	0.408269318012777	0.626083817441526	1.24011408642838	1.09080716832419	1.27019742097365	1.3394284569169	1.12827892014023	1.37217653810368	1.39439189093125	1.23715934500268	1.16486585951213	1.67957494056753	GeneID:11304,Genbank:XM_017319439.1,MGI:MGI:109424	ATP-binding cassette, sub-family A (ABC1), member 4		GO:0045332,GO:0005524,GO:0045494,GO:0005548,GO:0050896,GO:0005887,GO:0006649,GO:0006869,GO:0007601,GO:0055085,GO:0016020,GO:0090555,GO:0016021,GO:0016887,GO:0042626,GO:0000166,GO:0001750,GO:0043231,GO:0004012	phospholipid translocation|ATP binding|photoreceptor cell maintenance|phospholipid transporter activity|response to stimulus|integral component of plasma membrane|phospholipid transfer to membrane|lipid transport|visual perception|transmembrane transport|membrane|phosphatidylethanolamine-translocating ATPase activity|integral component of membrane|ATPase activity|ATPase activity, coupled to trans…	mmu02010	ABC transporters
Abca5	875.206092314809	1092.29461174782	658.117572881799	0.602509218487054	-0.730944779911874	2.02644563062664e-09	4.51565415098561e-08	6.6260351054112	7.19869560995931	6.40562655958054	7.02938621909396	7.3422081705852	4.98470995655039	3.46634384961994	4.32120702022712	5.02122953965071	3.54207457381942	GeneID:217265,Genbank:NM_147219.2,MGI:MGI:2386607	ATP-binding cassette, sub-family A (ABC1), member 5		GO:0043691,GO:0005768,GO:0055085,GO:0005770,GO:0005794,GO:0006869,GO:0010745,GO:0016020,GO:0016021,GO:0016887,GO:0030301,GO:0033344,GO:0034375,GO:0000166,GO:0042626,GO:0005524,GO:0043231,GO:0005764	reverse cholesterol transport|endosome|transmembrane transport|late endosome|Golgi apparatus|lipid transport|negative regulation of macrophage derived foam cell differentiation|membrane|integral component of membrane|ATPase activity|cholesterol transport|cholesterol efflux|high-density lipoprotein particle remodeling|nucleotide binding|ATPase activity, coupled to transmembrane movement of substan…	mmu02010	ABC transporters
Abca6	131.259851378514	163.760901283703	98.7588014733244	0.603067036753984	-0.729609714292675	0.000310341564675853	0.00205034651718429	0.877721085265191	1.27461952110711	1.00980011135481	1.1002202973742	1.06508782547943	0.435242855152899	0.8538196527297	0.799069101445277	0.449644498132497	0.749175528631687	GeneID:76184,Genbank:XM_006534413.1,MGI:MGI:1923434	ATP-binding cassette, sub-family A (ABC1), member 6		GO:0006869,GO:0016020,GO:0016021,GO:0016887,GO:0042626,GO:0043231,GO:0055085,GO:0000166,GO:0005524,GO:0005654	lipid transport|membrane|integral component of membrane|ATPase activity|ATPase activity, coupled to transmembrane movement of substances|intracellular membrane-bounded organelle|transmembrane transport|nucleotide binding|ATP binding|nucleoplasm	mmu02010	ABC transporters
Abca7	1586.64086213492	1608.65134017235	1564.63038409748	0.972634868118685	-0.0400297830144098	0.734123524180719	0.901118087459	12.9537704882403	12.5099098184245	13.8866954964365	11.1925236678816	11.8647637121013	12.6547632870468	11.7593130386278	13.0015931134936	13.2873863103263	11.371319267149	GeneID:27403,Genbank:XM_006513714.2,MGI:MGI:1351646	ATP-binding cassette, sub-family A (ABC1), member 7		GO:0006869,GO:0006909,GO:0007613,GO:0009986,GO:0010875,GO:0016020,GO:0016021,GO:0038027,GO:0016324,GO:0042626,GO:0016887,GO:0042985,GO:0018149,GO:0043231,GO:0045332,GO:0050766,GO:0055085,GO:0070374,GO:0090554,GO:0090556,GO:0000166,GO:0001891,GO:0005515,GO:0005524,GO:0005548,GO:0005622,GO:0005768,GO:0005794,GO:0005886,GO:0030054,GO:0032587,GO:0033344,GO:0033700,GO:0034188,GO:1900223,GO:0034380,GO:…	lipid transport|phagocytosis|memory|cell surface|positive regulation of cholesterol efflux|membrane|integral component of membrane|apolipoprotein A-I-mediated signaling pathway|apical plasma membrane|ATPase activity, coupled to transmembrane movement of substances|ATPase activity|negative regulation of amyloid precursor protein biosynthetic process|peptide cross-linking|intracellular membrane-bou…	mmu02010	ABC transporters
Abca8a	1962.16627073133	2392.96346966074	1531.36907180191	0.639946698400296	-0.643976347830844	2.86501565443138e-09	6.16570311085893e-08	18.0442723107772	21.1527399222649	20.3398365252385	20.114788978002	20.2511517783977	10.894230750349	14.921672525524	15.1189531789879	9.88403789626955	14.4988888245753	GeneID:217258,Genbank:XM_006533063.2,MGI:MGI:2386846	ATP-binding cassette, sub-family A (ABC1), member 8a		GO:0005886,GO:0006869,GO:0016020,GO:0016021,GO:0016887,GO:0042626,GO:0043231,GO:0055085,GO:0000166,GO:0005524,GO:0005743	plasma membrane|lipid transport|membrane|integral component of membrane|ATPase activity|ATPase activity, coupled to transmembrane movement of substances|intracellular membrane-bounded organelle|transmembrane transport|nucleotide binding|ATP binding|mitochondrial inner membrane	mmu02010	ABC transporters
Abca8b	530.749806578921	626.161195714399	435.338417443444	0.695249754253389	-0.524396765257838	6.84212525066004e-05	0.000554008644291967	4.49215787314317	4.98946937656619	3.98844464754322	4.42787063168384	5.07002881995231	2.82152183572166	3.48261099516873	4.05012232555277	2.92192325148105	3.07687351665859	GeneID:27404,Genbank:XM_006533462.3,MGI:MGI:1351668	ATP-binding cassette, sub-family A (ABC1), member 8b		GO:0005743,GO:0005886,GO:0006810,GO:0006869,GO:0016020,GO:0016021,GO:0016887,GO:0042626,GO:0043231,GO:0055085,GO:0000166,GO:0005524	mitochondrial inner membrane|plasma membrane|transport|lipid transport|membrane|integral component of membrane|ATPase activity|ATPase activity, coupled to transmembrane movement of substances|intracellular membrane-bounded organelle|transmembrane transport|nucleotide binding|ATP binding	mmu02010	ABC transporters
Abca9	454.187552071957	513.916967989074	394.458136154841	0.767552271524195	-0.381663091243838	0.00513648545856031	0.0219268985804771	3.45698283242471	3.73896092831237	3.87058248967267	3.62795642098891	4.15365325686336	2.42845556425769	3.51878532138252	3.1465961449721	2.71545940317351	2.99140551121606	GeneID:217262,Genbank:XM_017314486.1,MGI:MGI:2386796	ATP-binding cassette, sub-family A (ABC1), member 9		GO:0006869,GO:0016020,GO:0016021,GO:0016887,GO:0042626,GO:0043231,GO:0055085,GO:0000166,GO:0005524,GO:0005739	lipid transport|membrane|integral component of membrane|ATPase activity|ATPase activity, coupled to transmembrane movement of substances|intracellular membrane-bounded organelle|transmembrane transport|nucleotide binding|ATP binding|mitochondrion	mmu02010	ABC transporters
Abcb10	538.155697622575	545.56922526303	530.74216998212	0.972822779228865	-0.0397510841406535	0.74934405941939	0.912001303004383	7.09988136120248	6.35677285313959	6.22021037532899	5.85651951824669	6.365559821395	6.21733811786468	6.00956588793752	7.01664544607639	6.25901530603663	6.22343771447877	GeneID:56199,Genbank:NM_019552.2,MGI:MGI:1860508	ATP-binding cassette, sub-family B (MDR/TAP), member 10		GO:0005524,GO:0005739,GO:0005743,GO:0016020,GO:0016021,GO:0016887,GO:0032592,GO:0042626,GO:0042803,GO:0000166,GO:0055085,GO:0005215,GO:0005515	ATP binding|mitochondrion|mitochondrial inner membrane|membrane|integral component of membrane|ATPase activity|integral component of mitochondrial membrane|ATPase activity, coupled to transmembrane movement of substances|protein homodimerization activity|nucleotide binding|transmembrane transport|transporter activity|protein binding	mmu02010	ABC transporters
Abcb11	0.906712835811889	0.600552525802855	1.21287314582092	2.01959544537671	1.01406632891686	0.780154149523323	0.932959445963745	0.00835299450362469	0.00855883795285988	0.00896498588876164	0	0	0	0.0183650238046417	0.00903439220313625	0.00826108806327434	0.017696852063362	GeneID:27413,Genbank:XM_006499669.3,MGI:MGI:1351619	ATP-binding cassette, sub-family B (MDR/TAP), member 11		GO:0042493,GO:0005794,GO:0042626,GO:0005886,GO:0015126,GO:0015238,GO:0015721,GO:0015722,GO:0045177,GO:0046581,GO:0016020,GO:0046618,GO:0016021,GO:0055085,GO:0000139,GO:0016324,GO:0000166,GO:0016887,GO:0005524	response to drug|Golgi apparatus|ATPase activity, coupled to transmembrane movement of substances|plasma membrane|canalicular bile acid transmembrane transporter activity|drug transmembrane transporter activity|bile acid and bile salt transport|canalicular bile acid transport|apical part of cell|intercellular canaliculus|membrane|drug export|integral component of membrane|transmembrane transport|…	mmu02010,mmu04976,mmu04979,mmu01522	ABC transporters|Bile secretion|Cholesterol metabolism|Endocrine resistance
Abcb1a	989.909198977005	1530.81394020421	449.004457749802	0.293310928230706	-1.76949727060281	3.0269146839897e-37	2.39889568955497e-34	13.5517504718602	13.9429678898047	14.2947266568961	15.9626466533706	15.7559323118473	6.36965739848724	3.511929809975	3.4452064675669	6.06112656550235	2.69351177991793	GeneID:18671,Genbank:XM_006503555.3,MGI:MGI:97570	ATP-binding cassette, sub-family B (MDR/TAP), member 1A		GO:0016020,GO:0016021,GO:0016324,GO:0016787,GO:0016887,GO:0050892,GO:0031526,GO:0055085,GO:0033231,GO:0035633,GO:0060548,GO:0060856,GO:0072089,GO:0090554,GO:0090555,GO:0000086,GO:0000166,GO:0005524,GO:0005886,GO:0006855,GO:0008559,GO:0009914,GO:0009986,GO:0015893,GO:0042623,GO:0042626,GO:0043215,GO:0045177,GO:0045332,GO:0099038,GO:0046581,GO:0046618,GO:0099040,GO:0047484,GO:1901529,GO:1904478,GO:…	membrane|integral component of membrane|apical plasma membrane|hydrolase activity|ATPase activity|intestinal absorption|brush border membrane|transmembrane transport|carbohydrate export|maintenance of permeability of blood-brain barrier|negative regulation of cell death|establishment of blood-brain barrier|stem cell proliferation|phosphatidylcholine-translocating ATPase activity|phosphatidylethan…	mmu02010,mmu04976,mmu05206,mmu05226	ABC transporters|Bile secretion|MicroRNAs in cancer|Gastric cancer
Abcb1b	131.026487307634	109.238671098569	152.814303516698	1.39890298902308	0.48429591810805	0.0171813085569293	0.0582553743258383	1.11193470686891	1.23528029506514	1.33158520375657	1.47081015444554	1.44315597819274	1.71436990632912	2.58625320898592	2.02550074918933	1.852126815512	1.28947477037376	GeneID:18669,Genbank:NM_011075.2,MGI:MGI:97568	ATP-binding cassette, sub-family B (MDR/TAP), member 1B		GO:0042493,GO:0005524,GO:0042626,GO:0005739,GO:0005886,GO:0008559,GO:0014045,GO:0015238,GO:0015893,GO:0046581,GO:0016020,GO:0055085,GO:0016021,GO:0016324,GO:0000139,GO:0016787,GO:0000166,GO:0016887,GO:0005215	response to drug|ATP binding|ATPase activity, coupled to transmembrane movement of substances|mitochondrion|plasma membrane|xenobiotic transmembrane transporting ATPase activity|establishment of endothelial blood-brain barrier|drug transmembrane transporter activity|drug transport|intercellular canaliculus|membrane|transmembrane transport|integral component of membrane|apical plasma membrane|Golg…	mmu02010,mmu04976,mmu05206,mmu05226	ABC transporters|Bile secretion|MicroRNAs in cancer|Gastric cancer
Abcb4	18.3354375397389	15.4176736489832	21.2532014304946	1.37849599844761	0.463095079442291	0.649710909300718	0.841749639434254	0.169563002765576	0.186151667290584	0.259980319699343	0.204633637015191	0.143361286005205	0.0782643997816924	0.173087505798607	0.890776437149438	0.0838486663382698	0.141130076656328	GeneID:18670,Genbank:XM_006503552.1,MGI:MGI:97569	ATP-binding cassette, sub-family B (MDR/TAP), member 4		GO:1903413,GO:0042626,GO:0016021,GO:0005654,GO:2001140,GO:0045332,GO:0005737,GO:0046581,GO:0016324,GO:0005829,GO:0055085,GO:0005886,GO:0005925,GO:0016787,GO:0006855,GO:0016887,GO:0006869,GO:0055088,GO:0031410,GO:0008525,GO:0061092,GO:0032376,GO:0008559,GO:0000139,GO:0090554,GO:0032782,GO:0015629,GO:0000166,GO:1901557,GO:0016020,GO:0005524	cellular response to bile acid|ATPase activity, coupled to transmembrane movement of substances|integral component of membrane|nucleoplasm|positive regulation of phospholipid transport|phospholipid translocation|cytoplasm|intercellular canaliculus|apical plasma membrane|cytosol|transmembrane transport|plasma membrane|focal adhesion|hydrolase activity|drug transmembrane transport|ATPase activity|l…	mmu02010,mmu04976	ABC transporters|Bile secretion
Abcb5	0	0	0					0	0	0	0	0	0	0	0	0	0	GeneID:77706,Genbank:XM_006516370.3,MGI:MGI:1924956	ATP-binding cassette, sub-family B (MDR/TAP), member 5		GO:0055085,GO:0005887,GO:0015562,GO:0016020,GO:0016021,GO:0016887,GO:0030154,GO:0042391,GO:0042626,GO:0000166,GO:0048058,GO:0005524,GO:0005886	transmembrane transport|integral component of plasma membrane|efflux transmembrane transporter activity|membrane|integral component of membrane|ATPase activity|cell differentiation|regulation of membrane potential|ATPase activity, coupled to transmembrane movement of substances|nucleotide binding|compound eye corneal lens development|ATP binding|plasma membrane	mmu02010	ABC transporters
Abcb6	363.280230515086	349.821385642432	376.739075387739	1.07694695307399	0.106947189137573	0.545546984480685	0.756502885744689	6.13210537577647	5.99217098806123	6.56344794360516	5.75195026844121	5.7025253262364	5.8843872134253	6.74107119008865	5.99982210090134	5.46973889142983	8.95607848930339	GeneID:74104,Genbank:NM_023732.3,MGI:MGI:1921354	ATP-binding cassette, sub-family B (MDR/TAP), member 6		GO:0042626,GO:0015439,GO:0005739,GO:0015562,GO:0043588,GO:0015886,GO:0055085,GO:0005740,GO:0005741,GO:0005768,GO:0005783,GO:0016020,GO:0005794,GO:0016021,GO:0005829,GO:0005886,GO:0016887,GO:0006779,GO:0000166,GO:0020037,GO:0006810,GO:0005524,GO:0031307,GO:0007420,GO:0005654	ATPase activity, coupled to transmembrane movement of substances|heme-transporting ATPase activity|mitochondrion|efflux transmembrane transporter activity|skin development|heme transport|transmembrane transport|mitochondrial envelope|mitochondrial outer membrane|endosome|endoplasmic reticulum|membrane|Golgi apparatus|integral component of membrane|cytosol|plasma membrane|ATPase activity|porphyrin…	mmu02010	ABC transporters
Abcb7	643.428936561832	633.315918547081	653.541954576582	1.03193672452747	0.0453545114500169	0.729722999035742	0.898257079039945	5.84462172839712	5.53633612274068	6.18755418049914	5.51917421479798	5.74764496019132	5.93325418119268	6.29886673331798	5.71026610759042	6.1819677154254	6.27544847542962	GeneID:11306,Genbank:NM_009592.1,MGI:MGI:109533	ATP-binding cassette, sub-family B (MDR/TAP), member 7		GO:0005743,GO:0006879,GO:0016020,GO:0016021,GO:0016887,GO:0042626,GO:0055085,GO:0000166,GO:0005524,GO:0005739	mitochondrial inner membrane|cellular iron ion homeostasis|membrane|integral component of membrane|ATPase activity|ATPase activity, coupled to transmembrane movement of substances|transmembrane transport|nucleotide binding|ATP binding|mitochondrion	mmu02010	ABC transporters
Abcb8	408.883530806053	414.443259024517	403.323802587588	0.973170135610117	-0.0392360469787458	0.789459357809282	0.939561869261183	7.5700549617527	7.38724226198663	7.01928431092636	7.66751771320632	7.02677615461648	6.21168845910821	8.18972798043598	7.51920994696103	7.50373984611368	7.10985968218884	GeneID:74610,Genbank:XM_006535812.1,MGI:MGI:1351667	ATP-binding cassette, sub-family B (MDR/TAP), member 8		GO:0005730,GO:0005739,GO:0005743,GO:0016020,GO:0016021,GO:0016887,GO:0042626,GO:0055085,GO:0000166,GO:0005524,GO:0005634	nucleolus|mitochondrion|mitochondrial inner membrane|membrane|integral component of membrane|ATPase activity|ATPase activity, coupled to transmembrane movement of substances|transmembrane transport|nucleotide binding|ATP binding|nucleus	mmu02010	ABC transporters
Abcb9	175.331740883492	201.023058320674	149.640423446309	0.744394323200481	-0.425861041534551	0.0195965808301582	0.0648523012658176	1.92978200824552	2.06059409320286	2.10387230068801	2.33811098913017	2.09386422689138	1.55329141497747	1.79762803472988	1.65877829532841	1.47661420835981	1.52780112548694	GeneID:56325,Genbank:NM_019875.2,MGI:MGI:1861729	ATP-binding cassette, sub-family B (MDR/TAP), member 9		GO:0042803,GO:0005765,GO:0043231,GO:0005789,GO:0055085,GO:0015031,GO:0015440,GO:0015833,GO:0016020,GO:0016021,GO:0016887,GO:0022857,GO:0030176,GO:0000166,GO:0042626,GO:0005524,GO:0005764	protein homodimerization activity|lysosomal membrane|intracellular membrane-bounded organelle|endoplasmic reticulum membrane|transmembrane transport|protein transport|peptide-transporting ATPase activity|peptide transport|membrane|integral component of membrane|ATPase activity|transmembrane transporter activity|integral component of endoplasmic reticulum membrane|nucleotide binding|ATPase activit…	mmu02010,mmu04142	ABC transporters|Lysosome
Abcc1	1142.17390792678	1083.46851171	1200.87930414356	1.10836567114281	0.148433932749912	0.202004241398232	0.388205936974904	9.17108108818204	9.91091973461854	8.99463238673079	9.22669534038664	10.1613003249139	9.51096496000789	11.2404583398798	10.7006168465949	11.2977878046317	11.0655957563024	GeneID:17250,Genbank:XM_017316888.1,MGI:MGI:102676	ATP-binding cassette, sub-family C (CFTR/MRP), member 1		GO:0006855,GO:0006979,GO:0008514,GO:0008559,GO:0015238,GO:0033700,GO:0015431,GO:0034040,GO:0034634,GO:0015562,GO:0034775,GO:0042493,GO:1901215,GO:0042626,GO:1905701,GO:0042908,GO:0000166,GO:0004012,GO:0005324,GO:0005524,GO:0005737,GO:0005774,GO:0005886,GO:0005887,GO:0015911,GO:0016020,GO:0016021,GO:0016323,GO:0016787,GO:0016887,GO:0045332,GO:0022857,GO:0046618,GO:0030335,GO:0046623,GO:0046624,GO:…	drug transmembrane transport|response to oxidative stress|organic anion transmembrane transporter activity|xenobiotic transmembrane transporting ATPase activity|drug transmembrane transporter activity|phospholipid efflux|glutathione S-conjugate-exporting ATPase activity|lipid-transporting ATPase activity|glutathione transmembrane transporter activity|efflux transmembrane transporter activity|glut…	mmu02010,mmu04071,mmu04977,mmu05206,mmu01523	ABC transporters|Sphingolipid signaling pathway|Vitamin digestion and absorption|MicroRNAs in cancer|Antifolate resistance
Abcc10	274.270119184079	273.611695259126	274.928543109032	1.00481283465847	0.00692679726800192	0.98990173447236	1	2.06225429833127	2.36167159001615	2.36090415087174	2.12645091099942	2.49685862914749	2.32553694729088	2.5693258367082	2.07303735417468	2.2475192133869	2.49298034884032	GeneID:224814,Genbank:XM_006524142.3,MGI:MGI:2386976	ATP-binding cassette, sub-family C (CFTR/MRP), member 10		GO:0005887,GO:0016020,GO:0016021,GO:0016887,GO:0042626,GO:0055085,GO:0000166,GO:0005524,GO:0005886	integral component of plasma membrane|membrane|integral component of membrane|ATPase activity|ATPase activity, coupled to transmembrane movement of substances|transmembrane transport|nucleotide binding|ATP binding|plasma membrane	mmu02010	ABC transporters
Abcc12	6.61685929709409	6.11622804953544	7.11749054465274	1.16370587999794	0.218726471401872	0.817368558286805	0.958481518775173	0.0931221200431565	0.01060188168886	0.0444199178713	0.0764825505866962	0.102060554648259	0.0445738638289981	0.0682465811348317	0.0671457208064595	0.133029743495108	0.0767241727276956	GeneID:244562,Genbank:XM_006530984.3,MGI:MGI:2441679	ATP-binding cassette, sub-family C (CFTR/MRP), member 12		GO:0016020,GO:0016021,GO:0016887,GO:0042626,GO:0055085,GO:0000166,GO:0005524,GO:0005739	membrane|integral component of membrane|ATPase activity|ATPase activity, coupled to transmembrane movement of substances|transmembrane transport|nucleotide binding|ATP binding|mitochondrion	mmu02010	ABC transporters
Abcc2	1.17905628469774	0.589273140181032	1.76883942921444	3.00173096074095	1.58579467682586	0.532370269395779	0.747394779283978	0.0180140575885079	0.00922898965793766	0	0	0	0	0.0198029937819051	0	0.0356317045464311	0.0286237569113422	GeneID:12780,Genbank:NM_013806.2,MGI:MGI:1352447	ATP-binding cassette, sub-family C (CFTR/MRP), member 2		GO:0031526,GO:0009986,GO:0032870,GO:0015694,GO:0042493,GO:0015722,GO:0015732,GO:0016020,GO:0042626,GO:0016324,GO:0043627,GO:0046581,GO:0055085,GO:0016999,GO:0005515,GO:0070327,GO:0019904,GO:0005887,GO:1901086,GO:0030644,GO:0006855	brush border membrane|cell surface|cellular response to hormone stimulus|mercury ion transport|response to drug|canalicular bile acid transport|prostaglandin transport|membrane|ATPase activity, coupled to transmembrane movement of substances|apical plasma membrane|response to estrogen|intercellular canaliculus|transmembrane transport|antibiotic metabolic process|protein binding|thyroid hormone tr…	mmu02010,mmu04976,mmu01524,mmu01523	ABC transporters|Bile secretion|Platinum drug resistance|Antifolate resistance
Abcc3	1478.77450404514	1612.78461725305	1344.76439083724	0.833815238843047	-0.262200355743708	0.0588403209670614	0.153373569367595	17.183384581125	17.5242232532293	16.4737186613975	15.3356534167674	17.2675898383679	14.1320529656153	12.8628098892537	11.4453840649187	13.6153898898339	19.0779940254516	GeneID:76408,Genbank:XM_006534428.3,MGI:MGI:1923658	ATP-binding cassette, sub-family C (CFTR/MRP), member 3		GO:0016323,GO:0005887,GO:0006855,GO:0016887,GO:0008514,GO:0008559,GO:0015238,GO:0022857,GO:0015432,GO:0042626,GO:0015722,GO:0015893,GO:0042908,GO:0016020,GO:0000166,GO:0055085,GO:0005524,GO:0016021	basolateral plasma membrane|integral component of plasma membrane|drug transmembrane transport|ATPase activity|organic anion transmembrane transporter activity|xenobiotic transmembrane transporting ATPase activity|drug transmembrane transporter activity|transmembrane transporter activity|bile acid-exporting ATPase activity|ATPase activity, coupled to transmembrane movement of substances|canalicul…	mmu02010,mmu04976,mmu01523	ABC transporters|Bile secretion|Antifolate resistance
Abcc4	357.528591521345	379.102462866177	335.954720176512	0.886184483309739	-0.174321028781257	0.238906181915788	0.437622538836397	2.78519795401805	2.48276793004576	2.64298511334235	2.62821855652465	2.33161976210067	2.01392821118291	2.52615754109688	2.33585719653986	2.44849150265122	2.34357473059143	GeneID:239273,Genbank:NM_001163676.1,MGI:MGI:2443111	ATP-binding cassette, sub-family C (CFTR/MRP), member 4		GO:0060271,GO:0005887,GO:0005929,GO:0006855,GO:0015132,GO:0015238,GO:0016020,GO:0016323,GO:0031088,GO:0032310,GO:0042626,GO:0005886,GO:0048661,GO:0055085	cilium assembly|integral component of plasma membrane|cilium|drug transmembrane transport|prostaglandin transmembrane transporter activity|drug transmembrane transporter activity|membrane|basolateral plasma membrane|platelet dense granule membrane|prostaglandin secretion|ATPase activity, coupled to transmembrane movement of substances|plasma membrane|positive regulation of smooth muscle cell prol…	mmu02010,mmu04024,mmu04976,mmu01523	ABC transporters|cAMP signaling pathway|Bile secretion|Antifolate resistance
Abcc5	3052.20933688523	3171.09342467005	2933.3252491004	0.925020129107553	-0.112443334828494	0.295811447365335	0.506390971316239	12.8504058299516	13.8668797949024	13.0719859149482	12.2990325590854	14.3636729493068	11.983318167507	12.7098739630743	12.7862589150193	13.9433295647806	11.5067487526136	GeneID:27416,Genbank:NM_013790.2,MGI:MGI:1351644	ATP-binding cassette, sub-family C (CFTR/MRP), member 5		GO:0008514,GO:0015711,GO:0016020,GO:0016021,GO:0016887,GO:0042626,GO:0048471,GO:0055085,GO:0000166,GO:0005524,GO:0005887	organic anion transmembrane transporter activity|organic anion transport|membrane|integral component of membrane|ATPase activity|ATPase activity, coupled to transmembrane movement of substances|perinuclear region of cytoplasm|transmembrane transport|nucleotide binding|ATP binding|integral component of plasma membrane	mmu02010,mmu01523	ABC transporters|Antifolate resistance
Abcc6	12.3378816136281	13.8959880531011	10.779775174155	0.775747297202759	-0.366341329648314	0.535699268768936	0.749767617288801	0.131381595719802	0.0336548104774277	0.098705189595412	0.10405184207725	0.103674535512464	0.0990472718339713	0.0794358461813564	0.113679266853727	0.0324840071325264	0.0487109282666533	GeneID:27421,Genbank:XM_006540945.3,MGI:MGI:1351634	ATP-binding cassette, sub-family C (CFTR/MRP), member 6		GO:0005774,GO:0005886,GO:0016020,GO:0016021,GO:0016323,GO:0016324,GO:0016328,GO:0016887,GO:0042626,GO:0000166,GO:0055085,GO:0005524,GO:0005634	vacuolar membrane|plasma membrane|membrane|integral component of membrane|basolateral plasma membrane|apical plasma membrane|lateral plasma membrane|ATPase activity|ATPase activity, coupled to transmembrane movement of substances|nucleotide binding|transmembrane transport|ATP binding|nucleus	mmu02010	ABC transporters
Abcc8	58.5315768074377	41.1083123351151	75.9548412797603	1.84767597999588	0.885711778918887	0.0325874607656871	0.0970595154962326	0.389692970281447	0.493866355606239	0.506295679472577	0.530626618612581	0.252887033855155	0.353426328125368	1.39791242309983	0.953880939750336	0.902659667338127	0.532302963591625	GeneID:20927,Genbank:XM_006540749.1,MGI:MGI:1352629	ATP-binding cassette, sub-family C (CFTR/MRP), member 8		GO:0007613,GO:0008076,GO:0008282,GO:0008542,GO:0009268,GO:0010043,GO:0050768,GO:0010989,GO:0055085,GO:0016020,GO:0060253,GO:0016525,GO:0061045,GO:0061855,GO:0071310,GO:1900721,GO:1903818,GO:1905075,GO:1905604,GO:0001678,GO:0005267,GO:0005524,GO:0005739,GO:0005886,GO:0005887,GO:0006813,GO:0019905,GO:0030672,GO:0032760,GO:0042383,GO:0042493,GO:0042626,GO:0043268,GO:0044325,GO:0046676	memory|voltage-gated potassium channel complex|inward rectifying potassium channel|visual learning|response to pH|response to zinc ion|negative regulation of neurogenesis|negative regulation of low-density lipoprotein particle clearance|transmembrane transport|membrane|negative regulation of glial cell proliferation|negative regulation of angiogenesis|negative regulation of wound healing|negative…	mmu02010,mmu04911,mmu04930	ABC transporters|Insulin secretion|Type II diabetes mellitus
Abcc9	325.1209831287	390.740538377093	259.501427880307	0.664127220989469	-0.590468462487139	0.0165263945405953	0.0564337054488517	2.68754902811706	2.70254540543854	2.48868118474677	2.32318920469268	2.38586839415583	0.83467916072853	1.88259892884364	2.93382641398559	1.11882347762118	1.79424217185769	GeneID:20928,Genbank:NM_021042.2,MGI:MGI:1352630	ATP-binding cassette, sub-family C (CFTR/MRP), member 9		GO:0055085,GO:0030315,GO:0008282,GO:0005267,GO:0042383,GO:0010107,GO:0015459,GO:0005524,GO:0042493,GO:0005739,GO:0005886,GO:0005887,GO:0016020,GO:0006813,GO:0042626,GO:0042802,GO:0016021,GO:0008076,GO:0044325,GO:0016887,GO:0008144,GO:0000166,GO:0051607,GO:0019905,GO:0008281,GO:0001669,GO:0030017	transmembrane transport|T-tubule|inward rectifying potassium channel|potassium channel activity|sarcolemma|potassium ion import|potassium channel regulator activity|ATP binding|response to drug|mitochondrion|plasma membrane|integral component of plasma membrane|membrane|potassium ion transport|ATPase activity, coupled to transmembrane movement of substances|identical protein binding|integral comp…	mmu02010	ABC transporters
Abcd1	1271.21565883493	1445.11004140418	1097.32127626568	0.759334060954587	-0.397193371232105	0.000642383331862305	0.0038079230481906	21.5476621388018	20.5648605075229	21.1667666621223	21.4144851959313	19.1509076973511	15.1307740262159	16.6394818106025	14.411371202168	19.2429274357036	15.2811080533887	GeneID:11666,Genbank:NM_007435.2,MGI:MGI:1349215	ATP-binding cassette, sub-family D (ALD), member 1		GO:0016887,GO:0005524,GO:0019899,GO:0005737,GO:0042626,GO:0005739,GO:0005777,GO:0005778,GO:0005779,GO:0042758,GO:0006635,GO:0042760,GO:0042802,GO:0007031,GO:0042803,GO:0015910,GO:0000166,GO:0048471,GO:0016020,GO:0005324,GO:0055085,GO:0016021,GO:0005515	ATPase activity|ATP binding|enzyme binding|cytoplasm|ATPase activity, coupled to transmembrane movement of substances|mitochondrion|peroxisome|peroxisomal membrane|integral component of peroxisomal membrane|long-chain fatty acid catabolic process|fatty acid beta-oxidation|very long-chain fatty acid catabolic process|identical protein binding|peroxisome organization|protein homodimerization activi…	mmu02010,mmu04146	ABC transporters|Peroxisome
Abcd2	590.158696793494	610.00611078409	570.311282802897	0.93492716338502	-0.0970741203858592	0.567466327338034	0.775221180747784	5.04257799981245	5.14254711691309	5.23388920219469	5.50010952701947	3.93704975281329	4.33271052112349	6.32532186587641	4.03488061568653	5.44828453282795	3.70065027368884	GeneID:26874,Genbank:XM_006521017.3,MGI:MGI:1349467	ATP-binding cassette, sub-family D (ALD), member 2		GO:0005739,GO:0005777,GO:0005778,GO:0006635,GO:0016020,GO:0016021,GO:0016887,GO:0032000,GO:0042626,GO:0042760,GO:0000038,GO:0042803,GO:0000166,GO:0055085,GO:0005524	mitochondrion|peroxisome|peroxisomal membrane|fatty acid beta-oxidation|membrane|integral component of membrane|ATPase activity|positive regulation of fatty acid beta-oxidation|ATPase activity, coupled to transmembrane movement of substances|very long-chain fatty acid catabolic process|very long-chain fatty acid metabolic process|protein homodimerization activity|nucleotide binding|transmembrane …	mmu02010,mmu04146	ABC transporters|Peroxisome
Abcd3	3038.0077176739	3126.55669145975	2949.45874388806	0.943356873056089	-0.0841244474333618	0.445992783017998	0.663691440023844	44.9440479370979	46.1081124090579	41.4748761119882	46.7755914844384	42.849974431166	41.856181573089	43.7997601284828	44.0773787490481	47.2583113830339	37.6496832806355	GeneID:19299,Genbank:XM_006501152.2,MGI:MGI:1349216	ATP-binding cassette, sub-family D (ALD), member 3		GO:0016020,GO:0005524,GO:0016021,GO:0005739,GO:0016887,GO:0005743,GO:0005777,GO:0005778,GO:0042626,GO:0042760,GO:0005782,GO:0042803,GO:0006633,GO:0043231,GO:0006635,GO:0000166,GO:0043621,GO:0007031,GO:0005324,GO:0055085,GO:0015910,GO:0005515	membrane|ATP binding|integral component of membrane|mitochondrion|ATPase activity|mitochondrial inner membrane|peroxisome|peroxisomal membrane|ATPase activity, coupled to transmembrane movement of substances|very long-chain fatty acid catabolic process|peroxisomal matrix|protein homodimerization activity|fatty acid biosynthetic process|intracellular membrane-bounded organelle|fatty acid beta-oxid…	mmu02010,mmu04146	ABC transporters|Peroxisome
Abcd4	330.838606808828	370.291547987889	291.385665629768	0.786908767464761	-0.345731712465624	0.0214151972159769	0.0695326353496307	7.39625191067244	7.69051608995053	7.0387505832179	6.17510960741931	6.46897898942871	5.65051580566469	5.98792226258643	5.85192639416898	5.92756895755595	4.61219213611871	GeneID:19300,Genbank:NM_008992.2,MGI:MGI:1349217	ATP-binding cassette, sub-family D (ALD), member 4		GO:0005789,GO:0009235,GO:0016020,GO:0016021,GO:0016887,GO:0042626,GO:0055085,GO:1990830,GO:0000166,GO:0005524,GO:0005777	endoplasmic reticulum membrane|cobalamin metabolic process|membrane|integral component of membrane|ATPase activity|ATPase activity, coupled to transmembrane movement of substances|transmembrane transport|cellular response to leukemia inhibitory factor|nucleotide binding|ATP binding|peroxisome	mmu02010,mmu04146	ABC transporters|Peroxisome
Abce1	2127.15432417754	1995.95784008142	2258.35080827367	1.13146217967287	0.178188361794108	0.100458118947519	0.231703225632718	28.0292452652951	27.6132556562068	27.9074861669393	25.2471848066526	28.4237279605369	31.3790707828283	30.6368621542887	31.3685683492175	34.0773847412363	31.2737627931343	GeneID:24015,Genbank:NM_015751.2,MGI:MGI:1195458	ATP-binding cassette, sub-family E (OABP), member 1		GO:0005524,GO:0005737,GO:0005739,GO:0005829,GO:0005852,GO:0006413,GO:0006415,GO:0016887,GO:0043024,GO:0060698,GO:0000054,GO:0060702,GO:0000166,GO:0005506	ATP binding|cytoplasm|mitochondrion|cytosol|eukaryotic translation initiation factor 3 complex|translational initiation|translational termination|ATPase activity|ribosomal small subunit binding|endoribonuclease inhibitor activity|ribosomal subunit export from nucleus|negative regulation of endoribonuclease activity|nucleotide binding|iron ion binding
Abcf1	1745.62606333969	1726.26050811061	1764.99161856878	1.02243642270457	0.0320111360760416	0.755532671246071	0.916900767741237	26.5283303885644	28.1171965628868	27.3430405889131	29.1730089486411	26.4876295035022	30.353173989282	27.9044636042014	29.7965826137552	30.4893487620973	25.4636488658427	GeneID:224742,Genbank:XM_006524122.2,MGI:MGI:1351658	ATP-binding cassette, sub-family F (GCN20), member 1		GO:0005635,GO:0005654,GO:0005737,GO:0005829,GO:0005840,GO:0006413,GO:0008494,GO:0016887,GO:0042788,GO:0043022,GO:0045727,GO:0000166,GO:0005524,GO:0005634	nuclear envelope|nucleoplasm|cytoplasm|cytosol|ribosome|translational initiation|translation activator activity|ATPase activity|polysomal ribosome|ribosome binding|positive regulation of translation|nucleotide binding|ATP binding|nucleus
Abcf2	1256.06409969916	1347.67122782505	1164.45697157327	0.864051222235067	-0.210811254866585	0.0728779307183997	0.181113966672558	23.3295191483914	22.7425279271782	22.8194762573753	23.8253805977526	23.1435379047868	20.635644958773	18.5152146437919	20.669474503182	24.1943101152405	18.442186127273	GeneID:27407,Genbank:NM_001190443.1,MGI:MGI:1351657	ATP-binding cassette, sub-family F (GCN20), member 2		GO:0008150,GO:0016887,GO:0000166,GO:0005524,GO:0005739	biological_process|ATPase activity|nucleotide binding|ATP binding|mitochondrion
Abcf3	1143.82510752184	1193.33278293037	1094.31743211332	0.917026204061949	-0.124965135407177	0.288344163125615	0.497980890416136	19.6543750480137	18.6651544152222	18.6380666072974	19.3992127761833	18.7767022865462	17.8033339848494	17.8663447070705	17.5781493165618	19.3616537986913	16.6429851468734	GeneID:27406,Genbank:NM_013852.2,MGI:MGI:1351656	ATP-binding cassette, sub-family F (GCN20), member 3		GO:0016887,GO:0045296,GO:0051607,GO:0000166,GO:0005515,GO:0005524	ATPase activity|cadherin binding|defense response to virus|nucleotide binding|protein binding|ATP binding
Abcg1	1748.07446393531	2025.44958094601	1470.69934692461	0.726110074898879	-0.461739824251571	3.16067447079749e-05	0.000279537963385234	18.5262946349249	17.5508477959067	19.9211427328458	17.9768549643732	17.2660579513013	12.9912674036985	14.614429105485	12.0452225234711	14.270953702797	13.7866260418682	GeneID:11307,Genbank:NM_009593.2,MGI:MGI:107704	ATP-binding cassette, sub-family G (WHITE), member 1		GO:0009897,GO:0010033,GO:0010745,GO:0010872,GO:0010875,GO:0010888,GO:0033993,GO:0016020,GO:0034041,GO:0016021,GO:0016887,GO:0034374,GO:0034375,GO:0034436,GO:0034437,GO:0042626,GO:0042632,GO:0042803,GO:0000166,GO:0005524,GO:0005548,GO:0005739,GO:0005768,GO:0005886,GO:0006355,GO:0006869,GO:0008203,GO:0017127,GO:0019534,GO:0030301,GO:0032367,GO:0033344,GO:0042987,GO:0043531,GO:0043691,GO:0033700,GO:…	external side of plasma membrane|response to organic substance|negative regulation of macrophage derived foam cell differentiation|regulation of cholesterol esterification|positive regulation of cholesterol efflux|negative regulation of lipid storage|response to lipid|membrane|sterol-transporting ATPase activity|integral component of membrane|ATPase activity|low-density lipoprotein particle remod…	mmu02010	ABC transporters
Abcg2	575.816810529897	729.168968082681	422.464652977112	0.579378266861747	-0.78742252639717	2.34288071111566e-09	5.12677426197075e-08	13.230437891528	12.2330210392845	12.4013914683963	13.2890597731039	14.4621172349775	7.98921094350078	7.1186596056428	8.2497957136266	9.20083575040626	6.37893147714405	GeneID:26357,Genbank:XM_011241362.1,MGI:MGI:1347061	ATP-binding cassette, sub-family G (WHITE), member 2		GO:0046618,GO:0016887,GO:0005739,GO:0046983,GO:0017127,GO:0005886,GO:0055085,GO:0019389,GO:0006855,GO:0008092,GO:0008559,GO:0015238,GO:0033344,GO:0015747,GO:0060136,GO:0042626,GO:0015893,GO:1904479,GO:0042802,GO:0016020,GO:0042803,GO:0016021,GO:0000166,GO:0043235,GO:0016324,GO:0005524,GO:0046415,GO:0005634	drug export|ATPase activity|mitochondrion|protein dimerization activity|cholesterol transporter activity|plasma membrane|transmembrane transport|glucuronoside metabolic process|drug transmembrane transport|cytoskeletal protein binding|xenobiotic transmembrane transporting ATPase activity|drug transmembrane transporter activity|cholesterol efflux|urate transport|embryonic process involved in femal…	mmu02010,mmu04976,mmu01523	ABC transporters|Bile secretion|Antifolate resistance
Abcg3	214.572910771705	242.936894173691	186.208927369719	0.766490935858375	-0.383659363498406	0.0278689054961244	0.0857632332249034	3.58511618852387	2.74485634873674	3.43296686374157	3.34951471083168	3.58889854240737	2.52623395587173	2.76905807088905	2.27753356849213	3.42704146545196	2.11770783439747	GeneID:27405,Genbank:XM_017320904.1,MGI:MGI:1351624	ATP-binding cassette, sub-family G (WHITE), member 3		GO:0016020,GO:0016021,GO:0016324,GO:0016887,GO:0017127,GO:0033344,GO:0042626,GO:0043235,GO:0055085,GO:0005524,GO:0005886,GO:0006855	membrane|integral component of membrane|apical plasma membrane|ATPase activity|cholesterol transporter activity|cholesterol efflux|ATPase activity, coupled to transmembrane movement of substances|receptor complex|transmembrane transport|ATP binding|plasma membrane|drug transmembrane transport	mmu02010	ABC transporters
Abcg4	15.5405267608179	18.3395944962307	12.741459025405	0.694751404019525	-0.525431249923621	0.350305298379533	0.5672559632589	0.271654554996777	0.220359591665651	0.182223516601376	0.239050536562158	0.156308056936367	0.0487613461388461	0.149315983836404	0.208118849240502	0.201499192952074	0.155873731147139	GeneID:192663,Genbank:NM_138955.3,MGI:MGI:1890594	ATP-binding cassette, sub-family G (WHITE), member 4		GO:0030301,GO:0033344,GO:0034041,GO:0042626,GO:0042803,GO:0046982,GO:0055085,GO:1990830,GO:0005886,GO:0016021,GO:0017127	cholesterol transport|cholesterol efflux|sterol-transporting ATPase activity|ATPase activity, coupled to transmembrane movement of substances|protein homodimerization activity|protein heterodimerization activity|transmembrane transport|cellular response to leukemia inhibitory factor|plasma membrane|integral component of membrane|cholesterol transporter activity	mmu02010	ABC transporters
Abcg5	4.7373473975609	5.15446626892609	4.32022852619571	0.838152448923836	-0.254715419813165	0.806601763236334	0.951202493386291	0.105443130534142	0.151258202543926	0.0905348305348686	0.0668072382976285	0.145610906627574	0.0454242983939644	0.115914454478281	0.159662553871187	0	0.156376020233885	GeneID:27409,Genbank:NM_031884.2,MGI:MGI:1351659	ATP-binding cassette, sub-family G (WHITE), member 5		GO:0007588,GO:0010949,GO:0015238,GO:0016020,GO:0016021,GO:0016324,GO:0043190,GO:0043235,GO:0016887,GO:0045177,GO:0045796,GO:0046872,GO:0046982,GO:0055085,GO:0000166,GO:0005515,GO:0005524,GO:0005886,GO:0005887,GO:0006855,GO:0006869,GO:0017127,GO:0030299,GO:0033344,GO:0042626,GO:0042632	excretion|negative regulation of intestinal phytosterol absorption|drug transmembrane transporter activity|membrane|integral component of membrane|apical plasma membrane|ATP-binding cassette (ABC) transporter complex|receptor complex|ATPase activity|apical part of cell|negative regulation of intestinal cholesterol absorption|metal ion binding|protein heterodimerization activity|transmembrane tran…	mmu02010,mmu04976,mmu04975,mmu04979	ABC transporters|Bile secretion|Fat digestion and absorption|Cholesterol metabolism
Abcg8	1.69774881027263	2.17768604330282	1.21781157724244	0.559222749756632	-0.838505042662085	0.682160451509211	0.861956660021608	0.0404599556049577	0.0138190044082382	0.0289495326816404	0.0284831567702179	0.0399091961969397	0	0.0148259814189462	0.0145868290027826	0.0133382607536209	0.0428597102823679	GeneID:67470,Genbank:NM_001286005.1,MGI:MGI:1914720	ATP-binding cassette, sub-family G (WHITE), member 8		GO:0015248,GO:0015914,GO:0015918,GO:0016020,GO:0016021,GO:0016324,GO:0042632,GO:0016887,GO:0043190,GO:0017127,GO:0043235,GO:0045796,GO:0046872,GO:0046982,GO:0055085,GO:0005515,GO:0005524,GO:0005886,GO:0005887,GO:0006869,GO:0007588,GO:0010949,GO:0030299,GO:0030301,GO:0033344,GO:0055092,GO:0034041,GO:0042626	sterol transporter activity|phospholipid transport|sterol transport|membrane|integral component of membrane|apical plasma membrane|cholesterol homeostasis|ATPase activity|ATP-binding cassette (ABC) transporter complex|cholesterol transporter activity|receptor complex|negative regulation of intestinal cholesterol absorption|metal ion binding|protein heterodimerization activity|transmembrane transp…	mmu02010,mmu04976,mmu04975,mmu04979	ABC transporters|Bile secretion|Fat digestion and absorption|Cholesterol metabolism
Abhd10	286.259044877362	261.14002711837	311.378062636355	1.19237968254944	0.253843697973683	0.101710608224267	0.233622679709779	4.06631333113434	3.9565788659855	4.38115192131651	4.56021873535333	4.25970257155557	4.75279531304983	4.92060811706054	5.45491336297486	5.39327157229951	5.34262807239601	GeneID:213012,Genbank:XM_006521976.3,MGI:MGI:2442422	abhydrolase domain containing 10		GO:0005829,GO:0016787,GO:0019391,GO:0102390,GO:0004553,GO:0005739	cytosol|hydrolase activity|glucuronoside catabolic process|mycophenolic acid acyl-glucuronide esterase activity|hydrolase activity, hydrolyzing O-glycosyl compounds|mitochondrion
Abhd11	842.831834890435	650.251858375516	1035.41181140535	1.59232426338936	0.671134158461606	4.47770365544956e-08	7.59251927735206e-07	21.1436404772681	19.1046038277504	23.4301833564616	21.2388472540776	19.8392177032404	36.4611468168881	35.3972127750979	36.7854201939766	29.1580279059254	32.554424660175	GeneID:68758,Genbank:NM_001190437.1,MGI:MGI:1916008	abhydrolase domain containing 11		GO:0008152,GO:0016787,GO:0003824,GO:0005739	metabolic process|hydrolase activity|catalytic activity|mitochondrion
Abhd12	1348.75097542536	1396.51658136419	1300.98536948653	0.931593213319144	-0.102227965371301	0.375541364974688	0.594525621049038	31.3947385248199	28.6157967500107	32.3334983261835	31.0535692149681	28.861180154241	28.4154767812795	32.1884077671337	27.7362639908585	30.1920544496557	26.5830595864856	GeneID:76192,Genbank:XM_006500366.3,MGI:MGI:1923442	abhydrolase domain containing 12		GO:0047372,GO:0005739,GO:0006660,GO:0052651,GO:0007628,GO:0008474,GO:0010996,GO:0016020,GO:0016021,GO:0016787,GO:0032281,GO:0032839,GO:0046464,GO:0002084,GO:0004622,GO:0046475,GO:0005737	acylglycerol lipase activity|mitochondrion|phosphatidylserine catabolic process|monoacylglycerol catabolic process|adult walking behavior|palmitoyl-(protein) hydrolase activity|response to auditory stimulus|membrane|integral component of membrane|hydrolase activity|AMPA glutamate receptor complex|dendrite cytoplasm|acylglycerol catabolic process|protein depalmitoylation|lysophospholipase activity…
Abhd12b	44.7382097290122	21.8497620121947	67.6266574458298	3.09507524192191	1.62997448208192	9.784064436343e-07	1.26038110632975e-05	1.36527374885494	0.578862740211757	0.858970161836264	1.34226876279652	1.16093880912394	3.39708559706752	4.14029258884646	3.2078868115286	3.53859117696988	2.54340632592311	GeneID:100504285,Genbank:NM_001195033.1,MGI:MGI:2685650	abhydrolase domain containing 12B		GO:0003674,GO:0005575,GO:0008150	molecular_function|cellular_component|biological_process
Abhd13	892.495894216492	930.381678526279	854.610109906705	0.918558619146934	-0.122556302942071	0.327147080138822	0.541767691175657	8.77343017254309	9.99518640018216	8.87905803038487	9.54433144594167	9.86401372875568	8.51876999062398	8.09119136500104	8.86288522665691	10.355984235651	8.41015995506031	GeneID:68904,Genbank:NM_026868.1,MGI:MGI:1916154	abhydrolase domain containing 13		GO:0016020,GO:0016021,GO:0016787,GO:0032839,GO:0002084,GO:0005737,GO:0008474	membrane|integral component of membrane|hydrolase activity|dendrite cytoplasm|protein depalmitoylation|cytoplasm|palmitoyl-(protein) hydrolase activity
Abhd14a	289.113590919342	275.019426482304	303.207755356379	1.10249577360634	0.140773125253213	0.377749852660872	0.596467802694245	5.27457615279636	4.98441560394947	5.60101295798013	5.07779092084314	5.49692610325958	5.43976787187443	5.6139817764454	6.51119044903899	5.67736614980736	6.51536724856964	GeneID:68644,Genbank:XM_017313555.1,MGI:MGI:1915894	abhydrolase domain containing 14A		GO:0016021,GO:0016787,GO:0005737,GO:0008152,GO:0016020	integral component of membrane|hydrolase activity|cytoplasm|metabolic process|membrane
Abhd14b	957.905567888423	968.967397037608	946.843738739238	0.977167799075585	-0.0333217720920565	0.753778394773121	0.915686276569441	29.1997145798531	29.7964134554754	32.0791034773452	31.1824229093059	27.5306781556118	30.2853385776302	28.4742763893308	29.603780245205	23.2154158615691	37.4736059674021	GeneID:76491,Genbank:XM_017313683.1,MGI:MGI:1923741	abhydrolase domain containing 14b		GO:0005829,GO:0008152,GO:0016787,GO:0045944,GO:0005634,GO:0005730,GO:0005737	cytosol|metabolic process|hydrolase activity|positive regulation of transcription by RNA polymerase II|nucleus|nucleolus|cytoplasm
Abhd15	66.5039459848238	80.599485306147	52.4084066635006	0.650232522756614	-0.620972377606784	0.0240183340514824	0.0759322142802433	1.34584249576684	1.23469337939904	1.24289637234903	1.30549993549923	1.37383118907963	0.741580681875242	1.34186768114968	0.626259395998197	1.14530870576952	0.497325662556254	GeneID:67477,Genbank:NM_026185.4,MGI:MGI:1914727	abhydrolase domain containing 15		GO:0044255,GO:0005576,GO:0016787,GO:0016788	cellular lipid metabolic process|extracellular region|hydrolase activity|hydrolase activity, acting on ester bonds
Abhd16a	1658.9846971614	1693.21829747165	1624.75109685115	0.959563866795711	-0.0595492621581737	0.589152784248928	0.793899382811374	40.4155751801947	37.6196945370084	39.8140994704418	40.2621419806631	37.6973781950943	37.9230776316104	38.758398465152	38.108943330353	38.7509129214339	38.488662634691	GeneID:193742,Genbank:XM_017317351.1,MGI:MGI:99476	abhydrolase domain containing 16A		GO:0047372,GO:0052651,GO:1905344,GO:0016020,GO:0016021,GO:0016787	acylglycerol lipase activity|monoacylglycerol catabolic process|prostaglandin catabolic process|membrane|integral component of membrane|hydrolase activity
Abhd16b	0.911605695874898	0.607994983336344	1.21521640841345	1.99872768973357	0.999081930095661	0.77960142976847	0.932959445963745	0	0.0587015736552767	0.0307435882281082	0	0	0.0617002723537173	0.0314895492672829	0.0309816030087269	0.0283297143893808	0.0303438700027281	GeneID:241850,Genbank:NM_183181.2,MGI:MGI:3607711	abhydrolase domain containing 16B		GO:0016787,GO:0003674,GO:0005575,GO:0008150	hydrolase activity|molecular_function|cellular_component|biological_process
Abhd17a	818.256952360301	900.761988856272	735.75191586433	0.816810572567054	-0.29192655471065	0.0187777143205282	0.0627444154073896	23.0580368917598	20.7041941741127	22.9162058177783	23.9626503962332	22.5758631852113	20.6068113592668	17.175465924057	18.5065323245562	22.2498942123597	16.0858149787952	GeneID:216169,Genbank:NM_145421.2,MGI:MGI:106388	abhydrolase domain containing 17A		GO:0008474,GO:0010008,GO:0014069,GO:0016787,GO:0018345,GO:0055038,GO:0072657,GO:1902817,GO:1905668,GO:0002084,GO:0005576,GO:0005886	palmitoyl-(protein) hydrolase activity|endosome membrane|postsynaptic density|hydrolase activity|protein palmitoylation|recycling endosome membrane|protein localization to membrane|negative regulation of protein localization to microtubule|positive regulation of protein localization to endosome|protein depalmitoylation|extracellular region|plasma membrane
Abhd17b	765.308282811885	667.15713495398	863.45943066979	1.29423697271761	0.372101796668769	0.00276247894972809	0.0131184798993413	12.6776053777048	12.8721080858103	13.5035209855938	13.7923052050461	13.1293377022192	15.9051013276958	19.4395404954251	15.7654403842975	16.6732284546102	19.4230528131382	GeneID:226016,Genbank:XM_011247228.2,MGI:MGI:1917816	abhydrolase domain containing 17B		GO:0008474,GO:0014069,GO:0016787,GO:0018345,GO:0055038,GO:1902473,GO:1902817,GO:1902950,GO:1905668,GO:0002084,GO:0005576,GO:0005886	palmitoyl-(protein) hydrolase activity|postsynaptic density|hydrolase activity|protein palmitoylation|recycling endosome membrane|regulation of protein localization to synapse|negative regulation of protein localization to microtubule|regulation of dendritic spine maintenance|positive regulation of protein localization to endosome|protein depalmitoylation|extracellular region|plasma membrane
Abhd17c	1400.52915843795	1421.19897553282	1379.85934134308	0.970912141859486	-0.04258734325771	0.713697475548692	0.88743746455108	33.2148876535701	31.1934077165048	33.3319977955261	34.2344508402258	34.5106957521884	37.3379005162861	33.4414651395366	30.7151169238664	35.5456901211353	28.3019634690324	GeneID:70178,Genbank:NM_133722.2,MGI:MGI:1917428	abhydrolase domain containing 17C		GO:0014069,GO:0016787,GO:0018345,GO:1902817,GO:1905668,GO:0002084,GO:0008474	postsynaptic density|hydrolase activity|protein palmitoylation|negative regulation of protein localization to microtubule|positive regulation of protein localization to endosome|protein depalmitoylation|palmitoyl-(protein) hydrolase activity
Abhd18	146.337380750743	155.40347396849	137.271287532997	0.883321871947537	-0.178988860356706	0.350859107438618	0.567778747371372	1.578664091164	2.02495452590175	1.97043915581142	1.74112139424388	2.05316353878552	1.59944617011692	2.06967017982009	1.74538722561814	1.48033834159782	1.57319845799562	GeneID:269423,Genbank:XM_017319591.1,MGI:MGI:1915468	abhydrolase domain containing 18		GO:0008150,GO:0003674,GO:0005575,GO:0005576	biological_process|molecular_function|cellular_component|extracellular region
Abhd2	1496.84729855193	2242.16075239549	751.533844708372	0.335182856048767	-1.57697973500866	7.21984170854644e-18	5.4607167910118e-16	38.8472252124092	48.346903200738	34.7570402945041	40.6518324578264	39.6659558554386	13.6567378576924	11.5330609781973	10.5324643504349	23.4017786250758	10.5197483181177	GeneID:54608,Genbank:NM_018811.6,MGI:MGI:1914344	abhydrolase domain containing 2		GO:0047372,GO:0036126,GO:0006629,GO:0048240,GO:0007340,GO:0042562,GO:0009611,GO:0051792,GO:0016020,GO:0016021,GO:0016042,GO:0016298,GO:0043401,GO:0016787,GO:0051793,GO:0016788,GO:0052689,GO:0044255,GO:0030336,GO:0097524,GO:0046464,GO:0031410,GO:0001669,GO:0032570,GO:0003707,GO:0034338,GO:0005886	acylglycerol lipase activity|sperm flagellum|lipid metabolic process|sperm capacitation|acrosome reaction|hormone binding|response to wounding|medium-chain fatty acid biosynthetic process|membrane|integral component of membrane|lipid catabolic process|lipase activity|steroid hormone mediated signaling pathway|hydrolase activity|medium-chain fatty acid catabolic process|hydrolase activity, acting …
Abhd3	146.717165474263	133.692305767601	159.742025180925	1.19484830681735	0.256827471014615	0.328499780843462	0.543514024254754	2.12613710610591	1.91122715919069	1.56793877366545	1.51513149212537	1.86560305293801	1.5031329177501	2.38029648322342	1.84812653658395	1.94794040513437	3.26091512163745	GeneID:106861,Genbank:NM_134130.1,MGI:MGI:2147183	abhydrolase domain containing 3		GO:0047372,GO:0006629,GO:0051792,GO:0008970,GO:0051793,GO:0016020,GO:0016021,GO:0016298,GO:0016787,GO:0052689,GO:0016788,GO:0052739,GO:0034338,GO:0052740,GO:0044255,GO:0046470,GO:0004623,GO:0005575	acylglycerol lipase activity|lipid metabolic process|medium-chain fatty acid biosynthetic process|phosphatidylcholine 1-acylhydrolase activity|medium-chain fatty acid catabolic process|membrane|integral component of membrane|lipase activity|hydrolase activity|carboxylic ester hydrolase activity|hydrolase activity, acting on ester bonds|phosphatidylserine 1-acylhydrolase activity|short-chain carbo…
Abhd4	1577.40473359058	1804.6172501624	1350.19221701875	0.748187582102102	-0.418528073650304	0.000192256171854157	0.00136412826024039	33.5671855630237	34.1367483145012	34.291698035183	33.246162362166	31.8524537917235	26.9829718971827	26.1009543741232	22.4165194358622	27.6915202759287	24.6186216233719	GeneID:105501,Genbank:NM_001205181.1,MGI:MGI:1915938	abhydrolase domain containing 4		GO:0016787,GO:0052689,GO:0055088,GO:0070291,GO:0004622,GO:0006629,GO:0016042	hydrolase activity|carboxylic ester hydrolase activity|lipid homeostasis|N-acylethanolamine metabolic process|lysophospholipase activity|lipid metabolic process|lipid catabolic process
Abhd5	1251.39023360809	1293.95743022647	1208.82303698971	0.934206186967177	-0.098187095181382	0.407071164605048	0.625263311150326	20.8831983091201	22.3344839659508	20.6540019147778	20.7706313201495	20.4745557910171	19.1300011350256	23.3555624711184	17.7284684296683	22.2121733830254	18.1482397334202	GeneID:67469,Genbank:XM_006512244.2,MGI:MGI:1914719	abhydrolase domain containing 5		GO:0052689,GO:0010898,GO:0005737,GO:0055088,GO:0005811,GO:0016740,GO:0005829,GO:0006629,GO:0006631,GO:0016746,GO:0006654,GO:0030154,GO:0042171,GO:0008654,GO:0010891,GO:0003841,GO:0050996,GO:0004806,GO:0051006,GO:0005515	carboxylic ester hydrolase activity|positive regulation of triglyceride catabolic process|cytoplasm|lipid homeostasis|lipid droplet|transferase activity|cytosol|lipid metabolic process|fatty acid metabolic process|transferase activity, transferring acyl groups|phosphatidic acid biosynthetic process|cell differentiation|lysophosphatidic acid acyltransferase activity|phospholipid biosynthetic proce…	mmu04923	Regulation of lipolysis in adipocyte
Abhd6	182.839887615324	195.321609476951	170.358165753697	0.872193129116111	-0.197280469555159	0.27142216721135	0.477793622394389	2.29861950254904	1.94258999178482	1.80282991053643	1.75304034708355	2.09291967072978	1.67154572851623	1.74938560506321	1.96553011746343	1.87501002838913	1.57127429626762	GeneID:66082,Genbank:XM_006518075.3,MGI:MGI:1913332	abhydrolase domain containing 6		GO:0047372,GO:0005739,GO:0009395,GO:0016020,GO:0016021,GO:0016787,GO:0030336,GO:0060292,GO:0032281,GO:2000124,GO:0046464,GO:0003824,GO:0046889,GO:0004620	acylglycerol lipase activity|mitochondrion|phospholipid catabolic process|membrane|integral component of membrane|hydrolase activity|negative regulation of cell migration|long term synaptic depression|AMPA glutamate receptor complex|regulation of endocannabinoid signaling pathway|acylglycerol catabolic process|catalytic activity|positive regulation of lipid biosynthetic process|phospholipase acti…	mmu04723	Retrograde endocannabinoid signaling
Abhd8	334.767644661657	380.380083841886	289.155205481427	0.760174409135524	-0.395597636426115	0.00816937441388636	0.0321068039707461	10.2713932972136	9.18598303106818	10.309169226365	10.5488124431364	9.92944822457563	8.2483317493518	6.64532603932736	7.86792245677544	8.43576117516537	7.81450193722649	GeneID:64296,Genbank:NM_022419.3,MGI:MGI:1918946	abhydrolase domain containing 8		GO:0003824,GO:0016787	catalytic activity|hydrolase activity
Abi1	2307.05771270725	2333.93070894425	2280.18471647026	0.976971898836575	-0.03361102910329	0.779997566577574	0.932959445963745	33.4225783339145	34.0529838528565	35.8868896681245	35.9214864337556	35.285650345947	35.9175240942401	35.6573101531866	33.5759255431239	38.6357088473094	30.7488156573294	GeneID:11308,Genbank:NM_001077193.2,MGI:MGI:104913	abl-interactor 1		GO:0045296,GO:0031209,GO:0005634,GO:0048813,GO:0031252,GO:0005737,GO:0072673,GO:0032433,GO:0005856,GO:0005886,GO:0008134,GO:0008154,GO:0016020,GO:0035855,GO:0017124,GO:0042995,GO:0018108,GO:0043005,GO:0030027,GO:0044877,GO:0001756,GO:0045202,GO:0030054,GO:0005515,GO:0045211,GO:0030296,GO:0005622	cadherin binding|SCAR complex|nucleus|dendrite morphogenesis|cell leading edge|cytoplasm|lamellipodium morphogenesis|filopodium tip|cytoskeleton|plasma membrane|transcription factor binding|actin polymerization or depolymerization|membrane|megakaryocyte development|SH3 domain binding|cell projection|peptidyl-tyrosine phosphorylation|neuron projection|lamellipodium|protein-containing complex bindi…
Abi2	477.160116111567	493.377158624359	460.943073598776	0.934261072977079	-0.0981023371810477	0.469120961566276	0.688996606835072	3.46730183141396	3.34335111609443	3.45082773546477	3.43839479430191	3.6284003937893	3.27204050166267	3.18260031196497	2.97654173600725	3.53020730889109	3.57192963305827	GeneID:329165,Genbank:XM_006496075.3,MGI:MGI:106913	abl-interactor 2		GO:0042995,GO:0005913,GO:0043010,GO:0007611,GO:0044877,GO:0008154,GO:0016358,GO:0016477,GO:0016601,GO:0017124,GO:0048365,GO:0018108,GO:0070064,GO:0030027,GO:2000601,GO:0030425,GO:0031209,GO:0005737,GO:0031625,GO:0005829,GO:0032433,GO:0005856	cell projection|cell-cell adherens junction|camera-type eye development|learning or memory|protein-containing complex binding|actin polymerization or depolymerization|dendrite development|cell migration|Rac protein signal transduction|SH3 domain binding|Rac GTPase binding|peptidyl-tyrosine phosphorylation|proline-rich region binding|lamellipodium|positive regulation of Arp2/3 complex-mediated act…	mmu04810	Regulation of actin cytoskeleton
Abi3	1259.59300680379	1498.94441688088	1020.24159672669	0.680640045912902	-0.555036059158448	2.12679591338331e-06	2.52719921180906e-05	8.81108623495553	8.40436504428547	9.85734531164962	9.14659419022662	8.18690061237606	6.81703670003891	5.84701735801734	5.75891370657869	7.90180445890657	4.63642130277789	GeneID:66610,Genbank:NM_001163464.1,MGI:MGI:1913860	ABI gene family, member 3		GO:0030027,GO:0030334,GO:0042802,GO:0005622,GO:0005737,GO:0018108	lamellipodium|regulation of cell migration|identical protein binding|intracellular|cytoplasm|peptidyl-tyrosine phosphorylation
Abi3bp	1903.46823301826	2442.31234583355	1364.62412020297	0.558742669638854	-0.839744095741375	2.40269175075345e-08	4.31490297859447e-07	17.0175040764674	25.0436692380691	18.7015117141684	22.5437945249278	21.2795755817577	14.4686936902716	11.4968261995388	13.1006944344497	10.6062726492944	10.1098273225244	GeneID:320712,Genbank:XM_006522277.3,MGI:MGI:2444583	ABI gene family, member 3 (NESH) binding protein		GO:0005614,GO:0008201,GO:0010811,GO:0030198,GO:0005518,GO:0005539,GO:0005578	interstitial matrix|heparin binding|positive regulation of cell-substrate adhesion|extracellular matrix organization|collagen binding|glycosaminoglycan binding|proteinaceous extracellular matrix
Abl1	2028.70145514181	2375.8085839189	1681.59432636472	0.707798741761817	-0.498588897769035	5.43974405378519e-06	5.8811183044126e-05	13.7656537604927	16.0096435751728	14.1554606656448	13.8590841596623	14.2397748216932	10.7452562706023	10.3988744091957	10.2247713713026	11.2578902330935	9.54692649524684	GeneID:11350,Genbank:XM_006497621.3,MGI:MGI:87859	c-abl oncogene 1, non-receptor tyrosine kinase		GO:0043123,GO:0043124,GO:0043542,GO:0045087,GO:0002322,GO:0045184,GO:0002333,GO:0045202,GO:0003677,GO:0045580,GO:0004672,GO:0048668,GO:0045930,GO:0050731,GO:0050798,GO:0045931,GO:0004713,GO:0050853,GO:0005730,GO:0050885,GO:0005737,GO:0051015,GO:0051019,GO:0005739,GO:0071222,GO:0051281,GO:0005783,GO:0071901,GO:0051353,GO:0005829,GO:0072358,GO:0051444,GO:0090050,GO:0006979,GO:0005856,GO:0090135,GO:…	positive regulation of I-kappaB kinase/NF-kappaB signaling|negative regulation of I-kappaB kinase/NF-kappaB signaling|endothelial cell migration|innate immune response|B cell proliferation involved in immune response|establishment of protein localization|transitional one stage B cell differentiation|synapse|DNA binding|regulation of T cell differentiation|protein kinase activity|collateral sprout…	mmu04014,mmu04012,mmu04110,mmu04722,mmu04360,mmu05200,mmu05206,mmu05220,mmu05416	Ras signaling pathway|ErbB signaling pathway|Cell cycle|Neurotrophin signaling pathway|Axon guidance|Pathways in cancer|MicroRNAs in cancer|Chronic myeloid leukemia|Viral myocarditis
Abl2	940.625391788518	1004.39031288396	876.860470693077	0.873027606344889	-0.19590082029134	0.0999097204880042	0.230701087541847	4.03988146761834	4.36059597252028	4.16540530692528	3.9520864814097	4.56735737301349	4.12720954768143	3.93518478218234	3.62945074574001	3.95112722654137	3.1966787038717	GeneID:11352,Genbank:XM_011238737.2,MGI:MGI:87860	v-abl Abelson murine leukemia viral oncogene 2 (arg, Abelson-related gene)		GO:0004713,GO:0004715,GO:0005102,GO:0005515,GO:0005524,GO:0007628,GO:0005737,GO:0008542,GO:0005856,GO:0009791,GO:0006468,GO:0010863,GO:0010976,GO:0015629,GO:0030145,GO:0016301,GO:0030154,GO:0016310,GO:0030182,GO:0016322,GO:0031223,GO:0031234,GO:0031410,GO:0032092,GO:0000166,GO:0048008,GO:0034613,GO:0000287,GO:0048813,GO:0035024,GO:0035264,GO:0001784,GO:0050885,GO:0001843,GO:0001891,GO:0051017,GO:…	protein tyrosine kinase activity|non-membrane spanning protein tyrosine kinase activity|signaling receptor binding|protein binding|ATP binding|adult walking behavior|cytoplasm|visual learning|cytoskeleton|post-embryonic development|protein phosphorylation|positive regulation of phospholipase C activity|positive regulation of neuron projection development|actin cytoskeleton|manganese ion binding|k…	mmu04014,mmu04012,mmu05416	Ras signaling pathway|ErbB signaling pathway|Viral myocarditis
Ablim1	4387.61284305977	5154.08673456524	3621.13895155429	0.702576254153734	-0.509273278067434	1.04191580317116e-06	1.33935410861805e-05	24.4887642384053	27.9671275729949	28.6478345409493	26.2040543465587	26.0714079777074	22.1144161008552	16.8950912877735	21.9752234884802	19.0716588118561	15.7912435031473	GeneID:226251,Genbank:NM_001290813.1,MGI:MGI:1194500	actin-binding LIM protein 1		GO:0051015,GO:0005515,GO:0060271,GO:0005737,GO:0005856,GO:0007010,GO:0007411,GO:0014069,GO:0015629,GO:0030027,GO:0030032,GO:0001725,GO:0045944,GO:0046872,GO:0003779	actin filament binding|protein binding|cilium assembly|cytoplasm|cytoskeleton|cytoskeleton organization|axon guidance|postsynaptic density|actin cytoskeleton|lamellipodium|lamellipodium assembly|stress fiber|positive regulation of transcription by RNA polymerase II|metal ion binding|actin binding	mmu04360	Axon guidance
Ablim2	146.591841246566	140.503169857865	152.680512635267	1.08666952346855	0.119913256516016	0.623768242874454	0.82076427713243	1.9627540963508	1.81958692235681	1.81815970133487	1.46810645930869	1.39440701816467	1.9377032913475	1.59256658863258	2.88103279816907	1.39809614153935	1.59650451146017	GeneID:231148,Genbank:XM_006503906.1,MGI:MGI:2385758	actin-binding LIM protein 2		GO:0006351,GO:0007010,GO:0015629,GO:0030016,GO:0030032,GO:0030036,GO:0045944,GO:0046872,GO:0051015,GO:0003674,GO:0003779,GO:0005737	transcription, DNA-templated|cytoskeleton organization|actin cytoskeleton|myofibril|lamellipodium assembly|actin cytoskeleton organization|positive regulation of transcription by RNA polymerase II|metal ion binding|actin filament binding|molecular_function|actin binding|cytoplasm	mmu04360	Axon guidance
Ablim3	2014.99025520772	2377.31817272497	1652.66233769047	0.695179280860046	-0.524543010211891	1.70565032459122e-06	2.07547357253997e-05	26.7659468163317	28.1873625952288	28.1000057120449	25.5723649816258	21.5508269964268	18.6228616064902	16.3349981155731	18.9090036412047	18.8451485305671	19.7011712064401	GeneID:319713,Genbank:XM_017317925.1,MGI:MGI:2442582	actin binding LIM protein family, member 3		GO:0060271,GO:0003779,GO:1903955,GO:0005737,GO:0006351,GO:0007010,GO:0015629,GO:0030027,GO:0030032,GO:0030036,GO:0045944,GO:0046872,GO:0001725,GO:0051015,GO:0003674	cilium assembly|actin binding|positive regulation of protein targeting to mitochondrion|cytoplasm|transcription, DNA-templated|cytoskeleton organization|actin cytoskeleton|lamellipodium|lamellipodium assembly|actin cytoskeleton organization|positive regulation of transcription by RNA polymerase II|metal ion binding|stress fiber|actin filament binding|molecular_function	mmu04360	Axon guidance
Abo	0.49770012047813	0.205140099172355	0.790260141783906	3.85229482179369	1.94571811898184	0.728229761288534	0.89763132869674	0	0	0	0.0224835638659383	0	0	0	0.0690858609805155	0.021057471960281	0	GeneID:80908,Genbank:XM_006498456.3,MGI:MGI:2135738	ABO blood group (transferase A, alpha 1-3-N-acetylgalactosaminyltransferase, transferase B, alpha 1-3-galactosyltransferase)		GO:0016757,GO:0004380,GO:0016758,GO:0030145,GO:0004381,GO:0005576,GO:0005794,GO:0030259,GO:0005975,GO:0031410,GO:0009247,GO:0031982,GO:0016020,GO:0046872,GO:0016021,GO:0000166,GO:0016740,GO:0001962,GO:0003823	transferase activity, transferring glycosyl groups|glycoprotein-fucosylgalactoside alpha-N-acetylgalactosaminyltransferase activity|transferase activity, transferring hexosyl groups|manganese ion binding|fucosylgalactoside 3-alpha-galactosyltransferase activity|extracellular region|Golgi apparatus|lipid glycosylation|carbohydrate metabolic process|cytoplasmic vesicle|glycolipid biosynthetic proce…	mmu00601	Glycosphingolipid biosynthesis - lacto and neolacto series
Abr	1859.72744606437	1988.48379127925	1730.97110084949	0.870497968573284	-0.200087163734328	0.075835172788623	0.186924159635678	16.0198611541727	15.7754048263668	14.794285284645	13.8736397393342	15.6626009221124	12.7818972770743	13.1692873602726	12.6355476512695	16.6515696719675	12.6114770545592	GeneID:109934,Genbank:NM_198894.2,MGI:MGI:107771	active BCR-related gene		GO:0042472,GO:0005096,GO:0043114,GO:0043314,GO:0005829,GO:0005886,GO:0007165,GO:0007420,GO:0050728,GO:0016020,GO:0050766,GO:0030036,GO:0050885,GO:0030336,GO:0060313,GO:0032496,GO:0002692,GO:0035023,GO:0005085,GO:0035556,GO:0005089	inner ear morphogenesis|GTPase activator activity|regulation of vascular permeability|negative regulation of neutrophil degranulation|cytosol|plasma membrane|signal transduction|brain development|negative regulation of inflammatory response|membrane|positive regulation of phagocytosis|actin cytoskeleton organization|neuromuscular process controlling balance|negative regulation of cell migration|n…
Abra	58.9849734846774	48.749258821938	69.2206881474168	1.41993313991199	0.505822999456484	0.459553133562253	0.678882771583819	1.09653674611544	1.56706882565839	1.30075737934476	1.46263111496556	1.82165926189891	1.18095441834797	1.39576265480976	5.33694157390684	0.998855565516619	1.6506583086047	GeneID:223513,Genbank:NM_175456.4,MGI:MGI:2444891	actin-binding Rho activating protein		GO:1902531,GO:0035025,GO:0003779,GO:0005737,GO:0045893,GO:0005856,GO:0005886,GO:0006351,GO:0006355,GO:0015031,GO:0015629,GO:0045944,GO:0030016,GO:0030017,GO:0000060,GO:0051091,GO:0032970	regulation of intracellular signal transduction|positive regulation of Rho protein signal transduction|actin binding|cytoplasm|positive regulation of transcription, DNA-templated|cytoskeleton|plasma membrane|transcription, DNA-templated|regulation of transcription, DNA-templated|protein transport|actin cytoskeleton|positive regulation of transcription by RNA polymerase II|myofibril|sarcomere|prot…
Abracl	733.315454673817	580.90462845386	885.726280893773	1.52473613999466	0.608559601719936	1.12819287232518e-06	1.4388365977861e-05	36.7788030303781	29.8882190354234	36.9986187355164	35.9764552749543	33.0938638486596	57.3665627479205	54.5631416172979	53.4336053931975	52.7938039184873	50.9291926967557	GeneID:73112,Genbank:NM_028440.1,MGI:MGI:1920362	ABRA C-terminal like		GO:0008150,GO:0015629,GO:0032970,GO:1902531,GO:0003674,GO:0003779,GO:0005575	biological_process|actin cytoskeleton|regulation of actin filament-based process|regulation of intracellular signal transduction|molecular_function|actin binding|cellular_component
Abt1	332.073209244169	316.232174399301	347.914244089037	1.10018610456042	0.137747586855765	0.363151289716002	0.581016563586702	3.83388950956852	3.85821889234497	3.55145018860384	3.83161101049635	3.52283442581918	4.74348536839648	3.87594940178927	4.25771075908195	4.11896627244616	3.91623869806304	GeneID:30946,Genbank:NM_013924.3,MGI:MGI:1353636	activator of basal transcription 1		GO:0003676,GO:0003677,GO:0003723,GO:0005634,GO:0005667,GO:0005730,GO:0006351,GO:0006355,GO:0006357,GO:0006366,GO:0021522,GO:0000447,GO:0034462,GO:0000472,GO:0000480	nucleic acid binding|DNA binding|RNA binding|nucleus|transcription factor complex|nucleolus|transcription, DNA-templated|regulation of transcription, DNA-templated|regulation of transcription by RNA polymerase II|transcription by RNA polymerase II|spinal cord motor neuron differentiation|endonucleolytic cleavage in ITS1 to separate SSU-rRNA from 5.8S rRNA and LSU-rRNA from tricistronic rRNA trans…
Abtb1	700.854409341268	750.867686025714	650.841132656821	0.866785380126923	-0.20625327486171	0.0975082868583884	0.226706766945753	16.6816744583732	16.3189220733354	19.191238370222	18.3191245739464	15.5124552382443	17.1047090762148	14.553426898147	15.375754048892	14.0157208651176	15.0592557112709	GeneID:80283,Genbank:XM_006506791.3,MGI:MGI:1933148	ankyrin repeat and BTB (POZ) domain containing 1		GO:0005829,GO:0005886,GO:0006412,GO:0006414,GO:0006511,GO:0006950,GO:0019005,GO:0030162,GO:0031625,GO:0043161,GO:0003746,GO:0005730,GO:0005737	cytosol|plasma membrane|translation|translational elongation|ubiquitin-dependent protein catabolic process|response to stress|SCF ubiquitin ligase complex|regulation of proteolysis|ubiquitin protein ligase binding|proteasome-mediated ubiquitin-dependent protein catabolic process|translation elongation factor activity|nucleolus|cytoplasm
Abtb2	198.858101199247	206.127651516887	191.588550881607	0.929465549486995	-0.105526702045292	0.552674496769526	0.763073893068166	2.79991532765126	2.37742661183942	1.99937870568604	2.43834694075366	2.23364830638291	2.85928916803728	2.01110306970295	2.09931287609594	2.51536538248846	1.78431675240921	GeneID:99382,Genbank:NM_178890.3,MGI:MGI:2139365	ankyrin repeat and BTB (POZ) domain containing 2		GO:0005829,GO:0006511,GO:0006950,GO:0019005,GO:0022008,GO:0030162,GO:0031625,GO:0043161,GO:0046982,GO:0097237,GO:0005634,GO:0005654,GO:0005737	cytosol|ubiquitin-dependent protein catabolic process|response to stress|SCF ubiquitin ligase complex|neurogenesis|regulation of proteolysis|ubiquitin protein ligase binding|proteasome-mediated ubiquitin-dependent protein catabolic process|protein heterodimerization activity|cellular response to toxic substance|nucleus|nucleoplasm|cytoplasm
Acaa1a	1886.80010906741	1796.88695086845	1976.71326726637	1.10007658874199	0.137603969524299	0.20836453985744	0.396913871096397	50.4634105453793	48.1352117931844	55.5344141935163	50.3548495695063	47.896094448879	59.1291522738463	55.624509376559	55.3752593680353	57.7458816712521	55.7643780233584	GeneID:113868,Genbank:XM_006511923.1,MGI:MGI:2148491	acetyl-Coenzyme A acyltransferase 1A		GO:0008775,GO:0003988,GO:0010124,GO:0016401,GO:0005739,GO:0005777,GO:0016740,GO:0006629,GO:0016746,GO:0006631,GO:0016747,GO:0006635,GO:0043231,GO:0000038,GO:0008152,GO:0003824,GO:0008206,GO:0003985	acetate CoA-transferase activity|acetyl-CoA C-acyltransferase activity|phenylacetate catabolic process|palmitoyl-CoA oxidase activity|mitochondrion|peroxisome|transferase activity|lipid metabolic process|transferase activity, transferring acyl groups|fatty acid metabolic process|transferase activity, transferring acyl groups other than amino-acyl groups|fatty acid beta-oxidation|intracellular mem…	mmu00071,mmu00592,mmu01040,mmu00280,mmu04146,mmu03320	Fatty acid degradation|alpha-Linolenic acid metabolism|Biosynthesis of unsaturated fatty acids|Valine, leucine and isoleucine degradation|Peroxisome|PPAR signaling pathway
Acaa1b	130.722835233835	184.205046317388	77.2406241502823	0.419318719516488	-1.25388085747489	7.22768483960819e-08	1.16796311397498e-06	3.77810727772875	2.85044425124606	4.35752004682317	3.47352360058249	3.41148628686299	1.03242461272094	2.76886850026737	1.46375189076351	0.762179284542399	1.6327357777808	GeneID:235674,Genbank:NM_146230.3,MGI:MGI:3605455	acetyl-Coenzyme A acyltransferase 1B		GO:0005739,GO:0005777,GO:0006629,GO:0006631,GO:0006635,GO:0008152,GO:0010124,GO:0016740,GO:0016746,GO:0016747,GO:0003824,GO:0003988	mitochondrion|peroxisome|lipid metabolic process|fatty acid metabolic process|fatty acid beta-oxidation|metabolic process|phenylacetate catabolic process|transferase activity|transferase activity, transferring acyl groups|transferase activity, transferring acyl groups other than amino-acyl groups|catalytic activity|acetyl-CoA C-acyltransferase activity	mmu00071,mmu00592,mmu01040,mmu00280,mmu04146,mmu03320	Fatty acid degradation|alpha-Linolenic acid metabolism|Biosynthesis of unsaturated fatty acids|Valine, leucine and isoleucine degradation|Peroxisome|PPAR signaling pathway
Acaa2	2285.80088606834	2688.05266660119	1883.54910553548	0.700711384467428	-0.513107758979417	1.76135153750267e-06	2.1347018501063e-05	97.8590560455118	85.5790675129061	97.7164456104934	102.370364309281	86.3627023862536	58.0810372112355	82.4622074920549	68.6304469849319	57.8950764880451	69.5157832515832	GeneID:52538,Genbank:NM_177470.3,MGI:MGI:1098623	acetyl-Coenzyme A acyltransferase 2 (mitochondrial 3-oxoacyl-Coenzyme A thiolase)		GO:0016747,GO:0005739,GO:0071456,GO:1901029,GO:0005743,GO:0005759,GO:0006084,GO:0006629,GO:1902109,GO:0006631,GO:0006635,GO:0008152,GO:0003824,GO:0016740,GO:0003988,GO:0016746	transferase activity, transferring acyl groups other than amino-acyl groups|mitochondrion|cellular response to hypoxia|negative regulation of mitochondrial outer membrane permeabilization involved in apoptotic signaling pathway|mitochondrial inner membrane|mitochondrial matrix|acetyl-CoA metabolic process|lipid metabolic process|negative regulation of mitochondrial membrane permeability involved …	mmu00062,mmu00071,mmu00280	Fatty acid elongation|Fatty acid degradation|Valine, leucine and isoleucine degradation
Acaca	1519.22244553699	1286.52702350082	1751.91786757317	1.3617419887582	0.445453379707956	0.292714090443341	0.502744570035721	6.67698854185688	8.3139577374312	5.76709931894842	7.0398995573743	6.20642316901112	7.42869535313556	19.0751433106907	7.24941990659941	6.92836951157475	6.93709812952244	GeneID:107476,Genbank:XM_006531953.1,MGI:MGI:108451	acetyl-Coenzyme A carboxylase alpha		GO:0019900,GO:0006629,GO:0003824,GO:0042802,GO:0006631,GO:0003989,GO:0046872,GO:0006633,GO:0051289,GO:0004075,GO:0005515,GO:0005524,GO:0005737,GO:0055088,GO:0008152,GO:0005739,GO:0071380,GO:0009374,GO:0005829,GO:0014070,GO:0000166,GO:0015629,GO:0006084,GO:0001650,GO:0016874,GO:0001894	kinase binding|lipid metabolic process|catalytic activity|identical protein binding|fatty acid metabolic process|acetyl-CoA carboxylase activity|metal ion binding|fatty acid biosynthetic process|protein homotetramerization|biotin carboxylase activity|protein binding|ATP binding|cytoplasm|lipid homeostasis|metabolic process|mitochondrion|cellular response to prostaglandin E stimulus|biotin binding…	mmu00620,mmu00640,mmu00061,mmu04152,mmu04910,mmu04922	Pyruvate metabolism|Propanoate metabolism|Fatty acid biosynthesis|AMPK signaling pathway|Insulin signaling pathway|Glucagon signaling pathway
Acacb	658.17796892976	717.273344598877	599.082593260642	0.835222161497816	-0.259768102497258	0.40762171961054	0.625523751680738	3.78556317121261	4.47305805272935	3.80358154073596	4.07684545548927	3.70754985615249	2.24379435896109	6.64659284433995	3.41488003592864	2.43752524615992	2.31504596966109	GeneID:100705,Genbank:XM_006530111.3,MGI:MGI:2140940	acetyl-Coenzyme A carboxylase beta		GO:0042802,GO:0009374,GO:0003989,GO:0043086,GO:0010629,GO:0046322,GO:0010884,GO:0004075,GO:0046872,GO:0005524,GO:0005634,GO:0005739,GO:0010906,GO:0050995,GO:0014070,GO:0006084,GO:0051289,GO:0016020,GO:0006629,GO:0060421,GO:0016874,GO:0006631,GO:0000166,GO:0097009,GO:0031667,GO:0006633,GO:0003824,GO:2001295,GO:0031999,GO:0008152	identical protein binding|biotin binding|acetyl-CoA carboxylase activity|negative regulation of catalytic activity|negative regulation of gene expression|negative regulation of fatty acid oxidation|positive regulation of lipid storage|biotin carboxylase activity|metal ion binding|ATP binding|nucleus|mitochondrion|regulation of glucose metabolic process|negative regulation of lipid catabolic proce…	mmu00620,mmu00640,mmu00061,mmu04152,mmu04910,mmu04922,mmu04920,mmu04931	Pyruvate metabolism|Propanoate metabolism|Fatty acid biosynthesis|AMPK signaling pathway|Insulin signaling pathway|Glucagon signaling pathway|Adipocytokine signaling pathway|Insulin resistance
Acad10	194.00406326564	223.336469170417	164.671657360862	0.73732542639603	-0.439626586252155	0.0120607208907949	0.0437933905174122	2.69842340950154	2.95560505002238	3.1671924029506	3.13020584683528	3.35661554976823	1.80382560939985	2.26498359272188	2.30033339986365	2.15602087810425	2.98520216523571	GeneID:71985,Genbank:XM_006530463.1,MGI:MGI:1919235	acyl-Coenzyme A dehydrogenase family, member 10		GO:0016491,GO:0016627,GO:0016787,GO:0033539,GO:0050660,GO:0055114,GO:0003995,GO:0005739,GO:0008152	oxidoreductase activity|oxidoreductase activity, acting on the CH-CH group of donors|hydrolase activity|fatty acid beta-oxidation using acyl-CoA dehydrogenase|flavin adenine dinucleotide binding|oxidation-reduction process|acyl-CoA dehydrogenase activity|mitochondrion|metabolic process
Acad11	616.710748817618	673.832193679536	559.589303955701	0.830457952594994	-0.268020970791649	0.0344016058609835	0.101518394093333	10.2813162177397	11.5928156305849	9.53505777370426	10.2795015167571	11.0401535783786	7.29465660227305	10.3841209284778	8.78760596092065	8.44095178886703	9.87761849536236	GeneID:102632,Genbank:NM_175324.3,MGI:MGI:2143169	acyl-Coenzyme A dehydrogenase family, member 11		GO:0005739,GO:0005777,GO:0008152,GO:0016491,GO:0016627,GO:0017099,GO:0031966,GO:0033539,GO:0050660,GO:0055114,GO:0003995,GO:0070991,GO:0004466,GO:0005634	mitochondrion|peroxisome|metabolic process|oxidoreductase activity|oxidoreductase activity, acting on the CH-CH group of donors|very-long-chain-acyl-CoA dehydrogenase activity|mitochondrial membrane|fatty acid beta-oxidation using acyl-CoA dehydrogenase|flavin adenine dinucleotide binding|oxidation-reduction process|acyl-CoA dehydrogenase activity|medium-chain-acyl-CoA dehydrogenase activity|long…
Acad12	151.748607431964	182.45703567491	121.040179189019	0.66339003448834	-0.592070754908305	0.00224087752656415	0.0109802998801643	3.38264177046021	4.34864653597097	3.58537569738754	4.10445820028688	4.33135715694969	2.01386374485093	2.77160082393854	2.95413425382799	2.82594754280848	2.84881291926439	GeneID:338350,Genbank:XM_011248231.1,MGI:MGI:2443320	acyl-Coenzyme A dehydrogenase family, member 12		GO:0050660,GO:0003995,GO:0005739,GO:0033539	flavin adenine dinucleotide binding|acyl-CoA dehydrogenase activity|mitochondrion|fatty acid beta-oxidation using acyl-CoA dehydrogenase
Acad8	603.467343286557	617.977290018964	588.957396554149	0.953040517938897	-0.0693905441446891	0.564681200475104	0.773631722941982	8.23470788272521	7.76516311029312	7.69506921863919	7.95031084052882	7.80503741795046	7.81509233910364	8.31739001926449	7.91536193283726	6.80920485408668	7.56878545057088	GeneID:66948,Genbank:NM_025862.2,MGI:MGI:1914198	acyl-Coenzyme A dehydrogenase family, member 8		GO:0006629,GO:0008152,GO:0009083,GO:0016491,GO:0016627,GO:0050660,GO:0055114,GO:0003995,GO:0005739	lipid metabolic process|metabolic process|branched-chain amino acid catabolic process|oxidoreductase activity|oxidoreductase activity, acting on the CH-CH group of donors|flavin adenine dinucleotide binding|oxidation-reduction process|acyl-CoA dehydrogenase activity|mitochondrion	mmu00280	Valine, leucine and isoleucine degradation
Acad9	696.004080230685	685.014898815707	706.993261645662	1.03208450337059	0.0455610982831294	0.717806032701848	0.890867322400033	9.71935057566713	8.64078013180902	8.89741285175598	9.30292073780772	9.33070819612172	9.01221330533278	10.1846118870283	9.82357510682411	10.1906970947183	9.24972352140405	GeneID:229211,Genbank:NM_172678.3,MGI:MGI:1914272	acyl-Coenzyme A dehydrogenase family, member 9		GO:0050660,GO:0004466,GO:0051791,GO:0005634,GO:0055114,GO:0005739,GO:0008152,GO:0016491,GO:0070991,GO:0016627,GO:0017099,GO:0030425,GO:0031966,GO:0000062,GO:0032981,GO:0001676,GO:0042760,GO:0003995	flavin adenine dinucleotide binding|long-chain-acyl-CoA dehydrogenase activity|medium-chain fatty acid metabolic process|nucleus|oxidation-reduction process|mitochondrion|metabolic process|oxidoreductase activity|medium-chain-acyl-CoA dehydrogenase activity|oxidoreductase activity, acting on the CH-CH group of donors|very-long-chain-acyl-CoA dehydrogenase activity|dendrite|mitochondrial membrane|…
Acadl	2613.62790142617	2531.51673001127	2695.73907284106	1.06487112681616	0.0906788427015388	0.552254220041117	0.762612872947687	69.1414531893735	62.2336877220473	66.6996192704045	76.7050095865034	65.9089038904697	59.6501952859071	100.913255632513	71.1682251557372	64.8184010658778	74.7077606399302	GeneID:11363,Genbank:NM_007381.4,MGI:MGI:87866	acyl-Coenzyme A dehydrogenase, long-chain		GO:0050660,GO:0033539,GO:0009409,GO:0003995,GO:0051289,GO:0016401,GO:0004466,GO:0055114,GO:0042413,GO:0090181,GO:0042758,GO:0005739,GO:0016491,GO:0016627,GO:0005759,GO:0044242,GO:0019254,GO:0006629,GO:0045717,GO:0006631,GO:0000062,GO:0046322,GO:0031966,GO:0008152,GO:0001659,GO:0009062	flavin adenine dinucleotide binding|fatty acid beta-oxidation using acyl-CoA dehydrogenase|response to cold|acyl-CoA dehydrogenase activity|protein homotetramerization|palmitoyl-CoA oxidase activity|long-chain-acyl-CoA dehydrogenase activity|oxidation-reduction process|carnitine catabolic process|regulation of cholesterol metabolic process|long-chain fatty acid catabolic process|mitochondrion|oxi…	mmu00071,mmu03320	Fatty acid degradation|PPAR signaling pathway
Acadm	1711.00489833839	1638.2000147139	1783.80978196288	1.08888399825488	0.122850268052527	0.546196198002891	0.757049456389723	38.984207175739	41.7892858913298	42.9254741455553	44.5773835481599	39.985840434059	35.8243840068301	65.8692038686266	46.8848414687595	33.1170514305931	50.1773857121979	GeneID:11364,Genbank:NM_007382.5,MGI:MGI:87867	acyl-Coenzyme A dehydrogenase, medium chain		GO:0006082,GO:0006111,GO:0006629,GO:0006631,GO:0006635,GO:0007507,GO:0033539,GO:0008152,GO:0009409,GO:0042594,GO:0009437,GO:0042802,GO:0045329,GO:0050660,GO:0051289,GO:0051791,GO:0051793,GO:0000062,GO:0001889,GO:0003995,GO:0005739,GO:0005759,GO:0005978,GO:0009791,GO:0016491,GO:0016607,GO:0016627,GO:0016853,GO:0019254,GO:0055007,GO:0030424,GO:0055114,GO:0031966,GO:0070991	organic acid metabolic process|regulation of gluconeogenesis|lipid metabolic process|fatty acid metabolic process|fatty acid beta-oxidation|heart development|fatty acid beta-oxidation using acyl-CoA dehydrogenase|metabolic process|response to cold|response to starvation|carnitine metabolic process|identical protein binding|carnitine biosynthetic process|flavin adenine dinucleotide binding|protein…	mmu00640,mmu00071,mmu00280,mmu00410,mmu03320	Propanoate metabolism|Fatty acid degradation|Valine, leucine and isoleucine degradation|beta-Alanine metabolism|PPAR signaling pathway
Acads	516.790052578493	518.105984255331	515.474120901655	0.994920222051751	-0.00734724748701593	0.947772721338623	1	15.1718342616623	12.9547623945786	14.9410550704303	15.4755692651834	14.1070827526658	13.4408434206905	20.2055134576539	12.8805600316229	13.9561717317419	13.5082958184605	GeneID:11409,Genbank:NM_007383.3,MGI:MGI:87868	acyl-Coenzyme A dehydrogenase, short chain		GO:0046359,GO:0004085,GO:0005654,GO:0050660,GO:0005739,GO:0005759,GO:0006629,GO:0051289,GO:0006631,GO:0055114,GO:0008152,GO:0016491,GO:0016627,GO:0000062,GO:0031966,GO:0003995,GO:0033539	butyrate catabolic process|butyryl-CoA dehydrogenase activity|nucleoplasm|flavin adenine dinucleotide binding|mitochondrion|mitochondrial matrix|lipid metabolic process|protein homotetramerization|fatty acid metabolic process|oxidation-reduction process|metabolic process|oxidoreductase activity|oxidoreductase activity, acting on the CH-CH group of donors|fatty-acyl-CoA binding|mitochondrial membr…	mmu00650,mmu00071,mmu00280	Butanoate metabolism|Fatty acid degradation|Valine, leucine and isoleucine degradation
Acadsb	1927.10083245602	1988.65983283484	1865.5418320772	0.938089964545551	-0.0922018084154664	0.38468442010941	0.603736397643488	32.0892484018965	32.1797888913417	28.5888740770552	30.854541214104	31.9370521426096	30.4380177955833	30.401100017296	27.3483437849213	29.9338379274235	31.0807148746581	GeneID:66885,Genbank:NM_025826.4,MGI:MGI:1914135	acyl-Coenzyme A dehydrogenase, short/branched chain		GO:0005739,GO:0006629,GO:0006631,GO:0006637,GO:0008152,GO:0009055,GO:0016491,GO:0016627,GO:0016937,GO:0050660,GO:0055114,GO:0003995	mitochondrion|lipid metabolic process|fatty acid metabolic process|acyl-CoA metabolic process|metabolic process|electron transfer activity|oxidoreductase activity|oxidoreductase activity, acting on the CH-CH group of donors|short-branched-chain-acyl-CoA dehydrogenase activity|flavin adenine dinucleotide binding|oxidation-reduction process|acyl-CoA dehydrogenase activity	mmu00071,mmu00280	Fatty acid degradation|Valine, leucine and isoleucine degradation
Acadvl	2031.51035837343	2105.41993449153	1957.60078225533	0.929791131063885	-0.105021430302991	0.334183938109139	0.550520092530808	50.7749636346829	47.8593554407252	51.7017087086112	54.0588315254247	47.8833138215851	44.3227487775867	57.9886957884825	47.3014597489958	46.3552720356496	44.1123316748983	GeneID:11370,Genbank:NM_017366.3,MGI:MGI:895149	acyl-Coenzyme A dehydrogenase, very long chain		GO:0033539,GO:0009062,GO:0003995,GO:0042645,GO:0009409,GO:0004466,GO:0042760,GO:0016020,GO:0005634,GO:0005730,GO:0005739,GO:0016491,GO:0005743,GO:0045717,GO:0016627,GO:0005829,GO:0046322,GO:0017099,GO:0006629,GO:0050660,GO:0006631,GO:0000062,GO:0055114,GO:0031966,GO:0006635,GO:0090181,GO:0008152,GO:0001659	fatty acid beta-oxidation using acyl-CoA dehydrogenase|fatty acid catabolic process|acyl-CoA dehydrogenase activity|mitochondrial nucleoid|response to cold|long-chain-acyl-CoA dehydrogenase activity|very long-chain fatty acid catabolic process|membrane|nucleus|nucleolus|mitochondrion|oxidoreductase activity|mitochondrial inner membrane|negative regulation of fatty acid biosynthetic process|oxidor…	mmu00071	Fatty acid degradation
Acan	0.0969717804412571	0.193943560882514	0	0	-Inf	1	1	0.00656060355400819	0	0	0	0	0	0	0	0	0	GeneID:11595,Genbank:XM_006540566.1,MGI:MGI:99602	aggrecan		GO:0030166,GO:0005201,GO:0030199,GO:0005509,GO:0030246,GO:0005515,GO:0005540,GO:0005576,GO:0005578,GO:0030336,GO:0005604,GO:0043005,GO:0005615,GO:0043025,GO:0046872,GO:0007155,GO:0001501,GO:0072534,GO:0007417,GO:0001502,GO:0007507,GO:0002063	proteoglycan biosynthetic process|extracellular matrix structural constituent|collagen fibril organization|calcium ion binding|carbohydrate binding|protein binding|hyaluronic acid binding|extracellular region|proteinaceous extracellular matrix|negative regulation of cell migration|basement membrane|neuron projection|extracellular space|neuronal cell body|metal ion binding|cell adhesion|skeletal s…
Acap1	554.988168779378	567.787666999454	542.188670559301	0.954914490173	-0.0665565451176843	0.68011010265079	0.860593046550582	13.0099155958701	10.5656713196346	12.556448273946	10.5427629890614	9.7719537789368	14.7587729752085	11.3355812065745	11.673886804653	9.60718820801367	7.73808944184429	GeneID:216859,Genbank:NM_153788.3,MGI:MGI:2388270	ArfGAP with coiled-coil, ankyrin repeat and PH domains 1		GO:0032012,GO:0005096,GO:0043231,GO:0005737,GO:0046872,GO:0005768,GO:0005829,GO:0006629,GO:0007165,GO:0008150,GO:0016020,GO:0016042,GO:0016192,GO:0003674,GO:0016787,GO:0004871,GO:0031267	regulation of ARF protein signal transduction|GTPase activator activity|intracellular membrane-bounded organelle|cytoplasm|metal ion binding|endosome|cytosol|lipid metabolic process|signal transduction|biological_process|membrane|lipid catabolic process|vesicle-mediated transport|molecular_function|hydrolase activity|signal transducer activity|small GTPase binding	mmu04144	Endocytosis
Acap2	2262.45558189466	2653.68256767152	1871.22859611781	0.705144096326384	-0.504009992250883	3.24575972783517e-06	3.69311537571657e-05	13.845513707689	14.8429353999003	15.6696144205977	14.7236910829388	15.1828192130211	10.7729314398764	10.679992571464	9.97352633790489	11.1059103172653	10.9698531744491	GeneID:78618,Genbank:XM_006522743.3,MGI:MGI:1925868	ArfGAP with coiled-coil, ankyrin repeat and PH domains 2		GO:0036010,GO:0005515,GO:0043231,GO:0005737,GO:0046872,GO:0005768,GO:0005829,GO:0010008,GO:0016020,GO:0080025,GO:1990090,GO:0016192,GO:0017137,GO:0030029,GO:0001726,GO:0031267,GO:0005096,GO:0032012	protein localization to endosome|protein binding|intracellular membrane-bounded organelle|cytoplasm|metal ion binding|endosome|cytosol|endosome membrane|membrane|phosphatidylinositol-3,5-bisphosphate binding|cellular response to nerve growth factor stimulus|vesicle-mediated transport|Rab GTPase binding|actin filament-based process|ruffle|small GTPase binding|GTPase activator activity|regulation o…	mmu04144	Endocytosis
Acap3	673.832474446207	748.434161636134	599.230787256279	0.800645959220133	-0.320763662229752	0.011057022989651	0.0408652504167393	7.9609745980839	8.57402877965035	9.21692642104687	8.4414307141269	8.24306725371047	6.72645053925366	6.76916348868495	8.40821543160179	6.51402694239823	6.33651402998145	GeneID:140500,Genbank:NM_207223.1,MGI:MGI:2153589	ArfGAP with coiled-coil, ankyrin repeat and PH domains 3		GO:0005737,GO:0005829,GO:0008150,GO:0016020,GO:0016192,GO:0031267,GO:0032012,GO:0043231,GO:0003674,GO:0005096,GO:0005575	cytoplasm|cytosol|biological_process|membrane|vesicle-mediated transport|small GTPase binding|regulation of ARF protein signal transduction|intracellular membrane-bounded organelle|molecular_function|GTPase activator activity|cellular_component	mmu04144	Endocytosis
Acat1	1641.16148185096	1551.89559488454	1730.42736881737	1.11504109846134	0.157096886337182	0.17101785180183	0.344416462561457	23.7415852745664	22.5349737376833	24.3161913028914	25.2456360248477	24.7863361327528	23.2802828691868	31.8163011867477	27.031517513944	24.4941163108838	30.770510392553	GeneID:110446,Genbank:NM_144784.3,MGI:MGI:87870	acetyl-Coenzyme A acetyltransferase 1		GO:0046356,GO:0015936,GO:0003985,GO:0046872,GO:0015937,GO:0003988,GO:0046952,GO:0016740,GO:0005739,GO:0050662,GO:0005743,GO:0005759,GO:0016746,GO:0005829,GO:0051260,GO:0016747,GO:0006085,GO:1902860,GO:0016830,GO:0006550,GO:0016885,GO:0006635,GO:0003824,GO:0019899,GO:0006696,GO:0042803,GO:0008152	acetyl-CoA catabolic process|coenzyme A metabolic process|acetyl-CoA C-acetyltransferase activity|metal ion binding|coenzyme A biosynthetic process|acetyl-CoA C-acyltransferase activity|ketone body catabolic process|transferase activity|mitochondrion|coenzyme binding|mitochondrial inner membrane|mitochondrial matrix|transferase activity, transferring acyl groups|cytosol|protein homooligomerizatio…	mmu00620,mmu00630,mmu00640,mmu00650,mmu00071,mmu00072,mmu00280,mmu00310,mmu00380,mmu00900	Pyruvate metabolism|Glyoxylate and dicarboxylate metabolism|Propanoate metabolism|Butanoate metabolism|Fatty acid degradation|Synthesis and degradation of ketone bodies|Valine, leucine and isoleucine degradation|Lysine degradation|Tryptophan metabolism|Terpenoid backbone biosynthesis
Acat2	519.519301996644	467.162479564825	571.876124428462	1.22414823416722	0.291778266976059	0.0288885649326721	0.0882044826788519	11.4131116258673	12.7483643942589	11.9338731086806	11.4054050942826	11.4751755121499	12.7401700374881	18.3890018378896	15.4699083231437	14.1941967351226	13.1797050007032	GeneID:110460,Genbank:NM_009338.3,MGI:MGI:87871	acetyl-Coenzyme A acetyltransferase 2		GO:0003988,GO:0005634,GO:0005730,GO:0005737,GO:0005739,GO:0005829,GO:0006635,GO:0008152,GO:0016740,GO:0016746,GO:0003824,GO:0016747,GO:0003985,GO:0045797	acetyl-CoA C-acyltransferase activity|nucleus|nucleolus|cytoplasm|mitochondrion|cytosol|fatty acid beta-oxidation|metabolic process|transferase activity|transferase activity, transferring acyl groups|catalytic activity|transferase activity, transferring acyl groups other than amino-acyl groups|acetyl-CoA C-acetyltransferase activity|positive regulation of intestinal cholesterol absorption	mmu00620,mmu00630,mmu00640,mmu00650,mmu00071,mmu00072,mmu00280,mmu00310,mmu00380,mmu00900,mmu04975	Pyruvate metabolism|Glyoxylate and dicarboxylate metabolism|Propanoate metabolism|Butanoate metabolism|Fatty acid degradation|Synthesis and degradation of ketone bodies|Valine, leucine and isoleucine degradation|Lysine degradation|Tryptophan metabolism|Terpenoid backbone biosynthesis|Fat digestion and absorption
Acat3	24.2444337662309	15.7610558444965	32.7278116879654	2.07649868199619	1.05415295604965	0.0144254471718273	0.0505959305460973	0.408596102811158	0.601831176413027	0.356307533080661	0.377534157290834	0.327465211051735	0.962614118527044	0.814125840549165	1.02195719618189	1.1112760893072	0.513986446932197	GeneID:224530,Genbank:NM_153151.3,MGI:MGI:109182	acetyl-Coenzyme A acetyltransferase 3		GO:0005634,GO:0005730,GO:0005737,GO:0005739,GO:0005829,GO:0006635,GO:0003985,GO:0003988	nucleus|nucleolus|cytoplasm|mitochondrion|cytosol|fatty acid beta-oxidation|acetyl-CoA C-acetyltransferase activity|acetyl-CoA C-acyltransferase activity
Acbd3	1152.35673717336	1070.74991740541	1233.96355694131	1.15242928052836	0.20467822157745	0.074486073826953	0.184287072352343	15.6591645906279	17.0656940956119	15.6116047309588	16.365547116551	16.1395579576463	18.2687733807906	19.2432354334674	17.5227697915823	20.8906137900719	19.3500087757961	GeneID:170760,Genbank:NM_133225.3,MGI:MGI:2181074	acyl-Coenzyme A binding domain containing 3		GO:0005794,GO:0006629,GO:0006694,GO:0016020,GO:0034237,GO:0000062,GO:0000139,GO:0005739	Golgi apparatus|lipid metabolic process|steroid biosynthetic process|membrane|protein kinase A regulatory subunit binding|fatty-acyl-CoA binding|Golgi membrane|mitochondrion
Acbd4	515.738385924047	554.008329241093	477.468442607	0.861843437013049	-0.214502282602801	0.134802449310899	0.288842017872232	14.3100200893692	14.5120191546099	14.1750166012226	14.8005345989322	12.1816330136355	12.5351908742718	16.620032346408	12.9861442008869	8.55454978001266	11.00568509111	GeneID:67131,Genbank:NM_025988.2,MGI:MGI:1914381	acyl-Coenzyme A binding domain containing 4		GO:0003674,GO:0005575,GO:0008150	molecular_function|cellular_component|biological_process
Acbd5	1584.8090889234	1748.35350838967	1421.26466945714	0.812916073687067	-0.298821680256765	0.00731795555354074	0.0292205243877197	19.5677352524688	19.7853725292073	19.8567331165516	20.3429736980245	21.6379102465925	16.7577748985425	15.8586278836418	16.1249358825726	17.8091255990298	17.4936196012085	GeneID:74159,Genbank:XM_017319291.1,MGI:MGI:1921409	acyl-Coenzyme A binding domain containing 5		GO:0005654,GO:0005777,GO:0006914,GO:0008289,GO:0016020,GO:0016021,GO:0030242,GO:0000062,GO:0003674,GO:0005634	nucleoplasm|peroxisome|autophagy|lipid binding|membrane|integral component of membrane|autophagy of peroxisome|fatty-acyl-CoA binding|molecular_function|nucleus
Acbd6	412.403915729357	348.536317000818	476.271514457896	1.36649035186993	0.450475273722408	0.00142505490359179	0.00753798629793129	5.86927346314222	5.87644958565893	6.5872599249309	6.00302256712427	5.80591931085361	8.70509037140878	7.85317370661476	8.72404950817145	8.29242134583624	8.49117958569084	GeneID:72482,Genbank:NM_028250.3,MGI:MGI:1919732	acyl-Coenzyme A binding domain containing 6		GO:0008150,GO:0008289,GO:0000062,GO:0003674,GO:0005737	biological_process|lipid binding|fatty-acyl-CoA binding|molecular_function|cytoplasm
Acbd7	5.47345584993595	3.75475385682358	7.19215784304832	1.91548051278458	0.937706348522403	0.350292942409378	0.5672559632589	0.380147121821035	0.389515114908846	0.305999266008741	0.200713086025648	0.562458578177431	1.22823906648054	0.522373364013338	0.616736583257836	0.187982216976265	1.00673587392229	GeneID:78245,Genbank:NM_030063.2,MGI:MGI:1925495	acyl-Coenzyme A binding domain containing 7		GO:0008150,GO:0008289,GO:0000062,GO:0003674,GO:0005575	biological_process|lipid binding|fatty-acyl-CoA binding|molecular_function|cellular_component
Accs	257.388488429519	276.28667798962	238.490298869419	0.863198691318658	-0.212235417306003	0.203212558719062	0.389847257090286	2.26752957715061	2.14852826530003	2.61684154914764	2.37729186249767	2.17252922413296	2.1094816181355	2.10853135998478	1.94266437344123	2.38726297685771	1.68744123624506	GeneID:329470,Genbank:NM_001290782.1,MGI:MGI:1919717	1-aminocyclopropane-1-carboxylate synthase (non-functional)		GO:0009058,GO:0030170,GO:0042802,GO:0003824,GO:0005575,GO:0008150	biosynthetic process|pyridoxal phosphate binding|identical protein binding|catalytic activity|cellular_component|biological_process
Accsl	2.0106379644642	1.57076647348838	2.45050945544002	1.56007242120332	0.641613002988636	0.765342003912517	0.923620303875314	0.0144117566733457	0.014766906638055	0.0309352999460839	0	0.0568623090183155	0.077606280773702	0.0475288690046149	0.0311747989458562	0.0142531868030473	0.015266544573368	GeneID:381411,Genbank:NM_001033452.4,MGI:MGI:3584519	1-aminocyclopropane-1-carboxylate synthase (non-functional)-like		GO:0009058,GO:0030170,GO:0003824,GO:0005575,GO:0008150	biosynthetic process|pyridoxal phosphate binding|catalytic activity|cellular_component|biological_process
Acd	463.11923017479	502.790947656742	423.447512692838	0.842193986718171	-0.24777552021489	0.0695149009055962	0.174678468942267	15.5827289785961	12.9215332056748	13.7645957352519	14.334497372045	12.808841458012	12.7742144967185	11.5673103370852	11.7571838905946	12.1542530573398	11.4868086088526	GeneID:497652,Genbank:XM_006531170.2,MGI:MGI:87873	adrenocortical dysplasia		GO:0051973,GO:0030326,GO:0000783,GO:0060381,GO:0031848,GO:0000784,GO:0070182,GO:0032202,GO:0070187,GO:0001501,GO:0001655,GO:0003677,GO:0005515,GO:0032211,GO:0005634,GO:0070198,GO:0032212,GO:0005694,GO:0070200,GO:0035282,GO:0006886,GO:0042162,GO:0016233,GO:0000723,GO:0000781,GO:0044877,GO:0016604	positive regulation of telomerase activity|embryonic limb morphogenesis|nuclear telomere cap complex|positive regulation of single-stranded telomeric DNA binding|protection from non-homologous end joining at telomere|nuclear chromosome, telomeric region|DNA polymerase binding|telomere assembly|shelterin complex|skeletal system development|urogenital system development|DNA binding|protein binding|…
Ace	17316.6588075553	25864.1046600031	8769.21295510749	0.339049546480858	-1.56043198011238	1.28942527787047e-28	3.21967725548258e-26	262.58049473226	261.966320288946	238.932835239105	266.737517106967	251.768300265521	113.671256678706	59.5201320626584	70.625690346497	138.767107238584	62.8150249338676	GeneID:11421,Genbank:NM_001281819.1,MGI:MGI:87874	angiotensin I converting enzyme (peptidyl-dipeptidase A) 1		GO:0005515,GO:0005576,GO:0005615,GO:0005737,GO:0005764,GO:0005768,GO:0005886,GO:0008241,GO:0008270,GO:0006508,GO:0009792,GO:0006518,GO:0009897,GO:0009925,GO:0010608,GO:0010629,GO:0032092,GO:0010815,GO:0032496,GO:0014910,GO:0035814,GO:0016020,GO:0042310,GO:0042447,GO:0042755,GO:0001822,GO:0060978,GO:0043065,GO:0061098,GO:0043171,GO:0002446,GO:0070062,GO:0045777,GO:0003081,GO:0070573,GO:0003084,GO:…	protein binding|extracellular region|extracellular space|cytoplasm|lysosome|endosome|plasma membrane|peptidyl-dipeptidase activity|zinc ion binding|proteolysis|embryo development ending in birth or egg hatching|peptide metabolic process|external side of plasma membrane|basal plasma membrane|posttranscriptional regulation of gene expression|negative regulation of gene expression|positive regulatio…	mmu04924,mmu04614,mmu05410,mmu05142	Renin secretion|Renin-angiotensin system|Hypertrophic cardiomyopathy (HCM)|Chagas disease (American trypanosomiasis)
Ace2	482.022960160728	460.002627872526	504.04329244893	1.09574002822568	0.131905549686372	0.643615457850897	0.836617791870187	6.33291731269625	6.37463659591218	6.67713624712808	6.00982886387906	7.69143459911447	5.78387155277388	7.46786107691935	6.01973821422651	5.93214115437446	11.6438877840372	GeneID:70008,Genbank:NM_001130513.1,MGI:MGI:1917258	angiotensin I converting enzyme (peptidyl-dipeptidase A) 2		GO:0060452,GO:0009986,GO:0004175,GO:0070373,GO:0015827,GO:0004180,GO:1903598,GO:0016020,GO:1903779,GO:0004181,GO:0005576,GO:0005615,GO:0005737,GO:0016021,GO:0005886,GO:0016787,GO:0032800,GO:0006508,GO:0046813,GO:0008233,GO:0001618,GO:0046872,GO:0008237,GO:0003051,GO:0048662,GO:0008241,GO:0003081	positive regulation of cardiac muscle contraction|cell surface|endopeptidase activity|negative regulation of ERK1 and ERK2 cascade|tryptophan transport|carboxypeptidase activity|positive regulation of gap junction assembly|membrane|regulation of cardiac conduction|metallocarboxypeptidase activity|extracellular region|extracellular space|cytoplasm|integral component of membrane|plasma membrane|hyd…	mmu04614,mmu04974	Renin-angiotensin system|Protein digestion and absorption
Ace3	138.095440088168	211.29393085669	64.8969493196472	0.30714062186511	-1.70302876170844	2.62513242204829e-16	1.63313698938895e-14	1.76409765241451	1.57646554249685	1.49565705880012	1.75226467133132	2.1850369221154	0.607276524077105	0.389628294957984	0.609864412838137	0.772761181082326	0.383985522254104	GeneID:217246,Genbank:XM_006533054.3,MGI:MGI:3644400	angiotensin I converting enzyme (peptidyl-dipeptidase A) 3		GO:0008150,GO:0008237,GO:0008241,GO:0016020,GO:0016021,GO:0031410,GO:0001669,GO:0005515,GO:0006508	biological_process|metallopeptidase activity|peptidyl-dipeptidase activity|membrane|integral component of membrane|cytoplasmic vesicle|acrosomal vesicle|protein binding|proteolysis	mmu04924,mmu04614,mmu05410,mmu05142	Renin secretion|Renin-angiotensin system|Hypertrophic cardiomyopathy (HCM)|Chagas disease (American trypanosomiasis)
Acer1	1.82172941874778	0	3.64345883749556	Inf	Inf	0.247441579610554	0.448480174320492	0	0	0	0	0	0	0	0.407518409274939	0	0	GeneID:171168,Genbank:NM_175731.4,MGI:MGI:2181962	alkaline ceramidase 1		GO:0046514,GO:0006665,GO:0071277,GO:0006672,GO:0071633,GO:0010446,GO:0016020,GO:0016021,GO:0016787,GO:0016811,GO:0017040,GO:0019216,GO:0030148,GO:0005783,GO:0030154,GO:0046512,GO:0006629	ceramide catabolic process|sphingolipid metabolic process|cellular response to calcium ion|ceramide metabolic process|dihydroceramidase activity|response to alkaline pH|membrane|integral component of membrane|hydrolase activity|hydrolase activity, acting on carbon-nitrogen (but not peptide) bonds, in linear amides|N-acylsphingosine amidohydrolase activity|regulation of lipid metabolic process|sph…	mmu00600,mmu04071	Sphingolipid metabolism|Sphingolipid signaling pathway
Acer2	6633.28787159675	9447.93667701025	3818.63906618325	0.404177038514153	-1.30694073101907	5.51931001387984e-14	2.57964058802568e-12	103.738159604178	96.4905568921331	87.8528842066311	115.582366713719	118.673222428564	59.1027429553662	30.541208938611	34.5732466486627	58.9525518100582	32.8275541724134	GeneID:230379,Genbank:XM_006537878.3,MGI:MGI:1920932	alkaline ceramidase 2		GO:0071633,GO:0006672,GO:0090285,GO:0006919,GO:0008284,GO:0010942,GO:0016020,GO:0016021,GO:0016787,GO:0016811,GO:0017040,GO:0030173,GO:0032526,GO:0001953,GO:0033629,GO:0005794,GO:0046512,GO:0006629	dihydroceramidase activity|ceramide metabolic process|negative regulation of protein glycosylation in Golgi|activation of cysteine-type endopeptidase activity involved in apoptotic process|positive regulation of cell proliferation|positive regulation of cell death|membrane|integral component of membrane|hydrolase activity|hydrolase activity, acting on carbon-nitrogen (but not peptide) bonds, in l…	mmu00600,mmu04071	Sphingolipid metabolism|Sphingolipid signaling pathway
Acer3	997.34252679517	912.305843170279	1082.37921042006	1.18642143807692	0.246616571961004	0.0361193609560706	0.105189920355848	11.6774863160673	11.2206365561993	12.6271826243208	11.5108311841594	11.9140129418937	14.9244565883687	13.9390530677231	13.9852391304549	15.2293158446463	13.4186380770443	GeneID:66190,Genbank:NM_025408.2,MGI:MGI:1913440	alkaline ceramidase 3		GO:0008284,GO:0016020,GO:0016021,GO:0016787,GO:0016811,GO:0030173,GO:0030176,GO:0046512,GO:0070774,GO:0071602,GO:0005783,GO:0005794,GO:0006672	positive regulation of cell proliferation|membrane|integral component of membrane|hydrolase activity|hydrolase activity, acting on carbon-nitrogen (but not peptide) bonds, in linear amides|integral component of Golgi membrane|integral component of endoplasmic reticulum membrane|sphingosine biosynthetic process|phytoceramidase activity|phytosphingosine biosynthetic process|endoplasmic reticulum|Go…	mmu00600	Sphingolipid metabolism
Ache	27.6089818452771	26.1770408170738	29.0409228734803	1.10940434697793	0.149785283497492	0.798537470183282	0.945239366614771	0.304293499988682	0.240930357052227	0.504726754506619	0.438172610270898	0.382010768094755	0.238341639668875	0.364922415339024	1.00230879701111	0.259907404184404	0.263734125839816	GeneID:11423,Genbank:XM_006504548.3,MGI:MGI:87876	acetylcholinesterase		GO:0005635,GO:0005737,GO:0005788,GO:0005791,GO:0005794,GO:0005886,GO:0030425,GO:0006581,GO:0031225,GO:0031594,GO:0007155,GO:0031623,GO:0033265,GO:0042135,GO:0042166,GO:0050772,GO:0042734,GO:0050775,GO:0042803,GO:0051262,GO:0043005,GO:0052689,GO:0060041,GO:0070997,GO:0001919,GO:0003990,GO:0004104,GO:0005515,GO:0005518,GO:0005576,GO:0005605,GO:0005615,GO:0007416,GO:0008291,GO:0009986,GO:0016020,GO:…	nuclear envelope|cytoplasm|endoplasmic reticulum lumen|rough endoplasmic reticulum|Golgi apparatus|plasma membrane|dendrite|acetylcholine catabolic process|anchored component of membrane|neuromuscular junction|cell adhesion|receptor internalization|choline binding|neurotransmitter catabolic process|acetylcholine binding|positive regulation of axonogenesis|presynaptic membrane|positive regulation …	mmu00564,mmu04725	Glycerophospholipid metabolism|Cholinergic synapse
[truncated: 21,143 more rows]
