# Supplementary material for: Transcriptomic profiling reveals SARS-CoV-2-infected humanized MHC mice recapitulate human post vaccination immune responses
Source: Front Cell Infect Microbiol. 2025 Aug 1;15:1634577. doi: 10.3389/fcimb.2025.1634577 (PMC12353716; doi:10.3389/fcimb.2025.1634577)
Supplement: Supplementary file 2 [file SupplementaryFile1.zip › Supplementary file 1/original RNAseq data/1.1.different_expressed_gene/MHC_3D-vs-MHC_0D-diff-pval-0.05-FC-2.gene.xls]

gene_id	BaseMean	BaseMean_control_MHC_0D	BaseMean_case_MHC_3D	FoldChange	log2FoldChange	pValue	qValue	Regulation	Expression_MHC_0D_1	Expression_MHC_0D_2	Expression_MHC_0D_3	Expression_MHC_0D_4	Expression_MHC_0D_5	Expression_MHC_3D_1	Expression_MHC_3D_2	Expression_MHC_3D_3	Expression_MHC_3D_4	Expression_MHC_3D_5	Dbxref	product	TF_Family	GO_id	GO_term	pathway	pathway_description
1500015O10Rik	23.7442502380695	13.8802439085156	33.6082565676234	2.42130158440549	1.27578278492486	0.00422872586356665	0.018636657408388	Up	0.916120316100243	0.586685209674078	0.798883218877925	0.725550682592713	1.07308398032537	1.72663487386247	2.07714003190439	2.29134772252043	1.92533588220623	2.12287491432374	GeneID:78896,Genbank:NM_024283.3,MGI:MGI:1926146	RIKEN cDNA 1500015O10 gene		GO:0005615,GO:0031045,GO:0031145,GO:0031410,GO:0070314,GO:0090398,GO:0003674,GO:0005576	extracellular space|dense core granule|anaphase-promoting complex-dependent catabolic process|cytoplasmic vesicle|G1 to G0 transition|cellular senescence|molecular_function|extracellular region
1700001L19Rik	144.590521655387	88.2062158472319	200.974827463541	2.27846558808983	1.18806258154774	9.96699573072512e-06	0.000100924225552681	Up	2.95281589716491	2.6221713729725	2.17313638028331	1.90055754024286	3.13453478463464	4.0281780409026	5.68832233998595	6.78279480692995	5.17315000312725	8.04330735553508	GeneID:69315,Genbank:NM_027035.1,MGI:MGI:1916565	RIKEN cDNA 1700001L19 gene		GO:0003674,GO:0005575,GO:0008150	molecular_function|cellular_component|biological_process
1700007K13Rik	454.959461405275	302.768746441051	607.150176369499	2.00532645296568	1.00383711634959	0.00910561160280637	0.0349155835567562	Up	17.8968205781449	18.2730551574308	22.3980806027542	15.6931920028449	24.5148690619187	29.9676074056301	41.2947839178604	32.5576571916336	29.8959529523261	67.3254615685529	GeneID:69327,Genbank:NM_027040.1,MGI:MGI:1916577	RIKEN cDNA 1700007K13 gene		GO:0003674,GO:0005575,GO:0008150	molecular_function|cellular_component|biological_process
1700066B19Rik	20.0494408912351	7.36923192429995	32.7296498581702	4.4413922908634	2.15101200456063	1.48460989229938e-05	0.000143562170381078	Up	0.147056189569236	0.0376700264779885	0.276203242034884	0.0776438908342166	0.163186192692476	0.673104019621627	0.646640057260184	0.5368016356447	0.981707564794704	0.35050131836123	GeneID:73449,Genbank:XM_006526290.3,MGI:MGI:1920699	RIKEN cDNA 1700066B19 gene		GO:0003674,GO:0005575,GO:0008150	molecular_function|cellular_component|biological_process
1700109H08Rik	35.1260572576766	20.7355693448199	49.5165451705332	2.38800026886666	1.25580299903679	0.000627242327988786	0.00373030119235876	Up	1.28000586822957	1.02009377995359	2.21332336229632	1.35165525764125	1.7535858935019	3.75271411745774	3.75232111548602	4.61474226633485	3.37579253982552	3.08849669852942	GeneID:77036,Genbank:NM_029843.2,MGI:MGI:1924286	RIKEN cDNA 1700109H08 gene		GO:0003674,GO:0005575,GO:0008150	molecular_function|cellular_component|biological_process
2010107E04Rik	982.43044614449	652.107644754791	1312.75324753419	2.01309286602186	1.00941372678429	1.25911168485e-12	5.0002369916004e-11	Up	55.7575835025274	42.7488357993805	54.6535652231511	55.0906627184584	54.0755326036356	95.7442493157569	125.247025883609	122.130239345138	86.1481847806221	110.281584287139	GeneID:70257,Genbank:XM_006516214.3,MGI:MGI:1917507	RIKEN cDNA 2010107E04 gene		GO:0008150,GO:0016020,GO:0016021,GO:0003674,GO:0005739,GO:0005753	biological_process|membrane|integral component of membrane|molecular_function|mitochondrion|mitochondrial proton-transporting ATP synthase complex
2010107G12Rik	28.5840222423077	10.3832072942379	46.7848371903775	4.50581750557369	2.17178888278428	2.1486668756805e-05	0.000199622323190133	Up	0.0879665701445735	0.150223894518622	0.236028845609395	0.123854095759771	0.18799977947059	0.284216219968464	0.967023355526421	1.10999543651509	0.768488431713091	0.512512164189676	GeneID:243753,Genbank:NM_001025573.2,MGI:MGI:1917272	RIKEN cDNA 2010107G12 gene		GO:0003674,GO:0005575,GO:0008150	molecular_function|cellular_component|biological_process
2610305D13Rik	271.793732382816	119.182721499122	424.40474326651	3.5609586517928	1.83226568388974	0.00983389874877114	0.0372047128253633	Up	2.36854087935855	2.26511507039383	2.43615487075411	2.6261780141671	2.43364501912627	13.9448363991981	9.69898898578957	2.75388685905406	15.4798904237705	2.52993194093009	GeneID:112422,Genbank:NM_145078.2,MGI:MGI:2148252	RIKEN cDNA 2610305D13 gene		GO:0005634,GO:0006355,GO:0008150,GO:0003674,GO:0003700,GO:0005575	nucleus|regulation of transcription, DNA-templated|biological_process|molecular_function|DNA binding transcription factor activity|cellular_component
3110040M04Rik	9.10232726959734	4.06240127242627	14.1422532667684	3.48125463694578	1.79960734408835	0.0445052361837653	0.124423534533386	Up	0.0296643392902937	0.243162878035277	0.318377299328425	0.0313248252694637	0	0.159740349223816	0.358712630947315	0.256673723876268	0.440069221480317	0.974137366919552	GeneID:73176,Genbank:XM_993996.5,MGI:MGI:1920426	RIKEN cDNA 3110040M04 gene		GO:0003674,GO:0005575,GO:0008150	molecular_function|cellular_component|biological_process
4833427G06Rik	358.831521324291	221.377222903925	496.285819744657	2.24181066703524	1.16466443993482	0.000505648418827288	0.00310753856317728	Up	14.8269640320585	13.8478905851948	14.4346105374231	13.7863991636907	17.9902073832966	22.2568805030788	36.2769765478218	31.5052920402293	28.2246202876137	52.609418743117	GeneID:235345,Genbank:NM_177702.3,MGI:MGI:1921013	RIKEN cDNA 4833427G06 gene		GO:0048741,GO:0003674,GO:0005575,GO:0008150	skeletal muscle fiber development|molecular_function|cellular_component|biological_process
4930444P10Rik	49.5265830830048	22.7469086860498	76.3062574799599	3.35457703431838	1.7461308740382	7.97421675514979e-08	1.27615472355461e-06	Up	0.816563343847379	0.278895324513159	0.555046848497296	0.632332179475876	0.912840965118439	1.49502600503754	2.24413610610655	1.7369102650369	2.44965584408176	2.99865010840664	GeneID:75799,Genbank:XM_006495584.3,MGI:MGI:1923049	RIKEN cDNA 4930444P10 gene		GO:0003674,GO:0005575,GO:0008150	molecular_function|cellular_component|biological_process
4930578C19Rik	207.302837693671	318.281088479085	96.324586908257	0.302639994630365	-1.72432543898467	1.15308971729795e-21	1.30549809732342e-19	Down	2.31112170652561	2.4816126814184	2.61636358722085	2.69122379589339	2.88861237936443	0.767171428121602	0.678662530519196	0.736198894657872	1.15850186333909	0.687507826727439	GeneID:75905,Genbank:XM_006527709.2,MGI:MGI:1923155	RIKEN cDNA 4930578C19 gene		GO:0009966,GO:0003674,GO:0005575,GO:0005576	regulation of signal transduction|molecular_function|cellular_component|extracellular region
5730559C18Rik	114.394943919577	75.0213101262175	153.768577712937	2.04966532114986	1.03538835903053	1.71531986542622e-06	2.08584726530948e-05	Up	0.97323443598592	0.65238555694706	0.663819516839474	0.672334979576074	0.556253757845718	1.02856782289124	1.47983981977016	1.49531958707594	1.73614524274457	1.63797187358197	GeneID:67313,Genbank:NM_028872.3,MGI:MGI:1921579	RIKEN cDNA 5730559C18 gene		GO:0034334,GO:0002376,GO:0043123,GO:0003674,GO:0045087,GO:0005634,GO:0005737,GO:0031398,GO:0032494,GO:0060729,GO:0032495,GO:0070431,GO:0032731,GO:1903409,GO:0032733,GO:0032755,GO:0000187,GO:0032874,GO:0002221,GO:0002367	adherens junction maintenance|immune system process|positive regulation of I-kappaB kinase/NF-kappaB signaling|molecular_function|innate immune response|nucleus|cytoplasm|positive regulation of protein ubiquitination|response to peptidoglycan|intestinal epithelial structure maintenance|response to muramyl dipeptide|nucleotide-binding oligomerization domain containing 2 signaling pathway|positive …
6430548M08Rik	1608.76288150468	2227.71694081892	989.808822190452	0.444315345479482	-1.17034412579955	6.29606301605673e-25	1.11421977336584e-22	Down	16.5434920962639	19.881411412049	18.1499470377151	19.1228486112158	18.0202508781384	9.50647067460898	7.18322876019347	8.6398028814596	9.57513190351531	6.8118770228041	GeneID:234797,Genbank:NM_172286.4,MGI:MGI:2443793	RIKEN cDNA 6430548M08 gene		GO:0003674,GO:0005575,GO:0008150	molecular_function|cellular_component|biological_process
6820408C15Rik	355.769246816763	229.763224266115	481.775269367411	2.09683369001391	1.06821243887508	0.00014487138722233	0.00106781870048065	Up	2.74775223048272	1.88082312268139	3.16662363355077	2.31886962343585	3.24353189674707	4.1114724675571	6.07838968442275	4.54311070033287	5.62437380637458	8.14764832803041	GeneID:228778,Genbank:NM_001289738.1,MGI:MGI:3045333	RIKEN cDNA 6820408C15 gene		GO:0003674,GO:0005575,GO:0008150	molecular_function|cellular_component|biological_process
8430408G22Rik	1279.47527246606	802.823839604913	1756.1267053272	2.18743716702711	1.12924157688997	9.53009035873588e-15	4.83884365066957e-13	Up	30.9237560458575	33.3867985926234	36.3384777562569	28.455690096643	30.7312931960535	76.5461683715523	71.4695609072402	60.2118162346143	64.6797279511843	83.4283623993002	GeneID:213393,Genbank:NM_145980.2,MGI:MGI:1918730	RIKEN cDNA 8430408G22 gene		GO:0005739,GO:0005777,GO:0006914,GO:0010506,GO:0003674,GO:0005737	mitochondrion|peroxisome|autophagy|regulation of autophagy|molecular_function|cytoplasm
9430020K01Rik	6583.37403230893	9317.34137938885	3849.40668522901	0.413144321806689	-1.27528225517089	3.34319893179527e-34	1.45094833639915e-31	Down	65.8553365882767	72.7973586708926	71.6141250289395	67.1481819386904	73.7864259570826	34.0255397175534	23.526257046588	24.9497914220948	38.5274338399845	27.3251916495663	GeneID:240185,Genbank:XM_006525904.3,MGI:MGI:2685174	RIKEN cDNA 9430020K01 gene		GO:0007155,GO:0030054,GO:0032587,GO:0043410,GO:0048471,GO:0090050,GO:1900748,GO:1903589,GO:1903672,GO:0003674,GO:0005911,GO:0005912	cell adhesion|cell junction|ruffle membrane|positive regulation of MAPK cascade|perinuclear region of cytoplasm|positive regulation of cell migration involved in sprouting angiogenesis|positive regulation of vascular endothelial growth factor signaling pathway|positive regulation of blood vessel endothelial cell proliferation involved in sprouting angiogenesis|positive regulation of sprouting ang…
9530077C05Rik	83.8068108508927	54.3828005288852	113.2308211729	2.0821072116865	1.05804435767967	2.13876304876875e-05	0.000198904963535494	Up	0.712321952425215	0.431290218243105	0.625509006933596	0.535653847178403	0.723917182271808	0.999633472170978	1.30510178188006	1.19066423789642	1.23818471508671	1.69206848858346	GeneID:68283,Genbank:XM_006510570.3,MGI:MGI:1915533	RIKEN cDNA 9530077C05 gene		GO:0003674,GO:0005575,GO:0008150	molecular_function|cellular_component|biological_process
9930111J21Rik1	106.661646808285	145.565507573052	67.7577860435193	0.465479681094886	-1.10320990158973	0.000971617878059327	0.00544106011713223	Down	1.56627404289	1.98248875304208	2.2743331415707	1.32037828077317	2.73937080842002	1.06314376871455	1.07070988771877	0.597897619544549	1.62714351026246	0.37645093706465	GeneID:667214,Genbank:NM_001114679.1,MGI:MGI:3041173	RIKEN cDNA 9930111J21 gene 1		GO:0035458,GO:0003924,GO:0005789,GO:0006952	cellular response to interferon-beta|GTPase activity|endoplasmic reticulum membrane|defense response
A530032D15Rik	32.9950755512362	18.9214258399532	47.0687252625193	2.48758870820042	1.31474797353525	0.000558203160186659	0.00337364960340929	Up	0.411281517035903	0.298503536408489	0.404629969770012	0.271439588027607	0.287358766909546	1.0704487763423	1.20566659816762	0.982337142920791	0.610134394837018	0.39936910131666	GeneID:381287,Genbank:NM_213615.2,MGI:MGI:3037746	RIKEN cDNA A530032D15Rik gene		GO:0005634,GO:0006338,GO:0006355,GO:0008150,GO:0003674,GO:0003682,GO:0005575	nucleus|chromatin remodeling|regulation of transcription, DNA-templated|biological_process|molecular_function|chromatin binding|cellular_component
A530064D06Rik	78.4135719445993	41.1506288502704	115.676515038928	2.81105096740625	1.49110961158295	6.13146028819031e-09	1.24597835153994e-07	Up	0.963372837667518	0.520976466190581	1.80942197558326	1.18684816920955	1.21421979025847	3.48728315651833	3.53014420733224	3.58897411695832	3.51996701288056	2.23945745849081	GeneID:328830,Genbank:NM_001113556.1,MGI:MGI:2443476	RIKEN cDNA A530064D06 gene		GO:0005515,GO:0005575,GO:0008150	protein binding|cellular_component|biological_process
A630023A22Rik	7.88854890104591	1.76740584495811	14.0096919571337	7.92669776276864	2.98671996889285	0.000482919522218533	0.00299104894699266	Up	0.114001519155972	0.0389369556196249	0.081569311068598	0	0.112449678372543	0.409260027757281	1.12790481960727	0.45210448336726	0.601318302435288	0.241526319528441	GeneID:105518,Genbank:NM_001251843.1,MGI:MGI:2145657	RIKEN cDNA A630023A22 gene		GO:0003674,GO:0005575,GO:0008150	molecular_function|cellular_component|biological_process
AA467197	32.5741677569818	10.4308866495661	54.7174488643975	5.24571407040202	2.39113917236553	2.32912217048912e-06	2.73551797188632e-05	Up	0.659097671861008	0.144715685052939	0.656859535521849	0.845132183982994	0.232187761824788	3.54919390738397	4.19204624620704	1.88399701629458	2.60738297250412	1.39637994364406	GeneID:433470,Genbank:XM_006499873.3,MGI:MGI:3034182	expressed sequence AA467197		GO:0005739,GO:0005751,GO:0008150,GO:0004129,GO:0005634	mitochondrion|mitochondrial respiratory chain complex IV|biological_process|cytochrome-c oxidase activity|nucleus
AI607873	554.17308606859	318.673747386052	789.672424751127	2.47799648144373	1.30917413896872	5.49495025469786e-08	9.08910646484869e-07	Up	5.18851552559147	3.45422322740276	5.24108974759127	4.1165350324237	4.81683489960772	9.9806293219376	15.8607661520885	10.3832750274541	13.7615549168552	8.03864174144577	GeneID:226691,Genbank:XM_011238800.2,MGI:MGI:2138302	expressed sequence AI607873		GO:0003690,GO:0005634,GO:0005730,GO:0005829,GO:0008134,GO:0042802,GO:0000978,GO:0001047,GO:0001078	double-stranded DNA binding|nucleus|nucleolus|cytosol|transcription factor binding|identical protein binding|RNA polymerase II proximal promoter sequence-specific DNA binding|core promoter binding|transcriptional repressor activity, RNA polymerase II proximal promoter sequence-specific DNA binding
Aaed1	559.491524407894	803.390658070242	315.592390745547	0.392825566958427	-1.34803926471599	8.79829767925209e-24	1.41925106280891e-21	Down	41.2720684998679	47.7025776655985	41.6572457570267	41.2623360415226	44.6832448311704	18.7036885278012	17.0787069289916	15.0493455355663	19.5553722937809	16.6235707576674	GeneID:66129,Genbank:NM_025370.2,MGI:MGI:1913379	AhpC/TSA antioxidant enzyme domain containing 1		GO:0005575,GO:0016209,GO:0055114	cellular_component|antioxidant activity|oxidation-reduction process
Abcb1a	989.909198977005	1530.81394020421	449.004457749802	0.293310928230706	-1.76949727060281	3.0269146839897e-37	2.39889568955497e-34	Down	13.5517504718602	13.9429678898047	14.2947266568961	15.9626466533706	15.7559323118473	6.36965739848724	3.511929809975	3.4452064675669	6.06112656550235	2.69351177991793	GeneID:18671,Genbank:XM_006503555.3,MGI:MGI:97570	ATP-binding cassette, sub-family B (MDR/TAP), member 1A		GO:0016020,GO:0016021,GO:0016324,GO:0016787,GO:0016887,GO:0050892,GO:0031526,GO:0055085,GO:0033231,GO:0035633,GO:0060548,GO:0060856,GO:0072089,GO:0090554,GO:0090555,GO:0000086,GO:0000166,GO:0005524,GO:0005886,GO:0006855,GO:0008559,GO:0009914,GO:0009986,GO:0015893,GO:0042623,GO:0042626,GO:0043215,GO:0045177,GO:0045332,GO:0099038,GO:0046581,GO:0046618,GO:0099040,GO:0047484,GO:1901529,GO:1904478,GO:…	membrane|integral component of membrane|apical plasma membrane|hydrolase activity|ATPase activity|intestinal absorption|brush border membrane|transmembrane transport|carbohydrate export|maintenance of permeability of blood-brain barrier|negative regulation of cell death|establishment of blood-brain barrier|stem cell proliferation|phosphatidylcholine-translocating ATPase activity|phosphatidylethan…	mmu02010,mmu04976,mmu05206,mmu05226	ABC transporters|Bile secretion|MicroRNAs in cancer|Gastric cancer
Abhd12b	44.7382097290122	21.8497620121947	67.6266574458298	3.09507524192191	1.62997448208192	9.784064436343e-07	1.26038110632975e-05	Up	1.36527374885494	0.578862740211757	0.858970161836264	1.34226876279652	1.16093880912394	3.39708559706752	4.14029258884646	3.2078868115286	3.53859117696988	2.54340632592311	GeneID:100504285,Genbank:NM_001195033.1,MGI:MGI:2685650	abhydrolase domain containing 12B		GO:0003674,GO:0005575,GO:0008150	molecular_function|cellular_component|biological_process
Abhd2	1496.84729855193	2242.16075239549	751.533844708372	0.335182856048767	-1.57697973500866	7.21984170854644e-18	5.4607167910118e-16	Down	38.8472252124092	48.346903200738	34.7570402945041	40.6518324578264	39.6659558554386	13.6567378576924	11.5330609781973	10.5324643504349	23.4017786250758	10.5197483181177	GeneID:54608,Genbank:NM_018811.6,MGI:MGI:1914344	abhydrolase domain containing 2		GO:0047372,GO:0036126,GO:0006629,GO:0048240,GO:0007340,GO:0042562,GO:0009611,GO:0051792,GO:0016020,GO:0016021,GO:0016042,GO:0016298,GO:0043401,GO:0016787,GO:0051793,GO:0016788,GO:0052689,GO:0044255,GO:0030336,GO:0097524,GO:0046464,GO:0031410,GO:0001669,GO:0032570,GO:0003707,GO:0034338,GO:0005886	acylglycerol lipase activity|sperm flagellum|lipid metabolic process|sperm capacitation|acrosome reaction|hormone binding|response to wounding|medium-chain fatty acid biosynthetic process|membrane|integral component of membrane|lipid catabolic process|lipase activity|steroid hormone mediated signaling pathway|hydrolase activity|medium-chain fatty acid catabolic process|hydrolase activity, acting …
Acaa1b	130.722835233835	184.205046317388	77.2406241502823	0.419318719516488	-1.25388085747489	7.22768483960819e-08	1.16796311397498e-06	Down	3.77810727772875	2.85044425124606	4.35752004682317	3.47352360058249	3.41148628686299	1.03242461272094	2.76886850026737	1.46375189076351	0.762179284542399	1.6327357777808	GeneID:235674,Genbank:NM_146230.3,MGI:MGI:3605455	acetyl-Coenzyme A acyltransferase 1B		GO:0005739,GO:0005777,GO:0006629,GO:0006631,GO:0006635,GO:0008152,GO:0010124,GO:0016740,GO:0016746,GO:0016747,GO:0003824,GO:0003988	mitochondrion|peroxisome|lipid metabolic process|fatty acid metabolic process|fatty acid beta-oxidation|metabolic process|phenylacetate catabolic process|transferase activity|transferase activity, transferring acyl groups|transferase activity, transferring acyl groups other than amino-acyl groups|catalytic activity|acetyl-CoA C-acyltransferase activity	mmu00071,mmu00592,mmu01040,mmu00280,mmu04146,mmu03320	Fatty acid degradation|alpha-Linolenic acid metabolism|Biosynthesis of unsaturated fatty acids|Valine, leucine and isoleucine degradation|Peroxisome|PPAR signaling pathway
Acat3	24.2444337662309	15.7610558444965	32.7278116879654	2.07649868199619	1.05415295604965	0.0144254471718273	0.0505959305460973	Up	0.408596102811158	0.601831176413027	0.356307533080661	0.377534157290834	0.327465211051735	0.962614118527044	0.814125840549165	1.02195719618189	1.1112760893072	0.513986446932197	GeneID:224530,Genbank:NM_153151.3,MGI:MGI:109182	acetyl-Coenzyme A acetyltransferase 3		GO:0005634,GO:0005730,GO:0005737,GO:0005739,GO:0005829,GO:0006635,GO:0003985,GO:0003988	nucleus|nucleolus|cytoplasm|mitochondrion|cytosol|fatty acid beta-oxidation|acetyl-CoA C-acetyltransferase activity|acetyl-CoA C-acyltransferase activity
Ace	17316.6588075553	25864.1046600031	8769.21295510749	0.339049546480858	-1.56043198011238	1.28942527787047e-28	3.21967725548258e-26	Down	262.58049473226	261.966320288946	238.932835239105	266.737517106967	251.768300265521	113.671256678706	59.5201320626584	70.625690346497	138.767107238584	62.8150249338676	GeneID:11421,Genbank:NM_001281819.1,MGI:MGI:87874	angiotensin I converting enzyme (peptidyl-dipeptidase A) 1		GO:0005515,GO:0005576,GO:0005615,GO:0005737,GO:0005764,GO:0005768,GO:0005886,GO:0008241,GO:0008270,GO:0006508,GO:0009792,GO:0006518,GO:0009897,GO:0009925,GO:0010608,GO:0010629,GO:0032092,GO:0010815,GO:0032496,GO:0014910,GO:0035814,GO:0016020,GO:0042310,GO:0042447,GO:0042755,GO:0001822,GO:0060978,GO:0043065,GO:0061098,GO:0043171,GO:0002446,GO:0070062,GO:0045777,GO:0003081,GO:0070573,GO:0003084,GO:…	protein binding|extracellular region|extracellular space|cytoplasm|lysosome|endosome|plasma membrane|peptidyl-dipeptidase activity|zinc ion binding|proteolysis|embryo development ending in birth or egg hatching|peptide metabolic process|external side of plasma membrane|basal plasma membrane|posttranscriptional regulation of gene expression|negative regulation of gene expression|positive regulatio…	mmu04924,mmu04614,mmu05410,mmu05142	Renin secretion|Renin-angiotensin system|Hypertrophic cardiomyopathy (HCM)|Chagas disease (American trypanosomiasis)
Ace3	138.095440088168	211.29393085669	64.8969493196472	0.30714062186511	-1.70302876170844	2.62513242204829e-16	1.63313698938895e-14	Down	1.76409765241451	1.57646554249685	1.49565705880012	1.75226467133132	2.1850369221154	0.607276524077105	0.389628294957984	0.609864412838137	0.772761181082326	0.383985522254104	GeneID:217246,Genbank:XM_006533054.3,MGI:MGI:3644400	angiotensin I converting enzyme (peptidyl-dipeptidase A) 3		GO:0008150,GO:0008237,GO:0008241,GO:0016020,GO:0016021,GO:0031410,GO:0001669,GO:0005515,GO:0006508	biological_process|metallopeptidase activity|peptidyl-dipeptidase activity|membrane|integral component of membrane|cytoplasmic vesicle|acrosomal vesicle|protein binding|proteolysis	mmu04924,mmu04614,mmu05410,mmu05142	Renin secretion|Renin-angiotensin system|Hypertrophic cardiomyopathy (HCM)|Chagas disease (American trypanosomiasis)
Acer2	6633.28787159675	9447.93667701025	3818.63906618325	0.404177038514153	-1.30694073101907	5.51931001387984e-14	2.57964058802568e-12	Down	103.738159604178	96.4905568921331	87.8528842066311	115.582366713719	118.673222428564	59.1027429553662	30.541208938611	34.5732466486627	58.9525518100582	32.8275541724134	GeneID:230379,Genbank:XM_006537878.3,MGI:MGI:1920932	alkaline ceramidase 2		GO:0071633,GO:0006672,GO:0090285,GO:0006919,GO:0008284,GO:0010942,GO:0016020,GO:0016021,GO:0016787,GO:0016811,GO:0017040,GO:0030173,GO:0032526,GO:0001953,GO:0033629,GO:0005794,GO:0046512,GO:0006629	dihydroceramidase activity|ceramide metabolic process|negative regulation of protein glycosylation in Golgi|activation of cysteine-type endopeptidase activity involved in apoptotic process|positive regulation of cell proliferation|positive regulation of cell death|membrane|integral component of membrane|hydrolase activity|hydrolase activity, acting on carbon-nitrogen (but not peptide) bonds, in l…	mmu00600,mmu04071	Sphingolipid metabolism|Sphingolipid signaling pathway
Ackr2	810.770158723645	1195.0810155082	426.459301939094	0.356845516249579	-1.48662844969792	2.78325348845335e-32	1.01466289175055e-29	Down	21.0925589048465	19.6295604768287	20.3014451189465	20.3319873489254	18.0059289626713	8.92677505263464	5.63725851059874	7.48230769142732	8.61212535433603	5.62006390258266	GeneID:59289,Genbank:NM_001276719.1,MGI:MGI:1891697	atypical chemokine receptor 2		GO:0016021,GO:0005044,GO:0016493,GO:0005515,GO:0019957,GO:0005654,GO:0005768,GO:0005829,GO:0005884,GO:0005886,GO:0031965,GO:0005887,GO:0043231,GO:0006935,GO:0006954,GO:0007165,GO:0004871,GO:0007186,GO:0004930,GO:0016020,GO:0004950	integral component of membrane|scavenger receptor activity|C-C chemokine receptor activity|protein binding|C-C chemokine binding|nucleoplasm|endosome|cytosol|actin filament|plasma membrane|nuclear membrane|integral component of plasma membrane|intracellular membrane-bounded organelle|chemotaxis|inflammatory response|signal transduction|signal transducer activity|G-protein coupled receptor signali…
Ackr4	148.894533858922	201.091778796613	96.6972889212306	0.480861472805566	-1.05630675448988	0.000174297781585935	0.00125368166050034	Down	1.25958552183985	1.83596033095773	1.63747688172391	2.603982666137	1.85490962831136	1.19415107540832	0.692336086254244	1.20883382988517	0.938681264027067	0.498011090458242	GeneID:252837,Genbank:XM_006511735.3,MGI:MGI:2181676	atypical chemokine receptor 4		GO:0005044,GO:0005768,GO:0005886,GO:0006935,GO:0007165,GO:0007186,GO:0016020,GO:0016021,GO:0019956,GO:0004871,GO:0004930,GO:0004950	scavenger receptor activity|endosome|plasma membrane|chemotaxis|signal transduction|G-protein coupled receptor signaling pathway|membrane|integral component of membrane|chemokine binding|signal transducer activity|G-protein coupled receptor activity|chemokine receptor activity
Acod1	159.526700771494	63.5886465251188	255.46475501787	4.01745860272331	2.00628315795053	0.00321319418548533	0.0148692824607836	Up	0.314341128553715	0.281826527305569	0.948857847650751	4.06622376364942	0.833292091123892	8.48468148272163	6.58719271042322	2.35863614095612	7.15029731033367	1.97710010788641	GeneID:16365,Genbank:NM_008392.1,MGI:MGI:103206	aconitate decarboxylase 1		GO:2000379,GO:0071219,GO:0034144,GO:0005739,GO:0071222,GO:0035458,GO:0045087,GO:0006952,GO:0071346,GO:0006954,GO:0007566,GO:0045824,GO:0016829,GO:0071347,GO:0047547,GO:0019679,GO:0071356,GO:0047613,GO:0032088,GO:0071393,GO:0032480,GO:0002376,GO:0072573,GO:0032496,GO:0002760,GO:0050728,GO:0034136	positive regulation of reactive oxygen species metabolic process|cellular response to molecule of bacterial origin|negative regulation of toll-like receptor 4 signaling pathway|mitochondrion|cellular response to lipopolysaccharide|cellular response to interferon-beta|innate immune response|defense response|cellular response to interferon-gamma|inflammatory response|embryo implantation|negative re…
Acot1	454.633788437912	623.273627744844	285.993949130981	0.458857773536443	-1.12388104628179	3.92990290542449e-14	1.87034647937539e-12	Down	24.5254634462859	16.9425957895205	22.3669957395934	23.1431586555295	17.8863511508081	9.5538458923588	9.46504348085232	8.81852875889839	9.9022255379303	11.3317518380938	GeneID:26897,Genbank:NM_012006.2,MGI:MGI:1349396	acyl-CoA thioesterase 1		GO:0005829,GO:0006631,GO:0006637,GO:0016290,GO:0016787,GO:0016790,GO:0047617,GO:0001676,GO:0052689,GO:0005737,GO:0102991,GO:0005739	cytosol|fatty acid metabolic process|acyl-CoA metabolic process|palmitoyl-CoA hydrolase activity|hydrolase activity|thiolester hydrolase activity|acyl-CoA hydrolase activity|long-chain fatty acid metabolic process|carboxylic ester hydrolase activity|cytoplasm|myristoyl-CoA hydrolase activity|mitochondrion	mmu00062,mmu01040	Fatty acid elongation|Biosynthesis of unsaturated fatty acids
Acp7	14.8622554654074	7.7380829569345	21.9864279738803	2.84132750918328	1.50656513516776	0.0144069185391365	0.0505698654210244	Up	0.217116247274533	0.0808969667997796	0.211839553978618	0.104213413260599	0.175222441377092	0.191316353037778	0.433959238737788	0.683134724726588	0.214727357706778	0.752707023747797	GeneID:101744,Genbank:XM_006539449.3,MGI:MGI:2142121	acid phosphatase 7, tartrate resistant		GO:0008150,GO:0016787,GO:0046872,GO:0003993,GO:0005575,GO:0005576	biological_process|hydrolase activity|metal ion binding|acid phosphatase activity|cellular_component|extracellular region
Acsm1	387.245613647021	223.965898205088	550.525329088953	2.4580765799659	1.2975298627472	1.9955654991537e-05	0.000187444287390734	Up	5.56605227749624	5.48004755012463	5.84398883798225	3.75656369597503	7.3044656380634	10.086496807848	14.9777695485614	12.0925576141392	12.3977895741629	20.4059276186837	GeneID:117147,Genbank:XM_006507214.3,MGI:MGI:2152200	acyl-CoA synthetase medium-chain family member 1		GO:0006637,GO:0003996,GO:0008152,GO:0015645,GO:0004321,GO:0005524,GO:0005525,GO:0005739,GO:0005759,GO:0016874,GO:0046872,GO:0006629,GO:0047760,GO:0006631,GO:0000166,GO:0006633,GO:0003824	acyl-CoA metabolic process|acyl-CoA ligase activity|metabolic process|fatty acid ligase activity|fatty-acyl-CoA synthase activity|ATP binding|GTP binding|mitochondrion|mitochondrial matrix|ligase activity|metal ion binding|lipid metabolic process|butyrate-CoA ligase activity|fatty acid metabolic process|nucleotide binding|fatty acid biosynthetic process|catalytic activity	mmu00650	Butanoate metabolism
Acss3	85.5280152690568	118.460658049887	52.5953724882269	0.443990210370751	-1.17140022823377	1.44921078975854e-06	1.79092978140466e-05	Down	1.85098213995576	2.43368516744956	1.5295034188549	1.85080873220654	2.32666499478035	0.740939965201293	1.2604950053028	0.832680486792218	0.680405994757841	1.02376346199604	GeneID:380660,Genbank:NM_001142804.1,MGI:MGI:2685720	acyl-CoA synthetase short-chain family member 3		GO:0003987,GO:0005524,GO:0005739,GO:0008150,GO:0008152,GO:0016874,GO:0000166,GO:0003674,GO:0003824	acetate-CoA ligase activity|ATP binding|mitochondrion|biological_process|metabolic process|ligase activity|nucleotide binding|molecular_function|catalytic activity	mmu00640	Propanoate metabolism
Acvrl1	9855.22872001521	13403.9234085001	6306.53403153028	0.470499109800267	-1.08773610155726	6.67332193278615e-12	2.27792719458476e-10	Down	177.55369444199	197.112848823744	186.543092671396	200.050489103591	166.10717384594	126.489223204022	61.1321633158597	77.4073878974378	115.597649525434	65.6476570352711	GeneID:11482,Genbank:NM_001277259.1,MGI:MGI:1338946	activin A receptor, type II-like 1		GO:0004672,GO:0004674,GO:0004675,GO:0004702,GO:0005024,GO:0005025,GO:0008285,GO:0005515,GO:0009986,GO:0005524,GO:0010596,GO:0005886,GO:0010629,GO:0010862,GO:0016020,GO:0016021,GO:0035912,GO:0016301,GO:0042118,GO:0016310,GO:0043025,GO:0016361,GO:0043537,GO:0045602,GO:0045603,GO:0045766,GO:0000166,GO:0060840,GO:0045893,GO:0001525,GO:0060841,GO:0061154,GO:0045944,GO:0001701,GO:0061298,GO:0001937,GO:…	protein kinase activity|protein serine/threonine kinase activity|transmembrane receptor protein serine/threonine kinase activity|signal transducer, downstream of receptor, with serine/threonine kinase activity|transforming growth factor beta-activated receptor activity|transforming growth factor beta receptor activity, type I|negative regulation of cell proliferation|protein binding|cell surface|…
Adam8	1252.67773718731	758.512380594936	1746.84309377969	2.30298560507286	1.20350539352116	5.32495899190278e-06	5.76728178873464e-05	Up	9.87169713714148	7.40361042732812	8.70161173226772	7.70656209818534	13.586956861154	14.9129763555506	23.3245665663484	19.2891401431948	23.8400807668955	29.6948803876507	GeneID:11501,Genbank:XM_017321933.1,MGI:MGI:107825	a disintegrin and metallopeptidase domain 8		GO:0005509,GO:0005515,GO:0005737,GO:0005886,GO:0005887,GO:0006508,GO:0033089,GO:0006954,GO:0042581,GO:0007160,GO:0043406,GO:0008233,GO:0043524,GO:0043534,GO:0045089,GO:0045670,GO:0061025,GO:0045780,GO:0070245,GO:0070820,GO:0045785,GO:0071065,GO:0071133,GO:0071456,GO:0072675,GO:0000902,GO:0098609,GO:0001525,GO:2000309,GO:0002102,GO:2000391,GO:0002523,GO:0002675,GO:0002693,GO:0004222,GO:0005178,GO:…	calcium ion binding|protein binding|cytoplasm|plasma membrane|integral component of plasma membrane|proteolysis|positive regulation of T cell differentiation in thymus|inflammatory response|specific granule|cell-matrix adhesion|positive regulation of MAP kinase activity|peptidase activity|negative regulation of neuron apoptotic process|blood vessel endothelial cell migration|positive regulation o…
Adamts13	10.8246537521992	17.2815280706885	4.36777943370993	0.252742663486928	-1.98425888012661	0.0035891556853711	0.0162461211405375	Down	0.181660221473629	0.165455011096651	0.20580141186839	0.127885868626901	0.219006797179713	0.0326075774398119	0.0332834160079955	0.0545775559155323	0.0698683408670219	0.042763294366687	GeneID:279028,Genbank:NM_001001322.2,MGI:MGI:2685556	a disintegrin-like and metallopeptidase (reprolysin type) with thrombospondin type 1 motif, 13		GO:0004222,GO:0005576,GO:0005615,GO:0006508,GO:0007596,GO:0007599,GO:0008233,GO:0008237,GO:0016787,GO:0004175,GO:0043171,GO:0046872	metalloendopeptidase activity|extracellular region|extracellular space|proteolysis|blood coagulation|hemostasis|peptidase activity|metallopeptidase activity|hydrolase activity|endopeptidase activity|peptide catabolic process|metal ion binding
Adamts17	203.426507992615	279.308533619646	127.544482365584	0.456643700472359	-1.13085916384443	2.50952899225341e-05	0.000228604170268841	Down	2.13085959437519	2.20156527621864	1.24513321822571	1.61884800728428	1.31365834978867	1.10282951880196	0.507535284756149	0.813041659865224	0.772718519375078	0.771225310633947	GeneID:233332,Genbank:NM_001033877.4,MGI:MGI:3588195	a disintegrin-like and metallopeptidase (reprolysin type) with thrombospondin type 1 motif, 17		GO:0003674,GO:0005575,GO:0008150	molecular_function|cellular_component|biological_process
Adamts4	54.7030562538885	28.2288189661809	81.1772935415962	2.87568862299374	1.52390747049815	0.00400615868524546	0.0178107952474767	Up	0.429127417329286	0.368782687747212	0.371425735807869	0.394677447269328	0.450594709035418	1.44612638068354	0.700005907343765	1.03307155690004	2.20417210172211	0.571890661840145	GeneID:240913,Genbank:NM_172845.2,MGI:MGI:1339949	a disintegrin-like and metallopeptidase (reprolysin type) with thrombospondin type 1 motif, 4		GO:0005576,GO:0005578,GO:0005615,GO:0006508,GO:0008233,GO:0008237,GO:0016607,GO:0016787,GO:0031012,GO:0042742,GO:0002020,GO:0046872,GO:0004222,GO:0005515	extracellular region|proteinaceous extracellular matrix|extracellular space|proteolysis|peptidase activity|metallopeptidase activity|nuclear speck|hydrolase activity|extracellular matrix|defense response to bacterium|protease binding|metal ion binding|metalloendopeptidase activity|protein binding
Adamtsl2	1314.20296002363	1816.66266794287	811.743252104383	0.446832131484034	-1.16219516182819	3.39121516187852e-13	1.44091072192824e-11	Down	35.3629299202688	23.7403048365888	25.667444420295	28.2760569312464	29.5509674546633	13.1323210667225	10.5261360832903	12.6120169253939	12.2250351345553	16.3999986623277	GeneID:77794,Genbank:XM_017319342.1,MGI:MGI:1925044	ADAMTS-like 2		GO:0030198,GO:0030512,GO:0050436,GO:0060481,GO:0005576,GO:0005578,GO:0008233	extracellular matrix organization|negative regulation of transforming growth factor beta receptor signaling pathway|microfibril binding|lobar bronchus epithelium development|extracellular region|proteinaceous extracellular matrix|peptidase activity
Adap1	283.722319652431	188.647934185978	378.796705118884	2.00795575500682	1.00572748007778	1.62127998291638e-10	4.41744267991029e-09	Up	3.85732860063716	3.36604219506211	6.02793468645119	3.46897304265878	3.93025453613214	7.82923474692621	10.4844841505803	8.34398236929491	8.61493742805879	7.13947370697785	GeneID:231821,Genbank:NM_172723.4,MGI:MGI:2442201	ArfGAP with dual PH domains 1		GO:0005634,GO:0005737,GO:0005829,GO:0005886,GO:0016020,GO:0016192,GO:0031267,GO:0032012,GO:0005096,GO:0043087,GO:0043231,GO:0005547	nucleus|cytoplasm|cytosol|plasma membrane|membrane|vesicle-mediated transport|small GTPase binding|regulation of ARF protein signal transduction|GTPase activator activity|regulation of GTPase activity|intracellular membrane-bounded organelle|phosphatidylinositol-3,4,5-trisphosphate binding
Adcy4	2004.40136808772	2717.89982292077	1290.90291325468	0.474963389882199	-1.07411177990887	2.82459334041927e-18	2.23855162648532e-16	Down	38.4134586403839	42.2503635391246	40.6801867818459	40.9229194032415	36.324600481654	24.7308521261659	15.7693552686982	18.1672509697466	24.4346748315378	13.4988770449131	GeneID:104110,Genbank:XM_006518324.1,MGI:MGI:99674	adenylate cyclase 4		GO:0031683,GO:0007190,GO:0004016,GO:0032991,GO:0008074,GO:0004383,GO:0035556,GO:0009190,GO:0005080,GO:0046872,GO:0005524,GO:0005622,GO:0005737,GO:0005886,GO:0016020,GO:0006171,GO:0016021,GO:0016829,GO:0006182,GO:0000166,GO:0016849,GO:0007165,GO:0030425,GO:0007188	G-protein beta/gamma-subunit complex binding|activation of adenylate cyclase activity|adenylate cyclase activity|protein-containing complex|guanylate cyclase complex, soluble|guanylate cyclase activity|intracellular signal transduction|cyclic nucleotide biosynthetic process|protein kinase C binding|metal ion binding|ATP binding|intracellular|cytoplasm|plasma membrane|membrane|cAMP biosynthetic pr…	mmu00230,mmu04015,mmu04371,mmu04020,mmu04072,mmu04024,mmu04022,mmu04114,mmu04540,mmu04611,mmu04062,mmu04911,mmu04923,mmu04912,mmu04913,mmu04915,mmu04914,mmu04921,mmu04926,mmu04918,mmu04916,mmu04925,mmu04927,mmu04261,mmu04270,mmu04970,mmu04971,mmu04972,mmu04976,mmu04724,mmu04727,mmu04725,mmu04723,mmu04742,mmu04750,mmu04211,mmu04213,mmu04713,mmu04714,mmu05200,mmu05032,mmu05414,mmu04934,mmu05166,mmu…	Purine metabolism|Rap1 signaling pathway|Apelin signaling pathway|Calcium signaling pathway|Phospholipase D signaling pathway|cAMP signaling pathway|cGMP - PKG signaling pathway|Oocyte meiosis|Gap junction|Platelet activation|Chemokine signaling pathway|Insulin secretion|Regulation of lipolysis in adipocyte|GnRH signaling pathway|Ovarian Steroidogenesis|Estrogen signaling pathway|Progesterone-med…
Adcy5	298.510875982414	421.649249976488	175.37250198834	0.415920346112603	-1.26562083400074	4.21402002196979e-16	2.56900190503229e-14	Down	4.68253354452581	4.77733360301244	3.83930304374339	4.17005236188958	4.36109187427428	1.58000252771402	2.57377279411394	1.67368007558014	1.48073146504575	1.9798475654942	GeneID:224129,Genbank:NM_001012765.4,MGI:MGI:99673	adenylate cyclase 5		GO:0005768,GO:0005886,GO:0005929,GO:0006171,GO:0008179,GO:0008294,GO:0009190,GO:0006182,GO:0016020,GO:0016021,GO:0016829,GO:0016849,GO:0019933,GO:0035556,GO:0000166,GO:0001973,GO:0004016,GO:0004383,GO:0005515,GO:0005524,GO:0007165,GO:0007189,GO:0007191,GO:0007193,GO:0007195,GO:0042383,GO:0007204,GO:0042995,GO:0007626,GO:0045111,GO:0008074,GO:0045121,GO:0046872,GO:0046982,GO:0050885,GO:0061178,GO:…	endosome|plasma membrane|cilium|cAMP biosynthetic process|adenylate cyclase binding|calcium- and calmodulin-responsive adenylate cyclase activity|cyclic nucleotide biosynthetic process|cGMP biosynthetic process|membrane|integral component of membrane|lyase activity|phosphorus-oxygen lyase activity|cAMP-mediated signaling|intracellular signal transduction|nucleotide binding|adenosine receptor sign…	mmu00230,mmu04015,mmu04371,mmu04072,mmu04024,mmu04022,mmu04114,mmu04540,mmu04611,mmu04062,mmu04911,mmu04923,mmu04912,mmu04913,mmu04915,mmu04914,mmu04921,mmu04926,mmu04918,mmu04916,mmu04924,mmu04925,mmu04927,mmu04261,mmu04270,mmu04970,mmu04971,mmu04972,mmu04976,mmu04724,mmu04727,mmu04725,mmu04728,mmu04726,mmu04723,mmu04750,mmu04211,mmu04213,mmu04713,mmu04714,mmu05200,mmu05012,mmu05030,mmu05031,mmu…	Purine metabolism|Rap1 signaling pathway|Apelin signaling pathway|Phospholipase D signaling pathway|cAMP signaling pathway|cGMP - PKG signaling pathway|Oocyte meiosis|Gap junction|Platelet activation|Chemokine signaling pathway|Insulin secretion|Regulation of lipolysis in adipocyte|GnRH signaling pathway|Ovarian Steroidogenesis|Estrogen signaling pathway|Progesterone-mediated oocyte maturation|Ox…
Adcy8	693.717790081954	970.516391735118	416.919188428789	0.429584901377511	-1.21898480708215	4.74299188529347e-15	2.5132341885212e-13	Down	10.1305926282472	10.7317636814015	10.6562316331045	10.0583585003367	8.90782657590158	6.36808278316323	3.41641924675998	4.34351130095558	5.57837881722631	2.51184496425639	GeneID:11514,Genbank:NM_001291903.1,MGI:MGI:1341110	adenylate cyclase 8		GO:0019933,GO:0008022,GO:0004383,GO:0008074,GO:0005516,GO:0035556,GO:0008294,GO:0005524,GO:0046872,GO:0005886,GO:0006171,GO:0009190,GO:0006182,GO:0047485,GO:0007165,GO:0016020,GO:0007189,GO:0016021,GO:0000166,GO:0016829,GO:0007193,GO:0004016,GO:0016849,GO:0007616	cAMP-mediated signaling|protein C-terminus binding|guanylate cyclase activity|guanylate cyclase complex, soluble|calmodulin binding|intracellular signal transduction|calcium- and calmodulin-responsive adenylate cyclase activity|ATP binding|metal ion binding|plasma membrane|cAMP biosynthetic process|cyclic nucleotide biosynthetic process|cGMP biosynthetic process|protein N-terminus binding|signal …	mmu00230,mmu04015,mmu04371,mmu04020,mmu04072,mmu04024,mmu04022,mmu04114,mmu04540,mmu04611,mmu04062,mmu04911,mmu04923,mmu04912,mmu04913,mmu04915,mmu04914,mmu04921,mmu04926,mmu04918,mmu04916,mmu04925,mmu04927,mmu04261,mmu04270,mmu04970,mmu04971,mmu04972,mmu04976,mmu04724,mmu04727,mmu04725,mmu04720,mmu04723,mmu04742,mmu04750,mmu04211,mmu04213,mmu04713,mmu04714,mmu05200,mmu05032,mmu05414,mmu04934,mmu…	Purine metabolism|Rap1 signaling pathway|Apelin signaling pathway|Calcium signaling pathway|Phospholipase D signaling pathway|cAMP signaling pathway|cGMP - PKG signaling pathway|Oocyte meiosis|Gap junction|Platelet activation|Chemokine signaling pathway|Insulin secretion|Regulation of lipolysis in adipocyte|GnRH signaling pathway|Ovarian Steroidogenesis|Estrogen signaling pathway|Progesterone-med…
Adgrd1	716.250171124794	469.157014324171	963.343327925417	2.05334951522174	1.0379792197306	1.11912174052082e-06	1.42852598642951e-05	Up	4.44199845056254	4.97144771824158	5.74958125927059	3.12038482539873	4.78583638658877	9.8245885021045	11.0656188876256	12.2480139228539	6.6651043925935	8.61321615567689	GeneID:243277,Genbank:XM_006504307.1,MGI:MGI:3041203	adhesion G protein-coupled receptor D1		GO:0007166,GO:0007186,GO:0007189,GO:0016020,GO:0016021,GO:0004888,GO:0004930,GO:0005886	cell surface receptor signaling pathway|G-protein coupled receptor signaling pathway|adenylate cyclase-activating G-protein coupled receptor signaling pathway|membrane|integral component of membrane|transmembrane signaling receptor activity|G-protein coupled receptor activity|plasma membrane
Adgre5	12189.088732173	16726.9030909022	7651.2743734437	0.457423249950269	-1.12839839784025	1.65367364423163e-27	3.67599551061636e-25	Down	254.161962556182	275.939724783577	275.041369864826	278.718399214093	240.34147231796	152.600790258042	99.7515403960027	116.030360781838	150.339359971112	100.888556363193	GeneID:26364,Genbank:NM_001163031.1,MGI:MGI:1347095	adhesion G protein-coupled receptor E5		GO:0005509,GO:0005886,GO:0007155,GO:0007165,GO:0007166,GO:0007186,GO:0016020,GO:0016021,GO:0051965,GO:0004871,GO:0004888,GO:0004930	calcium ion binding|plasma membrane|cell adhesion|signal transduction|cell surface receptor signaling pathway|G-protein coupled receptor signaling pathway|membrane|integral component of membrane|positive regulation of synapse assembly|signal transducer activity|transmembrane signaling receptor activity|G-protein coupled receptor activity
Adgrf5	26049.1212159165	37854.9658451605	14243.2765866726	0.376259131891238	-1.41020149806664	1.20076604737899e-29	3.31629750176125e-27	Down	192.25797015186	231.230436055446	211.644735177481	211.332136034248	217.150299547868	106.224341919163	62.6177638063219	72.3502808698571	108.92709878883	59.6465909760123	GeneID:224792,Genbank:XM_006524125.3,MGI:MGI:2182928	adhesion G protein-coupled receptor F5		GO:0045444,GO:0005886,GO:0071073,GO:0006112,GO:0007166,GO:0007186,GO:0009986,GO:0016020,GO:0016021,GO:0019216,GO:0031410,GO:0042593,GO:0043031,GO:0003674,GO:0043129,GO:0004888,GO:0045177,GO:0004930	fat cell differentiation|plasma membrane|positive regulation of phospholipid biosynthetic process|energy reserve metabolic process|cell surface receptor signaling pathway|G-protein coupled receptor signaling pathway|cell surface|membrane|integral component of membrane|regulation of lipid metabolic process|cytoplasmic vesicle|glucose homeostasis|negative regulation of macrophage activation|molecul…
Adgrl3	1056.28891553538	1648.06083365642	464.516997414345	0.281856705728367	-1.82696620345586	2.02440044163267e-24	3.41673807871114e-22	Down	3.89422409263462	5.05303937643354	4.58522759076375	5.44890569682958	5.90778155813113	1.81457009194942	1.05976887582766	1.53073437064643	1.65183198095067	1.12053903302202	GeneID:319387,Genbank:XM_011249475.2,MGI:MGI:2441950	adhesion G protein-coupled receptor L3		GO:0098742,GO:0016021,GO:0004930,GO:0030054,GO:0005509,GO:0030246,GO:0005515,GO:0005886,GO:0005887,GO:0030424,GO:0005911,GO:0031987,GO:0007165,GO:0042220,GO:0007166,GO:0042995,GO:0007186,GO:0001764,GO:0046872,GO:0007416,GO:0004871,GO:0051965,GO:0016020,GO:0004888	cell-cell adhesion via plasma-membrane adhesion molecules|integral component of membrane|G-protein coupled receptor activity|cell junction|calcium ion binding|carbohydrate binding|protein binding|plasma membrane|integral component of plasma membrane|axon|cell-cell junction|locomotion involved in locomotory behavior|signal transduction|response to cocaine|cell surface receptor signaling pathway|ce…
Adgrl4	4408.19550262657	6672.04256145285	2144.3484438003	0.321393100246255	-1.63758913770809	2.58686688876053e-33	1.02507412278972e-30	Down	81.1583089674903	82.7269011096588	77.7348184107437	89.1925497421827	95.0528970054623	34.4610897683341	23.1825126068861	23.4916156179299	41.2103854928088	18.0365337860225	GeneID:170757,Genbank:NM_133222.3,MGI:MGI:2655562	adhesion G protein-coupled receptor L4		GO:0005509,GO:0005886,GO:0007165,GO:0007166,GO:0007186,GO:0016020,GO:0016021,GO:0031410,GO:0046983,GO:0004871,GO:0004888,GO:0004930	calcium ion binding|plasma membrane|signal transduction|cell surface receptor signaling pathway|G-protein coupled receptor signaling pathway|membrane|integral component of membrane|cytoplasmic vesicle|protein dimerization activity|signal transducer activity|transmembrane signaling receptor activity|G-protein coupled receptor activity
Adh7	409.68431739934	237.494531953648	581.874102845032	2.45005263093213	1.29281274088876	0.00756038636284098	0.0300372106848007	Up	3.05942185792216	3.20266856006713	3.42571983700937	2.58733754745878	3.94531703030857	3.68007810945361	7.71653906569325	11.5170215300219	4.85955331291143	12.6829314421405	GeneID:11529,Genbank:XM_006500919.3,MGI:MGI:87926	alcohol dehydrogenase 7 (class IV), mu or sigma polypeptide		GO:0045471,GO:0009617,GO:0004022,GO:0046872,GO:0010430,GO:0004024,GO:0048019,GO:0016491,GO:0004031,GO:0051287,GO:0004745,GO:0005622,GO:0005737,GO:0019841,GO:0005829,GO:0055114,GO:0035276,GO:0005886,GO:0042572,GO:0006067,GO:0006068,GO:0001523,GO:0042573,GO:0006069,GO:0042803,GO:0008270	response to ethanol|response to bacterium|alcohol dehydrogenase (NAD) activity|metal ion binding|fatty acid omega-oxidation|alcohol dehydrogenase activity, zinc-dependent|receptor antagonist activity|oxidoreductase activity|aldehyde oxidase activity|NAD binding|retinol dehydrogenase activity|intracellular|cytoplasm|retinol binding|cytosol|oxidation-reduction process|ethanol binding|plasma membran…	mmu00010,mmu00071,mmu00350,mmu00830,mmu00980,mmu00982,mmu05204	Glycolysis / Gluconeogenesis|Fatty acid degradation|Tyrosine metabolism|Retinol metabolism|Metabolism of xenobiotics by cytochrome P450|Drug metabolism - cytochrome P450|Chemical carcinogenesis
Adm2	5.37160182278349	0.806833742476328	9.93636990309065	12.3152632072551	3.62237555697058	0.000975913065777891	0.00546175724992306	Up	0	0	0.0840830032432852	0.0413642145700006	0.038638333246652	0.464059251812916	0.0430615947222089	0.550770793086575	0.619848912679827	0.373454024109076	GeneID:223780,Genbank:NM_182928.5,MGI:MGI:2675256	adrenomedullin 2		GO:0006468,GO:0007189,GO:0007586,GO:0007631,GO:0010628,GO:0044877,GO:0045766,GO:0045776,GO:0001525,GO:0005179,GO:0005576	protein phosphorylation|adenylate cyclase-activating G-protein coupled receptor signaling pathway|digestion|feeding behavior|positive regulation of gene expression|protein-containing complex binding|positive regulation of angiogenesis|negative regulation of blood pressure|angiogenesis|hormone activity|extracellular region
Adra2a	95.5820449293778	34.4650976988804	156.698992159875	4.54659938958959	2.18478789079583	0.012032727424115	0.0437255739136022	Up	0.494936350726611	0.548252003357623	0.344561130891189	0.353135691343467	0.633339309286873	0.965233476672696	2.11752927985202	1.15742899953676	1.78597942924372	4.90283813790462	GeneID:11551,Genbank:NM_007417.4,MGI:MGI:87934	adrenergic receptor, alpha 2a		GO:0005887,GO:0006260,GO:0007186,GO:0007188,GO:0007267,GO:0042803,GO:0007565,GO:0043235,GO:0007610,GO:0043406,GO:0019901,GO:0043410,GO:0045202,GO:0045741,GO:0045955,GO:0090303,GO:0046676,GO:0097755,GO:0046982,GO:0050955,GO:0001819,GO:0002526,GO:0004935,GO:0004938,GO:0005515,GO:0005737,GO:0005886,GO:0030335,GO:0031696,GO:0031996,GO:0032147,GO:0032148,GO:0032795,GO:0032870,GO:0050995,GO:0035625,GO:…	integral component of plasma membrane|DNA replication|G-protein coupled receptor signaling pathway|adenylate cyclase-modulating G-protein coupled receptor signaling pathway|cell-cell signaling|protein homodimerization activity|female pregnancy|receptor complex|behavior|positive regulation of MAP kinase activity|protein kinase binding|positive regulation of MAPK cascade|synapse|positive regulation…	mmu04022,mmu04080	cGMP - PKG signaling pathway|Neuroactive ligand-receptor interaction
Afap1l1	4904.4651177223	6837.02620734937	2971.90402809523	0.434677875726236	-1.20198142782514	1.02838625431377e-18	8.759544225996e-17	Down	97.2518384164133	107.165303065944	104.457281031227	115.71200830267	101.999954132031	61.2599122700291	34.2787756522052	44.8115702701086	62.1066342938458	31.9711859814227	GeneID:106877,Genbank:NM_178928.4,MGI:MGI:2147199	actin filament associated protein 1-like 1		GO:0030054,GO:0042995,GO:0005515,GO:0005737,GO:0008150	cell junction|cell projection|protein binding|cytoplasm|biological_process
Aff3	747.247937800161	996.676750231254	497.819125369067	0.499479018903131	-1.00150401739048	1.17890840073064e-15	6.82194994556133e-14	Down	6.18381213367664	6.6178091651236	6.22006733628029	5.70345927881576	5.96998117383763	3.57767325416473	2.70602906923196	3.11472508273988	3.18492902458053	3.07592708082883	GeneID:16764,Genbank:XM_011238446.2,MGI:MGI:106927	AF4/FMR2 family, member 3	AF-4	GO:0035116,GO:0003700,GO:0005634,GO:0005654,GO:0005829,GO:0006351,GO:0006355,GO:0008023,GO:0016604,GO:0003677,GO:0032783,GO:0003690,GO:0034612	embryonic hindlimb morphogenesis|DNA binding transcription factor activity|nucleus|nucleoplasm|cytosol|transcription, DNA-templated|regulation of transcription, DNA-templated|transcription elongation factor complex|nuclear body|DNA binding|ELL-EAF complex|double-stranded DNA binding|response to tumor necrosis factor
Afm	34.8599273814951	16.9480530242968	52.7718017386933	3.11373829566379	1.63864769348111	1.19224287086407e-05	0.000118165847806718	Up	0.578351920624115	0.36071565413789	0.593737448223356	0.345192757989214	0.322444725620181	1.32699831552042	1.46507386118677	1.38704728603611	1.31806027753759	1.4916818389076	GeneID:280662,Genbank:NM_145146.2,MGI:MGI:2429409	afamin		GO:0050821,GO:0051180,GO:0071693,GO:0005576,GO:0005615,GO:0008431	protein stabilization|vitamin transport|protein transport within extracellular region|extracellular region|extracellular space|vitamin E binding
Agr2	485.806490553754	58.3240937681846	913.288887339324	15.6588611726963	3.96890738796032	1.45419408743474e-10	4.0101436952739e-09	Up	5.61967488639386	2.05648605075229	2.87209837394169	3.17905759609702	6.4010499812539	32.999497638128	107.890032336592	50.7955610908213	53.3949883344853	77.3179774434645	GeneID:23795,Genbank:NM_011783.2,MGI:MGI:1344405	anterior gradient 2		GO:0060480,GO:0005576,GO:0060548,GO:0005615,GO:0005739,GO:0005783,GO:0010628,GO:0070254,GO:0010811,GO:1903078,GO:0030154,GO:1903896,GO:0042803,GO:1903899,GO:0045742,GO:0002162,GO:0048546,GO:0048639,GO:0005154	lung goblet cell differentiation|extracellular region|negative regulation of cell death|extracellular space|mitochondrion|endoplasmic reticulum|positive regulation of gene expression|mucus secretion|positive regulation of cell-substrate adhesion|positive regulation of protein localization to plasma membrane|cell differentiation|positive regulation of IRE1-mediated unfolded protein response|protei…
Aif1	277.08791862227	104.760172453195	449.415664791344	4.28994773745846	2.10096007211438	2.13616788606555e-06	2.53503048354185e-05	Up	6.76940799170864	2.98713425706941	4.87893873435381	5.73953601195791	6.33608586204087	23.6277865121305	37.2083145921843	19.4530745422143	26.8774379714607	10.6778574616014	GeneID:11629,Genbank:XM_006523504.3,MGI:MGI:1343098	allograft inflammatory factor 1		GO:0005737,GO:0005829,GO:0005856,GO:0005884,GO:0005886,GO:0043066,GO:0006911,GO:0043204,GO:0010629,GO:0045429,GO:0014739,GO:0046872,GO:0048471,GO:0048661,GO:0048662,GO:0051015,GO:0051017,GO:0001726,GO:0001774,GO:0001891,GO:0001934,GO:0003779,GO:0005509,GO:0005515,GO:0005634,GO:0016020,GO:0016601,GO:0030027,GO:0030041,GO:0030335,GO:0032587,GO:0071672,GO:0071673,GO:0042102,GO:0090026,GO:0042995,GO:…	cytoplasm|cytosol|cytoskeleton|actin filament|plasma membrane|negative regulation of apoptotic process|phagocytosis, engulfment|perikaryon|negative regulation of gene expression|positive regulation of nitric oxide biosynthetic process|positive regulation of muscle hyperplasia|metal ion binding|perinuclear region of cytoplasm|positive regulation of smooth muscle cell proliferation|negative regulat…
Ak5	38.5084028995262	22.1266489601864	54.890156838866	2.48072615684519	1.31076248736001	0.00020858064123885	0.0014651535040427	Up	0.310286520376809	0.361287424542705	0.34815727861651	0.282974829327422	0.306062758444215	1.10885059503924	0.589173397525168	0.991540207248785	0.697437490168529	0.687261299784396	GeneID:229949,Genbank:NM_001081277.1,MGI:MGI:2677491	adenylate kinase 5		GO:0005524,GO:0005737,GO:0005815,GO:0005829,GO:0006139,GO:0006165,GO:0009142,GO:0016301,GO:0016310,GO:0016740,GO:0019205,GO:0000166,GO:0019206,GO:0004017,GO:0046034,GO:0004550	ATP binding|cytoplasm|microtubule organizing center|cytosol|nucleobase-containing compound metabolic process|nucleoside diphosphate phosphorylation|nucleoside triphosphate biosynthetic process|kinase activity|phosphorylation|transferase activity|nucleobase-containing compound kinase activity|nucleotide binding|nucleoside kinase activity|adenylate kinase activity|ATP metabolic process|nucleoside d…	mmu00230,mmu00730	Purine metabolism|Thiamine metabolism
Akr1b8	922.992983181001	596.106720849997	1249.87924551201	2.09673738240996	1.06814617434767	8.95013330806256e-09	1.75611442345925e-07	Up	21.6401810097222	25.2098274667375	26.5316694881147	23.4279425162951	23.037869153327	63.4095686257864	59.4087535505414	50.1847323275947	49.0126870439439	35.3148893503759	GeneID:14187,Genbank:NM_008012.1,MGI:MGI:107673	aldo-keto reductase family 1, member B8		GO:0005737,GO:0005739,GO:0005829,GO:0008106,GO:0016488,GO:0016491,GO:0044597,GO:0044598,GO:0045550,GO:0047718,GO:0001758,GO:0055114,GO:0004032	cytoplasm|mitochondrion|cytosol|alcohol dehydrogenase (NADP+) activity|farnesol catabolic process|oxidoreductase activity|daunorubicin metabolic process|doxorubicin metabolic process|geranylgeranyl reductase activity|indanol dehydrogenase activity|retinal dehydrogenase activity|oxidation-reduction process|alditol:NADP+ 1-oxidoreductase activity	mmu00040,mmu00051,mmu00052,mmu00561,mmu00790	Pentose and glucuronate interconversions|Fructose and mannose metabolism|Galactose metabolism|Glycerolipid metabolism|Folate biosynthesis
Akr1c18	8.34895920258955	1.58841290312179	15.1095055020573	9.51232860949555	3.24979855477036	0.000126865545174463	0.000953217294905237	Up	0.0422297986242221	0	0.0906476230978274	0.0891872932090711	0.124964841912344	0.136442670383532	0.696353197044358	0.776469992349116	0.62647728041301	1.11836314897928	GeneID:105349,Genbank:XM_011244250.1,MGI:MGI:2145420	aldo-keto reductase family 1, member C18		GO:0005737,GO:0005829,GO:0006693,GO:0006709,GO:0007186,GO:0034614,GO:0007567,GO:0035410,GO:0008106,GO:0042448,GO:0008202,GO:0042574,GO:0044597,GO:0048385,GO:0044598,GO:0050810,GO:0051897,GO:0045550,GO:0055114,GO:0061370,GO:0071276,GO:0071277,GO:0000060,GO:0071379,GO:0001758,GO:0071384,GO:0004032,GO:0071395,GO:0004033,GO:0004745,GO:0005496,GO:0005622,GO:0005634,GO:0008207,GO:0008284,GO:0010942,GO:…	cytoplasm|cytosol|prostaglandin metabolic process|progesterone catabolic process|G-protein coupled receptor signaling pathway|cellular response to reactive oxygen species|parturition|dihydrotestosterone 17-beta-dehydrogenase activity|alcohol dehydrogenase (NADP+) activity|progesterone metabolic process|steroid metabolic process|retinal metabolic process|daunorubicin metabolic process|regulation o…	mmu00140	Steroid hormone biosynthesis
Aldh1a2	1224.05708590822	746.896841860848	1701.2173299556	2.27771391524045	1.18758655346272	0.000169775272455221	0.00122658092204271	Up	16.3268907129729	18.8923002978121	23.2837869060626	11.7626379213264	16.2818591286676	51.2760876473141	40.8588724232782	54.0450390382469	22.4995367494196	32.5208148283434	GeneID:19378,Genbank:NM_009022.4,MGI:MGI:107928	aldehyde dehydrogenase family 1, subfamily A2		GO:0004028,GO:0004029,GO:0005737,GO:0005829,GO:0007507,GO:0008152,GO:0030182,GO:0008284,GO:0030324,GO:0008285,GO:0030326,GO:0009855,GO:0030900,GO:0030902,GO:0031016,GO:0031076,GO:0048566,GO:0034097,GO:0048738,GO:0035115,GO:0055114,GO:0035799,GO:0060324,GO:0071300,GO:0090242,GO:0001523,GO:0001568,GO:0001758,GO:0001936,GO:0001947,GO:0002138,GO:0003007,GO:0009952,GO:0009954,GO:0010628,GO:0014032,GO:…	3-chloroallyl aldehyde dehydrogenase activity|aldehyde dehydrogenase (NAD) activity|cytoplasm|cytosol|heart development|metabolic process|neuron differentiation|positive regulation of cell proliferation|lung development|negative regulation of cell proliferation|embryonic limb morphogenesis|determination of bilateral symmetry|forebrain development|hindbrain development|pancreas development|embryon…	mmu00830	Retinol metabolism
Aldh1a3	62.0948582361137	37.1779179044075	87.0117985678199	2.34041612528023	1.2267650633577	1.30212524994145e-05	0.000128090334894402	Up	0.433547676790162	0.582096610268806	0.625764450188413	0.678830423995887	0.545617345634727	1.85159777921237	1.26546137786119	1.58460742233698	1.36025944127783	0.807667989413984	GeneID:56847,Genbank:NM_053080.3,MGI:MGI:1861722	aldehyde dehydrogenase family 1, subfamily A3		GO:0004029,GO:0004030,GO:0005634,GO:0005737,GO:0005829,GO:0042803,GO:0005886,GO:0043065,GO:0006081,GO:0007626,GO:0043584,GO:0048048,GO:0048386,GO:0050885,GO:0051289,GO:0055114,GO:0001758,GO:0002072,GO:0002138,GO:0004028,GO:0008152,GO:0016491,GO:0021768,GO:0031076,GO:0042472,GO:0042573,GO:0060013,GO:0060166,GO:0060324,GO:0042574,GO:0070324,GO:0070384,GO:0070403	aldehyde dehydrogenase (NAD) activity|aldehyde dehydrogenase [NAD(P)+] activity|nucleus|cytoplasm|cytosol|protein homodimerization activity|plasma membrane|positive regulation of apoptotic process|cellular aldehyde metabolic process|locomotory behavior|nose development|embryonic eye morphogenesis|positive regulation of retinoic acid receptor signaling pathway|neuromuscular process controlling bal…	mmu00010,mmu00340,mmu00350,mmu00360,mmu00410,mmu00980,mmu00982,mmu05204	Glycolysis / Gluconeogenesis|Histidine metabolism|Tyrosine metabolism|Phenylalanine metabolism|beta-Alanine metabolism|Metabolism of xenobiotics by cytochrome P450|Drug metabolism - cytochrome P450|Chemical carcinogenesis
Aldh3b2	27.6132566060624	3.96176289505719	51.2647503170677	12.9398835001022	3.69375272345569	0.0237531974387383	0.0753652363643729	Up	0.164698168813024	0.0482162393512801	0.126260687424554	0.0496906529494315	0.0928321268933906	0.101358614926283	1.99159377422762	3.5626692955431	0.302502618942602	0.473552529311432	GeneID:621603,Genbank:NM_001177438.1,MGI:MGI:2147613	aldehyde dehydrogenase 3 family, member B2		GO:0005811,GO:0006081,GO:0008152,GO:0016491,GO:0055114,GO:0004028,GO:0004029,GO:0004030	lipid droplet|cellular aldehyde metabolic process|metabolic process|oxidoreductase activity|oxidation-reduction process|3-chloroallyl aldehyde dehydrogenase activity|aldehyde dehydrogenase (NAD) activity|aldehyde dehydrogenase [NAD(P)+] activity	mmu00010,mmu00340,mmu00350,mmu00360,mmu00410,mmu00980,mmu00982,mmu05204	Glycolysis / Gluconeogenesis|Histidine metabolism|Tyrosine metabolism|Phenylalanine metabolism|beta-Alanine metabolism|Metabolism of xenobiotics by cytochrome P450|Drug metabolism - cytochrome P450|Chemical carcinogenesis
Alox12e	21.1161904811309	6.14075480980616	36.0916261524557	5.87739248191787	2.55517624217729	4.49209465951073e-05	0.000383017505360062	Up	0.0803868419661082	0.0411839103707969	0.107845591116388	0.169773124148176	0.237877738596779	0.38958966436784	0.994161165108388	0.586874831696932	0.556516523775583	1.27732100999626	GeneID:11685,Genbank:XM_006532035.2,MGI:MGI:1274790	arachidonate lipoxygenase, epidermal		GO:0006629,GO:0006631,GO:0016491,GO:0016702,GO:0019369,GO:0019372,GO:0046872,GO:0051213,GO:0055114,GO:0004052,GO:0005506,GO:0005737	lipid metabolic process|fatty acid metabolic process|oxidoreductase activity|oxidoreductase activity, acting on single donors with incorporation of molecular oxygen, incorporation of two atoms of oxygen|arachidonic acid metabolic process|lipoxygenase pathway|metal ion binding|dioxygenase activity|oxidation-reduction process|arachidonate 12-lipoxygenase activity|iron ion binding|cytoplasm	mmu00590,mmu04726,mmu04750,mmu01523	Arachidonic acid metabolism|Serotonergic synapse|Inflammatory mediator regulation of TRP channels|Antifolate resistance
Als2cr12	22.3923844006167	11.9078808024018	32.8768879988315	2.76093526164624	1.46515706003866	0.00313311811654718	0.014561569869562	Up	0.130706111937181	0.133927112131255	0.16366284650139	0.0690112474445511	0.171902507469252	0.129037898211903	0.550797278850396	0.318079118293325	0.333942273837977	0.553834131155191	GeneID:108812,Genbank:XM_006495613.3,MGI:MGI:1918359	amyotrophic lateral sclerosis 2 (juvenile) chromosome region, candidate 12 (human)		GO:0008150,GO:0035686,GO:0036126,GO:0042995,GO:0001520,GO:0003674,GO:0005737	biological_process|sperm fibrous sheath|sperm flagellum|cell projection|outer dense fiber|molecular_function|cytoplasm
Alx1	4.67318758188837	1.5734622840756	7.77291287970114	4.94000584466992	2.30451274870698	0.0361947832871336	0.105342249681921	Up	0.0365789047075996	0.0187401606543374	0.039258898636613	0	0.0541214639073607	0.059092437101357	0.120634424351282	0.197814191872267	0.0542646507638319	0.309987736718517	GeneID:216285,Genbank:NM_172553.4,MGI:MGI:104621	ALX homeobox 1	Homeobox	GO:0045893,GO:0007275,GO:0001755,GO:0045944,GO:0009952,GO:0001843,GO:0010718,GO:0003677,GO:0003700,GO:0005515,GO:0005634,GO:0014031,GO:0046982,GO:0016604,GO:0005654,GO:0048704,GO:0030326,GO:0005667,GO:0060021,GO:0042803,GO:0005794,GO:0000122,GO:0043565,GO:0006351,GO:0000977,GO:0045892,GO:0006355,GO:0001228	positive regulation of transcription, DNA-templated|multicellular organism development|neural crest cell migration|positive regulation of transcription by RNA polymerase II|anterior/posterior pattern specification|neural tube closure|positive regulation of epithelial to mesenchymal transition|DNA binding|DNA binding transcription factor activity|protein binding|nucleus|mesenchymal cell developmen…
Amigo3	67.8454161706678	41.3261647594609	94.3646675818747	2.28341217074279	1.19119129890361	1.11330932418518e-05	0.000111440979468685	Up	0.779765011482098	0.737520754339792	0.922730779201872	1.01343138992108	0.808594108816486	2.04565639513283	2.30785086303179	2.01112391532269	1.89830252927664	1.69438833676264	GeneID:320844,Genbank:NM_177275.4,MGI:MGI:2444854	adhesion molecule with Ig like domain 3		GO:0007157,GO:0007399,GO:0007420,GO:0016020,GO:0016021,GO:0051965,GO:0098609,GO:0003674,GO:0007155	heterophilic cell-cell adhesion via plasma membrane cell adhesion molecules|nervous system development|brain development|membrane|integral component of membrane|positive regulation of synapse assembly|cell-cell adhesion|molecular_function|cell adhesion
Amotl1	2251.06725423989	3033.00879498827	1469.12571349151	0.484378982322468	-1.04579182844511	7.11604976619698e-20	6.75579974678325e-18	Down	14.5889409438723	18.5585498170754	15.8650928349301	16.1441544245191	16.4240483941846	8.19614104495446	6.79954118571719	10.4666675147592	8.44023943869025	6.57980078156887	GeneID:75723,Genbank:XM_006510667.2,MGI:MGI:1922973	angiomotin-like 1		GO:0031410,GO:0005515,GO:0035329,GO:0005886,GO:0005923,GO:0008180,GO:0016055,GO:0042802,GO:0016324,GO:0043536,GO:0030027,GO:0030036,GO:0030054,GO:0001525,GO:0030334,GO:0003365	cytoplasmic vesicle|protein binding|hippo signaling|plasma membrane|bicellular tight junction|COP9 signalosome|Wnt signaling pathway|identical protein binding|apical plasma membrane|positive regulation of blood vessel endothelial cell migration|lamellipodium|actin cytoskeleton organization|cell junction|angiogenesis|regulation of cell migration|establishment of cell polarity involved in ameboidal…	mmu04530	Tight junction
Angptl4	1196.91528494065	1639.6434621133	754.187107767992	0.459970185710945	-1.12038774311106	0.000267336027405049	0.00180709143747775	Down	58.4059196585548	24.2009036317642	47.9744566539592	47.5683685564883	48.0178444780184	24.1422985013044	21.5586753877454	16.2405139681322	34.9063615645614	10.0192174021094	GeneID:57875,Genbank:NM_020581.2,MGI:MGI:1888999	angiopoietin-like 4		GO:2000352,GO:0005576,GO:0005578,GO:0005615,GO:0009267,GO:0042802,GO:0043066,GO:0045834,GO:0051005,GO:0001525,GO:0051260,GO:0004857,GO:0070328	negative regulation of endothelial cell apoptotic process|extracellular region|proteinaceous extracellular matrix|extracellular space|cellular response to starvation|identical protein binding|negative regulation of apoptotic process|positive regulation of lipid metabolic process|negative regulation of lipoprotein lipase activity|angiogenesis|protein homooligomerization|enzyme inhibitor activity|t…	mmu03320,mmu04979	PPAR signaling pathway|Cholesterol metabolism
Angptl8	45.6279105176775	24.8480427388925	66.4077782964626	2.67255570164165	1.41822001703641	0.00788801377305284	0.0311757838367752	Up	1.76339922116405	1.14434137082324	1.32481763144825	1.67589625875172	1.62343535666626	3.16525963664301	8.14177768049459	2.98802338844283	4.12745925540083	2.30385394500482	GeneID:624219,Genbank:NM_001080940.1,MGI:MGI:3643534	angiopoietin-like 8		GO:0050746,GO:0006006,GO:0051005,GO:0006629,GO:0070328,GO:0010954,GO:0019216,GO:0044255,GO:0044342,GO:0045444,GO:0005179,GO:0048469,GO:0005576	regulation of lipoprotein metabolic process|glucose metabolic process|negative regulation of lipoprotein lipase activity|lipid metabolic process|triglyceride homeostasis|positive regulation of protein processing|regulation of lipid metabolic process|cellular lipid metabolic process|type B pancreatic cell proliferation|fat cell differentiation|hormone activity|cell maturation|extracellular region	mmu04979	Cholesterol metabolism
Anks1b	7.82081364969176	2.78559817930718	12.8560291200763	4.6151771693338	2.20638603170922	0.00661549858991063	0.026940864230762	Up	0.00916781059205977	0.00939373361324524	0.00655966691968891	0.00968098638872354	0.00904301416411003	0.0296208033072074	0.043672397484226	0.0462731599210761	0.0423123814506619	0.0453206617122126	GeneID:77531,Genbank:XM_006514307.3,MGI:MGI:1924781	ankyrin repeat and sterile alpha motif domain containing 1B		GO:0005829,GO:0005886,GO:0016020,GO:0030054,GO:0042995,GO:0043231,GO:0045202,GO:0045211,GO:0046875,GO:0097120,GO:1900383,GO:0005515,GO:0005634,GO:0005737	cytosol|plasma membrane|membrane|cell junction|cell projection|intracellular membrane-bounded organelle|synapse|postsynaptic membrane|ephrin receptor binding|receptor localization to synapse|regulation of synaptic plasticity by receptor localization to synapse|protein binding|nucleus|cytoplasm
Ankub1	18.1960507989775	10.408043299556	25.984058298399	2.49653633738318	1.31992790541866	0.0247830514219358	0.0777338126440869	Up	0.31795989367777	0.177706583123564	0.310232342836226	0.091570353345982	0.655775327314126	0.217915259805269	0.73084755476795	0.594004867236678	1.28643316478214	1.1329355670433	GeneID:242037,Genbank:NM_001033349.2,MGI:MGI:2685256	ankrin repeat and ubiquitin domain containing 1		GO:0003674,GO:0005575,GO:0008150	molecular_function|cellular_component|biological_process
Ano7	19.1575960754361	7.32626454778152	30.9889276030908	4.22984010486962	2.08060312805642	0.00518786620513468	0.0220893308075672	Up	0.132439368453516	0.0986931501189829	0.0646103115141985	0.0635694417616159	0.0950083950824613	0.20746954000066	0.238240847523014	0.260442080703246	0.452483835084948	0.79075133644334	GeneID:404545,Genbank:XM_006529733.2,MGI:MGI:3052714	anoctamin 7		GO:0061590,GO:0005622,GO:0061591,GO:0005634,GO:0005783,GO:0005886,GO:0006821,GO:0006869,GO:0016020,GO:0016021,GO:0017128,GO:0046983,GO:0005229,GO:0061588,GO:0061589	calcium activated phosphatidylcholine scrambling|intracellular|calcium activated galactosylceramide scrambling|nucleus|endoplasmic reticulum|plasma membrane|chloride transport|lipid transport|membrane|integral component of membrane|phospholipid scramblase activity|protein dimerization activity|intracellular calcium activated chloride channel activity|calcium activated phospholipid scrambling|calc…
Ano9	216.586548404951	106.845839168024	326.327257641878	3.05418779227053	1.61078877158074	2.23462285853605e-08	4.04478099694078e-07	Up	1.5289378270765	1.59733350482961	1.97880126765971	1.25046264458638	1.9073348453673	4.61706121172827	5.76735922237603	7.5387501719717	4.09160586065969	3.84263247631835	GeneID:71345,Genbank:XM_006536248.3,MGI:MGI:1918595	anoctamin 9		GO:0006821,GO:0006869,GO:0016020,GO:0016021,GO:0017128,GO:0061588,GO:0061589,GO:0061590,GO:0061591,GO:1902939,GO:0005229,GO:0005622,GO:0005886	chloride transport|lipid transport|membrane|integral component of membrane|phospholipid scramblase activity|calcium activated phospholipid scrambling|calcium activated phosphatidylserine scrambling|calcium activated phosphatidylcholine scrambling|calcium activated galactosylceramide scrambling|negative regulation of intracellular calcium activated chloride channel activity|intracellular calcium a…
Anxa13	6.98342348875798	2.5867594201672	11.3800875573488	4.39936063192656	2.137293869165	0.0136592198024054	0.0483550706075444	Up	0.131268530663245	0.224172317637944	0.0469620216048985	0.0924109303130134	0.0863210956181657	0.37699822178261	0.913928613630909	0.189302393598934	0.346197886686065	0.787974421112151	GeneID:69787,Genbank:NM_027211.2,MGI:MGI:1917037	annexin A13		GO:0005654,GO:0005886,GO:0008150,GO:0016020,GO:1901611,GO:0001786,GO:0005509,GO:0005544	nucleoplasm|plasma membrane|biological_process|membrane|phosphatidylglycerol binding|phosphatidylserine binding|calcium ion binding|calcium-dependent phospholipid binding
Anxa8	1265.30667002365	840.365558740302	1690.24778130701	2.01132443342951	1.00814581200035	0.00475532849893049	0.0205451831899751	Up	24.8009638602504	20.4570461485037	23.8344486738689	20.3979206248568	27.6078897928288	29.3289392389137	47.7266618324811	46.4308378034214	39.0632440627857	76.9556498014193	GeneID:11752,Genbank:NM_013473.4,MGI:MGI:1201374	annexin A8		GO:0005547,GO:0005829,GO:0005886,GO:0007596,GO:0007599,GO:0031902,GO:0043325,GO:0046872,GO:0051015,GO:0005509,GO:0005544,GO:0005546	phosphatidylinositol-3,4,5-trisphosphate binding|cytosol|plasma membrane|blood coagulation|hemostasis|late endosome membrane|phosphatidylinositol-3,4-bisphosphate binding|metal ion binding|actin filament binding|calcium ion binding|calcium-dependent phospholipid binding|phosphatidylinositol-4,5-bisphosphate binding
Aoc1	241.282477638176	135.237767966781	347.327187309572	2.56827062832691	1.36079723266803	6.66309179196757e-06	7.07778771468444e-05	Up	2.82961683720701	1.83021297687821	2.2776988843781	1.73677906003584	3.6633171743904	5.10449035802841	6.76559811561762	4.78194307308612	6.4889826672233	9.12347820073329	GeneID:76507,Genbank:NM_029638.2,MGI:MGI:1923757	amine oxidase, copper-containing 1		GO:0055114,GO:0042803,GO:0005615,GO:0070062,GO:0044877,GO:0005886,GO:0071280,GO:0046677,GO:0005923,GO:0071420,GO:0008131,GO:0008144,GO:0008201,GO:0008270,GO:0046872,GO:0009308,GO:0097185,GO:0048038,GO:0015898,GO:0052597,GO:0016491,GO:0052598,GO:0035874,GO:0005507,GO:0052599,GO:0038023,GO:0005509,GO:0052600,GO:0042493,GO:0005576	oxidation-reduction process|protein homodimerization activity|extracellular space|extracellular exosome|protein-containing complex binding|plasma membrane|cellular response to copper ion|response to antibiotic|bicellular tight junction|cellular response to histamine|primary amine oxidase activity|drug binding|heparin binding|zinc ion binding|metal ion binding|amine metabolic process|cellular resp…	mmu00330,mmu00340,mmu00380	Arginine and proline metabolism|Histidine metabolism|Tryptophan metabolism
Apba2	16.5533252754509	25.0772134550626	8.02943709583927	0.320188569205574	-1.64300629060845	0.00222728852879658	0.0109342890662278	Down	0.40098326138457	0.273909813980326	0.301253220610603	0.409314344070442	0.342788241432179	0.057580432927365	0.117547739115515	0.130108072572138	0.11897139520777	0.141588773014833	GeneID:11784,Genbank:NM_007461.2,MGI:MGI:1261791	amyloid beta (A4) precursor protein-binding, family A, member 2		GO:0045202,GO:0005515,GO:0005737,GO:0005886,GO:0007268,GO:0007626,GO:0008021,GO:0010468,GO:0015031,GO:0023051,GO:0001540,GO:0035264,GO:0043197,GO:0001701	synapse|protein binding|cytoplasm|plasma membrane|chemical synaptic transmission|locomotory behavior|synaptic vesicle|regulation of gene expression|protein transport|regulation of signaling|amyloid-beta binding|multicellular organism growth|dendritic spine|in utero embryonic development
Aplnr	1270.22291165501	1930.5852719253	609.860551384709	0.315894128196947	-1.66248697419978	3.78378372806895e-43	5.30544690732622e-40	Down	26.634964358539	29.937143736204	27.606474185219	29.8733889632491	27.90474737567	11.7538239789989	8.10807298649098	8.71792231127302	12.5713107602877	4.88128486793324	GeneID:23796,Genbank:NM_011784.3,MGI:MGI:1346086	apelin receptor		GO:1903589,GO:0005886,GO:1904325,GO:0007165,GO:0007186,GO:0007275,GO:0007369,GO:0007512,GO:0016020,GO:0016021,GO:0043951,GO:0045766,GO:0050878,GO:0001570,GO:0051281,GO:0004871,GO:0060976,GO:0004930	positive regulation of blood vessel endothelial cell proliferation involved in sprouting angiogenesis|plasma membrane|positive regulation of inhibitory G-protein coupled receptor phosphorylation|signal transduction|G-protein coupled receptor signaling pathway|multicellular organism development|gastrulation|adult heart development|membrane|integral component of membrane|negative regulation of cAMP…	mmu04371,mmu04080	Apelin signaling pathway|Neuroactive ligand-receptor interaction
Apoc1	326.682004951006	217.298479751162	436.06553015085	2.00675831073558	1.00486687235588	0.00467573414431242	0.0202643412412682	Up	18.9091775988459	17.3945861438839	16.1454654045879	18.6364588553566	23.0453069786031	32.4028413778262	64.1163657271115	43.2667047637577	33.4126738885003	21.1880460870289	GeneID:11812,Genbank:NM_001110009.2,MGI:MGI:88053	apolipoprotein C-I		GO:0008203,GO:0034361,GO:0042157,GO:0005576,GO:0006641,GO:0006869	cholesterol metabolic process|very-low-density lipoprotein particle|lipoprotein metabolic process|extracellular region|triglyceride metabolic process|lipid transport	mmu04979	Cholesterol metabolism
Apod	1687.46353567244	181.163418599419	3193.76365274546	17.6291862752236	4.13989397942675	5.86692920975443e-08	9.62100800808544e-07	Up	6.44751696912111	4.11958247132378	3.6835977216417	4.504431335132	4.13504685186132	65.9800965733348	121.786287281322	80.7385205215974	132.744313235439	16.3606714708537	GeneID:11815,Genbank:NM_001301354.1,MGI:MGI:88056	apolipoprotein D		GO:2000098,GO:0042308,GO:0005615,GO:2000405,GO:0043025,GO:0005622,GO:0048471,GO:0005737,GO:0005783,GO:0006006,GO:0006629,GO:0006869,GO:0048662,GO:0007568,GO:0051895,GO:0008289,GO:0060588,GO:0010642,GO:0015485,GO:0000302,GO:0071638,GO:0022626,GO:1900016,GO:0030425,GO:0005576	negative regulation of smooth muscle cell-matrix adhesion|negative regulation of protein import into nucleus|extracellular space|negative regulation of T cell migration|neuronal cell body|intracellular|perinuclear region of cytoplasm|cytoplasm|endoplasmic reticulum|glucose metabolic process|lipid metabolic process|lipid transport|negative regulation of smooth muscle cell proliferation|aging|negat…
Apol6	143.417615094106	53.3955712797887	233.439658908424	4.37189177516648	2.12825768798074	0.0419299996200312	0.118471274444664	Up	1.15323845131826	0.688053903094078	0.595364635654866	1.03281087691492	0.547171159649113	1.60362249635954	9.6767303530016	2.43147320770471	2.62759524360881	1.80926304990426	GeneID:71939,Genbank:XM_006521421.3,MGI:MGI:1919189	apolipoprotein L 6		GO:0008289,GO:0016020,GO:0050896,GO:0003674,GO:0005575,GO:0008150	lipid binding|membrane|response to stimulus|molecular_function|cellular_component|biological_process
Apol7a	88.3510041577487	20.8462409986971	155.8557673168	7.47644466580526	2.90235237674418	3.49878828925971e-16	2.14733713591333e-14	Up	0.279017936133299	0.207922760265635	0.313072334600279	0.214280870089741	0.350279766404669	1.59810477189552	2.64900236727143	2.86689952012035	1.63060154536034	1.70622771149039	GeneID:75761,Genbank:NM_001164640.1,MGI:MGI:1923011	apolipoprotein L 7a		GO:0050896,GO:0005575,GO:0008289,GO:0016020	response to stimulus|cellular_component|lipid binding|membrane
Apol9a	434.43449379029	95.675355987611	773.193631592968	8.08142936717256	3.0146104858675	3.46427944977604e-11	1.05773678074569e-09	Up	2.67189959270658	1.98620600196306	2.22103022116768	3.0980752484948	2.94559064769376	21.5255593393736	32.6264014903148	23.00555611359	20.4146169584889	9.85081457262701	GeneID:223672,Genbank:NM_001162883.1,MGI:MGI:3606001	apolipoprotein L 9a		GO:0008289,GO:0016020,GO:0050896,GO:0003674,GO:0005575,GO:0008150	lipid binding|membrane|response to stimulus|molecular_function|cellular_component|biological_process
Apol9b	596.445193490578	175.283045091069	1017.60734189009	5.80550926281194	2.53742262673041	8.44418845561948e-12	2.83986470791572e-10	Up	4.78356602079049	2.68789072086187	3.39509049059268	6.54500297084393	5.83464239122685	29.276810440879	37.6867148622086	30.4863988331702	28.2329892643791	13.0496291720129	GeneID:71898,Genbank:NM_173743.4,MGI:MGI:1919148	apolipoprotein L 9b		GO:0008289,GO:0016020,GO:0050896,GO:0003674,GO:0005575,GO:0008150	lipid binding|membrane|response to stimulus|molecular_function|cellular_component|biological_process
Apold1	128.189511089083	62.4135840629411	193.965438115225	3.10774394752944	1.63586764246922	6.77697845736812e-07	9.05650757484649e-06	Up	0.820574881184185	0.761475955455173	1.27950058498072	0.99730078599985	1.13011241930798	2.05096101729984	3.16573528946207	3.93520132613131	2.37338997301413	4.2642192467293	GeneID:381823,Genbank:NM_001109914.1,MGI:MGI:2685921	apolipoprotein L domain containing 1		GO:0005829,GO:0008150,GO:0008289,GO:0016020,GO:0045601,GO:0050896,GO:0001525,GO:0003674,GO:0005654	cytosol|biological_process|lipid binding|membrane|regulation of endothelial cell differentiation|response to stimulus|angiogenesis|molecular_function|nucleoplasm
Aqp3	77.0568072445421	36.6817291442397	117.431885344844	3.20137267474714	1.67869063212055	0.00335064658588004	0.0153726619600859	Up	1.15359449900314	0.472809044756058	1.05239679498941	1.21816790724585	1.56460045971553	1.18028456331771	3.67765070569118	6.581613651074	2.73816411341491	3.72714977259828	GeneID:11828,Genbank:NM_016689.2,MGI:MGI:1333777	aquaporin 3		GO:0070295,GO:0015267,GO:0005886,GO:0071456,GO:0015793,GO:0090650,GO:0015840,GO:0005887,GO:0005911,GO:0006833,GO:0016020,GO:0016021,GO:0016323,GO:0015204,GO:0032526,GO:0015250,GO:0002684,GO:0055085,GO:0005634,GO:0015254,GO:0005737	renal water absorption|channel activity|plasma membrane|cellular response to hypoxia|glycerol transport|cellular response to oxygen-glucose deprivation|urea transport|integral component of plasma membrane|cell-cell junction|water transport|membrane|integral component of membrane|basolateral plasma membrane|urea transmembrane transporter activity|response to retinoic acid|water channel activity|po…	mmu04962	Vasopressin-regulated water reabsorption
Aqp4	392.161059452785	258.120452743684	526.201666161887	2.03858958315252	1.02757135556582	0.000603713011606638	0.00361276453564209	Up	2.12452373288404	2.3069708674329	2.06215420123364	1.65353568248614	3.11418405105702	3.07204598095429	5.37817597315946	3.85413307613558	4.43668700046779	6.6709030673552	GeneID:11829,Genbank:NM_001308641.1,MGI:MGI:107387	aquaporin 4		GO:0006833,GO:0007605,GO:0009897,GO:0009925,GO:0010574,GO:0030315,GO:0015250,GO:0031253,GO:0032691,GO:0032715,GO:0032991,GO:0033554,GO:0034220,GO:0042383,GO:0042802,GO:0051260,GO:0005515,GO:0005737,GO:0005886,GO:0005887,GO:0005911,GO:0015267,GO:0015288,GO:0015670,GO:0016020,GO:0016021,GO:0016323,GO:0055085,GO:0060354,GO:0030104,GO:0070295,GO:0071333,GO:0071346	water transport|sensory perception of sound|external side of plasma membrane|basal plasma membrane|regulation of vascular endothelial growth factor production|T-tubule|water channel activity|cell projection membrane|negative regulation of interleukin-1 beta production|negative regulation of interleukin-6 production|protein-containing complex|cellular response to stress|ion transmembrane transport…	mmu04976,mmu04962	Bile secretion|Vasopressin-regulated water reabsorption
Arap3	4794.81772362278	6604.57501801801	2985.06042922754	0.451968585576509	-1.14570559438849	1.89729501497639e-27	4.16673416060116e-25	Down	54.2868884961542	62.0880240764396	57.6182109675132	57.1018187034597	57.5286704245501	32.3604913513669	21.5672169723152	26.3178307699195	33.3893342987932	19.9562682148174	GeneID:106952,Genbank:XM_006525488.2,MGI:MGI:2147274	ArfGAP with RhoGAP domain, ankyrin repeat and PH domain 3		GO:0043325,GO:0016192,GO:0005096,GO:2000369,GO:0030027,GO:0030336,GO:0005515,GO:0005547,GO:0005737,GO:0005829,GO:0031267,GO:0005856,GO:0032012,GO:0005886,GO:0035021,GO:0007165,GO:0035024,GO:0008360,GO:0001726,GO:0042995,GO:0016020,GO:0043231	phosphatidylinositol-3,4-bisphosphate binding|vesicle-mediated transport|GTPase activator activity|regulation of clathrin-dependent endocytosis|lamellipodium|negative regulation of cell migration|protein binding|phosphatidylinositol-3,4,5-trisphosphate binding|cytoplasm|cytosol|small GTPase binding|cytoskeleton|regulation of ARF protein signal transduction|plasma membrane|negative regulation of R…	mmu04015,mmu04024,mmu04144	Rap1 signaling pathway|cAMP signaling pathway|Endocytosis
Arc	62.5305284684603	23.7309664219859	101.330090514935	4.26995212555085	2.09421989452549	0.00161644646448127	0.00836824372467044	Up	0.465397506119574	0.272495046062416	0.374621527035872	0.315931189674238	0.606618042662212	0.859245375046864	1.29730972422665	1.15054269427636	2.20275337283891	3.3101501863061	GeneID:11838,Genbank:NM_001276684.1,MGI:MGI:88067	activity regulated cytoskeletal-associated protein		GO:0061001,GO:0016020,GO:0005737,GO:1900271,GO:0016477,GO:0005768,GO:0022604,GO:0005856,GO:2000969,GO:0005886,GO:0006897,GO:0007010,GO:0030054,GO:0031410,GO:0007275,GO:0042995,GO:0007492,GO:0045202,GO:0009952,GO:0003779,GO:0045211,GO:0015629,GO:0005515,GO:0048168	regulation of dendritic spine morphogenesis|membrane|cytoplasm|regulation of long-term synaptic potentiation|cell migration|endosome|regulation of cell morphogenesis|cytoskeleton|positive regulation of AMPA receptor activity|plasma membrane|endocytosis|cytoskeleton organization|cell junction|cytoplasmic vesicle|multicellular organism development|cell projection|endoderm development|synapse|anteri…	mmu05031	Amphetamine addiction
Areg	208.82025278087	77.7621048784305	339.878400683309	4.37074589499163	2.1278795056249	1.09317320321776e-18	9.14053263681344e-17	Up	2.84562804359038	3.30166155528187	3.18885654851633	3.27005394064008	4.16906025676509	13.7010152107267	16.1471410965012	16.0677223011309	19.5760658094357	9.84115388853909	GeneID:11839,Genbank:NM_009704.4,MGI:MGI:88068	amphiregulin		GO:0050731,GO:0009986,GO:0005615,GO:0051384,GO:0014009,GO:0060598,GO:0016020,GO:0005622,GO:0060744,GO:0005634,GO:0005737,GO:0007173,GO:0016021,GO:0007186,GO:0060749,GO:0031175,GO:0008083,GO:0060750,GO:0032355,GO:0042327,GO:0008284,GO:0005125,GO:0045668,GO:0005154,GO:0045740	positive regulation of peptidyl-tyrosine phosphorylation|cell surface|extracellular space|response to glucocorticoid|glial cell proliferation|dichotomous subdivision of terminal units involved in mammary gland duct morphogenesis|membrane|intracellular|mammary gland branching involved in thelarche|nucleus|cytoplasm|epidermal growth factor receptor signaling pathway|integral component of membrane|G…	mmu04010,mmu04012,mmu04390,mmu04151,mmu05210	MAPK signaling pathway|ErbB signaling pathway|Hippo signaling pathway|PI3K-Akt signaling pathway|Colorectal cancer
Arg1	84.6991076181494	43.1972488538303	126.200966382469	2.9215047191895	1.54671161971109	0.0005830144390791	0.00350269848237767	Up	1.34254734204399	1.16399616684422	1.44091055862613	2.36282923715027	1.35822766565076	5.59824492132874	5.48721918934796	3.09029428792193	7.04742404165081	1.82330295378613	GeneID:11846,Genbank:NM_007482.3,MGI:MGI:88070	arginase, liver		GO:0043025,GO:0016813,GO:0002376,GO:0045087,GO:0019547,GO:0004053,GO:0046007,GO:0046872,GO:0005615,GO:0005634,GO:0005737,GO:0030145,GO:0060336,GO:0005741,GO:0070207,GO:0032964,GO:0005829,GO:0070965,GO:0042130,GO:0006525,GO:0000050,GO:2000552,GO:0042832,GO:0010963,GO:0001938,GO:0043005,GO:0016787,GO:0002250	neuronal cell body|hydrolase activity, acting on carbon-nitrogen (but not peptide) bonds, in linear amidines|immune system process|innate immune response|arginine catabolic process to ornithine|arginase activity|negative regulation of activated T cell proliferation|metal ion binding|extracellular space|nucleus|cytoplasm|manganese ion binding|negative regulation of interferon-gamma-mediated signal…	mmu00220,mmu00330,mmu05146	Arginine biosynthesis|Arginine and proline metabolism|Amoebiasis
Arhgap31	5283.63689115265	7552.58899653578	3014.68478576952	0.399159121084477	-1.32496411676863	5.40802442310473e-28	1.28022687252407e-25	Down	47.5722345574004	56.4020105847353	48.8669573763699	52.1471935818384	51.2826452410777	24.3869687262607	17.0533729708431	18.1028932731839	29.1930516127272	16.0841765736424	GeneID:12549,Genbank:NM_020260.2,MGI:MGI:1333857	Rho GTPase activating protein 31		GO:0007165,GO:0007264,GO:0017124,GO:0030027,GO:0030054,GO:0042995,GO:0005096,GO:0005515	signal transduction|small GTPase mediated signal transduction|SH3 domain binding|lamellipodium|cell junction|cell projection|GTPase activator activity|protein binding
Arhgef15	2603.39274131441	3559.66045527817	1647.12502735064	0.462719702635773	-1.11178956462529	7.71348107635665e-16	4.56497834609834e-14	Down	36.2755067937281	39.0966742174215	41.2574835204153	36.6956579183244	33.2846101186239	23.3883635874709	12.9089206541868	16.5603823400877	22.4931191127884	12.988523359596	GeneID:442801,Genbank:XM_011249111.2,MGI:MGI:3045246	Rho guanine nucleotide exchange factor (GEF) 15		GO:0005096,GO:0005515,GO:0005737,GO:0030425,GO:0035023,GO:0042995,GO:0050790,GO:0051496,GO:0061299,GO:2000297,GO:0005085,GO:0005089	GTPase activator activity|protein binding|cytoplasm|dendrite|regulation of Rho protein signal transduction|cell projection|regulation of catalytic activity|positive regulation of stress fiber assembly|retina vasculature morphogenesis in camera-type eye|negative regulation of synapse maturation|guanyl-nucleotide exchange factor activity|Rho guanyl-nucleotide exchange factor activity
Arhgef33	26.6182853171249	16.6977458812917	36.538824752958	2.18824894166681	1.12977687271849	0.00686171867022189	0.0277513663014876	Up	0.0973849407078404	0.0997848048631643	0.0731639693036285	0.0668434932631862	0.0816503985271617	0.141590957314303	0.176642439028069	0.0947962283210904	0.226336566072984	0.29400891089121	GeneID:381112,Genbank:XM_006524512.3,MGI:MGI:2685787	Rho guanine nucleotide exchange factor (GEF) 33		GO:0005575,GO:0008150,GO:0035023,GO:0003674,GO:0005085,GO:0005089	cellular_component|biological_process|regulation of Rho protein signal transduction|molecular_function|guanyl-nucleotide exchange factor activity|Rho guanyl-nucleotide exchange factor activity
Arhgef37	195.642323793885	123.059690638122	268.224956949648	2.17963295339666	1.12408520798457	1.47268880116996e-07	2.25770996364391e-06	Up	1.05863397621935	0.782549421255929	1.50951749754758	0.718644786744121	0.738415095012087	1.66948145469281	1.98671237922562	2.76433859683012	2.11640746291578	2.16274534485536	GeneID:328967,Genbank:XM_006526028.3,MGI:MGI:3045339	Rho guanine nucleotide exchange factor (GEF) 37		GO:0005737,GO:0007264,GO:0035023,GO:0043547,GO:0005085,GO:0005089,GO:0005575	cytoplasm|small GTPase mediated signal transduction|regulation of Rho protein signal transduction|positive regulation of GTPase activity|guanyl-nucleotide exchange factor activity|Rho guanyl-nucleotide exchange factor activity|cellular_component
Arhgef38	32.2619953232298	44.6761110818693	19.8478795645903	0.444261577025335	-1.17051872291159	0.00278988110696382	0.0132328786931399	Down	0.983918969200757	1.90734061889857	0.827681069059556	0.870509030265525	1.52136416325363	0.372315320230656	0.438498561318728	0.632757111658361	0.841594025793321	0.507053685453537	GeneID:77669,Genbank:NM_029953.1,MGI:MGI:1924919	Rho guanine nucleotide exchange factor (GEF) 38		GO:0005737,GO:0007264,GO:0035023,GO:0043547,GO:0005085,GO:0005089,GO:0005575	cytoplasm|small GTPase mediated signal transduction|regulation of Rho protein signal transduction|positive regulation of GTPase activity|guanyl-nucleotide exchange factor activity|Rho guanyl-nucleotide exchange factor activity|cellular_component
Armcx4	954.332130494089	1377.38442560017	531.279835388007	0.385716453238181	-1.37438740757027	7.87722218937263e-08	1.26284965758913e-06	Down	7.30477803160577	7.0409629686043	6.1985126875561	7.05862832770572	10.3596572436221	3.51314524037586	2.1280616198667	2.45233008249557	5.03487077988806	1.90335339394479	GeneID:100503043,Genbank:XM_006528470.3,MGI:MGI:2147887	armadillo repeat containing, X-linked 4		GO:0003674,GO:0005575,GO:0008150	molecular_function|cellular_component|biological_process
Arrb1	6279.09954351142	8505.84398505254	4052.3551019703	0.476420107057168	-1.06969379222372	9.49196782886876e-25	1.63226027910019e-22	Down	52.4329781040896	59.7986982185015	53.7379905554985	55.6296018048669	56.9143469479981	30.5577479688098	20.8126915968128	26.1596724617327	32.7674050305638	25.3721844421786	GeneID:109689,Genbank:NM_177231.2,MGI:MGI:99473	arrestin, beta 1		GO:0005622,GO:0005634,GO:0005654,GO:0005737,GO:0005829,GO:0005886,GO:0009968,GO:0005905,GO:0014069,GO:0006351,GO:0015031,GO:0006355,GO:0016020,GO:0016323,GO:0016567,GO:0016604,GO:0032088,GO:0019899,GO:0032092,GO:0030331,GO:0032715,GO:0031143,GO:0032717,GO:0033138,GO:0034260,GO:0034393,GO:0000187,GO:0043280,GO:0035025,GO:0000785,GO:0044212,GO:0035066,GO:0001933,GO:0044325,GO:0035612,GO:0001934,GO:…	intracellular|nucleus|nucleoplasm|cytoplasm|cytosol|plasma membrane|negative regulation of signal transduction|clathrin-coated pit|postsynaptic density|transcription, DNA-templated|protein transport|regulation of transcription, DNA-templated|membrane|basolateral plasma membrane|protein ubiquitination|nuclear body|negative regulation of NF-kappaB transcription factor activity|enzyme binding|positi…	mmu04010,mmu04340,mmu04144,mmu04062,mmu04926,mmu04740,mmu05032	MAPK signaling pathway|Hedgehog signaling pathway|Endocytosis|Chemokine signaling pathway|Relaxin signaling pathway|Olfactory transduction|Morphine addiction
Arsi	81.2781795677652	44.8682058719832	117.688153263547	2.62297435291556	1.39120370119709	0.000145617096805117	0.0010715819299813	Up	0.710121194742506	0.621785015514406	0.679005481498149	0.518092564614197	0.458479440312228	1.98845500637155	1.40515516632638	1.71763800834949	2.28569286550686	0.656500183908693	GeneID:545260,Genbank:NM_001038499.1,MGI:MGI:2670959	arylsulfatase i		GO:0005783,GO:0008152,GO:0008484,GO:0016787,GO:0046872,GO:0003824,GO:0005575,GO:0005576	endoplasmic reticulum|metabolic process|sulfuric ester hydrolase activity|hydrolase activity|metal ion binding|catalytic activity|cellular_component|extracellular region
Asprv1	89.7491783646012	41.7900900257723	137.70826670343	3.29523737849103	1.72038239617004	0.0362637218381894	0.1055091973929	Up	1.12473587279191	0.711809094990384	1.59768647346789	1.74660866987185	1.95780962475553	4.9521794718513	2.10920565846895	11.3419476076353	3.23893237545474	2.45297712936823	GeneID:67855,Genbank:NM_026414.2,MGI:MGI:1915105	aspartic peptidase, retroviral-like 1		GO:0006508,GO:0008233,GO:0016020,GO:0016021,GO:0016485,GO:0016787,GO:0043588,GO:0004190	proteolysis|peptidase activity|membrane|integral component of membrane|protein processing|hydrolase activity|skin development|aspartic-type endopeptidase activity
Atf3	1270.52217987211	205.596848773086	2335.44751097113	11.3593546054236	3.50580896370837	8.81448870033476e-10	2.10853674579661e-08	Up	4.83500221456243	4.26900290960415	5.16164164016936	6.02900688600561	6.97620285907558	110.127339936552	53.745270032302	52.3776359515141	50.2852430411509	49.0382724626789	GeneID:11910,Genbank:NM_007498.3,MGI:MGI:109384	activating transcription factor 3	TF_bZIP	GO:1990622,GO:0042802,GO:0006355,GO:0000977,GO:0042803,GO:0006357,GO:0000978,GO:0044212,GO:0045892,GO:0000982,GO:0001078,GO:0003677,GO:0003700,GO:0008284,GO:0005634,GO:0045944,GO:0010628,GO:0046982,GO:0070373,GO:0030968,GO:0005730,GO:0000122,GO:1903984,GO:0034198,GO:0006094,GO:1990440,GO:0035914,GO:0006351,GO:0000976	CHOP-ATF3 complex|identical protein binding|regulation of transcription, DNA-templated|RNA polymerase II regulatory region sequence-specific DNA binding|protein homodimerization activity|regulation of transcription by RNA polymerase II|RNA polymerase II proximal promoter sequence-specific DNA binding|transcription regulatory region DNA binding|negative regulation of transcription, DNA-templated|t…	mmu05166	HTLV-I infection
Atp10b	37.8140269234723	17.8213846040825	57.806669242862	3.24366880167211	1.69762651913026	0.000685899931071957	0.00403309159470311	Up	0.125265673408676	0.148618805189222	0.120291464572506	0.0487338243753923	0.16257960501217	0.142009833282998	0.471097866534332	0.270968506605113	0.567273877668585	0.558717523390481	GeneID:319767,Genbank:XM_017314606.1,MGI:MGI:2442688	ATPase, class V, type 10B		GO:0045332,GO:0004012,GO:0005783,GO:0005886	phospholipid translocation|phospholipid-translocating ATPase activity|endoplasmic reticulum|plasma membrane
Atp2a3	5855.01880601658	7830.52008569761	3879.51752633555	0.495435486261182	-1.01323088754754	1.93968903844248e-22	2.47249313235871e-20	Down	91.3570454517002	84.5031519520154	96.4983898956461	88.4976504311869	84.9414011461045	51.5490638453268	40.0941403892547	39.5429109352375	50.0887310188451	44.248292935372	GeneID:53313,Genbank:NM_001163337.1,MGI:MGI:1194503	ATPase, Ca++ transporting, ubiquitous		GO:0033017,GO:0005515,GO:0005524,GO:0046872,GO:0005783,GO:0005789,GO:0006811,GO:0006816,GO:0070588,GO:0006874,GO:0008553,GO:0016020,GO:0016021,GO:0000166,GO:0016529,GO:0005388,GO:0016787	sarcoplasmic reticulum membrane|protein binding|ATP binding|metal ion binding|endoplasmic reticulum|endoplasmic reticulum membrane|ion transport|calcium ion transport|calcium ion transmembrane transport|cellular calcium ion homeostasis|proton-exporting ATPase activity, phosphorylative mechanism|membrane|integral component of membrane|nucleotide binding|sarcoplasmic reticulum|calcium-transporting …	mmu04020,mmu04022,mmu04972,mmu05010	Calcium signaling pathway|cGMP - PKG signaling pathway|Pancreatic secretion|Alzheimer's disease
Atp8b5	19.4959621706453	12.3507751927789	26.6411491485118	2.15704267405725	1.10905471847415	0.0247878618637484	0.0777338126440869	Up	0.102406198476462	0.136408742406396	0.16486365288487	0.0973246232843398	0.15151829774669	0.275725033806265	0.292697421688843	0.276900026890686	0.172175051701826	0.412224376975631	GeneID:320571,Genbank:XM_006538000.2,MGI:MGI:2444287	ATPase, class I, type 8B, member 5		GO:0045332,GO:0004012,GO:0046872,GO:0005524,GO:0005548,GO:0005794,GO:0005886,GO:0006869,GO:0007030,GO:0015914,GO:0016020,GO:0016021,GO:0000166,GO:0016787,GO:0000287,GO:0031410,GO:0001669	phospholipid translocation|phospholipid-translocating ATPase activity|metal ion binding|ATP binding|phospholipid transporter activity|Golgi apparatus|plasma membrane|lipid transport|Golgi organization|phospholipid transport|membrane|integral component of membrane|nucleotide binding|hydrolase activity|magnesium ion binding|cytoplasmic vesicle|acrosomal vesicle
Aunip	12.2023321359167	6.55163142175258	17.8530328500808	2.72497515516602	1.44624307624473	0.0187855513424592	0.0627493182830027	Up	0.240211075008961	0.28715238293969	0.257810405219963	0.211380907527011	0.355411818100306	0.819229009893353	0.528131810545768	1.0392254237573	1.10865102767892	0.296868176995194	GeneID:69885,Genbank:NM_001081099.1,MGI:MGI:1917135	aurora kinase A and ninein interacting protein		GO:2001033,GO:0003677,GO:0003684,GO:0005634,GO:0005694,GO:0005737,GO:0005813,GO:0005856,GO:0006281,GO:0006974,GO:0007051,GO:0000724,GO:0000922,GO:0090734	negative regulation of double-strand break repair via nonhomologous end joining|DNA binding|damaged DNA binding|nucleus|chromosome|cytoplasm|centrosome|cytoskeleton|DNA repair|cellular response to DNA damage stimulus|spindle organization|double-strand break repair via homologous recombination|spindle pole|site of DNA damage
B3gnt6	15.5384427434106	21.856715256096	9.22017023072526	0.421846106457085	-1.24521130909247	0.0242607404684233	0.076430137790947	Down	0.300728975754072	0.660299703663601	0.553306657590794	0.544392907598081	0.360200025948721	0.323880812841123	0.0944553442322385	0.185863440103051	0.254931523656025	0.182037580920464	GeneID:272411,Genbank:NM_001081167.1,MGI:MGI:3039603	UDP-GlcNAc:betaGal beta-1,3-N-acetylglucosaminyltransferase 6 (core 3 synthase)		GO:0030311,GO:0006486,GO:0047224,GO:0006493,GO:0008375,GO:0008376,GO:0008378,GO:0008532,GO:0016020,GO:0016021,GO:0016740,GO:0005783,GO:0016757,GO:0005794,GO:0016758	poly-N-acetyllactosamine biosynthetic process|protein glycosylation|acetylgalactosaminyl-O-glycosyl-glycoprotein beta-1,3-N-acetylglucosaminyltransferase activity|protein O-linked glycosylation|acetylglucosaminyltransferase activity|acetylgalactosaminyltransferase activity|galactosyltransferase activity|N-acetyllactosaminide beta-1,3-N-acetylglucosaminyltransferase activity|membrane|integral comp…	mmu00512	Mucin type O-glycan biosynthesis
B430306N03Rik	149.352495392722	86.1290112280887	212.575979557355	2.46811122670858	1.30340741175033	0.00028503965442147	0.00191088739271591	Up	1.22433798719167	0.556244750362501	1.63635227665737	0.792798451447285	0.934236628223682	3.37112375158415	3.0727705333397	2.18620182521259	3.20993941266774	1.16236598800773	GeneID:320148,Genbank:XM_006524395.3,MGI:MGI:2443478	RIKEN cDNA B430306N03 gene		GO:0003674,GO:0005575,GO:0008150	molecular_function|cellular_component|biological_process
BC028528	1540.09410754902	2067.97119818185	1012.21701691618	0.489473459691369	-1.03069745898014	4.50910944830603e-15	2.39626959252835e-13	Down	60.2235000323228	59.2973807010513	62.7909525880727	70.759696107565	68.4763850460635	38.6495848989144	25.8915628176172	30.3990900695949	43.3956278913847	22.9050324767034	GeneID:229600,Genbank:XM_006501377.1,MGI:MGI:2385885	cDNA sequence BC028528		GO:0008150,GO:0003674,GO:0005575,GO:0005576	biological_process|molecular_function|cellular_component|extracellular region
BC030500	22.9471761921879	7.90753310353289	37.9868192808429	4.80387736396213	2.26419932159684	3.22810145148251e-06	3.67652969145273e-05	Up	0.241887143404203	0.22306318723669	0.15576556357248	0.102170790698118	0.262453911558371	0.468916199262909	1.43590546968081	0.889505110169682	0.765522253718758	1.28116958265562	GeneID:234290,Genbank:NM_173411.2,MGI:MGI:2447770	cDNA sequence BC030500		GO:0003674,GO:0005575,GO:0008150	molecular_function|cellular_component|biological_process
BC048546	1079.39663672384	618.861589932302	1539.93168351538	2.48832971470056	1.31517766161293	0.0240184359022579	0.0759322142802433	Up	7.02388159339563	4.65751630055436	5.4593100211365	5.53135871599417	11.8709329263984	7.56462018355401	20.8442316541925	12.1268773462639	14.2143045463279	32.5363405588	GeneID:232400,Genbank:NM_001001179.3,MGI:MGI:3039594	cDNA sequence BC048546		GO:0005576,GO:0005615,GO:0010466,GO:0030414,GO:0004866,GO:0004867,GO:0005575	extracellular region|extracellular space|negative regulation of peptidase activity|peptidase inhibitor activity|endopeptidase inhibitor activity|serine-type endopeptidase inhibitor activity|cellular_component
Barx2	86.7039957478491	36.6330783244962	136.774913171202	3.73364509418641	1.9005847970896	3.55189122350184e-06	4.01139239293628e-05	Up	1.07878154475456	0.930834557124433	0.914068159210922	1.28905766164713	1.14810430972659	1.83447208421856	4.61881886795936	6.29448955600252	3.79034495285057	3.99968124561364	GeneID:12023,Genbank:NM_013800.2,MGI:MGI:109617	BarH-like homeobox 2	Homeobox	GO:0043565,GO:0005667,GO:0001228,GO:0045944,GO:0005829,GO:0006351,GO:0001502,GO:0048513,GO:0003677,GO:0006355,GO:0006357,GO:0003682,GO:0007399,GO:0003700,GO:0009888,GO:0005515,GO:0000122,GO:0014902,GO:0005634,GO:0000977,GO:0042637,GO:0005654	sequence-specific DNA binding|transcription factor complex|transcriptional activator activity, RNA polymerase II transcription regulatory region sequence-specific DNA binding|positive regulation of transcription by RNA polymerase II|cytosol|transcription, DNA-templated|cartilage condensation|animal organ development|DNA binding|regulation of transcription, DNA-templated|regulation of transcriptio…
Basp1	444.377234335296	229.76051034653	658.993958324062	2.86817763997022	1.52013437981653	4.42358237905484e-17	3.13747313639734e-15	Up	7.12647771500081	5.50465700125897	6.97199944898082	5.18094034588845	7.70537930885928	18.3021966914463	21.0619250752828	17.6390541658177	15.2888825203284	22.6765220420657	GeneID:70350,Genbank:NM_027395.2,MGI:MGI:1917600	brain abundant, membrane attached signal protein 1		GO:0042995,GO:0005515,GO:0044212,GO:0005634,GO:0005737,GO:0045892,GO:0005886,GO:0008180,GO:0016020,GO:0072112,GO:0016607,GO:0003714,GO:0019904,GO:0030054	cell projection|protein binding|transcription regulatory region DNA binding|nucleus|cytoplasm|negative regulation of transcription, DNA-templated|plasma membrane|COP9 signalosome|membrane|glomerular visceral epithelial cell differentiation|nuclear speck|transcription corepressor activity|protein domain specific binding|cell junction
Batf3	47.177873495496	28.3988982658045	65.9568487251874	2.32251434924878	1.2156875100745	0.000134757762725874	0.00100341687049315	Up	2.07092085500469	1.68292959584036	2.60586453590777	1.43275879174909	2.67668138912621	5.15288264723724	4.71016432158094	5.02036860552229	6.144404697444	3.85797588763618	GeneID:381319,Genbank:NM_030060.2,MGI:MGI:1925491	basic leucine zipper transcription factor, ATF-like 3	TF_bZIP	GO:0097028,GO:0000982,GO:0001078,GO:0003677,GO:0003700,GO:0005634,GO:0006351,GO:0006355,GO:0006357,GO:0009615,GO:0000122,GO:0030154,GO:0000978,GO:0043011	dendritic cell differentiation|transcription factor activity, RNA polymerase II proximal promoter sequence-specific DNA binding|transcriptional repressor activity, RNA polymerase II proximal promoter sequence-specific DNA binding|DNA binding|DNA binding transcription factor activity|nucleus|transcription, DNA-templated|regulation of transcription, DNA-templated|regulation of transcription by RNA …
Bcan	73.3071805917542	103.30848024039	43.3058809431187	0.419189991396154	-1.25432382346885	2.22164678614293e-05	0.00020514780961405	Down	1.58118648734946	1.53971871348782	0.890641886581829	1.08944619477088	0.862792106577863	0.652180315957632	0.45612619058862	0.557928514702813	0.299448955031115	0.582081626265389	GeneID:12032,Genbank:NM_007529.2,MGI:MGI:1096385	brevican		GO:0005540,GO:0005576,GO:0005578,GO:0005615,GO:0007155,GO:0007417,GO:0021766,GO:0030246,GO:0030425,GO:0031225,GO:0001501,GO:0045202,GO:0005201,GO:0005509	hyaluronic acid binding|extracellular region|proteinaceous extracellular matrix|extracellular space|cell adhesion|central nervous system development|hippocampus development|carbohydrate binding|dendrite|anchored component of membrane|skeletal system development|synapse|extracellular matrix structural constituent|calcium ion binding
Bcl2a1b	355.720239620106	226.763455817157	484.677023423055	2.13736830600191	1.09583553104832	7.76845436442437e-07	1.02166945277581e-05	Up	18.5676243909086	10.4331674511988	16.7852346068713	15.9526182803565	16.1485980527774	36.69712533708	34.0192234639838	31.0231686410358	46.2045034226282	22.7003126964126	GeneID:12045,Genbank:NM_007534.3,MGI:MGI:1278326	B cell leukemia/lymphoma 2 related protein A1b		GO:0008630,GO:0015267,GO:0042803,GO:0043065,GO:0043066,GO:0046982,GO:0051400,GO:0097192,GO:2001243,GO:0001836,GO:0005741,GO:0008053	intrinsic apoptotic signaling pathway in response to DNA damage|channel activity|protein homodimerization activity|positive regulation of apoptotic process|negative regulation of apoptotic process|protein heterodimerization activity|BH domain binding|extrinsic apoptotic signaling pathway in absence of ligand|negative regulation of intrinsic apoptotic signaling pathway|release of cytochrome c from…	mmu04064,mmu04210,mmu05202,mmu05221	NF-kappa B signaling pathway|Apoptosis|Transcriptional misregulation in cancers|Acute myeloid leukemia
Bcl3	516.239443191366	332.180835828551	700.298050554182	2.10818317922359	1.07600022763732	7.45228160469933e-11	2.14597455119209e-09	Up	10.2680372083103	8.4337825333505	10.4589787022912	8.77888828076987	9.23219774142526	24.8446318658735	19.3979544762224	19.9782694767022	22.7604023727137	14.7846276189524	GeneID:12051,Genbank:XM_006539487.3,MGI:MGI:88140	B cell leukemia/lymphoma 3		GO:0005654,GO:0005737,GO:0005829,GO:0005886,GO:0006351,GO:0006355,GO:0006974,GO:0042536,GO:0007249,GO:0042742,GO:0008134,GO:0042771,GO:0009615,GO:0042832,GO:0042981,GO:0043066,GO:0043231,GO:0045064,GO:0000060,GO:0002268,GO:0002315,GO:0002455,GO:0002467,GO:0003677,GO:0003700,GO:0005515,GO:0005634,GO:0010225,GO:0019730,GO:0030198,GO:0030330,GO:0030496,GO:0032729,GO:0032991,GO:0045082,GO:0032996,GO:…	nucleoplasm|cytoplasm|cytosol|plasma membrane|transcription, DNA-templated|regulation of transcription, DNA-templated|cellular response to DNA damage stimulus|negative regulation of tumor necrosis factor biosynthetic process|I-kappaB kinase/NF-kappaB signaling|defense response to bacterium|transcription factor binding|intrinsic apoptotic signaling pathway in response to DNA damage by p53 class me…	mmu04668,mmu04625	TNF signaling pathway|C-type lectin receptor signaling pathway
Bdkrb1	123.715696031725	51.4471028650043	195.984289198446	3.80943295704528	1.92957626518801	1.25245519272282e-18	1.02836726364647e-16	Up	1.97602633203685	1.67428909164387	2.03923277671495	1.84587034644663	2.54885937644431	7.03927247742523	7.85355948467287	7.60357540208573	7.5164787804411	9.17800014208076	GeneID:12061,Genbank:NM_007539.2,MGI:MGI:88144	bradykinin receptor, beta 1		GO:0019233,GO:0004930,GO:0030308,GO:0004947,GO:0032496,GO:0005623,GO:0005886,GO:0006950,GO:0006954,GO:0007165,GO:0042277,GO:0007186,GO:0007205,GO:0043005,GO:0009612,GO:0045776,GO:0016020,GO:0001933,GO:0051281,GO:0016021,GO:0002687,GO:0016477,GO:0004871	sensory perception of pain|G-protein coupled receptor activity|negative regulation of cell growth|bradykinin receptor activity|response to lipopolysaccharide|cell|plasma membrane|response to stress|inflammatory response|signal transduction|peptide binding|G-protein coupled receptor signaling pathway|protein kinase C-activating G-protein coupled receptor signaling pathway|neuron projection|respons…	mmu04020,mmu04080,mmu04810,mmu04610,mmu04750,mmu05200	Calcium signaling pathway|Neuroactive ligand-receptor interaction|Regulation of actin cytoskeleton|Complement and coagulation cascades|Inflammatory mediator regulation of TRP channels|Pathways in cancer
Best3	46.4987540580702	62.5414315216673	30.456076594473	0.486974408059745	-1.0380821384636	0.00129504165389137	0.00694090540050922	Down	0.876632371440749	1.36184059571509	0.880159179111162	0.80625709889891	0.62760429503252	0.50251577490531	0.404127558032566	0.305852866187377	0.559346418700233	0.494269239546662	GeneID:382427,Genbank:NM_001007583.1,MGI:MGI:3580298	bestrophin 3		GO:0006821,GO:0015698,GO:0016020,GO:0016021,GO:0034707,GO:0043271,GO:0005254,GO:0005886,GO:0006811	chloride transport|inorganic anion transport|membrane|integral component of membrane|chloride channel complex|negative regulation of ion transport|chloride channel activity|plasma membrane|ion transport
Bex6	10.1140873809835	3.95473373346468	16.2734410285024	4.11492710389012	2.04086687346883	0.00355286336731664	0.0161258947857191	Up	0.155171955880662	0.0529986232136908	0.277568001550824	0.163857834725923	0.408159158121296	0.779883910472979	1.0803510163165	0.55943382848922	1.38118165016386	0.657501964453823	GeneID:328660,Genbank:NM_001033539.2,MGI:MGI:3588247	brain expressed family member 6		GO:0005737,GO:0008150,GO:0003674,GO:0005634	cytoplasm|biological_process|molecular_function|nucleus
Bhlhe40	1794.04991002685	1141.71538733907	2446.38443271464	2.1427270402445	1.09944807830784	1.13612330960689e-12	4.55148476648669e-11	Up	17.8193200128583	19.5303416654163	18.7918084421601	19.7653710525514	20.2189073162427	52.9471779823038	44.5104728315547	40.277079144336	38.2671830274611	34.586212059245	GeneID:20893,Genbank:NM_011498.4,MGI:MGI:1097714	basic helix-loop-helix family, member e40	bHLH	GO:0070888,GO:0043425,GO:0007623,GO:0001078,GO:0043426,GO:0009416,GO:0001102,GO:0043433,GO:0001191,GO:0045892,GO:0003677,GO:0003705,GO:0003714,GO:0016604,GO:0005515,GO:0019904,GO:0005634,GO:0046982,GO:0032922,GO:0005737,GO:0000122,GO:0046983,GO:0042803,GO:0006351,GO:0000981,GO:0048511,GO:0043153,GO:0006355	E-box binding|bHLH transcription factor binding|circadian rhythm|transcriptional repressor activity, RNA polymerase II proximal promoter sequence-specific DNA binding|MRF binding|response to light stimulus|RNA polymerase II activating transcription factor binding|negative regulation of DNA binding transcription factor activity|transcriptional repressor activity, RNA polymerase II transcription fa…	mmu04710	Circadian rhythm
Bnc1	324.840201358354	193.170689935855	456.509712780854	2.3632452362853	1.24076934696511	0.000935561244973588	0.00527486986351513	Up	1.64454729009739	2.0388464277294	2.88646913063761	0.959448722513595	1.53253880821308	5.25474956225469	5.66330765213102	5.56212785252279	1.98588969122487	3.39755367172254	GeneID:12173,Genbank:XM_011250781.2,MGI:MGI:1097164	basonuclin 1		GO:0051276,GO:0005634,GO:0005654,GO:0005737,GO:0006351,GO:0006355,GO:0006356,GO:0006357,GO:0007283,GO:0030154,GO:0042060,GO:0043231,GO:0003676,GO:0046872,GO:0003677,GO:0050679,GO:0005515	chromosome organization|nucleus|nucleoplasm|cytoplasm|transcription, DNA-templated|regulation of transcription, DNA-templated|regulation of transcription by RNA polymerase I|regulation of transcription by RNA polymerase II|spermatogenesis|cell differentiation|wound healing|intracellular membrane-bounded organelle|nucleic acid binding|metal ion binding|DNA binding|positive regulation of epithelial…
Bpifa1	7018.58272395125	2179.16648123665	11857.9989666659	5.4415296255551	2.44401225313149	0.000945801668845253	0.00532101012954052	Up	86.3991078548234	75.3622659878947	112.303208882532	114.044211911516	129.787911300017	127.622179057905	765.605354289164	477.347504889419	446.509273127176	1048.32573781526	GeneID:18843,Genbank:NM_011126.3,MGI:MGI:1338036	BPI fold containing family A, member 1		GO:0005902,GO:0008289,GO:0019731,GO:0042742,GO:0045087,GO:0050828,GO:0050891,GO:1900229,GO:0002376,GO:1902305,GO:0005576,GO:0005615	microvillus|lipid binding|antibacterial humoral response|defense response to bacterium|innate immune response|regulation of liquid surface tension|multicellular organismal water homeostasis|negative regulation of single-species biofilm formation in or on host organism|immune system process|regulation of sodium ion transmembrane transport|extracellular region|extracellular space
Bpifb1	8486.68089602155	3541.12026953805	13432.241522505	3.79321810616089	1.92342232750618	0.000332067411982412	0.00217262196181458	Up	139.763465257015	88.1277947481263	82.4285522811045	91.9830439551914	139.823687168796	189.033668825521	508.856953219493	317.522975286651	371.587972963552	706.508360021025	GeneID:228801,Genbank:NM_001012392.1,MGI:MGI:2137431	BPI fold containing family B, member 1		GO:0005615,GO:0008289,GO:0034144,GO:0045087,GO:0002227,GO:0002376,GO:0005576	extracellular space|lipid binding|negative regulation of toll-like receptor 4 signaling pathway|innate immune response|innate immune response in mucosa|immune system process|extracellular region
Bst2	4267.47862890432	1900.8934642059	6634.06379360275	3.48997138373251	1.80321520700328	3.6432413571102e-08	6.31264291420197e-07	Up	144.467646856549	107.243920153406	115.952101583087	145.432813155014	134.935812107341	525.016964768222	591.865324366951	465.682903585531	536.920846047972	205.776027140087	GeneID:69550,Genbank:NM_198095.2,MGI:MGI:1916800	bone marrow stromal cell antigen 2		GO:1901253,GO:0032956,GO:0005768,GO:0034341,GO:0005794,GO:0035455,GO:0005886,GO:0008191,GO:0009615,GO:0009986,GO:0035456,GO:0045071,GO:0045087,GO:0016020,GO:0016021,GO:0002376,GO:0051607,GO:0016324,GO:0005622,GO:0031225,GO:0005737	negative regulation of intracellular transport of viral material|regulation of actin cytoskeleton organization|endosome|response to interferon-gamma|Golgi apparatus|response to interferon-alpha|plasma membrane|metalloendopeptidase inhibitor activity|response to virus|cell surface|response to interferon-beta|negative regulation of viral genome replication|innate immune response|membrane|integral c…
Btbd16	7.98643946813091	3.19367898998164	12.7791999462802	4.00140401911641	2.00050630400178	0.0112669620471433	0.0414897341808743	Up	0.074031271903849	0.0758556299054428	0.0158910509915236	0.0625401869678052	0.0146047048789034	0.271084117395664	0.325532614731667	0.176154862768024	0.234293502812584	0	GeneID:330660,Genbank:NM_001081038.2,MGI:MGI:3045247	BTB (POZ) domain containing 16		GO:0008150,GO:0000151,GO:0003674,GO:0005634	biological_process|ubiquitin ligase complex|molecular_function|nucleus
Btbd17	12.3941091460708	3.34993098363252	21.4382873085091	6.39962059315693	2.67798637626947	5.18341869467031e-05	0.000435808837483627	Up	0.0833324146113192	0.0121979973352981	0.0383305097903714	0.025142004454161	0.0469703175407673	0.256422344715168	0.405692448708088	0.180260556021275	0.306114801936297	0.201771460566021	GeneID:72014,Genbank:NM_028055.4,MGI:MGI:1919264	BTB (POZ) domain containing 17		GO:0008150,GO:0003674,GO:0005575,GO:0005576	biological_process|molecular_function|cellular_component|extracellular region
Btg2	8291.45892846909	3686.7675004739	12896.1503564643	3.49795596136902	1.80651212610506	5.54607084721242e-06	5.98188043804662e-05	Up	73.1253001064419	70.2802829350187	57.6320122625782	55.9895435924854	56.2691187547258	194.791392191569	207.857326036387	207.608143826781	149.110506611159	354.049381549995	GeneID:12227,Genbank:NM_007570.2,MGI:MGI:108384	B cell translocation gene 2, anti-proliferative		GO:0030182,GO:0005634,GO:0031175,GO:0005737,GO:0035914,GO:0006351,GO:0006355,GO:0006479,GO:0006974,GO:0008285,GO:0043066,GO:0043524,GO:0008306,GO:0045930,GO:0009952,GO:0060213,GO:0017148,GO:0000122,GO:2000178,GO:0021542,GO:0001078,GO:0021954,GO:0005515	neuron differentiation|nucleus|neuron projection development|cytoplasm|skeletal muscle cell differentiation|transcription, DNA-templated|regulation of transcription, DNA-templated|protein methylation|cellular response to DNA damage stimulus|negative regulation of cell proliferation|negative regulation of apoptotic process|negative regulation of neuron apoptotic process|associative learning|negati…	mmu03018	RNA degradation
Btg4	24.96434022469	13.1285993319491	36.8000811174309	2.80304701110621	1.48699594063193	0.0026848118850827	0.0128044874519329	Up	0.0937229079144027	0.224075899436809	0.167649367449745	0.247422813418713	0.323564880994544	0.336460778580179	0.686868816582822	0.439262973533871	0.525252922703266	1.02591179533033	GeneID:56057,Genbank:XM_006510500.2,MGI:MGI:1860140	B cell translocation gene 4		GO:0005737,GO:0008285,GO:0045930,GO:0005515,GO:0005575,GO:0005634	cytoplasm|negative regulation of cell proliferation|negative regulation of mitotic cell cycle|protein binding|cellular_component|nucleus	mmu03018	RNA degradation
C130026I21Rik	62.913877314016	35.798679420128	90.029075207904	2.5148714049291	1.33048463135715	0.0175095705115206	0.0591812444435376	Up	0.482702634907248	0.380459931492635	0.478216963918236	0.614280738572896	0.329629753398774	0.613172740710932	2.10894893918238	0.990611868353526	0.538595592456339	1.61266441537137	GeneID:620078,Genbank:XM_006496519.3,MGI:MGI:3612702	RIKEN cDNA C130026I21 gene		GO:0005575	cellular_component
C1rb	27.8760984927682	14.9506000902972	40.8015968952392	2.72909426035139	1.44842222480371	0.00165259218382117	0.00851907531863468	Up	0.352109955287836	0.384839494877622	0.453489216938161	0.272667708047308	0.347316873643728	0.985965224765947	0.696738988289258	0.78705572740314	1.88047307771617	0.721122210706569	GeneID:667277,Genbank:NM_001113356.1,MGI:MGI:3779804	complement component 1, r subcomponent B		GO:0005615,GO:0006508,GO:0006958,GO:0008233,GO:0008236,GO:0016787,GO:0045087,GO:0002376,GO:0004252,GO:0005509	extracellular space|proteolysis|complement activation, classical pathway|peptidase activity|serine-type peptidase activity|hydrolase activity|innate immune response|immune system process|serine-type endopeptidase activity|calcium ion binding	mmu04145,mmu04610,mmu05322,mmu05133,mmu05150	Phagosome|Complement and coagulation cascades|Systemic lupus erythematosus|Pertussis|Staphylococcus aureus infection
C2	2365.04331940549	1538.73921799395	3191.34742081703	2.07400148348567	1.05241692607817	2.17074238102406e-07	3.21432104965935e-06	Up	29.4414528438713	33.359045282173	34.3641573599264	22.8652742346275	32.549843815026	75.7803141759638	74.3702405151606	73.4825855098156	59.1669406584798	41.5156704014254	GeneID:12263,Genbank:NM_013484.2,MGI:MGI:88226	complement component 2 (within H-2S)		GO:0005615,GO:0006508,GO:0006956,GO:0006958,GO:0008233,GO:0008236,GO:0016787,GO:0045087,GO:0046872,GO:2000427,GO:0002376,GO:0004252,GO:0005576	extracellular space|proteolysis|complement activation|complement activation, classical pathway|peptidase activity|serine-type peptidase activity|hydrolase activity|innate immune response|metal ion binding|positive regulation of apoptotic cell clearance|immune system process|serine-type endopeptidase activity|extracellular region	mmu04610,mmu05322,mmu05133,mmu05150	Complement and coagulation cascades|Systemic lupus erythematosus|Pertussis|Staphylococcus aureus infection
C2cd4b	243.07675961104	90.0906759521503	396.062843269929	4.39626897105633	2.13627965547238	5.11215785915684e-35	2.74071804284444e-32	Up	3.85015375608276	3.98371017205864	3.64609370411306	3.06918172933428	2.97862251249617	17.8058191319219	12.8634925644561	14.9422408274829	17.471042125656	15.6343016916432	GeneID:75697,Genbank:XM_006511533.2,MGI:MGI:1922947	C2 calcium-dependent domain containing 4B		GO:0006906,GO:0008150,GO:0016079,GO:0017158,GO:0019905,GO:0030276,GO:0030672,GO:0048488,GO:0048791,GO:0005509,GO:0005544,GO:0005886	vesicle fusion|biological_process|synaptic vesicle exocytosis|regulation of calcium ion-dependent exocytosis|syntaxin binding|clathrin binding|synaptic vesicle membrane|synaptic vesicle endocytosis|calcium ion-regulated exocytosis of neurotransmitter|calcium ion binding|calcium-dependent phospholipid binding|plasma membrane
C3ar1	346.602394160358	169.385016607824	523.819771712891	3.09247997374932	1.62876425264187	0.0111721630462776	0.0412072416041174	Up	2.53099813778148	1.68447845546617	2.06905993582168	1.78594494607957	2.26322306850568	6.41975618139515	8.85410093406836	3.85035960630091	12.5157501870276	1.37814389812344	GeneID:12267,Genbank:NM_009779.2,MGI:MGI:1097680	complement component 3a receptor 1		GO:0030335,GO:0007186,GO:0002462,GO:0045766,GO:0007200,GO:0004871,GO:0048661,GO:0007204,GO:0004875,GO:0050900,GO:0004876,GO:0004930,GO:0072126,GO:0008217,GO:0005886,GO:0090023,GO:0010575,GO:0005887,GO:2000573,GO:0010759,GO:0006935,GO:0001850,GO:0016020,GO:0006954,GO:0002430,GO:0016021,GO:0007165	positive regulation of cell migration|G-protein coupled receptor signaling pathway|tolerance induction to nonself antigen|positive regulation of angiogenesis|phospholipase C-activating G-protein coupled receptor signaling pathway|signal transducer activity|positive regulation of smooth muscle cell proliferation|positive regulation of cytosolic calcium ion concentration|complement receptor activit…	mmu04080,mmu04610,mmu05150	Neuroactive ligand-receptor interaction|Complement and coagulation cascades|Staphylococcus aureus infection
Cabp4	9.31971815625778	3.19343110906063	15.4460052034549	4.83680551605777	2.27405452937777	0.00218474790802498	0.0107730950050269	Up	0.0677477382325962	0.104125875987458	0.181778378097575	0.0715399740331256	0.133651050111004	0.839078487288644	0.856469586167105	0.293097110409009	0.603020902558772	0.179414954213332	GeneID:73660,Genbank:XM_017318298.1,MGI:MGI:1920910	calcium binding protein 4		GO:0005829,GO:0007165,GO:0007601,GO:0007602,GO:0008594,GO:0044325,GO:0046549,GO:0046872,GO:0060040,GO:0005246,GO:0005509,GO:0005737	cytosol|signal transduction|visual perception|phototransduction|photoreceptor cell morphogenesis|ion channel binding|retinal cone cell development|metal ion binding|retinal bipolar neuron differentiation|calcium channel regulator activity|calcium ion binding|cytoplasm
Cacna1b	44.4552945462937	25.1592418427421	63.7513472498454	2.53391368660166	1.34136738239799	0.000911454845690892	0.00516283372506326	Up	0.105979401249715	0.117278344064913	0.0955450434552888	0.0760999465317353	0.154714406578598	0.173490218870195	0.414754172544524	0.183399517560415	0.259937057574734	0.39068301860691	GeneID:12287,Genbank:XM_006497634.3,MGI:MGI:88296	calcium channel, voltage-dependent, N type, alpha 1B subunit		GO:0005509,GO:0005515,GO:0005524,GO:0005886,GO:0005891,GO:0006811,GO:0016021,GO:0006816,GO:0019233,GO:0030425,GO:0032991,GO:0033574,GO:0034765,GO:0043005,GO:0043025,GO:0043198,GO:0000166,GO:0001956,GO:0005216,GO:0005244,GO:0005245,GO:0005261,GO:0005262,GO:0007268,GO:0007269,GO:0007626,GO:0008016,GO:0008022,GO:0008217,GO:0008331,GO:0043679,GO:0046872,GO:0014070,GO:0048265,GO:0016020,GO:0051721,GO:…	calcium ion binding|protein binding|ATP binding|plasma membrane|voltage-gated calcium channel complex|ion transport|integral component of membrane|calcium ion transport|sensory perception of pain|dendrite|protein-containing complex|response to testosterone|regulation of ion transmembrane transport|neuron projection|neuronal cell body|dendritic shaft|nucleotide binding|positive regulation of neuro…	mmu04010,mmu04020,mmu04727,mmu04725,mmu04728,mmu04726,mmu04723,mmu04721,mmu05032,mmu05033,mmu04930	MAPK signaling pathway|Calcium signaling pathway|GABAergic synapse|Cholinergic synapse|Dopaminergic synapse|Serotonergic synapse|Retrograde endocannabinoid signaling|Synaptic vesicle cycle|Morphine addiction|Nicotine addiction|Type II diabetes mellitus
Cacna1h	43.7780729993155	25.052175997954	62.5039700006769	2.49495173615983	1.31901190747582	7.71186264070435e-05	0.000616543123748942	Up	0.172104807932758	0.182644070593893	0.158326506107037	0.116831903918459	0.16369910867531	0.26479202956443	0.398663327734067	0.372288604819567	0.382975134380139	0.599027317631225	GeneID:58226,Genbank:XM_006524734.3,MGI:MGI:1928842	calcium channel, voltage-dependent, T type, alpha 1H subunit		GO:0005737,GO:0005886,GO:0005887,GO:0005891,GO:0005901,GO:0006811,GO:0006816,GO:0042391,GO:0043204,GO:0008332,GO:0045956,GO:0046872,GO:0055085,GO:0070509,GO:0070588,GO:0086010,GO:0097110,GO:0005216,GO:0005244,GO:0005245,GO:0005248,GO:0005261,GO:0005262,GO:0005515,GO:0005634,GO:0016020,GO:0016021,GO:0019228,GO:0019233,GO:0030425,GO:0032342,GO:0098662,GO:0034651,GO:2000344,GO:0034765,GO:0042383	cytoplasm|plasma membrane|integral component of plasma membrane|voltage-gated calcium channel complex|caveola|ion transport|calcium ion transport|regulation of membrane potential|perikaryon|low voltage-gated calcium channel activity|positive regulation of calcium ion-dependent exocytosis|metal ion binding|transmembrane transport|calcium ion import|calcium ion transmembrane transport|membrane depo…	mmu04010,mmu04020,mmu04925,mmu04927,mmu04713,mmu04934	MAPK signaling pathway|Calcium signaling pathway|Aldosterone synthesis and secretion|Cortisol synthesis and secretion|Circadian entrainment|Cushing's syndrome
Cacng7	40.7683412446031	55.259161719726	26.2775207694802	0.475532381449425	-1.07238450991955	0.0014563976950878	0.00767169652929742	Down	0.936391807426815	0.515534710908766	0.839997985122033	0.811707333191958	0.882287965768519	0.31609093622661	0.430189829187455	0.302321854538155	0.331733324075762	0.547782754928303	GeneID:81904,Genbank:XM_006540441.3,MGI:MGI:1932374	calcium channel, voltage-dependent, gamma subunit 7		GO:0098970,GO:0006811,GO:0099590,GO:0006816,GO:2000311,GO:0016020,GO:0016021,GO:0016247,GO:0019226,GO:0032281,GO:0034765,GO:0051968,GO:0070588,GO:0005244,GO:0098839,GO:0005245,GO:0098943,GO:0005262	postsynaptic neurotransmitter receptor diffusion trapping|ion transport|neurotransmitter receptor internalization|calcium ion transport|regulation of AMPA receptor activity|membrane|integral component of membrane|channel regulator activity|transmission of nerve impulse|AMPA glutamate receptor complex|regulation of ion transmembrane transport|positive regulation of synaptic transmission, glutamate…	mmu04010,mmu04921,mmu04260,mmu04261,mmu05410,mmu05412,mmu05414	MAPK signaling pathway|Oxytocin signaling pathway|Cardiac muscle contraction|Adrenergic signaling in cardiomyocytes|Hypertrophic cardiomyopathy (HCM)|Arrhythmogenic right ventricular cardiomyopathy (ARVC)|Dilated cardiomyopathy (DCM)
Calcb	45.8219352253506	27.7029890590542	63.940881391647	2.30808600672457	1.2066969844527	0.0223782388037316	0.0719799782802929	Up	0.39872387269132	0.438812591331015	0.491334865597344	0.358666064993551	0.422429317476176	0.508942124555786	1.41236527609647	1.64513841709861	0.335916523365225	1.07939746691377	GeneID:116903,Genbank:XM_006507212.3,MGI:MGI:2151254	calcitonin-related polypeptide, beta		GO:0003674,GO:0005575,GO:0008150	molecular_function|cellular_component|biological_process
Calcrl	15275.0774489535	22408.1574456751	8141.99745223195	0.363349707443412	-1.46056935017273	1.6674723394004e-22	2.18666804335183e-20	Down	205.808290436699	229.870094036755	242.806387160811	249.825901809937	271.317445013815	116.942931456855	60.7562784522771	71.4215471442758	123.510496895847	73.0200105131506	GeneID:54598,Genbank:XM_006499918.3,MGI:MGI:1926944	calcitonin receptor-like		GO:1990409,GO:0016021,GO:0007166,GO:0001635,GO:1990410,GO:0031623,GO:0007186,GO:0004871,GO:0045986,GO:0007189,GO:0004888,GO:0048661,GO:0004930,GO:0004948,GO:0005737,GO:0005764,GO:0005768,GO:0050728,GO:0007507,GO:0005783,GO:0071329,GO:0008284,GO:0005886,GO:1903143,GO:0008565,GO:0001525,GO:1990406,GO:0015031,GO:0006816,GO:0001605,GO:1990408,GO:0016020,GO:0007165	adrenomedullin binding|integral component of membrane|cell surface receptor signaling pathway|calcitonin gene-related peptide receptor activity|adrenomedullin receptor signaling pathway|receptor internalization|G-protein coupled receptor signaling pathway|signal transducer activity|negative regulation of smooth muscle contraction|adenylate cyclase-activating G-protein coupled receptor signaling p…	mmu04080,mmu04270	Neuroactive ligand-receptor interaction|Vascular smooth muscle contraction
Calml3	195.404440940197	78.0764046414715	312.732477238923	4.00546719172069	2.00197052624672	0.0170534736585185	0.0579044743246265	Up	3.52988995568919	2.33818329847105	2.90835207010645	1.50605190776608	4.07973110819207	2.88003112099881	8.81917162596151	14.5772135615044	7.22894447646279	24.739510422105	GeneID:70405,Genbank:NM_027416.3,MGI:MGI:1917655	calmodulin-like 3		GO:0005509,GO:0008150,GO:0046872	calcium ion binding|biological_process|metal ion binding	mmu04014,mmu04015,mmu04371,mmu04020,mmu04070,mmu04024,mmu04022,mmu04114,mmu04218,mmu04625,mmu04910,mmu04922,mmu04912,mmu04915,mmu04921,mmu04916,mmu04924,mmu04925,mmu04261,mmu04270,mmu04970,mmu04971,mmu04728,mmu04720,mmu04722,mmu04744,mmu04740,mmu04750,mmu04713,mmu05200,mmu05214,mmu05010,mmu05031,mmu05034,mmu05418,mmu05133,mmu05152,mmu05167	Ras signaling pathway|Rap1 signaling pathway|Apelin signaling pathway|Calcium signaling pathway|Phosphatidylinositol signaling system|cAMP signaling pathway|cGMP - PKG signaling pathway|Oocyte meiosis|Cellular senescence|C-type lectin receptor signaling pathway|Insulin signaling pathway|Glucagon signaling pathway|GnRH signaling pathway|Estrogen signaling pathway|Oxytocin signaling pathway|Melanog…
Capn13	30.6195109040414	19.6802266934928	41.5587951145901	2.11170306937223	1.07840698883441	0.0320266235456833	0.0956078110040475	Up	0.492167392454449	0.368523933641885	0.24379688356616	0.179901993524478	0.634842488027269	0.366962714389663	0.95723071395147	0.61421085637182	0.786291961179575	1.40365817119842	GeneID:381122,Genbank:XM_017317548.1,MGI:MGI:2685789	calpain 13		GO:0005737,GO:0006508,GO:0008233,GO:0008234,GO:0016787,GO:0004198,GO:0005509,GO:0005622	cytoplasm|proteolysis|peptidase activity|cysteine-type peptidase activity|hydrolase activity|calcium-dependent cysteine-type endopeptidase activity|calcium ion binding|intracellular
Capn8	23.5084877755455	14.6570107182355	32.3599648328554	2.20781477580518	1.14261914257067	0.0105303224374137	0.0393172301083936	Up	0.148019439719253	0.101111395670176	0.114735290047485	0.0955196919991054	0.162227257170158	0.256834992674074	0.289278084810233	0.222353005581798	0.300914441617756	0.331019574912503	GeneID:170725,Genbank:XM_017319052.1,MGI:MGI:2181366	calpain 8		GO:0005509,GO:0005622,GO:0005737,GO:0005794,GO:0006508,GO:0007586,GO:0008233,GO:0008234,GO:0016787,GO:0046872,GO:0051260,GO:0004198,GO:1990092	calcium ion binding|intracellular|cytoplasm|Golgi apparatus|proteolysis|digestion|peptidase activity|cysteine-type peptidase activity|hydrolase activity|metal ion binding|protein homooligomerization|calcium-dependent cysteine-type endopeptidase activity|calcium-dependent self proteolysis
Capsl	429.127332235438	275.473225038706	582.781439432169	2.11556473174583	1.08104282974529	0.000308958404049936	0.0020456570247084	Up	12.6136412320349	12.3470978346958	12.0491015329642	10.4818259737563	14.066659084669	18.1129486658163	28.2090523188925	22.2688525462344	24.5210221820446	39.5343375348843	GeneID:75568,Genbank:XM_006520186.2,MGI:MGI:1922818	calcyphosine-like		GO:0008150,GO:0046872,GO:0005509,GO:0005575,GO:0005737	biological_process|metal ion binding|calcium ion binding|cellular_component|cytoplasm
Car13	192.468845722144	102.006141262462	282.931550181826	2.77367172878192	1.47179705107792	1.22462471827156e-12	4.87389942459694e-11	Up	2.25583171354653	2.42472735460601	2.25495326879719	2.03179438648625	2.66142318382202	6.47866278651038	7.02625121156348	7.05643404760533	8.37722839702514	4.19356507029873	GeneID:71934,Genbank:NM_024495.5,MGI:MGI:1931322	carbonic anhydrase 13		GO:0008270,GO:0016829,GO:0043209,GO:0043231,GO:0046872,GO:0004089,GO:0005829,GO:0006730	zinc ion binding|lyase activity|myelin sheath|intracellular membrane-bounded organelle|metal ion binding|carbonate dehydratase activity|cytosol|one-carbon metabolic process	mmu00910	Nitrogen metabolism
Caskin2	2572.09896234225	3456.04340127137	1688.15452341313	0.488464503308064	-1.03367436946366	2.67204669780376e-21	2.95188286106466e-19	Down	35.2725757230854	38.1413050271831	32.7840197226111	35.1345644140296	33.3125177960477	19.2105315193111	14.3265302763334	16.7469456687819	22.6550294588483	14.4389418060233	GeneID:140721,Genbank:XM_011248719.2,MGI:MGI:2157062	CASK-interacting protein 2		GO:0003674,GO:0005737,GO:0016020	molecular_function|cytoplasm|membrane
Casp4	622.332707867893	360.639300577326	884.026115158461	2.45127503781001	1.29353236646632	3.52138945621975e-10	8.95228549623062e-09	Up	12.9624467629807	9.90814138153866	15.0653012866266	12.6266591183313	13.9483592870449	30.3096804851441	40.3869031672752	33.5502038716693	37.4311420592616	20.5969101240399	GeneID:12363,Genbank:XM_006509837.2,MGI:MGI:107700	caspase 4, apoptosis-related cysteine peptidase		GO:0005886,GO:0006508,GO:0006915,GO:0006919,GO:0006954,GO:0007015,GO:0008233,GO:0050727,GO:0008234,GO:0061702,GO:0012501,GO:0070059,GO:0016020,GO:0070269,GO:0072557,GO:0072559,GO:0097110,GO:0097153,GO:0097169,GO:0002376,GO:0004197,GO:0005576,GO:0005737,GO:0005739,GO:0005783,GO:0005829,GO:0016787,GO:0032991,GO:0035234,GO:0042981,GO:0043005,GO:0043025,GO:0097193,GO:0045087,GO:0097194,GO:0050700,GO:…	plasma membrane|proteolysis|apoptotic process|activation of cysteine-type endopeptidase activity involved in apoptotic process|inflammatory response|actin filament organization|peptidase activity|regulation of inflammatory response|cysteine-type peptidase activity|inflammasome complex|programmed cell death|intrinsic apoptotic signaling pathway in response to endoplasmic reticulum stress|membrane|…	mmu04621	NOD-like receptor signaling pathway
Cbfa2t3	1416.34833477445	1906.66943781862	926.027231730291	0.485677912155418	-1.04192821846692	7.73005067196148e-20	7.30069241702144e-18	Down	9.59206977404957	11.1554733474947	10.5994245450338	10.2543122045182	9.11031826993466	6.22943268838126	4.3732733317443	5.15657875934778	5.01627703566586	4.39453388277788	GeneID:12398,Genbank:NM_009824.2,MGI:MGI:1338013	core-binding factor, runt domain, alpha subunit 2, translocated to, 3 (human)		GO:0032436,GO:0003700,GO:0045820,GO:0003714,GO:0045892,GO:0005515,GO:0005622,GO:0005634,GO:0005654,GO:0005794,GO:0006351,GO:0046872,GO:0006355,GO:1903715,GO:0008285,GO:0016020,GO:0000122,GO:0030154,GO:0001666,GO:0030851,GO:0003682	positive regulation of proteasomal ubiquitin-dependent protein catabolic process|DNA binding transcription factor activity|negative regulation of glycolytic process|transcription corepressor activity|negative regulation of transcription, DNA-templated|protein binding|intracellular|nucleus|nucleoplasm|Golgi apparatus|transcription, DNA-templated|metal ion binding|regulation of transcription, DNA-t…
Ccdc103	90.4935387728427	58.8749312829407	122.112146262745	2.07409407708519	1.05248133362371	0.000788980236215777	0.00453962491974154	Up	2.2597634463806	1.47609998753998	1.72804585498825	1.58089432062701	1.5324392280436	2.46415462712659	3.9746808852926	2.93292508482615	3.32441328994276	5.41595935284804	GeneID:73293,Genbank:NM_028492.2,MGI:MGI:1920543	coiled-coil domain containing 103		GO:0005737,GO:0005929,GO:0030030,GO:0031514,GO:0036158,GO:0036159,GO:0042803,GO:0042995,GO:0070286,GO:0071907,GO:0001947,GO:0003341,GO:0005575	cytoplasm|cilium|cell projection organization|motile cilium|outer dynein arm assembly|inner dynein arm assembly|protein homodimerization activity|cell projection|axonemal dynein complex assembly|determination of digestive tract left/right asymmetry|heart looping|cilium movement|cellular_component
Ccdc122	86.594020599243	55.9664555288428	117.221585669643	2.09449722270212	1.06660397119583	1.21581248755357e-05	0.000120313952351392	Up	1.81388805726214	1.65843221948703	1.40767499886385	1.70914573528426	1.45888336847979	3.24586778545763	4.23346053404004	2.62586939880497	3.56026144473571	3.57689609211631	GeneID:108811,Genbank:NM_001310648.1,MGI:MGI:1918358	coiled-coil domain containing 122		GO:0003674,GO:0005575,GO:0008150	molecular_function|cellular_component|biological_process
Ccdc150	99.9842681047356	65.7246452825644	134.243890926907	2.04251982418107	1.03035008087227	0.000487642644374723	0.00301620295950542	Up	0.576764995301647	0.457800058163955	0.584147823937972	0.454642878595402	0.681093993785447	0.769897950283643	1.10734139538728	1.13340989757521	1.0203268679064	1.69523769662948	GeneID:78016,Genbank:XM_017312896.1,MGI:MGI:1925266	coiled-coil domain containing 150		GO:0003674,GO:0005575,GO:0008150	molecular_function|cellular_component|biological_process
Ccdc190	31.8016869098824	18.3330402743495	45.2703335454152	2.46933039299296	1.30411987999754	0.00642724413664193	0.0263449080554776	Up	0.548683570613994	0.243622088506387	0.215923942501372	0.251071854911579	0.469052687197126	0.492436975844641	1.24655571829658	0.731912509927389	0.560734724559597	1.3174478810537	GeneID:78465,Genbank:XM_006497035.2,MGI:MGI:1925715	coiled-coil domain containing 190		GO:0003674,GO:0005575,GO:0008150	molecular_function|cellular_component|biological_process
Ccdc67	183.835896610297	90.5317509388108	277.140042281783	3.06124690407345	1.61411940975123	0.0129126283155168	0.0462782911787732	Up	1.42992746700415	0.959488763018989	1.10008944686318	0.90865381652726	1.51031840294989	1.66266724467365	3.56118745322383	2.2035260328071	7.95953573274564	3.23054977362295	GeneID:234964,Genbank:NM_181816.2,MGI:MGI:2443026	coiled-coil domain containing 67		GO:0007099,GO:0030030,GO:0042802,GO:0098535,GO:0098536,GO:1903251,GO:0005515,GO:0005737,GO:0005814	centriole replication|cell projection organization|identical protein binding|de novo centriole assembly involved in multi-ciliated epithelial cell differentiation|deuterosome|multi-ciliated epithelial cell differentiation|protein binding|cytoplasm|centriole
Ccdc8	151.544936919667	205.411423154916	97.6784506844194	0.475525894247629	-1.07240419126631	4.32290667738537e-08	7.35065918010084e-07	Down	6.00352606563942	5.56923336063789	4.74635887744202	5.34820401114259	4.48399922544431	1.99559007703805	2.4986605419569	2.35147054905887	2.88321607330214	2.98351899662392	GeneID:434130,Genbank:NM_001101535.1,MGI:MGI:3612184	coiled-coil domain containing 8		GO:0005737,GO:0005813,GO:0005829,GO:0005856,GO:0005886,GO:0007088,GO:0010923,GO:1990393,GO:0000226,GO:0003674,GO:0005634	cytoplasm|centrosome|cytosol|cytoskeleton|plasma membrane|regulation of mitotic nuclear division|negative regulation of phosphatase activity|3M complex|microtubule cytoskeleton organization|molecular_function|nucleus
Ccdc85a	618.460538965969	934.033803299862	302.887274632076	0.324278707646341	-1.62469379629101	2.23509636954368e-34	9.93691137171762e-32	Down	4.49482415546711	4.66006515860586	4.33135367895294	4.62904094241993	5.15350890066927	1.74895638934206	1.25389469468297	1.2441234021898	2.0362655452025	1.43354594974866	GeneID:216613,Genbank:NM_001166661.2,MGI:MGI:2445069	coiled-coil domain containing 85A		GO:0003674,GO:0005575,GO:0008150	molecular_function|cellular_component|biological_process
Ccl12	132.331287275093	41.2999639932956	223.36261055689	5.40830037026544	2.43517527933062	1.29011505405251e-11	4.23715625320165e-10	Up	6.45044416597447	2.52712464943192	4.68323503512133	3.10524863035016	3.46202349347707	22.9865170440913	30.7625284236586	26.2650007596372	20.2642024195683	11.9578058606833	GeneID:20293,Genbank:NM_011331.2,MGI:MGI:108224	chemokine (C-C motif) ligand 12		GO:0006935,GO:0006954,GO:0006955,GO:0007010,GO:0007186,GO:0048246,GO:0008009,GO:0048247,GO:0008360,GO:0070098,GO:0019221,GO:0070374,GO:0070664,GO:0071346,GO:0071347,GO:0071356,GO:0071407,GO:0090280,GO:0000165,GO:0001525,GO:0002548,GO:0002687,GO:0005125,GO:0005576,GO:0005615,GO:0030593,GO:0031663,GO:0031727,GO:0034351,GO:0043491,GO:0043524,GO:0043547,GO:2000502,GO:0043615,GO:0048020,GO:0048245	chemotaxis|inflammatory response|immune response|cytoskeleton organization|G-protein coupled receptor signaling pathway|macrophage chemotaxis|chemokine activity|lymphocyte chemotaxis|regulation of cell shape|chemokine-mediated signaling pathway|cytokine-mediated signaling pathway|positive regulation of ERK1 and ERK2 cascade|negative regulation of leukocyte proliferation|cellular response to inter…	mmu04668,mmu04060,mmu04621,mmu04657,mmu04062,mmu05323,mmu05418,mmu04933,mmu05164,mmu05168,mmu05144,mmu05142	TNF signaling pathway|Cytokine-cytokine receptor interaction|NOD-like receptor signaling pathway|IL-17 signaling pathway|Chemokine signaling pathway|Rheumatoid arthritis|Fluid shear stress and atherosclerosis|AGE-RAGE signaling pathway in diabetic complications|Influenza A|Herpes simplex infection|Malaria|Chagas disease (American trypanosomiasis)
Ccl2	435.378711845748	31.6771375094539	839.080286182042	26.4885135511888	4.7272949815357	1.86424496406076e-09	4.16950395152141e-08	Up	2.33406087979137	1.68056924577607	1.96343201494029	2.3980980377506	1.92894448285209	75.9560207644754	68.2377751243627	48.8517608731899	81.2923966285604	7.01654934461345	GeneID:20296,Genbank:NM_011333.3,MGI:MGI:98259	chemokine (C-C motif) ligand 2		GO:0005515,GO:0005576,GO:0005615,GO:0005737,GO:0005791,GO:0009611,GO:0006874,GO:0010574,GO:0006935,GO:0010759,GO:0006954,GO:0016525,GO:0019221,GO:0022409,GO:0043547,GO:0030139,GO:0043679,GO:0030425,GO:0044299,GO:0030593,GO:0045202,GO:0045785,GO:0048010,GO:0048020,GO:0001525,GO:0071222,GO:0048245,GO:0001664,GO:0071346,GO:0001912,GO:0048246,GO:0001938,GO:0071347,GO:0002523,GO:0002548,GO:0071356,GO:…	protein binding|extracellular region|extracellular space|cytoplasm|rough endoplasmic reticulum|response to wounding|cellular calcium ion homeostasis|regulation of vascular endothelial growth factor production|chemotaxis|positive regulation of macrophage chemotaxis|inflammatory response|negative regulation of angiogenesis|cytokine-mediated signaling pathway|positive regulation of cell-cell adhesio…	mmu04668,mmu04060,mmu04621,mmu04657,mmu04062,mmu05323,mmu05418,mmu04933,mmu05164,mmu05168,mmu05144,mmu05142	TNF signaling pathway|Cytokine-cytokine receptor interaction|NOD-like receptor signaling pathway|IL-17 signaling pathway|Chemokine signaling pathway|Rheumatoid arthritis|Fluid shear stress and atherosclerosis|AGE-RAGE signaling pathway in diabetic complications|Influenza A|Herpes simplex infection|Malaria|Chagas disease (American trypanosomiasis)
Ccl20	46.5885223661267	19.1394647810938	74.0375799511596	3.86832028993282	1.95170725230376	0.000334850985157432	0.00218769310302856	Up	1.3313444244574	0.974394886890114	1.15671792366978	1.60670575097838	1.18815283607099	6.55469227498344	7.38747966912628	3.15417442102563	6.3326802333619	1.47746648828745	GeneID:20297,Genbank:NM_016960.2,MGI:MGI:1329031	chemokine (C-C motif) ligand 20		GO:0070374,GO:0031731,GO:0005515,GO:0071346,GO:0035584,GO:0005576,GO:0071347,GO:0043547,GO:0005615,GO:0071356,GO:0006935,GO:0006954,GO:0048020,GO:0006955,GO:0072678,GO:0048247,GO:0007186,GO:0072679,GO:0050726,GO:0008009,GO:2000319,GO:0051770,GO:0002548,GO:2000406,GO:0060326,GO:0030593,GO:0002724,GO:0070098,GO:0005125	positive regulation of ERK1 and ERK2 cascade|CCR6 chemokine receptor binding|protein binding|cellular response to interferon-gamma|calcium-mediated signaling using intracellular calcium source|extracellular region|cellular response to interleukin-1|positive regulation of GTPase activity|extracellular space|cellular response to tumor necrosis factor|chemotaxis|inflammatory response|CCR chemokine r…	mmu04668,mmu04060,mmu04657,mmu04062,mmu05323	TNF signaling pathway|Cytokine-cytokine receptor interaction|IL-17 signaling pathway|Chemokine signaling pathway|Rheumatoid arthritis
Ccl21a	1209.8196864609	1802.56958330529	617.069789616509	0.342327860922304	-1.54654938162597	1.64205083294217e-34	7.73020765006541e-32	Down	121.136858479365	96.1525689904736	99.0807761627994	116.721712230278	111.283207284909	32.2371483477134	26.9166717498393	40.7374171128287	42.8119753541596	47.4070531229257	GeneID:18829,Genbank:NM_011124.4,MGI:MGI:1349183	chemokine (C-C motif) ligand 21A (serine)		GO:0048535,GO:0005615,GO:0050930,GO:0006935,GO:0060326,GO:0006954,GO:0006955,GO:0007186,GO:0008009,GO:0070098,GO:0030593,GO:0070374,GO:0031732,GO:0071346,GO:0042379,GO:0071347,GO:0043547,GO:0002548,GO:0071356,GO:0048020,GO:0005125,GO:2000406,GO:0048247,GO:0005576	lymph node development|extracellular space|induction of positive chemotaxis|chemotaxis|cell chemotaxis|inflammatory response|immune response|G-protein coupled receptor signaling pathway|chemokine activity|chemokine-mediated signaling pathway|neutrophil chemotaxis|positive regulation of ERK1 and ERK2 cascade|CCR7 chemokine receptor binding|cellular response to interferon-gamma|chemokine receptor b…	mmu04064,mmu04060,mmu04062	NF-kappa B signaling pathway|Cytokine-cytokine receptor interaction|Chemokine signaling pathway
Ccl24	43.0008022858831	11.6337625782613	74.367841993505	6.39241530787882	2.6763611415502	0.00223025977748663	0.0109400363896734	Up	0.371400128148747	0.570828852655859	0.558055637303498	0.470627469789868	0.256441121898524	5.15990498984384	2.32721340183882	1.20509157064625	5.14239154547928	0.786857111100691	GeneID:56221,Genbank:NM_019577.4,MGI:MGI:1928953	chemokine (C-C motif) ligand 24		GO:0048247,GO:0030838,GO:0005576,GO:0050729,GO:0031728,GO:0005615,GO:0070098,GO:0043547,GO:0006935,GO:0070374,GO:0006954,GO:0006955,GO:0007010,GO:0007186,GO:0071346,GO:0045766,GO:0008009,GO:0071347,GO:0048018,GO:0071356,GO:0048020,GO:0008360,GO:0001938,GO:2000418,GO:0048245,GO:0030335,GO:0002548,GO:0030593,GO:0005125	lymphocyte chemotaxis|positive regulation of actin filament polymerization|extracellular region|positive regulation of inflammatory response|CCR3 chemokine receptor binding|extracellular space|chemokine-mediated signaling pathway|positive regulation of GTPase activity|chemotaxis|positive regulation of ERK1 and ERK2 cascade|inflammatory response|immune response|cytoskeleton organization|G-protein …	mmu04060,mmu04062	Cytokine-cytokine receptor interaction|Chemokine signaling pathway
Ccl3	114.381942209784	49.4063712316641	179.357513187904	3.63025068865927	1.86006917764188	0.00430587594200943	0.018912652209867	Up	5.53499021360311	2.11028442001248	3.03933448179146	3.94185256922522	1.77755896647635	23.2205850938792	10.7542789776113	6.54339298988113	14.8946162932017	5.4542146080853	GeneID:20302,Genbank:NM_011337.2,MGI:MGI:98260	chemokine (C-C motif) ligand 3		GO:0071346,GO:0048020,GO:0030593,GO:0005576,GO:0071347,GO:0048245,GO:0005615,GO:0071356,GO:0048246,GO:0030595,GO:0048247,GO:0006935,GO:0006954,GO:0006955,GO:0032760,GO:0007186,GO:0050718,GO:0043525,GO:0007204,GO:0050729,GO:0043547,GO:0008009,GO:0043615,GO:0002548,GO:0070098,GO:0045672,GO:0005125,GO:0070374,GO:0045944,GO:0008360,GO:0005515	cellular response to interferon-gamma|CCR chemokine receptor binding|neutrophil chemotaxis|extracellular region|cellular response to interleukin-1|eosinophil chemotaxis|extracellular space|cellular response to tumor necrosis factor|macrophage chemotaxis|leukocyte chemotaxis|lymphocyte chemotaxis|chemotaxis|inflammatory response|immune response|positive regulation of tumor necrosis factor producti…	mmu04060,mmu04620,mmu04062,mmu05323,mmu05132,mmu05142	Cytokine-cytokine receptor interaction|Toll-like receptor signaling pathway|Chemokine signaling pathway|Rheumatoid arthritis|Salmonella infection|Chagas disease (American trypanosomiasis)
Ccl4	163.520310025873	61.1759432930268	265.86467675872	4.34590236696889	2.11965576396421	0.00323906171879358	0.0149623966067333	Up	5.18235671451949	2.30102855961865	3.70803187575711	4.31714981465698	2.66950187774094	31.5034742816234	17.5341156692993	9.46640599292699	17.7678321957408	4.57477655052455	GeneID:20303,Genbank:XM_011248832.1,MGI:MGI:98261	chemokine (C-C motif) ligand 4		GO:0071356,GO:0048245,GO:0031726,GO:0005576,GO:2000503,GO:0048247,GO:0031730,GO:0005615,GO:0050729,GO:0032760,GO:0050850,GO:0006935,GO:0006954,GO:0006955,GO:0035690,GO:0007186,GO:0051928,GO:0042802,GO:0008009,GO:0070098,GO:0043117,GO:0070374,GO:0043547,GO:0009636,GO:0002548,GO:0071346,GO:0043922,GO:0030593,GO:0005125,GO:0071347,GO:0048020,GO:0030595,GO:0005515	cellular response to tumor necrosis factor|eosinophil chemotaxis|CCR1 chemokine receptor binding|extracellular region|positive regulation of natural killer cell chemotaxis|lymphocyte chemotaxis|CCR5 chemokine receptor binding|extracellular space|positive regulation of inflammatory response|positive regulation of tumor necrosis factor production|positive regulation of calcium-mediated signaling|ch…	mmu04064,mmu04060,mmu04620,mmu04623,mmu04062,mmu05132	NF-kappa B signaling pathway|Cytokine-cytokine receptor interaction|Toll-like receptor signaling pathway|Cytosolic DNA-sensing pathway|Chemokine signaling pathway|Salmonella infection
Ccl7	388.996537846615	27.797584191024	750.195491502207	26.9877945632574	4.75423517978198	2.22827861673724e-11	7.12580046068183e-10	Up	2.66601305471868	1.36585590387044	1.77130661264319	1.60871162582354	1.69053561418497	67.8847425367374	68.1752672916234	45.861281757113	60.8947387639406	10.018970061138	GeneID:20306,Genbank:NM_013654.3,MGI:MGI:99512	chemokine (C-C motif) ligand 7		GO:0048247,GO:0005615,GO:0070098,GO:0070374,GO:0006935,GO:0006954,GO:0006955,GO:0007186,GO:0008009,GO:0071346,GO:0008201,GO:0071347,GO:0030593,GO:0071356,GO:0031727,GO:0071361,GO:0043547,GO:0002548,GO:0048020,GO:0005125,GO:0048245,GO:0005576	lymphocyte chemotaxis|extracellular space|chemokine-mediated signaling pathway|positive regulation of ERK1 and ERK2 cascade|chemotaxis|inflammatory response|immune response|G-protein coupled receptor signaling pathway|chemokine activity|cellular response to interferon-gamma|heparin binding|cellular response to interleukin-1|neutrophil chemotaxis|cellular response to tumor necrosis factor|CCR2 che…	mmu04060,mmu04657,mmu04062	Cytokine-cytokine receptor interaction|IL-17 signaling pathway|Chemokine signaling pathway
Ccl8	125.005687448235	76.7703557770534	173.241019119416	2.25661347229548	1.17415932532726	0.00476887106485294	0.0205890530009804	Up	17.611561497477	3.26247493504865	4.59198507144884	7.35489733039189	6.5757755168852	14.6809821229112	19.7980527218128	18.1872922946044	27.9471800854929	10.8563953683929	GeneID:20307,Genbank:NM_021443.3,MGI:MGI:101878	chemokine (C-C motif) ligand 8		GO:0048247,GO:0005615,GO:0070098,GO:0070374,GO:0006935,GO:0006954,GO:0006955,GO:0007186,GO:0008009,GO:0071346,GO:0008201,GO:0071347,GO:0030593,GO:0071356,GO:0043547,GO:1901741,GO:0045663,GO:0002548,GO:0048020,GO:0005125,GO:0048245,GO:0005576	lymphocyte chemotaxis|extracellular space|chemokine-mediated signaling pathway|positive regulation of ERK1 and ERK2 cascade|chemotaxis|inflammatory response|immune response|G-protein coupled receptor signaling pathway|chemokine activity|cellular response to interferon-gamma|heparin binding|cellular response to interleukin-1|neutrophil chemotaxis|cellular response to tumor necrosis factor|positive…	mmu04060,mmu04062	Cytokine-cytokine receptor interaction|Chemokine signaling pathway
Ccl9	829.834727120141	458.660863856668	1201.00859038361	2.61851115938884	1.38874675317781	1.06980412465698e-18	8.98635464711867e-17	Up	7.94448086618179	6.16581190039384	10.2862751936416	7.94294680112302	7.6862794453009	18.6231544293033	23.8404048487749	20.0553865819541	26.8310555455609	17.9773306954327	GeneID:20308,Genbank:NM_011338.2,MGI:MGI:104533	chemokine (C-C motif) ligand 9		GO:0070098,GO:0005615,GO:0070374,GO:0006935,GO:0071346,GO:0006954,GO:0006955,GO:0007186,GO:0008009,GO:0030593,GO:0071347,GO:0043547,GO:0071356,GO:0045662,GO:0048020,GO:0048245,GO:0002548,GO:0048247,GO:0005125,GO:0050729,GO:0005576	chemokine-mediated signaling pathway|extracellular space|positive regulation of ERK1 and ERK2 cascade|chemotaxis|cellular response to interferon-gamma|inflammatory response|immune response|G-protein coupled receptor signaling pathway|chemokine activity|neutrophil chemotaxis|cellular response to interleukin-1|positive regulation of GTPase activity|cellular response to tumor necrosis factor|negativ…	mmu04060,mmu04062	Cytokine-cytokine receptor interaction|Chemokine signaling pathway
Ccm2l	1237.95419476921	1678.26079987271	797.647589665716	0.475282262283796	-1.07314353417435	4.3993841361467e-20	4.24296158908371e-18	Down	35.6266137609765	37.9982400840133	37.8812557904507	41.6791360402672	37.9085353623929	22.051079634582	15.1510967716953	18.1317072603962	22.5868554754779	15.0210065428361	GeneID:228788,Genbank:XM_011239482.1,MGI:MGI:2385159	cerebral cavernous malformation 2-like		GO:0005575,GO:0032091,GO:0034111,GO:0042060,GO:0055017,GO:0090271,GO:0003209,GO:0003222,GO:0005515	cellular_component|negative regulation of protein binding|negative regulation of homotypic cell-cell adhesion|wound healing|cardiac muscle tissue growth|positive regulation of fibroblast growth factor production|cardiac atrium morphogenesis|ventricular trabecula myocardium morphogenesis|protein binding
Ccna1	58.2279543393443	31.799084870175	84.6568238085136	2.66224088379081	1.41264111449841	0.00316562265581975	0.0146864265131795	Up	1.01594848251544	0.532596759116765	0.735374630130981	0.474035436675351	1.11864438410753	1.04327075291398	1.50643545402731	1.73767633975527	2.92084357813377	3.30370294685836	GeneID:12427,Genbank:XM_006500951.2,MGI:MGI:108042	cyclin A1		GO:0005856,GO:0007049,GO:0007275,GO:0007283,GO:0015630,GO:0030154,GO:0051301,GO:0051321,GO:0097123,GO:0005515,GO:0005634,GO:0005737	cytoskeleton|cell cycle|multicellular organism development|spermatogenesis|microtubule cytoskeleton|cell differentiation|cell division|meiotic cell cycle|cyclin A1-CDK2 complex|protein binding|nucleus|cytoplasm	mmu04152,mmu04110,mmu04218,mmu04914,mmu05202,mmu05203,mmu05221,mmu05161,mmu05169,mmu05165	AMPK signaling pathway|Cell cycle|Cellular senescence|Progesterone-mediated oocyte maturation|Transcriptional misregulation in cancers|Viral carcinogenesis|Acute myeloid leukemia|Hepatitis B|Epstein-Barr virus infection|Human papillomavirus infection
Ccnjl	53.9161958094289	72.0878530663531	35.7445385525048	0.495846901136087	-1.01203335545901	0.000826886423662007	0.00472936483542864	Down	1.31381595719802	1.8269754259175	1.51079371829712	1.20898330794519	1.1107985947764	1.11175509201396	0.350755684437158	0.669895679673747	0.946676779290771	0.457286265360418	GeneID:380694,Genbank:NM_001045530.2,MGI:MGI:2685723	cyclin J-like		GO:0008150,GO:0003674,GO:0005575,GO:0005634	biological_process|molecular_function|cellular_component|nucleus
Ccno	198.918759077563	79.3277455466752	318.509772608451	4.01511186802913	2.00544018430611	0.00432914338606097	0.0190102687644229	Up	3.06260584350889	2.05502444019739	2.18163122754099	1.88890700095033	1.89809782267855	5.45838563459692	9.83209140901437	6.1851731699592	19.7281124084686	4.76589621338157	GeneID:218630,Genbank:NM_001081062.1,MGI:MGI:2145534	cyclin O		GO:0005654,GO:0005737,GO:0006284,GO:0007049,GO:0030030,GO:0051301,GO:0060271,GO:1903251,GO:0000278,GO:0004844,GO:0005634	nucleoplasm|cytoplasm|base-excision repair|cell cycle|cell projection organization|cell division|cilium assembly|multi-ciliated epithelial cell differentiation|mitotic cell cycle|uracil DNA N-glycosylase activity|nucleus
Ccr1	398.996530842722	234.414020974627	563.579040710816	2.40420363239201	1.26555909530053	0.000294946715047469	0.00196427820937317	Up	3.91527365047575	3.12843515550684	5.53216263974003	4.60856671648964	4.55288132618073	10.8705592876105	11.7868908936093	8.79955225688524	16.8387179099297	5.40315961440312	GeneID:12768,Genbank:NM_009912.4,MGI:MGI:104618	chemokine (C-C motif) receptor 1		GO:0070374,GO:0030502,GO:0009897,GO:0004950,GO:0071791,GO:0030595,GO:0010629,GO:0005515,GO:0090026,GO:0016020,GO:0005886,GO:0035717,GO:0006816,GO:0006874,GO:0006887,GO:0006935,GO:0016021,GO:0006954,GO:0043025,GO:0016493,GO:0006955,GO:0045672,GO:0007165,GO:0045824,GO:0019957,GO:0007186,GO:0004435,GO:0051928,GO:0030099,GO:0007204,GO:0004871,GO:0070098,GO:0030335,GO:0007267,GO:0004930	positive regulation of ERK1 and ERK2 cascade|negative regulation of bone mineralization|external side of plasma membrane|chemokine receptor activity|chemokine (C-C motif) ligand 5 binding|leukocyte chemotaxis|negative regulation of gene expression|protein binding|positive regulation of monocyte chemotaxis|membrane|plasma membrane|chemokine (C-C motif) ligand 7 binding|calcium ion transport|cellul…	mmu04060,mmu04062,mmu05167	Cytokine-cytokine receptor interaction|Chemokine signaling pathway|Kaposi's sarcoma-associated herpesvirus infection
Ccr2	1666.95991241461	874.26897934111	2459.65084548811	2.81337998214442	1.49230441981692	2.96816784432547e-10	7.70708881287247e-09	Up	11.3272920737173	8.87550632925486	16.4204696852926	9.47165457618512	11.7671446955438	32.5683519266283	33.4124116129136	28.3970049401877	46.9396522743002	25.369211224118	GeneID:12772,Genbank:XM_011243063.1,MGI:MGI:106185	chemokine (C-C motif) receptor 2		GO:0005515,GO:0005886,GO:0005887,GO:0006935,GO:0006954,GO:0006955,GO:0019725,GO:0006959,GO:0019955,GO:0006968,GO:0030097,GO:0007165,GO:0030334,GO:0032729,GO:0032743,GO:0035705,GO:0090026,GO:0035715,GO:0090265,GO:0035716,GO:0097350,GO:0035717,GO:1903238,GO:2000439,GO:2000451,GO:2000464,GO:0001525,GO:2000473,GO:0001974,GO:0002246,GO:0002548,GO:0002827,GO:0002829,GO:0004871,GO:0004930,GO:0004950,GO:…	protein binding|plasma membrane|integral component of plasma membrane|chemotaxis|inflammatory response|immune response|cellular homeostasis|humoral immune response|cytokine binding|cellular defense response|hemopoiesis|signal transduction|regulation of cell migration|positive regulation of interferon-gamma production|positive regulation of interleukin-2 production|T-helper 17 cell chemotaxis|posi…	mmu04060,mmu04062	Cytokine-cytokine receptor interaction|Chemokine signaling pathway
Ccr5	469.8493401159	247.112464873444	692.586215358355	2.80271663233603	1.48682588857686	0.00316705712168902	0.014689342802582	Up	6.29042148693437	3.16930317778275	4.19624762426545	4.07359761231479	4.42220081714689	13.4558151204072	17.1731582380502	8.40108624989719	20.9149490024199	4.04965182367236	GeneID:12774,Genbank:NM_009917.5,MGI:MGI:107182	chemokine (C-C motif) receptor 5		GO:0006952,GO:0006954,GO:0006955,GO:0007165,GO:0007186,GO:0007204,GO:0007267,GO:0019957,GO:0009897,GO:0022409,GO:0030336,GO:0009986,GO:0030517,GO:0031622,GO:0032755,GO:0032760,GO:0045666,GO:0050718,GO:0050729,GO:0003779,GO:0004871,GO:0004930,GO:0004950,GO:0005737,GO:0005768,GO:0005886,GO:0006816,GO:0006935,GO:0010628,GO:0014808,GO:0016020,GO:0016021,GO:0016493,GO:0060139,GO:0019722,GO:0070723,GO:…	defense response|inflammatory response|immune response|signal transduction|G-protein coupled receptor signaling pathway|positive regulation of cytosolic calcium ion concentration|cell-cell signaling|C-C chemokine binding|external side of plasma membrane|positive regulation of cell-cell adhesion|negative regulation of cell migration|cell surface|negative regulation of axon extension|positive regul…	mmu04060,mmu04144,mmu04062,mmu05203,mmu05167,mmu05145	Cytokine-cytokine receptor interaction|Endocytosis|Chemokine signaling pathway|Viral carcinogenesis|Kaposi's sarcoma-associated herpesvirus infection|Toxoplasmosis
Ccr6	49.7392485571713	70.2908362580712	29.1876608562714	0.415241337421418	-1.2679780232428	4.769191213843e-05	0.000404338685795024	Down	0.92872963869128	0.898004199505246	1.0950475405664	0.814961224646202	1.00640581714022	0.450807238190268	0.445771147011125	0.424432817137821	0.375166464675425	0.318700409791966	GeneID:12458,Genbank:NM_001190333.1,MGI:MGI:1333797	chemokine (C-C motif) receptor 6		GO:0007165,GO:0007186,GO:0007204,GO:0009897,GO:0009986,GO:0010634,GO:0072676,GO:0016020,GO:0072678,GO:0016021,GO:0072679,GO:0016493,GO:0097225,GO:0097228,GO:0097524,GO:1904155,GO:1904156,GO:0002523,GO:0004871,GO:0004930,GO:0004950,GO:0005515,GO:0005886,GO:0006935,GO:0006955,GO:0019722,GO:0019957,GO:0036126,GO:0048290,GO:2000319,GO:0060326,GO:2000404,GO:0060474,GO:2000510	signal transduction|G-protein coupled receptor signaling pathway|positive regulation of cytosolic calcium ion concentration|external side of plasma membrane|cell surface|positive regulation of epithelial cell migration|lymphocyte migration|membrane|T cell migration|integral component of membrane|thymocyte migration|C-C chemokine receptor activity|sperm midpiece|sperm principal piece|sperm plasma …	mmu04060,mmu04062	Cytokine-cytokine receptor interaction|Chemokine signaling pathway
Cd14	1321.78364072497	692.238378985769	1951.32890246417	2.81886841541948	1.49511613457649	1.07512121632996e-14	5.41362141747585e-13	Up	23.3867150170274	18.3172941755147	20.5992221124427	24.0493187121158	22.9173933922957	67.5833431749214	62.8596619539614	57.9058470803839	82.0427505367363	45.3970601786751	GeneID:12475,Genbank:NM_009841.4,MGI:MGI:88318	CD14 antigen		GO:0071726,GO:0045807,GO:0032481,GO:0005576,GO:0071727,GO:0046696,GO:0032729,GO:0005615,GO:1901224,GO:0050715,GO:0032760,GO:0005794,GO:2000484,GO:0070891,GO:0005886,GO:0006898,GO:0006954,GO:0009617,GO:0009897,GO:0071219,GO:0034142,GO:0009986,GO:0071222,GO:0034612,GO:0016020,GO:0045087,GO:0031225,GO:0001530,GO:0071223,GO:0045121,GO:0031362,GO:0002237,GO:0071723,GO:0031663,GO:0002376	cellular response to diacyl bacterial lipopeptide|positive regulation of endocytosis|positive regulation of type I interferon production|extracellular region|cellular response to triacyl bacterial lipopeptide|lipopolysaccharide receptor complex|positive regulation of interferon-gamma production|extracellular space|positive regulation of NIK/NF-kappaB signaling|positive regulation of cytokine secr…	mmu04010,mmu04064,mmu04145,mmu04810,mmu04640,mmu04620,mmu05202,mmu05221,mmu05132,mmu05133,mmu05134,mmu05152,mmu05146	MAPK signaling pathway|NF-kappa B signaling pathway|Phagosome|Regulation of actin cytoskeleton|Hematopoietic cell lineage|Toll-like receptor signaling pathway|Transcriptional misregulation in cancers|Acute myeloid leukemia|Salmonella infection|Pertussis|Legionellosis|Tuberculosis|Amoebiasis
Cd177	648.8204293859	198.214746341424	1099.42611243038	5.54664137115519	2.47161444823556	1.4755186740952e-06	1.81728070212212e-05	Up	4.5919446579766	2.46638530971506	4.23284126705827	3.08927115108303	4.56596472634325	16.1923893924641	33.6259305595243	16.8621830942072	30.7461482396549	10.7877651457259	GeneID:68891,Genbank:XM_011250689.1,MGI:MGI:1916141	CD177 antigen		GO:0048306,GO:0005886,GO:0070821,GO:0007155,GO:0072672,GO:0007159,GO:0016020,GO:0016021,GO:0030100,GO:0030667,GO:0098742,GO:0032930,GO:2001044,GO:0034394,GO:0043315,GO:0044853,GO:0002020,GO:0045087,GO:0002376,GO:0045217,GO:0005178	calcium-dependent protein binding|plasma membrane|tertiary granule membrane|cell adhesion|neutrophil extravasation|leukocyte cell-cell adhesion|membrane|integral component of membrane|regulation of endocytosis|secretory granule membrane|cell-cell adhesion via plasma-membrane adhesion molecules|positive regulation of superoxide anion generation|regulation of integrin-mediated signaling pathway|pro…
Cd207	36.4714697104861	51.4224985379734	21.5204408829987	0.418502435604267	-1.25669207587764	0.000375985412457399	0.00241319087967376	Down	1.8609816617252	1.56633447351417	1.96166196128697	1.75459968993009	1.67175188513848	0.107370571988087	1.60740771096392	0.826682315575998	0.0985985157669626	1.12649138310781	GeneID:246278,Genbank:NM_144943.3,MGI:MGI:2180021	CD207 antigen		GO:0030246,GO:0051607,GO:0005887,GO:0016020,GO:0016021	carbohydrate binding|defense response to virus|integral component of plasma membrane|membrane|integral component of membrane
Cd209b	15.042294037318	23.3253400891875	6.75924798544842	0.289781326214476	-1.78696346564397	0.00142317843201025	0.0075336782457551	Down	0.384458809403126	0.812486927423874	0.64472907732623	0.405979209919552	0.639942829377205	0.181149783552679	0.316978922208472	0.103955284197524	0.0475285851050576	0.203630885651578	GeneID:69165,Genbank:NM_001037800.3,MGI:MGI:1916415	CD209b antigen		GO:0006897,GO:0006910,GO:0009897,GO:0016020,GO:0016021,GO:0016045,GO:0030246,GO:0030247,GO:0042535,GO:0046872,GO:0050766,GO:0001872,GO:0001879,GO:0005537	endocytosis|phagocytosis, recognition|external side of plasma membrane|membrane|integral component of membrane|detection of bacterium|carbohydrate binding|polysaccharide binding|positive regulation of tumor necrosis factor biosynthetic process|metal ion binding|positive regulation of phagocytosis|(1->3)-beta-D-glucan binding|detection of yeast|mannose binding	mmu04145,mmu04625,mmu05152,mmu05162	Phagosome|C-type lectin receptor signaling pathway|Tuberculosis|Measles
Cd209g	12.186826547162	17.3202436213838	7.05340947294029	0.407235003567275	-1.29606652241644	0.0358569620039342	0.104676602083234	Down	0.767145176684109	0.56770277120516	0.686125764101744	0.945101224433425	0.840780495459418	0.0459002445213111	0.609070703556205	0.507054315796642	0.210751228169115	0.225734992685844	GeneID:70192,Genbank:XM_006508885.1,MGI:MGI:1917442	CD209g antigen		GO:0005575,GO:0008150,GO:0030246	cellular_component|biological_process|carbohydrate binding	mmu04145,mmu04625,mmu05152,mmu05162	Phagosome|C-type lectin receptor signaling pathway|Tuberculosis|Measles
Cd300lg	244.65915817681	338.027501339423	151.290815014197	0.447569545124916	-1.1598162234347	1.81996707882179e-10	4.92201185649312e-09	Down	6.08572824185405	6.94126770473541	6.91111812236188	7.11422096826266	5.37873318827496	2.30500880201364	4.93061564341579	2.83818473389793	2.0798801111457	2.72061894479072	GeneID:52685,Genbank:NM_001160711.1,MGI:MGI:1289168	CD300 molecule like family member G		GO:0005768,GO:0005886,GO:0016020,GO:0016021,GO:0016323,GO:0016324,GO:0001791,GO:0002376,GO:0002414	endosome|plasma membrane|membrane|integral component of membrane|basolateral plasma membrane|apical plasma membrane|IgM binding|immune system process|immunoglobulin transcytosis in epithelial cells
Cd36	18312.6947726256	27028.1327151617	9597.25683008955	0.355083976064165	-1.49376783780748	1.18214500175445e-47	2.6935173864975e-44	Down	341.846384580281	356.416303535763	359.646681748801	355.018824892469	335.571597555832	144.924833943762	115.30541155658	103.72815780784	157.594348810359	113.449716581954	GeneID:12491,Genbank:NM_001159558.1,MGI:MGI:107899	CD36 antigen		GO:0071222,GO:0071223,GO:0071404,GO:0005783,GO:0071447,GO:0005794,GO:0071726,GO:0071813,GO:0005886,GO:0090208,GO:0097009,GO:0005901,GO:0006631,GO:0009986,GO:0006641,GO:0010628,GO:0006910,GO:0010629,GO:0006955,GO:0010744,GO:0010886,GO:0010942,GO:0030301,GO:0015908,GO:0031526,GO:0015909,GO:0016020,GO:0031623,GO:0032735,GO:0032755,GO:0032760,GO:0000122,GO:0042953,GO:0032991,GO:0001676,GO:0033993,GO:…	cellular response to lipopolysaccharide|cellular response to lipoteichoic acid|cellular response to low-density lipoprotein particle stimulus|endoplasmic reticulum|cellular response to hydroperoxide|Golgi apparatus|cellular response to diacyl bacterial lipopeptide|lipoprotein particle binding|plasma membrane|positive regulation of triglyceride metabolic process|energy homeostasis|caveola|fatty ac…	mmu04152,mmu04512,mmu04145,mmu04640,mmu04920,mmu03320,mmu04975,mmu04979,mmu04931,mmu05144	AMPK signaling pathway|ECM-receptor interaction|Phagosome|Hematopoietic cell lineage|Adipocytokine signaling pathway|PPAR signaling pathway|Fat digestion and absorption|Cholesterol metabolism|Insulin resistance|Malaria
Cd5l	157.267312754105	47.3634802074277	267.171145300782	5.64086811464675	2.49591720665216	0.0469691340228386	0.129563162071474	Up	1.09826500339558	1.53454040115046	1.60735991472436	0.896163729702143	0.960210950226812	2.47316015595534	20.0307233495738	6.91116367558445	2.04893233795559	4.01903589923222	GeneID:11801,Genbank:NM_009690.2,MGI:MGI:1334419	CD5 antigen-like		GO:0005615,GO:0005737,GO:0006915,GO:0006954,GO:0016020,GO:0002376,GO:0005044,GO:0005576	extracellular space|cytoplasm|apoptotic process|inflammatory response|membrane|immune system process|scavenger receptor activity|extracellular region
Cd69	317.088022727198	171.330899094492	462.845146359904	2.70146919677715	1.43374423187828	1.02260456623925e-14	5.1737558398392e-13	Up	3.44077312361661	3.4193726480507	4.60495837941812	3.874138948471	2.98502782588933	12.612649946338	10.185322310393	10.7159971760108	9.63475916401995	7.46535896724272	GeneID:12515,Genbank:XM_006505463.1,MGI:MGI:88343	CD69 antigen		GO:0016020,GO:0016021,GO:0030246,GO:0032991,GO:0035690,GO:0042803,GO:0005509,GO:0009897,GO:0009986	membrane|integral component of membrane|carbohydrate binding|protein-containing complex|cellular response to drug|protein homodimerization activity|calcium ion binding|external side of plasma membrane|cell surface
Cd72	539.388501041618	292.179156411895	786.597845671342	2.69217645547052	1.42877297276	0.000161789383714396	0.00117634498857041	Up	8.77692619498567	6.87379614545022	10.1999755336247	8.02852344102591	8.27144967907987	26.3108074535292	29.0685413150952	19.1974377631728	33.1180435202302	9.00140310801103	GeneID:12517,Genbank:NM_001110322.1,MGI:MGI:88345	CD72 antigen		GO:0030246,GO:0005887,GO:0016020,GO:0016021	carbohydrate binding|integral component of plasma membrane|membrane|integral component of membrane	mmu04662	B cell receptor signaling pathway
Cd80	95.213266776949	57.1732017861248	133.253331767773	2.33069563370355	1.22076061475556	6.07838786541747e-05	0.000501343230818233	Up	0.800130834018881	0.804942179521928	1.06173135883624	0.706659377266265	0.918387301706974	2.05248295122291	2.51082979744208	1.85668004296934	2.86316548360201	1.00169499329464	GeneID:12519,Genbank:XM_006521737.3,MGI:MGI:101775	CD80 antigen		GO:0046641,GO:0007166,GO:0050731,GO:0009897,GO:0071222,GO:0009986,GO:0016020,GO:0016021,GO:0031295,GO:0098636,GO:0042102,GO:0005515,GO:0006955,GO:0042130,GO:0007165	positive regulation of alpha-beta T cell proliferation|cell surface receptor signaling pathway|positive regulation of peptidyl-tyrosine phosphorylation|external side of plasma membrane|cellular response to lipopolysaccharide|cell surface|membrane|integral component of membrane|T cell costimulation|protein complex involved in cell adhesion|positive regulation of T cell proliferation|protein bindin…	mmu04514,mmu04620,mmu04672,mmu05322,mmu05323,mmu05320,mmu05330,mmu05332,mmu05416,mmu04940	Cell adhesion molecules (CAMs)|Toll-like receptor signaling pathway|Intestinal immune network for IgA production|Systemic lupus erythematosus|Rheumatoid arthritis|Autoimmune thyroid disease|Allograft rejection|Graft-versus-host disease|Viral myocarditis|Type I diabetes mellitus
Cd93	10233.0678362322	13755.0399886651	6711.09568379922	0.487900848658348	-1.0353401021868	7.74437673782453e-13	3.17223593656327e-11	Down	96.9939969469937	101.715200389122	110.413966849624	112.533807151479	121.626371709668	65.0623934389454	45.0401835311066	46.0865346684465	76.6702236847678	38.7116332803333	GeneID:17064,Genbank:NM_010740.3,MGI:MGI:106664	CD93 antigen		GO:0005886,GO:0007155,GO:0009986,GO:0016020,GO:0016021,GO:0030246,GO:0031410,GO:0098609,GO:0001849,GO:0005509	plasma membrane|cell adhesion|cell surface|membrane|integral component of membrane|carbohydrate binding|cytoplasmic vesicle|cell-cell adhesion|complement component C1q binding|calcium ion binding
Cdc20b	75.8886900920406	40.9284271314169	110.848953052664	2.70836093204217	1.43742001371684	0.0458217434190306	0.127109837017515	Up	0.381070449320254	0.166307546459172	0.257512220619893	0.260815581945195	0.424608736960917	0.395207157407919	0.861100408658767	0.450318997236493	1.91928408554011	0.538229921769417	GeneID:238896,Genbank:XM_006517655.2,MGI:MGI:3644472	cell division cycle 20B		GO:0003674,GO:0005575,GO:0008150	molecular_function|cellular_component|biological_process
Cdc25c	22.2433208709917	13.6663380573668	30.8203036846167	2.25519839734998	1.17325435777441	0.0418006389840574	0.118167190974162	Up	0.318525779442841	0.101992260413191	0.341862923131665	0.231244422721405	0.412374192496961	0.428809645371372	1.02858874221734	0.732082905864006	1.00412975532447	0.0843545328971689	GeneID:12532,Genbank:XM_006525551.2,MGI:MGI:88350	cell division cycle 25C		GO:1902751,GO:0005515,GO:0005622,GO:0005634,GO:0005737,GO:0006470,GO:0007049,GO:0016607,GO:0016787,GO:0019901,GO:0048471,GO:0000086,GO:0050699,GO:0004721,GO:0051301,GO:0004725	positive regulation of cell cycle G2/M phase transition|protein binding|intracellular|nucleus|cytoplasm|protein dephosphorylation|cell cycle|nuclear speck|hydrolase activity|protein kinase binding|perinuclear region of cytoplasm|G2/M transition of mitotic cell cycle|WW domain binding|phosphoprotein phosphatase activity|cell division|protein tyrosine phosphatase activity	mmu04110,mmu04114,mmu04914,mmu05206	Cell cycle|Oocyte meiosis|Progesterone-mediated oocyte maturation|MicroRNAs in cancer
Cdc42ep1	2212.29005484945	2964.43260718095	1460.14750251794	0.492555472160481	-1.0216418832033	7.43313856116945e-13	3.05160472281524e-11	Down	62.7057687250478	60.111092656844	60.9027217350821	68.4757722893205	53.4868531936712	40.4122220516608	26.6716606170949	26.6957333399548	39.2865824861234	21.1246216156876	GeneID:104445,Genbank:NM_027219.3,MGI:MGI:1929763	CDC42 effector protein (Rho GTPase binding) 1		GO:0031274,GO:0005737,GO:0098609,GO:0005856,GO:0098641,GO:0005886,GO:0005913,GO:0007266,GO:0008360,GO:0016020,GO:0017049,GO:0005096,GO:0030838,GO:0005515	positive regulation of pseudopodium assembly|cytoplasm|cell-cell adhesion|cytoskeleton|cadherin binding involved in cell-cell adhesion|plasma membrane|cell-cell adherens junction|Rho protein signal transduction|regulation of cell shape|membrane|GTP-Rho binding|GTPase activator activity|positive regulation of actin filament polymerization|protein binding
Cdh16	234.186998583394	342.803580232358	125.570416934429	0.366304275029204	-1.44888555647414	1.55818907320592e-11	5.04487929420914e-10	Down	5.77710772571532	6.10789166208969	3.99652748417383	6.40793767410997	4.76131866020452	2.65708187641404	2.00463533573895	2.63525705519529	1.57614987229647	1.28238974416291	GeneID:12556,Genbank:NM_001252628.1,MGI:MGI:106671	cadherin 16		GO:0007155,GO:0007156,GO:0007267,GO:0007399,GO:0016020,GO:0016021,GO:0016323,GO:0016339,GO:0046872,GO:0005509,GO:0005886,GO:0005887	cell adhesion|homophilic cell adhesion via plasma membrane adhesion molecules|cell-cell signaling|nervous system development|membrane|integral component of membrane|basolateral plasma membrane|calcium-dependent cell-cell adhesion via plasma membrane cell adhesion molecules|metal ion binding|calcium ion binding|plasma membrane|integral component of plasma membrane
Cdh3	136.364488184378	66.968577589025	205.760398779731	3.07249169965126	1.61940911315672	9.29678667975151e-06	9.52032739317475e-05	Up	0.894221477729256	0.967878002583442	1.16249906936357	0.531986628802187	0.795086356072795	2.59077716555846	3.14290974449343	4.23646752561122	2.00543079752918	1.73441862846904	GeneID:12560,Genbank:NM_001037809.5,MGI:MGI:88356	cadherin 3		GO:0005913,GO:0007043,GO:0007155,GO:0007156,GO:0007275,GO:0042803,GO:0008092,GO:0043568,GO:0009986,GO:0044331,GO:0010628,GO:0045296,GO:0046872,GO:0048023,GO:0051796,GO:0060070,GO:0060901,GO:0098609,GO:0000902,GO:0001895,GO:0005509,GO:0005737,GO:0005886,GO:0010838,GO:0016020,GO:0016021,GO:0016339,GO:0016342,GO:0022405,GO:0031424,GO:1902910,GO:0032773,GO:0032912,GO:0034332	cell-cell adherens junction|cell-cell junction assembly|cell adhesion|homophilic cell adhesion via plasma membrane adhesion molecules|multicellular organism development|protein homodimerization activity|cytoskeletal protein binding|positive regulation of insulin-like growth factor receptor signaling pathway|cell surface|cell-cell adhesion mediated by cadherin|positive regulation of gene expressio…	mmu04514	Cell adhesion molecules (CAMs)
Cdh4	76.7422440845578	103.07009390517	50.414394263946	0.489127275951937	-1.03171817675964	5.06022329215996e-05	0.00042604041648726	Down	0.764029253652738	0.68500012170702	0.804237342681548	0.768008134760037	0.884064716024681	0.47472034429063	0.314963740503924	0.381394679431229	0.363280183796785	0.412454785508834	GeneID:12561,Genbank:NM_009867.3,MGI:MGI:99218	cadherin 4		GO:0045773,GO:0016020,GO:0005886,GO:0046872,GO:0016021,GO:0016339,GO:0005887,GO:0005913,GO:0007043,GO:0007155,GO:0007156,GO:0016342,GO:0031175,GO:0007157,GO:0034332,GO:0007275,GO:0042803,GO:0007411,GO:0000902,GO:0044331,GO:0008092,GO:0005509,GO:0045296,GO:0009986	positive regulation of axon extension|membrane|plasma membrane|metal ion binding|integral component of membrane|calcium-dependent cell-cell adhesion via plasma membrane cell adhesion molecules|integral component of plasma membrane|cell-cell adherens junction|cell-cell junction assembly|cell adhesion|homophilic cell adhesion via plasma membrane adhesion molecules|catenin complex|neuron projection …	mmu04514	Cell adhesion molecules (CAMs)
Cdh5	13971.6875132819	21507.5780322176	6435.7969943462	0.299233925117258	-1.74065434738949	8.68587201709578e-35	4.39794653132283e-32	Down	263.800813364018	293.268485002629	280.845722383395	287.391702925492	269.979653450432	117.799603214286	56.2121580803274	63.9081835083173	133.517277748125	56.2867522262238	GeneID:12562,Genbank:XM_006530630.1,MGI:MGI:105057	cadherin 5		GO:0005886,GO:0005911,GO:0005912,GO:0005913,GO:0009897,GO:0005923,GO:0009986,GO:0007043,GO:0016020,GO:0016021,GO:0016339,GO:0016342,GO:1903142,GO:0019903,GO:2000114,GO:0030054,GO:0034332,GO:0000902,GO:0001955,GO:0002040,GO:0005102,GO:0005509,GO:0005515,GO:0007155,GO:0007156,GO:0007179,GO:0007275,GO:0007507,GO:0042803,GO:0008013,GO:0044325,GO:0008092,GO:0044331,GO:0008285,GO:0045296,GO:0045766,GO:…	plasma membrane|cell-cell junction|adherens junction|cell-cell adherens junction|external side of plasma membrane|bicellular tight junction|cell surface|cell-cell junction assembly|membrane|integral component of membrane|calcium-dependent cell-cell adhesion via plasma membrane cell adhesion molecules|catenin complex|positive regulation of establishment of endothelial barrier|protein phosphatase b…	mmu04514,mmu04670,mmu05418	Cell adhesion molecules (CAMs)|Leukocyte transendothelial migration|Fluid shear stress and atherosclerosis
Cdhr4	2276.17891853441	1415.65030427138	3136.70753279744	2.21573613436396	1.14778608521807	3.28657180461815e-05	0.000289030664681479	Up	30.987228676156	26.1718886165032	27.9724289663659	23.7380759152833	37.2590055975154	38.9133779699343	74.5766127474837	58.3914784973632	70.1221775006916	88.5727410934946	GeneID:69398,Genbank:XM_003688869.3,MGI:MGI:1916648	cadherin-related family member 4		GO:0007267,GO:0007399,GO:0003674,GO:0005887,GO:0007155	cell-cell signaling|nervous system development|molecular_function|integral component of plasma membrane|cell adhesion
Cdk1	202.796064276886	129.371329814412	276.220798739361	2.13510056003606	1.09430402021992	0.00729558040219242	0.0291567286935241	Up	3.53779399691228	1.22046934387304	2.15608224085762	2.02748288646188	2.92848844214817	3.65698161446137	6.07797847352162	4.92239175075718	8.73837964736084	2.71185075968437	GeneID:12534,Genbank:NM_007659.3,MGI:MGI:88351	cyclin-dependent kinase 1		GO:0005515,GO:0005524,GO:0005634,GO:0005737,GO:0005739,GO:0007346,GO:0005759,GO:0007569,GO:0008283,GO:0005813,GO:0008353,GO:0010243,GO:0010468,GO:0010628,GO:0033160,GO:0010971,GO:0034501,GO:0016301,GO:0035173,GO:0016310,GO:0043066,GO:0044772,GO:0045471,GO:0000166,GO:0045740,GO:0000226,GO:0045931,GO:0000307,GO:0051301,GO:0003682,GO:0004672,GO:0004674,GO:0004693,GO:0005829,GO:0005856,GO:0005876,GO:…	protein binding|ATP binding|nucleus|cytoplasm|mitochondrion|regulation of mitotic cell cycle|mitochondrial matrix|cell aging|cell proliferation|centrosome|RNA polymerase II carboxy-terminal domain kinase activity|response to organonitrogen compound|regulation of gene expression|positive regulation of gene expression|positive regulation of protein import into nucleus, translocation|positive regula…	mmu04110,mmu04114,mmu04115,mmu04218,mmu04540,mmu04914,mmu05203,mmu05168,mmu05169	Cell cycle|Oocyte meiosis|p53 signaling pathway|Cellular senescence|Gap junction|Progesterone-mediated oocyte maturation|Viral carcinogenesis|Herpes simplex infection|Epstein-Barr virus infection
Cdk14	1406.04417403813	1925.35864707501	886.72970100126	0.460553000007752	-1.11856090502342	1.72238141927548e-22	2.24254060789668e-20	Down	15.9636816077302	19.4195238780583	16.8313704154785	16.6251960869195	18.3823340067094	8.08509317491203	7.46025749670777	6.89305850135814	9.30242220851167	9.28402284700515	GeneID:18647,Genbank:NM_011074.3,MGI:MGI:894318	cyclin-dependent kinase 14		GO:0030332,GO:0005886,GO:0004672,GO:0006468,GO:0004674,GO:0051301,GO:0004693,GO:0060828,GO:0005524,GO:0005634,GO:0007049,GO:0016020,GO:0005737,GO:0016055,GO:0016301,GO:0005829,GO:0000086,GO:0016310,GO:0000166,GO:0016740,GO:0000308	cyclin binding|plasma membrane|protein kinase activity|protein phosphorylation|protein serine/threonine kinase activity|cell division|cyclin-dependent protein serine/threonine kinase activity|regulation of canonical Wnt signaling pathway|ATP binding|nucleus|cell cycle|membrane|cytoplasm|Wnt signaling pathway|kinase activity|cytosol|G2/M transition of mitotic cell cycle|phosphorylation|nucleotide …	mmu05202	Transcriptional misregulation in cancers
Cdkl5	160.602387436059	230.999518133969	90.2052567381482	0.390499761500946	-1.35660642765073	1.97436736724194e-07	2.95717077815004e-06	Down	3.44603483043252	4.50999343806387	2.72345002926448	3.19233359482105	4.75877616102265	1.36644434036594	1.11925654550609	1.44003368882985	2.37019167754039	1.17809187217924	GeneID:382253,Genbank:NM_001024624.2,MGI:MGI:1278336	cyclin-dependent kinase-like 5		GO:0048471,GO:0032839,GO:0004674,GO:0050773,GO:0004693,GO:0043547,GO:0050775,GO:0005524,GO:0005634,GO:0005654,GO:0044294,GO:0005829,GO:0060999,GO:0045202,GO:0006468,GO:0045773,GO:0016301,GO:0016310,GO:0000166,GO:0046777,GO:0016740,GO:0001764,GO:0048365,GO:0032587,GO:0004672	perinuclear region of cytoplasm|dendrite cytoplasm|protein serine/threonine kinase activity|regulation of dendrite development|cyclin-dependent protein serine/threonine kinase activity|positive regulation of GTPase activity|positive regulation of dendrite morphogenesis|ATP binding|nucleus|nucleoplasm|dendritic growth cone|cytosol|positive regulation of dendritic spine development|synapse|protein …
Ceacam19	4.66617578848212	0.191247750295297	9.14110382666895	47.797183561922	5.57885370512353	0.0148028271489443	0.0516512123413012	Up	0	0	0	0	0.0148117414513155	0.0970330626944905	0.0825368428077778	0.454750640736482	0.0297018564921151	0.0636271343825663	GeneID:319930,Genbank:NM_177036.5,MGI:MGI:2443001	carcinoembryonic antigen-related cell adhesion molecule 19		GO:0003674,GO:0005575,GO:0008150	molecular_function|cellular_component|biological_process
Cebpb	1324.48013074055	840.664485522059	1808.29577595904	2.15103148414326	1.10502864130441	1.66721993208083e-08	3.1105511690859e-07	Up	36.375045989664	28.6228177077039	27.4646772043067	26.4563118464241	26.2326283952559	53.3160670310803	61.5643506689343	56.803687413629	63.2706285959145	83.4161581805891	GeneID:12608,Genbank:NM_001287738.1,MGI:MGI:88373	CCAAT/enhancer binding protein (C/EBP), beta	C/EBP	GO:0001078,GO:0001541,GO:0001892,GO:0002432,GO:0003677,GO:0003682,GO:0030154,GO:0003700,GO:0030182,GO:0003705,GO:0032496,GO:0005515,GO:0032753,GO:0033598,GO:0034976,GO:0035035,GO:0045408,GO:0035259,GO:0045444,GO:0035711,GO:0036488,GO:0045600,GO:0045669,GO:0045670,GO:0045892,GO:0000122,GO:0071347,GO:0045893,GO:0000779,GO:0072574,GO:0045944,GO:0000790,GO:0000977,GO:0097421,GO:0000978,GO:1901329,GO:…	transcriptional repressor activity, RNA polymerase II proximal promoter sequence-specific DNA binding|ovarian follicle development|embryonic placenta development|granuloma formation|DNA binding|chromatin binding|cell differentiation|DNA binding transcription factor activity|neuron differentiation|transcription factor activity, RNA polymerase II distal enhancer sequence-specific binding|response t…	mmu04668,mmu04657,mmu05202,mmu05152	TNF signaling pathway|IL-17 signaling pathway|Transcriptional misregulation in cancers|Tuberculosis
Cebpd	2102.47421013605	1080.30756098859	3124.64085928351	2.89236229766285	1.5322482757691	4.40614706974908e-14	2.09154293717152e-12	Up	21.9352038075108	29.7602043297363	18.6406809508746	26.5365346556409	28.2718394026516	55.1708956338961	73.6514083846876	76.7702874111712	71.9568477854345	92.4205805178224	GeneID:12609,Genbank:NM_007679.4,MGI:MGI:103573	CCAAT/enhancer binding protein (C/EBP), delta		GO:0044212,GO:0001077,GO:0045444,GO:0002244,GO:0003677,GO:0003700,GO:0005515,GO:0005634,GO:0045669,GO:0005654,GO:0045892,GO:0006351,GO:0045944,GO:0006355,GO:0006357,GO:0000978,GO:0046982,GO:0042803,GO:0048839,GO:0043565	transcription regulatory region DNA binding|transcriptional activator activity, RNA polymerase II proximal promoter sequence-specific DNA binding|fat cell differentiation|hematopoietic progenitor cell differentiation|DNA binding|DNA binding transcription factor activity|protein binding|nucleus|positive regulation of osteoblast differentiation|nucleoplasm|negative regulation of transcription, DNA-…
Celf3	14.2420180738735	8.69989550652722	19.7841406412199	2.27406646739338	1.18527442255795	0.0405583856682698	0.115335141023592	Up	0.188966839235246	0.116174137653995	0.0811246815236255	0.0665148048957641	0.111836721751087	0.203514587638469	0.276976957132939	0.272509144402826	0.224265206823765	0.333624685671719	GeneID:78784,Genbank:XM_006502329.2,MGI:MGI:1926034	CUGBP, Elav-like family member 3		GO:0098781,GO:0003723,GO:0005634,GO:0005737,GO:0006397,GO:0007283,GO:0008380,GO:0016604,GO:0030317,GO:0030575,GO:0000381,GO:0048026,GO:0003676,GO:0097322	ncRNA transcription|RNA binding|nucleus|cytoplasm|mRNA processing|spermatogenesis|RNA splicing|nuclear body|flagellated sperm motility|nuclear body organization|regulation of alternative mRNA splicing, via spliceosome|positive regulation of mRNA splicing, via spliceosome|nucleic acid binding|7SK snRNA binding
Celsr3	28.3056198192964	18.3610963194551	38.2501433191377	2.08321674553869	1.05881295049048	0.00937017235550288	0.0357920162816652	Up	0.0719520118405543	0.0693883581041313	0.140819607279751	0.0402244863570088	0.0793222820718331	0.159540889868255	0.186111545656962	0.151065295616098	0.133948870167055	0.219691841628842	GeneID:107934,Genbank:XM_006511621.1,MGI:MGI:1858236	cadherin, EGF LAG seven-pass G-type receptor 3		GO:0032880,GO:0004888,GO:0036514,GO:0004930,GO:0036515,GO:0005509,GO:0005886,GO:0007155,GO:0007156,GO:0007165,GO:0060271,GO:0007166,GO:1904938,GO:0007186,GO:0007275,GO:0007413,GO:0001764,GO:0016020,GO:0001932,GO:0016021,GO:0004871	regulation of protein localization|transmembrane signaling receptor activity|dopaminergic neuron axon guidance|G-protein coupled receptor activity|serotonergic neuron axon guidance|calcium ion binding|plasma membrane|cell adhesion|homophilic cell adhesion via plasma membrane adhesion molecules|signal transduction|cilium assembly|cell surface receptor signaling pathway|planar cell polarity pathway…
Cemip	44.5119972454461	23.9213081322012	65.102686358691	2.72153537753457	1.44442078993475	0.00366417147880195	0.0165282152228661	Up	0.116250850510307	0.0882337989991669	0.0785576911493916	0.150037663383132	0.09768048105221	0.500802024312288	0.137261795963535	0.204899923361976	0.378981000140777	0.250852765603889	GeneID:80982,Genbank:XM_006508352.3,MGI:MGI:2443629	cell migration inducing protein, hyaluronan binding		GO:0032050,GO:0010800,GO:0005540,GO:0045334,GO:0016020,GO:0046923,GO:0016787,GO:0051281,GO:0005576,GO:0005634,GO:0005737,GO:0016798,GO:0005783,GO:0090314,GO:0030214,GO:0005886,GO:1900020,GO:0005905,GO:0004415,GO:0030335,GO:0007605,GO:0030665,GO:0008152	clathrin heavy chain binding|positive regulation of peptidyl-threonine phosphorylation|hyaluronic acid binding|clathrin-coated endocytic vesicle|membrane|ER retention sequence binding|hydrolase activity|positive regulation of release of sequestered calcium ion into cytosol|extracellular region|nucleus|cytoplasm|hydrolase activity, acting on glycosyl bonds|endoplasmic reticulum|positive regulation…
Cep85l	296.484225910016	430.879714569462	162.088737250569	0.376180942777799	-1.41050133070558	5.62370368951558e-19	4.92831109867741e-17	Down	2.39385876045851	2.66196480338212	2.37980986983799	2.20750644868683	2.60610485891081	0.997994207847608	0.873153481527176	0.918726533134683	1.17830467529709	0.753741335851015	GeneID:100038725,Genbank:XM_017313744.1,MGI:MGI:3642684	centrosomal protein 85-like		GO:0003674,GO:0005813,GO:0008150	molecular_function|centrosome|biological_process
Ces2b	57.9135502345763	96.8696393479225	18.9574611212302	0.195700750501832	-2.3532788062543	2.69351259465847e-14	1.30231691181524e-12	Down	1.41193930623751	1.55333526896929	1.41967797437457	1.56944608336337	1.46602036112699	0.432181460472362	0.130707863079631	0.27327385875134	0.411571705686123	0.236160636896415	GeneID:234669,Genbank:XM_006530885.1,MGI:MGI:2448547	carboxyesterase 2B		GO:0008150,GO:0016042,GO:0052689,GO:0004771,GO:0004806,GO:0005615	biological_process|lipid catabolic process|carboxylic ester hydrolase activity|sterol esterase activity|triglyceride lipase activity|extracellular space	mmu00983	Drug metabolism - other enzymes
Ces2c	3.35655896084572	6.13905184505287	0.574066076638576	0.0935105438311593	-3.41872714375519	0.0171606733015274	0.0582226122396985	Down	0.232285328879224	0.158673035387994	0.0831013235099879	0.16352512846252	0.178207053745726	0.0277964424943777	0	0	0.051051008163605	0	GeneID:234671,Genbank:NM_145603.2,MGI:MGI:2385905	carboxylesterase 2C		GO:0005615,GO:0005783,GO:0016042,GO:0016787,GO:0043231,GO:0047619,GO:0052689,GO:0001101,GO:0004771,GO:0004806	extracellular space|endoplasmic reticulum|lipid catabolic process|hydrolase activity|intracellular membrane-bounded organelle|acylcarnitine hydrolase activity|carboxylic ester hydrolase activity|response to acid chemical|sterol esterase activity|triglyceride lipase activity	mmu00983	Drug metabolism - other enzymes
Ces2e	108.426636434733	163.097092177426	53.7561806920393	0.329596193128693	-1.60122851555213	5.5737655713365e-11	1.63868707797293e-09	Down	2.19023226341504	3.01008624910113	2.5932348053265	3.01035319109236	3.80645044616145	1.55384489307887	0.783470751427868	0.808434478509772	1.13464138144135	0.644483050912643	GeneID:234673,Genbank:NM_172759.3,MGI:MGI:2443170	carboxylesterase 2E		GO:0005783,GO:0016042,GO:0016787,GO:0043231,GO:0052689,GO:0102209,GO:0004771,GO:0004806,GO:0005615	endoplasmic reticulum|lipid catabolic process|hydrolase activity|intracellular membrane-bounded organelle|carboxylic ester hydrolase activity|trans-permethrin hydrolase activity|sterol esterase activity|triglyceride lipase activity|extracellular space	mmu00983	Drug metabolism - other enzymes
Cfap53	215.178739086033	136.851909743645	293.50556842842	2.14469472131023	1.10077230721405	0.000194853327298511	0.00138094340979676	Up	3.31595723110197	3.27969786234107	2.81746606791562	2.6261780141671	4.2020937330247	5.05925466922125	7.46771523327944	6.57517172549341	5.96681778839744	10.4159319165841	GeneID:74453,Genbank:NM_028948.2,MGI:MGI:1921703	cilia and flagella associated protein 53		GO:0005929,GO:0007275,GO:0007368,GO:0042995,GO:0060271,GO:0003341,GO:0003674,GO:0005575	cilium|multicellular organism development|determination of left/right symmetry|cell projection|cilium assembly|cilium movement|molecular_function|cellular_component
Cfb	6588.75692855539	1777.69925021355	11399.8146068972	6.41267897566352	2.68092718640373	3.1224974250688e-12	1.1545006706725e-10	Up	35.7768656224496	34.6815558627774	34.2368242739764	25.7296476974078	37.9905162766561	238.271868534748	237.877540514801	216.92860476742	313.051534740465	104.723088757156	GeneID:14962,Genbank:NM_001142706.1,MGI:MGI:105975	complement factor B		GO:0005615,GO:0006508,GO:0006956,GO:0006957,GO:0008233,GO:0008236,GO:0008283,GO:0016787,GO:0045087,GO:0097066,GO:0002376,GO:0004252,GO:0005576	extracellular space|proteolysis|complement activation|complement activation, alternative pathway|peptidase activity|serine-type peptidase activity|cell proliferation|hydrolase activity|innate immune response|response to thyroid hormone|immune system process|serine-type endopeptidase activity|extracellular region	mmu04610,mmu05150	Complement and coagulation cascades|Staphylococcus aureus infection
Ch25h	295.738325373858	134.110394124439	457.366256623277	3.41037143026285	1.76992887456217	1.41797124116291e-08	2.68398543965914e-07	Up	5.22351084889529	4.38960215415567	5.52555215622337	5.0397082889921	5.81962407908516	19.9123606232451	17.7637830585763	17.8836895416229	25.83018766711	9.67337008789851	GeneID:12642,Genbank:NM_009890.1,MGI:MGI:1333869	cholesterol 25-hydroxylase		GO:0016020,GO:0005506,GO:0016021,GO:0005783,GO:0016126,GO:0005789,GO:0006629,GO:0006694,GO:0008202,GO:0008203,GO:0016491,GO:0008395,GO:0035754,GO:0000254,GO:0046872,GO:0008610,GO:0001567,GO:0055114,GO:0004497	membrane|iron ion binding|integral component of membrane|endoplasmic reticulum|sterol biosynthetic process|endoplasmic reticulum membrane|lipid metabolic process|steroid biosynthetic process|steroid metabolic process|cholesterol metabolic process|oxidoreductase activity|steroid hydroxylase activity|B cell chemotaxis|C-4 methylsterol oxidase activity|metal ion binding|lipid biosynthetic process|ch…	mmu00120	Primary bile acid biosynthesis
Chek1	60.156325317499	34.9997637359714	85.3128868990266	2.43752750854559	1.28541850038773	6.77615537753001e-06	7.18447971211637e-05	Up	0.584123178315128	0.319209476348582	0.515467234332654	0.452334635407558	0.473741279679272	0.964608227791873	1.2985318982379	1.34778278087492	1.39930852476014	0.852525630278332	GeneID:12649,Genbank:NM_007691.5,MGI:MGI:1202065	checkpoint kinase 1		GO:0004672,GO:0004674,GO:0005515,GO:0005524,GO:0005634,GO:0006915,GO:0006974,GO:0005654,GO:0006975,GO:0006997,GO:0007049,GO:0007093,GO:0042127,GO:0010468,GO:0043231,GO:0010569,GO:0045787,GO:0010767,GO:0045839,GO:0046602,GO:0048096,GO:0072425,GO:0000077,GO:1902742,GO:2000279,GO:2000615,GO:0000086,GO:0000166,GO:0000781,GO:0000785,GO:0000794,GO:0001833,GO:0005657,GO:0005737,GO:0005813,GO:0005856,GO:…	protein kinase activity|protein serine/threonine kinase activity|protein binding|ATP binding|nucleus|apoptotic process|cellular response to DNA damage stimulus|nucleoplasm|DNA damage induced protein phosphorylation|nucleus organization|cell cycle|mitotic cell cycle checkpoint|regulation of cell proliferation|regulation of gene expression|intracellular membrane-bounded organelle|regulation of doub…	mmu04110,mmu04115,mmu04218,mmu05203,mmu05166	Cell cycle|p53 signaling pathway|Cellular senescence|Viral carcinogenesis|HTLV-I infection
Chil1	16420.8459470393	10201.8103330627	22639.8815610158	2.21920235937372	1.15004122659488	0.0251121463055906	0.078555723847315	Up	260.446242861566	260.133999461164	85.0219233066993	448.11828438384	242.261936613705	1007.15056639452	523.513756568578	474.953315779475	754.742666801228	195.508693448612	GeneID:12654,Genbank:XM_006529111.3,MGI:MGI:1340899	chitinase-like 1		GO:0051897,GO:0005737,GO:0070374,GO:0005783,GO:0005975,GO:0006032,GO:0006915,GO:0006954,GO:0072606,GO:0007250,GO:0008061,GO:0010800,GO:0004568,GO:0030324,GO:0005576,GO:0045766,GO:0005615	positive regulation of protein kinase B signaling|cytoplasm|positive regulation of ERK1 and ERK2 cascade|endoplasmic reticulum|carbohydrate metabolic process|chitin catabolic process|apoptotic process|inflammatory response|interleukin-8 secretion|activation of NF-kappaB-inducing kinase activity|chitin binding|positive regulation of peptidyl-threonine phosphorylation|chitinase activity|lung develo…
Chl1	39.3303338808862	11.7774283741252	66.8832393876473	5.67893408161907	2.50562016573826	2.06794233715016e-06	2.46368973343615e-05	Up	0.081397997210965	0.0714890519644022	0.074881467039303	0.0736751293473218	0.0516149810162823	0.306825682559438	0.396275002500227	0.672862315772723	0.511765195044303	0.178610715653565	GeneID:12661,Genbank:XM_006505473.2,MGI:MGI:1098266	cell adhesion molecule L1-like		GO:0031175,GO:0005576,GO:0035640,GO:0005578,GO:0043524,GO:0005886,GO:0007155,GO:0007156,GO:0007275,GO:0007399,GO:0045177,GO:0007411,GO:0050890,GO:0008344,GO:0016020,GO:0016021,GO:0001764,GO:0030154,GO:0002020,GO:0030425,GO:0005515	neuron projection development|extracellular region|exploration behavior|proteinaceous extracellular matrix|negative regulation of neuron apoptotic process|plasma membrane|cell adhesion|homophilic cell adhesion via plasma membrane adhesion molecules|multicellular organism development|nervous system development|apical part of cell|axon guidance|cognition|adult locomotory behavior|membrane|integral …
Chodl	6.34507614345894	2.41077653489326	10.2793757520246	4.26392724636328	2.09218282219504	0.0183644823288734	0.0616251443097761	Up	0.0524712874546579	0.0179214470653795	0.075087539188018	0.0554084112609502	0.0172523414358976	0.226043309448603	0.0769094598547329	0.26484101643167	0.311363734000935	0.0741112752044614	GeneID:246048,Genbank:XM_006523030.3,MGI:MGI:2179069	chondrolectin		GO:0007399,GO:0010975,GO:0016020,GO:0016021,GO:0030246,GO:0048471,GO:0005515,GO:0005540,GO:0005737	nervous system development|regulation of neuron projection development|membrane|integral component of membrane|carbohydrate binding|perinuclear region of cytoplasm|protein binding|hyaluronic acid binding|cytoplasm
Chrm1	18.8564992551444	27.9283047630643	9.78469374722442	0.350350435883414	-1.51312940374662	0.00225164376174558	0.0110140756105282	Down	0.18591853473799	0.231913212294694	0.208215716775423	0.290220273037085	0.247174762031603	0.0609400543716167	0.133292408464453	0.0611997483916427	0.0399723712568767	0.119879995161811	GeneID:12669,Genbank:NM_001112697.1,MGI:MGI:88396	cholinergic receptor, muscarinic 1, CNS		GO:0045211,GO:0016907,GO:0005886,GO:0046541,GO:0005887,GO:0050890,GO:0030054,GO:0007165,GO:0090316,GO:0007186,GO:0007197,GO:0007207,GO:0007213,GO:0030425,GO:0007271,GO:0032279,GO:0007274,GO:0040012,GO:0008144,GO:0043270,GO:0014069,GO:0003056,GO:0043679,GO:0016020,GO:0004871,GO:0045202,GO:0016021,GO:0004930	postsynaptic membrane|G-protein coupled acetylcholine receptor activity|plasma membrane|saliva secretion|integral component of plasma membrane|cognition|cell junction|signal transduction|positive regulation of intracellular protein transport|G-protein coupled receptor signaling pathway|adenylate cyclase-inhibiting G-protein coupled acetylcholine receptor signaling pathway|phospholipase C-activati…	mmu04020,mmu04024,mmu04151,mmu04080,mmu04810,mmu04725	Calcium signaling pathway|cAMP signaling pathway|PI3K-Akt signaling pathway|Neuroactive ligand-receptor interaction|Regulation of actin cytoskeleton|Cholinergic synapse
Chrna3	2.08000829222181	0.201386018416003	3.95863056602761	19.6569285055841	4.29696600578534	0.0361713990301106	0.105294215948747	Up	0	0.016681923349042	0	0	0	0.0175340991719258	0.0536925551867696	0.0704352806154215	0.11271107950306	0.0862317791464014	GeneID:110834,Genbank:NM_145129.2,MGI:MGI:87887	cholinergic receptor, nicotinic, alpha polypeptide 3		GO:0005892,GO:0006811,GO:0006937,GO:0006940,GO:0007165,GO:0007171,GO:0022848,GO:0007268,GO:0007271,GO:0022850,GO:0030054,GO:0030425,GO:0034220,GO:0045211,GO:0035094,GO:0046982,GO:0035095,GO:0048814,GO:0050877,GO:0051291,GO:0060079,GO:0060084,GO:0004888,GO:0005216,GO:0095500,GO:0005230,GO:1905144,GO:0005515,GO:0005886,GO:0005887,GO:0007274,GO:0007399,GO:0007626,GO:0008144,GO:0014056,GO:0014069,GO:…	acetylcholine-gated channel complex|ion transport|regulation of muscle contraction|regulation of smooth muscle contraction|signal transduction|activation of transmembrane receptor protein tyrosine kinase activity|acetylcholine-gated cation-selective channel activity|chemical synaptic transmission|synaptic transmission, cholinergic|serotonin-gated cation-selective channel activity|cell junction|de…	mmu04080,mmu04725	Neuroactive ligand-receptor interaction|Cholinergic synapse
Chst15	869.540320302147	1174.63316107907	564.447479525223	0.480530856975548	-1.05729901919271	5.66609348774694e-18	4.3395610123803e-16	Down	11.146130512553	11.5864577094849	9.8806069303152	10.8121278190287	10.9412484268469	6.16171660868569	4.78865319298219	5.27483545661301	5.95144194269054	4.55734267321489	GeneID:77590,Genbank:XM_017312386.1,MGI:MGI:1924840	carbohydrate (N-acetylgalactosamine 4-sulfate 6-O) sulfotransferase 15		GO:0016740,GO:0019319,GO:0050656,GO:0050659,GO:0005794,GO:0016020,GO:0016021	transferase activity|hexose biosynthetic process|3'-phosphoadenosine 5'-phosphosulfate binding|N-acetylgalactosamine 4-sulfate 6-O-sulfotransferase activity|Golgi apparatus|membrane|integral component of membrane	mmu00532	Glycosaminoglycan biosynthesis - chondroitin sulfate / dermatan sulfate
Chst3	748.977657979467	1036.94826680587	461.007049153061	0.444580567720228	-1.16948320425153	4.6898332942767e-11	1.40834071314787e-09	Down	4.99387897370986	5.27714246299585	5.7940694880296	5.05004798158047	3.47443776073819	2.84764585651681	2.06752514509503	2.36740131880921	1.69178894920034	2.17253546962645	GeneID:53374,Genbank:NM_016803.3,MGI:MGI:1858224	carbohydrate (chondroitin 6/keratan) sulfotransferase 3		GO:0043029,GO:0005975,GO:0050698,GO:0006790,GO:0008146,GO:0008459,GO:0016020,GO:0051272,GO:0016021,GO:0016740,GO:0030206,GO:0000139,GO:0001517,GO:0005794	T cell homeostasis|carbohydrate metabolic process|proteoglycan sulfotransferase activity|sulfur compound metabolic process|sulfotransferase activity|chondroitin 6-sulfotransferase activity|membrane|positive regulation of cellular component movement|integral component of membrane|transferase activity|chondroitin sulfate biosynthetic process|Golgi membrane|N-acetylglucosamine 6-O-sulfotransferase a…	mmu00532	Glycosaminoglycan biosynthesis - chondroitin sulfate / dermatan sulfate
Chst4	330.730629137974	216.79523764554	444.666020630409	2.05108758596182	1.03638909939203	0.0024806372468983	0.0119526977891785	Up	4.93637646054014	5.89259789429152	7.41726376182999	3.57069554374996	5.79432449509161	11.6695132827246	15.8456634808085	15.5366723243521	5.63878210801256	9.22947104221327	GeneID:26887,Genbank:NM_011998.4,MGI:MGI:1349479	carbohydrate (chondroitin 6/keratan) sulfotransferase 4		GO:0050901,GO:0005794,GO:0005802,GO:0005975,GO:0006044,GO:0006477,GO:0006790,GO:0006954,GO:0008146,GO:0016020,GO:0016021,GO:0000139,GO:0016740,GO:0001517,GO:0018146	leukocyte tethering or rolling|Golgi apparatus|trans-Golgi network|carbohydrate metabolic process|N-acetylglucosamine metabolic process|protein sulfation|sulfur compound metabolic process|inflammatory response|sulfotransferase activity|membrane|integral component of membrane|Golgi membrane|transferase activity|N-acetylglucosamine 6-O-sulfotransferase activity|keratan sulfate biosynthetic process	mmu00533	Glycosaminoglycan biosynthesis - keratan sulfate
Ckmt1	602.900973119111	399.049131223574	806.752815014648	2.02168793737494	1.01556032367685	4.02384426309603e-08	6.9129720290023e-07	Up	13.8586541004005	10.7411571946107	12.140762957524	10.8819925323981	13.3194908495599	19.0396727159072	26.4332483162113	29.7221295724956	21.0864152531326	29.5181173376859	GeneID:12716,Genbank:XM_006498655.1,MGI:MGI:99441	creatine kinase, mitochondrial 1, ubiquitous		GO:0043066,GO:0005515,GO:0043204,GO:0005524,GO:0043209,GO:0005739,GO:0005743,GO:0016020,GO:0044289,GO:0016301,GO:0016310,GO:0016740,GO:0016772,GO:0000166,GO:0032091,GO:0003824,GO:0042803,GO:0004111	negative regulation of apoptotic process|protein binding|perikaryon|ATP binding|myelin sheath|mitochondrion|mitochondrial inner membrane|membrane|contact site|kinase activity|phosphorylation|transferase activity|transferase activity, transferring phosphorus-containing groups|nucleotide binding|negative regulation of protein binding|catalytic activity|protein homodimerization activity|creatine kin…	mmu00330	Arginine and proline metabolism
Clca3b	15.6976273706153	2.58035808945008	28.8148966517806	11.1670146750529	3.48117165052615	0.000191627808829082	0.00136179013619357	Up	0.0615180611537368	0	0	0.0974423784244297	0.0455104868912471	0.132508146918147	0.980595613147845	0.332682064975743	0.395467731116129	0.505042784906265	GeneID:229927,Genbank:NM_139148.2,MGI:MGI:2181989	chloride channel accessory 3B		GO:0005229,GO:0005887,GO:1902476	intracellular calcium activated chloride channel activity|integral component of plasma membrane|chloride transmembrane transport	mmu04924,mmu04972	Renin secretion|Pancreatic secretion
Cldn2	71.1828385731518	25.7342245527449	116.631452593559	4.53215337242863	2.18019668417215	3.75112455352582e-08	6.48723893374465e-07	Up	0.636723206868082	0.254600594350925	0.383355830608588	0.327982593230671	0.459553053336783	1.53873770240715	3.07297220247309	1.36053145161262	1.99666511769995	1.61219187140334	GeneID:12738,Genbank:NM_016675.4,MGI:MGI:1276110	claudin 2		GO:0005923,GO:0016020,GO:0016021,GO:0016338,GO:0030054,GO:0042802,GO:0005198,GO:0005515,GO:0005886	bicellular tight junction|membrane|integral component of membrane|calcium-independent cell-cell adhesion via plasma membrane cell-adhesion molecules|cell junction|identical protein binding|structural molecule activity|protein binding|plasma membrane	mmu04514,mmu04530,mmu04670,mmu05160	Cell adhesion molecules (CAMs)|Tight junction|Leukocyte transendothelial migration|Hepatitis C
Cldn22	47.8908077293556	19.3436244565011	76.4379910022101	3.95158576274573	1.98243171985909	0.000330111806545877	0.0021651828089228	Up	1.58569919904474	0.733769670690959	0.494093382237453	0.972267111884803	1.31183749538029	2.14849162660266	6.46660386738845	3.09816030087269	2.83297143893808	6.01458851839789	GeneID:75677,Genbank:NM_029383.1,MGI:MGI:1922927	claudin 22		GO:0005886,GO:0005923,GO:0008150,GO:0016020,GO:0016021,GO:0030054,GO:0003674,GO:0005198,GO:0005575	plasma membrane|bicellular tight junction|biological_process|membrane|integral component of membrane|cell junction|molecular_function|structural molecule activity|cellular_component	mmu04514,mmu04530,mmu04670,mmu05160	Cell adhesion molecules (CAMs)|Tight junction|Leukocyte transendothelial migration|Hepatitis C
Cldn4	233.378782298207	120.472065942179	346.285498654236	2.87440491657575	1.52326330813758	2.15570760679611e-13	9.44573035016336e-12	Up	3.36719718831546	2.93264898186751	3.34285622000167	3.55567884184508	4.23473573553289	7.97813124308828	13.3565564724624	8.37631750219389	10.7674802979948	10.7899084103244	GeneID:12740,Genbank:NM_009903.2,MGI:MGI:1313314	claudin 4		GO:0016328,GO:0005886,GO:0030054,GO:0034707,GO:0005887,GO:0005923,GO:0006811,GO:0006821,GO:0061436,GO:0009925,GO:0070293,GO:0016020,GO:0016021,GO:0016324,GO:0005198,GO:0016327,GO:0005254,GO:0005515	lateral plasma membrane|plasma membrane|cell junction|chloride channel complex|integral component of plasma membrane|bicellular tight junction|ion transport|chloride transport|establishment of skin barrier|basal plasma membrane|renal absorption|membrane|integral component of membrane|apical plasma membrane|structural molecule activity|apicolateral plasma membrane|chloride channel activity|protein…	mmu04514,mmu04530,mmu04670,mmu05160	Cell adhesion molecules (CAMs)|Tight junction|Leukocyte transendothelial migration|Hepatitis C
Clec12a	554.757725513496	293.550412683401	815.965038343592	2.77964193912963	1.47489905348408	4.77037028422723e-15	2.52041476930127e-13	Up	9.34514543701384	4.37928823931978	7.48671984670775	5.70581146554618	6.6404081848706	18.8412907029617	21.5931766572918	16.2629801769133	23.6533373190083	15.1540934401691	GeneID:232413,Genbank:XM_011241323.2,MGI:MGI:3040968	C-type lectin domain family 12, member a		GO:0016021,GO:0019903,GO:0030246,GO:0050776,GO:0005886,GO:0009986,GO:0016020	integral component of membrane|protein phosphatase binding|carbohydrate binding|regulation of immune response|plasma membrane|cell surface|membrane
Clec14a	7219.22114398949	10295.8984654124	4142.54382256662	0.402348938898622	-1.31348086696038	2.00227478634268e-21	2.2254551710643e-19	Down	106.78614475056	116.48799637295	118.625445793781	130.270155405843	122.425716373657	69.6219742632862	35.6987356033023	40.9989197250979	60.942745531917	37.2833840490669	GeneID:66864,Genbank:NM_025809.5,MGI:MGI:1914114	C-type lectin domain family 14, member a		GO:0016021,GO:0030246,GO:1990430,GO:0002042,GO:0009897,GO:0016020	integral component of membrane|carbohydrate binding|extracellular matrix protein binding|cell migration involved in sprouting angiogenesis|external side of plasma membrane|membrane
Clec1a	1663.88930434779	2533.77281496813	794.005793727451	0.313368976506853	-1.67406573465291	4.02775130694132e-21	4.37011016803134e-19	Down	38.1646248513957	37.4790597311523	37.5042613248432	41.0073786039181	49.0782973868376	18.4819975093202	8.58591275232939	10.2479615398894	18.9877570112547	8.88333507599756	GeneID:243653,Genbank:NM_175526.3,MGI:MGI:2444151	C-type lectin domain family 1, member a		GO:0016021,GO:0030246,GO:0005575,GO:0008150,GO:0016020	integral component of membrane|carbohydrate binding|cellular_component|biological_process|membrane
Clec4a2	194.582595173512	118.71616842307	270.449021923953	2.2781144768769	1.18784024532212	7.15328953344071e-07	9.49673427644262e-06	Up	2.40396093611587	1.74090962751207	2.32790056615252	1.87049184150813	2.72781413181145	4.82766795060547	5.92122185742243	3.94897040838217	7.22191190495022	3.94427161980004	GeneID:26888,Genbank:NM_001170332.1,MGI:MGI:1349412	C-type lectin domain family 4, member a2		GO:0016021,GO:0030246,GO:0045087,GO:0002250,GO:0002376,GO:0016020	integral component of membrane|carbohydrate binding|innate immune response|adaptive immune response|immune system process|membrane
Clec4a3	463.172240698674	299.330278166891	627.014203230457	2.09472361790566	1.06675990436343	4.0115474442483e-06	4.47232335252342e-05	Up	15.4445486673682	7.99091722578034	15.3452113122027	10.1729843075105	10.1436373782462	21.3683584206967	29.8801491834908	21.0045950623828	34.2544587934457	20.3292521548352	GeneID:73149,Genbank:NM_001204241.1,MGI:MGI:1920399	C-type lectin domain family 4, member a3		GO:0003674,GO:0005575,GO:0008150	molecular_function|cellular_component|biological_process
Clec4d	179.118213557248	118.949893720616	239.286533393879	2.01165823616375	1.00838522419275	8.0924070661229e-06	8.41942899550731e-05	Up	3.42516540338377	2.96363858012606	7.43391929422931	5.18421168864524	4.39210263236231	11.8453208123683	9.74797181004231	9.54956895134263	10.1624368421488	6.77286080450113	GeneID:17474,Genbank:NM_010819.4,MGI:MGI:1298389	C-type lectin domain family 4, member d		GO:0005886,GO:0016020,GO:0016021,GO:0030246,GO:0034987,GO:0038094,GO:0042742,GO:0045087,GO:0002250,GO:0002292,GO:0002376	plasma membrane|membrane|integral component of membrane|carbohydrate binding|immunoglobulin receptor binding|Fc-gamma receptor signaling pathway|defense response to bacterium|innate immune response|adaptive immune response|T cell differentiation involved in immune response|immune system process	mmu04625	C-type lectin receptor signaling pathway
Clec4e	194.124104783185	119.238724515162	269.009485051207	2.25605805618123	1.17380419375048	4.62128585958096e-11	1.39004618231752e-09	Up	1.49168186374045	0.783816147729059	2.32619803105107	1.70981076103468	1.54683160886684	3.52885177293844	3.95238061327444	3.88862622518011	3.84578714331771	2.90370596534381	GeneID:56619,Genbank:NM_019948.2,MGI:MGI:1861232	C-type lectin domain family 4, member e		GO:0006955,GO:0016020,GO:0016021,GO:0030246,GO:0038023,GO:0038094,GO:0042742,GO:0045087,GO:0050715,GO:0002292,GO:0002376,GO:0005515	immune response|membrane|integral component of membrane|carbohydrate binding|signaling receptor activity|Fc-gamma receptor signaling pathway|defense response to bacterium|innate immune response|positive regulation of cytokine secretion|T cell differentiation involved in immune response|immune system process|protein binding	mmu04625,mmu05152	C-type lectin receptor signaling pathway|Tuberculosis
Clec4g	12.7507783153266	19.3595719815901	6.14198464906299	0.317258287265012	-1.65627024495816	0.00768112226604261	0.0304770345375326	Down	0.905735146525017	0.801502255677817	0.486047417128593	1.2607544654607	0.64974972053965	0.3547141163655	0.181033036273448	0.178112859402398	0.447884755832114	0.174446540096655	GeneID:75863,Genbank:NM_029465.3,MGI:MGI:1923113	C-type lectin domain family 4, member g		GO:0005886,GO:0016020,GO:0016021,GO:0030246,GO:0030247,GO:0042130,GO:0002710,GO:0005515	plasma membrane|membrane|integral component of membrane|carbohydrate binding|polysaccharide binding|negative regulation of T cell proliferation|negative regulation of T cell mediated immunity|protein binding
Clec7a	1567.16564837788	932.497969509213	2201.83332724654	2.3612205058263	1.23953277591957	0.000253225276859793	0.00172682018204276	Up	22.7425586587115	19.7067124104739	26.3177447082362	22.3377562763898	22.9943857708646	52.2049342645807	55.9200198887692	49.2468764243197	89.7113127949638	29.9447575334758	GeneID:56644,Genbank:NM_001309637.1,MGI:MGI:1861431	C-type lectin domain family 7, member a				mmu04145,mmu04625,mmu05152	Phagosome|C-type lectin receptor signaling pathway|Tuberculosis
Clic5	15554.1745518601	21621.8561015135	9486.49300220657	0.438745543290454	-1.1885436240694	1.50010336690587e-29	4.02115943705296e-27	Down	159.958452172901	171.629175090415	153.832635961095	169.710343719362	170.56400645647	86.0886042858953	56.5944570458496	74.7309268872154	96.5840138855099	57.0863400743906	GeneID:224796,Genbank:XM_006524135.3,MGI:MGI:1917912	chloride intracellular channel 5		GO:1902476,GO:0016020,GO:0005254,GO:0016021,GO:0032420,GO:0005634,GO:0005737,GO:0005794,GO:0005856,GO:0006811,GO:0032421,GO:0006821,GO:0034707,GO:0007605,GO:0034765,GO:0050885,GO:0002021,GO:0060088,GO:0008104,GO:0002024,GO:0015629,GO:0005244	chloride transmembrane transport|membrane|chloride channel activity|integral component of membrane|stereocilium|nucleus|cytoplasm|Golgi apparatus|cytoskeleton|ion transport|stereocilium bundle|chloride transport|chloride channel complex|sensory perception of sound|regulation of ion transmembrane transport|neuromuscular process controlling balance|response to dietary excess|auditory receptor cell …
Cmpk2	1358.53258538947	828.311751834007	1888.75341894493	2.28024462379405	1.18918860447925	8.35636868665585e-05	0.000661397691794889	Up	13.6956970868363	11.239630252089	14.425336988217	13.6541858466977	15.1133919249113	32.6424720125964	46.2365130030069	29.7120762062292	35.3999280738112	15.6902737653649	GeneID:22169,Genbank:NM_020557.4,MGI:MGI:99830	cytidine monophosphate (UMP-CMP) kinase 2, mitochondrial		GO:0009041,GO:0004798,GO:0009142,GO:0016301,GO:0005524,GO:0005737,GO:0005739,GO:0006165,GO:0006221,GO:0016310,GO:0006227,GO:0016740,GO:0033862,GO:0006233,GO:0071222,GO:0000166,GO:0006235,GO:0004127,GO:0004550	uridylate kinase activity|thymidylate kinase activity|nucleoside triphosphate biosynthetic process|kinase activity|ATP binding|cytoplasm|mitochondrion|nucleoside diphosphate phosphorylation|pyrimidine nucleotide biosynthetic process|phosphorylation|dUDP biosynthetic process|transferase activity|UMP kinase activity|dTDP biosynthetic process|cellular response to lipopolysaccharide|nucleotide bindin…	mmu00240	Pyrimidine metabolism
Cngb3	11.8756243195951	3.40609651309845	20.3451521260918	5.97315785029951	2.57849384781929	9.6613637346195e-05	0.000751631831645942	Up	0.010799634142643	0.0442630812396415	0.0695452877292592	0.0228083052301872	0.0426104983467751	0.116310517659142	0.308675169644245	0.303696044786055	0.363147464613239	0.0800812626983637	GeneID:30952,Genbank:NM_013927.2,MGI:MGI:1353562	cyclic nucleotide gated channel beta 3		GO:0016021,GO:0005222,GO:0030553,GO:0005223,GO:0005249,GO:0005515,GO:0005886,GO:0005887,GO:0042391,GO:0006811,GO:0050896,GO:0006812,GO:0071805,GO:0007601,GO:0000166,GO:0098655,GO:0009187,GO:0001750,GO:1902495,GO:0016020,GO:0005221	integral component of membrane|intracellular cAMP activated cation channel activity|cGMP binding|intracellular cGMP activated cation channel activity|voltage-gated potassium channel activity|protein binding|plasma membrane|integral component of plasma membrane|regulation of membrane potential|ion transport|response to stimulus|cation transport|potassium ion transmembrane transport|visual percepti…	mmu04024	cAMP signaling pathway
Cnpy1	5.9179771271443	2.39582591584707	9.44012833844154	3.94023967935245	1.97828338950302	0.0364608355358665	0.10593052440991	Up	0.0529494168639036	0.0271271265915429	0.0568288144804916	0.0139783260900445	0.0130571613002224	0.128307973294797	0.130967339116075	0.0572687793183966	0.0523668243073688	0.28044972275367	GeneID:269637,Genbank:NM_001310512.1,MGI:MGI:2442451	canopy FGF signaling regulator 1		GO:0009888,GO:0003674,GO:0005783,GO:0007167	tissue development|molecular_function|endoplasmic reticulum|enzyme linked receptor protein signaling pathway
Cnr2	280.373881243835	395.260363711277	165.487398776392	0.418679467939959	-1.25608192490446	5.7678331855976e-15	3.01249465063247e-13	Down	4.71283384194432	4.07219326812559	5.34752002987759	5.63276261999	4.13986978242731	2.14642116471457	1.66251315274985	2.04144975785542	2.49281237118917	1.88765877951027	GeneID:12802,Genbank:NM_009924.4,MGI:MGI:104650	cannabinoid receptor 2 (macrophage)		GO:0042995,GO:0005886,GO:0043005,GO:0006954,GO:0043025,GO:0007165,GO:0007186,GO:0016020,GO:0016021,GO:0019233,GO:0045759,GO:0030425,GO:0050728,GO:0030595,GO:0051001,GO:0031234,GO:0032229,GO:0004871,GO:0032496,GO:0004930,GO:0033004,GO:0004949	cell projection|plasma membrane|neuron projection|inflammatory response|neuronal cell body|signal transduction|G-protein coupled receptor signaling pathway|membrane|integral component of membrane|sensory perception of pain|negative regulation of action potential|dendrite|negative regulation of inflammatory response|leukocyte chemotaxis|negative regulation of nitric-oxide synthase activity|extrins…	mmu04080	Neuroactive ligand-receptor interaction
Cntfr	59.8801844221409	80.461741506924	39.2986273373578	0.488413829993675	-1.03382404243101	0.000276403401892585	0.00186258085386249	Down	0.455683430814956	0.657364173141417	0.366802186200336	0.506516514262837	0.496794192281717	0.161435706703786	0.290015778039481	0.278852694533147	0.219404951948418	0.292167097372965	GeneID:12804,Genbank:NM_016673.2,MGI:MGI:99605	ciliary neurotrophic factor receptor		GO:0060538,GO:0004897,GO:0070110,GO:0070120,GO:0005102,GO:0005515,GO:0005886,GO:0007548,GO:0008284,GO:0097059,GO:0016020,GO:0016324,GO:0019955,GO:0001967,GO:0031225,GO:0003360,GO:0043524,GO:0004896	skeletal muscle organ development|ciliary neurotrophic factor receptor activity|ciliary neurotrophic factor receptor complex|ciliary neurotrophic factor-mediated signaling pathway|signaling receptor binding|protein binding|plasma membrane|sex differentiation|positive regulation of cell proliferation|CNTFR-CLCF1 complex|membrane|apical plasma membrane|cytokine binding|suckling behavior|anchored co…	mmu04630,mmu04060	Jak-STAT signaling pathway|Cytokine-cytokine receptor interaction
Col12a1	855.495896892767	1172.15006192038	538.841731865158	0.459703709764221	-1.12122378627702	1.03249087888972e-19	9.51131298532157e-18	Down	4.45234037238413	5.41408537824286	4.4276283125754	4.71435138664005	5.37121298757971	2.43885315588373	1.72616279218221	2.42305110066467	2.88633143210163	2.00116329082774	GeneID:12816,Genbank:NM_001290308.1,MGI:MGI:88448	collagen, type XII, alpha 1		GO:0005595,GO:0005615,GO:0007155,GO:0031012,GO:0005576,GO:0005578,GO:0005581	collagen type XII trimer|extracellular space|cell adhesion|extracellular matrix|extracellular region|proteinaceous extracellular matrix|collagen trimer	mmu04974	Protein digestion and absorption
Col25a1	13.8468410719872	5.77372349453149	21.9199586494428	3.79650301407819	1.92467115353889	0.00114067670632104	0.00622709044708594	Up	0.0311586453876477	0.0383117881743288	0.0334415180199118	0.0394833316670137	0.0430282995316926	0.154364114403757	0.246621178842919	0.0808810079771889	0.191058038273769	0.0528107554894887	GeneID:77018,Genbank:XM_006502286.3,MGI:MGI:1924268	collagen, type XXV, alpha 1		GO:0005615,GO:0005887,GO:0008201,GO:0016020,GO:0016021,GO:0060385,GO:0001540,GO:0005576,GO:0005581	extracellular space|integral component of plasma membrane|heparin binding|membrane|integral component of membrane|axonogenesis involved in innervation|amyloid-beta binding|extracellular region|collagen trimer
Col4a3	4509.30270901303	6221.80581762973	2796.79960039634	0.449515732630469	-1.15355648528611	2.40103177978484e-10	6.29726723480835e-09	Down	35.3414508561603	45.8040524171972	30.4701313494269	37.4195032025978	40.1966128730009	19.7689564696104	12.4526188875597	19.0802805821866	23.5159006253541	12.4562661385052	GeneID:12828,Genbank:NM_007734.2,MGI:MGI:104688	collagen, type IV, alpha 3		GO:0032836,GO:0005578,GO:0038063,GO:0005581,GO:0043231,GO:0005587,GO:0005604,GO:0005783,GO:0072577,GO:0006919,GO:0007155,GO:0007166,GO:0008283,GO:0005178,GO:0016525,GO:0005201,GO:0005576	glomerular basement membrane development|proteinaceous extracellular matrix|collagen-activated tyrosine kinase receptor signaling pathway|collagen trimer|intracellular membrane-bounded organelle|collagen type IV trimer|basement membrane|endoplasmic reticulum|endothelial cell apoptotic process|activation of cysteine-type endopeptidase activity involved in apoptotic process|cell adhesion|cell surfa…	mmu04151,mmu04512,mmu04510,mmu04926,mmu04974,mmu05200,mmu05222,mmu04933,mmu05165,mmu05146	PI3K-Akt signaling pathway|ECM-receptor interaction|Focal adhesion|Relaxin signaling pathway|Protein digestion and absorption|Pathways in cancer|Small cell lung cancer|AGE-RAGE signaling pathway in diabetic complications|Human papillomavirus infection|Amoebiasis
Coro2b	985.561784850604	1362.86111099411	608.262458707103	0.446312873557175	-1.16387267425046	4.77444404974652e-22	5.72556356176182e-20	Down	17.9228143893892	19.6407321704649	17.5332792430881	19.3137176286864	17.678840848254	10.1102212653867	6.63001984959683	8.06875825135095	9.71213177870605	7.49989669871451	GeneID:235431,Genbank:XM_006511094.3,MGI:MGI:2444283	coronin, actin binding protein, 2B		GO:0015629,GO:0016020,GO:0030036,GO:0051015,GO:0003779,GO:0005737,GO:0005856	actin cytoskeleton|membrane|actin cytoskeleton organization|actin filament binding|actin binding|cytoplasm|cytoskeleton
Cped1	2248.54300274234	3244.4967959563	1252.58920952837	0.386065787178309	-1.37308138535036	7.00894264075329e-36	4.2586335485217e-33	Down	24.4339721935222	27.450749613579	25.6001657624261	25.4005791794944	26.7546570182933	10.5443827618061	8.49615308729667	10.0778775879356	9.64458541633905	12.2600291656471	GeneID:214642,Genbank:XM_011241054.2,MGI:MGI:2444814	cadherin-like and PC-esterase domain containing 1		GO:0003674,GO:0005783,GO:0008150	molecular_function|endoplasmic reticulum|biological_process
Cpn2	23.6130874723325	15.6863995908744	31.5397753537905	2.01064464608811	1.00765812757701	0.0242588656730787	0.076430137790947	Up	0.185286070362396	0.156348778706712	0.152070374783193	0.17263906916997	0.215016319631958	0.269980023455574	0.407372839931516	0.35364852308997	0.291039991878044	0.484916507760638	GeneID:71756,Genbank:XM_006522585.1,MGI:MGI:1919006	carboxypeptidase N, polypeptide 2		GO:0003674,GO:0005576,GO:0008150	molecular_function|extracellular region|biological_process
Cpt1a	2956.42808129664	4308.63933676985	1604.21682582343	0.372325623111006	-1.42536319031986	2.19974874284004e-39	2.11036947813096e-36	Down	48.7878540183384	41.9710611819799	48.4660791342195	48.0219455427687	41.2764467271144	15.8716899526807	15.6806044862167	18.2084282609997	19.6401303221	17.5830574387774	GeneID:12894,Genbank:XM_011248602.2,MGI:MGI:1098296	carnitine palmitoyltransferase 1a, liver		GO:0032000,GO:0005739,GO:0042755,GO:0005741,GO:0042802,GO:0005743,GO:0006006,GO:0006629,GO:0006631,GO:0006641,GO:0043231,GO:0009437,GO:0046320,GO:0016020,GO:0050796,GO:0016021,GO:0051260,GO:0016740,GO:0001676,GO:1990698,GO:0016746,GO:0004095,GO:0031307	positive regulation of fatty acid beta-oxidation|mitochondrion|eating behavior|mitochondrial outer membrane|identical protein binding|mitochondrial inner membrane|glucose metabolic process|lipid metabolic process|fatty acid metabolic process|triglyceride metabolic process|intracellular membrane-bounded organelle|carnitine metabolic process|regulation of fatty acid oxidation|membrane|regulation of…	mmu00071,mmu04152,mmu04922,mmu04920,mmu03320,mmu04714,mmu04931	Fatty acid degradation|AMPK signaling pathway|Glucagon signaling pathway|Adipocytokine signaling pathway|PPAR signaling pathway|Thermogenesis|Insulin resistance
Crabp2	5.26556802498869	1.77468260782764	8.75645344214974	4.93409548475171	2.30278563498235	0.0246904970117079	0.0774893904148436	Up	0.11298817231903	0.115772548042351	0	0.119312778915246	0.167175188513848	0.547589917139241	0.372626332996181	1.09984690680981	0.167617476803836	0.418913983093218	GeneID:12904,Genbank:NM_007759.2,MGI:MGI:88491	cellular retinoic acid binding protein II		GO:0005737,GO:0005783,GO:0005829,GO:0008289,GO:0016918,GO:0019841,GO:0030332,GO:0035115,GO:0042573,GO:0048385,GO:0001972,GO:0048672,GO:0005634,GO:0005654	cytoplasm|endoplasmic reticulum|cytosol|lipid binding|retinal binding|retinol binding|cyclin binding|embryonic forelimb morphogenesis|retinoic acid metabolic process|regulation of retinoic acid receptor signaling pathway|retinoic acid binding|positive regulation of collateral sprouting|nucleus|nucleoplasm
Crb2	166.789599130078	101.473678171297	232.105520088859	2.28734706646824	1.19367528708033	0.00027397394807258	0.00184825948388859	Up	0.774000897948157	0.842130822624448	1.37880554392461	0.46343240397871	0.724110986029848	2.29451518951942	2.32452867805998	2.56320253705675	1.16006445810565	1.42850006341311	GeneID:241324,Genbank:NM_001163566.1,MGI:MGI:2679260	crumbs family member 2		GO:0016324,GO:0005509,GO:0019828,GO:0005515,GO:0019899,GO:0005886,GO:0007157,GO:0007275,GO:0007369,GO:0030513,GO:0010470,GO:0032991,GO:0010718,GO:0045197,GO:0010951,GO:0045199,GO:0014028,GO:0001707,GO:0055111,GO:0016020,GO:0001756,GO:0072358,GO:0016021,GO:0005044	apical plasma membrane|calcium ion binding|aspartic-type endopeptidase inhibitor activity|protein binding|enzyme binding|plasma membrane|heterophilic cell-cell adhesion via plasma membrane cell adhesion molecules|multicellular organism development|gastrulation|positive regulation of BMP signaling pathway|regulation of gastrulation|protein-containing complex|positive regulation of epithelial to me…	mmu04390	Hippo signaling pathway
Crispld1	45.3033499808851	62.4886513792213	28.1180485825489	0.449970482030577	-1.15209773083365	0.000388318838750345	0.00247838788261249	Down	0.647820791417809	0.720680950682274	0.605890428721954	0.439767705321029	0.565973517720707	0.289044550364725	0.21364633216927	0.220209610027446	0.311193713760308	0.333318630262949	GeneID:83691,Genbank:XM_006495592.3,MGI:MGI:1934666	cysteine-rich secretory protein LCCL domain containing 1		GO:0060325,GO:0003674,GO:0005576,GO:0005615	face morphogenesis|molecular_function|extracellular region|extracellular space
Crocc2	671.312359650361	440.809441079789	901.815278220932	2.04581661411761	1.03267682848467	0.0257949968849635	0.0803883062436511	Up	3.01900953373164	2.16538504320755	2.28036759759408	1.86467988557885	3.61844571150295	3.01830875232474	4.28315726701862	3.30841244094144	9.76860984016981	6.73405468164957	GeneID:381284,Genbank:XM_006529983.2,MGI:MGI:3045962	ciliary rootlet coiled-coil, rootletin family member 2		GO:0003674,GO:0005575,GO:0008150	molecular_function|cellular_component|biological_process
Csf3	12.9002079043859	2.02917360980783	23.7712421989639	11.7147404658072	3.55025308725824	3.41359343577733e-06	3.8623824424177e-05	Up	0.0371535824213105	0	0.0398756807489164	0.117699854976677	0	0.720249799671636	0.571805114572145	0.401843955721522	0.569544221511026	0.0787144599997696	GeneID:12985,Genbank:XM_006532128.3,MGI:MGI:1339751	colony stimulating factor 3 (granulocyte)		GO:0051897,GO:0030225,GO:0005130,GO:0061515,GO:0030838,GO:0071345,GO:0030851,GO:0005576,GO:1901215,GO:0005615,GO:0006955,GO:0008083,GO:0032092,GO:2000251,GO:0033138,GO:0008284,GO:0045639,GO:0014068,GO:0005125,GO:0045944,GO:0019899,GO:0050731,GO:0030223	positive regulation of protein kinase B signaling|macrophage differentiation|granulocyte colony-stimulating factor receptor binding|myeloid cell development|positive regulation of actin filament polymerization|cellular response to cytokine stimulus|granulocyte differentiation|extracellular region|negative regulation of neuron death|extracellular space|immune response|growth factor activity|positi…	mmu04630,mmu04151,mmu04060,mmu04640,mmu04657,mmu05144	Jak-STAT signaling pathway|PI3K-Akt signaling pathway|Cytokine-cytokine receptor interaction|Hematopoietic cell lineage|IL-17 signaling pathway|Malaria
Csgalnact1	440.236515617475	599.514146151556	280.958885083394	0.468644296197088	-1.09343477089633	2.9056307758533e-11	9.08470630913446e-10	Down	4.31490957042076	4.69706281414429	4.7245168518094	5.15003150347341	5.58378666088762	3.14638242641514	1.96699356720189	1.66124493865698	3.22602306648306	1.73607854807729	GeneID:234356,Genbank:XM_006509628.3,MGI:MGI:2442354	chondroitin sulfate N-acetylgalactosaminyltransferase 1		GO:0047238,GO:0008955,GO:0050653,GO:0015020,GO:0051216,GO:0016020,GO:0016021,GO:0016740,GO:0019276,GO:0030198,GO:0030204,GO:0030206,GO:0032580,GO:0046398,GO:0001958,GO:0046872,GO:0005794,GO:0047237,GO:0008376	glucuronosyl-N-acetylgalactosaminyl-proteoglycan 4-beta-N-acetylgalactosaminyltransferase activity|peptidoglycan glycosyltransferase activity|chondroitin sulfate proteoglycan biosynthetic process, polysaccharide chain biosynthetic process|glucuronosyltransferase activity|cartilage development|membrane|integral component of membrane|transferase activity|UDP-N-acetylgalactosamine metabolic process|…	mmu00532	Glycosaminoglycan biosynthesis - chondroitin sulfate / dermatan sulfate
Csrnp1	1629.67683401535	608.932465558915	2650.42120247178	4.35257003424684	2.12186751148872	2.91812566776196e-16	1.80923791401242e-14	Up	3.68554001655502	3.92330324278339	4.38652170212784	5.39860458538383	5.12063897126043	18.3868508349814	21.8736019051841	23.8938677188056	12.8921974120452	22.915912289079	GeneID:215418,Genbank:XM_011242954.2,MGI:MGI:2387989	cysteine-serine-rich nuclear protein 1		GO:0005634,GO:0006351,GO:0006355,GO:0006915,GO:0009791,GO:0043565,GO:0045944,GO:0048008,GO:0048705,GO:0060021,GO:0060325,GO:0001228,GO:0003677,GO:0003700	nucleus|transcription, DNA-templated|regulation of transcription, DNA-templated|apoptotic process|post-embryonic development|sequence-specific DNA binding|positive regulation of transcription by RNA polymerase II|platelet-derived growth factor receptor signaling pathway|skeletal system morphogenesis|roof of mouth development|face morphogenesis|transcriptional activator activity, RNA polymerase II…
Ctla4	97.40041133879	35.1652166421763	159.635606035404	4.53958829998906	2.18256146392663	3.28219863908048e-19	2.91843496551995e-17	Up	0.631284149532087	0.75464775237125	1.35507176256328	0.972155337772957	1.06376348614605	4.36258909671201	5.78312984474156	4.95016455729194	3.72001539311153	3.37149750638175	GeneID:12477,Genbank:NM_009843.4,MGI:MGI:88556	cytotoxic T-lymphocyte-associated protein 4		GO:0048471,GO:0005886,GO:0050777,GO:0005887,GO:0050853,GO:0006955,GO:0006974,GO:0009897,GO:0016020,GO:0098636,GO:0016021,GO:0030889,GO:0042130,GO:0043065,GO:0002250,GO:0045334,GO:0002376,GO:0045590,GO:0005794	perinuclear region of cytoplasm|plasma membrane|negative regulation of immune response|integral component of plasma membrane|B cell receptor signaling pathway|immune response|cellular response to DNA damage stimulus|external side of plasma membrane|membrane|protein complex involved in cell adhesion|integral component of membrane|negative regulation of B cell proliferation|negative regulation of T…	mmu04514,mmu04660,mmu05323,mmu05320	Cell adhesion molecules (CAMs)|T cell receptor signaling pathway|Rheumatoid arthritis|Autoimmune thyroid disease
Ctss	5888.07975446165	3923.05660810273	7853.10290082056	2.00178169353985	1.00128464808978	0.000431415365199168	0.00271260409687838	Up	150.460890975493	111.43207759916	160.881175951257	142.408500666566	146.159869377242	251.656734552588	364.836459759737	234.183021415412	430.15254897261	182.537146389597	GeneID:13040,Genbank:NM_001267695.2,MGI:MGI:107341	cathepsin S		GO:2001259,GO:0043236,GO:0010447,GO:0004197,GO:0043394,GO:0016020,GO:0005518,GO:0045453,GO:0016485,GO:0005615,GO:0048002,GO:0005764,GO:0016787,GO:0006508,GO:0050729,GO:0019882,GO:0051603,GO:0030574,GO:0006955,GO:0034769,GO:0008233,GO:0001968,GO:0008234,GO:0051930,GO:0043231,GO:0009986	positive regulation of cation channel activity|laminin binding|response to acidic pH|cysteine-type endopeptidase activity|proteoglycan binding|membrane|collagen binding|bone resorption|protein processing|extracellular space|antigen processing and presentation of peptide antigen|lysosome|hydrolase activity|proteolysis|positive regulation of inflammatory response|antigen processing and presentation…	mmu04145,mmu04142,mmu04210,mmu04612,mmu05152	Phagosome|Lysosome|Apoptosis|Antigen processing and presentation|Tuberculosis
Cubn	16.0929558539786	22.6939416586538	9.49197004930345	0.418260088620784	-1.25752775575311	0.0213573715012844	0.0693572363665442	Down	0.107750310026095	0.128806543517318	0.0770965038126511	0.109040817816583	0.101855081743536	0.0290113863385029	0.0592253774298566	0.0291350173989353	0.0754833670374892	0.0332911774643617	GeneID:65969,Genbank:NM_001081084.2,MGI:MGI:1931256	cubilin (intrinsic factor-cobalamin receptor)		GO:0005886,GO:0005903,GO:0005905,GO:0006629,GO:0006898,GO:0030492,GO:0007584,GO:0030666,GO:0008144,GO:0031419,GO:0008202,GO:0031526,GO:0032991,GO:0038023,GO:0038024,GO:0042366,GO:0042802,GO:0001701,GO:0005509,GO:0005515,GO:0005737,GO:0005764,GO:0005768,GO:0005783,GO:0005794,GO:0005798,GO:0008203,GO:0015031,GO:0015889,GO:0016020,GO:0016324,GO:0020028,GO:0042803,GO:0030135,GO:0042953,GO:0030139,GO:…	plasma membrane|brush border|clathrin-coated pit|lipid metabolic process|receptor-mediated endocytosis|hemoglobin binding|response to nutrient|endocytic vesicle membrane|drug binding|cobalamin binding|steroid metabolic process|brush border membrane|protein-containing complex|signaling receptor activity|cargo receptor activity|cobalamin catabolic process|identical protein binding|in utero embryoni…	mmu04977	Vitamin digestion and absorption
Cxcl1	191.964362451566	24.3032038200562	359.625521083076	14.7974531977671	3.88727698863866	4.8109955351438e-08	8.0899286544835e-07	Up	1.91665800164218	0.600077605036271	1.08568325967848	1.23685498561355	1.83805181088523	28.6696291695938	22.0064138020781	15.4899904676355	30.6450381674867	4.79385485514304	GeneID:14825,Genbank:NM_008176.3,MGI:MGI:108068	chemokine (C-X-C motif) ligand 1		GO:0070965,GO:0008083,GO:0005125,GO:0090023,GO:0010765,GO:0005576,GO:1902035,GO:0030593,GO:0005615,GO:0006935,GO:0006952,GO:0032496,GO:0006954,GO:0032930,GO:0006955,GO:0042127,GO:0007186,GO:0043268,GO:0007204,GO:0002237,GO:0045236,GO:0008009,GO:0002526,GO:0070098,GO:0002690	positive regulation of neutrophil mediated killing of fungus|growth factor activity|cytokine activity|positive regulation of neutrophil chemotaxis|positive regulation of sodium ion transport|extracellular region|positive regulation of hematopoietic stem cell proliferation|neutrophil chemotaxis|extracellular space|chemotaxis|defense response|response to lipopolysaccharide|inflammatory response|pos…	mmu04668,mmu04060,mmu04621,mmu04657,mmu04062,mmu05132,mmu05134,mmu05167	TNF signaling pathway|Cytokine-cytokine receptor interaction|NOD-like receptor signaling pathway|IL-17 signaling pathway|Chemokine signaling pathway|Salmonella infection|Legionellosis|Kaposi's sarcoma-associated herpesvirus infection
Cxcl10	1353.37520748973	121.827936769596	2584.92247820986	21.2178138015957	4.40720410928899	2.32191542369489e-09	5.0870041277777e-08	Up	7.75831591945383	2.8391088075781	3.86598527718581	7.90000143771248	6.65056608256723	181.137373135433	176.464459604186	115.029401743096	139.80302356854	21.1332239038073	GeneID:15945,Genbank:NM_021274.2,MGI:MGI:1352450	chemokine (C-X-C motif) ligand 10		GO:0006954,GO:0006955,GO:0007186,GO:0008009,GO:0043950,GO:0008201,GO:0045236,GO:0008284,GO:0045662,GO:0009897,GO:0048248,GO:0051281,GO:0051607,GO:0070098,GO:0071222,GO:0002690,GO:0005125,GO:0005576,GO:0005615,GO:0006935,GO:0006952,GO:0010818,GO:0010819,GO:0016525,GO:0030335,GO:0030816,GO:0032496,GO:0090026,GO:0042118,GO:1901509,GO:0042127,GO:1901740,GO:2000406	inflammatory response|immune response|G-protein coupled receptor signaling pathway|chemokine activity|positive regulation of cAMP-mediated signaling|heparin binding|CXCR chemokine receptor binding|positive regulation of cell proliferation|negative regulation of myoblast differentiation|external side of plasma membrane|CXCR3 chemokine receptor binding|positive regulation of release of sequestered …	mmu04668,mmu04060,mmu04620,mmu04622,mmu04623,mmu04657,mmu04062,mmu05164	TNF signaling pathway|Cytokine-cytokine receptor interaction|Toll-like receptor signaling pathway|RIG-I-like receptor signaling pathway|Cytosolic DNA-sensing pathway|IL-17 signaling pathway|Chemokine signaling pathway|Influenza A
Cxcl13	226.323671258298	46.7448319236933	405.902510592902	8.68336656457555	3.11825448787421	0.0315364587278703	0.0944539220656622	Up	1.31268530663245	0.986358197606952	2.16025299382533	1.57098581532123	4.5318575199537	9.51920510001091	55.7496454314854	10.6955852383398	15.7952785800517	3.19824912098461	GeneID:55985,Genbank:NM_018866.2,MGI:MGI:1888499	chemokine (C-X-C motif) ligand 13		GO:0006955,GO:0007166,GO:0007186,GO:0007204,GO:0007267,GO:0008009,GO:0035768,GO:0035769,GO:0008201,GO:0042127,GO:0010820,GO:0042742,GO:0045236,GO:0046982,GO:0048018,GO:0048248,GO:0048535,GO:0002518,GO:0002690,GO:0005125,GO:0005576,GO:0005615,GO:0006935,GO:0006952,GO:0006954,GO:0017134,GO:0031724,GO:0031735,GO:0032496,GO:0033625,GO:0033634,GO:0070098,GO:0035754,GO:0090630,GO:2000545	immune response|cell surface receptor signaling pathway|G-protein coupled receptor signaling pathway|positive regulation of cytosolic calcium ion concentration|cell-cell signaling|chemokine activity|endothelial cell chemotaxis to fibroblast growth factor|B cell chemotaxis across high endothelial venule|heparin binding|regulation of cell proliferation|positive regulation of T cell chemotaxis|defen…	mmu04060,mmu04062	Cytokine-cytokine receptor interaction|Chemokine signaling pathway
Cxcl17	1277.97064764834	582.622132489758	1973.31916280692	3.38696223978687	1.75999190275298	1.23137398545792e-16	8.07391547011763e-15	Up	43.8869848270758	37.4965956587168	38.7733280482128	33.7686562429861	47.0510168725158	98.6382363899502	173.34478951421	122.285610033459	151.71587143863	150.66729609973	GeneID:232983,Genbank:NM_153576.2,MGI:MGI:2387642	chemokine (C-X-C motif) ligand 17		GO:0005615,GO:0006935,GO:0007204,GO:0007275,GO:0008009,GO:0010575,GO:0010759,GO:0030154,GO:0048246,GO:0050728,GO:0000187,GO:0070098,GO:0001525,GO:0090026,GO:0005576	extracellular space|chemotaxis|positive regulation of cytosolic calcium ion concentration|multicellular organism development|chemokine activity|positive regulation of vascular endothelial growth factor production|positive regulation of macrophage chemotaxis|cell differentiation|macrophage chemotaxis|negative regulation of inflammatory response|activation of MAPK activity|chemokine-mediated signal…
Cxcl2	189.571461715117	38.837175858748	340.305747571486	8.76237110569493	3.13132131726393	5.72102528929367e-11	1.67927293032601e-09	Up	1.03285586884432	1.15451848463287	0.957366124647229	4.16437954108615	2.08390124186237	20.0226784106315	25.1342138738421	16.1473368589805	15.4616675278885	7.85774546838882	GeneID:20310,Genbank:NM_009140.2,MGI:MGI:1340094	chemokine (C-X-C motif) ligand 2		GO:0030595,GO:0005576,GO:0032496,GO:0005615,GO:0042127,GO:0006935,GO:0006952,GO:0006954,GO:0045236,GO:0006955,GO:0070098,GO:0007186,GO:0070997,GO:0007204,GO:0090023,GO:0008009,GO:0002237,GO:0002690,GO:0030593,GO:0005125	leukocyte chemotaxis|extracellular region|response to lipopolysaccharide|extracellular space|regulation of cell proliferation|chemotaxis|defense response|inflammatory response|CXCR chemokine receptor binding|immune response|chemokine-mediated signaling pathway|G-protein coupled receptor signaling pathway|neuron death|positive regulation of cytosolic calcium ion concentration|positive regulation o…	mmu04064,mmu04668,mmu04060,mmu04621,mmu04657,mmu04062,mmu05132,mmu05134,mmu05167	NF-kappa B signaling pathway|TNF signaling pathway|Cytokine-cytokine receptor interaction|NOD-like receptor signaling pathway|IL-17 signaling pathway|Chemokine signaling pathway|Salmonella infection|Legionellosis|Kaposi's sarcoma-associated herpesvirus infection
Cxcl3	69.4920962457712	14.1397122950103	124.844480196532	8.82935080939293	3.14230736556339	0.00416695661058809	0.0184134024479514	Up	0.899021803324305	0.409411761249965	0.536049794743537	1.1075695095767	0.689720817051237	8.82168432326479	3.12962195198168	5.34797857436989	15.3127950321776	0.581988272891224	GeneID:330122,Genbank:NM_203320.3,MGI:MGI:3037818	chemokine (C-X-C motif) ligand 3		GO:0030593,GO:0005576,GO:0005615,GO:0032496,GO:0006935,GO:0006952,GO:0006954,GO:0042127,GO:0006955,GO:0045236,GO:0007186,GO:0070098,GO:0007204,GO:0090023,GO:0008009,GO:0002690,GO:0005125,GO:0005515	neutrophil chemotaxis|extracellular region|extracellular space|response to lipopolysaccharide|chemotaxis|defense response|inflammatory response|regulation of cell proliferation|immune response|CXCR chemokine receptor binding|G-protein coupled receptor signaling pathway|chemokine-mediated signaling pathway|positive regulation of cytosolic calcium ion concentration|positive regulation of neutrophil…	mmu04668,mmu04060,mmu04621,mmu04657,mmu04062,mmu05132,mmu05134,mmu05167	TNF signaling pathway|Cytokine-cytokine receptor interaction|NOD-like receptor signaling pathway|IL-17 signaling pathway|Chemokine signaling pathway|Salmonella infection|Legionellosis|Kaposi's sarcoma-associated herpesvirus infection
Cxcl5	335.798720681288	26.0105467840526	645.586894578523	24.8201969738806	4.63344265967526	3.85660960990502e-08	6.65703408800651e-07	Up	1.32024223090171	0.53481883606521	0.790867668186842	0.778126819012475	0.696563285474365	35.3155816126032	24.9092603035491	21.0206247587744	21.2558394497619	2.53690145040924	GeneID:20311,Genbank:NM_009141.3,MGI:MGI:1096868	chemokine (C-X-C motif) ligand 5		GO:0061844,GO:0030593,GO:0005125,GO:0070098,GO:0031100,GO:0005576,GO:0070951,GO:0032496,GO:0005615,GO:0071222,GO:0006935,GO:0006952,GO:0006954,GO:0090023,GO:0032642,GO:0006955,GO:0042119,GO:0007186,GO:0042127,GO:0008009,GO:0001776,GO:0045236,GO:0001816,GO:0046427,GO:0010976,GO:0002690	antimicrobial humoral immune response mediated by antimicrobial peptide|neutrophil chemotaxis|cytokine activity|chemokine-mediated signaling pathway|animal organ regeneration|extracellular region|regulation of neutrophil mediated killing of gram-negative bacterium|response to lipopolysaccharide|extracellular space|cellular response to lipopolysaccharide|chemotaxis|defense response|inflammatory re…	mmu04060,mmu04657,mmu04062,mmu05323,mmu05133	Cytokine-cytokine receptor interaction|IL-17 signaling pathway|Chemokine signaling pathway|Rheumatoid arthritis|Pertussis
Cxcl9	128.640426367237	54.2867550675755	202.994097666899	3.73929326617909	1.90276562366213	0.00613051646192728	0.025318913238046	Up	1.66273472173443	0.19727163952139	0.676253111110539	1.34919958257	1.01858892829435	3.67573266238045	7.23446649947835	2.21483800510753	4.86408030793921	0.927028730720178	GeneID:17329,Genbank:NM_008599.4,MGI:MGI:1352449	chemokine (C-X-C motif) ligand 9		GO:0045663,GO:0005615,GO:0048248,GO:0051607,GO:0006935,GO:0006952,GO:0006954,GO:0006955,GO:0007186,GO:0070098,GO:0008009,GO:1901741,GO:0009897,GO:0010818,GO:0032496,GO:0002690,GO:0042127,GO:0005125,GO:0045236,GO:0005576	positive regulation of myoblast differentiation|extracellular space|CXCR3 chemokine receptor binding|defense response to virus|chemotaxis|defense response|inflammatory response|immune response|G-protein coupled receptor signaling pathway|chemokine-mediated signaling pathway|chemokine activity|positive regulation of myoblast fusion|external side of plasma membrane|T cell chemotaxis|response to lip…	mmu04060,mmu04620,mmu04062	Cytokine-cytokine receptor interaction|Toll-like receptor signaling pathway|Chemokine signaling pathway
Cxx1c	415.546924615478	559.167298478486	271.92655075247	0.486306247687216	-1.04006296855964	2.29235432561804e-13	9.99641977209703e-12	Down	33.3451452935227	27.4428316923055	32.4670679774122	33.2961527308601	27.3128823206779	16.1461455106114	13.6655722331758	15.3493849533793	14.246606108196	16.8984789162622	GeneID:72865,Genbank:NM_028375.3,MGI:MGI:1920115	CAAX box 1C		GO:0003674,GO:0005575,GO:0008150	molecular_function|cellular_component|biological_process
Cyp26b1	414.561070005962	641.622114061583	187.500025950341	0.292228122817389	-1.77483307110307	0.00607137175049054	0.0251531834717415	Down	1.98808692185065	1.54765130238157	6.98316974199965	6.14816008146482	4.75612031813549	2.80850992159773	0.723775916572498	0.509640879758257	1.92790953388696	0.41026052498293	GeneID:232174,Genbank:NM_001177713.1,MGI:MGI:2176159	cytochrome P450, family 26, subfamily b, polypeptide 1		GO:0007140,GO:0007283,GO:0008401,GO:0009954,GO:0010628,GO:0016020,GO:0016125,GO:0048384,GO:0016491,GO:0048385,GO:0016705,GO:0048387,GO:0055114,GO:0060349,GO:0061436,GO:0070268,GO:0071300,GO:0001709,GO:0001768,GO:0001972,GO:0004497,GO:0005506,GO:0005737,GO:0005783,GO:0006805,GO:0006954,GO:0016709,GO:0020037,GO:0030326,GO:0034653,GO:0042573,GO:0043231,GO:2001037,GO:0043587,GO:0045580,GO:0046872	male meiotic nuclear division|spermatogenesis|retinoic acid 4-hydroxylase activity|proximal/distal pattern formation|positive regulation of gene expression|membrane|sterol metabolic process|retinoic acid receptor signaling pathway|oxidoreductase activity|regulation of retinoic acid receptor signaling pathway|oxidoreductase activity, acting on paired donors, with incorporation or reduction of mole…	mmu00830	Retinol metabolism
Cyp4a12b	109.928399400902	58.6706906211267	161.186108180676	2.74730204254039	1.45801553120754	0.0287531074226778	0.0879450162257091	Up	1.86819692018104	1.02237552864122	0.911396561250807	0.963967545724431	1.65430144792409	1.82911037040248	4.22413567467487	2.27317001616223	2.33054779856691	7.21886368718346	GeneID:13118,Genbank:NM_172306.2,MGI:MGI:3611747	cytochrome P450, family 4, subfamily a, polypeptide 12B		GO:0055114,GO:0102116,GO:0103002,GO:0004497,GO:0005615,GO:0043231	oxidation-reduction process|laurate hydroxylase activity|16-hydroxypalmitate dehydrogenase activity|monooxygenase activity|extracellular space|intracellular membrane-bounded organelle	mmu00071,mmu00590,mmu00830,mmu03320,mmu04270,mmu04750	Fatty acid degradation|Arachidonic acid metabolism|Retinol metabolism|PPAR signaling pathway|Vascular smooth muscle contraction|Inflammatory mediator regulation of TRP channels
Cyp4f40	5.63474006883075	1.17429577668875	10.0951843609727	8.59679866126992	3.10379951849507	0.00283371765820532	0.0134027279919452	Up	0.0216636887701591	0.0221975486233737	0.0232509028994001	0	0.0641063782115308	0.186651867793521	0.238150617594491	0.164016368718974	0.214253272437797	0.344229032306193	GeneID:631304,Genbank:XM_006524759.1,MGI:MGI:3645508	cytochrome P450, family 4, subfamily f, polypeptide 40		GO:0016709,GO:0042361,GO:0042376,GO:0042377,GO:0005504,GO:0005575,GO:0006631	oxidoreductase activity, acting on paired donors, with incorporation or reduction of molecular oxygen, NAD(P)H as one donor, and incorporation of one atom of oxygen|menaquinone catabolic process|phylloquinone catabolic process|vitamin K catabolic process|fatty acid binding|cellular_component|fatty acid metabolic process
Cyp51	1054.61783702698	694.61703878344	1414.61863527052	2.0365446804301	1.02612346645418	5.60691899147941e-18	4.31235946737075e-16	Up	8.90044665476576	9.15568565669181	8.04820950272013	7.61019826919782	8.09952843040901	16.9824578023886	16.9235529596474	16.9663955415296	17.6743445561592	18.4731291747024	GeneID:13121,Genbank:NM_020010.2,MGI:MGI:106040	cytochrome P450, family 51		GO:0046872,GO:0016126,GO:0005783,GO:0055114,GO:0005886,GO:0016491,GO:0006629,GO:0006694,GO:0006695,GO:0008202,GO:0008203,GO:0008398,GO:0016705,GO:0020037,GO:0033488,GO:0016020,GO:0004497,GO:0016021,GO:0005506,GO:0043231,GO:0016125	metal ion binding|sterol biosynthetic process|endoplasmic reticulum|oxidation-reduction process|plasma membrane|oxidoreductase activity|lipid metabolic process|steroid biosynthetic process|cholesterol biosynthetic process|steroid metabolic process|cholesterol metabolic process|sterol 14-demethylase activity|oxidoreductase activity, acting on paired donors, with incorporation or reduction of molec…	mmu00100	Steroid biosynthesis
Cyp7b1	225.734292925279	82.3885894251922	369.079996425366	4.47974651587506	2.16341710044443	1.02056787981469e-05	0.00010306322057209	Up	1.83599984564365	1.45368894956748	1.90333971026501	1.7404880141309	1.93448515227349	10.4260041671156	7.86689570482294	5.50600421135808	13.1026382154825	3.88979277343137	GeneID:13123,Genbank:XM_006535384.2,MGI:MGI:104978	cytochrome P450, family 7, subfamily b, polypeptide 1		GO:0055114,GO:0016491,GO:0006629,GO:0060740,GO:0016705,GO:0006699,GO:0020037,GO:0007586,GO:0007613,GO:0007623,GO:0008202,GO:0033147,GO:0008203,GO:0035754,GO:0008395,GO:0042632,GO:0008396,GO:0043231,GO:0004497,GO:0046872,GO:0005506,GO:0050679,GO:0016020,GO:0005783	oxidation-reduction process|oxidoreductase activity|lipid metabolic process|prostate gland epithelium morphogenesis|oxidoreductase activity, acting on paired donors, with incorporation or reduction of molecular oxygen|bile acid biosynthetic process|heme binding|digestion|memory|circadian rhythm|steroid metabolic process|negative regulation of intracellular estrogen receptor signaling pathway|chol…	mmu00120,mmu00140	Primary bile acid biosynthesis|Steroid hormone biosynthesis
Cyp8b1	5.27376911403812	9.09735876951678	1.45017945855947	0.15940664706098	-2.64921630569718	0.00917585612468886	0.0351381313951321	Down	0.33896451695709	0.293884160415199	0.195891837812433	0.110134872844843	0.282911857484973	0.0280815342122688	0	0.056402405477426	0	0.110482808727882	GeneID:13124,Genbank:NM_010012.3,MGI:MGI:1338044	cytochrome P450, family 8, subfamily b, polypeptide 1		GO:0005783,GO:0008397,GO:0016020,GO:0016021,GO:0016491,GO:0016705,GO:0020037,GO:0043231,GO:0046872,GO:0004497,GO:0055114,GO:0005506	endoplasmic reticulum|sterol 12-alpha-hydroxylase activity|membrane|integral component of membrane|oxidoreductase activity|oxidoreductase activity, acting on paired donors, with incorporation or reduction of molecular oxygen|heme binding|intracellular membrane-bounded organelle|metal ion binding|monooxygenase activity|oxidation-reduction process|iron ion binding	mmu00120,mmu03320	Primary bile acid biosynthesis|PPAR signaling pathway
Cyr61	7088.32560701711	2339.00458876579	11837.6466252684	5.06097622985629	2.33941569838359	3.68440370151672e-13	1.55461367294553e-11	Up	82.8106360583778	69.8231772734714	53.0361005945475	45.033514112759	51.4137894852499	294.883110704026	228.206067840856	342.237865158939	261.914705248362	429.528477297123	GeneID:16007,Genbank:NM_010516.2,MGI:MGI:88613	cysteine rich protein 61		GO:0005520,GO:0005576,GO:0005578,GO:0005615,GO:0006935,GO:0007155,GO:0043065,GO:0043066,GO:0007165,GO:0043280,GO:0007267,GO:0044319,GO:0045597,GO:0045669,GO:0045860,GO:0045944,GO:0050840,GO:0060413,GO:0001558,GO:0001649,GO:0001934,GO:0002041,GO:0003181,GO:0003278,GO:0003281,GO:0005178,GO:0008201,GO:0010518,GO:0010811,GO:0019838,GO:0030198,GO:0030335,GO:0060548,GO:0030513,GO:0060591,GO:0031012,GO:…	insulin-like growth factor binding|extracellular region|proteinaceous extracellular matrix|extracellular space|chemotaxis|cell adhesion|positive regulation of apoptotic process|negative regulation of apoptotic process|signal transduction|positive regulation of cysteine-type endopeptidase activity involved in apoptotic process|cell-cell signaling|wound healing, spreading of cells|positive regulati…
Cyth3	4464.59718333899	6345.26878736148	2583.9255793165	0.407220823247578	-1.2961167593384	5.674462086868e-29	1.43658465165875e-26	Down	70.4405791128463	77.2527545817369	74.8650674499411	80.9659465061066	76.8692318091006	41.307217445682	23.0121477376416	28.1502444812483	40.6583563930623	25.3040252629108	GeneID:19159,Genbank:NM_011182.4,MGI:MGI:1335107	cytohesin 3		GO:0031234,GO:0005515,GO:0032012,GO:0005547,GO:0045785,GO:0005654,GO:0005737,GO:0005829,GO:0005886,GO:0048193,GO:0090162,GO:0005912,GO:0005923,GO:0008289,GO:0001726,GO:0016020,GO:0005085,GO:0030054,GO:0005086	extrinsic component of cytoplasmic side of plasma membrane|protein binding|regulation of ARF protein signal transduction|phosphatidylinositol-3,4,5-trisphosphate binding|positive regulation of cell adhesion|nucleoplasm|cytoplasm|cytosol|plasma membrane|Golgi vesicle transport|establishment of epithelial cell polarity|adherens junction|bicellular tight junction|lipid binding|ruffle|membrane|guanyl…	mmu04072,mmu04144	Phospholipase D signaling pathway|Endocytosis
Cyyr1	3510.59083798172	5196.23966812956	1824.94200783389	0.351204356301525	-1.50961735486709	2.01424804157365e-22	2.54970231262531e-20	Down	39.5853464612094	47.2662249073691	50.3650309126979	47.512561525242	47.5106983926756	22.4692964635894	11.4436811948964	13.7152746732249	24.6454268229303	11.2476904768465	GeneID:224405,Genbank:XM_006523005.1,MGI:MGI:2152187	cysteine and tyrosine-rich protein 1		GO:0016020,GO:0016021,GO:0003674,GO:0005575,GO:0008150	membrane|integral component of membrane|molecular_function|cellular_component|biological_process
D17H6S56E-5	2944.70635300743	1912.69202983491	3976.72067617995	2.07912231250485	1.05597463287335	0.00115559494743813	0.00630098256114335	Up	32.9756652319885	21.6410144982392	28.1650937315572	25.873047006706	33.3073147234296	50.2654694736757	86.1975176073509	47.3986089154311	84.5913327333453	35.1906034548475	GeneID:110956,Genbank:XM_017317209.1,MGI:MGI:1306799	DNA segment, Chr 17, human D6S56E 5
D630023F18Rik	3.14058871702075	0.805775472307193	5.47540196173431	6.79519562199689	2.76451508429986	0.0433683962019111	0.121730693866405	Up	0.0190643710324572	0.019534175710183	0.0409222865428512	0	0	0.061596166157395	0.10478805764797	0.123717312352059	0.226255311771208	0.0403902281626114	GeneID:98303,Genbank:NM_001285882.1,MGI:MGI:2138198	RIKEN cDNA D630023F18 gene		GO:0003674,GO:0005575,GO:0008150	molecular_function|cellular_component|biological_process
D830031N03Rik	178.584757579786	284.346161221665	72.8233539379064	0.256108095938514	-1.96517523560394	0.000683196113339577	0.00402079740958125	Down	1.19908035116574	1.71757371839994	1.32632818664279	1.31142129153023	3.40948074276226	0.434856630143063	0.484221441024998	0.330840725186442	0.883364875948506	0.233302044660609	GeneID:442834,Genbank:NM_001167918.1,MGI:MGI:3045367	RIKEN cDNA D830031N03 gene		GO:0003674,GO:0008150	molecular_function|biological_process
Daam2	563.359063618746	798.108912616587	328.609214620905	0.411734801386399	-1.28021269901993	4.9480707730058e-18	3.82175568009957e-16	Down	4.58148196746411	5.64268461967865	4.18913975378425	4.8075833132158	4.41138371951747	2.17302499622243	1.71884164909488	2.00198249854583	2.66634019065006	1.4249097123384	GeneID:76441,Genbank:XM_006525090.3,MGI:MGI:1923691	dishevelled associated activator of morphogenesis 2		GO:0016043,GO:0017048,GO:0021516,GO:0030036,GO:0048715,GO:0060828,GO:0090263,GO:2000050,GO:0003779,GO:0005515,GO:0007368	cellular component organization|Rho GTPase binding|dorsal spinal cord development|actin cytoskeleton organization|negative regulation of oligodendrocyte differentiation|regulation of canonical Wnt signaling pathway|positive regulation of canonical Wnt signaling pathway|regulation of non-canonical Wnt signaling pathway|actin binding|protein binding|determination of left/right symmetry	mmu04310	Wnt signaling pathway
Dach1	539.375440158875	803.646470384971	275.104409932779	0.342320186886399	-1.54658172318769	1.86259922449289e-29	4.85020838057949e-27	Down	6.75689180277899	7.46847687398759	8.50400493209496	7.93337998569161	8.0181491847776	3.1359774990353	2.19554061842463	2.29134772252043	3.98737610017937	1.95748038040727	GeneID:13134,Genbank:NM_001038610.2,MGI:MGI:1277991	dachshund 1 (Drosophila)		GO:0030336,GO:0005737,GO:0001075,GO:0033262,GO:0006351,GO:0043231,GO:0006355,GO:0001078,GO:0045892,GO:0001967,GO:0003677,GO:0003700,GO:0005515,GO:0005634,GO:0046545,GO:0048147,GO:0007275,GO:0005654,GO:0007585,GO:0005667,GO:0000122,GO:0060244,GO:0008283,GO:2000279,GO:0010944	negative regulation of cell migration|cytoplasm|transcription factor activity, RNA polymerase II core promoter sequence-specific binding involved in preinitiation complex assembly|regulation of nuclear cell cycle DNA replication|transcription, DNA-templated|intracellular membrane-bounded organelle|regulation of transcription, DNA-templated|transcriptional repressor activity, RNA polymerase II pro…
Dchs1	517.91053197438	724.214528952592	311.606534996168	0.43026827347255	-1.21669163013286	6.03733561060428e-19	5.2155712564026e-17	Down	2.85225130355322	3.85476905734643	3.38834116120561	3.26650356518434	3.61661989645239	1.53836659194526	1.28520579198379	1.3530370375445	2.01554879506447	1.29145378547891	GeneID:233651,Genbank:XM_006507655.3,MGI:MGI:2685011	dachsous 1 (Drosophila)		GO:0072006,GO:0016477,GO:0003007,GO:0072137,GO:0003183,GO:0021915,GO:0003192,GO:0072659,GO:0003273,GO:0003674,GO:0005509,GO:0005886,GO:0022008,GO:0007155,GO:0090102,GO:0035329,GO:0007156,GO:0098609,GO:0036342,GO:0007157,GO:0043931,GO:0007389,GO:0001658,GO:0045177,GO:0016020,GO:0001736,GO:0048565,GO:0016021,GO:0001822	nephron development|cell migration|heart morphogenesis|condensed mesenchymal cell proliferation|mitral valve morphogenesis|neural tube development|mitral valve formation|protein localization to plasma membrane|cell migration involved in endocardial cushion formation|molecular_function|calcium ion binding|plasma membrane|neurogenesis|cell adhesion|cochlea development|hippo signaling|homophilic cel…	mmu04392	Hippo signaling pathway - multiple species
Dctd	18.4799851845113	12.0096253494916	24.950345019531	2.07752900639713	1.05486862000075	0.029798681124931	0.0903627282557381	Up	0.182369718592408	0.242923029428894	0.215304361604667	0.308124823597479	0.179887218630395	0.392819165810073	0.340816767984312	0.749536988141547	0.721452554392409	0.212505043688402	GeneID:320685,Genbank:NM_001161516.1,MGI:MGI:2444529	dCMP deaminase		GO:0005737,GO:0006220,GO:0006226,GO:0006231,GO:0008152,GO:0008270,GO:0009165,GO:0016787,GO:0042802,GO:0046872,GO:0003824,GO:0004132	cytoplasm|pyrimidine nucleotide metabolic process|dUMP biosynthetic process|dTMP biosynthetic process|metabolic process|zinc ion binding|nucleotide biosynthetic process|hydrolase activity|identical protein binding|metal ion binding|catalytic activity|dCMP deaminase activity	mmu00240	Pyrimidine metabolism
Ddit4l	121.624470844444	73.6079709200046	169.640970768883	2.30465489876423	1.20455073628767	0.0325724144158776	0.0970305556418724	Up	1.08378952500062	1.47428106933755	1.46402074408567	1.26284749458254	1.80630302914631	1.91183543286394	2.77312871854931	6.9523582495879	2.27309257407628	2.85038337842606	GeneID:73284,Genbank:NM_030143.4,MGI:MGI:1920534	DNA-damage-inducible transcript 4-like		GO:0008150,GO:0009968,GO:0003674,GO:0005575,GO:0005737	biological_process|negative regulation of signal transduction|molecular_function|cellular_component|cytoplasm
Ddx3y	837.087278925153	17.7731270674954	1656.40143078281	93.1969610351878	6.54221100716021	6.73314656934431e-306	1.22731795666008e-301	Up	0.188779743354815	0.214924284732088	0.0900492889519671	0.310095093715367	0.155174989338349	17.7108290031834	19.1155464142224	17.7522731967548	17.8715911220922	19.0644376322833	GeneID:26900,Genbank:NM_012008.2,MGI:MGI:1349406	DEAD (Asp-Glu-Ala-Asp) box polypeptide 3, Y-linked		GO:0004004,GO:0004386,GO:0005524,GO:0005634,GO:0005730,GO:0005737,GO:0005829,GO:0006413,GO:0007059,GO:0010468,GO:0010501,GO:0000166,GO:0016787,GO:0003676,GO:0036464,GO:0003723	ATP-dependent RNA helicase activity|helicase activity|ATP binding|nucleus|nucleolus|cytoplasm|cytosol|translational initiation|chromosome segregation|regulation of gene expression|RNA secondary structure unwinding|nucleotide binding|hydrolase activity|nucleic acid binding|cytoplasmic ribonucleoprotein granule|RNA binding
Ddx60	630.34270315339	350.602729403151	910.08267690363	2.59576609244575	1.37616038623673	2.65521839224078e-05	0.000240314403444711	Up	2.64659134060868	2.12388487415824	2.82510113718372	2.49178402008777	2.88647807505924	5.66205965951564	10.2420991655108	6.66362316934422	8.39860738619307	3.68490324285492	GeneID:234311,Genbank:XM_017312698.1,MGI:MGI:2384570	DEAD (Asp-Glu-Ala-Asp) box polypeptide 60		GO:0003727,GO:0005515,GO:0005737,GO:0005829,GO:0009615,GO:0045111,GO:0051607,GO:1900245,GO:1900246,GO:0003690,GO:0003723,GO:0003725	single-stranded RNA binding|protein binding|cytoplasm|cytosol|response to virus|intermediate filament cytoskeleton|defense response to virus|positive regulation of MDA-5 signaling pathway|positive regulation of RIG-I signaling pathway|double-stranded DNA binding|RNA binding|double-stranded RNA binding
Dhx58	847.165568857235	437.898658010553	1256.43247970392	2.86923117191567	1.52066420970316	1.24538554467649e-07	1.92707026386783e-06	Up	10.3291426187173	8.22935462763729	10.2035700523658	10.3063090742088	8.54589583074519	27.2659821925468	37.8651385644129	27.5873705895495	33.1482323529975	14.5816007974345	GeneID:80861,Genbank:NM_030150.2,MGI:MGI:1931560	DEXH (Asp-Glu-X-His) box polypeptide 58		GO:1900245,GO:0039534,GO:0003723,GO:1900246,GO:0039536,GO:0003725,GO:0003727,GO:0004386,GO:0005524,GO:0005737,GO:0045087,GO:0008270,GO:0045088,GO:0009615,GO:0045824,GO:0016787,GO:0032480,GO:0000166,GO:0046872,GO:0002376,GO:0051607,GO:0032481,GO:0003677	positive regulation of MDA-5 signaling pathway|negative regulation of MDA-5 signaling pathway|RNA binding|positive regulation of RIG-I signaling pathway|negative regulation of RIG-I signaling pathway|double-stranded RNA binding|single-stranded RNA binding|helicase activity|ATP binding|cytoplasm|innate immune response|zinc ion binding|regulation of innate immune response|response to virus|negative…	mmu04622	RIG-I-like receptor signaling pathway
Dio1	34.4444906330826	21.2382129294715	47.6507683366937	2.24363360961366	1.16583709985447	0.00177862344558935	0.00905860524342072	Up	0.812792358600482	0.524369444952035	0.646179622319622	0.572192723039369	0.742340979191152	1.19957530693617	1.75392501321471	1.33492371756075	1.30997672812945	1.94522351956506	GeneID:13370,Genbank:NM_007860.4,MGI:MGI:94896	deiodinase, iodothyronine, type I		GO:0005783,GO:0008430,GO:0016020,GO:0016021,GO:0016491,GO:0042403,GO:0042446,GO:0055114,GO:0004800	endoplasmic reticulum|selenium binding|membrane|integral component of membrane|oxidoreductase activity|thyroid hormone metabolic process|hormone biosynthetic process|oxidation-reduction process|thyroxine 5'-deiodinase activity	mmu04919	Thyroid hormone signaling pathway
Dio2	64.3743692675081	35.7433205466204	93.0054179883958	2.60203631240942	1.37964109555588	9.55769593875464e-07	1.23471071276839e-05	Up	0.340867030616344	0.316777084213169	0.170158618973783	0.318093002720722	0.312769295629275	0.700068182186121	1.04572404021379	0.857379877463211	0.627193552119126	0.66338777223769	GeneID:13371,Genbank:NM_010050.3,MGI:MGI:1338833	deiodinase, iodothyronine, type II		GO:0004800,GO:0006590,GO:0009409,GO:0016020,GO:0016021,GO:0016491,GO:0031625,GO:0042403,GO:0042404,GO:0042446,GO:0055114,GO:0070460	thyroxine 5'-deiodinase activity|thyroid hormone generation|response to cold|membrane|integral component of membrane|oxidoreductase activity|ubiquitin protein ligase binding|thyroid hormone metabolic process|thyroid hormone catabolic process|hormone biosynthetic process|oxidation-reduction process|thyroid-stimulating hormone secretion	mmu04919	Thyroid hormone signaling pathway
Dlk2	10.6516340229723	4.40148153420793	16.9017865117366	3.8400221335424	1.94111462653493	0.0351487346536363	0.103187491587451	Up	0.0568308616358757	0.11646269736004	0.0203315458662042	0.160032043254429	0.0747430052968022	0.102010044176461	0.249898434945278	0.737602247487948	0.112411124533124	0.481612839834656	GeneID:106565,Genbank:XM_006523388.1,MGI:MGI:2146838	delta-like 2 homolog (Drosophila)		GO:0042803,GO:0045598,GO:0045746,GO:0046982,GO:0005509,GO:0016020,GO:0016021	protein homodimerization activity|regulation of fat cell differentiation|negative regulation of Notch signaling pathway|protein heterodimerization activity|calcium ion binding|membrane|integral component of membrane
Dmbt1	32.4352508281969	2.95165705175083	61.9188446046429	20.9776554386339	4.39078153943409	0.000491610515052206	0.00303561763292724	Up	0.0373747997232898	0	0	0.03946688511604	0.0368660368672113	0.322017005080412	0.994291082605217	0.218287757158665	0.894518436927266	0.0475098817302343	GeneID:12945,Genbank:XM_006507307.3,MGI:MGI:106210	deleted in malignant brain tumors 1		GO:0050830,GO:0030670,GO:0005515,GO:0050840,GO:0030858,GO:0005576,GO:0031012,GO:0005578,GO:0005615,GO:0005622,GO:0005737,GO:0006952,GO:0007275,GO:0031410,GO:0015031,GO:0035375,GO:0016020,GO:0042494,GO:0016021,GO:0001824,GO:0042589,GO:0019898,GO:0001833,GO:0050829,GO:0030154,GO:0005044	defense response to Gram-positive bacterium|phagocytic vesicle membrane|protein binding|extracellular matrix binding|positive regulation of epithelial cell differentiation|extracellular region|extracellular matrix|proteinaceous extracellular matrix|extracellular space|intracellular|cytoplasm|defense response|multicellular organism development|cytoplasmic vesicle|protein transport|zymogen binding|…	mmu04970	Salivary secretion
Dmkn	772.92387611468	461.56853491212	1084.27921731724	2.34911857135946	1.23211953497422	1.31678149450172e-05	0.000129114002591594	Up	10.9746708359058	9.67934418059003	11.9278402415065	10.1220267358426	12.4239484360018	17.9787035636336	22.4492094059175	33.9319799345922	22.6237796560369	35.0239559635313	GeneID:73712,Genbank:XM_006540390.2,MGI:MGI:1920962	dermokine		GO:0005615,GO:0030154,GO:1903575,GO:0003674,GO:0005576	extracellular space|cell differentiation|cornified envelope assembly|molecular_function|extracellular region
Dmrt2	61.6000983072924	36.5982044231731	86.6019921914116	2.36629073902263	1.24262734416669	0.00374378992756425	0.0168249020709174	Up	0.433687338917479	0.719463844454905	1.01958325703698	0.87231113747946	0.855567577284516	0.978633483108311	2.9286431939383	1.89859843783171	1.16419937178944	2.45018739095952	GeneID:226049,Genbank:XM_006526983.2,MGI:MGI:1330307	doublesex and mab-3 related transcription factor 2	DM	GO:0048706,GO:0003700,GO:0060972,GO:0005634,GO:2000287,GO:0006351,GO:0006355,GO:0007548,GO:0014807,GO:0042803,GO:0043565,GO:0000977,GO:0045944,GO:0003677,GO:0046872	embryonic skeletal system development|DNA binding transcription factor activity|left/right pattern formation|nucleus|positive regulation of myotome development|transcription, DNA-templated|regulation of transcription, DNA-templated|sex differentiation|regulation of somitogenesis|protein homodimerization activity|sequence-specific DNA binding|RNA polymerase II regulatory region sequence-specific D…
Dmrt3	11.9521078974648	5.19172711721998	18.7124886777096	3.60428972001317	1.84971498252405	0.00829921932623971	0.0325049784870429	Up	0.0406757420348508	0.125034351885739	0.0654838429258705	0.171810401637954	0.140427158351632	0.109517983427848	0.536581919514501	0.417941824587727	0.221255069381064	0.710956874163919	GeneID:240590,Genbank:XM_006527066.3,MGI:MGI:2449470	doublesex and mab-3 related transcription factor 3	DM	GO:0043565,GO:0005634,GO:0046661,GO:0046872,GO:0006351,GO:0006355,GO:0007275,GO:0007548,GO:0046982,GO:0007628,GO:0019226,GO:0021521,GO:0030154,GO:0003677,GO:0042487,GO:0003700,GO:0042803	sequence-specific DNA binding|nucleus|male sex differentiation|metal ion binding|transcription, DNA-templated|regulation of transcription, DNA-templated|multicellular organism development|sex differentiation|protein heterodimerization activity|adult walking behavior|transmission of nerve impulse|ventral spinal cord interneuron specification|cell differentiation|DNA binding|regulation of odontogen…
Dnajb3	21.3540432468891	13.3778646870628	29.3302218067153	2.19244419739717	1.13254012332547	0.0145290306921417	0.0509004750060269	Up	0.599937198154141	0.717175076368548	0.643892260824685	0.844692240107937	0.64108479371092	1.77684043909488	1.53886981178364	1.83848548827598	1.53278518611178	1.05920096863013	GeneID:15504,Genbank:NM_008299.3,MGI:MGI:1306822	DnaJ heat shock protein family (Hsp40) member B3		GO:0005813,GO:0008150,GO:0001669,GO:0005515,GO:0005737	centrosome|biological_process|acrosomal vesicle|protein binding|cytoplasm
Dnajc22	8.94910486266375	4.53911167538824	13.3590980499393	2.943108477012	1.55734071807277	0.0337826171014709	0.0999554128447848	Up	0.176136296340289	0.120317890575192	0.126027411327695	0.0619985571730494	0.202695089999469	0.284544414217851	0.258170669512366	0.285756990799315	0.609694055348828	0.621944217723353	GeneID:72778,Genbank:XM_011245738.1,MGI:MGI:1920028	DnaJ heat shock protein family (Hsp40) member C22		GO:0005575,GO:0016020,GO:0016021	cellular_component|membrane|integral component of membrane
Dnmt3l	18.5629241585868	11.3153328610286	25.8105154561449	2.28102131622123	1.18967992874692	0.0180810576623812	0.0608870347441131	Up	0.266601305471868	0.21463449917964	0.245257838673672	0.14076226725956	0.244188477604496	0.492215655855498	0.628021909544125	0.514909600566389	0.452002184639559	0.504310573547213	GeneID:54427,Genbank:NM_001081695.2,MGI:MGI:1859287	DNA (cytosine-5-)-methyltransferase 3-like		GO:0060718,GO:0030234,GO:0005515,GO:0071514,GO:0032259,GO:0005634,GO:1905642,GO:0032776,GO:0005720,GO:1905643,GO:0005737,GO:0006306,GO:0007141,GO:0007283,GO:0035098,GO:0008047,GO:0043046,GO:0045892,GO:0010529,GO:0019899,GO:0000794,GO:0046872,GO:0001701,GO:0048863,GO:0030154,GO:0001890	chorionic trophoblast cell differentiation|enzyme regulator activity|protein binding|genetic imprinting|methylation|nucleus|negative regulation of DNA methylation|DNA methylation on cytosine|nuclear heterochromatin|positive regulation of DNA methylation|cytoplasm|DNA methylation|male meiosis I|spermatogenesis|ESC/E(Z) complex|enzyme activator activity|DNA methylation involved in gamete generation…
Dnph1	33.0071091984485	21.175846050658	44.838372346239	2.11743003037396	1.08231429706618	0.00409661296733881	0.0181377364995511	Up	1.47109374447923	0.706568444200607	0.986796909672551	0.679629753314693	1.17899319205064	1.43581443011193	2.27416613718284	2.28720423658459	2.54608825524815	2.33752054632227	GeneID:381101,Genbank:NM_207161.3,MGI:MGI:3039376	2'-deoxynucleoside 5'-phosphate N-hydrolase 1		GO:0009117,GO:0009159,GO:0016787,GO:0016798,GO:0030307,GO:0042802,GO:0042803,GO:0050144,GO:0070694,GO:0005634,GO:0005737,GO:0008152	nucleotide metabolic process|deoxyribonucleoside monophosphate catabolic process|hydrolase activity|hydrolase activity, acting on glycosyl bonds|positive regulation of cell growth|identical protein binding|protein homodimerization activity|nucleoside deoxyribosyltransferase activity|deoxyribonucleoside 5'-monophosphate N-glycosidase activity|nucleus|cytoplasm|metabolic process
Dntt	5.80188875137436	9.17136784055376	2.43240966219496	0.265217762986169	-1.91475069155652	0.0405781491901973	0.115373343228656	Down	0.23870740630781	0.0978359560921279	0.256196568567568	0.302483101475272	0.235458011991335	0.102833787256196	0.0787238731682073	0.0258180025072725	0.047216190648968	0.0505731166712135	GeneID:21673,Genbank:NM_009345.2,MGI:MGI:98659	deoxynucleotidyltransferase, terminal		GO:0016779,GO:0003887,GO:0033198,GO:0003912,GO:0034061,GO:0005634,GO:0005654,GO:0005737,GO:0046872,GO:0005829,GO:0006259,GO:0006304,GO:0000790,GO:0016363,GO:0000791,GO:0016740,GO:0003677	nucleotidyltransferase activity|DNA-directed DNA polymerase activity|response to ATP|DNA nucleotidylexotransferase activity|DNA polymerase activity|nucleus|nucleoplasm|cytoplasm|metal ion binding|cytosol|DNA metabolic process|DNA modification|nuclear chromatin|nuclear matrix|euchromatin|transferase activity|DNA binding	mmu03450,mmu04640	Non-homologous end-joining|Hematopoietic cell lineage
Dock6	2787.1516707704	3720.6363781363	1853.66696340449	0.498212341925498	-1.00516733381812	1.15637973751101e-20	1.20448513459146e-18	Down	25.1864327897292	28.2171887869871	26.4881310597845	27.0358719144059	26.1370924509164	14.8181059728045	12.646311274038	13.9882275811509	14.8357935937457	11.5614575379185	GeneID:319899,Genbank:XM_011242554.2,MGI:MGI:1914789	dedicator of cytokinesis 6		GO:0005829,GO:0007264,GO:0008150,GO:0003674,GO:0005085,GO:0005737	cytosol|small GTPase mediated signal transduction|biological_process|molecular_function|guanyl-nucleotide exchange factor activity|cytoplasm
Dpep3	10.2604910233436	5.14970247862705	15.3712795680601	2.98488691955622	1.57767627698902	0.0224149979605503	0.0720727787660806	Up	0.241973480278708	0.0929761688620906	0.0973882256482309	0.191638609798432	0.17900972000293	0.390902974757341	0.59850749499684	0.556139125989492	0.358966636819638	0.544691420185794	GeneID:71854,Genbank:NM_027960.2,MGI:MGI:1919104	dipeptidase 3		GO:0006508,GO:0007140,GO:0008233,GO:0008235,GO:0008237,GO:0008239,GO:0016020,GO:0016787,GO:0016805,GO:0031225,GO:0046872,GO:0001669,GO:0051321,GO:0005515,GO:0005886	proteolysis|male meiotic nuclear division|peptidase activity|metalloexopeptidase activity|metallopeptidase activity|dipeptidyl-peptidase activity|membrane|hydrolase activity|dipeptidase activity|anchored component of membrane|metal ion binding|acrosomal vesicle|meiotic cell cycle|protein binding|plasma membrane
Dpysl5	144.395395067243	197.438956426588	91.3518337078986	0.462683937158395	-1.11190108067008	3.19924827417069e-07	4.59180295603019e-06	Down	1.96836511156118	2.27994189430701	1.96969978254052	1.92792670624224	1.52886978087285	1.57712450419755	0.773546343044251	0.689075582160623	0.799372668505298	0.725256515120376	GeneID:65254,Genbank:XM_006504045.1,MGI:MGI:1929772	dihydropyrimidinase-like 5		GO:0007411,GO:0008017,GO:0016787,GO:0016810,GO:0030425,GO:0032991,GO:0043025,GO:0005515,GO:0005737,GO:0007399	axon guidance|microtubule binding|hydrolase activity|hydrolase activity, acting on carbon-nitrogen (but not peptide) bonds|dendrite|protein-containing complex|neuronal cell body|protein binding|cytoplasm|nervous system development	mmu04360	Axon guidance
Dsc2	66.6937052372828	33.3648109932286	100.022599481337	2.99784702816499	1.58392676842976	0.0455214221415132	0.126546360042016	Up	0.35967296011524	0.357368637043914	0.304140749566387	0.379805952173935	0.473035903190308	0.246503499676829	1.58156514326353	2.46375137752679	0.431170358337843	1.05065243348138	GeneID:13506,Genbank:NM_001317365.1,MGI:MGI:103221	desmocollin 2		GO:0086091,GO:0007155,GO:0098911,GO:0007156,GO:0009267,GO:0014704,GO:0016020,GO:0016021,GO:0030054,GO:0030057,GO:0031410,GO:0046872,GO:0005509,GO:0086042,GO:0005886,GO:0086073,GO:0005913	regulation of heart rate by cardiac conduction|cell adhesion|regulation of ventricular cardiac muscle cell action potential|homophilic cell adhesion via plasma membrane adhesion molecules|cellular response to starvation|intercalated disc|membrane|integral component of membrane|cell junction|desmosome|cytoplasmic vesicle|metal ion binding|calcium ion binding|cardiac muscle cell-cardiac muscle cell…	mmu05412	Arrhythmogenic right ventricular cardiomyopathy (ARVC)
Dscc1	20.1625292667623	13.3700260769411	26.9550324565834	2.01607927325377	1.01155236744972	0.0301062485172821	0.0911437797663209	Up	0.388825694215285	0.374971815521786	0.319122041549076	0.289828612749586	0.203046787668641	0.320228021718855	0.804591272326437	0.742136914176658	0.972679015190954	0.436116350241638	GeneID:72107,Genbank:XM_017316754.1,MGI:MGI:1919357	DNA replication and sister chromatid cohesion 1		GO:0031390,GO:0000785,GO:0003677,GO:0034088,GO:0003689,GO:0005634,GO:0005654,GO:0034421,GO:0006260,GO:0043142,GO:0006275,GO:1900264,GO:0000775,GO:0007049,GO:0007064	Ctf18 RFC-like complex|chromatin|DNA binding|maintenance of mitotic sister chromatid cohesion|DNA clamp loader activity|nucleus|nucleoplasm|post-translational protein acetylation|DNA replication|single-stranded DNA-dependent ATPase activity|regulation of DNA replication|positive regulation of DNA-directed DNA polymerase activity|chromosome, centromeric region|cell cycle|mitotic sister chromatid c…
Dtl	93.4156721261813	46.8523389467759	139.979005305587	2.98766312317092	1.57901748483064	0.000184671103358668	0.00131903795925619	Up	0.48776958644503	0.423734769164393	0.512125987428601	0.459086709277642	0.679857388116794	1.08490181706419	2.01661175000019	1.33036747851864	2.56931898750406	0.88737626092441	GeneID:76843,Genbank:NM_029766.3,MGI:MGI:1924093	denticleless E3 ubiquitin protein ligase		GO:0019985,GO:0005694,GO:0031464,GO:0005730,GO:0031465,GO:0005737,GO:0005813,GO:0005829,GO:0005856,GO:0006260,GO:0045732,GO:0006511,GO:0051726,GO:0006513,GO:0072425,GO:0006974,GO:0080008,GO:0009411,GO:0000209,GO:0010971,GO:0004842,GO:0016020,GO:0005634	translesion synthesis|chromosome|Cul4A-RING E3 ubiquitin ligase complex|nucleolus|Cul4B-RING E3 ubiquitin ligase complex|cytoplasm|centrosome|cytosol|cytoskeleton|DNA replication|positive regulation of protein catabolic process|ubiquitin-dependent protein catabolic process|regulation of cell cycle|protein monoubiquitination|signal transduction involved in G2 DNA damage checkpoint|cellular respons…
Dusp1	10684.4990412517	4722.33881771648	16646.6592647869	3.52508786585468	1.81765921837752	5.51140021160413e-11	1.62296935471922e-09	Up	139.835954047463	174.347376610329	138.391660835012	92.7008684172344	91.7053183953665	367.550698759527	434.343768633782	519.963668971207	358.211149449682	609.714911276238	GeneID:19252,Genbank:NM_013642.3,MGI:MGI:105120	dual specificity phosphatase 1		GO:2000279,GO:0017017,GO:0005634,GO:0019838,GO:0005737,GO:0006470,GO:0007049,GO:0035556,GO:0008138,GO:0042981,GO:0043065,GO:0008330,GO:0043066,GO:0016311,GO:0001706,GO:0043407,GO:0016787,GO:0004721,GO:0070373,GO:0016791,GO:0004725	negative regulation of DNA biosynthetic process|MAP kinase tyrosine/serine/threonine phosphatase activity|nucleus|growth factor binding|cytoplasm|protein dephosphorylation|cell cycle|intracellular signal transduction|protein tyrosine/serine/threonine phosphatase activity|regulation of apoptotic process|positive regulation of apoptotic process|protein tyrosine/threonine phosphatase activity|negati…	mmu04010,mmu04726,mmu05418	MAPK signaling pathway|Serotonergic synapse|Fluid shear stress and atherosclerosis
Dusp2	201.7679668547	99.6368581805582	303.899075528842	3.05006682344527	1.6088408508057	1.17612214992044e-18	9.73381552510005e-17	Up	4.49368905360295	2.41490945391184	3.47385446094183	2.95332311220989	2.82069384822499	12.0483319222231	10.916247332521	10.1283800441694	9.82085092769079	7.48985357375743	GeneID:13537,Genbank:NM_010090.2,MGI:MGI:101911	dual specificity phosphatase 2		GO:0031965,GO:0005515,GO:0051019,GO:0005634,GO:0005737,GO:0006470,GO:0008138,GO:0016311,GO:0016787,GO:0016791,GO:0001706,GO:0017017,GO:0004721,GO:0004725	nuclear membrane|protein binding|mitogen-activated protein kinase binding|nucleus|cytoplasm|protein dephosphorylation|protein tyrosine/serine/threonine phosphatase activity|dephosphorylation|hydrolase activity|phosphatase activity|endoderm formation|MAP kinase tyrosine/serine/threonine phosphatase activity|phosphoprotein phosphatase activity|protein tyrosine phosphatase activity	mmu04010	MAPK signaling pathway
Dusp5	167.40712836391	107.240108828084	227.574147899736	2.12209918832289	1.08549209035128	2.89405807410155e-05	0.00025796034510867	Up	5.37060663230714	4.19487544205403	5.76409006995397	3.95126735368672	5.0803888457455	14.1282939660168	10.307715445219	12.7601286158021	7.31421716962195	8.25392671697584	GeneID:240672,Genbank:NM_001085390.1,MGI:MGI:2685183	dual specificity phosphatase 5		GO:0005634,GO:0005737,GO:0006470,GO:0008138,GO:0016311,GO:0016791,GO:0017017,GO:0035335,GO:0035970,GO:0001706,GO:0045892,GO:0004721,GO:0045906,GO:0004725	nucleus|cytoplasm|protein dephosphorylation|protein tyrosine/serine/threonine phosphatase activity|dephosphorylation|phosphatase activity|MAP kinase tyrosine/serine/threonine phosphatase activity|peptidyl-tyrosine dephosphorylation|peptidyl-threonine dephosphorylation|endoderm formation|negative regulation of transcription, DNA-templated|phosphoprotein phosphatase activity|negative regulation of …	mmu04010	MAPK signaling pathway
Dydc2	50.6666031108652	33.111098581792	68.2221076399383	2.06040000368499	1.04292444775408	0.0456102674500217	0.126774009618633	Up	0.962770250313126	1.17313022069527	0.586472492938963	0.659456505775158	1.05233102288655	0.840721469507535	1.91652745476541	1.51974751708622	1.5440709224509	3.47308419964695	GeneID:71200,Genbank:XM_006519558.2,MGI:MGI:1918450	DPY30 domain containing 2		GO:0048188,GO:0051568,GO:0006348,GO:0042800	Set1C/COMPASS complex|histone H3-K4 methylation|chromatin silencing at telomere|histone methyltransferase activity (H3-K4 specific)
E230025N22Rik	38.28862288735	14.1050155697012	62.4722302049987	4.42907913828856	2.14700677536647	4.82821890078235e-09	1.00009970594842e-07	Up	0.265046103615448	0.294209125129346	0.308170416317809	0.303205802195565	0.435730291521757	1.02286561411761	1.62680045465318	1.74389279316064	1.61646741313865	1.28684635491587	GeneID:240216,Genbank:NM_172831.2,MGI:MGI:3687212	Riken cDNA E230025N22 gene		GO:0003674,GO:0005575,GO:0008150	molecular_function|cellular_component|biological_process
Ear1	306.781923129885	443.43300112884	170.13084513093	0.383667531955968	-1.38207141352249	6.16566677681126e-19	5.30131009470357e-17	Down	33.8013704847813	28.7888818624248	38.3443259769298	32.6060238031356	29.6132206301528	10.0609087160225	14.1106746015384	12.1862420249614	10.6494694238623	16.7699887441445	GeneID:13586,Genbank:NM_007894.2,MGI:MGI:108021	eosinophil-associated, ribonuclease A family, member 1		GO:0004540,GO:0005737,GO:0016787,GO:0003676,GO:0004518,GO:0004519	ribonuclease activity|cytoplasm|hydrolase activity|nucleic acid binding|nuclease activity|endonuclease activity
Ear2	1142.84781612945	1580.76541289624	704.930219362665	0.445942335030668	-1.16507092811379	3.98634123961921e-23	5.85992162224023e-21	Down	121.927809137288	104.049769085549	129.717761475595	115.780054176415	107.589841993269	41.0692437854431	52.1468695058901	54.2242958245617	53.0944744959638	63.0376947423993	GeneID:13587,Genbank:NM_007895.2,MGI:MGI:108020	eosinophil-associated, ribonuclease A family, member 2		GO:0004540,GO:0005575,GO:0006935,GO:0016787,GO:0003676,GO:0004518,GO:0004519	ribonuclease activity|cellular_component|chemotaxis|hydrolase activity|nucleic acid binding|nuclease activity|endonuclease activity
Ece1	6386.59748414974	8543.1892576024	4230.00571069708	0.495131921247429	-1.01411513177024	2.79859268098689e-17	2.04050989556116e-15	Down	83.092112670292	98.3649459988663	85.7932296457893	93.8056415849868	87.0917468570038	53.388646575938	36.2331551423914	41.7039047346902	59.6577277801522	36.2519642512072	GeneID:230857,Genbank:XM_006538767.3,MGI:MGI:1101357	endothelin converting enzyme 1		GO:0006915,GO:0007507,GO:0008217,GO:0008233,GO:0008237,GO:0008270,GO:0009897,GO:0031982,GO:0009986,GO:0033093,GO:0010613,GO:0034959,GO:0010814,GO:0042447,GO:0042733,GO:0042803,GO:0043583,GO:0043950,GO:0045745,GO:0046872,GO:0001666,GO:0001921,GO:0004175,GO:0004222,GO:0005768,GO:0005769,GO:0005794,GO:0005886,GO:0006508,GO:0010815,GO:0010816,GO:0016020,GO:0016021,GO:0016485,GO:0016486,GO:0048471,GO:…	apoptotic process|heart development|regulation of blood pressure|peptidase activity|metallopeptidase activity|zinc ion binding|external side of plasma membrane|vesicle|cell surface|Weibel-Palade body|positive regulation of cardiac muscle hypertrophy|endothelin maturation|substance P catabolic process|hormone catabolic process|embryonic digit morphogenesis|protein homodimerization activity|ear dev…
Edil3	342.759334277097	514.584053291939	170.934615262254	0.332180164093188	-1.58996216854312	4.72307619389448e-25	8.60922328623085e-23	Down	4.75423356650341	5.30894271258039	4.69516790917418	5.10052109192556	5.30729741810479	2.29950973042795	0.959731876697891	1.44716698264448	2.62782158483058	1.22638392106957	GeneID:13612,Genbank:NM_001037987.3,MGI:MGI:1329025	EGF-like repeats and discoidin I-like domains 3		GO:0007155,GO:0007275,GO:0010811,GO:0031012,GO:0046872,GO:0005178,GO:0005509,GO:0005576	cell adhesion|multicellular organism development|positive regulation of cell-substrate adhesion|extracellular matrix|metal ion binding|integrin binding|calcium ion binding|extracellular region
Edn2	3.9120429032141	1.20110505160571	6.6229807548225	5.51407284980485	2.46311832780474	0.0403088367327079	0.114786670202124	Up	0.0695549624398953	0.0712690104227881	0.0746509837276225	0	0	0.0374548506935186	0.191155779580804	0.263301243080323	0.275158648651989	0.442082374184752	GeneID:13615,Genbank:NM_007902.3,MGI:MGI:95284	endothelin 2		GO:0046887,GO:0019221,GO:0001659,GO:0046888,GO:0019229,GO:0002690,GO:0048016,GO:0019722,GO:0003100,GO:0048246,GO:0005179,GO:0005576,GO:0005615,GO:0007204,GO:0030593,GO:0007205,GO:0048286,GO:0031708,GO:0008217,GO:0050880,GO:0042116,GO:0008284,GO:0060585,GO:0042310,GO:0010460,GO:0001516,GO:0045987,GO:0014824,GO:0097009,GO:0014826,GO:0001543	positive regulation of hormone secretion|cytokine-mediated signaling pathway|temperature homeostasis|negative regulation of hormone secretion|regulation of vasoconstriction|positive regulation of leukocyte chemotaxis|inositol phosphate-mediated signaling|calcium-mediated signaling|regulation of systemic arterial blood pressure by endothelin|macrophage chemotaxis|hormone activity|extracellular reg…	mmu04080,mmu04270	Neuroactive ligand-receptor interaction|Vascular smooth muscle contraction
Ednrb	1823.30739883613	2639.16580568684	1007.44899198542	0.381730086762486	-1.38937519517584	9.7070276824208e-35	4.78215407013963e-32	Down	27.0522661017624	30.5024066358243	34.4402446376601	33.3116922699368	28.7495176150817	15.3598240337365	10.2405878914467	10.8099378752567	11.8324803861301	11.7384909840807	GeneID:13618,Genbank:NM_001136061.2,MGI:MGI:102720	endothelin receptor type B		GO:0005515,GO:0005886,GO:0006885,GO:0007165,GO:0007186,GO:0007200,GO:0019934,GO:0007204,GO:0030318,GO:0007422,GO:0007497,GO:0031620,GO:0031702,GO:0031965,GO:0048246,GO:0032269,GO:0048265,GO:0032496,GO:0048484,GO:0035645,GO:0050678,GO:0051930,GO:0060406,GO:0000122,GO:0086100,GO:1990839,GO:0001755,GO:0001934,GO:0004871,GO:0004930,GO:0004962,GO:0008217,GO:0008284,GO:0014043,GO:0014826,GO:0016020,GO:…	protein binding|plasma membrane|regulation of pH|signal transduction|G-protein coupled receptor signaling pathway|phospholipase C-activating G-protein coupled receptor signaling pathway|cGMP-mediated signaling|positive regulation of cytosolic calcium ion concentration|melanocyte differentiation|peripheral nervous system development|posterior midgut development|regulation of fever generation|type …	mmu04020,mmu04022,mmu04080,mmu04926,mmu04916,mmu05200	Calcium signaling pathway|cGMP - PKG signaling pathway|Neuroactive ligand-receptor interaction|Relaxin signaling pathway|Melanogenesis|Pathways in cancer
Efcab10	111.077059957252	71.1080110220961	151.046108892408	2.1241785098654	1.08690501118726	0.0457786596041486	0.127009651029592	Up	5.27278137488806	4.16781172952465	5.01234353259749	4.85205300922001	8.32160938380041	7.22007446302111	11.7584309523239	11.3243496330788	6.48120910308168	22.6612516568522	GeneID:75040,Genbank:NM_029152.1,MGI:MGI:1922290	EF-hand calcium binding domain 10		GO:0008150,GO:0003674,GO:0005509,GO:0005575	biological_process|molecular_function|calcium ion binding|cellular_component
Efcab11	36.3946306884671	23.6493377174015	49.1399236595327	2.07785622780358	1.05509583392905	0.00294026030655786	0.0138238495919362	Up	0.155149408371815	0.143832503016871	0.245810221193208	0.117024303643986	0.240487411549999	0.262575810310883	0.389844463465926	0.359583775112186	0.548008315618471	0.360008280401445	GeneID:78767,Genbank:XM_011244216.2,MGI:MGI:1926017	EF-hand calcium binding domain 11		GO:0046872,GO:0005509,GO:0005575,GO:0008150	metal ion binding|calcium ion binding|cellular_component|biological_process
Efna5	257.084247597651	156.101451434596	358.067043760706	2.29380982988957	1.197745788543	4.60480562893253e-12	1.63300383276619e-10	Up	1.27928257202756	1.5711103280908	1.54828857738719	1.27424514954987	1.62879466325055	3.7522221302903	3.88983591725135	3.62101631524642	2.40479035243191	3.43114772019606	GeneID:13640,Genbank:NM_010109.3,MGI:MGI:107444	ephrin A5		GO:0007411,GO:0007420,GO:0016020,GO:0022407,GO:0046875,GO:0022604,GO:0030154,GO:0048013,GO:0031225,GO:0048668,GO:0048672,GO:0050731,GO:0051893,GO:0051965,GO:0005169,GO:0005515,GO:0005604,GO:0005886,GO:0005912,GO:0007275,GO:0007399,GO:0031290,GO:0031362,GO:0032956,GO:0043087,GO:0061178,GO:0045499,GO:0070507,GO:0046658,GO:0071372,GO:0071944,GO:1900025,GO:1904322	axon guidance|brain development|membrane|regulation of cell-cell adhesion|ephrin receptor binding|regulation of cell morphogenesis|cell differentiation|ephrin receptor signaling pathway|anchored component of membrane|collateral sprouting|positive regulation of collateral sprouting|positive regulation of peptidyl-tyrosine phosphorylation|regulation of focal adhesion assembly|positive regulation of…	mmu04014,mmu04015,mmu04010,mmu04151,mmu04360	Ras signaling pathway|Rap1 signaling pathway|MAPK signaling pathway|PI3K-Akt signaling pathway|Axon guidance
Egln3	103.082165323189	53.846571008142	152.317759638235	2.82873647822818	1.50015778321651	0.0209730055986716	0.0684137340824241	Up	1.08301443198173	0.817676068012123	1.18275501049467	1.18376467869947	1.01204710535289	2.02583713739854	2.94508480675233	6.59661541640411	1.61604293779484	2.13348248916789	GeneID:112407,Genbank:NM_028133.2,MGI:MGI:1932288	egl-9 family hypoxia-inducible factor 3		GO:0043523,GO:0005829,GO:0046872,GO:0006915,GO:0051213,GO:0006974,GO:0016491,GO:0016705,GO:0016706,GO:0018126,GO:0055114,GO:0018401,GO:1990830,GO:0031418,GO:0031543,GO:0031545,GO:0005506,GO:0042127,GO:0005634,GO:0005737	regulation of neuron apoptotic process|cytosol|metal ion binding|apoptotic process|dioxygenase activity|cellular response to DNA damage stimulus|oxidoreductase activity|oxidoreductase activity, acting on paired donors, with incorporation or reduction of molecular oxygen|oxidoreductase activity, acting on paired donors, with incorporation or reduction of molecular oxygen, 2-oxoglutarate as one don…	mmu04066,mmu05200,mmu05211	HIF-1 signaling pathway|Pathways in cancer|Renal cell carcinoma
Egr1	6147.49582428546	931.490625630138	11363.5010229408	12.1992650385006	3.60872232814682	2.83388067016681e-12	1.06069767671048e-10	Up	29.6097422283317	18.3325377588548	13.6779945347549	9.57764690120433	8.22815380966593	205.114491423218	177.743488624985	177.275128875936	116.661109099701	306.891895649987	GeneID:13653,Genbank:NM_007913.5,MGI:MGI:95295	early growth response 1	zf-C2H2	GO:0001666,GO:0002931,GO:0003676,GO:0003677,GO:0003690,GO:0009749,GO:0003700,GO:0010385,GO:0010628,GO:0005634,GO:0010942,GO:0014911,GO:0030217,GO:0030509,GO:0045893,GO:0032868,GO:0045944,GO:0033233,GO:0035035,GO:0046872,GO:0046886,GO:0048169,GO:0000122,GO:1902949,GO:0048661,GO:0000976,GO:1990841,GO:0050725,GO:0000977,GO:2000182,GO:0061418,GO:0000979,GO:0000982,GO:0001077,GO:0005654,GO:0005737,GO:…	response to hypoxia|response to ischemia|nucleic acid binding|DNA binding|double-stranded DNA binding|response to glucose|DNA binding transcription factor activity|double-stranded methylated DNA binding|positive regulation of gene expression|nucleus|positive regulation of cell death|positive regulation of smooth muscle cell migration|T cell differentiation|BMP signaling pathway|positive regulatio…	mmu04371,mmu05020,mmu04933,mmu05166	Apelin signaling pathway|Prion diseases|AGE-RAGE signaling pathway in diabetic complications|HTLV-I infection
Egr2	179.939114264834	98.3332845881425	261.544943941526	2.65978040942064	1.41130714222382	6.04514413837051e-12	2.08300354166763e-10	Up	0.520575651438216	0.483913120379683	0.564476163424047	0.544048136915625	0.608776018970629	0.930567623595291	1.76401636424728	1.52079316858861	1.72500569858286	1.47811864115041	GeneID:13654,Genbank:XM_011243367.2,MGI:MGI:95296	early growth response 2		GO:0005515,GO:0005634,GO:0005654,GO:0005737,GO:0006351,GO:0006355,GO:0032868,GO:0006366,GO:0035284,GO:0006611,GO:0035914,GO:0007622,GO:0042552,GO:0043231,GO:0044212,GO:0045444,GO:0045893,GO:0045944,GO:0000978,GO:0001077,GO:0001102,GO:0003676,GO:0003677,GO:0003682,GO:0003700,GO:0008045,GO:0014037,GO:0016874,GO:0021569,GO:0021612,GO:0021660,GO:0046872,GO:0021666,GO:0071310,GO:0030278,GO:0071837,GO:…	protein binding|nucleus|nucleoplasm|cytoplasm|transcription, DNA-templated|regulation of transcription, DNA-templated|response to insulin|transcription by RNA polymerase II|brain segmentation|protein export from nucleus|skeletal muscle cell differentiation|rhythmic behavior|myelination|intracellular membrane-bounded organelle|transcription regulatory region DNA binding|fat cell differentiation|po…	mmu04625,mmu05203,mmu05166,mmu05161	C-type lectin receptor signaling pathway|Viral carcinogenesis|HTLV-I infection|Hepatitis B
Eid3	4.6948166283989	1.58621351545154	7.80341974134627	4.91952670011446	2.29851952283209	0.0326550378754896	0.097182517596645	Up	0.1168843161921	0.079843136580932	0.0418159916512583	0.0411423375569814	0.0384310778192753	0.335687305525972	0.214153064940334	0.379257554072347	0.385327532882383	0.288906195236702	GeneID:66341,Genbank:NM_025499.2,MGI:MGI:1913591	EP300 interacting inhibitor of differentiation 3		GO:0005694,GO:0005730,GO:0005737,GO:0006281,GO:0006310,GO:0006351,GO:0006355,GO:0006974,GO:0008150,GO:0030915,GO:0000781,GO:0005634,GO:2001022	chromosome|nucleolus|cytoplasm|DNA repair|DNA recombination|transcription, DNA-templated|regulation of transcription, DNA-templated|cellular response to DNA damage stimulus|biological_process|Smc5-Smc6 complex|chromosome, telomeric region|nucleus|positive regulation of response to DNA damage stimulus
Eif2s3x	1122.93482646561	1550.24131536451	695.628337566716	0.448722615422717	-1.15610419784438	1.81809213969616e-22	2.35036762570083e-20	Down	22.367689200932	22.947945820494	22.3634534664598	21.3296123444108	24.2723273426294	9.3885642330815	10.3311092323586	8.93798085684579	13.2897715090636	10.0903730524823	GeneID:26905,Genbank:NM_012010.3,MGI:MGI:1349431	eukaryotic translation initiation factor 2, subunit 3, structural gene X-linked		GO:0003743,GO:0003924,GO:0005525,GO:0005737,GO:0005829,GO:0005850,GO:0006412,GO:0006413,GO:0008135,GO:0000166,GO:0045296,GO:0001731	translation initiation factor activity|GTPase activity|GTP binding|cytoplasm|cytosol|eukaryotic translation initiation factor 2 complex|translation|translational initiation|translation factor activity, RNA binding|nucleotide binding|cadherin binding|formation of translation preinitiation complex	mmu03013	RNA transport
Eif2s3y	807.103783212791	15.8271253740081	1598.38044105157	100.989939946801	6.65806777669518	2.49143106207288e-305	2.27069026997323e-301	Up	0.2506427766232	0.27516362650911	0.192147426425676	0.529345427581726	0.211912210792201	28.9412840009155	32.4932786501775	31.0203300124879	28.1880658174339	30.1731857339627	GeneID:26908,Genbank:XM_011248593.1,MGI:MGI:1349430	eukaryotic translation initiation factor 2, subunit 3, structural gene Y-linked		GO:0003743,GO:0003924,GO:0005525,GO:0005737,GO:0005829,GO:0005850,GO:0006412,GO:0006413,GO:0000166,GO:0001731	translation initiation factor activity|GTPase activity|GTP binding|cytoplasm|cytosol|eukaryotic translation initiation factor 2 complex|translation|translational initiation|nucleotide binding|formation of translation preinitiation complex	mmu03013	RNA transport
Elf3	1078.60379763569	595.846028540951	1561.36156673043	2.62041113297967	1.38979318312829	3.35390294273319e-11	1.03094338684891e-09	Up	15.4744670784758	14.9846073887592	15.0177948420534	13.9806302097296	15.167973386899	32.9129534525163	45.0783504608854	33.8677176989451	36.3024377616718	51.287011908696	GeneID:13710,Genbank:XM_006529125.1,MGI:MGI:1101781	E74-like factor 3	ETS	GO:0060056,GO:0030154,GO:0006351,GO:0001077,GO:0030198,GO:0006355,GO:0030855,GO:0001824,GO:0043565,GO:0003677,GO:0003700,GO:0003713,GO:0006357,GO:0005634,GO:0045892,GO:0006366,GO:0045893,GO:0006954,GO:0005654,GO:0045944,GO:0007275,GO:0005737,GO:0000978,GO:0009653,GO:0005794,GO:0009790,GO:0005829,GO:0000981	mammary gland involution|cell differentiation|transcription, DNA-templated|transcriptional activator activity, RNA polymerase II proximal promoter sequence-specific DNA binding|extracellular matrix organization|regulation of transcription, DNA-templated|epithelial cell differentiation|blastocyst development|sequence-specific DNA binding|DNA binding|DNA binding transcription factor activity|transc…
Elfn1	177.379644422352	237.210563427637	117.548725417066	0.495545913801285	-1.01290936130067	2.18978276401402e-07	3.23725549249372e-06	Down	2.06295634494549	3.1067854937955	2.27588999286302	2.14803531015559	2.12951976310336	1.1677233560433	0.864937515729954	1.35950127186341	1.54680026716505	1.01642516049901	GeneID:243312,Genbank:XM_006504701.3,MGI:MGI:2442479	leucine rich repeat and fibronectin type III, extracellular 1		GO:0016021,GO:0030425,GO:0042995,GO:0050808,GO:0060076,GO:0004864,GO:0010923,GO:0016020	integral component of membrane|dendrite|cell projection|synapse organization|excitatory synapse|protein phosphatase inhibitor activity|negative regulation of phosphatase activity|membrane
Elmo1	937.026672254063	1252.0635201849	621.989824323222	0.496771780581361	-1.00934487215755	8.89925895937701e-17	6.00798860413052e-15	Down	10.0239351883777	10.2144331948401	11.5533851824679	9.8527353698145	9.24231087149557	6.05132688965095	4.46146686670102	4.68781617130652	6.07132739136029	4.56627743062597	GeneID:140580,Genbank:NM_080288.2,MGI:MGI:2153044	engulfment and cell motility 1		GO:0030036,GO:0005737,GO:0005886,GO:0032045,GO:0006909,GO:0006911,GO:0006915,GO:0016020,GO:0048870,GO:0016477,GO:0016601,GO:0005085,GO:0017124,GO:0005515,GO:0030029	actin cytoskeleton organization|cytoplasm|plasma membrane|guanyl-nucleotide exchange factor complex|phagocytosis|phagocytosis, engulfment|apoptotic process|membrane|cell motility|cell migration|Rac protein signal transduction|guanyl-nucleotide exchange factor activity|SH3 domain binding|protein binding|actin filament-based process	mmu04062,mmu05100	Chemokine signaling pathway|Bacterial invasion of epithelial cells
Elovl6	356.395549430806	182.785032954657	530.006065906954	2.8996141387486	1.53586092880854	0.0067885829293761	0.0274921772132121	Up	1.623338721774	1.55828954767137	1.40298940901504	1.79540570523614	1.6686617707482	2.94452652469429	9.60838695988304	4.26003549016401	2.80536055951304	4.33525741439581	GeneID:170439,Genbank:NM_130450.2,MGI:MGI:2156528	ELOVL family member 6, elongation of long chain fatty acids (yeast)		GO:0034625,GO:0006633,GO:0034626,GO:0009922,GO:0042759,GO:0016020,GO:0016021,GO:0016740,GO:0016747,GO:0042761,GO:0019367,GO:0102336,GO:0102337,GO:0030148,GO:0102338,GO:0030176,GO:0005783,GO:0006629,GO:0030497,GO:0006631	fatty acid elongation, monounsaturated fatty acid|fatty acid biosynthetic process|fatty acid elongation, polyunsaturated fatty acid|fatty acid elongase activity|long-chain fatty acid biosynthetic process|membrane|integral component of membrane|transferase activity|transferase activity, transferring acyl groups other than amino-acyl groups|very long-chain fatty acid biosynthetic process|fatty acid…	mmu00062,mmu01040	Fatty acid elongation|Biosynthesis of unsaturated fatty acids
Emilin2	748.326164480464	467.658149684701	1028.99417927623	2.2003127283679	1.13770858720525	1.36846943735423e-10	3.79672159879648e-09	Up	5.21369611971685	4.23493139694797	7.97504441125395	4.25855646040613	5.23063473264185	10.8462157119604	15.3206247560765	11.7358773798505	10.5219998037465	12.0253541346811	GeneID:246707,Genbank:XM_011246461.2,MGI:MGI:2389136	elastin microfibril interfacer 2		GO:0005615,GO:0007155,GO:0031012,GO:0005576,GO:0005578,GO:0005581	extracellular space|cell adhesion|extracellular matrix|extracellular region|proteinaceous extracellular matrix|collagen trimer
Emp2	25278.969171499	33781.1489877216	16776.7893552764	0.496631697204091	-1.00975175133516	7.40201594055997e-12	2.51255021535432e-10	Down	509.924818387482	532.13808408542	481.896361531515	557.728278718265	491.640846546276	322.711929946623	187.959654946213	256.561671619049	366.892242758677	175.98562512338	GeneID:13731,Genbank:NM_007929.2,MGI:MGI:1098726	epithelial membrane protein 2		GO:0005737,GO:0005794,GO:0005886,GO:0005901,GO:0007015,GO:0007155,GO:0031410,GO:0007160,GO:0032060,GO:0007566,GO:0032147,GO:0034394,GO:0043534,GO:0043549,GO:0045022,GO:0045121,GO:0001765,GO:0001913,GO:0001952,GO:0001954,GO:0003093,GO:0005178,GO:0005634,GO:0008219,GO:0008284,GO:0009986,GO:0010594,GO:0016020,GO:0016021,GO:0016324,GO:0045177,GO:0016477,GO:0045765,GO:0019900,GO:0070252,GO:0019901,GO:…	cytoplasm|Golgi apparatus|plasma membrane|caveola|actin filament organization|cell adhesion|cytoplasmic vesicle|cell-matrix adhesion|bleb assembly|embryo implantation|activation of protein kinase activity|protein localization to cell surface|blood vessel endothelial cell migration|regulation of kinase activity|early endosome to late endosome transport|membrane raft|membrane raft assembly|T cell m…
Eng	8388.66808800601	11796.6166664594	4980.71950955265	0.422215932786392	-1.24394707347798	5.84244183568106e-19	5.08093313349068e-17	Down	119.180770691604	130.76997208584	127.935395518545	140.29990914192	125.292671982532	73.7451478419986	42.7841723026	47.7935554925885	76.6365941291047	37.3379583741685	GeneID:13805,Genbank:NM_001146350.1,MGI:MGI:95392	endoglin		GO:0001947,GO:0002040,GO:0003084,GO:0003148,GO:0003198,GO:0003203,GO:0003208,GO:0007179,GO:0003209,GO:0007507,GO:0003222,GO:0009897,GO:0003273,GO:0009986,GO:0010628,GO:0010629,GO:0010665,GO:0035912,GO:0010862,GO:0036122,GO:0016020,GO:0042060,GO:0016021,GO:0042802,GO:0042803,GO:0043235,GO:0000122,GO:0055009,GO:0045766,GO:0001300,GO:0060326,GO:0001525,GO:0060394,GO:0045944,GO:0001569,GO:0070278,GO:…	heart looping|sprouting angiogenesis|positive regulation of systemic arterial blood pressure|outflow tract septum morphogenesis|epithelial to mesenchymal transition involved in endocardial cushion formation|endocardial cushion morphogenesis|cardiac ventricle morphogenesis|transforming growth factor beta receptor signaling pathway|cardiac atrium morphogenesis|heart development|ventricular trabecul…
Ephb1	109.613438900765	57.7857126788392	161.441165122691	2.79379032703026	1.48222375106076	6.48632767537093e-05	0.000529242528498931	Up	0.533830983422886	0.647453075617178	0.865260405777162	0.471677902504027	0.730742199631988	2.79250911247353	1.59286379757313	2.21524768031116	1.10978787941687	1.53491088727106	GeneID:270190,Genbank:NM_001168296.1,MGI:MGI:1096337	Eph receptor B1		GO:0004871,GO:0004888,GO:0005003,GO:0005005,GO:0005515,GO:0007275,GO:0005524,GO:0007399,GO:0005737,GO:0007411,GO:0008046,GO:0009968,GO:0014719,GO:0031290,GO:0016020,GO:0031434,GO:0016021,GO:0031589,GO:0016301,GO:0031901,GO:0032433,GO:0033674,GO:0042995,GO:0000166,GO:0060326,GO:0043005,GO:0001525,GO:0043066,GO:0001771,GO:0060996,GO:0043235,GO:0004672,GO:0004709,GO:0060997,GO:0004713,GO:0061351,GO:…	signal transducer activity|transmembrane signaling receptor activity|ephrin receptor activity|transmembrane-ephrin receptor activity|protein binding|multicellular organism development|ATP binding|nervous system development|cytoplasm|axon guidance|axon guidance receptor activity|negative regulation of signal transduction|skeletal muscle satellite cell activation|retinal ganglion cell axon guidance…	mmu04360	Axon guidance
Ephb4	2530.11693393283	3483.2108858499	1577.02298201576	0.452749785671092	-1.14321413667454	1.55033170942446e-25	2.97467856835674e-23	Down	38.2296944887284	42.5645299022481	41.5311615590775	44.4816972252586	42.5393961691852	23.0537740854769	15.7005477386031	16.6956810893853	25.5288988977547	16.0185505442629	GeneID:13846,Genbank:NM_001159571.1,MGI:MGI:104757	Eph receptor B4		GO:0004714,GO:0004871,GO:0004888,GO:0005003,GO:0005005,GO:0005515,GO:0005524,GO:0016310,GO:0005737,GO:0016740,GO:0005886,GO:0030154,GO:0005887,GO:0031434,GO:0033674,GO:0043005,GO:0043066,GO:0043235,GO:0043410,GO:0046777,GO:0000166,GO:0001525,GO:0002042,GO:0003007,GO:0004672,GO:0004709,GO:0004713,GO:0006468,GO:0007155,GO:0007169,GO:0007275,GO:0009968,GO:0048013,GO:0016020,GO:0016021,GO:0048845,GO:…	transmembrane receptor protein tyrosine kinase activity|signal transducer activity|transmembrane signaling receptor activity|ephrin receptor activity|transmembrane-ephrin receptor activity|protein binding|ATP binding|phosphorylation|cytoplasm|transferase activity|plasma membrane|cell differentiation|integral component of plasma membrane|mitogen-activated protein kinase kinase binding|positive reg…	mmu04360	Axon guidance
Epm2a	54.2917838551397	72.7526992909254	35.8308684193541	0.492502254467187	-1.02179776625503	0.000599054029463739	0.00358841828756656	Down	3.01581034549403	4.3937774257037	2.73102217948487	3.93101880485357	3.57900542601472	1.4209932974883	1.96846162935888	2.29347130706401	1.58452109675545	1.64725874458739	GeneID:13853,Genbank:NM_010146.2,MGI:MGI:1341085	epilepsy, progressive myoclonic epilepsy, type 2 gene alpha		GO:0005737,GO:0005783,GO:0005829,GO:0005844,GO:0005886,GO:0016787,GO:0005975,GO:0016791,GO:0005977,GO:0019203,GO:0006470,GO:0030246,GO:0032007,GO:0035305,GO:0035335,GO:0042803,GO:0046838,GO:0046959,GO:0004721,GO:0004722,GO:0004725,GO:0005515,GO:0005634,GO:0005654,GO:0006914,GO:0007399,GO:0008138,GO:0010923,GO:0016020,GO:0016239,GO:0046983,GO:0098556,GO:2001070,GO:0016311	cytoplasm|endoplasmic reticulum|cytosol|polysome|plasma membrane|hydrolase activity|carbohydrate metabolic process|phosphatase activity|glycogen metabolic process|carbohydrate phosphatase activity|protein dephosphorylation|carbohydrate binding|negative regulation of TOR signaling|negative regulation of dephosphorylation|peptidyl-tyrosine dephosphorylation|protein homodimerization activity|phospho…
Eppin	8.38718631101434	13.3121576845088	3.46221493751987	0.260079171203689	-1.9429772311866	0.0110112861450267	0.0407292459114341	Down	0.606095493896783	0.759038560012767	1.37328147416285	0.497795037858312	1.39497177170495	0.217585397538771	0.370158608936604	0.437025260984029	0.0666029709154317	0.142676474847264	GeneID:75526,Genbank:NM_029325.2,MGI:MGI:1922776	epididymal peptidase inhibitor		GO:0005576,GO:0005737,GO:0010466,GO:0030414,GO:0001669,GO:0003674,GO:0004867	extracellular region|cytoplasm|negative regulation of peptidase activity|peptidase inhibitor activity|acrosomal vesicle|molecular_function|serine-type endopeptidase inhibitor activity
Epsti1	566.837761037937	323.31694827896	810.358573796915	2.50639064271302	1.32561128871535	2.15534279177798e-06	2.55612156203832e-05	Up	9.40367122935804	5.13888351004315	8.25972508560441	6.32327291317408	6.95141727748907	21.1865146512206	24.5724252753859	15.2678577837331	20.9521846004796	10.7400141073644	GeneID:108670,Genbank:NM_029495.2,MGI:MGI:1915168	epithelial stromal interaction 1 (breast)		GO:0003674,GO:0005575,GO:0008150	molecular_function|cellular_component|biological_process
Ereg	16.9933376586094	6.18048101076303	27.8061943064557	4.49903401661335	2.1696152749885	6.90488546653144e-05	0.000558395085554282	Up	0.0737592033997536	0.0503845711983154	0.0923571285624382	0.090869258603246	0.0848810193131237	0.198594022173323	0.405420333288882	0.491952799225856	0.303948519349316	0.403692322751478	GeneID:13874,Genbank:NM_007950.2,MGI:MGI:107508	epiregulin		GO:0005615,GO:0005886,GO:0007143,GO:0007173,GO:0007267,GO:0007275,GO:0030154,GO:0008083,GO:0030728,GO:0042108,GO:0008284,GO:0042327,GO:0042700,GO:0043616,GO:0048160,GO:0045089,GO:0048661,GO:0045410,GO:0045740,GO:0051151,GO:0051781,GO:0001525,GO:0001550,GO:0001556,GO:0001819,GO:0005154,GO:0005576,GO:0008285,GO:0009299,GO:0009653,GO:0009887,GO:0016020,GO:0016021,GO:0019221,GO:0045741,GO:0045840,GO:…	extracellular space|plasma membrane|female meiotic nuclear division|epidermal growth factor receptor signaling pathway|cell-cell signaling|multicellular organism development|cell differentiation|growth factor activity|ovulation|positive regulation of cytokine biosynthetic process|positive regulation of cell proliferation|positive regulation of phosphorylation|luteinizing hormone signaling pathway…	mmu04010,mmu04012,mmu04151,mmu05210	MAPK signaling pathway|ErbB signaling pathway|PI3K-Akt signaling pathway|Colorectal cancer
Erg	1622.27125336473	2387.79463722702	856.747869502438	0.358802995929915	-1.47873615837828	1.72157657701937e-36	1.12074635163961e-33	Down	30.9652421433341	34.9025763688335	33.3681330756143	36.0285473380137	35.7234193816066	15.1559722967774	9.14767104363576	11.0886204539021	17.5311393771881	9.88911697793827	GeneID:13876,Genbank:NM_001302152.1,MGI:MGI:95415	avian erythroblastosis virus E-26 (v-ets) oncogene related	ETS	GO:0045944,GO:0003199,GO:2000504,GO:0003677,GO:0003682,GO:0003700,GO:0005515,GO:0005634,GO:0005737,GO:0006351,GO:0006355,GO:0006357,GO:0016477,GO:0000978,GO:0030154,GO:0000981,GO:0043565,GO:0003197	positive regulation of transcription by RNA polymerase II|endocardial cushion to mesenchymal transition involved in heart valve formation|positive regulation of blood vessel remodeling|DNA binding|chromatin binding|DNA binding transcription factor activity|protein binding|nucleus|cytoplasm|transcription, DNA-templated|regulation of transcription, DNA-templated|regulation of transcription by RNA p…	mmu05202,mmu05215	Transcriptional misregulation in cancers|Prostate cancer
Erich2	391.830001660331	223.017545886424	560.642457434239	2.51389394142	1.32992378523375	1.06382087015843e-06	1.36366573989085e-05	Up	4.68387332522524	3.89416752506091	4.93884875939225	4.10002094817846	6.01830678649851	7.8764448687503	13.7081323714353	10.4429908323355	12.2309964892012	16.3430857819744	GeneID:66748,Genbank:XM_006500029.3,MGI:MGI:1913998	glutamate rich 2		GO:0003674,GO:0005575,GO:0008150	molecular_function|cellular_component|biological_process
Ern1	457.312012593548	615.475042630247	299.148982556848	0.486045675025957	-1.04083620073291	3.59771249285369e-09	7.61662059462684e-08	Down	7.67273805989388	10.1155390316682	7.24670293948265	7.48105527755806	8.02239083713333	3.85626702210733	3.79561531346714	3.49926141125353	5.98212272597193	3.10211885295747	GeneID:78943,Genbank:NM_023913.2,MGI:MGI:1930134	endoplasmic reticulum (ER) to nucleus signalling 1		GO:0004674,GO:0005161,GO:0005515,GO:0005524,GO:0005637,GO:0005737,GO:0007257,GO:0005739,GO:0008152,GO:0005783,GO:0016020,GO:0005789,GO:0016021,GO:0016301,GO:0016310,GO:0016740,GO:0042803,GO:0016787,GO:0019899,GO:0043531,GO:0030176,GO:0046777,GO:0046872,GO:0051879,GO:0000166,GO:0070054,GO:0000287,GO:0070055,GO:0001935,GO:0003824,GO:0004519,GO:0004521,GO:0004540,GO:0004672,GO:0006351,GO:0006355,GO:…	protein serine/threonine kinase activity|platelet-derived growth factor receptor binding|protein binding|ATP binding|nuclear inner membrane|cytoplasm|activation of JUN kinase activity|mitochondrion|metabolic process|endoplasmic reticulum|membrane|endoplasmic reticulum membrane|integral component of membrane|kinase activity|phosphorylation|transferase activity|protein homodimerization activity|hyd…	mmu04141,mmu04140,mmu04210,mmu05010,mmu04932	Protein processing in endoplasmic reticulum|Autophagy - animal|Apoptosis|Alzheimer's disease|Non-alcoholic fatty liver disease (NAFLD)
Ern2	53.3169110555467	24.9387530432224	81.6950690678711	3.27582814290201	1.71185967203186	0.0134349758535683	0.0477932747577757	Up	0.652691624435988	0.267510380585664	0.402794284150359	0.310151960594831	0.466759993604131	0.544778158899759	1.75789701381382	0.829473758345008	1.11350506092407	2.73104568108636	GeneID:26918,Genbank:NM_001316689.1,MGI:MGI:1349436	endoplasmic reticulum (ER) to nucleus signalling 2		GO:0016787,GO:0007050,GO:0004519,GO:0030263,GO:0007257,GO:0004540,GO:0034976,GO:0008152,GO:0004672,GO:0004674,GO:0005515,GO:0005524,GO:0005783,GO:0016020,GO:0006351,GO:0045892,GO:0016021,GO:0006355,GO:0046872,GO:0016075,GO:0006397,GO:0070059,GO:0016301,GO:0006468,GO:0000166,GO:1990604,GO:0016310,GO:0006915,GO:0000287,GO:0016740,GO:0006986,GO:0003824	hydrolase activity|cell cycle arrest|endonuclease activity|apoptotic chromosome condensation|activation of JUN kinase activity|ribonuclease activity|response to endoplasmic reticulum stress|metabolic process|protein kinase activity|protein serine/threonine kinase activity|protein binding|ATP binding|endoplasmic reticulum|membrane|transcription, DNA-templated|negative regulation of transcription, …
Etv4	17.6698120249198	8.75032154321296	26.5893025066267	3.03866576505983	1.60343799581802	0.0019267921735838	0.0096833657954468	Up	0.106951362102574	0.153421761183596	0.252531998381915	0.158113274540608	0.295387375581893	0.483777377363234	0.634891312004431	0.832866820470194	0.676957415783269	0.385202472584064	GeneID:18612,Genbank:XM_006532460.2,MGI:MGI:99423	ets variant 4	ETS	GO:0045893,GO:0003700,GO:0005622,GO:0045944,GO:0005634,GO:0005730,GO:0006351,GO:0006355,GO:0006357,GO:0048863,GO:0008045,GO:0060444,GO:0010628,GO:0060762,GO:0030154,GO:0000978,GO:0033600,GO:0000981,GO:0043565,GO:0003677	positive regulation of transcription, DNA-templated|DNA binding transcription factor activity|intracellular|positive regulation of transcription by RNA polymerase II|nucleus|nucleolus|transcription, DNA-templated|regulation of transcription, DNA-templated|regulation of transcription by RNA polymerase II|stem cell differentiation|motor neuron axon guidance|branching involved in mammary gland duct …	mmu05202	Transcriptional misregulation in cancers
Evi2a	316.647726166736	192.254908207709	441.040544125764	2.29404049153987	1.1978908562309	2.27894184472181e-11	7.27505288013819e-10	Up	5.0025673159971	3.76500188888274	5.27405787604965	3.88013260120544	4.03927860797498	9.67877694203448	12.6290640068579	10.0073140410644	12.1061120599723	7.24547414007239	GeneID:14017,Genbank:NM_010161.3,MGI:MGI:95458	ecotropic viral integration site 2a		GO:0016020,GO:0016021	membrane|integral component of membrane
Exoc3l	460.29876414013	639.143116295891	281.454411984369	0.440362111095741	-1.18323775061221	5.00034669323656e-17	3.50562767401215e-15	Down	7.98077842061829	8.100665760222	8.52528537231917	8.51982923867896	8.03229350855037	3.95459188501442	2.93817373843709	3.99846087467088	5.28668239292866	2.42113671668783	GeneID:277978,Genbank:XM_006531070.3,MGI:MGI:3041195	exocyst complex component 3-like		GO:0005515,GO:0006887,GO:0030072,GO:0030141,GO:0031410,GO:0051601,GO:0000145,GO:0000149	protein binding|exocytosis|peptide hormone secretion|secretory granule|cytoplasmic vesicle|exocyst localization|exocyst|SNARE binding
F10	249.094238644945	159.635264310269	338.553212979621	2.12079213476043	1.08460322490138	2.55540568012746e-06	2.97635365733951e-05	Up	2.96420882819884	2.99856488152767	3.97166518550273	2.7313898329465	2.88661205566057	5.97814465796275	6.64168733153238	5.67689268646725	9.97115476567939	5.54003798128159	GeneID:14058,Genbank:NM_001242368.1,MGI:MGI:103107	coagulation factor X		GO:0005576,GO:0005783,GO:0006508,GO:0007596,GO:0007599,GO:0008233,GO:0008236,GO:0016020,GO:0016787,GO:0043231,GO:0004252,GO:0051897,GO:0005509,GO:0005543	extracellular region|endoplasmic reticulum|proteolysis|blood coagulation|hemostasis|peptidase activity|serine-type peptidase activity|membrane|hydrolase activity|intracellular membrane-bounded organelle|serine-type endopeptidase activity|positive regulation of protein kinase B signaling|calcium ion binding|phospholipid binding	mmu04610	Complement and coagulation cascades
F3	1552.40424314612	977.95193721784	2126.8565490744	2.17480682652469	1.12088726174684	6.3710359863272e-23	9.07275343427907e-21	Up	27.6989661244786	25.1879346926896	27.546730299751	26.7308960437516	29.5140844540439	60.567648084431	63.8192115094206	56.2528308680176	57.9781347004315	64.8850930255563	GeneID:14066,Genbank:NM_010171.3,MGI:MGI:88381	coagulation factor III		GO:0016020,GO:0004252,GO:0016021,GO:0004896,GO:0016485,GO:0005543,GO:0005615,GO:0005737,GO:0005886,GO:0006919,GO:0019221,GO:0007596,GO:0031012,GO:0045766,GO:0007599,GO:0051897,GO:0009986,GO:0001938,GO:1905286,GO:0010641,GO:0002020,GO:0014911,GO:0002541	membrane|serine-type endopeptidase activity|integral component of membrane|cytokine receptor activity|protein processing|phospholipid binding|extracellular space|cytoplasm|plasma membrane|activation of cysteine-type endopeptidase activity involved in apoptotic process|cytokine-mediated signaling pathway|blood coagulation|extracellular matrix|positive regulation of angiogenesis|hemostasis|positive…	mmu04610,mmu04933	Complement and coagulation cascades|AGE-RAGE signaling pathway in diabetic complications
Fabp1	130.200792806593	219.425573777221	40.9760118359645	0.186742188390341	-2.42088019996509	4.68048991497148e-28	1.12257855486974e-25	Down	24.1822246853534	20.9661260784014	28.2831638653404	23.8989316302795	19.6736654775443	2.33727403656993	3.18095650118691	5.25333380285172	4.80367159132946	6.67781000923858	GeneID:14080,Genbank:NM_017399.4,MGI:MGI:95479	fatty acid binding protein 1, liver		GO:0032052,GO:0005543,GO:0032991,GO:0005634,GO:0043066,GO:0005654,GO:0005737,GO:0005782,GO:0043154,GO:0005829,GO:0045179,GO:0008144,GO:0050892,GO:0008289,GO:0051345,GO:0015909,GO:0003682,GO:0070301,GO:0016209,GO:0005324,GO:0071456,GO:0032000,GO:0005504	bile acid binding|phospholipid binding|protein-containing complex|nucleus|negative regulation of apoptotic process|nucleoplasm|cytoplasm|peroxisomal matrix|negative regulation of cysteine-type endopeptidase activity involved in apoptotic process|cytosol|apical cortex|drug binding|intestinal absorption|lipid binding|positive regulation of hydrolase activity|long-chain fatty acid transport|chromati…	mmu03320,mmu04975	PPAR signaling pathway|Fat digestion and absorption
Fabp7	12.7826074498015	3.64089024908619	21.9243246505168	6.0216933635996	2.5901692450806	0.0248265697096627	0.0778226505017595	Up	0.266901194454401	0.136739229971281	0.572912011599917	0.281841210036015	0	0.431173163101765	2.86071397378958	3.39191631365229	0.395946795599614	0.7068289928457	GeneID:12140,Genbank:NM_021272.3,MGI:MGI:101916	fatty acid binding protein 7, brain		GO:0005737,GO:0005829,GO:0005911,GO:0008289,GO:0021846,GO:0022008,GO:0042995,GO:0043025,GO:0044297,GO:0050673,GO:0060134,GO:0001964,GO:0071944,GO:0005504,GO:0005634	cytoplasm|cytosol|cell-cell junction|lipid binding|cell proliferation in forebrain|neurogenesis|cell projection|neuronal cell body|cell body|epithelial cell proliferation|prepulse inhibition|startle response|cell periphery|fatty acid binding|nucleus	mmu03320	PPAR signaling pathway
Fam107a	263.248867785072	403.319155434019	123.178580136125	0.305412174146727	-1.71117052381006	4.06975088974245e-11	1.23433309847297e-09	Down	5.7634494731058	5.52795939798494	3.4035555005898	5.8081608990574	6.82718549365557	1.54470240600873	1.54778795149811	1.57974905093023	1.21028147071093	2.6065965452007	GeneID:268709,Genbank:XM_006518019.2,MGI:MGI:3041256	family with sequence similarity 107, member A		GO:0016607,GO:0043005,GO:0001558,GO:0003674,GO:0005634	nuclear speck|neuron projection|regulation of cell growth|molecular_function|nucleus
Fam124a	304.330852896869	413.913691027412	194.748014766326	0.470503921440543	-1.0877213476631	2.89980898693044e-12	1.08314996339689e-10	Down	5.04614262052954	5.82498812700524	5.59409713437085	5.81424961573166	4.97745222082687	2.88929353264424	2.19081813872127	2.77725161141672	2.91856561369494	2.3411668042934	GeneID:629059,Genbank:NM_001243857.1,MGI:MGI:3645930	family with sequence similarity 124, member A		GO:0003674,GO:0005575,GO:0008150	molecular_function|cellular_component|biological_process
Fam124b	95.9988832221647	158.898297022173	33.0994694221567	0.208306004799649	-2.26322366659949	1.03315776338253e-19	9.51131298532157e-18	Down	2.67939329589669	2.63102920504026	2.60182562858958	2.74516698037431	2.40694515457516	0.566827705947144	0.14026085307259	0.620992607358109	1.04103702657339	0.422368014859178	GeneID:241128,Genbank:NM_173425.3,MGI:MGI:3026880	family with sequence similarity 124, member B		GO:0005739,GO:0008150,GO:0003674,GO:0005634,GO:0005654	mitochondrion|biological_process|molecular_function|nucleus|nucleoplasm
Fam131b	15.5421252206633	21.7070897232396	9.37716071808703	0.431986085543648	-1.21094325157379	0.0242476164523112	0.0764284199710752	Down	0.316366882493284	0.196813331671997	0.291039301892758	0.238625557830492	0.222900251351797	0.0851806537772153	0.0993670221323149	0.219969381361961	0.0335234953607673	0.119689709455205	GeneID:76156,Genbank:NM_001286584.1,MGI:MGI:1923406	family with sequence similarity 131, member B		GO:0003674,GO:0005654,GO:0005829	molecular_function|nucleoplasm|cytosol
Fam150a	17.8643242951585	7.12936015203801	28.5992884382789	4.01148038931705	2.00413474445853	0.000151095936351093	0.00110609507140872	Up	0.414816716555879	0.18215960356314	0.508809968343982	0.375459793789236	0.701434357400759	2.16993673458441	1.95433391431563	1.08959192399573	1.81683279053109	1.88322969422526	GeneID:620393,Genbank:NM_001195732.1,MGI:MGI:3645495	family with sequence similarity 150, member A		GO:0030298,GO:0030971,GO:0070374,GO:0070378,GO:0005575,GO:0005576,GO:0010976	receptor signaling protein tyrosine kinase activator activity|receptor tyrosine kinase binding|positive regulation of ERK1 and ERK2 cascade|positive regulation of ERK5 cascade|cellular_component|extracellular region|positive regulation of neuron projection development
Fam151a	8.03310265322162	3.98008764490536	12.0861176615379	3.03664610929071	1.60247878663501	0.0400127628566287	0.114157558514733	Up	0.10721070647035	0.16477906152575	0.0575328087558166	0.113211914627013	0.105751305332956	0.288661000073401	0.559823431227789	0.434836679023382	0.265077717665529	0.170354357158173	GeneID:230579,Genbank:NM_146149.1,MGI:MGI:2657115	family with sequence simliarity 151, member A		GO:0016021,GO:0003674,GO:0008150,GO:0016020	integral component of membrane|molecular_function|biological_process|membrane
Fam167b	20.9449675340585	30.8695918211322	11.0203432469848	0.356996727097657	-1.48601724702409	0.00212881775189721	0.0105217163724464	Down	2.10057460190569	0.717446404711605	2.02324726554155	2.04752862121503	1.70008666285269	0.696088877719375	0.710516312916447	0.407782221804483	1.1719018505353	0.17116642771666	GeneID:230766,Genbank:NM_182783.2,MGI:MGI:2668032	family with sequence similarity 167, member B		GO:0003674,GO:0005575,GO:0008150	molecular_function|cellular_component|biological_process
Fam171a2	122.722004702636	170.897826183748	74.5461832215234	0.436203226724324	-1.19692765282717	2.44205958241022e-08	4.37267800276753e-07	Down	2.61580334629265	2.78077470699796	3.26366419727007	3.31467012806343	2.43505981983193	1.02122878437543	1.2041461886211	1.53837107544137	1.55221329001623	1.12569903587291	GeneID:217219,Genbank:XM_006533049.3,MGI:MGI:2448496	family with sequence similarity 171, member A2		GO:0016020,GO:0016021,GO:0003674,GO:0005575,GO:0008150	membrane|integral component of membrane|molecular_function|cellular_component|biological_process
Fam205a2	6.48276991204743	9.93410995271931	3.03142987137554	0.30515364595353	-1.71239226715784	0.0493582912722	0.134766766523317	Down	0.0485066566910546	0.119284823397958	0.0520605505675368	0.122932456810214	0.153108358112282	0.0313445859839291	0.0106647490840349	0.0314781598972469	0.0287837681975678	0.051383676068348	GeneID:545611,Genbank:XM_017320322.1,MGI:MGI:3701946	family with sequence similarity 205, member A2		GO:0016021,GO:0003674,GO:0008150,GO:0016020	integral component of membrane|molecular_function|biological_process|membrane
Fam213a	618.522468214085	407.76284568749	829.282090740681	2.03373627467826	1.02413260944031	0.000460306658426589	0.00286853667343585	Up	9.77782260453144	9.63711045517375	10.2443435590686	9.41554828115507	9.87435866221901	14.1661310981535	30.2502970880142	16.9710809338326	16.0710163199283	24.2667597741597	GeneID:70564,Genbank:XM_006519531.1,MGI:MGI:1917814	family with sequence similarity 213, member A		GO:0005739,GO:0016209,GO:0045670,GO:0055114,GO:0005576,GO:0005737	mitochondrion|antioxidant activity|regulation of osteoclast differentiation|oxidation-reduction process|extracellular region|cytoplasm
Fam217b	58.35387846469	81.6603018417666	35.0474550876135	0.429185960584925	-1.22032521107108	3.16592454558403e-05	0.000279866501536885	Down	1.87740990060942	2.35367300103477	1.82531708126702	1.49270548773201	1.74292116608703	0.808777462325552	0.776979321625399	0.501667789813335	1.20142848273818	0.795505019402537	GeneID:71532,Genbank:NM_001081289.1,MGI:MGI:1918782	family with sequence similarity 217, member B		GO:0008150,GO:0003674,GO:0005654,GO:0005829	biological_process|molecular_function|nucleoplasm|cytosol
Fam26f	58.3158495395823	32.6674965381474	83.9642025410173	2.57026743518495	1.3619184790074	0.00150729167104887	0.00789282176957161	Up	2.58452612282439	0.914838526582351	2.06780465184896	1.389409440233	0.97338603293645	4.25116017002738	6.40559130658869	3.25278197947447	5.29807551450204	1.74224854336366	GeneID:215900,Genbank:NM_175449.4,MGI:MGI:2443082	family with sequence similarity 26, member F		GO:0016020,GO:0016021,GO:0034220,GO:0005261,GO:0005887,GO:0006811	membrane|integral component of membrane|ion transmembrane transport|cation channel activity|integral component of plasma membrane|ion transport
Fam3b	11.2537910360902	5.94626654502424	16.5613155271562	2.78516198386945	1.47776123655248	0.024154911216	0.0761757303884513	Up	0.358481862821834	0.489754609814882	0.320622027643314	0.189274091111143	0.471469391813436	0.386079847571733	1.4449669787161	1.35703789911903	0.768164699806066	1.26581361350981	GeneID:52793,Genbank:NM_020622.2,MGI:MGI:1270150	family with sequence similarity 3, member B		GO:0005615,GO:0005641,GO:0006915,GO:0030073,GO:0005125,GO:0005576	extracellular space|nuclear envelope lumen|apoptotic process|insulin secretion|cytokine activity|extracellular region
Fam65a	2090.83252545902	2831.93779142935	1349.7272594887	0.47660907791603	-1.06912166425781	6.04578372851525e-22	7.20278077146249e-20	Down	19.3252082677992	21.115943200853	20.9241868249465	19.8304852246196	18.4294322702019	10.8988840037243	7.5915551400913	9.66849716763419	12.5527515845579	7.90087016448029	GeneID:75687,Genbank:XM_011248531.2,MGI:MGI:1922937	family with sequence similarity 65, member A		GO:2001107,GO:0005794,GO:0007266,GO:0009267,GO:0009611,GO:0016020,GO:0030335,GO:0031252,GO:0034067,GO:0035024,GO:0051683,GO:0071889,GO:0005737,GO:0090316,GO:1990869	negative regulation of Rho guanyl-nucleotide exchange factor activity|Golgi apparatus|Rho protein signal transduction|cellular response to starvation|response to wounding|membrane|positive regulation of cell migration|cell leading edge|protein localization to Golgi apparatus|negative regulation of Rho protein signal transduction|establishment of Golgi localization|14-3-3 protein binding|cytoplasm…
Fam71a	17.0251845350915	0.587635599762949	33.46273347042	56.944700906342	5.831489690432	6.82783141010994e-05	0.000553391333674896	Up	0	0	0	0.0240334603902689	0.0448993344262796	1.81386096098048	0.700550849858532	0.763098793892211	0	0.69917220608345	GeneID:619288,Genbank:NM_001109759.1,MGI:MGI:3588202	family with sequence similarity 71, member A		GO:0003674,GO:0005634,GO:0008150	molecular_function|nucleus|biological_process
Fam71f2	181.130059509007	248.889550885928	113.370568132087	0.455505535401312	-1.13445950881284	6.49382522265678e-10	1.57197139652839e-08	Down	3.32053006416298	3.35617227037667	4.49911154854163	4.4424970872698	3.67548286803495	2.31398812502694	1.4039555986115	1.69007207902216	1.78316464684932	1.76669650924571	GeneID:245884,Genbank:XM_011241060.2,MGI:MGI:2141439	family with sequence similarity 71, member F2		GO:0003674,GO:0005634,GO:0008150	molecular_function|nucleus|biological_process
Fat4	525.133933660974	719.343410521134	330.924456800814	0.460036822414308	-1.12017875243859	1.13659163666621e-16	7.50644650476513e-15	Down	1.95820113407123	2.58060328232042	2.1144664680423	2.12131812210529	2.27257906186536	1.14917164157247	0.923975255626851	0.973544070158162	1.15550825207405	0.99454928866143	GeneID:329628,Genbank:XM_006535484.3,MGI:MGI:3045256	FAT atypical cadherin 4		GO:0072307,GO:0022008,GO:0003007,GO:0035329,GO:0005509,GO:0043931,GO:0005515,GO:0005886,GO:0007009,GO:0007155,GO:0007156,GO:0045177,GO:0007157,GO:0048565,GO:0007219,GO:0060122,GO:0008543,GO:0072006,GO:0016020,GO:0001658,GO:0072137,GO:0016021,GO:0001736,GO:0021987,GO:0001822	regulation of metanephric nephron tubule epithelial cell differentiation|neurogenesis|heart morphogenesis|hippo signaling|calcium ion binding|ossification involved in bone maturation|protein binding|plasma membrane|plasma membrane organization|cell adhesion|homophilic cell adhesion via plasma membrane adhesion molecules|apical part of cell|heterophilic cell-cell adhesion via plasma membrane cell …	mmu04392	Hippo signaling pathway - multiple species
Fcamr	210.473622642577	124.655368774501	296.291876510654	2.3768882112622	1.24907405269131	3.12304647247073e-06	3.56908408151702e-05	Up	0.768870733585594	0.794171442363691	0.665486208596245	0.641669945141751	1.11314210888489	1.15528116664742	2.61747277811952	1.73695334673012	2.23830655000245	1.96393297648754	GeneID:64435,Genbank:XM_006529787.3,MGI:MGI:1927803	Fc receptor, IgA, IgM, high affinity		GO:0004888,GO:0005886,GO:0006955,GO:0016020,GO:0016021,GO:0019862,GO:0001791,GO:0002250,GO:0002376	transmembrane signaling receptor activity|plasma membrane|immune response|membrane|integral component of membrane|IgA binding|IgM binding|adaptive immune response|immune system process
Fcer1g	1604.61029363376	1055.02082877877	2154.19975848875	2.04185519349635	1.02988055523019	1.52682360011887e-09	3.46567425070076e-08	Up	104.007501479691	57.0857191676913	100.929377964519	79.0673818328163	79.8020162799385	194.735624028241	195.373989184928	158.291036587977	201.675921558659	129.412224607759	GeneID:14127,Genbank:NM_010185.4,MGI:MGI:95496	Fc receptor, IgE, high affinity I, gamma polypeptide		GO:0002554,GO:0004888,GO:0005515,GO:0005886,GO:0005887,GO:0006911,GO:0016064,GO:0007165,GO:0019767,GO:0007166,GO:0019863,GO:0032760,GO:0019864,GO:0032765,GO:0032998,GO:0033026,GO:0001798,GO:0045087,GO:0001805,GO:0045121,GO:0038094,GO:0001812,GO:0045576,GO:0002283,GO:0050766,GO:0002292,GO:0050776,GO:0002431,GO:0050778,GO:0051260,GO:0071404,GO:0007229,GO:0009897,GO:0009986,GO:0010543,GO:0019886,GO:…	serotonin secretion by platelet|transmembrane signaling receptor activity|protein binding|plasma membrane|integral component of plasma membrane|phagocytosis, engulfment|immunoglobulin mediated immune response|signal transduction|IgE receptor activity|cell surface receptor signaling pathway|IgE binding|positive regulation of tumor necrosis factor production|IgG binding|positive regulation of mast …	mmu04072,mmu04071,mmu04611,mmu04625,mmu04650,mmu04664,mmu05310,mmu05152	Phospholipase D signaling pathway|Sphingolipid signaling pathway|Platelet activation|C-type lectin receptor signaling pathway|Natural killer cell mediated cytotoxicity|Fc epsilon RI signaling pathway|Asthma|Tuberculosis
Fcgr1	478.423023536759	175.102288030365	781.743759043152	4.46449768210674	2.15849786128134	2.67489636189199e-07	3.88931751715767e-06	Up	3.29930700166808	2.5354590475092	5.41693949785912	3.06922791647563	3.44810933435282	16.0956325586312	21.3947100810669	13.7002946097398	23.1906451105192	7.13561477574775	GeneID:14129,Genbank:NM_010186.5,MGI:MGI:95498	Fc receptor, IgG, high affinity I		GO:0019884,GO:0002376,GO:0031774,GO:0005886,GO:0042590,GO:0006898,GO:0006910,GO:0006911,GO:0007166,GO:0009617,GO:0042742,GO:0009897,GO:0045087,GO:0016020,GO:0045121,GO:0016021,GO:0050766,GO:0019770,GO:0001788,GO:0050776,GO:0019864,GO:0001798,GO:0060100,GO:0001805	antigen processing and presentation of exogenous antigen|immune system process|leukotriene receptor binding|plasma membrane|antigen processing and presentation of exogenous peptide antigen via MHC class I|receptor-mediated endocytosis|phagocytosis, recognition|phagocytosis, engulfment|cell surface receptor signaling pathway|response to bacterium|defense response to bacterium|external side of plas…	mmu04145,mmu04640,mmu04666,mmu04380,mmu05202,mmu05221,mmu05322,mmu05150,mmu05152,mmu05140	Phagosome|Hematopoietic cell lineage|Fc gamma R-mediated phagocytosis|Osteoclast differentiation|Transcriptional misregulation in cancers|Acute myeloid leukemia|Systemic lupus erythematosus|Staphylococcus aureus infection|Tuberculosis|Leishmaniasis
Fcgr2b	814.673328565273	525.296488147797	1104.05016898275	2.10176575304291	1.07160188635283	1.61804063190195e-07	2.46190689802244e-06	Up	18.7339794439762	15.2218075448056	18.5897356291391	17.2837710115751	19.224606358509	37.0959426736862	43.7540875169724	34.6945889155259	51.0653631659005	25.5201361756945	GeneID:14130,Genbank:NM_010187.2,MGI:MGI:95499	Fc receptor, IgG, low affinity IIb		GO:0005576,GO:0005737,GO:0005856,GO:0005886,GO:0005887,GO:0019864,GO:0006898,GO:0006911,GO:0019865,GO:0006952,GO:0019886,GO:0021549,GO:0030889,GO:0032456,GO:0051091,GO:0032693,GO:0055037,GO:0033030,GO:0071219,GO:0038096,GO:1901216,GO:1902950,GO:0001540,GO:1904646,GO:0001811,GO:0002434,GO:1905898,GO:0002638,GO:0002862,GO:0002865,GO:0002924,GO:0005057,GO:0005515,GO:0006955,GO:0007166,GO:0009617,GO:…	extracellular region|cytoplasm|cytoskeleton|plasma membrane|integral component of plasma membrane|IgG binding|receptor-mediated endocytosis|phagocytosis, engulfment|immunoglobulin binding|defense response|antigen processing and presentation of exogenous peptide antigen via MHC class II|cerebellum development|negative regulation of B cell proliferation|endocytic recycling|positive regulation of DN…	mmu04145,mmu04662,mmu04666,mmu04380,mmu05150,mmu05152,mmu05162	Phagosome|B cell receptor signaling pathway|Fc gamma R-mediated phagocytosis|Osteoclast differentiation|Staphylococcus aureus infection|Tuberculosis|Measles
Fer1l4	54.9241565355394	35.9679265676539	73.8803865034248	2.05406298204206	1.03848041850454	0.013891950811817	0.0490456090253342	Up	0.297206941654616	0.159878792780976	0.318982137102979	0.266766844571572	0.337135408664489	0.328089823216555	0.59626747717495	0.433959761564588	0.543783133866019	0.975987985912677	GeneID:74562,Genbank:XM_006500307.1,MGI:MGI:1921812	fer-1-like 4 (C. elegans)		GO:0016020,GO:0016021,GO:0003674,GO:0005575,GO:0008150	membrane|integral component of membrane|molecular_function|cellular_component|biological_process
Fetub	153.911611715778	82.4195025811842	225.403720850371	2.73483476351178	1.45145366919205	7.92809265179516e-05	0.000631062326886123	Up	2.29694304574938	2.55693971136481	2.52610102381821	2.09612522913009	2.57336040322487	4.00079638289128	6.85815336802787	7.97435013303262	4.82379353211264	9.91295139659675	GeneID:59083,Genbank:NM_001083905.1,MGI:MGI:1890221	fetuin beta		GO:0005576,GO:0005615,GO:0007338,GO:0007339,GO:0008191,GO:0010466,GO:0010951,GO:0004857,GO:0030414,GO:0004866,GO:0004869	extracellular region|extracellular space|single fertilization|binding of sperm to zona pellucida|metalloendopeptidase inhibitor activity|negative regulation of peptidase activity|negative regulation of endopeptidase activity|enzyme inhibitor activity|peptidase inhibitor activity|endopeptidase inhibitor activity|cysteine-type endopeptidase inhibitor activity
Ffar2	43.9977557448851	26.7463351301989	61.2491763595713	2.29000257648068	1.19534922149856	0.00034386705603515	0.00223777532931407	Up	0.34524163764148	0.466306096281693	0.353693596050226	0.563421455988662	0.433417155406271	1.16616371242616	1.44910240609626	0.611026059338781	1.21057066580549	0.648319259549028	GeneID:233079,Genbank:XM_011250554.2,MGI:MGI:2441731	free fatty acid receptor 2		GO:0042995,GO:0007186,GO:0002673,GO:0045444,GO:0008289,GO:0002720,GO:0071398,GO:0016020,GO:0002752,GO:0002879,GO:0004871,GO:0004930,GO:0016021,GO:0019915,GO:0005886,GO:0090276,GO:0006954,GO:0032722,GO:0007165,GO:0002232,GO:2000484,GO:0042593,GO:0002376,GO:0002385	cell projection|G-protein coupled receptor signaling pathway|regulation of acute inflammatory response|fat cell differentiation|lipid binding|positive regulation of cytokine production involved in immune response|cellular response to fatty acid|membrane|cell surface pattern recognition receptor signaling pathway|positive regulation of acute inflammatory response to non-antigenic stimulus|signal t…	mmu04024	cAMP signaling pathway
Ffar4	370.81928070693	238.842563352524	502.795998061335	2.10513566344213	1.07391320938123	1.95332084476396e-08	3.56764853290154e-07	Up	9.19803211843359	7.2929225346133	9.75441307043656	8.90349129091159	9.82889299302521	15.5668059717975	25.3990454544059	16.0673973823256	18.4463454372061	21.2657595765709	GeneID:107221,Genbank:NM_181748.2,MGI:MGI:2147577	free fatty acid receptor 4		GO:0050710,GO:0016020,GO:0005504,GO:0050728,GO:0016021,GO:0070374,GO:0030139,GO:0005515,GO:0005886,GO:0005887,GO:0007165,GO:0007186,GO:0032870,GO:0042277,GO:0043066,GO:0008289,GO:0045444,GO:0008527,GO:0004871,GO:0046879,GO:0004930,GO:0010827	negative regulation of cytokine secretion|membrane|fatty acid binding|negative regulation of inflammatory response|integral component of membrane|positive regulation of ERK1 and ERK2 cascade|endocytic vesicle|protein binding|plasma membrane|integral component of plasma membrane|signal transduction|G-protein coupled receptor signaling pathway|cellular response to hormone stimulus|peptide binding|n…
Fgd5	1757.99542321457	2492.37325599458	1023.61759043456	0.410699957549528	-1.28384329668919	1.28318848956825e-24	2.18597755026636e-22	Down	18.5017443556052	22.6154419176831	21.7197479990055	21.5094588024926	21.8199892565368	11.4537335179295	6.92202013025573	8.24036119030263	11.4823283719839	6.53887466818905	GeneID:232237,Genbank:XM_006506000.3,MGI:MGI:2443369	FYVE, RhoGEF and PH domain containing 5		GO:0005575,GO:0005737,GO:0005768,GO:0005783,GO:0005794,GO:0005856,GO:0005886,GO:0008150,GO:0016020,GO:0035023,GO:0042995,GO:0003674,GO:0046872,GO:0005085,GO:0005089	cellular_component|cytoplasm|endosome|endoplasmic reticulum|Golgi apparatus|cytoskeleton|plasma membrane|biological_process|membrane|regulation of Rho protein signal transduction|cell projection|molecular_function|metal ion binding|guanyl-nucleotide exchange factor activity|Rho guanyl-nucleotide exchange factor activity
Fgf23	12.4141460752938	1.19185935899017	23.6364327915975	19.831562015525	4.30972640953438	1.09313740035077e-07	1.70743003715457e-06	Up	0.018817423221156	0	0	0.0596122322485501	0.0371225437114391	0.506652402978573	0.49646735706375	0.671631160709171	0.632752873204712	0.0598005580179597	GeneID:64654,Genbank:NM_022657.4,MGI:MGI:1891427	fibroblast growth factor 23		GO:0045668,GO:0005515,GO:0045893,GO:0005576,GO:0046888,GO:0005615,GO:0008083,GO:0008543,GO:0010966,GO:0055062,GO:0010980,GO:0070374,GO:0030154,GO:0090080,GO:0030500,GO:0030502,GO:0000165,GO:0030643,GO:0005104,GO:0042369,GO:0005105	negative regulation of osteoblast differentiation|protein binding|positive regulation of transcription, DNA-templated|extracellular region|negative regulation of hormone secretion|extracellular space|growth factor activity|fibroblast growth factor receptor signaling pathway|regulation of phosphate transport|phosphate ion homeostasis|positive regulation of vitamin D 24-hydroxylase activity|positiv…	mmu04014,mmu04015,mmu04010,mmu04151,mmu04810,mmu05200,mmu05226,mmu05218,mmu05224	Ras signaling pathway|Rap1 signaling pathway|MAPK signaling pathway|PI3K-Akt signaling pathway|Regulation of actin cytoskeleton|Pathways in cancer|Gastric cancer|Melanoma|Breast cancer
Fgf9	31.1155960923102	14.6586704029342	47.5725217816862	3.24535039495558	1.69837425196065	4.88096411245721e-05	0.000412663329507746	Up	0.107836007515511	0.198888152522385	0.266194483438498	0.136646660899752	0.106368094494495	0.569075417599636	0.734978769218342	0.73478637464494	0.245293868493419	0.422658252901202	GeneID:14180,Genbank:NM_013518.4,MGI:MGI:104723	fibroblast growth factor 9		GO:0003214,GO:0003231,GO:0005104,GO:0005576,GO:0005604,GO:0005615,GO:0005737,GO:0030154,GO:0006606,GO:0030178,GO:0007267,GO:0030238,GO:0007275,GO:0030324,GO:0030326,GO:0060045,GO:0030949,GO:0032927,GO:0042472,GO:0060484,GO:0060979,GO:0090263,GO:1904707,GO:0000122,GO:0001525,GO:0001649,GO:0001654,GO:0002053,GO:0002062,GO:0008083,GO:0008201,GO:0008284,GO:0008543,GO:0043410,GO:0045880,GO:0008584,GO:…	cardiac left ventricle morphogenesis|cardiac ventricle development|fibroblast growth factor receptor binding|extracellular region|basement membrane|extracellular space|cytoplasm|cell differentiation|protein import into nucleus|negative regulation of Wnt signaling pathway|cell-cell signaling|male sex determination|multicellular organism development|lung development|embryonic limb morphogenesis|pos…	mmu04014,mmu04015,mmu04010,mmu04151,mmu04810,mmu05200,mmu05226,mmu05218,mmu05224	Ras signaling pathway|Rap1 signaling pathway|MAPK signaling pathway|PI3K-Akt signaling pathway|Regulation of actin cytoskeleton|Pathways in cancer|Gastric cancer|Melanoma|Breast cancer
Fgfr4	571.550281966066	778.082056389051	365.018507543081	0.469125980410178	-1.09195269473344	2.97545458479976e-12	1.10686910554551e-10	Down	12.8426909194028	13.9201867716169	13.8998723191706	12.1563963423081	9.24907159824025	6.2824527924983	4.38850854745959	5.90757696445316	6.35069259345028	6.76942559411135	GeneID:14186,Genbank:NM_008011.2,MGI:MGI:95525	fibroblast growth factor receptor 4		GO:0004871,GO:0004888,GO:0005007,GO:0005515,GO:0005524,GO:0005737,GO:0008284,GO:0005768,GO:0008543,GO:0005783,GO:0005794,GO:0009968,GO:0010628,GO:0010629,GO:0010715,GO:0030324,GO:0010966,GO:0031434,GO:0016020,GO:0033674,GO:0016021,GO:0042593,GO:0042632,GO:0043066,GO:0043085,GO:0000166,GO:2000573,GO:0043235,GO:0001525,GO:2000830,GO:0043410,GO:0001759,GO:0045862,GO:0004672,GO:0004709,GO:0004713,GO:…	signal transducer activity|transmembrane signaling receptor activity|fibroblast growth factor-activated receptor activity|protein binding|ATP binding|cytoplasm|positive regulation of cell proliferation|endosome|fibroblast growth factor receptor signaling pathway|endoplasmic reticulum|Golgi apparatus|negative regulation of signal transduction|positive regulation of gene expression|negative regulat…	mmu04014,mmu04015,mmu04010,mmu04151,mmu04144,mmu04550,mmu04810,mmu05200	Ras signaling pathway|Rap1 signaling pathway|MAPK signaling pathway|PI3K-Akt signaling pathway|Endocytosis|Signaling pathways regulating pluripotency of stem cells|Regulation of actin cytoskeleton|Pathways in cancer
Fgl1	19.0606430816578	4.16126283105917	33.9600233322564	8.1609897550289	3.0287441311282	7.25599639877808e-06	7.63639159104659e-05	Up	0.192156755644609	0.0787568354029601	0.0824941331895572	0.243495467173972	0.227449236073262	1.24170049237923	1.9011547601846	0.914460769078448	2.35652688477049	0.529240211876758	GeneID:234199,Genbank:XM_011242187.1,MGI:MGI:102795	fibrinogen-like protein 1		GO:0035634,GO:0060612,GO:0005576,GO:0008203,GO:0010906	response to stilbenoid|adipose tissue development|extracellular region|cholesterol metabolic process|regulation of glucose metabolic process
Fhl2	211.311089623753	127.876456491217	294.745722756289	2.30492563559997	1.20472020536966	0.00959851426984532	0.0364883666550032	Up	3.70431258249229	4.56083980390109	4.00777534554143	3.84857318592657	3.56548727558911	3.63558523130049	13.6615059805885	12.0517889612238	4.96352575259304	12.0885200090187	GeneID:14200,Genbank:XM_011238434.2,MGI:MGI:1338762	four and a half LIM domains 2		GO:0043066,GO:0005515,GO:0045892,GO:0005634,GO:0046872,GO:0005737,GO:0006351,GO:0006355,GO:0006357,GO:0055014,GO:0008134,GO:0055015,GO:0009725,GO:0060347,GO:0030018,GO:0000122,GO:0031430,GO:0001649,GO:0042802,GO:0003712	negative regulation of apoptotic process|protein binding|negative regulation of transcription, DNA-templated|nucleus|metal ion binding|cytoplasm|transcription, DNA-templated|regulation of transcription, DNA-templated|regulation of transcription by RNA polymerase II|atrial cardiac muscle cell development|transcription factor binding|ventricular cardiac muscle cell development|response to hormone|h…	mmu04380	Osteoclast differentiation
Flt1	2579.20507852716	3861.10850208674	1297.30165496759	0.335992022567213	-1.57350111527425	3.33578001129425e-24	5.57840349044693e-22	Down	25.643962085034	31.9676785497145	27.3002804098996	28.9063391043187	28.4258936262368	12.4655241261028	7.36398075121109	7.94883731861981	15.0459782327853	6.20242441222102	GeneID:14254,Genbank:NM_010228.3,MGI:MGI:95558	FMS-like tyrosine kinase 1		GO:0004672,GO:0004709,GO:0004713,GO:0004714,GO:0004871,GO:0006935,GO:0004888,GO:0007169,GO:0005021,GO:0007275,GO:0009968,GO:0010863,GO:0014068,GO:0030154,GO:0015629,GO:0030335,GO:0016020,GO:0030949,GO:0016021,GO:0031434,GO:0033674,GO:0035924,GO:0036323,GO:0000166,GO:0048010,GO:0036326,GO:0001525,GO:0036327,GO:0036332,GO:0001569,GO:0048514,GO:0001570,GO:0048597,GO:0001666,GO:0048598,GO:0002040,GO:…	protein kinase activity|MAP kinase kinase kinase activity|protein tyrosine kinase activity|transmembrane receptor protein tyrosine kinase activity|signal transducer activity|chemotaxis|transmembrane signaling receptor activity|transmembrane receptor protein tyrosine kinase signaling pathway|vascular endothelial growth factor-activated receptor activity|multicellular organism development|negative …	mmu04014,mmu04015,mmu04010,mmu04066,mmu04151,mmu04060,mmu04510,mmu05202,mmu05323	Ras signaling pathway|Rap1 signaling pathway|MAPK signaling pathway|HIF-1 signaling pathway|PI3K-Akt signaling pathway|Cytokine-cytokine receptor interaction|Focal adhesion|Transcriptional misregulation in cancers|Rheumatoid arthritis
Flt4	976.232164657372	1426.44009345912	526.024235855624	0.368767141548871	-1.43921798260275	3.32723135654565e-32	1.18919163072773e-29	Down	11.7467836969116	13.6065954947874	12.1868657840006	13.7284279010461	12.7464281428952	5.81445022480441	3.80986334644152	4.53011099653637	5.8905816475676	4.10478923075952	GeneID:14257,Genbank:NM_008029.3,MGI:MGI:95561	FMS-like tyrosine kinase 4		GO:0001946,GO:0002040,GO:0003016,GO:0004672,GO:0004709,GO:0004713,GO:0005737,GO:0005886,GO:0004714,GO:0005887,GO:0006468,GO:0007169,GO:0007275,GO:0019838,GO:0007585,GO:0019903,GO:0008284,GO:0030154,GO:0030307,GO:0031434,GO:0033674,GO:0035924,GO:0000166,GO:0048514,GO:0036328,GO:0001525,GO:0060312,GO:0038084,GO:0001570,GO:0070374,GO:0042803,GO:0001934,GO:0001938,GO:0090037,GO:0001944,GO:0001945,GO:…	lymphangiogenesis|sprouting angiogenesis|respiratory system process|protein kinase activity|MAP kinase kinase kinase activity|protein tyrosine kinase activity|cytoplasm|plasma membrane|transmembrane receptor protein tyrosine kinase activity|integral component of plasma membrane|protein phosphorylation|transmembrane receptor protein tyrosine kinase signaling pathway|multicellular organism developm…	mmu04014,mmu04015,mmu04010,mmu04151,mmu04060,mmu04510,mmu05200,mmu05224	Ras signaling pathway|Rap1 signaling pathway|MAPK signaling pathway|PI3K-Akt signaling pathway|Cytokine-cytokine receptor interaction|Focal adhesion|Pathways in cancer|Breast cancer
Fmo1	7007.23981801345	10093.2359000205	3921.24373600639	0.388502138942222	-1.3640055533127	4.05813938240898e-39	3.69858823312754e-36	Down	187.825753797292	206.15463597756	210.06099437724	212.731007197794	215.540542506441	109.389792265038	66.4490306265722	73.8309248211577	93.0757678451892	67.1205694108336	GeneID:14261,Genbank:NM_010231.2,MGI:MGI:1310002	flavin containing monooxygenase 1		GO:0004499,GO:0005783,GO:0006082,GO:0009404,GO:0016020,GO:0016021,GO:0016491,GO:0017144,GO:0043231,GO:0050660,GO:0050661,GO:0004497,GO:0055114,GO:0070995	N,N-dimethylaniline monooxygenase activity|endoplasmic reticulum|organic acid metabolic process|toxin metabolic process|membrane|integral component of membrane|oxidoreductase activity|drug metabolic process|intracellular membrane-bounded organelle|flavin adenine dinucleotide binding|NADP binding|monooxygenase activity|oxidation-reduction process|NADPH oxidation	mmu00982	Drug metabolism - cytochrome P450
Fos	8625.0658609753	1117.50777389931	16132.6239480513	14.4362521002963	3.85162433724121	7.18021998251939e-31	2.2565698248511e-28	Up	56.8692738315729	35.8186877615024	20.9623386336996	12.0823428051058	14.0417573534326	436.816113547863	343.642306712484	362.981008542224	361.150393404004	550.955807809926	GeneID:14281,Genbank:NM_010234.2,MGI:MGI:95574	FBJ osteosarcoma oncogene	TF_bZIP	GO:0003677,GO:0003682,GO:0003690,GO:0003700,GO:0005515,GO:0007179,GO:0005634,GO:0007399,GO:0008134,GO:0016020,GO:0031668,GO:0032993,GO:0034614,GO:0070412,GO:0035914,GO:0071276,GO:0035976,GO:0071277,GO:0035994,GO:1901216,GO:1902895,GO:0000978,GO:0000979,GO:0000982,GO:0001077,GO:0001102,GO:0001190,GO:0005654,GO:0005667,GO:0005737,GO:0005783,GO:0006355,GO:0042493,GO:0006357,GO:0043005,GO:0043565,GO:…	DNA binding|chromatin binding|double-stranded DNA binding|DNA binding transcription factor activity|protein binding|transforming growth factor beta receptor signaling pathway|nucleus|nervous system development|transcription factor binding|membrane|cellular response to extracellular stimulus|protein-DNA complex|cellular response to reactive oxygen species|R-SMAD binding|skeletal muscle cell differ…	mmu04010,mmu04668,mmu04024,mmu04210,mmu04620,mmu04660,mmu04658,mmu04659,mmu04657,mmu04662,mmu04915,mmu04917,mmu04921,mmu04926,mmu04725,mmu04728,mmu04380,mmu04713,mmu05200,mmu05231,mmu05210,mmu05224,mmu05323,mmu05031,mmu05418,mmu05132,mmu05133,mmu05166,mmu05161,mmu05168,mmu05167,mmu05140,mmu05142,mmu01522	MAPK signaling pathway|TNF signaling pathway|cAMP signaling pathway|Apoptosis|Toll-like receptor signaling pathway|T cell receptor signaling pathway|Th1 and Th2 cell differentiation|Th17 cell differentiation|IL-17 signaling pathway|B cell receptor signaling pathway|Estrogen signaling pathway|Prolactin signaling pathway|Oxytocin signaling pathway|Relaxin signaling pathway|Cholinergic synapse|Dopam…
Fosb	2522.80369066549	147.105010103281	4898.5023712277	33.2993578382443	5.0574224507871	1.90053272740242e-39	2.03781826794655e-36	Up	2.50947472437233	1.55798943207978	1.24715966347188	1.60563148868438	2.4509272714284	85.460240168169	63.9389823758947	64.8730512015704	41.9227080933884	62.0448406344379	GeneID:14282,Genbank:XM_006539543.2,MGI:MGI:95575	FBJ osteosarcoma oncogene B	TF_bZIP	GO:0045944,GO:0001077,GO:0071277,GO:0003677,GO:0003690,GO:0003700,GO:0005634,GO:0005654,GO:0006355,GO:0006357,GO:0006366,GO:0000978,GO:0043231,GO:0043565,GO:0000982	positive regulation of transcription by RNA polymerase II|transcriptional activator activity, RNA polymerase II proximal promoter sequence-specific DNA binding|cellular response to calcium ion|DNA binding|double-stranded DNA binding|DNA binding transcription factor activity|nucleus|nucleoplasm|regulation of transcription, DNA-templated|regulation of transcription by RNA polymerase II|transcriptio…	mmu04657,mmu04380,mmu05030,mmu05031,mmu05034	IL-17 signaling pathway|Osteoclast differentiation|Cocaine addiction|Amphetamine addiction|Alcoholism
Fosl1	8.52641683107633	2.78477130778123	14.2680623543714	5.12360290214981	2.35715866590219	0.00263585389002908	0.0125940615222674	Up	0.149104626227459	0.0305558044686558	0.12802315332526	0.0629803525065815	0.0588299783626443	0.449633949557148	0.590082756064334	0.677325074574954	0.383406545181796	0.157948296935021	GeneID:14283,Genbank:NM_010235.2,MGI:MGI:107179	fos-like antigen 1	TF_bZIP	GO:0060674,GO:0008285,GO:0000982,GO:0061614,GO:0031668,GO:0001077,GO:2000144,GO:0042734,GO:0001701,GO:0003677,GO:0003700,GO:0005634,GO:0043005,GO:0005654,GO:0043065,GO:0005829,GO:0043231,GO:0006355,GO:0045787,GO:0006357,GO:0000977,GO:0045944,GO:0000978,GO:0051091,GO:0007296	placenta blood vessel development|negative regulation of cell proliferation|transcription factor activity, RNA polymerase II proximal promoter sequence-specific DNA binding|pri-miRNA transcription by RNA polymerase II|cellular response to extracellular stimulus|transcriptional activator activity, RNA polymerase II proximal promoter sequence-specific DNA binding|positive regulation of DNA-template…	mmu04310,mmu04657,mmu04380,mmu05166	Wnt signaling pathway|IL-17 signaling pathway|Osteoclast differentiation|HTLV-I infection
Fosl2	2450.24378643902	1507.41470411497	3393.07286876306	2.25092196560149	1.17051604266893	3.98127323070786e-18	3.10130976279243e-16	Up	11.6013264927162	14.1260672108292	14.3590225151515	12.6169601305157	14.6848464535271	30.5171188473916	33.5897475480527	36.6490596164114	24.7824611850147	29.5295169089901	GeneID:14284,Genbank:NM_008037.4,MGI:MGI:102858	fos-like antigen 2	TF_bZIP	GO:0045944,GO:0006355,GO:0000982,GO:0006357,GO:0001228,GO:0048146,GO:0001666,GO:0003334,GO:0003677,GO:0003682,GO:0003690,GO:0006366,GO:0003700,GO:0032355,GO:0005634,GO:0043565,GO:0044212,GO:0000977,GO:0045893,GO:0005654,GO:0006351,GO:0000978	positive regulation of transcription by RNA polymerase II|regulation of transcription, DNA-templated|transcription factor activity, RNA polymerase II proximal promoter sequence-specific DNA binding|regulation of transcription by RNA polymerase II|transcriptional activator activity, RNA polymerase II transcription regulatory region sequence-specific DNA binding|positive regulation of fibroblast pr…	mmu04380	Osteoclast differentiation
Foxa3	20.8762712578907	7.73556932328908	34.0169731924924	4.39747506238218	2.13667539634884	0.0134558319655065	0.0478197026605006	Up	0.29923302134515	0.22995528179084	0.160578329881978	0.131659515723052	0.172176506071152	0.322269691303134	0.904610273825942	0.296672780159585	1.03579215680644	1.87547141593615	GeneID:15377,Genbank:NM_008260.2,MGI:MGI:1347477	forkhead box A3	Fork head	GO:0044212,GO:0007283,GO:0003677,GO:0045944,GO:0008134,GO:0003700,GO:0008285,GO:0005634,GO:0070368,GO:0005654,GO:0006325,GO:0009267,GO:0006351,GO:0009653,GO:0006355,GO:0015629,GO:0019904,GO:0006357,GO:0000981,GO:0030154,GO:0001678,GO:0043565,GO:0007275	transcription regulatory region DNA binding|spermatogenesis|DNA binding|positive regulation of transcription by RNA polymerase II|transcription factor binding|DNA binding transcription factor activity|negative regulation of cell proliferation|nucleus|positive regulation of hepatocyte differentiation|nucleoplasm|chromatin organization|cellular response to starvation|transcription, DNA-templated|an…	mmu04950	Maturity onset diabetes of the young
Foxj1	2921.91418013087	1892.79629536171	3951.03206490003	2.08740479605863	1.06171039955736	0.000812389837344086	0.00465814468546965	Up	37.0429319810893	32.4906015324335	36.2946678076878	28.5292596447306	44.5659884304219	48.2447641488214	75.0155644058101	58.8977137731063	85.6879393855517	112.710686202004	GeneID:15223,Genbank:XM_006532269.2,MGI:MGI:1347474	forkhead box J1	Fork head	GO:0003677,GO:0003700,GO:0005634,GO:0006351,GO:0006355,GO:0042130,GO:0006357,GO:0043565,GO:0006959,GO:0044458,GO:0007368,GO:0045409,GO:0045944,GO:0050869,GO:0050900,GO:0060271,GO:0000122,GO:0000976,GO:0000978,GO:0000981,GO:0001077,GO:0002508,GO:0002635,GO:0002897,GO:0002924,GO:0007420,GO:0007507,GO:0009653,GO:0030030,GO:0030036,GO:0030154,GO:0030856,GO:0060429,GO:0032088,GO:0060972,GO:0033085,GO:…	DNA binding|DNA binding transcription factor activity|nucleus|transcription, DNA-templated|regulation of transcription, DNA-templated|negative regulation of T cell proliferation|regulation of transcription by RNA polymerase II|sequence-specific DNA binding|humoral immune response|motile cilium assembly|determination of left/right symmetry|negative regulation of interleukin-6 biosynthetic process|…
Foxn4	58.9858984815941	29.8321124445167	88.1396845186714	2.95452374291623	1.5629255926335	0.0302319778406236	0.0914706807488916	Up	0.47642071618123	0.325440790957156	0.355087643837143	0.265519068122164	0.613526850089862	0.712636539743937	0.916532755547608	0.701359948382099	2.86633738313692	0.99533738081567	GeneID:116810,Genbank:XM_006530121.3,MGI:MGI:2151057	forkhead box N4	Fork head	GO:0060579,GO:0003682,GO:0003700,GO:0005634,GO:0006351,GO:0006355,GO:0007275,GO:0007399,GO:0010842,GO:0030154,GO:0035881,GO:0043565,GO:0001158,GO:0045893,GO:0048663,GO:0003677	ventral spinal cord interneuron fate commitment|chromatin binding|DNA binding transcription factor activity|nucleus|transcription, DNA-templated|regulation of transcription, DNA-templated|multicellular organism development|nervous system development|retina layer formation|cell differentiation|amacrine cell differentiation|sequence-specific DNA binding|enhancer sequence-specific DNA binding|positi…
Fuom	191.386231283886	124.55726860671	258.215193961062	2.07306403592051	1.05176468127033	4.37851844597451e-09	9.12132962665409e-08	Up	1.09620133436629	1.10368092762534	1.49366345881407	1.24815393015949	1.18470606033435	2.26879212013072	3.1436417294391	2.6393026635106	2.51709034345469	2.42341368975669	GeneID:69064,Genbank:NM_001286218.1,MGI:MGI:1916314	fucose mutarotase		GO:0016853,GO:0016857,GO:0036065,GO:0042806,GO:0045665,GO:0048029,GO:0060180,GO:0005575,GO:0005996,GO:0006004	isomerase activity|racemase and epimerase activity, acting on carbohydrates and derivatives|fucosylation|fucose binding|negative regulation of neuron differentiation|monosaccharide binding|female mating behavior|cellular_component|monosaccharide metabolic process|fucose metabolic process
Fut2	50.3951570445439	22.3017317810265	78.4885823080613	3.51939405776715	1.8153270580939	1.23387920257064e-07	1.91088785934219e-06	Up	0.408138813254909	0.144760364177685	0.303259538094491	0.331526708933997	0.619358524904653	0.659339511220451	1.51857597886681	1.23940759797956	1.52144298179463	1.56309808890249	GeneID:14344,Genbank:NM_018876.4,MGI:MGI:109374	fucosyltransferase 2		GO:0006486,GO:0008107,GO:0008417,GO:0016020,GO:0016021,GO:0016740,GO:0016757,GO:0036065,GO:0005794,GO:0005975	protein glycosylation|galactoside 2-alpha-L-fucosyltransferase activity|fucosyltransferase activity|membrane|integral component of membrane|transferase activity|transferase activity, transferring glycosyl groups|fucosylation|Golgi apparatus|carbohydrate metabolic process	mmu00601,mmu00603	Glycosphingolipid biosynthesis - lacto and neolacto series|Glycosphingolipid biosynthesis - globo and isoglobo series
Fut9	29.5992665144753	14.2277769984483	44.9707560305024	3.16077178011764	1.66027687087074	0.0127943292462903	0.04597181815521	Up	0.0466464931592325	0.0521410975336695	0.0546153819231614	0.0447796084335786	0.112937366719113	0.0822069933987185	0.237747410126838	0.0963168684028605	0.205502661302452	0.377337032310822	GeneID:14348,Genbank:NM_010243.3,MGI:MGI:1330859	fucosyltransferase 9		GO:0007399,GO:0008417,GO:0016020,GO:0016021,GO:0016740,GO:0016757,GO:0036065,GO:0046920,GO:0000139,GO:0005794,GO:0006486	nervous system development|fucosyltransferase activity|membrane|integral component of membrane|transferase activity|transferase activity, transferring glycosyl groups|fucosylation|alpha-(1->3)-fucosyltransferase activity|Golgi membrane|Golgi apparatus|protein glycosylation	mmu00515,mmu00601,mmu00603	Mannose type O-glycan biosyntheis|Glycosphingolipid biosynthesis - lacto and neolacto series|Glycosphingolipid biosynthesis - globo and isoglobo series
Fv1	69.9234025294353	102.139936933969	37.7068681249016	0.369168703807583	-1.43764784086189	1.08305724571189e-07	1.69604531570758e-06	Down	3.2791132618675	4.15271096238869	3.51936112343145	4.00735311791425	4.43377673884552	1.78561929501927	1.17458300618361	1.35488387070773	1.67617476803836	1.32699460482945	GeneID:14349,Genbank:NM_010244.3,MGI:MGI:95595	Friend virus susceptibility 1		GO:0051607,GO:0005794,GO:0009615,GO:0016032	defense response to virus|Golgi apparatus|response to virus|viral process
Fxyd4	17.0847210877595	10.8095795087739	23.3598626667451	2.16103342852368	1.1117213890842	0.0298378238493606	0.090451330970588	Up	0.329625138045792	0.281456761853366	0.412738069945159	0.319069830162328	0.189663909172923	0.591669278378435	0.513342598130881	0.772447854593597	0.869328891040967	0.640155658350368	GeneID:108017,Genbank:XM_011241114.2,MGI:MGI:1889005	FXYD domain-containing ion transport regulator 4		GO:0006811,GO:0016020,GO:0016021,GO:0017080,GO:0051117,GO:2000649,GO:0005216,GO:0005267,GO:0005887	ion transport|membrane|integral component of membrane|sodium channel regulator activity|ATPase binding|regulation of sodium ion transmembrane transporter activity|ion channel activity|potassium channel activity|integral component of plasma membrane	mmu04960	Aldosterone-regulated sodium reabsorption
Fzd4	1201.08980402557	1607.44701424985	794.732593801299	0.494406712480148	-1.01622976427436	2.59060077006571e-15	1.40540091776065e-13	Down	19.7307703900396	24.9248713675439	20.4359346987113	22.5836264025466	26.6073943184183	10.4911392537396	11.3608055663829	12.4460287690553	13.9870757441465	9.66124941043441	GeneID:14366,Genbank:NM_008055.4,MGI:MGI:108520	frizzled class receptor 4		GO:0005886,GO:0005911,GO:0007165,GO:0007166,GO:0007186,GO:0007223,GO:0019955,GO:0007275,GO:0030165,GO:0007605,GO:0030425,GO:0009986,GO:0030947,GO:0031625,GO:0031987,GO:0034446,GO:0051091,GO:0035426,GO:0060070,GO:0035567,GO:0038023,GO:0061299,GO:0001540,GO:0001553,GO:0061301,GO:0001568,GO:0061304,GO:0001570,GO:0004871,GO:0004888,GO:0004930,GO:0005515,GO:0010812,GO:0016020,GO:0016021,GO:0016055,GO:…	plasma membrane|cell-cell junction|signal transduction|cell surface receptor signaling pathway|G-protein coupled receptor signaling pathway|Wnt signaling pathway, calcium modulating pathway|cytokine binding|multicellular organism development|PDZ domain binding|sensory perception of sound|dendrite|cell surface|regulation of vascular endothelial growth factor receptor signaling pathway|ubiquitin pr…	mmu04310,mmu04390,mmu04150,mmu04550,mmu04916,mmu05200,mmu05205,mmu05225,mmu05226,mmu05217,mmu05224,mmu04934,mmu05166,mmu05165	Wnt signaling pathway|Hippo signaling pathway|mTOR signaling pathway|Signaling pathways regulating pluripotency of stem cells|Melanogenesis|Pathways in cancer|Proteoglycans in cancer|Hepatocellular carcinoma|Gastric cancer|Basal cell carcinoma|Breast cancer|Cushing's syndrome|HTLV-I infection|Human papillomavirus infection
Gadd45g	614.314540648681	330.875181384345	897.753899913017	2.71327059393489	1.44003293448334	5.62800827602993e-28	1.31522224173684e-25	Up	18.719872028065	13.1569449833514	15.6490836471013	17.3340165852353	15.4030053431815	43.1587982796146	41.5197426543848	39.883440098931	52.611109971824	45.3901909261437	GeneID:23882,Genbank:NM_011817.2,MGI:MGI:1346325	growth arrest and DNA-damage-inducible 45 gamma		GO:0043065,GO:0005515,GO:0045063,GO:0005634,GO:0046330,GO:0005737,GO:0006469,GO:0051726,GO:0006915,GO:0006950,GO:1900745,GO:0007275,GO:0030154,GO:0000185,GO:0042095,GO:0042802,GO:0000186	positive regulation of apoptotic process|protein binding|T-helper 1 cell differentiation|nucleus|positive regulation of JNK cascade|cytoplasm|negative regulation of protein kinase activity|regulation of cell cycle|apoptotic process|response to stress|positive regulation of p38MAPK cascade|multicellular organism development|cell differentiation|activation of MAPKKK activity|interferon-gamma biosyn…	mmu04010,mmu04068,mmu04110,mmu04210,mmu04115,mmu04218,mmu05200,mmu05202,mmu05210,mmu05212,mmu05225,mmu05226,mmu05214,mmu05216,mmu05220,mmu05217,mmu05218,mmu05213,mmu05224,mmu05222,mmu05223	MAPK signaling pathway|FoxO signaling pathway|Cell cycle|Apoptosis|p53 signaling pathway|Cellular senescence|Pathways in cancer|Transcriptional misregulation in cancers|Colorectal cancer|Pancreatic cancer|Hepatocellular carcinoma|Gastric cancer|Glioma|Thyroid cancer|Chronic myeloid leukemia|Basal cell carcinoma|Melanoma|Endometrial cancer|Breast cancer|Small cell lung cancer|Non-small cell lung c…
Gal3st2	12.7600405569173	6.33780775686087	19.1822733569738	3.0266417179045	1.59771790463519	0.00960660274289253	0.0365038888466635	Up	0.160787806708388	0.0732222721279805	0.0575227010944049	0.150922699963066	0.140976968528895	0.423295087036659	0.41242900524876	0.347808227733249	0.300368633766537	0.321723920355699	GeneID:381334,Genbank:NM_199366.4,MGI:MGI:2685834	galactose-3-O-sulfotransferase 2		GO:0050694,GO:0051923,GO:0008146,GO:0009101,GO:0016020	galactose 3-O-sulfotransferase activity|sulfation|sulfotransferase activity|glycoprotein biosynthetic process|membrane
Gale	341.385835903066	201.306275418495	481.465396387637	2.39170584914315	1.25803996642667	6.59677498299145e-17	4.52052685676572e-15	Up	5.72329158710827	4.64766487820649	5.19955782223166	4.89009638010876	4.19304419579337	10.2561212878485	12.9749150513149	12.7399361461388	12.4010314459261	11.9494046688697	GeneID:74246,Genbank:XM_006539217.1,MGI:MGI:1921496	galactose-4-epimerase, UDP		GO:0005975,GO:0006012,GO:0016853,GO:0016857,GO:0019388,GO:0033499,GO:0042802,GO:0042803,GO:0061623,GO:0003974,GO:0003978	carbohydrate metabolic process|galactose metabolic process|isomerase activity|racemase and epimerase activity, acting on carbohydrates and derivatives|galactose catabolic process|galactose catabolic process via UDP-galactose|identical protein binding|protein homodimerization activity|glycolytic process from galactose|UDP-N-acetylglucosamine 4-epimerase activity|UDP-glucose 4-epimerase activity	mmu00052,mmu00520	Galactose metabolism|Amino sugar and nucleotide sugar metabolism
Galnt18	2253.98354980034	3041.95767140211	1466.00942819857	0.481929594872649	-1.05310569645523	2.59320968874149e-19	2.31710912776372e-17	Down	57.9857839401314	59.0439995015992	54.161106040436	64.1875938703594	63.1884645124251	36.7110843325559	21.91796464309	25.3335523478663	36.1413413468047	26.9301846274212	GeneID:233733,Genbank:XM_006507658.1,MGI:MGI:2446239	UDP-N-acetyl-alpha-D-galactosamine:polypeptide N-acetylgalactosaminyltransferase 18		GO:0046872,GO:0005794,GO:0006493,GO:0009312,GO:0016020,GO:0016021,GO:0016266,GO:0016740,GO:0016757,GO:0018242,GO:0004653,GO:0018243,GO:0030246,GO:0005575	metal ion binding|Golgi apparatus|protein O-linked glycosylation|oligosaccharide biosynthetic process|membrane|integral component of membrane|O-glycan processing|transferase activity|transferase activity, transferring glycosyl groups|protein O-linked glycosylation via serine|polypeptide N-acetylgalactosaminyltransferase activity|protein O-linked glycosylation via threonine|carbohydrate binding|ce…	mmu00512	Mucin type O-glycan biosynthesis
Galntl6	15.6337054736058	8.50897820484091	22.7584327423707	2.6746375645225	1.41934340766632	0.0358324548045972	0.104621814220439	Up	0.0744213664279325	0.0686298038014524	0.0399369650943297	0.0550110148687098	0.088089970528374	0.0801507489957906	0.237254764129594	0.0965907705043741	0.125124287426751	0.346875914404722	GeneID:270049,Genbank:XM_017312847.1,MGI:MGI:1913581	UDP-N-acetyl-alpha-D-galactosamine:polypeptide N-acetylgalactosaminyltransferase-like 6		GO:0005794,GO:0009312,GO:0016020,GO:0016266,GO:0018242,GO:0018243,GO:0004653,GO:0005575	Golgi apparatus|oligosaccharide biosynthetic process|membrane|O-glycan processing|protein O-linked glycosylation via serine|protein O-linked glycosylation via threonine|polypeptide N-acetylgalactosaminyltransferase activity|cellular_component	mmu00512	Mucin type O-glycan biosynthesis
Gbp10	130.484225092803	83.9812413116448	176.987208873961	2.10746121526332	1.07550608072269	0.00851386372336583	0.0331462426205708	Up	2.52205741783549	0.664510798712476	1.00539724824773	1.15660346907637	0.895581367038469	2.57652852168691	3.97658204005278	2.66544530987071	3.1642074702765	1.16025738757597	GeneID:626578,Genbank:NM_001039646.2,MGI:MGI:4359647	guanylate-binding protein 10		GO:0050830,GO:0071222,GO:0071346,GO:0003674,GO:0031410,GO:0042832	defense response to Gram-positive bacterium|cellular response to lipopolysaccharide|cellular response to interferon-gamma|molecular_function|cytoplasmic vesicle|defense response to protozoan
Gbp3	2292.89478049379	1386.3310387439	3199.45852224369	2.30786041199986	1.20655596704855	2.54960613524802e-08	4.54737970971633e-07	Up	26.5262766315998	18.6028147721285	19.0934874718773	26.3002489230233	23.0002977261788	53.7667950505666	70.7885264276719	56.3151852627702	54.0240396184061	34.0896932553298	GeneID:55932,Genbank:XM_006501719.2,MGI:MGI:1926263	guanylate binding protein 3		GO:0005634,GO:0005737,GO:0005794,GO:0005829,GO:0016020,GO:0016787,GO:0020005,GO:0031410,GO:0035458,GO:0042832,GO:0044406,GO:0000166,GO:0050830,GO:0003924,GO:0071346,GO:0005525	nucleus|cytoplasm|Golgi apparatus|cytosol|membrane|hydrolase activity|symbiont-containing vacuole membrane|cytoplasmic vesicle|cellular response to interferon-beta|defense response to protozoan|adhesion of symbiont to host|nucleotide binding|defense response to Gram-positive bacterium|GTPase activity|cellular response to interferon-gamma|GTP binding	mmu04621	NOD-like receptor signaling pathway
Gck	95.5716932104795	61.907862204821	129.235524216138	2.08754622778872	1.06180814578458	0.00182695847103116	0.00926078949108899	Up	0.933541620471985	1.1615213016708	1.23453146499592	0.792158614109421	1.20037266506664	1.70560793863042	2.32738742412369	1.7489368845992	1.94546186191994	3.56714576704202	GeneID:103988,Genbank:XM_006514444.1,MGI:MGI:1270854	glucokinase		GO:0004396,GO:0005515,GO:0005524,GO:0005536,GO:0005634,GO:0005654,GO:0006006,GO:0005737,GO:0005739,GO:0006096,GO:0006739,GO:0007204,GO:0008865,GO:0042327,GO:0016301,GO:0042593,GO:0016310,GO:0016740,GO:0043266,GO:0043531,GO:0044320,GO:0045180,GO:0000166,GO:0045721,GO:0000287,GO:0045725,GO:0001678,GO:0045821,GO:0004340,GO:0005829,GO:0005884,GO:0005938,GO:0005975,GO:0016773,GO:0005978,GO:0019158,GO:…	hexokinase activity|protein binding|ATP binding|glucose binding|nucleus|nucleoplasm|glucose metabolic process|cytoplasm|mitochondrion|glycolytic process|NADP metabolic process|positive regulation of cytosolic calcium ion concentration|fructokinase activity|positive regulation of phosphorylation|kinase activity|glucose homeostasis|phosphorylation|transferase activity|regulation of potassium ion tr…	mmu00010,mmu00052,mmu00500,mmu00520,mmu00524,mmu04911,mmu04910,mmu04922,mmu04917,mmu05230,mmu04930,mmu04950	Glycolysis / Gluconeogenesis|Galactose metabolism|Starch and sucrose metabolism|Amino sugar and nucleotide sugar metabolism|Neomycin, kanamycin and gentamicin biosynthesis|Insulin secretion|Insulin signaling pathway|Glucagon signaling pathway|Prolactin signaling pathway|Central carbon metabolism in cancer|Type II diabetes mellitus|Maturity onset diabetes of the young
Gcsam	40.4987586543639	57.1542745792412	23.8432427294866	0.417173394378915	-1.26128094331337	0.000181214394044834	0.00129790804504882	Down	1.19403374730723	0.758853948969634	0.729977440463776	0.845900647184489	0.924333682032569	0.19533528554313	0.265845184063863	0.37598809239931	0.224220762668628	0.81655137693132	GeneID:14525,Genbank:NM_001159297.1,MGI:MGI:102969	germinal center associated, signaling and motility		GO:0016020,GO:0019901,GO:0045159,GO:0050855,GO:2000401,GO:2000402,GO:0003779,GO:0005737,GO:0005886	membrane|protein kinase binding|myosin II binding|regulation of B cell receptor signaling pathway|regulation of lymphocyte migration|negative regulation of lymphocyte migration|actin binding|cytoplasm|plasma membrane
Gdf11	15.5689661854552	22.9214100711456	8.21652229976471	0.358464958057183	-1.48009600052937	0.00734018386393714	0.0292900331593359	Down	0.729962239719851	0.891787435224076	0.632781474987705	0.5336463330831	0.526172597752033	0.302368811230945	0.216045085392595	0.242925876711167	0.277665615909171	0.17844407262786	GeneID:14561,Genbank:NM_010272.1,MGI:MGI:1338027	growth differentiation factor 11		GO:0048593,GO:0031016,GO:0005125,GO:0060021,GO:0032991,GO:0005160,GO:0060395,GO:0042981,GO:0005515,GO:0005576,GO:0005615,GO:0005654,GO:0043231,GO:0008083,GO:0043408,GO:0008285,GO:0045596,GO:0009887,GO:0045665,GO:0009952,GO:0001501,GO:0048468,GO:0010862,GO:0001656,GO:0048469,GO:0021512,GO:0001657	camera-type eye morphogenesis|pancreas development|cytokine activity|roof of mouth development|protein-containing complex|transforming growth factor beta receptor binding|SMAD protein signal transduction|regulation of apoptotic process|protein binding|extracellular region|extracellular space|nucleoplasm|intracellular membrane-bounded organelle|growth factor activity|regulation of MAPK cascade|neg…
Gdf15	46.8977686754866	22.6805301911349	71.1150071598383	3.13550902736987	1.64869967321839	6.637888267727e-05	0.000540034171321329	Up	1.08487932169766	0.926345067906439	1.00911564489843	0.496429414405541	0.713407632349278	4.01150508288349	2.70326358219136	1.87740581532257	3.54071056975387	1.45568565553628	GeneID:23886,Genbank:XM_011242304.2,MGI:MGI:1346047	growth differentiation factor 15		GO:1901741,GO:0005615,GO:0005634,GO:0005737,GO:0005794,GO:0008083,GO:0010862,GO:0030509,GO:0042981,GO:0043408,GO:0048468,GO:0005125,GO:0060395,GO:0005160,GO:0005576	positive regulation of myoblast fusion|extracellular space|nucleus|cytoplasm|Golgi apparatus|growth factor activity|positive regulation of pathway-restricted SMAD protein phosphorylation|BMP signaling pathway|regulation of apoptotic process|regulation of MAPK cascade|cell development|cytokine activity|SMAD protein signal transduction|transforming growth factor beta receptor binding|extracellular …
Gdf2	77.1575443712975	48.0866960527309	106.228392689864	2.20910150644112	1.14345971089541	0.00156167970813555	0.00812970358264094	Up	0.935896005654615	0.993830608194883	1.24188457132954	0.413282216122088	0.63781698428978	1.83263024477658	2.56274134640948	2.44778511723066	0.841453196806408	1.83860698259502	GeneID:12165,Genbank:NM_019506.4,MGI:MGI:1321394	growth differentiation factor 2		GO:0005160,GO:0005515,GO:0005576,GO:0005615,GO:0006006,GO:0006879,GO:0008083,GO:0043408,GO:0010596,GO:0045603,GO:0010628,GO:0045669,GO:0010862,GO:0045766,GO:0045893,GO:0045944,GO:0001525,GO:0001569,GO:0001570,GO:0001649,GO:0001937,GO:0001938,GO:0005125,GO:0017015,GO:0030182,GO:0030308,GO:0030509,GO:0030513,GO:0048468,GO:0032757,GO:0048514,GO:0032924,GO:0060389,GO:0042981,GO:0060395,GO:0061036,GO:…	transforming growth factor beta receptor binding|protein binding|extracellular region|extracellular space|glucose metabolic process|cellular iron ion homeostasis|growth factor activity|regulation of MAPK cascade|negative regulation of endothelial cell migration|positive regulation of endothelial cell differentiation|positive regulation of gene expression|positive regulation of osteoblast differen…
Gdf5	12.5798509027596	7.32889465438953	17.8308071511297	2.43294630254375	1.28270447896572	0.0357038881015803	0.104379354167333	Up	0.241386039265947	0.247334532934674	0.117759752060622	0.0695175880602427	0.15151829774669	0.37813718922002	0.53071510525999	0.403482896326429	0.455757489798951	0.302194562068602	GeneID:14563,Genbank:NM_008109.2,MGI:MGI:95688	growth differentiation factor 5		GO:0043524,GO:0032332,GO:0005160,GO:0045666,GO:0005515,GO:0048468,GO:0035136,GO:0005576,GO:0050680,GO:0005615,GO:0005886,GO:0007178,GO:0008083,GO:0035137,GO:0010862,GO:0051216,GO:0036122,GO:0016020,GO:0060395,GO:0040014,GO:0030326,GO:0042802,GO:0030509,GO:0002062,GO:0060591,GO:0042981,GO:0030513,GO:0005102,GO:2001054,GO:0043408,GO:0032331,GO:0005125	negative regulation of neuron apoptotic process|positive regulation of chondrocyte differentiation|transforming growth factor beta receptor binding|positive regulation of neuron differentiation|protein binding|cell development|forelimb morphogenesis|extracellular region|negative regulation of epithelial cell proliferation|extracellular space|plasma membrane|transmembrane receptor protein serine/t…	mmu04350,mmu04390,mmu04060	TGF-beta signaling pathway|Hippo signaling pathway|Cytokine-cytokine receptor interaction
Ggta1	1451.46505418238	1946.00137089275	956.928737472001	0.491741039747057	-1.02402933019293	5.35415058427916e-19	4.71475636957684e-17	Down	21.1034645564845	22.5843128541719	22.1405196845624	22.412888692736	22.4266476585185	12.4155231809613	9.04684023915657	10.0463342973948	14.990653924613	9.22018471296824	GeneID:14594,Genbank:XM_011239029.1,MGI:MGI:95704	glycoprotein galactosyltransferase alpha 1, 3		GO:0016020,GO:0016021,GO:0016740,GO:0016757,GO:0016758,GO:0030259,GO:0031982,GO:0031985,GO:0033580,GO:0046872,GO:0005794,GO:0047276,GO:0005975,GO:0009247	membrane|integral component of membrane|transferase activity|transferase activity, transferring glycosyl groups|transferase activity, transferring hexosyl groups|lipid glycosylation|vesicle|Golgi cisterna|protein galactosylation at cell surface|metal ion binding|Golgi apparatus|N-acetyllactosaminide 3-alpha-galactosyltransferase activity|carbohydrate metabolic process|glycolipid biosynthetic proc…	mmu00601	Glycosphingolipid biosynthesis - lacto and neolacto series
Gins1	46.8555508820847	29.3445729293634	64.366528834806	2.19347301423488	1.13321695734005	0.000365225665247256	0.00235962263850045	Up	1.16848016715022	0.808969667997797	1.1185128450071	1.00044876730175	0.685314437385959	1.76861339697146	2.63847217152575	2.42512827277939	2.24878105525644	1.6726822749951	GeneID:69270,Genbank:XM_006500133.2,MGI:MGI:1916520	GINS complex subunit 1 (Psf1 homolog)		GO:0005634,GO:0005737,GO:0006260,GO:0043138,GO:1902983,GO:0000811,GO:0001833,GO:0005515	nucleus|cytoplasm|DNA replication|3'-5' DNA helicase activity|DNA strand elongation involved in mitotic DNA replication|GINS complex|inner cell mass cell proliferation|protein binding
Gipc3	97.8237721571714	155.455699200561	40.1918451137813	0.258542114058667	-1.95152879386401	2.33161543784566e-15	1.27629688291443e-13	Down	2.51668854234981	3.31548104646778	3.93991611698886	2.67754394067337	2.72507378373894	0.61137690785922	0.644850185497671	0.634448345945367	1.49714158663643	0.641433500615912	GeneID:209047,Genbank:XM_006513444.3,MGI:MGI:2387006	GIPC PDZ domain containing family, member 3		GO:0008150,GO:0031982	biological_process|vesicle
Gjb2	158.269542050513	104.883764660993	211.655319440034	2.01799887832163	1.01292537254126	1.46221163778787e-07	2.24542491437213e-06	Up	2.70720412877543	2.3838357438005	2.81475198377979	1.45170498472169	2.08621283503137	3.89508634903537	5.2080885144225	5.12407876716715	4.35080305846897	5.01860345802191	GeneID:14619,Genbank:NM_008125.3,MGI:MGI:95720	gap junction protein, beta 2		GO:0044297,GO:0005829,GO:0048471,GO:0005886,GO:0097449,GO:0005921,GO:0005922,GO:0007154,GO:0007605,GO:0016020,GO:0016021,GO:0016264,GO:0016328,GO:0005243,GO:0030054,GO:0005515,GO:0042802,GO:0005737	cell body|cytosol|perinuclear region of cytoplasm|plasma membrane|astrocyte projection|gap junction|connexin complex|cell communication|sensory perception of sound|membrane|integral component of membrane|gap junction assembly|lateral plasma membrane|gap junction channel activity|cell junction|protein binding|identical protein binding|cytoplasm
Gjb5	44.8722182213444	20.9401123693156	68.8043240733732	3.28576670745067	1.71623005120944	4.70175316018874e-05	0.000399364196663189	Up	0.566930089981048	0.33631109906669	0.672515992489867	0.913751035706551	0.73580628747292	1.7353201599483	3.1161533129082	3.13043280400679	1.29844524284662	1.58040989597542	GeneID:14622,Genbank:NM_010291.3,MGI:MGI:95723	gap junction protein, beta 5		GO:0007154,GO:0016020,GO:0016021,GO:0030054,GO:0060707,GO:0060708,GO:0060713,GO:0005886,GO:0005921,GO:0005922	cell communication|membrane|integral component of membrane|cell junction|trophoblast giant cell differentiation|spongiotrophoblast differentiation|labyrinthine layer morphogenesis|plasma membrane|gap junction|connexin complex
Glb1l3	51.0519556587228	77.7937428551779	24.3101684622677	0.312495164392898	-1.67809422946579	2.80717997394397e-07	4.05839681932094e-06	Down	1.21620613902847	1.33917549324248	1.01307861244355	2.16603170576232	1.53985000487585	0.606043821182309	0.518829953118567	0.4711946762484	0.46676769691893	0.269205701380861	GeneID:70893,Genbank:NM_001113323.1,MGI:MGI:1918143	galactosidase, beta 1 like 3		GO:0005975,GO:0008152,GO:0016787,GO:0016798,GO:0004553,GO:0004565,GO:0005773	carbohydrate metabolic process|metabolic process|hydrolase activity|hydrolase activity, acting on glycosyl bonds|hydrolase activity, hydrolyzing O-glycosyl compounds|beta-galactosidase activity|vacuole
Glg1	1101.64861877431	1544.46245466955	658.834782879062	0.426578697906919	-1.22911617138276	4.27023414342809e-10	1.07214639072186e-08	Down	19.1453798688521	25.4445980265761	17.7914650561053	18.9024652575262	22.9564279484995	8.99007157777569	8.0095454051241	7.37010813841623	14.3727666321228	6.92688769540369	GeneID:20340,Genbank:NM_009149.2,MGI:MGI:104967	golgi apparatus protein 1		GO:0060349,GO:0005794,GO:0005797,GO:0005886,GO:0010955,GO:0016020,GO:0016021,GO:0017134,GO:0030512,GO:0000139,GO:0032330,GO:0043231,GO:0005578	bone morphogenesis|Golgi apparatus|Golgi medial cisterna|plasma membrane|negative regulation of protein processing|membrane|integral component of membrane|fibroblast growth factor binding|negative regulation of transforming growth factor beta receptor signaling pathway|Golgi membrane|regulation of chondrocyte differentiation|intracellular membrane-bounded organelle|proteinaceous extracellular mat…	mmu04514	Cell adhesion molecules (CAMs)
Glp1r	286.47078213753	496.225569953429	76.7159943216324	0.154599035129996	-2.69339677961887	1.44437805631043e-54	3.76116045863235e-51	Down	15.2190487512153	18.6565896676357	15.3016862692772	19.4810358276143	19.1799641957103	3.69993187256244	2.03937384950613	2.006477465126	4.2810409616115	1.89239135219716	GeneID:14652,Genbank:NM_021332.2,MGI:MGI:99571	glucagon-like peptide 1 receptor		GO:0007186,GO:0007189,GO:0007204,GO:0007218,GO:0007611,GO:0007613,GO:0043066,GO:0007631,GO:0043524,GO:0008016,GO:0044508,GO:0008284,GO:0045597,GO:0045777,GO:0045823,GO:0045944,GO:0046879,GO:0051209,GO:0001653,GO:0004871,GO:0004888,GO:0004930,GO:0004967,GO:0005886,GO:0005887,GO:0007165,GO:0007166,GO:0008306,GO:0008528,GO:0009749,GO:0016020,GO:0016021,GO:0017046,GO:0019933,GO:0051924,GO:0030073,GO:…	G-protein coupled receptor signaling pathway|adenylate cyclase-activating G-protein coupled receptor signaling pathway|positive regulation of cytosolic calcium ion concentration|neuropeptide signaling pathway|learning or memory|memory|negative regulation of apoptotic process|feeding behavior|negative regulation of neuron apoptotic process|regulation of heart contraction|glucagon-like peptide 1 re…	mmu04024,mmu04080,mmu04911	cAMP signaling pathway|Neuroactive ligand-receptor interaction|Insulin secretion
Gm10591	66.4533290915007	90.3012661376056	42.6053920453958	0.471813894397356	-1.08371018991109	0.00243615389624441	0.0117788363980751	Down	5.51257172905994	3.96591081529162	5.09822306516293	7.18353755406672	5.55322425513127	1.5789789998248	1.9985149347546	1.45885114513412	5.91591094601776	2.29853940303249	GeneID:100504239,Genbank:NM_001193668.1,MGI:MGI:3711256	predicted gene 10591		GO:0003674,GO:0005575,GO:0008150	molecular_function|cellular_component|biological_process	mmu04064,mmu04060,mmu04062	NF-kappa B signaling pathway|Cytokine-cytokine receptor interaction|Chemokine signaling pathway
Gm11837	23.2073810654985	14.8796150700995	31.5351470608974	2.11935234294247	1.08362345611923	0.0164495133818751	0.0562521840764157	Up	0.719924637784969	0.276624672313583	0.820962632551474	0.665195139085001	0.976421455036632	0.969185694051755	2.12693791842953	1.02198163907106	1.24600602225861	2.09721791788767	GeneID:100038514,Genbank:XM_011249888.2,MGI:MGI:3702175	predicted gene 11837
Gm13154	16.8526125765848	3.34609405554418	30.3591310976253	9.07300589692718	3.18158059641553	0.00660107432990476	0.0268941401174573	Up	0.124314615020938	0.0363937454551576	0.0381207608137562	0.037506636752959	0.0700699358074108	1.16671271203261	0.605208679159009	0.115247667496662	0.930882948369193	0.037625126968105	GeneID:433804,Genbank:NM_001014397.4,MGI:MGI:3651986	predicted gene 13154		GO:0005634,GO:0006355,GO:0008150,GO:0003674,GO:0003700,GO:0005575	nucleus|regulation of transcription, DNA-templated|biological_process|molecular_function|DNA binding transcription factor activity|cellular_component
Gm13201	21.6264678753633	29.5321647081493	13.7207710425772	0.464604311203475	-1.10592555347629	0.0144930467605373	0.0508037031444374	Down	0.188959636382597	0.215956511142465	0.195003820414852	0.283956227692803	0.222231168264549	0.046963114677465	0.0878835691028729	0.12576865715378	0.0359385670677179	0.223263394566956	GeneID:102634746,Genbank:XM_006539350.2,MGI:MGI:3649941	predicted gene 13201
Gm13212	118.008108920619	59.9690537657963	176.047164075442	2.9356335146287	1.55367187293945	0.00182363401111696	0.00924908201297716	Up	0.698273801462977	0.874477283025899	0.846582404730014	0.72370543670616	0.854583237316464	3.76015456835186	2.74352297564584	1.20278273125182	3.24833462168167	1.08213864983025	GeneID:433801,Genbank:XM_017320299.1,MGI:MGI:3651014	predicted gene 13212	zf-C2H2	GO:0005575	cellular_component
Gm13251	98.1672271161917	34.9918753448603	161.342578887523	4.61085830060324	2.2050353299966	0.000124729884171804	0.000940271434525909	Up	0.482135929023224	0.423443348299036	0.53224472711355	0.450938300153802	0.597863042097748	3.48641643261235	2.4683592093624	1.3558123614155	3.56942120747265	0.890133439324135	GeneID:433791,Genbank:NM_001085522.2,MGI:MGI:3700963	predicted gene 13251		GO:0005634,GO:0006355,GO:0008150,GO:0003674,GO:0003700,GO:0005575	nucleus|regulation of transcription, DNA-templated|biological_process|molecular_function|DNA binding transcription factor activity|cellular_component
Gm13889	766.698018588195	451.20233590035	1082.19370127604	2.3984665308006	1.2621123077133	8.06345913177144e-05	0.000640718103984001	Up	20.0070458498298	16.3435684591158	18.852177862728	18.3405274792646	18.1030916764027	68.2472638789341	36.5410486113993	34.1625569040072	52.3106749839394	33.2507469373426	GeneID:620695,Genbank:NM_001145034.1,MGI:MGI:3652053	predicted gene 13889
Gm14085	54.7578420491885	36.3974303126427	73.1182537857344	2.00888505473247	1.00639501767417	0.000716494169292507	0.00419135292614372	Up	0.504536616656546	0.36187896435962	0.636264908938211	0.519459010161888	0.348368043541632	1.07317299563384	1.45593270768788	0.7503296933086	0.785901838648601	0.801692422547889	GeneID:381417,Genbank:NM_001085518.1,MGI:MGI:3702173	predicted gene 14085		GO:0015211,GO:0015860,GO:1901642,GO:0005337,GO:0005415,GO:0005887	purine nucleoside transmembrane transporter activity|purine nucleoside transmembrane transport|nucleoside transmembrane transport|nucleoside transmembrane transporter activity|nucleoside:sodium symporter activity|integral component of plasma membrane
Gm14137	10.3444514092833	5.80542796770592	14.8834748508607	2.56371708229842	1.35823706285931	0.0435837423227098	0.122203423328466	Up	0.082889921003527	0.084932583337232	0.124548119900308	0.122541654249438	0.0817615855137826	0.214251027247176	0.455607678100971	0.394467426635405	0.196746956796156	0.052683765166132	GeneID:623781,Genbank:NM_001039223.3,MGI:MGI:3651144	predicted gene 14137		GO:0005856,GO:0005886,GO:0007266,GO:0008360,GO:0017049,GO:0030838,GO:0031274,GO:0005096,GO:0005737,GO:0005739	cytoskeleton|plasma membrane|Rho protein signal transduction|regulation of cell shape|GTP-Rho binding|positive regulation of actin filament polymerization|positive regulation of pseudopodium assembly|GTPase activator activity|cytoplasm|mitochondrion
Gm16486	14.4581268937403	1.17699158727596	27.7392622002047	23.5679358290102	4.55875350219594	0.000773214369515931	0.00446582748020798	Up	0.0085266942048572	0.00436840907421249	0.00457570594540433	0	0.00841062494619391	0.307634784909686	0.0843611520283153	0.106056007280838	0.0632465743432219	0.0587107831890785	GeneID:637079,Genbank:XM_006509813.2,MGI:MGI:3708784	predicted gene 16486		GO:0003674,GO:0008150	molecular_function|biological_process
Gm20684	17.6019970427535	10.4261904919592	24.7778035935478	2.37649634472502	1.24883618264124	0.0136511845779962	0.0483360125267511	Up	0.158641739605502	0.223507844309532	0.234114103024108	0.293163224323733	0.156482235738391	0.40578035981457	0.566787323980151	0.407509579356208	0.666808995085465	0.546165990883737	GeneID:102641467,Genbank:XM_011250970.1,MGI:MGI:5313131	predicted gene 20684
Gm21149	27.6169685413901	14.3717573199315	40.8621797628487	2.84322778719475	1.507529686174	0.00104470585242449	0.0057863562072299	Up	0.709460616886932	0.24231463543748	0.348993348926635	0.249724420985399	0.641486188483368	0.732242331058288	1.65732060896557	0.767335051262656	1.31560228886732	1.8788500902852	GeneID:100861702,Genbank:XM_003688812.3,MGI:MGI:5434504	predicted gene, 21149
Gm21188	65.6983718513549	33.4463310479352	97.9504126547746	2.92858467837301	1.55020360976334	2.51075832722106e-08	4.48247823590455e-07	Up	1.27821815053651	0.669411101809127	1.34138225732696	0.749870817204759	0.868563828591498	2.47792085409377	3.49727508063455	2.76497825734309	3.34298543122735	2.61779448333591	GeneID:100861753,Genbank:XM_011244608.1,MGI:MGI:5434543	predicted gene, 21188
Gm2457	17.1214488893143	8.28252044261078	25.9603773360178	3.13435717012667	1.64816958893942	0.00213772023932177	0.0105608495453631	Up	0.758875784232291	0.855334496730805	0.488685394969183	0.160270897050331	0.973109306274635	2.53362498974873	1.50162850610401	1.80571880222506	1.57610463263309	2.89398998981242	GeneID:100039848,Genbank:XM_006538414.3,MGI:MGI:3780624	predicted gene, 2457				mmu04064,mmu04060,mmu04062	NF-kappa B signaling pathway|Cytokine-cytokine receptor interaction|Chemokine signaling pathway
Gm29716	2.10169229108133	3.99535250992672	0.20803207223595	0.0520685150356773	-4.26344492729878	0.0367723781474189	0.106716591127393	Down	0.0931647779084993	0.0477303221429758	0.124988248064343	0.122974691964867	0.0918965763704155	0.0250842838817793	0	0	0	0	GeneID:101055711,Genbank:XM_017321223.1,MGI:MGI:5588875	predicted gene, 29716
Gm29975	7.84040256583095	3.58996750983948	12.0908376218224	3.3679518237097	1.75187150176767	0.0273334744370051	0.0842893879272084	Up	0.0367640473923091	0	0.0789152120099668	0.0517625938894777	0.0604393306268429	0.171575534413356	0.107773342876697	0.185561059235205	0.145438157747363	0.168759894025777	GeneID:102631705,Genbank:XM_006520220.3,MGI:MGI:5589134	predicted gene, 29975
Gm30732	14.5273192370454	7.37025811612047	21.6843803579704	2.94214666790863	1.55686916766352	0.00687920496311793	0.0278077169726391	Up	0.158889617323636	0.27909453545924	0.21925393836787	0.0479381700998757	0.156726739231732	0.953393159304929	0.399242499638765	0.392802466717788	0.404077845866391	0.432806538654983	GeneID:102632737,Genbank:XM_017319385.1,MGI:MGI:5589891	predicted gene, 30732
Gm31160	20.3886599497706	7.15676489983775	33.6205549997035	4.69773081416517	2.23196404749329	0.00924142836967521	0.0353446824008476	Up	0.107086515466646	0.197505821217996	0.114932327516622	0.158313080700516	0.211257609747912	0.25372742580167	1.17721040331565	0.440124078125239	0.423633050051819	1.47469418768524	GeneID:102633301,Genbank:XM_017321239.1,MGI:MGI:5590319	predicted gene, 31160
Gm32742	82.039559384741	48.8439403317465	115.235178437736	2.35925229731799	1.23832970794848	8.14293384852307e-07	1.06477330122581e-05	Up	0.461571613770497	0.609575046178207	0.539423761577509	0.314107679008264	0.657638930002023	0.883744066393773	1.26288529238165	1.09829376411308	1.37962337171606	1.5972310430627	GeneID:102635385,Genbank:XM_017313740.1,MGI:MGI:5591901	predicted gene, 32742
Gm33869	32.4281246119609	43.71096242147	21.1452868024519	0.483752487501071	-1.04765901513681	0.00569217824034264	0.0238686507855914	Down	0.204805743743564	0.345241681077438	0.3899873701623	0.230222812745765	0.319318512364028	0.135189818420551	0.0871527286113729	0.150057075383355	0.150280741936912	0.209954661856194	GeneID:102636931,Genbank:XM_017315317.1,MGI:MGI:5593028	predicted gene, 33869
Gm3636	47.8776369009113	21.6138611657674	74.1414126360553	3.4302715311914	1.77832278082912	3.68606091940111e-07	5.21253052279623e-06	Up	0.309917360430469	0.354914050111905	0.352189904585177	0.385017931243175	0.629379519324274	0.962061883822977	2.1844534042623	1.20277270196124	1.28011913084321	1.50631366148358	GeneID:100041151,Genbank:NM_001309401.1,MGI:MGI:3781812	predicted gene 3636
Gm36527	4.13449464079083	0.809298154420365	7.45969112716129	9.21748194582758	3.20437268553222	0.00919530908965195	0.0351904459555271	Up	0	0.0209423743611382	0	0.00719425840973613	0	0.0366869835950182	0.0599157978822749	0.0589493183336356	0.0471655770183648	0.0649528773004932	GeneID:102640476,Genbank:XM_006530029.3,MGI:MGI:5595686	predicted gene, 36527
Gm39701	84.8420792942075	20.6302064647852	149.05395212363	7.22503443569789	2.85300446375064	0.000876771011362162	0.00498651544309189	Up	0.280039532081589	0.215205424932426	0.63868349382662	0.388125907314656	0.345284382472663	2.94058612990436	4.94483481480302	1.21153531903318	4.37940326657872	0.426433216131282	GeneID:105244006,Genbank:XM_011238892.2,MGI:MGI:5622586	predicted gene, 39701
Gm40525	22.2956122810331	31.5452122947042	13.0460122673619	0.413565524475867	-1.27381216972956	0.00550735735377292	0.0232757036504922	Down	0.472287280520764	0.378067101734819	0.380167448045692	0.732500805241642	0.43674214706085	0.158952080446804	0.210920565846895	0.143666504517972	0.233545395836985	0.265784115335942	GeneID:105245011,Genbank:XM_011242844.2,MGI:MGI:5623410	predicted gene, 40525
Gm4841	64.7482824308954	33.3937811598395	96.1027837019513	2.87786469109188	1.52499876230762	0.00283894021399757	0.0134236581636181	Up	1.55866347649402	0.257000370918539	0.423022241123194	0.529718468756907	0.318092324867786	2.45045523173656	2.59971860229894	1.64705755952843	1.7186992864664	0.702196498389417	GeneID:225594,Genbank:NM_001034859.3,MGI:MGI:3643814	predicted gene 4841		GO:0035458,GO:0003924,GO:0005789,GO:0006952	cellular response to interferon-beta|GTPase activity|endoplasmic reticulum membrane|defense response
Gm5113	62.9793134896615	84.0377836015439	41.9208433777791	0.498833281664617	-1.00337037131823	0.000331193243689511	0.00216940559595037	Down	1.61739414182571	1.81592473832927	1.18188548991983	1.48989561488074	1.34079592818213	0.592990773213392	0.870091945067225	0.800227021875155	0.81681613061768	0.729074372315971	GeneID:330503,Genbank:NM_001033540.2,MGI:MGI:3644651	predicted gene 5113		GO:0003674,GO:0005575,GO:0008150	molecular_function|cellular_component|biological_process
Gm5150	118.275754921456	76.4327711460928	160.118738696819	2.09489642068282	1.06687891358503	5.92016883503081e-07	8.00540337722119e-06	Up	3.14373521497713	2.53401578773654	4.85865281395577	2.78855505543877	3.22497890455402	7.90010185485303	6.63539059580998	7.34440226311577	7.66922503100818	5.86114488181301	GeneID:381484,Genbank:XM_006535488.1,MGI:MGI:3779469	predicted gene 5150		GO:0008150,GO:0022409,GO:0050766,GO:0050870,GO:0003674,GO:0005575,GO:0005886	biological_process|positive regulation of cell-cell adhesion|positive regulation of phagocytosis|positive regulation of T cell activation|molecular_function|cellular_component|plasma membrane
Gm5431	267.691222815733	127.417801049684	407.964644581782	3.20178688708264	1.67887728437477	1.6341810057345e-05	0.000156778165118571	Up	2.36168478660779	1.68339753464476	2.13063103876388	2.42159561379648	2.65026973376042	6.2850273222646	10.8363901618546	6.57094668322924	9.91826066042223	3.48071050048123	GeneID:432555,Genbank:NM_001024230.2,MGI:MGI:3645205	predicted gene 5431		GO:0035458,GO:0003924,GO:0005789,GO:0006952	cellular response to interferon-beta|GTPase activity|endoplasmic reticulum membrane|defense response	mmu04668	TNF signaling pathway
Gm5481	31.679106575591	19.187791700438	44.170421450744	2.30200651228331	1.20289191480183	0.00188930530273366	0.00952122119387039	Up	0.602425089378714	0.617270694538603	0.678890551660387	0.636146333078919	0.445668452791655	1.4598072435584	1.68873900913554	1.46602816369791	0.953274749595278	1.43585107610658	GeneID:433003,Genbank:XM_006522805.3,MGI:MGI:3648103	predicted gene 5481		GO:0003674,GO:0005575,GO:0008150	molecular_function|cellular_component|biological_process
[truncated: 683 more rows]
