# Supplementary material for: Transcriptomic profiling reveals SARS-CoV-2-infected humanized MHC mice recapitulate human post vaccination immune responses
Source: Front Cell Infect Microbiol. 2025 Aug 1;15:1634577. doi: 10.3389/fcimb.2025.1634577 (PMC12353716; doi:10.3389/fcimb.2025.1634577)
Supplement: Supplementary file 2 [file SupplementaryFile1.zip › Supplementary file 1/original RNAseq data/1.1.different_expressed_gene/MHC_3D-vs-WT_3D-all.gene.xls]

gene_id	BaseMean	BaseMean_control_WT_3D	BaseMean_case_MHC_3D	FoldChange	log2FoldChange	pValue	qValue	Expression_WT_3D_1	Expression_WT_3D_2	Expression_WT_3D_3	Expression_WT_3D_4	Expression_WT_3D_5	Expression_MHC_3D_1	Expression_MHC_3D_2	Expression_MHC_3D_3	Expression_MHC_3D_4	Expression_MHC_3D_5	Dbxref	product	TF_Family	GO_id	GO_term	pathway	pathway_description
0610007P14Rik	729.435165993774	765.499904453791	693.370427533757	0.905774675476281	-0.142775891197644	0.280027089602911	0.844372971620344	24.8993162472523	31.9957051522293	22.6840905576911	27.0535577755858	27.5125680165783	24.411055617368	22.7782104704617	23.6032196518814	24.7898551472	23.7356601754439	GeneID:58520,Genbank:XM_006516117.2,MGI:MGI:1915571	RIKEN cDNA 0610007P14 gene		GO:0006694,GO:0006696,GO:0008202,GO:0016020,GO:0016021,GO:0016126,GO:0030133,GO:0030674,GO:0005783,GO:0005789,GO:0006629	steroid biosynthetic process|ergosterol biosynthetic process|steroid metabolic process|membrane|integral component of membrane|sterol biosynthetic process|transport vesicle|protein binding, bridging|endoplasmic reticulum|endoplasmic reticulum membrane|lipid metabolic process
0610009B22Rik	266.353117260012	251.572731338633	281.133503181391	1.11750387923788	0.160279839504825	0.306612131298638	0.867101192149279	8.90330251487533	8.72954521672685	9.90187302313372	9.62279490665345	11.1265863406125	9.42667037202613	10.717244426972	10.890716397032	11.6475965336746	10.4403934804698	GeneID:66050,Genbank:XM_006533917.3,MGI:MGI:1913300	RIKEN cDNA 0610009B22 gene		GO:0003674,GO:0005575,GO:0008150	molecular_function|cellular_component|biological_process
0610009O20Rik	750.470311255426	727.397571541119	773.543050969733	1.06343914419572	0.0887374767597143	0.501013567100258	0.97538580823476	16.1042020082295	15.4995213029023	17.1269032007815	17.8355461742093	16.4225172786296	17.7442822567167	14.8337521080426	19.8786805744119	18.5954996104755	15.8399671643817	GeneID:66839,Genbank:NM_024179.5,MGI:MGI:1914089	RIKEN cDNA 0610009O20 gene		GO:0008625,GO:0043281,GO:0003674,GO:0005739	extrinsic apoptotic signaling pathway via death domain receptors|regulation of cysteine-type endopeptidase activity involved in apoptotic process|molecular_function|mitochondrion
0610010B08Rik	1.70164909626864	2.99041740795719	0.412880784580086	0.13806794445533	-2.85654969016088	0.13531484681552	0.651764135715218	0.0601502254365686	0.0358473522650153	0.0489000394837183	0.0223580529573671	0.0132186807672999	0	0.0123141550891005	0	0	0.0118661311422874	GeneID:100039060,Genbank:NM_001177543.1,MGI:MGI:3615377	RIKEN cDNA 0610010B08 gene
0610010F05Rik	455.007877542789	460.209250333274	449.806504752305	0.977395618246623	-0.0329854580212497	0.797100466214668	1	2.81120374099859	3.15596846416726	3.28559331946378	2.77380499725243	2.33206733321387	2.33996827871752	2.8394812623473	2.73743007831967	2.84601102790012	3.02386889554405	GeneID:71675,Genbank:XM_006514811.3,MGI:MGI:1918925	RIKEN cDNA 0610010F05 gene		GO:0003674,GO:0005575,GO:0008150	molecular_function|cellular_component|biological_process
0610010K14Rik	607.862129107886	618.604630417109	597.119627798664	0.96526860362497	-0.0509976403860178	0.732604627159714	1	32.7745863186437	35.6431833364522	37.9247925057932	38.292402209931	41.2702560544823	39.2249513481998	32.4466522159873	36.8623388262651	36.7363166576645	31.3251435644264	GeneID:104457,Genbank:NM_001177606.1,MGI:MGI:1915609	RIKEN cDNA 0610010K14 gene		GO:0005654,GO:0005829,GO:0006325,GO:0008150,GO:0016589,GO:0071339,GO:0003674,GO:0003677,GO:0005634	nucleoplasm|cytosol|chromatin organization|biological_process|NURF complex|MLL1 complex|molecular_function|DNA binding|nucleus
0610011F06Rik	389.083595754856	358.896141824848	419.271049684865	1.16822389773552	0.22431680263972	0.138098928609339	0.658653879004922	21.5454992458957	24.2093833781288	27.026240841725	21.1475477202462	27.5213911529372	30.0465490908708	27.705755708594	28.4115816247416	22.3214395743703	30.6824791562727	GeneID:68347,Genbank:NM_026686.2,MGI:MGI:1915597	RIKEN cDNA 0610011F06 gene		GO:0003674,GO:0005575,GO:0008150	molecular_function|cellular_component|biological_process
0610030E20Rik	917.13263199369	953.096318875139	881.168945112242	0.924532943482788	-0.113203367413136	0.403024943202562	0.934593476686377	9.9126550546895	11.3166922642898	10.7969282997103	10.3457828956621	11.7862994847098	9.07926979152416	9.44099837688523	10.2107501077251	10.5650013841375	9.93367605176247	GeneID:68364,Genbank:XM_006506534.3,MGI:MGI:1915614	RIKEN cDNA 0610030E20 gene		GO:0003674,GO:0005575,GO:0008150	molecular_function|cellular_component|biological_process
0610037L13Rik	834.213911934264	792.981831512422	875.445992356106	1.10399249713755	0.142730367424749	0.279723298285354	0.843970426707825	22.2559497109801	21.4978026874521	23.5355341477001	25.0455339190983	23.8459916934103	27.2624894644109	23.7668718802051	26.673637590366	25.5455481475078	22.9884802535358	GeneID:74098,Genbank:XM_006503438.3,MGI:MGI:1921348	RIKEN cDNA 0610037L13 gene		GO:0003674,GO:0008150	molecular_function|biological_process
0610040J01Rik	562.000551755624	478.29290642436	645.708197086887	1.35002670625851	0.43298794698397	0.00241674174399186	0.050907495446022	8.45556851036235	11.3414491959759	10.7462484690016	10.6909036955834	10.7880454531721	14.3132413984911	14.3664053533379	13.0021505616922	11.4112650544869	15.7421594099302	GeneID:76261,Genbank:XM_011240792.2,MGI:MGI:1923511	RIKEN cDNA 0610040J01 gene		GO:0030054,GO:0003674,GO:0005654,GO:0008150	cell junction|molecular_function|nucleoplasm|biological_process
1110001J03Rik	181.195954432376	151.87374347368	210.518165391073	1.38613930608457	0.471072254659869	0.0108446567118326	0.153827543304226	19.1920137663359	19.1858931074989	16.7348742266482	18.9849528249725	20.4080244907396	24.213159601395	27.8836031493741	28.3067174428374	22.0069204239051	26.258456666193	GeneID:66117,Genbank:NM_025363.3,MGI:MGI:1913367	RIKEN cDNA 1110001J03 gene		GO:0050995,GO:0061469,GO:0003674,GO:0005739	negative regulation of lipid catabolic process|regulation of type B pancreatic cell proliferation|molecular_function|mitochondrion
1110004E09Rik	791.87806920012	769.12798878741	814.628149612829	1.05915811345931	0.0829179741049975	0.533447896931574	0.987464602843641	28.8750562429578	39.9199567018785	36.7861268864997	37.2163248600973	38.847543231375	30.1339249328559	37.3427335431684	36.1256679622826	39.9947117911132	45.200103519111	GeneID:68001,Genbank:NM_026502.2,MGI:MGI:1915251	RIKEN cDNA 1110004E09 gene		GO:0005829,GO:0005856,GO:0005929,GO:0042995,GO:0048858,GO:0060271,GO:0003352,GO:0003674,GO:0005737	cytosol|cytoskeleton|cilium|cell projection|cell projection morphogenesis|cilium assembly|regulation of cilium movement|molecular_function|cytoplasm
1110004F10Rik	1251.29974728301	1232.32970382003	1270.26979074599	1.03078728590925	0.0437466477149058	0.731439309582743	1	47.4570040073022	49.2370068474939	48.42136281291	47.4921390417806	45.3902613673346	49.9035146161378	48.7351189214217	44.0790157233065	51.1699236013401	47.3789314345904	GeneID:56372,Genbank:NM_019772.2,MGI:MGI:1929274	RIKEN cDNA 1110004F10 gene		GO:0003674,GO:0005575,GO:0008150	molecular_function|cellular_component|biological_process
1110008F13Rik	1764.80657476852	1810.14220639716	1719.47094313989	0.949909314894249	-0.074138304809227	0.534119923073542	0.987746401686723	86.8682344595641	95.5727930022312	90.335134333872	98.9243966047951	100.988847053195	94.4605632515171	97.4820268861084	86.2296718564491	84.7815895993525	78.6638123750552	GeneID:67388,Genbank:NM_026124.3,MGI:MGI:1914638	RIKEN cDNA 1110008F13 gene		GO:0003674,GO:0005739,GO:0008150	molecular_function|mitochondrion|biological_process
1110008L16Rik	232.299507679644	225.446292489633	239.152722869656	1.06079687640307	0.0851484324443246	0.62155196085444	1	3.95912373153597	4.08909378716314	3.56043117126399	3.77672488781673	4.46580216382536	3.63654516675723	5.80995822380956	3.59911403575875	3.90408367531554	3.76694273261329	GeneID:66132,Genbank:NM_025373.1,MGI:MGI:1913382	RIKEN cDNA 1110008L16 gene		GO:0004526,GO:0005634,GO:0005739,GO:0008033,GO:0016787,GO:0030678,GO:0042645,GO:0046872,GO:0097745,GO:0001682,GO:0004518	ribonuclease P activity|nucleus|mitochondrion|tRNA processing|hydrolase activity|mitochondrial ribonuclease P complex|mitochondrial nucleoid|metal ion binding|mitochondrial tRNA 5'-end processing|tRNA 5'-leader removal|nuclease activity
1110008P14Rik	495.635064157783	477.99711134683	513.273016968737	1.07379941172136	0.102724519634014	0.507923751438823	0.977601980862557	35.4055762579315	41.2762891757748	40.1178491734717	43.6362323752065	39.2691393625464	45.5074725659096	44.2387427301402	41.9348021546205	37.8096043566645	41.1535850318582	GeneID:73737,Genbank:NM_198001.2,MGI:MGI:1920987	RIKEN cDNA 1110008P14 gene		GO:0003674,GO:0005575,GO:0008150	molecular_function|cellular_component|biological_process
1110012L19Rik	259.074831759665	277.258450736012	240.891212783317	0.868832715986999	-0.202849665889259	0.238084164602679	0.798424026709204	13.5865189529767	14.5213656059432	13.7542117206122	14.4015897407979	15.7236395314745	12.2780331468307	11.8450754859713	13.4229187302238	14.3672122974717	9.7325738199384	GeneID:68618,Genbank:NM_026787.2,MGI:MGI:1915868	RIKEN cDNA 1110012L19 gene		GO:0003674,GO:0005575,GO:0008150	molecular_function|cellular_component|biological_process
1110017D15Rik	398.373745740179	341.89322879512	454.854262685239	1.33039857001032	0.411858523046204	0.163554255037385	0.701813189181775	6.13751222664223	9.9426516835566	9.57821889572069	7.87603800757677	8.37639263910276	7.5470688847469	10.2962539380524	10.5471491955445	8.90421118971316	17.15267780908	GeneID:73721,Genbank:XM_006538307.3,MGI:MGI:1920971	RIKEN cDNA 1110017D15 gene		GO:0005856,GO:0007283,GO:0030154,GO:0034622,GO:0043014,GO:0048471,GO:0002177,GO:0005634,GO:0005737	cytoskeleton|spermatogenesis|cell differentiation|cellular protein-containing complex assembly|alpha-tubulin binding|perinuclear region of cytoplasm|manchette|nucleus|cytoplasm
1110025L11Rik	0	0	0					0	0	0	0	0	0	0	0	0	0	GeneID:68637,Genbank:NM_001276278.1,MGI:MGI:1915887	RIKEN cDNA 1110025L11 gene		GO:0003674,GO:0005575,GO:0008150	molecular_function|cellular_component|biological_process
1110032A03Rik	862.93350881143	832.239358459698	893.627659163162	1.0737627944166	0.10267532189357	0.505950070009276	0.976613035040858	12.8385285638513	16.2495905565916	16.8266224406101	13.7425169880767	15.912590207085	13.074071434343	16.1545344761241	15.0392425914635	14.6831579382726	20.5716688126134	GeneID:68721,Genbank:NM_023483.3,MGI:MGI:1915971	RIKEN cDNA 1110032A03 gene		GO:0008150,GO:0003674,GO:0005634,GO:0005654	biological_process|molecular_function|nucleus|nucleoplasm
1110032F04Rik	10.685128588746	13.4448454873468	7.92541169014523	0.589475847647633	-0.762495391424157	0.212461138549283	0.767419100759832	0.211809056056311	0.336614702727498	0.322862605532289	0.236190540822706	0.325831764173329	0.254890574308413	0.130086772574307	0.149319789520338	0.0585165745242253	0.229815384718101	GeneID:68725,Genbank:NM_001167996.1,MGI:MGI:1915975	RIKEN cDNA 1110032F04 gene		GO:0016020,GO:0016021,GO:0003674,GO:0005575,GO:0008150	membrane|integral component of membrane|molecular_function|cellular_component|biological_process
1110034G24Rik	234.342270480366	217.331218145295	251.353322815438	1.15654494996387	0.209821338459834	0.212576335972209	0.767419100759832	2.24058983731361	2.03674556059323	2.20574874473354	1.95195754702626	2.48395453244679	3.09956556871269	2.18087769540721	2.63931021784365	2.17389949765738	2.31859072630298	GeneID:73747,Genbank:XM_011239801.2,MGI:MGI:1920997	RIKEN cDNA 1110034G24 gene		GO:0003674,GO:0005575,GO:0008150	molecular_function|cellular_component|biological_process
1110037F02Rik	1050.38926045193	1091.2571905662	1009.52133033766	0.92509936160317	-0.112319766238305	0.390732434017918	0.928795608395365	8.49265119506726	8.28325433000299	7.95263833801747	9.43748197254865	7.85789154107082	7.98632683755856	7.28096372165475	6.83930628462583	9.1973149470269	6.99338034260656	GeneID:66185,Genbank:XM_006538160.3,MGI:MGI:1913435	RIKEN cDNA 1110037F02 gene		GO:0006397,GO:0008380,GO:0016604,GO:0016607,GO:0036396,GO:0080009,GO:0005634,GO:0005654,GO:0005829	mRNA processing|RNA splicing|nuclear body|nuclear speck|RNA N6-methyladenosine methyltransferase complex|mRNA methylation|nucleus|nucleoplasm|cytosol
1110038F14Rik	449.907307974663	449.01103479287	450.803581156457	1.00399221004538	0.00574807549137612	0.963668511488654	1	13.9250825557077	13.7353552928686	16.0178733082816	13.8685722251846	15.1592829853527	17.0677376770673	13.4950563927484	12.6930383873269	14.1297377140424	14.3712437445034	GeneID:117171,Genbank:XM_006520348.2,MGI:MGI:2152337	RIKEN cDNA 1110038F14 gene		GO:0003674,GO:0005575,GO:0008150	molecular_function|cellular_component|biological_process
1110051M20Rik	559.554192785974	523.417452870987	595.69093270096	1.13807999605964	0.18660196877133	0.18802093552225	0.73602682930317	4.05108948309655	4.75544405983287	5.47682051036184	4.64929624297034	4.69810919449262	4.8732710178044	5.03863868601515	4.85785317450951	5.12034305683047	6.49443175913792	GeneID:228356,Genbank:NM_001311144.1,MGI:MGI:1915079	RIKEN cDNA 1110051M20 gene		GO:0003674,GO:0008150	molecular_function|biological_process
1110059E24Rik	660.06609966609	668.248153938898	651.884045393283	0.975511928541577	-0.0357685806972838	0.790927209160097	1	25.1990776577156	27.9161255763807	23.8199951260109	25.619533932523	25.9241934633836	24.2350719630252	25.441923996588	23.7221881860939	25.6708278550413	24.139101066596	GeneID:66206,Genbank:NM_025423.2,MGI:MGI:1913456	RIKEN cDNA 1110059E24 gene		GO:0003674,GO:0005575,GO:0008150	molecular_function|cellular_component|biological_process
1110059G10Rik	342.787387295902	348.915882289407	336.658892302398	0.964871217937733	-0.0515916972123606	0.71428448321963	1	5.32884108468669	5.87393157025183	6.04257395070475	6.0690638729757	5.17699544207217	5.32763769427349	6.23630801280428	5.15399844756158	5.35617881842667	4.96778175215743	GeneID:66202,Genbank:NM_025419.4,MGI:MGI:1913452	RIKEN cDNA 1110059G10 gene		GO:0003674,GO:0005575,GO:0008150	molecular_function|cellular_component|biological_process
1110065P20Rik	245.758519687212	222.904969859902	268.612069514522	1.20505195412802	0.269095347573125	0.10541912999669	0.582888059070389	11.648111522685	14.0795938089195	12.4005477666158	16.0357204653369	14.8983185559936	14.5241117977113	17.096230740739	16.3859810043899	18.7860219487821	15.1368306370832	GeneID:68920,Genbank:NM_001142727.1,MGI:MGI:1916170	RIKEN cDNA 1110065P20 gene		GO:0003674,GO:0005575,GO:0008150	molecular_function|cellular_component|biological_process
1190002N15Rik	2223.28482026367	1851.11102007975	2595.45862044759	1.40210856739201	0.487598063737886	0.000310510608237361	0.0108761991590267	25.0765406626554	25.3060435568487	27.9834746961685	27.2334669660503	22.9669324324544	44.4448930214787	32.8005508817145	35.3760884835914	29.8528847927845	34.5660850787406	GeneID:68861,Genbank:NM_001033145.2,MGI:MGI:1916111	RIKEN cDNA 1190002N15 gene		GO:0005615,GO:0005794,GO:0009966,GO:0014066,GO:0030126,GO:0030137,GO:0031410,GO:0048199,GO:0000139,GO:0060038,GO:0003674,GO:0005576	extracellular space|Golgi apparatus|regulation of signal transduction|regulation of phosphatidylinositol 3-kinase signaling|COPI vesicle coat|COPI-coated vesicle|cytoplasmic vesicle|vesicle targeting, to, from or within Golgi|Golgi membrane|cardiac muscle cell proliferation|molecular_function|extracellular region
1190003K10Rik	2.53127374809248	0.185881865122828	4.87666563106213	26.2352953465347	4.71343712624726	0.305310372739334	0.865874803034896	0	0	0	0.0372552137934982	0	0	0	0.969028111726702	0	0	GeneID:68880,Genbank:NM_001195435.1,MGI:MGI:1916130	RIKEN cDNA 1190003K10 gene		GO:0003674,GO:0005575,GO:0008150	molecular_function|cellular_component|biological_process
1190005I06Rik	0.103529854039915	0	0.207059708079831	Inf	Inf	1	1	0	0	0	0	0	0	0	0	0	0.0733792496659977	GeneID:68918,Genbank:NM_197988.1,MGI:MGI:1916168	RIKEN cDNA 1190005I06 gene		GO:0003674,GO:0005575,GO:0008150	molecular_function|cellular_component|biological_process
1190007I07Rik	85.2654243663978	74.9163695110896	95.6144792217059	1.27628287176346	0.351948119433655	0.136311864477117	0.654669327580667	5.4020370644351	4.64060269321652	5.48958511431424	5.42690921783364	6.49728202169081	6.00299107024302	7.32300413775917	7.57247536105682	6.52094729276957	7.05657244247934	GeneID:544717,Genbank:NM_001135569.1,MGI:MGI:3698433	RIKEN cDNA 1190007I07 gene		GO:0008150,GO:0003674,GO:0005575,GO:0005576	biological_process|molecular_function|cellular_component|extracellular region
1300017J02Rik	5.97970397711224	5.50434813486813	6.45505981935634	1.17272012256379	0.229858745704388	0.808959984897883	1	0.0957131895728606	0.0475346572979563	0.243160910622916	0.0889423333685268	0.184047828229369	0.143976314760537	0.146960429314883	0.240983108415821	0.0881424067329552	0.141613591379954	GeneID:71775,Genbank:XM_006511835.3,MGI:MGI:1919025	RIKEN cDNA 1300017J02 gene		GO:0005575,GO:0005576,GO:0005615,GO:0005785,GO:0043086,GO:0004857,GO:0005047,GO:0005506	cellular_component|extracellular region|extracellular space|signal recognition particle receptor complex|negative regulation of catalytic activity|enzyme inhibitor activity|signal recognition particle binding|iron ion binding	mmu04066,mmu04216,mmu04978	HIF-1 signaling pathway|Ferroptosis|Mineral absorption
1500009L16Rik	80.8195417285216	85.4451032814273	76.1939801756159	0.891730213312034	-0.165320795939944	0.508782040173075	0.977851130267008	2.81425552963122	3.84357004561191	3.57483091078986	3.3052868346412	3.26411524138214	2.07747069494487	3.68091867956142	2.71615735754748	3.45553567068754	2.81446453514924	GeneID:69784,Genbank:XM_011243557.2,MGI:MGI:1917034	RIKEN cDNA 1500009L16 gene		GO:0003674,GO:0005575,GO:0008150	molecular_function|cellular_component|biological_process
1500015O10Rik	29.4658274989849	25.5300683827982	33.4015866151716	1.30832342923441	0.387719232023123	0.331129276418164	0.888903066712868	1.78325097397319	2.07664357569473	1.68717526431535	1.54281895500237	0.810805297334789	1.72663487386247	2.07714003190439	2.29134772252043	1.92533588220623	2.12287491432374	GeneID:78896,Genbank:NM_024283.3,MGI:MGI:1926146	RIKEN cDNA 1500015O10 gene		GO:0005615,GO:0031045,GO:0031145,GO:0031410,GO:0070314,GO:0090398,GO:0003674,GO:0005576	extracellular space|dense core granule|anaphase-promoting complex-dependent catabolic process|cytoplasmic vesicle|G1 to G0 transition|cellular senescence|molecular_function|extracellular region
1520401A03Rik	1.41882891707968	2.83765783415936	0	0	-Inf	0.0403109262635583	0.354431200366143	0.046981608648154	0.0349991679782543	0.0358072616503437	0.0109145195067207	0.0387177405911644	0	0	0	0	0	GeneID:320309,Genbank:XM_017317755.1,MGI:MGI:2443785	RIKEN cDNA 1520401A03 gene		GO:0003674,GO:0005575,GO:0008150	molecular_function|cellular_component|biological_process
1600002H07Rik	183.369661525735	198.285322024033	168.454001027438	0.849553559022487	-0.235223191738711	0.186003614697744	0.733741119985662	3.94447845001704	4.46857332258504	4.33341037127289	4.87404681450182	3.63136929341274	3.01484491669789	4.03763402602266	3.4142065244584	3.84846061541022	3.44908260749478	GeneID:72016,Genbank:NM_028056.1,MGI:MGI:1919266	RIKEN cDNA 1600002H07 gene		GO:0003674,GO:0005575,GO:0008150	molecular_function|cellular_component|biological_process
1600002K03Rik	139.585423692847	132.795878385406	146.374969000288	1.10225536198851	0.140458495048846	0.490975796095536	0.974066998243357	10.7363440174632	10.830746109072	13.2117428105117	11.2239486496025	9.95384936451556	10.9349753038558	13.8232349337293	13.3468365035291	12.127163068296	10.5073224199155	GeneID:69770,Genbank:NM_027207.2,MGI:MGI:1917020	RIKEN cDNA 1600002K03 gene		GO:0008150,GO:0016020,GO:0016021,GO:0003674,GO:0005576,GO:0005737	biological_process|membrane|integral component of membrane|molecular_function|extracellular region|cytoplasm
1600012H06Rik	805.667320805946	837.519583829109	773.815057782782	0.92393667291328	-0.114134122904992	0.354551028092868	0.907299946584531	9.09372046079883	9.73217654727268	8.8244470847569	8.89980721623494	7.71654359989474	8.83481614483412	8.09246252637066	7.55959464249328	7.41595998643081	8.25430379800818	GeneID:67912,Genbank:NM_001083882.1,MGI:MGI:1915162	RIKEN cDNA 1600012H06 gene		GO:0008150,GO:0003674,GO:0005576,GO:0006915	biological_process|molecular_function|extracellular region|apoptotic process
1600014C10Rik	1035.7524897633	1281.85754528708	789.647434239513	0.616018088080658	-0.698955381627673	7.46308421890405e-08	1.04965409121878e-05	20.2097859265517	22.1943073094283	16.4073546249744	20.0438876393628	23.0754295336474	12.1316619348833	15.2320321176979	10.256319258406	13.9365703997629	10.2791727016916	GeneID:72244,Genbank:NM_001085385.1,MGI:MGI:1919494	RIKEN cDNA 1600014C10 gene		GO:0005739,GO:0005783,GO:0006914,GO:0006915,GO:0006979,GO:0016020,GO:0016021,GO:0031966,GO:0051560,GO:0003674,GO:0005623,GO:0005737	mitochondrion|endoplasmic reticulum|autophagy|apoptotic process|response to oxidative stress|membrane|integral component of membrane|mitochondrial membrane|mitochondrial calcium ion homeostasis|molecular_function|cell|cytoplasm
1600014C23Rik	0.520981096173668	0.657577371547739	0.384384820799597	0.584546910266803	-0.774609288276468	0.999358074860996	1	0	0	0	0	0.304566456866875	0.0926548083145924	0	0	0.0850850136060083	0	GeneID:72240,Genbank:XM_006524968.2,MGI:MGI:1919490	RIKEN cDNA 1600014C23 gene		GO:0003674,GO:0005575,GO:0008150	molecular_function|cellular_component|biological_process
1600015I10Rik	1.02041280320902	0.827765416245891	1.21306019017216	1.46546372482396	0.55135725689521	0.889471047017351	1	0	0	0.022338695573329	0.0204273756790437	0.0483088502437797	0	0.0450031803135484	0	0.0202436566188208	0.0650487551386985	GeneID:69761,Genbank:NM_001081273.2,MGI:MGI:1917011	RIKEN cDNA 1600015I10 gene		GO:0003674,GO:0005575,GO:0008150	molecular_function|cellular_component|biological_process
1700001C02Rik	256.804711155873	224.600984556027	289.008437755719	1.2867638952118	0.363747361673972	0.28067835409363	0.844948793706276	7.29860453260177	15.7878128012165	15.6578773704778	10.2487986555405	12.1781350104641	11.7108338714927	13.8904766706002	15.0276112019558	11.3515202112697	24.7437735982642	GeneID:75434,Genbank:XM_017321128.1,MGI:MGI:1922684	RIKEN cDNA 1700001C02 gene		GO:0003674,GO:0008150	molecular_function|biological_process
1700001C19Rik	1.91813798420299	2.01005439257186	1.82622157583411	0.908543362101491	-0.138372723195283	0.998668209796533	1	0.0488411222283694	0	0.074448997948322	0.0680790713596752	0.0536668980346819	0.0244897100688391	0.0749918827586232	0.0245940721558544	0.022488928014826	0.0722634650109691	GeneID:75462,Genbank:NM_029296.2,MGI:MGI:1922712	RIKEN cDNA 1700001C19 gene		GO:0003674,GO:0005575,GO:0008150	molecular_function|cellular_component|biological_process
1700001F09Rik	0	0	0					0	0	0	0	0	0	0	0	0	0	GeneID:71826,Genbank:NM_027940.2,MGI:MGI:1919076	RIKEN cDNA 1700001F09 gene		GO:0003674,GO:0008150	molecular_function|biological_process
1700001J03Rik	20.2204155485891	17.4540078337717	22.9868232634066	1.31699398111473	0.397248752249113	0.39859993292655	0.931731165127721	1.61426814521888	1.25484163442857	1.49778369651303	0.782646804936934	1.00256387665304	1.47807047042726	1.36501934323794	1.41368497019255	1.09877780424109	2.56148285659276	GeneID:69282,Genbank:NM_001008547.1,MGI:MGI:1916532	RIKEN cDNA 1700001J03 gene		GO:0003674,GO:0005575,GO:0008150	molecular_function|cellular_component|biological_process
1700001K19Rik	0.192215580695356	0.384431161390713	0	0	-Inf	0.817681099153795	1	0	0.0749130441670831	0	0	0	0	0	0	0	0	GeneID:66323,Genbank:NM_025488.2,MGI:MGI:1913573	RIKEN cDNA 1700001K19 gene		GO:0003674,GO:0005575,GO:0008150	molecular_function|cellular_component|biological_process
1700001L19Rik	179.13016192779	158.49492955761	199.765394297971	1.26038981092679	0.333869996674681	0.155194221799733	0.689370709202768	3.59398262362097	6.08966810139631	5.43230619764073	4.20975673562593	4.77872856659265	4.0281780409026	5.68832233998595	6.78279480692995	5.17315000312725	8.04330735553508	GeneID:69315,Genbank:NM_027035.1,MGI:MGI:1916565	RIKEN cDNA 1700001L19 gene		GO:0003674,GO:0005575,GO:0008150	molecular_function|cellular_component|biological_process
1700001O22Rik	27.0937801820331	24.8853135398236	29.3022468242425	1.17749156655594	0.235716726987528	0.548654714686131	0.99161589015452	0.398914640770257	0.95561615945668	0.524608953885383	0.50152850334986	0.567250117774403	0.588300297743061	0.384315942926873	0.590807319945104	0.92920732736119	0.902687752874452	GeneID:73598,Genbank:XM_011239200.2,MGI:MGI:1923631	RIKEN cDNA 1700001O22 gene		GO:0003674,GO:0005575,GO:0008150	molecular_function|cellular_component|biological_process
1700001P01Rik	1.50460771836892	1.41396056391886	1.59525487281899	1.12821737290725	0.174045057632583	1	1	0.0875070106591618	0.173836679413359	0.0889251919938291	0.0813166685685009	0.192306384624277	0	0.2687209132184	0.0881287585584781	0.16117065077292	0.172629388637315	GeneID:72215,Genbank:NM_028156.2,MGI:MGI:1919465	RIKEN cDNA 1700001P01 gene		GO:0003674,GO:0005575,GO:0008150	molecular_function|cellular_component|biological_process
1700003E16Rik	225.796822730446	219.94432761614	231.649317844752	1.05321796818075	0.0748040394705384	0.773080524466148	1	4.04871460829277	8.04295676536503	6.19856304153668	5.32168012446346	5.91215491929777	4.06017889781291	6.21649784803385	4.85542171055061	6.69652260987034	8.59138572991875	GeneID:71837,Genbank:NM_027948.1,MGI:MGI:1919087	RIKEN cDNA 1700003E16 gene		GO:0003674,GO:0005575,GO:0008150	molecular_function|cellular_component|biological_process
1700003F12Rik	1.58772584372433	1.37605090676223	1.79940078068643	1.30765567744897	0.386982710689398	0.911412486385458	1	0	0.070073700228641	0.143383255307879	0.196672872816839	0.0775188527167628	0.0707480513099795	0.216643216858245	0.0710495417835792	0.129936028530106	0.139174080761866	GeneID:75480,Genbank:NM_029305.2,MGI:MGI:1922730	RIKEN cDNA 1700003F12 gene		GO:0003674,GO:0005575,GO:0008150	molecular_function|cellular_component|biological_process
1700006A11Rik	0	0	0					0	0	0	0	0	0	0	0	0	0	GeneID:71824,Genbank:XM_006502121.1,MGI:MGI:1919074	RIKEN cDNA 1700006A11 gene		GO:0008150,GO:0003674,GO:0005096,GO:0005575	biological_process|molecular_function|GTPase activator activity|cellular_component
1700006E09Rik	0	0	0					0	0	0	0	0	0	0	0	0	0	GeneID:75437,Genbank:NM_029287.1,MGI:MGI:1922687	RIKEN cDNA 1700006E09 gene		GO:0003674,GO:0005575,GO:0008150	molecular_function|cellular_component|biological_process
1700007B14Rik	0.502800828399837	0.599212854211164	0.406388802588511	0.678204413894797	-0.560207921135324	0.999354159023558	1	0	0.0250865143279224	0.0513314706791391	0	0	0	0	0.0508717348200651	0	0	GeneID:71831,Genbank:NM_001164235.1,MGI:MGI:1919081	RIKEN cDNA 1700007B14 gene		GO:0003674,GO:0005575,GO:0008150	molecular_function|cellular_component|biological_process
1700007G11Rik	128.38379552895	109.142369382125	147.625221675775	1.35259315434976	0.435727957224316	0.349008772319134	0.902073821494078	3.31571529396928	4.83589323699332	5.58731813554463	3.62718594186568	5.6725209964191	3.66182342744919	5.28436267777059	4.94550684460981	4.44489081455216	12.0057702412792	GeneID:75784,Genbank:XM_006535280.3,MGI:MGI:1916571	RIKEN cDNA 1700007G11 gene		GO:0003674,GO:0005575,GO:0008150	molecular_function|cellular_component|biological_process
1700007K09Rik	2.43367100875958	1.80794013089647	3.0594018866227	1.69220309585456	0.75890272909524	0.63518107908987	1	0.123679217783277	0.184270817588793	0.0628418117827286	0.0574650070065057	0.135899415634823	0.31007356576401	0.0633000565678677	0.0622789867955723	0.0569481801145537	0.426979144715624	GeneID:69318,Genbank:XM_006508181.2,MGI:MGI:1916568	RIKEN cDNA 1700007K09 gene		GO:0008150,GO:0003674,GO:0005575,GO:0005576	biological_process|molecular_function|cellular_component|extracellular region
1700007K13Rik	554.677931054668	506.304201188645	603.051660920691	1.19108563489087	0.252277141657986	0.446120031431064	0.954208678239576	26.8946919924397	42.4317172406878	37.5450124047976	31.6819450195843	34.552003852344	29.9676074056301	41.2947839178604	32.5576571916336	29.8959529523261	67.3254615685529	GeneID:69327,Genbank:NM_027040.1,MGI:MGI:1916577	RIKEN cDNA 1700007K13 gene		GO:0003674,GO:0005575,GO:0008150	molecular_function|cellular_component|biological_process
1700008O03Rik	5.68141955575752	4.48934276423034	6.8734963472847	1.53106962605986	0.614539891516512	0.456229274418967	0.960316555507549	0.111040924557838	0.0827204534473332	0.028210126997534	0.12898220942233	0.274527873932369	0.250549529956948	0.142079181366109	0.139787354703839	0.306773216316122	0.109527949679395	GeneID:69349,Genbank:XM_011250899.2,MGI:MGI:1916599	RIKEN cDNA 1700008O03 gene		GO:0003674,GO:0005575,GO:0008150	molecular_function|cellular_component|biological_process
1700008P02Rik	0	0	0					0	0	0	0	0	0	0	0	0	0	GeneID:69347,Genbank:NM_027048.1,MGI:MGI:1916597	RIKEN cDNA 1700008P02 gene		GO:0003674,GO:0005575,GO:0008150	molecular_function|cellular_component|biological_process
1700009N14Rik	0.600094650882049	0.791173823969588	0.40901547779451	0.516972965235807	-0.951839257171198	0.864299693413411	1	0.129598990469898	0	0	0.0401436718249561	0	0	0.0442198971118886	0.0435066023263373	0	0	GeneID:75471,Genbank:NM_001081095.1,MGI:MGI:1922721	RIKEN cDNA 1700009N14 gene		GO:0005737,GO:0006606,GO:0019904,GO:0000054,GO:0003924,GO:0005634	cytoplasm|protein import into nucleus|protein domain specific binding|ribosomal subunit export from nucleus|GTPase activity|nucleus	mmu03013,mmu03008,mmu05166,mmu05169	RNA transport|Ribosome biogenesis in eukaryotes|HTLV-I infection|Epstein-Barr virus infection
1700010B08Rik	0.0961077903476782	0.192215580695356	0	0	-Inf	0.999743279444582	1	0	0.0605324151528662	0	0	0	0	0	0	0	0	GeneID:75485,Genbank:NM_029308.1,MGI:MGI:1922735	RIKEN cDNA 1700010B08 gene		GO:0003674,GO:0005575,GO:0008150	molecular_function|cellular_component|biological_process
1700010D01Rik	0	0	0					0	0	0	0	0	0	0	0	0	0	GeneID:76386,Genbank:NM_029590.3,MGI:MGI:1923636	RIKEN cDNA 1700010D01 gene		GO:0003674,GO:0005575,GO:0008150	molecular_function|cellular_component|biological_process
1700010I14Rik	40.2632026737524	54.8242022850573	25.7022030624475	0.468811254723041	-1.09292089002009	0.00102415722952058	0.027217573814759	1.12616108482356	1.72090039059656	1.96604147375886	1.34166052847024	1.80855459765105	0.57915379919539	0.620715467444722	0.697946212676768	0.824348246576245	0.939921832580538	GeneID:66931,Genbank:XM_006523342.1,MGI:MGI:1914181	RIKEN cDNA 1700010I14 gene		GO:0003674,GO:0005575,GO:0008150	molecular_function|cellular_component|biological_process
1700011E24Rik	0.595870595626683	0.39571421745326	0.796026973800106	2.01162085841439	1.00835841785275	0.866186302148261	1	0	0.0169596760403277	0.0173512569744057	0	0	0.017122886714798	0.0349555659471089	0	0.0157239659290653	0	GeneID:75467,Genbank:XM_006525072.3,MGI:MGI:1922717	RIKEN cDNA 1700011E24 gene		GO:0005634,GO:0005737,GO:0006325,GO:0007275,GO:0042393,GO:0042585,GO:0044727,GO:0090116,GO:1901537,GO:0001939,GO:0001940,GO:0003682	nucleus|cytoplasm|chromatin organization|multicellular organism development|histone binding|germinal vesicle|DNA demethylation of male pronucleus|C-5 methylation of cytosine|positive regulation of DNA demethylation|female pronucleus|male pronucleus|chromatin binding
1700011H14Rik	1.47439674076089	1.59048232418954	1.35831115733225	0.854024679604283	-0.227650333439435	0.998815460274956	1	0.0263026852848348	0.0783772311805898	0.0534579188864637	0.0244420044252141	0.0289015375735907	0.0263771636386918	0	0.0529791380929579	0.0726665361866343	0.0259443011824867	GeneID:67082,Genbank:XM_011245156.2,MGI:MGI:1914332	RIKEN cDNA 1700011H14 gene		GO:0003674,GO:0005575,GO:0008150	molecular_function|cellular_component|biological_process
1700011I03Rik	2.12412117401174	2.22101650904787	2.0272258389756	0.912746857448914	-0.131713298360232	0.998597780251202	1	0.253973835587521	0.100906128329243	0.0516179719108366	0.0472014894760415	0.111627147912138	0	0.207977488183915	0.153467010252531	0.0467769702708381	0.100205338148544	GeneID:75444,Genbank:NM_001311063.1,MGI:MGI:1922694	RIKEN cDNA 1700011I03 gene		GO:0003674,GO:0005575,GO:0008150	molecular_function|cellular_component|biological_process
1700011L22Rik	1.58591555912031	1.76526943398457	1.40656168425606	0.796797167150381	-0.327715576679865	0.909028285484199	1	0.0893688619497822	0.177535332166835	0.0908172173553999	0.0415234052264686	0	0.0896219176987302	0.0914794598190297	0.0900038385278074	0.0411499533888305	0	GeneID:67687,Genbank:XM_006531314.1,MGI:MGI:1914937	RIKEN cDNA 1700011L22 gene		GO:0003674,GO:0005575,GO:0008150	molecular_function|cellular_component|biological_process
1700012A03Rik	0	0	0					0	0	0	0	0	0	0	0	0	0	GeneID:76382,Genbank:NM_029587.2,MGI:MGI:1923632	RIKEN cDNA 1700012A03 gene		GO:0003674,GO:0005575,GO:0008150	molecular_function|cellular_component|biological_process
1700012B07Rik	3.04263470472209	3.94973433488196	2.13553507456221	0.540678155414732	-0.887158025339037	0.501816145742231	0.975981960296878	0.10720754185468	0.177477238144529	0.108944999615476	0.19924712507884	0.117800246078746	0.0358370364619922	0.0365798101763267	0.0359897548039858	0.164545952359787	0.105746798275214	GeneID:69324,Genbank:XM_006534114.3,MGI:MGI:1916574	RIKEN cDNA 1700012B07 gene		GO:0003674,GO:0005575,GO:0008150	molecular_function|cellular_component|biological_process
1700012B09Rik	56.4878154627587	47.0772304995291	65.8984004259883	1.3997934824702	0.485213995889292	0.33093523162726	0.888519790759592	2.30163788501191	4.4934760271616	4.67787870441957	3.76136869262205	3.57555708156068	3.10407075122535	4.06206031609209	5.11556700841771	3.21591670612012	10.0988192352829	GeneID:69325,Genbank:NM_029306.3,MGI:MGI:1916575	RIKEN cDNA 1700012B09 gene		GO:0003674,GO:0008150,GO:0097546	molecular_function|biological_process|ciliary base
1700012L04Rik	0.615141709841722	0.201763986282253	1.02851943340119	5.09763636391664	2.34982846345716	0.58853704240842	1	0.104008332669175	0	0	0	0	0.104302841359855	0	0.104747324458077	0	0.307773538599099	GeneID:76383,Genbank:NM_029588.3,MGI:MGI:1923633	RIKEN cDNA 1700012L04 gene		GO:0006342,GO:0000790,GO:0003677,GO:0006325	chromatin silencing|nuclear chromatin|DNA binding|chromatin organization
1700012P22Rik	0.396700149297053	0	0.793400298594107	Inf	Inf	0.51068662935564	0.978722153585485	0	0	0	0	0	0.0550341625265569	0.056174824069776	0.0552686887844124	0.0505379327046743	0	GeneID:69364,Genbank:XM_006539154.2,MGI:MGI:1916614	RIKEN cDNA 1700012P22 gene		GO:0003674,GO:0005575,GO:0008150	molecular_function|cellular_component|biological_process
1700013D24Rik	0.101749318378952	0.203498636757904	0	0	-Inf	0.999743282847501	1	0	0	0.103718354774111	0	0	0	0	0	0	0	GeneID:76921,Genbank:NM_001177502.1,MGI:MGI:1924171	RIKEN cDNA 1700013D24 gene		GO:0003674,GO:0005575,GO:0008150	molecular_function|cellular_component|biological_process
1700013F07Rik	163.450421824327	144.671654397726	182.229189250928	1.259605345702	0.332971785324454	0.258312074711964	0.817407056772854	10.4227944858088	15.5748268177104	17.9965361526971	9.771186715015	13.378287406024	12.6722666635264	17.8445211831786	14.6770110874957	12.401428182446	25.0195972045298	GeneID:75504,Genbank:NM_029314.1,MGI:MGI:1922754	RIKEN cDNA 1700013F07 gene		GO:0003674,GO:0005575,GO:0008150	molecular_function|cellular_component|biological_process
1700013G24Rik	0	0	0					0	0	0	0	0	0	0	0	0	0	GeneID:69380,Genbank:NM_027063.2,MGI:MGI:1916630	RIKEN cDNA 1700013G24 gene		GO:0003674,GO:0005575,GO:0008150	molecular_function|cellular_component|biological_process
1700013H16Rik	0.203498636757904	0.406997273515808	0	0	-Inf	0.811037656570655	1	0	0	0.081422332801393	0	0	0	0	0	0	0	GeneID:75514,Genbank:NM_001200013.1,MGI:MGI:1922764	RIKEN cDNA 1700013H16 gene		GO:0005515,GO:0005634,GO:0005730,GO:0051321,GO:0000785,GO:0000800,GO:0001741	protein binding|nucleus|nucleolus|meiotic cell cycle|chromatin|lateral element|XY body
1700015E13Rik	0.103529854039915	0	0.207059708079831	Inf	Inf	1	1	0	0	0	0	0	0	0	0	0	0.0755404898384885	GeneID:76925,Genbank:NM_001039593.1,MGI:MGI:1924175	RIKEN cDNA 1700015E13 gene		GO:0007342,GO:0016020,GO:0030154,GO:0031965,GO:0003674,GO:0005634,GO:0007283	fusion of sperm to egg plasma membrane involved in single fertilization|membrane|cell differentiation|nuclear membrane|molecular_function|nucleus|spermatogenesis
1700015F17Rik	0.485529438455688	0.384431161390713	0.586627715520664	1.5259629666817	0.609719950093174	1	1	0	0.152780405568924	0	0	0	0	0	0.154908015043635	0.070824285973452	0	GeneID:381716,Genbank:NM_001200025.1,MGI:MGI:2686532	RIKEN cDNA 1700015F17 gene		GO:0005634,GO:0005737,GO:0006606,GO:0003674,GO:0005622,GO:0005623	nucleus|cytoplasm|protein import into nucleus|molecular_function|intracellular|cell
1700015G11Rik	0	0	0					0	0	0	0	0	0	0	0	0	0	GeneID:100503036,Genbank:NM_001195601.1,MGI:MGI:1922779	RIKEN cDNA 1700015G11 gene		GO:0003674,GO:0005575,GO:0008150	molecular_function|cellular_component|biological_process
1700016C15Rik	8.85760220932051	6.61320994557637	11.1019944730647	1.67876032432493	0.747396272210621	0.290701407006603	0.853570664157496	0.0840714005409037	0.25051752414304	0.427169513503844	0.312496389140844	0.323323436504558	0.337237824258193	0.473312894106004	0.381009321065753	0.309685869383531	0.787796009116247	GeneID:69428,Genbank:XM_006496976.3,MGI:MGI:1916678	RIKEN cDNA 1700016C15 gene		GO:0003674,GO:0005575,GO:0008150	molecular_function|cellular_component|biological_process
1700016D06Rik	0.102910538250127	0	0.205821076500255	Inf	Inf	1	1	0	0	0	0	0	0	0.0441500394545238	0	0	0	GeneID:76413,Genbank:NM_024271.1,MGI:MGI:1923663	RIKEN cDNA 1700016D06 gene		GO:0007338,GO:0016998,GO:0050829,GO:0050830,GO:0001669,GO:0003796,GO:0005615	single fertilization|cell wall macromolecule catabolic process|defense response to Gram-negative bacterium|defense response to Gram-positive bacterium|acrosomal vesicle|lysozyme activity|extracellular space
1700016G14Rik	6.72019525778682	5.12266320635578	8.31772730921787	1.6237115293658	0.699295344271665	0.421382497336119	0.941804209449851	0.208732319003505	0.248793779710863	0.254538164239217	0.271552911549856	0.0917424954170862	0.502376070769946	0.341859021097414	0.504516929729269	0.115333126241172	0.247065914013038	GeneID:666145,Genbank:XM_011244363.1,MGI:MGI:1916676	RIKEN cDNA 1700016G14 gene		GO:0003674,GO:0005575,GO:0008150	molecular_function|cellular_component|biological_process
1700016H13Rik	5.17980000560719	3.95140267515543	6.40819733605895	1.62175254279972	0.697553700867553	0.474896601028825	0.968653441902169	0.252993241627723	0.125645661722706	0.128546686804979	0.235096221714647	0.0926634625525473	0.21142467843214	0.258968107873794	0.382186183833523	0.232981821040082	0.249546112377648	GeneID:74218,Genbank:XM_006535261.3,MGI:MGI:1921468	RIKEN cDNA 1700016H13 gene		GO:0003674,GO:0005575,GO:0008150	molecular_function|cellular_component|biological_process
1700016K19Rik	523.811335131748	488.741912380536	558.880757882959	1.14350896398632	0.193467675105003	0.544918831130213	0.990971308600179	21.2844413678858	36.0402507208518	33.3779404685111	26.0043819328376	29.1854692912518	22.2960063981776	33.0751386779998	27.1080616553557	26.917073636577	53.3925267423138	GeneID:74230,Genbank:NM_198637.2,MGI:MGI:1921480	RIKEN cDNA 1700016K19 gene		GO:0016598,GO:0005515,GO:0005575	protein arginylation|protein binding|cellular_component
1700017B05Rik	676.55166279943	730.093967892364	623.009357706496	0.85332763329767	-0.228828327340391	0.0835100897790139	0.520237983481939	6.24151898365804	7.14717414915305	6.27018440634738	6.68655652477186	6.38793827331955	5.63327315149775	6.60797187514456	4.92093488677151	5.18125218141186	5.10987500605215	GeneID:74211,Genbank:NM_028820.2,MGI:MGI:1921461	RIKEN cDNA 1700017B05 gene		GO:0003674,GO:0005829,GO:0008150	molecular_function|cytosol|biological_process
1700017D01Rik	0.0929409325614141	0.185881865122828	0	0	-Inf	0.999743277534302	1	0	0	0	0.0264279172847628	0	0	0	0	0	0	GeneID:69369,Genbank:XM_006527323.3,MGI:MGI:1916619	RIKEN cDNA 1700017D01 gene		GO:0003674,GO:0005575,GO:0008150	molecular_function|cellular_component|biological_process
1700017N19Rik	0.0901194564660767	0	0.180238912932153	Inf	Inf	1	1	0	0	0	0	0	0	0	0	0.0240025026449408	0	GeneID:66605,Genbank:XM_006513956.2,MGI:MGI:1913855	RIKEN cDNA 1700017N19 gene		GO:0003674,GO:0005575,GO:0008150	molecular_function|cellular_component|biological_process
1700018B08Rik	0.422862611763429	0.438384914365159	0.407340309161698	0.929184138901272	-0.105963567219097	1	1	0	0	0	0	0.0509983782429022	0.0232719896786758	0	0.0233711624906461	0	0	GeneID:76405,Genbank:XM_011248542.2,MGI:MGI:1923655	RIKEN cDNA 1700018B08 gene		GO:0003674,GO:0005575,GO:0008150	molecular_function|cellular_component|biological_process
1700018C11Rik	0	0	0					0	0	0	0	0	0	0	0	0	0	GeneID:75524,Genbank:XM_006538331.3,MGI:MGI:1922774	RIKEN cDNA 1700018C11 gene		GO:0003674,GO:0005575,GO:0008150	molecular_function|cellular_component|biological_process
1700018F24Rik	3.83826373148332	2.16747934166875	5.50904812129788	2.54168425755627	1.34578482170784	0.220628061877169	0.776735836500097	0	0.140753574334692	0.192004566796364	0.131682356020963	0.0519027612480747	0	0.193404671105284	0.190284931974015	0.43499345191307	0.465920149263342	GeneID:69396,Genbank:XM_017321091.1,MGI:MGI:1916646	RIKEN cDNA 1700018F24 gene		GO:0003674,GO:0005575,GO:0008150	molecular_function|cellular_component|biological_process
1700019A02Rik	1.00725222722955	1.24377251922071	0.770731935238393	0.619672748294279	-0.690421571414367	0.888258829135691	1	0.0288912035192153	0.057393697330125	0	0	0.0952374476234514	0	0	0.0290964790161325	0.0532118973980433	0.0284975498702869	GeneID:69397,Genbank:XM_006496255.2,MGI:MGI:1916647	RIKEN cDNA 1700019A02 gene		GO:0003674,GO:0005575,GO:0008150	molecular_function|cellular_component|biological_process
1700019B03Rik	2.43396351318524	1.02190394815165	3.84602307821884	3.76358569234934	1.9121078202845	0.190741733100653	0.739755211403154	0	0.019903502376869	0.0610891594174121	0	0.0220181989001007	0.140665299815585	0.0410230825316897	0.0605420315675123	0.036906600397175	0.0988263656052153	GeneID:76406,Genbank:XM_017313004.1,MGI:MGI:1923656	RIKEN cDNA 1700019B03 gene		GO:0003674,GO:0005575,GO:0008150	molecular_function|cellular_component|biological_process
1700019D03Rik	18.5635944786564	12.5845489677936	24.5426399895191	1.95022007163932	0.963636933384199	0.044766695281339	0.37340978856022	0.179957920225621	0.255353314392505	0.11756211822913	0.107503392344798	0.155366175148427	0.180467486816134	0.355258156458223	0.271854814536322	0.248585241022639	0.494480791181462	GeneID:67080,Genbank:XM_011238566.2,MGI:MGI:1914330	RIKEN cDNA 1700019D03 gene		GO:0016020,GO:0034237,GO:0003674,GO:0005886,GO:0008150	membrane|protein kinase A regulatory subunit binding|molecular_function|plasma membrane|biological_process
1700019N19Rik	0.708012064422243	0.597478203735513	0.818545925108972	1.37000131551463	0.454177278503703	1	1	0.0413983128516429	0.0411198210591115	0.0420692341199009	0	0	0.0830310715904839	0	0.0416924528737607	0	0.0408342450756955	GeneID:67507,Genbank:NM_026208.2,MGI:MGI:1914757	RIKEN cDNA 1700019N19 gene		GO:0003674,GO:0005575,GO:0008150	molecular_function|cellular_component|biological_process
1700019O17Rik	5.00212701326455	3.97853849812337	6.02571552840573	1.51455503855197	0.598894006263495	0.551773227962791	0.993500321259711	0.0317282827724096	0.283633582680252	0.161212434062026	0.0589675783692557	0.104589643235516	0.190908745080502	0.194865601218224	0.223676012425004	0.146093094250874	0.187775837030246	GeneID:71863,Genbank:NM_027966.1,MGI:MGI:1919113	RIKEN cDNA 1700019O17 gene		GO:0003674,GO:0005737,GO:0008150	molecular_function|cytoplasm|biological_process
1700020A23Rik	0.0929409325614141	0.185881865122828	0	0	-Inf	0.999743277534302	1	0	0	0	0.0692245582356679	0	0	0	0	0	0	GeneID:75656,Genbank:NM_029375.1,MGI:MGI:1922906	RIKEN cDNA 1700020A23 gene		GO:0003674,GO:0005575,GO:0008150	molecular_function|cellular_component|biological_process
1700020D05Rik	12.5351132522204	12.944223827148	12.1260026772929	0.93678870507948	-0.0942044136084998	0.897779365703266	1	0.374368876159862	0.743700896843833	0.70652415029769	0.894562998395105	0.763951710123474	0.804490573661961	0.711676150188593	0.592473847938681	0.738764589243158	0.369267957672768	GeneID:75555,Genbank:NM_023781.5,MGI:MGI:1922805	RIKEN cDNA 1700020D05 gene		GO:0003674,GO:0005575,GO:0008150	molecular_function|cellular_component|biological_process
1700020L24Rik	8.15015785150285	9.07043079711182	7.22988490589387	0.79708285831319	-0.327198391921114	0.674109188221158	1	0.554615070327319	0.45072335714932	0.409893405755489	0.327969721428635	0.554012853211213	0.455060872968899	0.25805147714417	0.406222310917749	0.278588604106099	0.397860530045003	GeneID:66330,Genbank:NM_025492.3,MGI:MGI:1913580	RIKEN cDNA 1700020L24 gene		GO:0003674,GO:0005575,GO:0008150	molecular_function|cellular_component|biological_process
1700020N15Rik	0	0	0					0	0	0	0	0	0	0	0	0	0	GeneID:75509,Genbank:NM_029316.1,MGI:MGI:1922759	RIKEN cDNA 1700020N15 gene		GO:0003674,GO:0005575,GO:0008150	molecular_function|cellular_component|biological_process
1700021F05Rik	339.53314061517	317.933321098161	361.132960132178	1.13587641233955	0.183805872690911	0.245913751598099	0.805944612180269	5.10465825352255	4.30208847409379	5.20310619126726	4.93041620596413	5.15010662233446	5.16564992655432	5.73190081634352	6.34047721064577	4.55843562979272	5.76748429981031	GeneID:67851,Genbank:NM_026411.1,MGI:MGI:1915101	RIKEN cDNA 1700021F05 gene		GO:0003674,GO:0005739,GO:0008150	molecular_function|mitochondrion|biological_process
1700021F07Rik	0	0	0					0	0	0	0	0	0	0	0	0	0	GeneID:72221,Genbank:NM_028158.1,MGI:MGI:1919471	RIKEN cDNA 1700021F07 gene		GO:0003674,GO:0005575,GO:0008150	molecular_function|cellular_component|biological_process
1700022I11Rik	0	0	0					0	0	0	0	0	0	0	0	0	0	GeneID:67317,Genbank:NM_026088.3,MGI:MGI:1914567	RIKEN cDNA 1700022I11 gene		GO:0003674,GO:0005575,GO:0008150	molecular_function|cellular_component|biological_process
1700023F06Rik	3.66312085871324	4.51427854802722	2.81196316939926	0.622904222564669	-0.682917742638883	0.537257127243941	0.988705295825563	0.26788736541938	0.266085252544406	0.272228878842924	0.207447265685791	0	0.31342023057847	0.0457023302938897	0.134895368782887	0.0822326133134112	0.0440395496768948	GeneID:69441,Genbank:XM_011249227.1,MGI:MGI:1916691	RIKEN cDNA 1700023F06 gene		GO:0003674,GO:0005575,GO:0008150	molecular_function|cellular_component|biological_process
1700024G13Rik	169.876419343843	146.769711342152	192.983127345533	1.31487025204844	0.394920445174216	0.360482667599032	0.909639353533434	13.4452982809775	25.3469602505429	25.3745130762693	15.6814496129889	21.5576423527556	17.0605903832326	23.5934261093059	22.9365058455311	17.688276446636	48.4472668171697	GeneID:67085,Genbank:NM_001034037.1,MGI:MGI:1914335	RIKEN cDNA 1700024G13 gene		GO:0003674,GO:0005575,GO:0008150	molecular_function|cellular_component|biological_process
1700024P04Rik	0	0	0					0	0	0	0	0	0	0	0	0	0	GeneID:69382,Genbank:NM_027064.1,MGI:MGI:1916632	RIKEN cDNA 1700024P04 gene		GO:0006334,GO:0046982,GO:0000786,GO:0003677,GO:0005737	nucleosome assembly|protein heterodimerization activity|nucleosome|DNA binding|cytoplasm	mmu05203,mmu05322,mmu05034	Viral carcinogenesis|Systemic lupus erythematosus|Alcoholism
1700024P16Rik	7.97203107469056	9.61465203013238	6.32941011924873	0.658308808203595	-0.603163593672612	0.503212184931097	0.976269943585726	0.0871191937354817	0.0192295848172197	0.236082906452683	0.0269854287467176	0.0957270569092305	0.038829279712054	0.0693596258900886	0.0877381861486284	0.0802281842528556	0.0286440538494109	GeneID:242594,Genbank:XM_017320219.1,MGI:MGI:2685466	RIKEN cDNA 1700024P16 gene		GO:0016020,GO:0033627,GO:0045121,GO:0050852,GO:0001772,GO:0003674,GO:0007165	membrane|cell adhesion mediated by integrin|membrane raft|T cell receptor signaling pathway|immunological synapse|molecular_function|signal transduction
1700025F22Rik	0	0	0					0	0	0	0	0	0	0	0	0	0	GeneID:69416,Genbank:XM_011247336.1,MGI:MGI:1916666	RIKEN cDNA 1700025F22 gene		GO:0003674,GO:0005575,GO:0008150	molecular_function|cellular_component|biological_process
1700025G04Rik	442.300714597189	462.687874969733	421.913554224645	0.911875104253044	-0.13309185691609	0.350884139771748	0.9041930630518	2.32207917018308	2.68091852357637	2.5929069790412	2.44213629886173	2.67158479500046	2.14236199321036	2.24269300877729	2.61370462644916	2.04280655140157	2.33894339169517	GeneID:69399,Genbank:NM_197990.3,MGI:MGI:1916649	RIKEN cDNA 1700025G04 gene		GO:0003674,GO:0005575,GO:0008150	molecular_function|cellular_component|biological_process
1700028K03Rik	1.92799513786048	1.01364728136872	2.84234299435223	2.80407499393106	1.48752493420076	0.382848867617309	0.923186194631082	0	0	0.0170578911171686	0.0311968036807529	0.0368887746712416	0.0168333820208805	0.103093667290674	0.0845255845995855	0.0154581134464036	0.0165571377973693	GeneID:76421,Genbank:NM_175241.1,MGI:MGI:1923671	RIKEN cDNA 1700028K03 gene		GO:0003674,GO:0005575,GO:0008150	molecular_function|cellular_component|biological_process
1700028P14Rik	117.70857884746	116.697358000174	118.719799694746	1.01733065537412	0.0247886637937937	0.961497197084635	1	5.53592738400448	9.2477909085153	8.50239577644224	6.48884531305144	7.18889120770569	5.17308447067025	6.95454676790107	7.15914173211452	6.14082461101613	11.293303230854	GeneID:67483,Genbank:NM_026188.2,MGI:MGI:1914733	RIKEN cDNA 1700028P14 gene		GO:0008150,GO:0016020,GO:0016021,GO:0003674,GO:0005737,GO:0005886	biological_process|membrane|integral component of membrane|molecular_function|cytoplasm|plasma membrane
1700029F12Rik	0	0	0					0	0	0	0	0	0	0	0	0	0	GeneID:66479,Genbank:NM_001284205.1,MGI:MGI:1913729	RIKEN cDNA 1700029F12 gene		GO:0003674,GO:0005575,GO:0008150	molecular_function|cellular_component|biological_process
1700029H14Rik	2.73666293211197	1.83510530811844	3.63822055610549	1.98256772513824	0.987370149688257	0.46810026355374	0.96628636915841	0.0986826047915366	0.0653458361168291	0.0668546021736739	0	0.0722886650635836	0.0659746888119568	0.168355270932009	0.198767513278881	0.0605846301700614	0.0973380167256187	GeneID:66501,Genbank:NM_025601.3,MGI:MGI:1913751	RIKEN cDNA 1700029H14 gene		GO:0003674,GO:0005575,GO:0008150	molecular_function|cellular_component|biological_process
1700029I15Rik	19.6249985498609	15.9055356398336	23.3444614598882	1.46769414048683	0.553551349667518	0.232336694640578	0.791806919815158	2.55020431063843	2.83105449330328	2.28664779412703	1.53340003586316	2.80217874738232	3.46004617972598	4.91375384170788	3.32371317991974	2.48663289763933	3.10732899547167	GeneID:75641,Genbank:NM_183112.3,MGI:MGI:1916742	RIKEN cDNA 1700029I15 gene		GO:0008150,GO:0003674,GO:0005575,GO:0005576	biological_process|molecular_function|cellular_component|extracellular region
1700029J07Rik	364.310784825209	322.629991615226	405.991578035192	1.25838139226493	0.331569242835737	0.251216002154872	0.810610187270409	4.0415285307447	6.7253239407519	6.86282519846256	4.64982311419704	6.13260808999841	5.08814725954438	7.32477588251064	6.46657825695609	5.33303923313712	10.6995927388665	GeneID:69479,Genbank:XM_006509484.3,MGI:MGI:1916729	RIKEN cDNA 1700029J07 gene		GO:0005856,GO:0008150,GO:0003674,GO:0005737,GO:0005813	cytoskeleton|biological_process|molecular_function|cytoplasm|centrosome
1700029P11Rik	0	0	0					0	0	0	0	0	0	0	0	0	0	GeneID:66346,Genbank:NM_025503.4,MGI:MGI:1913596	RIKEN cDNA 1700029P11 gene		GO:0003674,GO:0005739,GO:0008150	molecular_function|mitochondrion|biological_process
1700030F18Rik	0.484525392463809	0.608572959063312	0.360477825864307	0.592332965991684	-0.75551971405711	0.999350039765273	1	0	0	0.0893547822933162	0.0817095027161748	0.0966177004875594	0	0	0	0.161949252950567	0	GeneID:72277,Genbank:NM_028180.3,MGI:MGI:1919527	RIKEN cDNA 1700030F18 gene
1700030J22Rik	116.307083616811	118.813915688419	113.800251545203	0.957802382707731	-0.0622000703425239	0.77751293636654	1	1.5167881847588	2.9777200614806	2.01284787524855	1.80746226449515	2.37253288638422	1.80740462846612	2.13712161571339	1.50959379366052	2.1198680889897	2.44659847268728	GeneID:69528,Genbank:NM_027103.2,MGI:MGI:1916778	RIKEN cDNA 1700030J22 gene		GO:0005829,GO:0008150,GO:0003674,GO:0005634,GO:0005654	cytosol|biological_process|molecular_function|nucleus|nucleoplasm
1700030K09Rik	191.431173841759	183.145923665915	199.716424017602	1.0904770361251	0.124959389220052	0.465880497929975	0.965100773578478	3.37292559051449	3.73837252270628	4.24268622231349	3.44010855503353	4.13556509849631	4.08372141595366	3.59994931877666	4.1425495548392	4.37510024199844	4.0978510694833	GeneID:72254,Genbank:NM_028170.2,MGI:MGI:1919504	RIKEN cDNA 1700030K09 gene		GO:0003674,GO:0005575,GO:0008150	molecular_function|cellular_component|biological_process
1700031F05Rik	0	0	0					0	0	0	0	0	0	0	0	0	0	GeneID:73300,Genbank:XM_006528312.2,MGI:MGI:1920550	RIKEN cDNA 1700031F05 gene		GO:0003674,GO:0005575,GO:0008150	molecular_function|cellular_component|biological_process
1700034E13Rik	4.40047506023265	3.89608706438513	4.90486305608018	1.25892028977393	0.332186939777821	0.775840311994958	1	0.572372899908983	0.22740898942125	0.697978865460998	0.106376522404077	0.628926540909585	0.688792348602819	0.820246644960147	0.345863807172895	0.105419796731973	0.790403741685317	GeneID:78414,Genbank:NM_030097.1,MGI:MGI:1925664	RIKEN cDNA 1700034E13 gene		GO:0003674,GO:0005575,GO:0008150	molecular_function|cellular_component|biological_process
1700034J05Rik	0	0	0					0	0	0	0	0	0	0	0	0	0	GeneID:73344,Genbank:XM_006507112.3,MGI:MGI:1920594	RIKEN cDNA 1700034J05 gene		GO:0003674,GO:0005575,GO:0008150	molecular_function|cellular_component|biological_process
1700034O15Rik	0	0	0					0	0	0	0	0	0	0	0	0	0	GeneID:76606,Genbank:XM_006506737.1,MGI:MGI:1923856	RIKEN cDNA 1700034O15 gene		GO:0008150,GO:0003674,GO:0005575,GO:0005576	biological_process|molecular_function|cellular_component|extracellular region
1700037C18Rik	150.973202096777	144.707029991442	157.239374202112	1.0866049438746	0.119827516163053	0.540510472399607	0.989967805489744	5.99820782154618	7.27269453327527	5.38078252646297	5.65076922306928	5.81814225481449	4.97809015581129	6.35158522152581	6.24913015232845	7.12374276416305	7.42620242756159	GeneID:73261,Genbank:NM_028484.2,MGI:MGI:1920511	RIKEN cDNA 1700037C18 gene		GO:0003674,GO:0005575,GO:0008150	molecular_function|cellular_component|biological_process
1700037H04Rik	255.413776203015	229.835562366364	280.991990039665	1.22257838232952	0.28992696266057	0.184915027530158	0.732940578729549	7.06026302231608	10.2953398470724	8.51039774162675	8.16611738493688	9.40846422051758	9.71651985020112	15.5303684866359	8.01814113630258	9.06102728802032	9.81636716130208	GeneID:67326,Genbank:NM_001311138.1,MGI:MGI:1914576	RIKEN cDNA 1700037H04 gene		GO:0003674,GO:0005575,GO:0008150	molecular_function|cellular_component|biological_process
1700039E15Rik	0.799522899161092	0.624455080222737	0.974590718099448	1.56070588416355	0.642198686298659	0.879935096334839	1	0.0173072502856789	0	0.0175877400330109	0	0.0190173033289301	0.0347125145571627	0.0177159904752542	0	0.0318765407550878	0	GeneID:76713,Genbank:XM_006541270.1,MGI:MGI:1923963	RIKEN cDNA 1700039E15 gene		GO:0003333,GO:0005887,GO:0015171	amino acid transmembrane transport|integral component of plasma membrane|amino acid transmembrane transporter activity
1700040L02Rik	169.296155001058	149.979065314435	188.613244687681	1.25759714725685	0.330669850092213	0.32331363540484	0.88269622146861	1.10574671717974	2.04586824610362	1.87277831381882	1.53121369473599	1.63191266713919	1.50024634832669	1.73108123726636	1.81233458934314	1.62725721971562	3.36827800581206	GeneID:73287,Genbank:NM_028491.1,MGI:MGI:1920537	RIKEN cDNA 1700040L02 gene		GO:0005856,GO:0005929,GO:0008150,GO:0031514,GO:0036126,GO:0042995,GO:0046872,GO:0005509,GO:0005737,GO:0005813	cytoskeleton|cilium|biological_process|motile cilium|sperm flagellum|cell projection|metal ion binding|calcium ion binding|cytoplasm|centrosome
1700042G07Rik	0	0	0					0	0	0	0	0	0	0	0	0	0	GeneID:67323,Genbank:NM_001099295.2,MGI:MGI:1914573	RIKEN cDNA 1700042G07 gene		GO:0003674,GO:0005575,GO:0008150	molecular_function|cellular_component|biological_process
1700047I17Rik2	227.916022824924	264.611125889037	191.220919760811	0.722648827098065	-0.468633358477934	0.0438366388649791	0.370150606418485	4.36890125302056	4.24368592449776	2.56298473603214	2.47176401540679	4.69456676447755	2.61217804995751	2.35595397313335	2.33183089782998	3.00797642623745	2.71884751412632	GeneID:100101807,Genbank:XM_006515319.3,MGI:MGI:3714351	RIKEN cDNA 1700047I17 gene 2		GO:0003674,GO:0005575,GO:0008150	molecular_function|cellular_component|biological_process
1700049G17Rik	157.998385736627	155.16112378158	160.835647691675	1.03657181497398	0.0518200716019097	0.804492778994633	1	1.5773656112924	1.72448142927933	1.67823456561599	1.61334288379723	1.66342412880898	1.64552999528078	1.66879959135552	1.72717331236127	1.58908387276223	1.77515757528561	GeneID:73430,Genbank:NM_028538.1,MGI:MGI:1920680	RIKEN cDNA 1700049G17 gene		GO:0003700,GO:0005575,GO:0006355	DNA binding transcription factor activity|cellular_component|regulation of transcription, DNA-templated
1700056E22Rik	12.4592872279766	13.0807735216799	11.8378009342733	0.9049771341621	-0.144046754456929	0.830773392660832	1	0.395274687238075	0.953495085427568	0.803361403576102	0.577205390955729	0.992754366126567	0.509649354110979	0.867020940270328	0.966773392749054	0.520012854613763	0.445587336131064	GeneID:73363,Genbank:NM_028516.1,MGI:MGI:1920613	RIKEN cDNA 1700056E22 gene		GO:0003674,GO:0005575,GO:0008150	molecular_function|cellular_component|biological_process
1700057G04Rik	1.52473750392632	0.581596082576088	2.46787892527655	4.24328670569009	2.08518216034045	0.31872612750783	0.878570649284181	0	0.0378222063995594	0.0386954810349716	0.0353846591260422	0	0.0381861866903237	0.19488824947499	0.076697831716165	0	0.15023812902327	GeneID:78459,Genbank:XM_011242838.2,MGI:MGI:1925709	RIKEN cDNA 1700057G04 gene		GO:0017121,GO:0017128,GO:0005886,GO:0015914,GO:0016020	phospholipid scrambling|phospholipid scramblase activity|plasma membrane|phospholipid transport|membrane
1700061G19Rik	11.3086944003399	11.5284329482972	11.0889558523825	0.961878852235535	-0.0560728955751969	0.96200447111	1	0.074291666192268	0.250892448328832	0.166090481046433	0.193301337854265	0.179590615518508	0.0894024354513047	0.167301618896245	0.0748195174700549	0.232612008625732	0.249150007437366	GeneID:78625,Genbank:XM_006525141.2,MGI:MGI:1925875	RIKEN cDNA 1700061G19 gene		GO:0003674,GO:0005575,GO:0008150	molecular_function|cellular_component|biological_process	mmu00061,mmu00071,mmu04920,mmu03320	Fatty acid biosynthesis|Fatty acid degradation|Adipocytokine signaling pathway|PPAR signaling pathway
1700065D16Rik	0.199637644387594	0.192215580695356	0.207059708079831	1.07722645235508	0.107321562182944	1	1	0	0.104502974907453	0	0	0	0	0	0	0	0.103777204729947	GeneID:73410,Genbank:NM_001271569.1,MGI:MGI:1920660	RIKEN cDNA 1700065D16 gene		GO:0003674,GO:0005575,GO:0008150	molecular_function|cellular_component|biological_process
1700066B19Rik	31.7099408003366	30.9464214064539	32.4734601942194	1.04934460006568	0.069488530313207	0.825654281724676	1	0.434308113640265	0.784339030758758	0.341040649555509	0.715445569878177	0.802597579212817	0.673104019621627	0.646640057260184	0.5368016356447	0.981707564794704	0.35050131836123	GeneID:73449,Genbank:XM_006526290.3,MGI:MGI:1920699	RIKEN cDNA 1700066B19 gene		GO:0003674,GO:0005575,GO:0008150	molecular_function|cellular_component|biological_process
1700066C05Rik	0	0	0					0	0	0	0	0	0	0	0	0	0	GeneID:78654,Genbank:XM_001473318.2,MGI:MGI:1925904	RIKEN cDNA 1700066C05 gene		GO:0003674,GO:0005575,GO:0008150	molecular_function|cellular_component|biological_process
1700066M21Rik	201.927025130396	202.800259311938	201.053790948854	0.991388234073223	-0.0124779580732122	0.963344242888474	1	3.46723256595796	3.98483601027592	3.80013293871501	3.84610540910165	3.41088106132793	3.31321026992493	3.6791895245966	3.25420128677104	4.37989816382365	3.43789590988355	GeneID:73467,Genbank:NM_028546.1,MGI:MGI:1920717	RIKEN cDNA 1700066M21 gene		GO:0008150,GO:0003674,GO:0005575,GO:0005576	biological_process|molecular_function|cellular_component|extracellular region
1700067K01Rik	12.6121189922343	15.6287318279905	9.59550615647815	0.613965756280553	-0.703769902845534	0.222502678335319	0.778393079727455	0.431655135583533	0.500209891750694	0.292433832959944	0.267412917980209	0.395254229267288	0.168341212998449	0.319113460405162	0.241512276418491	0.220839890387136	0.189232742221668	GeneID:73453,Genbank:XM_006531403.3,MGI:MGI:1920703	RIKEN cDNA 1700067K01 gene		GO:0003674,GO:0005575,GO:0008150	molecular_function|cellular_component|biological_process
1700067P10Rik	0.102910538250127	0	0.205821076500255	Inf	Inf	1	1	0	0	0	0	0	0	0.0703954029589763	0	0	0	GeneID:68224,Genbank:NM_026625.2,MGI:MGI:1915474	RIKEN cDNA 1700067P10 gene		GO:0003674,GO:0005575,GO:0008150	molecular_function|cellular_component|biological_process
1700071K01Rik	0	0	0					0	0	0	0	0	0	0	0	0	0	GeneID:237880,Genbank:NM_001033765.2,MGI:MGI:3588264	RIKEN cDNA 1700071K01 gene
1700074P13Rik	0	0	0					0	0	0	0	0	0	0	0	0	0	GeneID:73481,Genbank:XM_006506690.3,MGI:MGI:1920731	RIKEN cDNA 1700074P13 gene		GO:0005794	Golgi apparatus
1700080E11Rik	0.19647078660133	0.185881865122828	0.207059708079831	1.11393173262496	0.155660819732417	1	1	0	0	0	0.0582567177804186	0	0	0	0	0	0.0618373929447099	GeneID:73532,Genbank:NM_028562.3,MGI:MGI:1920782	RIKEN cDNA 1700080E11 gene		GO:0003674,GO:0005575,GO:0008150	molecular_function|cellular_component|biological_process	mmu00230,mmu03018	Purine metabolism|RNA degradation
1700080G18Rik	6.35691688842469	7.03876545413808	5.67506832271131	0.806259046375093	-0.31068465206905	0.720265662473653	1	0.136510936628292	0.237287067399236	0.31212742389834	0.221994505192007	0.299997960013872	0.102673109463608	0.0698674374367839	0.274961726702452	0.094284830702158	0.403952769411317	GeneID:73533,Genbank:XM_017321874.1,MGI:MGI:1920783	RIKEN cDNA 1700080G18 gene		GO:0003674,GO:0005575,GO:0008150	molecular_function|cellular_component|biological_process
1700080O16Rik	0.102910538250127	0	0.205821076500255	Inf	Inf	1	1	0	0	0	0	0	0	0.0335699399095659	0	0	0	GeneID:74279,Genbank:XM_006541551.3,MGI:MGI:1921529	RIKEN cDNA 1700080O16 gene		GO:0003674,GO:0005575,GO:0008150	molecular_function|cellular_component|biological_process
1700088E04Rik	513.056752593094	492.033796003299	534.079709182888	1.08545330325096	0.11829766181913	0.669193999034564	1	12.2409806910645	23.1649792223974	24.4722128367018	17.1369070674646	22.0657840186027	13.8401847189039	21.9890484416428	20.1437162419379	18.2721469219127	30.8957282978326	GeneID:27660,Genbank:NM_001310576.1,MGI:MGI:1920774	RIKEN cDNA 1700088E04 gene		GO:0003674,GO:0005575,GO:0008150	molecular_function|cellular_component|biological_process
1700092M07Rik	1.79075519948088	2.14812791955802	1.43338247940374	0.667270541178319	-0.583656282081073	0.745652751774629	1	0.143695722766624	0.428187189291854	0.292049051600786	0.534122117755206	0.157893663165196	0.288205219546969	0.294178683944353	0.289433396528896	0	0.141737813828532	GeneID:74307,Genbank:NM_001177347.1,MGI:MGI:1921557	RIKEN cDNA 1700092M07 gene		GO:0003674,GO:0005575,GO:0008150	molecular_function|cellular_component|biological_process
1700093K21Rik	4.69623872169042	4.20148422144821	5.19099322193262	1.23551415364909	0.30511153780745	0.787376200487796	1	0.0394255412644888	0.0783206411219756	0.160257963333283	0.0732730703057683	0.0649815075842322	0.0593057671991958	0.12106992768829	0.0794113290115384	0.108921104060255	0.136109236384078	GeneID:67358,Genbank:XM_006514789.2,MGI:MGI:1914608	RIKEN cDNA 1700093K21 gene		GO:0016020,GO:0016021,GO:0003674,GO:0005575,GO:0008150	membrane|integral component of membrane|molecular_function|cellular_component|biological_process
1700094D03Rik	1205.82141826773	1050.670768697	1360.97206783845	1.29533637785153	0.373326791071482	0.241870120703605	0.802896384703107	13.2235327699347	24.2201588053429	22.0022230285746	14.6473979531642	19.2184679582668	17.769708321761	23.498199171506	19.8519348048654	18.7209832826758	38.0344293058896	GeneID:73545,Genbank:NM_028567.1,MGI:MGI:1920795	RIKEN cDNA 1700094D03 gene		GO:0003674,GO:0005575,GO:0008150	molecular_function|cellular_component|biological_process
1700102P08Rik	22.8485315576565	18.6681009962794	27.0289621190336	1.44786886059918	0.533930937551636	0.211532148871022	0.766783070967042	0.535955178448261	0.56366442932184	0.480565702691825	0.615227266121037	0.762119528903601	0.948481380726169	0.709969341159005	0.920772525908903	0.754859306622358	0.870721904812694	GeneID:112418,Genbank:NM_053216.2,MGI:MGI:2148248	RIKEN cDNA 1700102P08 gene		GO:0003674,GO:0005575,GO:0008150	molecular_function|cellular_component|biological_process
1700109H08Rik	39.3946105904479	29.5740800937072	49.2151410871887	1.66413091907669	0.734768936407461	0.0253602581142802	0.267408857763263	2.67294141649803	2.1998241613036	3.56994225313408	1.13547639019289	1.76222577910246	3.75271411745774	3.75232111548602	4.61474226633485	3.37579253982552	3.08849669852942	GeneID:77036,Genbank:NM_029843.2,MGI:MGI:1924286	RIKEN cDNA 1700109H08 gene		GO:0003674,GO:0005575,GO:0008150	molecular_function|cellular_component|biological_process
1700112E06Rik	95.1287083206766	90.91682184565	99.3405947957031	1.09265362315847	0.127836131705627	0.581782330783394	1	1.56489419138279	1.78234076500545	1.95071357355053	2.3073177459773	1.9258562201884	1.90411472906653	1.64456788158422	2.92087734135581	2.20970689710828	1.58473382981386	GeneID:76633,Genbank:XM_006519680.3,MGI:MGI:1923883	RIKEN cDNA 1700112E06 gene		GO:0030318,GO:0003674,GO:0005575,GO:0030154	melanocyte differentiation|molecular_function|cellular_component|cell differentiation
1700113H08Rik	1.32040562233221	1.02952940252814	1.61128184213628	1.56506636739035	0.646223836630601	0.803023301047877	1	0.0301016398298329	0	0.0305894817001926	0.0279722167512374	0.0661517001133124	0.0301868752557465	0	0.121262062492812	0.0277206411472717	0.0593829870505428	GeneID:76640,Genbank:NM_029685.1,MGI:MGI:1923890	RIKEN cDNA 1700113H08 gene		GO:0003674,GO:0005575,GO:0008150	molecular_function|cellular_component|biological_process
1700122O11Rik	0.102072953933722	0	0.204145907867443	Inf	Inf	1	1	0	0	0	0	0	0.0710233355563218	0	0	0	0	GeneID:76651,Genbank:NM_029689.1,MGI:MGI:1923901	RIKEN cDNA 1700122O11 gene		GO:0003674,GO:0005575,GO:0008150	molecular_function|cellular_component|biological_process
1700123K08Rik	0.102910538250127	0	0.205821076500255	Inf	Inf	1	1	0	0	0	0	0	0	0.0121245010736284	0	0	0	GeneID:76658,Genbank:XM_011240960.1,MGI:MGI:1923908	RIKEN cDNA 1700123K08 gene		GO:0003674,GO:0005575,GO:0008150	molecular_function|cellular_component|biological_process
1700123O20Rik	723.828718083443	753.430622994795	694.22681317209	0.921421020043788	-0.118067584890727	0.390143599686893	0.928295916190396	19.5118861247427	23.3716007396782	22.442477676215	21.0595104978336	23.1231884478665	19.596124086084	19.5584441061786	19.9707511400616	20.9499662643652	19.1319787030171	GeneID:58248,Genbank:NM_021437.2,MGI:MGI:1920893	RIKEN cDNA 1700123O20 gene		GO:0008150,GO:0003674,GO:0005739,GO:0005829	biological_process|molecular_function|mitochondrion|cytosol
1700125H20Rik	0.410262664602716	0.203498636757904	0.617026692447529	3.03209251068147	1.60031377153847	0.843314882228148	1	0	0	0.00858834852254285	0	0	0.00847531213649963	0.00865097507342937	0	0	0.00833622802272749	GeneID:73634,Genbank:XM_006534343.3,MGI:MGI:1920884	RIKEN cDNA 1700125H20 gene		GO:0003674,GO:0005575,GO:0008150	molecular_function|cellular_component|biological_process
1700129C05Rik	0	0	0					0	0	0	0	0	0	0	0	0	0	GeneID:67932,Genbank:NM_026461.2,MGI:MGI:1915182	RIKEN cDNA 1700129C05 gene		GO:0003674,GO:0005575,GO:0008150	molecular_function|cellular_component|biological_process
1810009A15Rik	1.9963585877456	2.38172245836131	1.61099471712989	0.676399011763235	-0.564053542953366	0.75702030897632	1	0	0.414656299518105	0.254538164239217	0.155173092314204	0.183484990834172	0.167458690256649	0.0854647552743534	0.252258464864635	0.0768887508274479	0.0823553046710127	GeneID:66276,Genbank:NM_025463.3,MGI:MGI:1913526	RIKEN cDNA 1810009A15 gene		GO:0003674,GO:0005575,GO:0008150	molecular_function|cellular_component|biological_process
1810009J06Rik	0	0	0					0	0	0	0	0	0	0	0	0	0	GeneID:73626,Genbank:NM_023707.3,MGI:MGI:1920876	RIKEN cDNA 1810009J06 gene		GO:0004252,GO:0005615,GO:0006508	serine-type endopeptidase activity|extracellular space|proteolysis	mmu04080,mmu04972,mmu04974,mmu05164	Neuroactive ligand-receptor interaction|Pancreatic secretion|Protein digestion and absorption|Influenza A
1810010H24Rik	995.756890984734	829.05887223014	1162.45490973933	1.40213795265512	0.487628299291753	0.1464720231836	0.674582990400236	12.2911605126887	13.4237151242548	20.0649074369365	13.9578758176567	18.6348267475008	20.0273320263611	16.8780076372624	21.8566612125423	13.676338076342	34.8857751912612	GeneID:69066,Genbank:XM_017314738.1,MGI:MGI:1916316	RIKEN cDNA 1810010H24 gene		GO:0003674,GO:0005575,GO:0008150	molecular_function|cellular_component|biological_process
1810011H11Rik	83.2162856471818	99.0154984710337	67.4170728233299	0.680873942608614	-0.554540373312912	0.025572518546893	0.268843839403991	2.78026347511797	3.82936359375742	3.01367656777457	4.0303919476233	4.80648462751349	2.49073485732038	2.84592413184456	1.86667838901868	3.44793587722759	1.75512404903763	GeneID:69069,Genbank:NM_001163616.1,MGI:MGI:1916319	RIKEN cDNA 1810011H11 gene		GO:0003674,GO:0005575,GO:0008150	molecular_function|cellular_component|biological_process
1810011O10Rik	711.341774028416	537.725251481367	884.958296575466	1.64574435390102	0.718740248272596	8.52852905323736e-05	0.00396782761347053	20.7176628091022	19.6410632583761	23.0545408352326	19.747670484398	27.6331704716008	38.4670602949054	31.4534699565146	26.4012837509942	47.9806601519622	35.4078310277889	GeneID:69068,Genbank:NM_026931.2,MGI:MGI:1916318	RIKEN cDNA 1810011O10 gene		GO:0043620,GO:0005634,GO:0045746,GO:1900020,GO:0005654,GO:0005730,GO:0005737,GO:0005829,GO:1901224,GO:0005886,GO:1902806,GO:0006915,GO:1903706,GO:0010739,GO:0016607,GO:0002264,GO:0034605,GO:0005112,GO:0043066,GO:0005622	regulation of DNA-templated transcription in response to stress|nucleus|negative regulation of Notch signaling pathway|positive regulation of protein kinase C activity|nucleoplasm|nucleolus|cytoplasm|cytosol|positive regulation of NIK/NF-kappaB signaling|plasma membrane|regulation of cell cycle G1/S phase transition|apoptotic process|regulation of hemopoiesis|positive regulation of protein kinase…
1810013L24Rik	1521.89180171605	1530.27774529816	1513.50585813394	0.989039971851019	-0.0158992664955739	0.93102749314213	1	19.2871122050184	21.5004482137466	20.3215672920449	20.2891674848323	21.7082470820053	19.7449579842304	18.7685133850801	19.7346119017665	22.7110572399896	19.3680512907079	GeneID:69053,Genbank:NM_001081400.3,MGI:MGI:1916303	RIKEN cDNA 1810013L24 gene		GO:0003674,GO:0005575,GO:0008150	molecular_function|cellular_component|biological_process
1810022K09Rik	919.425607542309	927.991221033979	910.859994050639	0.981539451457038	-0.0268818391392925	0.809722964566967	1	36.9802822777357	42.8390926257417	43.2121427816611	38.2674565651024	40.7293027393932	39.0391225621077	39.4936632870259	45.354511621023	33.7361741576635	37.1598106674963	GeneID:69126,Genbank:NM_001099674.1,MGI:MGI:1916376	RIKEN cDNA 1810022K09 gene		GO:0003674,GO:0005575	molecular_function|cellular_component
1810024B03Rik	33.5705051790211	34.7121717832678	32.4288385747745	0.934220963679548	-0.0981642756781971	0.837283376256876	1	0.7087936799472	1.05603830010073	0.997311788791501	0.531988829216992	1.46778832158559	1.12087801311577	0.558102345975309	0.988379646658838	0.778253886308377	0.914254894989835	GeneID:329509,Genbank:XM_006499778.2,MGI:MGI:1925560	RIKEN cDNA 1810024B03 gene		GO:0003674,GO:0005575,GO:0008150	molecular_function|cellular_component|biological_process
1810026J23Rik	790.215651993955	781.45969526107	798.97160872684	1.02240923437506	0.0319727718425221	0.807499698065097	1	14.3142698218437	12.7123418532768	13.0758744144163	13.9899556584274	13.5141036876911	14.1302382403754	13.6296603504439	13.2710234023581	14.1972531614606	12.8109521823821	GeneID:69773,Genbank:NM_178619.4,MGI:MGI:1917023	RIKEN cDNA 1810026J23 gene		GO:0005739,GO:0005743,GO:0005758,GO:0015031,GO:0016020,GO:0016021,GO:0042721,GO:0045039,GO:0003674,GO:0005622,GO:0005623	mitochondrion|mitochondrial inner membrane|mitochondrial intermembrane space|protein transport|membrane|integral component of membrane|mitochondrial inner membrane protein insertion complex|protein import into mitochondrial inner membrane|molecular_function|intracellular|cell
1810030O07Rik	1028.25125223949	1034.19944668364	1022.30305779535	0.988497007103958	-0.0166914970085644	0.908636480628529	1	10.7815568380456	10.7400087083105	11.2626837226244	10.2990378646363	10.9443277110925	11.1457277498448	10.4508489814047	11.036163745026	10.6564119392233	9.27071093038413	GeneID:69155,Genbank:XM_006527698.3,MGI:MGI:1916405	RIKEN cDNA 1810030O07 gene		GO:0003674,GO:0005575,GO:0008150	molecular_function|cellular_component|biological_process
1810037I17Rik	2535.98817756812	2534.94095162703	2537.03540350921	1.00082623300587	0.00119151009546245	0.965210772320791	1	117.153238237559	160.821726710395	148.956985539827	143.28263613798	143.236730908263	139.814966548257	148.496938748837	141.481331096282	126.434412318632	144.473818349567	GeneID:67704,Genbank:NM_024461.2,MGI:MGI:1914954	RIKEN cDNA 1810037I17 gene		GO:0016020,GO:0016021,GO:0003674,GO:0005575,GO:0008150	membrane|integral component of membrane|molecular_function|cellular_component|biological_process
1810041L15Rik	67.4043912188148	51.0506637791223	83.7581186585073	1.64068618227764	0.714299317725697	0.00721251535724585	0.113390912116838	0.296017368862091	0.358568319297687	0.498912302880095	0.389132998655452	0.309398927424065	0.571989996747323	0.642968880814513	0.581698747486345	0.531907899417172	0.655183653503305	GeneID:72301,Genbank:XM_006521444.3,MGI:MGI:1919551	RIKEN cDNA 1810041L15 gene		GO:0008150,GO:0016020,GO:0016021,GO:0003674,GO:0004871,GO:0005575	biological_process|membrane|integral component of membrane|molecular_function|signal transducer activity|cellular_component
1810043G02Rik	333.866562896998	340.281529670928	327.451596123067	0.962296121213902	-0.0554471812783689	0.70469862586447	1	7.5516688347566	10.009519216841	8.57235560341623	8.61339853632528	8.49207916412995	7.19313304660243	8.99680600481066	6.79137659847869	8.34986228111618	9.49158218598285	GeneID:67884,Genbank:XM_006514008.1,MGI:MGI:1915134	RIKEN cDNA 1810043G02 gene		GO:0060271,GO:0005739,GO:0005856,GO:0005886,GO:0006974,GO:0007010,GO:0007224,GO:0008360,GO:0030030,GO:0032391,GO:0036064,GO:0001750,GO:0042769,GO:0003674,GO:0042995,GO:0005737	cilium assembly|mitochondrion|cytoskeleton|plasma membrane|cellular response to DNA damage stimulus|cytoskeleton organization|smoothened signaling pathway|regulation of cell shape|cell projection organization|photoreceptor connecting cilium|ciliary basal body|photoreceptor outer segment|DNA damage response, detection of DNA damage|molecular_function|cell projection|cytoplasm
1810043H04Rik	263.217741097134	251.733167487365	274.702314706902	1.09124402417369	0.12597375344822	0.465087264693346	0.964949809001195	28.5180742106068	28.8751873804506	25.6104552942228	27.9386953902723	28.9066860256281	31.8134223115308	31.2281987571698	31.8376736181786	26.1605414201939	28.8927082035085	GeneID:208501,Genbank:NM_001110242.1,MGI:MGI:1913676	RIKEN cDNA 1810043H04 gene		GO:0032981,GO:0003674,GO:0005739	mitochondrial respiratory chain complex I assembly|molecular_function|mitochondrion
1810046K07Rik	3.73508272198044	4.44109155468491	3.02907388927596	0.682056168394139	-0.552037542548539	0.641943110064706	1	0.298997260239929	0.111369700158045	0.227882216854823	0.0694614663747359	0.123202447644301	0.0374804871416319	0.267801266013682	0.112920626982526	0.068836746120672	0.0737308271797979	GeneID:69809,Genbank:XM_006510589.3,MGI:MGI:1917059	RIKEN cDNA 1810046K07 gene		GO:0003674,GO:0005575,GO:0008150	molecular_function|cellular_component|biological_process
1810055G02Rik	294.32247355355	304.797533690789	283.847413416311	0.931265453428071	-0.102735634130904	0.517389069537449	0.981437120625377	7.48859995218061	8.32032015295028	6.90262747453814	7.69488017996786	6.38237418227314	6.11375116278538	6.11762353292631	7.78353195588478	7.691984430031	6.0134214464747	GeneID:72056,Genbank:XM_006531840.1,MGI:MGI:1919306	RIKEN cDNA 1810055G02 gene		GO:0005886,GO:0008150,GO:0016020,GO:0016021,GO:0003674,GO:0005575,GO:0005794	plasma membrane|biological_process|membrane|integral component of membrane|molecular_function|cellular_component|Golgi apparatus
1810062G17Rik	30.4159948828147	25.4095113735892	35.4224783920402	1.39406373744198	0.479296523609021	0.191641700812961	0.741090389017489	1.37859562785981	1.19071446711236	1.94913088225332	1.28107225828225	1.84411479262095	1.5027165673415	2.45418001973335	2.17313329556274	1.98712266682924	2.36488997825872	GeneID:72282,Genbank:NM_028183.1,MGI:MGI:1919532	RIKEN cDNA 1810062G17 gene		GO:0003674,GO:0005575,GO:0008150	molecular_function|cellular_component|biological_process
1810065E05Rik	2.98899784821303	4.76741276941307	1.210582927013	0.253928700023607	-1.97750463160047	0.122634308204797	0.62440704294528	0.118063512759604	0.527711779235366	0.0599884538423236	0.329134710400505	0.389186542720699	0	0.241703567348874	0	0.0543624249093524	0.0582274262214512	GeneID:69864,Genbank:NM_027239.2,MGI:MGI:1917114	RIKEN cDNA 1810065E05 gene		GO:0003674,GO:0005575,GO:0008150	molecular_function|cellular_component|biological_process
2010003K11Rik	10.6565717932355	5.60015004343563	15.7129935430354	2.80581652655071	1.48842067364437	0.251396041430706	0.810610187270409	0.0467903810208371	0.325329312629629	0.237743443890957	0.0434803780520519	0.668375917768695	0.281537232462335	2.298979946506	0.565473988077021	0.172357302626053	0.323069909840528	GeneID:69861,Genbank:NM_027237.1,MGI:MGI:1917111	RIKEN cDNA 2010003K11 gene		GO:0003674,GO:0005575,GO:0008150	molecular_function|cellular_component|biological_process
2010005H15Rik	31.2115271765878	38.2457583320307	24.1772960211448	0.632156272370115	-0.6616468505602	0.0662410180775872	0.461226907612344	4.12707482829721	2.91681777201718	2.33893935220978	3.76136869262205	2.09300902335259	2.22856361626435	2.35599498333341	1.83840689365011	1.82722540120461	1.2525667268568	GeneID:76770,Genbank:NM_029733.3,MGI:MGI:1924020	RIKEN cDNA 2010005H15 gene		GO:0004869,GO:0005198,GO:0005615,GO:0005634,GO:0005737,GO:0005829,GO:0030674,GO:0001533,GO:0002020	cysteine-type endopeptidase inhibitor activity|structural molecule activity|extracellular space|nucleus|cytoplasm|cytosol|protein binding, bridging|cornified envelope|protease binding
2010106E10Rik	0.192215580695356	0.384431161390713	0	0	-Inf	0.817681099153795	1	0	0.0842844506246591	0	0	0	0	0	0	0	0	GeneID:67715,Genbank:NM_001168590.1,MGI:MGI:1914965	RIKEN cDNA 2010106E10 gene		GO:0003674,GO:0005575,GO:0008150	molecular_function|cellular_component|biological_process
2010107E04Rik	1231.48641146298	1157.56482608433	1305.40799684163	1.12771912848925	0.173407792565727	0.193247455352506	0.743234428621207	83.079048549243	112.383813516693	95.574395920337	94.9459408709024	101.778449010841	95.7442493157569	125.247025883609	122.130239345138	86.1481847806221	110.281584287139	GeneID:70257,Genbank:XM_006516214.3,MGI:MGI:1917507	RIKEN cDNA 2010107E04 gene		GO:0008150,GO:0016020,GO:0016021,GO:0003674,GO:0005739,GO:0005753	biological_process|membrane|integral component of membrane|molecular_function|mitochondrion|mitochondrial proton-transporting ATP synthase complex
2010107G12Rik	50.3464717152295	54.0598116561934	46.6331317742657	0.862621055190509	-0.213201164523027	0.547224325155882	0.991292338694689	0.708534273157227	1.32933931316098	0.528012558690002	0.863251000581871	0.865046020801245	0.284216219968464	0.967023355526421	1.10999543651509	0.768488431713091	0.512512164189676	GeneID:243753,Genbank:NM_001025573.2,MGI:MGI:1917272	RIKEN cDNA 2010107G12 gene		GO:0003674,GO:0005575,GO:0008150	molecular_function|cellular_component|biological_process
2010107G23Rik	117.242648819495	116.457732847662	118.027564791328	1.01347984290334	0.0193173953340906	0.925139721842846	1	3.88038519352136	2.36798984386206	2.68039445407874	3.18166101263842	2.70318644880126	3.0266233227854	2.51821325828817	3.37156970968171	3.29318126744184	2.60170850093061	GeneID:69894,Genbank:NM_027251.3,MGI:MGI:1917144	RIKEN cDNA 2010107G23 gene		GO:0016020,GO:0016021,GO:0005515,GO:0005575,GO:0008150	membrane|integral component of membrane|protein binding|cellular_component|biological_process
2010109A12Rik	2.49188054037788	2.19117521793942	2.79258586281635	1.27446944450316	0.349896785057098	0.855364950593722	1	0.298929058310129	0.197945415974336	0.303773648562861	0.185188325499068	0.109488306574406	0.799401338889403	0.203992518063603	0	0.275284177232578	0.0982853453555517	GeneID:75610,Genbank:NM_029363.1,MGI:MGI:1922860	RIKEN cDNA 2010109A12 gene		GO:0003674,GO:0005575,GO:0008150	molecular_function|cellular_component|biological_process
2010109I03Rik	30.6475839241909	24.1208620216672	37.1743058267147	1.54116821336326	0.624024335792102	0.241525367857829	0.802315379166774	0.578742709605903	1.06347145052879	0.852777039915385	0.48402163294192	0.540536864889859	0.55136239669558	0.681272309929425	1.48627960379704	0.639557940110028	1.9123713513908	GeneID:67038,Genbank:NM_025929.2,MGI:MGI:1914288	RIKEN cDNA 2010109I03 gene		GO:0003674,GO:0008150,GO:0009986	molecular_function|biological_process|cell surface
2010111I01Rik	2478.82777243122	2444.48228001411	2513.17326484833	1.02810042248857	0.0399811905534819	0.734241423924703	1	16.1716160430973	18.7526096863398	15.7633698426335	16.898811483734	17.7694620771187	16.3636356215312	16.6956877455753	19.9298301399285	17.9809388900962	15.3485614827189	GeneID:72061,Genbank:NM_001289926.1,MGI:MGI:1919311	RIKEN cDNA 2010111I01 gene		GO:0044255,GO:0005730,GO:0046872,GO:0070006,GO:0005737,GO:0006508,GO:0008233,GO:0008237,GO:0008270,GO:0016787,GO:0004177,GO:0042277,GO:0043171,GO:0004301	cellular lipid metabolic process|nucleolus|metal ion binding|metalloaminopeptidase activity|cytoplasm|proteolysis|peptidase activity|metallopeptidase activity|zinc ion binding|hydrolase activity|aminopeptidase activity|peptide binding|peptide catabolic process|epoxide hydrolase activity
2010300C02Rik	986.249147402617	970.994201669892	1001.50409313534	1.03142129109832	0.0446337317675955	0.825738958592346	1	6.70744160099268	10.2397160292306	10.4095948578968	8.12804473352855	10.2175080436453	6.39808674814053	9.44173970363803	7.7443391930586	9.73485088855586	12.863004067372	GeneID:72097,Genbank:NM_028096.1,MGI:MGI:1919347	RIKEN cDNA 2010300C02 gene		GO:0003674,GO:0005575,GO:0008150	molecular_function|cellular_component|biological_process
2010315B03Rik	345.781519453315	342.87792918173	348.685109724899	1.01693658310708	0.0242297145055419	0.882491770913214	1	6.9112026718949	7.13696491199258	6.28706527720014	6.56784439885794	6.84111518712164	5.8705408829198	7.55540305877879	7.09833070009915	6.79725228630832	6.43080063171836	GeneID:630836,Genbank:XM_011249866.2,MGI:MGI:1919321	RIKEN cDNA 2010315B03 gene	zf-C2H2	GO:0003700,GO:0006355	DNA binding transcription factor activity|regulation of transcription, DNA-templated
2200002D01Rik	200.134702234657	195.374230534939	204.895173934376	1.04873182800704	0.0686458124565099	0.724657151820072	1	24.771215325055	19.0418024218941	16.0886193514989	27.6226467998846	18.1063857523165	24.1933217828777	20.5054727625117	20.6085712321364	24.9938486121697	18.9095576476567	GeneID:72275,Genbank:NM_028179.1,MGI:MGI:1919525	RIKEN cDNA 2200002D01 gene		GO:0003674,GO:0005730,GO:0008150	molecular_function|nucleolus|biological_process
2200002J24Rik	0.802552347205579	0.808790595604663	0.796314098806494	0.984573884926492	-0.0224286211958554	1	1	0.153526826573525	0	0.0520049857583405	0	0	0	0.052384208012584	0.0515392177511624	0.0471276879485951	0.0504783217008832	GeneID:69147,Genbank:XM_017312282.1,MGI:MGI:1916397	RIKEN cDNA 2200002J24 gene		GO:0003674,GO:0008150,GO:0016020	molecular_function|biological_process|membrane
2210010C04Rik	0.102910538250127	0	0.205821076500255	Inf	Inf	1	1	0	0	0	0	0	0	0.0260942810221415	0	0	0	GeneID:67373,Genbank:NM_023333.4,MGI:MGI:1914623	RIKEN cDNA 2210010C04 gene		GO:0004252,GO:0005615,GO:0006508	serine-type endopeptidase activity|extracellular space|proteolysis	mmu04080,mmu04972,mmu04974,mmu05164	Neuroactive ligand-receptor interaction|Pancreatic secretion|Protein digestion and absorption|Influenza A
2210011C24Rik	162.060748371018	122.177259599163	201.944237142874	1.65287908572684	0.724981189964366	0.0387285608289847	0.34698552578319	5.23768533039093	4.60446790102155	12.541687497079	9.39866482841575	5.09368090872506	15.7575488834997	11.7703907831759	12.5506234680061	6.43118874616704	13.3017890993216	GeneID:70134,Genbank:NM_001291292.1,MGI:MGI:1917384	RIKEN cDNA 2210011C24 gene		GO:0003674,GO:0005575,GO:0008150	molecular_function|cellular_component|biological_process
2210013O21Rik	439.464543893805	418.368214206638	460.560873580972	1.10085053773587	0.138618607771928	0.33490369338257	0.891451321852803	25.643643235782	27.1818830211674	28.1336037324776	23.592473448977	29.5792381135173	33.0728956963771	25.3351081546469	28.7810405520323	27.5511436755839	30.2649972097887	GeneID:70123,Genbank:NM_027327.1,MGI:MGI:1917373	RIKEN cDNA 2210013O21 gene
2210016F16Rik	878.728913623958	883.130082364106	874.327744883811	0.990032796236844	-0.0144517775894999	0.903617976762999	1	15.7118186452407	19.1809248366457	16.5760087154138	17.6570702924816	16.8177453133219	17.0952061303923	17.172237635065	16.8172905842818	17.5695427493178	15.0205919927572	GeneID:70153,Genbank:NM_027335.1,MGI:MGI:1917403	RIKEN cDNA 2210016F16 gene		GO:0003674,GO:0005575,GO:0006400	molecular_function|cellular_component|tRNA modification
2210016L21Rik	401.476656503584	403.055403828586	399.897909178582	0.992166102674693	-0.0113464264478456	0.917756388650385	1	11.8233321682245	11.4884951938662	11.0282120949669	12.2607843871736	11.234233230645	12.8878380079842	9.64696834901201	12.3962870511252	10.6251245756407	10.8453149388673	GeneID:72357,Genbank:XM_017321112.1,MGI:MGI:1919607	RIKEN cDNA 2210016L21 gene		GO:0003674,GO:0005575,GO:0008150	molecular_function|cellular_component|biological_process
2210404O09Rik	123.174446495616	136.294043245388	110.054849745844	0.807480995685909	-0.308499788953656	0.135800131966284	0.653241150452915	3.61406712010067	3.63859502591997	3.42279910543379	3.06140232283826	3.10668756430394	2.02171873955055	3.17093097416831	2.87218012584281	2.69425660598692	2.61905442571948	GeneID:70081,Genbank:NM_001256493.1,MGI:MGI:1917331	RIKEN cDNA 2210404O09 gene		GO:0006355,GO:0008150,GO:0003700,GO:0005575,GO:0005634	regulation of transcription, DNA-templated|biological_process|DNA binding transcription factor activity|cellular_component|nucleus
2210407C18Rik	2.7432138156553	1.60498007026645	3.88144756104414	2.41837741972693	1.27403941376728	0.358582806033134	0.90815087205853	0.1239599878577	0	0.188953415905162	0.115190922103847	0.0681039636807882	0.310777478512623	0.380662542220843	0.0624203692854601	0.0570774608866639	0.366812957467712	GeneID:78354,Genbank:NM_144544.2,MGI:MGI:1925604	RIKEN cDNA 2210407C18 gene		GO:0003674,GO:0005575,GO:0008150	molecular_function|cellular_component|biological_process
2210408I21Rik	169.653548353735	174.790502392555	164.516594314916	0.941221588490176	-0.0873936833237433	0.679319415813158	1	1.26399015396567	1.66858289415404	1.43363983364962	1.3715994347074	1.43368200723475	0.809608748458556	1.22706252129119	1.26475824110447	1.35175384519223	1.95461017457089	GeneID:72371,Genbank:XM_017315609.1,MGI:MGI:1919621	RIKEN cDNA 2210408I21 gene		GO:0003674,GO:0005575,GO:0008150	molecular_function|cellular_component|biological_process
2210418O10Rik	12.0496920264095	16.2735440816672	7.82583997115178	0.480893401700243	-1.05621096364078	0.0635216386883563	0.450843318457512	0.194173544607172	0.179091077394104	0.112754523351078	0.463982129215851	0.182879122182701	0.0695440585648008	0.141970916813379	0.125712752873867	0.0894073409418482	0.109444489214818	GeneID:100504263,Genbank:NM_001305137.1,MGI:MGI:1924208	predicted gene 2210418O10Rik		GO:0003674,GO:0005575,GO:0008150	molecular_function|cellular_component|biological_process
2300002M23Rik	3.54442427846842	0	7.08884855693684	Inf	Inf	0.166847099478596	0.70729871717163	0	0	0	0	0	0	0	1.49818889549413	0.0402926626932299	0	GeneID:69542,Genbank:NM_175148.3,MGI:MGI:1916792	RIKEN cDNA 2300002M23 gene		GO:0005540,GO:0005576,GO:0005578,GO:0005614,GO:0008201,GO:0030198,GO:0043236,GO:0070052,GO:0001968,GO:0005518,GO:0005539	hyaluronic acid binding|extracellular region|proteinaceous extracellular matrix|interstitial matrix|heparin binding|extracellular matrix organization|laminin binding|collagen V binding|fibronectin binding|collagen binding|glycosaminoglycan binding
2300003K06Rik	0	0	0					0	0	0	0	0	0	0	0	0	0	GeneID:100502865,Genbank:NM_001195383.1,MGI:MGI:1916701	RIKEN cDNA 2300003K06 gene		GO:0003674,GO:0005575,GO:0008150	molecular_function|cellular_component|biological_process
2300009A05Rik	133.515962361798	114.984549627484	152.047375096112	1.3223287440678	0.403080889762705	0.0516001320160094	0.40322980601791	8.67460801316908	11.5185695402591	11.6917295908408	11.2853393943763	9.632041525529	13.3692521575801	14.0202215592209	14.5297501066847	12.1929101019513	14.4108011384194	GeneID:69478,Genbank:NM_027090.1,MGI:MGI:1916728	RIKEN cDNA 2300009A05 gene		GO:0008150,GO:0003674,GO:0005575,GO:0005576	biological_process|molecular_function|cellular_component|extracellular region
2310002L09Rik	12.1612031945679	2.06980328499095	22.2526031041449	10.7510714981991	3.42640854708375	0.198762250715374	0.753280825959899	0.0506064639956598	0.0502660277821762	0	0.0235132535619762	0.139016663583815	0	0.155404865475701	2.34443733610988	0.139810685007834	0.14975079496249	GeneID:71886,Genbank:NM_027104.3,MGI:MGI:1916780	RIKEN cDNA 2310002L09 gene		GO:0005886,GO:0031032,GO:0005200,GO:0005739,GO:0005856	plasma membrane|actomyosin structure organization|structural constituent of cytoskeleton|mitochondrion|cytoskeleton
2310007B03Rik	1124.45668004978	1047.80436593809	1201.10899416147	1.1463103544965	0.196997695295145	0.119930185109931	0.617169576287637	28.0561389421829	21.4905776762296	23.1244194664991	26.4323403671536	21.0626182804718	29.7623139064383	22.7083788288258	24.8040787770078	31.3493774608012	27.0428632241886	GeneID:71874,Genbank:XM_006529877.1,MGI:MGI:1919124	RIKEN cDNA 2310007B03 gene		GO:0003674,GO:0005575,GO:0008150	molecular_function|cellular_component|biological_process
2310009A05Rik	188.868763490568	185.555712223327	192.181814757809	1.03570950446682	0.050619413030584	0.808216545379019	1	15.7575750496786	23.4773577134772	20.5721927129612	19.5238225007113	22.8455360331205	22.2767040439411	21.954337054284	19.3960977553633	17.5343332448101	22.5587518522285	GeneID:66364,Genbank:NM_001308425.1,MGI:MGI:1913614	RIKEN cDNA 2310009A05 gene
2310009B15Rik	79.8497752452509	74.9554935303081	84.7440569601936	1.13059167472398	0.177077978650591	0.488200581799098	0.972720246067871	6.88531519246028	7.50389925425654	7.57997713611847	7.0202915827545	7.04023233657773	7.00071172524774	6.75426015150696	10.5939719570121	6.95715271497535	8.67802797100787	GeneID:69549,Genbank:NM_001081226.1,MGI:MGI:1916799	RIKEN cDNA 2310009B15 gene		GO:0003674,GO:0005575,GO:0008150	molecular_function|cellular_component|biological_process
2310011J03Rik	680.666456059413	682.739835910151	678.593076208676	0.993926295957307	-0.00878922136871475	0.93606773935828	1	22.7765082933763	24.0617627287815	20.7374190949805	24.1932528865069	21.1933459394972	25.6136091440658	20.5517236100968	21.115204329049	23.4603846376437	19.7065968280225	GeneID:66374,Genbank:NM_025521.3,MGI:MGI:1913624	RIKEN cDNA 2310011J03 gene		GO:0003674,GO:0005575,GO:0008150	molecular_function|cellular_component|biological_process
2310022A10Rik	320.787524144186	349.622432736603	291.952615551769	0.83505115294395	-0.260063519051352	0.0861223474436891	0.527930677677461	6.73525536457073	8.31880295535192	5.61440025190356	7.45613088586057	6.2209087167696	5.67755008832249	5.83519248667598	5.80005072414896	5.6451792330788	5.2185055659858	GeneID:66367,Genbank:XM_017312231.1,MGI:MGI:1913617	RIKEN cDNA 2310022A10 gene		GO:0003674,GO:0005654,GO:0008150	molecular_function|nucleoplasm|biological_process
2310022B05Rik	1495.15454119984	1366.28199132138	1624.02709107829	1.18864707387941	0.249320422109976	0.0473067063192199	0.386313451692995	23.2320396535842	20.4844475135268	24.715986716514	23.2917298462287	21.5541322344409	28.3812856963006	22.8342081589586	28.3525699442201	24.9677559944269	27.8178139362778	GeneID:69551,Genbank:NM_175149.4,MGI:MGI:1916801	RIKEN cDNA 2310022B05 gene		GO:0008150,GO:0003674,GO:0005737,GO:0005829	biological_process|molecular_function|cytoplasm|cytosol
2310030G06Rik	575.605154172574	535.645092341584	615.565216003563	1.14920350210362	0.200634294484833	0.160975845652338	0.696634878557953	20.4436668380534	23.9306764085173	26.8957894702882	21.979856230651	25.1206021267654	24.8223126690332	29.2520672038065	27.9389451770124	21.4177887027124	30.0091590373196	GeneID:66952,Genbank:NM_025865.2,MGI:MGI:1914202	RIKEN cDNA 2310030G06 gene		GO:0003674,GO:0008150	molecular_function|biological_process
2310033P09Rik	233.94589162035	228.032403506822	239.859379733877	1.05186533161591	0.0729500108599127	0.655300797071094	1	9.13733702934346	9.64311079558323	10.2228915809736	10.0830052237537	11.2469066264251	11.1896893767793	10.3873712295396	9.91012498493148	10.7609611013243	9.83612535868802	GeneID:67862,Genbank:NM_024210.2,MGI:MGI:1915112	RIKEN cDNA 2310033P09 gene		GO:0005575,GO:0008150	cellular_component|biological_process
2310034C09Rik	0	0	0					0	0	0	0	0	0	0	0	0	0	GeneID:117172,Genbank:NM_054100.2,MGI:MGI:2152338	RIKEN cDNA 2310034C09 gene		GO:0003674,GO:0005575,GO:0008150	molecular_function|cellular_component|biological_process
2310034P14Rik	31.3848344123264	35.5124060665793	27.2572627580735	0.767541988199029	-0.381682419962093	0.328124197884918	0.886570538514533	1.49480574729853	1.57208823121647	1.29564434325308	1.55248055160732	1.93235400975119	1.45494905520088	0.900063606270969	0.796990512181019	1.70046715598095	1.08414591897831	GeneID:69579,Genbank:XM_006508373.3,MGI:MGI:1916829	RIKEN cDNA 2310034P14 gene
2310035C23Rik	889.742326357031	858.665918727935	920.818733986126	1.07238300007326	0.100820254324572	0.437467042496995	0.948718705374814	8.49862013282427	9.06892004314814	8.66644474164588	8.05334885067999	8.31881544940852	8.78004802065269	9.21462081595762	9.2647986003863	9.37167128984574	8.31467016334695	GeneID:227446,Genbank:XM_006529501.3,MGI:MGI:1922832	RIKEN cDNA 2310035C23 gene		GO:0003674,GO:0005575,GO:0008150	molecular_function|cellular_component|biological_process
2310036O22Rik	1600.81352212149	1607.66528513688	1593.9617591061	0.991476132403008	-0.0123500517103662	0.908893106705194	1	92.7417349739296	97.407785259084	97.9150105064249	99.2646794516472	107.219001852491	108.842704382049	94.8066662258781	99.4424361370077	87.8300545494542	90.9950408823401	GeneID:68544,Genbank:NM_026760.2,MGI:MGI:1922833	RIKEN cDNA 2310036O22 gene		GO:0005575,GO:0008408,GO:0008409,GO:0016075,GO:0016787,GO:0090503,GO:0003723,GO:0004518,GO:0004527	cellular_component|3'-5' exonuclease activity|5'-3' exonuclease activity|rRNA catabolic process|hydrolase activity|RNA phosphodiester bond hydrolysis, exonucleolytic|RNA binding|nuclease activity|exonuclease activity
2310039H08Rik	199.313007510888	171.585400543976	227.0406144778	1.32319307911987	0.404023593713763	0.0260510534930989	0.272355467403169	11.4436076242087	11.2262962953621	13.9979526025991	11.9469229184832	12.2638234624041	15.6555461433082	18.0046488194144	15.0108471757354	12.0346312582315	18.325067417883	GeneID:67101,Genbank:NM_025966.3,MGI:MGI:1914351	RIKEN cDNA 2310039H08 gene		GO:0003674,GO:0005575,GO:0008150	molecular_function|cellular_component|biological_process
2310045n01rik-mef2b	0	0	0					0	0	0	0	0	0	0	0	0	0	GeneID:105980076,Genbank:NM_001310055.1	2310045N01Rik-mef2b readthrough
2310050C09Rik	0.101597200647128	0	0.203194401294255	Inf	Inf	1	1	0	0	0	0	0	0	0	0.0515392177511624	0	0	GeneID:66533,Genbank:NM_025621.2,MGI:MGI:1913783	RIKEN cDNA 2310050C09 gene		GO:0018149,GO:0030216,GO:0001533,GO:0005198,GO:0005737	peptide cross-linking|keratinocyte differentiation|cornified envelope|structural molecule activity|cytoplasm
2310057J18Rik	0	0	0					0	0	0	0	0	0	0	0	0	0	GeneID:67719,Genbank:NM_026336.3,MGI:MGI:1914969	RIKEN cDNA 2310057J18 gene		GO:0008150,GO:0003674,GO:0005576,GO:0007275	biological_process|molecular_function|extracellular region|multicellular organism development
2310057M21Rik	182.808192447525	187.60813624275	178.008248652301	0.948830110555397	-0.0757783012137482	0.679284999220234	1	2.41272060853112	2.29114970915088	2.73472491387286	2.64856621877885	2.40347965051172	2.43284668211899	2.44256154185406	2.1494944403542	2.41720760430878	2.22293342396776	GeneID:68277,Genbank:XM_011241888.2,MGI:MGI:1915527	RIKEN cDNA 2310057M21 gene		GO:0005575,GO:0008150,GO:0042802	cellular_component|biological_process|identical protein binding
2310057N15Rik	0	0	0					0	0	0	0	0	0	0	0	0	0	GeneID:69696,Genbank:NM_027170.1,MGI:MGI:1916946	RIKEN cDNA 2310057N15 gene		GO:0003674,GO:0005575,GO:0008150	molecular_function|cellular_component|biological_process
2310061I04Rik	419.483303263818	445.728527806665	393.238078720971	0.882236729733255	-0.180762270185009	0.206546041798436	0.762926833988405	9.97146423938571	11.3795060699613	11.7500453786348	13.3323002632486	12.9673717538779	10.0262942574791	10.6684421224502	10.896977609966	9.15831284139466	10.724988535447	GeneID:69662,Genbank:NM_001033630.1,MGI:MGI:1916912	RIKEN cDNA 2310061I04 gene		GO:0003674,GO:0005739,GO:0008150	molecular_function|mitochondrion|biological_process
2310061N02Rik	0.0901194564660767	0	0.180238912932153	Inf	Inf	1	1	0	0	0	0	0	0	0	0	0.0634914684863017	0	GeneID:69661,Genbank:NM_027155.1,MGI:MGI:1916911	RIKEN cDNA 2310061N02 gene		GO:0005515,GO:0005575,GO:0008150	protein binding|cellular_component|biological_process
2310079G19Rik	0	0	0					0	0	0	0	0	0	0	0	0	0	GeneID:69699,Genbank:NM_027173.1,MGI:MGI:1916949	RIKEN cDNA 2310079G19 gene		GO:0003674,GO:0005575,GO:0008150	molecular_function|cellular_component|biological_process
2410002F23Rik	872.368667763593	807.525799704823	937.211535822363	1.16059639972487	0.214866358640184	0.104503543274777	0.580483106298701	11.2629590740601	14.1843333095794	15.1677366485928	11.4708406938119	13.4396249226073	15.3241031776259	15.641717081001	15.60066534482	13.2845766190275	14.8179680189888	GeneID:668661,Genbank:XM_011250893.2,MGI:MGI:1914226	RIKEN cDNA 2410002F23 gene
2410004B18Rik	394.960888984743	385.523500718773	404.398277250714	1.04895882221642	0.0689580447882108	0.642306741395402	1	13.2052036688172	13.5933294892024	13.6980544491399	13.0678746774907	12.8893595885357	15.0312056400659	12.3233520303071	13.6444575436518	14.466483236713	13.0929415211206	GeneID:66421,Genbank:XM_006501885.3,MGI:MGI:1913671	RIKEN cDNA 2410004B18 gene		GO:0005634,GO:0008150	nucleus|biological_process
2410004P03Rik	1055.20753280887	1066.45459807397	1043.96046754377	0.978907559148949	-0.030755466165793	0.88497828460566	1	22.6192878814517	39.1711984278103	35.406615603187	27.204504627629	33.753815781496	22.8605499388227	31.3235242704719	24.2037507000216	27.3937947527305	45.4937099531193	GeneID:73667,Genbank:NM_001201333.1,MGI:MGI:1920917	RIKEN cDNA 2410004P03 gene		GO:0003674,GO:0005575,GO:0008150	molecular_function|cellular_component|biological_process
2410015M20Rik	729.217634737456	722.538968408693	735.896301066219	1.01848666056994	0.0264270850110941	0.873406999697067	1	50.9158672245392	53.8778582552663	49.8301441420043	56.5214392027181	51.4963385666196	48.1589013219147	56.560235445513	55.356533057977	51.3508905757978	51.5775456572861	GeneID:224904,Genbank:NM_153152.3,MGI:MGI:2442174	RIKEN cDNA 2410015M20 gene		GO:0005739,GO:0005743,GO:0016020,GO:0016021,GO:0042407,GO:0044284,GO:0061617,GO:0003674,GO:0005654	mitochondrion|mitochondrial inner membrane|membrane|integral component of membrane|cristae formation|mitochondrial crista junction|MICOS complex|molecular_function|nucleoplasm
2410016O06Rik	347.651612397859	334.354710954592	360.948513841126	1.07953769459568	0.110413619327824	0.450267836863119	0.957624418890924	8.6584941902344	6.47330448147957	7.37965378469505	8.00272482484889	8.54214140192952	9.66335147892779	6.67105967000836	8.20431409598108	8.89530087897597	8.08135122664301	GeneID:71952,Genbank:NM_023633.3,MGI:MGI:1919202	RIKEN cDNA 2410016O06 gene		GO:0051864,GO:0032453,GO:0005634,GO:0055114,GO:0034720,GO:0070544,GO:0042254,GO:0005730,GO:0006325,GO:0006338,GO:0006351,GO:0045668,GO:0006355,GO:0045892,GO:0016491,GO:0016706,GO:0046872,GO:0030685,GO:0003723,GO:0051213,GO:0030961,GO:0005506,GO:0005515	histone demethylase activity (H3-K36 specific)|histone demethylase activity (H3-K4 specific)|nucleus|oxidation-reduction process|histone H3-K4 demethylation|histone H3-K36 demethylation|ribosome biogenesis|nucleolus|chromatin organization|chromatin remodeling|transcription, DNA-templated|negative regulation of osteoblast differentiation|regulation of transcription, DNA-templated|negative regulati…
2410089E03Rik	447.528185679348	436.09361456312	458.962756795576	1.05244090137703	0.0737392226654319	0.62774654689142	1	2.00298214014424	2.49963803129368	2.39556036400532	2.23831931495327	2.12752503621576	2.05500730754851	2.46034316933144	2.20341790021152	2.4121025160823	2.51267335876616	GeneID:73692,Genbank:XM_011245335.1,MGI:MGI:1920942	RIKEN cDNA 2410089E03 gene		GO:0060976,GO:0003281,GO:1904491,GO:0003674,GO:0007507,GO:0016020,GO:0016021,GO:0021549,GO:0030030,GO:0035869,GO:0042733,GO:0042995,GO:0060021,GO:0001736,GO:0060271,GO:0001822,GO:0003279	coronary vasculature development|ventricular septum development|protein localization to ciliary transition zone|molecular_function|heart development|membrane|integral component of membrane|cerebellum development|cell projection organization|ciliary transition zone|embryonic digit morphogenesis|cell projection|roof of mouth development|establishment of planar polarity|cilium assembly|kidney develo…
2410124H12Rik	0.599607067746827	0.785094719333992	0.414119416159662	0.52747701132287	-0.922819875708676	0.864354654463391	1	0	0.0769319772722952	0.157416510082693	0.0719739023925455	0	0	0	0	0	0.152795373772602	GeneID:76785,Genbank:NM_029740.1,MGI:MGI:1924035	RIKEN cDNA 2410124H12 gene		GO:0003674,GO:0005575,GO:0008150	molecular_function|cellular_component|biological_process
2410131K14Rik	168.712204460799	184.590078918388	152.83433000321	0.827966112256673	-0.272356373877414	0.15139862024424	0.683812600732798	3.59938949012426	3.98144592490103	2.80563976537834	4.63706018335793	3.95502928557614	2.9122759638117	3.22384580232651	2.90409014719443	3.97385253995612	2.48120802185229	GeneID:76792,Genbank:NM_001081236.1,MGI:MGI:1924042	RIKEN cDNA 2410131K14 gene		GO:0008150,GO:0003674,GO:0005575,GO:0005576	biological_process|molecular_function|cellular_component|extracellular region
2410137M14Rik	4.41356310770996	3.21305284001471	5.61407337540522	1.74727079041113	0.805103213125312	0.434807136860303	0.947401160295171	0	0	0.384897015982539	0.351964863723084	0.277454760706471	0.379831156397162	0.258469132714114	0.445024759980847	0.290666144746537	0.373597937027808	GeneID:76797,Genbank:NM_029747.3,MGI:MGI:1924047	RIKEN cDNA 2410137M14 gene		GO:0003674,GO:0005575,GO:0008150	molecular_function|cellular_component|biological_process
2410141K09Rik	0	0	0					0	0	0	0	0	0	0	0	0	0	GeneID:76803,Genbank:NM_183119.3,MGI:MGI:1924053	RIKEN cDNA 2410141K09 gene	zf-C2H2	GO:0003700,GO:0005575,GO:0006355	DNA binding transcription factor activity|cellular_component|regulation of transcription, DNA-templated
2510002D24Rik	224.816594584998	199.288635431546	250.344553738449	1.25619081688399	0.329055627973729	0.0558784657327122	0.419566883230822	8.46545094026099	7.79217271422351	8.8278463324783	9.43167749331535	9.83759544201333	10.8895722158372	10.3440102179135	11.3823442060268	10.2039860067271	11.9349681871526	GeneID:72307,Genbank:NM_001033164.2,MGI:MGI:1919557	RIKEN cDNA 2510002D24 gene		GO:0003674,GO:0005575,GO:0008150	molecular_function|cellular_component|biological_process
2510009E07Rik	1079.73138849884	1015.28789915257	1144.1748778451	1.1269462374171	0.1724186913204	0.17878967824182	0.725024520788191	10.2145286431395	10.0722937982015	11.9703916076341	10.5040223990376	11.1656870477665	12.7565970239835	11.8412047336703	12.1826574495587	11.2275145674762	11.7441471303161	GeneID:72190,Genbank:NM_001001881.2,MGI:MGI:1919440	RIKEN cDNA 2510009E07 gene		GO:0003674,GO:0005575,GO:0008150	molecular_function|cellular_component|biological_process
2510039O18Rik	1331.80816170759	1338.11641973981	1325.49990367536	0.990571436178249	-0.0136670744380784	0.93801075943422	1	24.2768852865044	25.3155517233104	24.973031756385	26.0195595584261	24.6094473847043	26.7167122886551	23.744923844864	20.9432150512539	28.4601102790012	22.2382908856509	GeneID:77034,Genbank:XM_006539279.3,MGI:MGI:1924284	RIKEN cDNA 2510039O18 gene		GO:0016021,GO:0003674,GO:0008150,GO:0016020	integral component of membrane|molecular_function|biological_process|membrane
2610002M06Rik	622.970213628417	625.57404650337	620.366380753464	0.991675380749866	-0.0120601549465764	0.913627789565997	1	5.86983007206899	6.099578550645	6.00295277579979	6.22761520898594	5.18654466987351	5.65211776848618	5.41526457914683	5.45969878423218	6.12856779275924	5.99268059151789	GeneID:67028,Genbank:NM_025921.3,MGI:MGI:1914278	RIKEN cDNA 2610002M06 gene		GO:0005768,GO:0007034,GO:0007049,GO:0008150,GO:0015031,GO:0016020,GO:0051301,GO:0003674,GO:0005575,GO:0005737	endosome|vacuolar transport|cell cycle|biological_process|protein transport|membrane|cell division|molecular_function|cellular_component|cytoplasm	mmu04144,mmu04217	Endocytosis|Necroptosis
2610008E11Rik	593.439684191112	571.414303206649	615.465065175576	1.07709075835471	0.107139820087854	0.435762975599306	0.947401160295171	7.24632171843359	7.06995820311538	7.41598438794278	7.25903376977428	7.89171104224727	9.01912804699927	7.32539532278375	7.62129209542325	7.61969329847087	7.47708655537811	GeneID:72128,Genbank:XM_011243581.2,MGI:MGI:1919378	RIKEN cDNA 2610008E11 gene	zf-C2H2	GO:0032502,GO:0003674,GO:0005575,GO:0008150	developmental process|molecular_function|cellular_component|biological_process
2610020H08Rik	173.661713353171	184.382958471469	162.940468234872	0.883706767619116	-0.178360362240722	0.344694581624641	0.897445580831441	1.53412290687033	1.67015659230664	1.59421696580175	1.4255973666752	1.80951150484558	1.46023977903798	1.40178477650944	1.34425733054532	1.3489215990404	1.41917798354029	GeneID:434234,Genbank:XM_017322343.1,MGI:MGI:1919402	RIKEN cDNA 2610020H08 gene		GO:0003674,GO:0005730,GO:0008150	molecular_function|nucleolus|biological_process
2610028H24Rik	1205.19931868485	1089.85898575533	1320.53965161436	1.21166102117253	0.276986141488057	0.0528066946308937	0.408202797914885	22.7451799034196	34.0466115475858	31.7004678589155	25.8275984629367	31.4158447664162	31.3098857731683	32.8019969046273	30.2390998709266	36.1906931668429	42.5641068953109	GeneID:76964,Genbank:XM_006514295.3,MGI:MGI:1924214	RIKEN cDNA 2610028H24 gene		GO:0003674,GO:0005575,GO:0008150	molecular_function|cellular_component|biological_process
2610042L04Rik	7.00631814154519	7.6912315105374	6.32140477255298	0.821897606890692	-0.282969422674251	0.731431496919219	1	0.0654728712845527	0.130064853661794	0.077622949366316	0.0304206242126766	0.119903261396432	0.0547152195382935	0.0893588328528012	0.0549483866311854	0.0200980188014192	0.118398093885545	GeneID:554327,Genbank:XM_017316088.1,MGI:MGI:1914305	RIKEN cDNA 2610042L04 gene		GO:0007416,GO:0010821,GO:0060025,GO:0001933,GO:0005515,GO:0005575	synapse assembly|regulation of mitochondrion organization|regulation of synaptic activity|negative regulation of protein phosphorylation|protein binding|cellular_component
2610044O15Rik8	182.690654377533	172.303325176871	193.077983578196	1.1205702697844	0.164233121575444	0.386233975422712	0.924816920721434	4.67334738006767	5.98561971817892	5.99884538423236	5.25701273556363	4.72969756778627	5.88905823049522	6.01111736505664	6.0689750488379	5.69106635769782	5.67110869969342	GeneID:72139,Genbank:NM_153780.3,MGI:MGI:1919389	RIKEN cDNA 2610044O15 gene		GO:0003700,GO:0005575,GO:0006355	DNA binding transcription factor activity|cellular_component|regulation of transcription, DNA-templated
2610301B20Rik	609.272517661416	623.448318239445	595.096717083387	0.954524536635017	-0.0671458114261115	0.636981392534872	1	12.595685914499	15.8105451390401	15.1675496042605	13.5482433248934	15.2090220539352	12.5388143257063	14.5933506838809	12.1043565367112	14.2549210310994	14.3354594974866	GeneID:67157,Genbank:XM_006538200.3,MGI:MGI:1914407	RIKEN cDNA 2610301B20 gene		GO:0005886,GO:0008150,GO:0030054,GO:0097546,GO:0003674,GO:0005737,GO:0005829	plasma membrane|biological_process|cell junction|ciliary base|molecular_function|cytoplasm|cytosol
2610305D13Rik	262.008427706987	103.8993582575	420.117497156473	4.04350425452358	2.01560612944123	0.00570621515304595	0.0961589289016518	1.86536683591455	2.18969432205151	2.2833338118167	2.54101962464676	2.1894261056913	13.9448363991981	9.69898898578957	2.75388685905406	15.4798904237705	2.52993194093009	GeneID:112422,Genbank:NM_145078.2,MGI:MGI:2148252	RIKEN cDNA 2610305D13 gene		GO:0005634,GO:0006355,GO:0008150,GO:0003674,GO:0003700,GO:0005575	nucleus|regulation of transcription, DNA-templated|biological_process|molecular_function|DNA binding transcription factor activity|cellular_component
2610318N02Rik	18.0377860480783	21.9519319544509	14.1236401417057	0.643389391467301	-0.636235946592844	0.186810803109627	0.734864183316784	0.711347312455122	1.00937426756144	0.550762479445651	0.692503242002718	0.781632402021254	0.407635174049063	0.485431327104206	0.375257939668358	0.561497751079849	0.534594235780073	GeneID:70458,Genbank:XM_006522540.1,MGI:MGI:1917708	RIKEN cDNA 2610318N02 gene		GO:0003674,GO:0005575,GO:0008150	molecular_function|cellular_component|biological_process
2610507B11Rik	4149.80256668458	4281.65445424181	4017.95067912734	0.938410776037002	-0.0917085145496279	0.436742568020434	0.94815971428231	28.5172061333448	28.2221077238555	25.9487180902317	29.0297023448201	28.079295019861	23.704570663405	27.2951892661172	26.2136286808668	27.4701988103194	24.4243059531419	GeneID:72503,Genbank:XM_006534313.2,MGI:MGI:1919753	RIKEN cDNA 2610507B11 gene		GO:0008150,GO:0003674,GO:0005575,GO:0005576	biological_process|molecular_function|cellular_component|extracellular region
2610524H06Rik	102.642499941875	121.199191570858	84.0858083128925	0.693781923980349	-0.527445842218719	0.0178380713861829	0.212753618542053	4.73815737715131	7.86293653422713	8.16192111404948	7.67835869809997	6.79360459713953	5.33103411394817	4.5543218477311	4.83001551667799	5.58724922679455	3.76167658287788	GeneID:330173,Genbank:NM_181075.3,MGI:MGI:2447819	RIKEN cDNA 2610524H06 gene		GO:0003674,GO:0005575,GO:0008150	molecular_function|cellular_component|biological_process
2610528A11Rik	10.8266973399686	4.37242542882244	17.2809692511147	3.95226162971261	1.9826784528425	0.360884417533937	0.909639353533434	0.216684026394115	0.358710608313281	0.293594284678039	0.402711120529719	0.317458158744838	0.289730114888487	0.369668981147005	5.16462502536351	0.0665148717475541	0.284975498702869	GeneID:70045,Genbank:NM_001206684.1,MGI:MGI:1917295	RIKEN cDNA 2610528A11 gene		GO:0005615,GO:0006935,GO:0008009,GO:0042742,GO:0048247,GO:0005125,GO:0005575,GO:0005576	extracellular space|chemotaxis|chemokine activity|defense response to bacterium|lymphocyte chemotaxis|cytokine activity|cellular_component|extracellular region
2610528J11Rik	141.360115886416	127.399308969249	155.320922803583	1.21916613253431	0.285894731579499	0.151673256864009	0.68389490221986	5.39940076087829	6.15588117365416	7.49081961242601	5.49737037792761	5.52016882570667	5.79136369803325	6.92066104274936	6.38346227082218	7.26390441179136	9.58649736522129	GeneID:66451,Genbank:XM_006503272.2,MGI:MGI:1913701	RIKEN cDNA 2610528J11 gene		GO:0016020,GO:0016021,GO:0003674,GO:0005768,GO:0005886	membrane|integral component of membrane|molecular_function|endosome|plasma membrane
2700049A03Rik	177.861540508735	188.164408199377	167.558672818094	0.890490791651471	-0.167327402041597	0.387947149298646	0.926609067885358	1.72028535477485	1.50033316672111	1.41558738089577	1.65317649478867	1.64129819832393	1.47269456737924	1.21116442951732	1.3437502549774	1.70013116168022	1.23331719978047	GeneID:76967,Genbank:NM_001163378.1,MGI:MGI:1924217	RIKEN cDNA 2700049A03 gene		GO:0005813,GO:0005814,GO:0005856,GO:0007224,GO:0030030,GO:0036064,GO:0042995,GO:0060271,GO:0005515,GO:0070201,GO:0005737	centrosome|centriole|cytoskeleton|smoothened signaling pathway|cell projection organization|ciliary basal body|cell projection|cilium assembly|protein binding|regulation of establishment of protein localization|cytoplasm
2700060E02Rik	2043.03410148272	2109.31250567506	1976.75569729037	0.93715639193906	-0.0936382710714886	0.421573335580454	0.941804209449851	73.3723683228623	82.7923088522593	77.611551937989	73.558519866082	76.1716674631248	74.4867344241061	71.6256908292328	71.3807926273914	65.3375144680385	70.1611565061423	GeneID:68045,Genbank:NM_026528.3,MGI:MGI:1915295	RIKEN cDNA 2700060E02 gene		GO:0005654,GO:0005737,GO:0005813,GO:0005856,GO:0006351,GO:0006355,GO:0006388,GO:0006469,GO:0042802,GO:0045944,GO:0048471,GO:0000993,GO:0072669,GO:0003723,GO:0072686,GO:0005634	nucleoplasm|cytoplasm|centrosome|cytoskeleton|transcription, DNA-templated|regulation of transcription, DNA-templated|tRNA splicing, via endonucleolytic cleavage and ligation|negative regulation of protein kinase activity|identical protein binding|positive regulation of transcription by RNA polymerase II|perinuclear region of cytoplasm|RNA polymerase II core binding|tRNA-splicing ligase complex|R…
2700062C07Rik	190.098880783811	182.307585888842	197.890175678779	1.08547417110465	0.118325397383204	0.534472828222146	0.987945671209895	8.99490667705802	9.98550228258134	9.94721333698414	10.7186715685177	8.83714920971096	12.2570998894539	11.3196080808433	9.48511382810783	10.3299142681434	8.40263512599769	GeneID:68046,Genbank:NM_026529.4,MGI:MGI:1915296	RIKEN cDNA 2700062C07 gene		GO:0003674,GO:0005575,GO:0008150	molecular_function|cellular_component|biological_process
2700081O15Rik	861.5442744657	832.167056579159	890.921492352241	1.07060413568233	0.0984251308244527	0.458284331835626	0.96105795844111	4.62430595433997	5.39732889297548	6.10770831197374	5.38651797676864	5.57225483788072	5.65061354419571	5.3434377486939	5.80514616926063	5.55278866935257	6.13283768054188	GeneID:108899,Genbank:NM_175381.6,MGI:MGI:1919667	RIKEN cDNA 2700081O15 gene	zf-BED	GO:0008150,GO:0003674,GO:0003676,GO:0005575	biological_process|molecular_function|nucleic acid binding|cellular_component
2700094K13Rik	373.024903686281	372.91367241646	373.136134956102	1.00059655238222	0.000860386556139462	0.992127107438625	1	25.7477562224458	31.1961975575554	29.972333324869	29.2597554288527	33.2844451986194	30.2973107439084	27.9061764711009	28.4194018255965	29.4370546854037	30.822284303501	GeneID:72657,Genbank:NM_001037279.2,MGI:MGI:1919907	RIKEN cDNA 2700094K13 gene
2700097O09Rik	122.103535507381	111.767588844682	132.43948217008	1.18495427466119	0.244831389087828	0.246755520618308	0.805944612180269	3.40657213148737	3.71216594148843	3.99953304463584	3.5343937834498	3.92486731453642	4.54390179576475	4.50266223093508	4.62988249686745	3.77672328110401	4.17572820388844	GeneID:72658,Genbank:NM_028314.2,MGI:MGI:1919908	RIKEN cDNA 2700097O09 gene
2810004N23Rik	275.652850756543	277.119954347211	274.185747165876	0.989411779500878	-0.0153570191968322	0.926535433015155	1	11.3396928545065	10.6747293500256	9.83710806947655	12.7771904580225	10.3761957226216	10.4208500873821	10.1110618577111	10.3060907693104	12.2984168942902	10.4447025761923	GeneID:66523,Genbank:NM_025615.2,MGI:MGI:1913773	RIKEN cDNA 2810004N23 gene		GO:0005694,GO:0008150	chromosome|biological_process
2810006K23Rik	131.999985235574	140.200110876371	123.799859594778	0.883022551272765	-0.179477811946879	0.410004928001878	0.935702707537012	2.93877710797018	2.80601373353064	2.25425361704357	2.58993589390675	2.77081449179479	2.11050280564083	2.36772982424657	2.06221295026839	3.072987074737	2.01976384705659	GeneID:72650,Genbank:NM_001134717.2,MGI:MGI:1919900	RIKEN cDNA 2810006K23 gene		GO:0005762,GO:0006412,GO:0006415,GO:0016150,GO:0070126,GO:0072344,GO:0003747,GO:0004045,GO:0005739	mitochondrial large ribosomal subunit|translation|translational termination|translation release factor activity, codon nonspecific|mitochondrial translational termination|rescue of stalled ribosome|translation release factor activity|aminoacyl-tRNA hydrolase activity|mitochondrion
2810021J22Rik	149.60122879417	147.623480176956	151.578977411383	1.02679449928755	0.0381474722844178	0.828234871910973	1	1.21577203468867	1.28004898208964	1.2107659212127	1.11470342520977	1.19340141433454	1.44680132478529	1.07025672309279	1.12645742273826	1.3883115935363	1.04730716526412	GeneID:69944,Genbank:XM_017314749.1,MGI:MGI:1917194	RIKEN cDNA 2810021J22 gene	zf-C2H2	GO:0005634,GO:0008150,GO:0043565,GO:0003674,GO:0003700,GO:0005575	nucleus|biological_process|sequence-specific DNA binding|molecular_function|DNA binding transcription factor activity|cellular_component
2810403A07Rik	1778.88510748535	1769.0899925384	1788.6802224323	1.01107361975735	0.0158880486671969	0.923685124303666	1	23.3418104259604	25.7174657108873	25.1121561557775	23.4550719842354	22.9953726925685	22.8366485563037	25.3785743933316	24.8189496978815	22.8569286550686	23.9468606473343	GeneID:74200,Genbank:XM_017319752.1,MGI:MGI:1921450	RIKEN cDNA 2810403A07 gene		GO:0005515,GO:0005634,GO:0005681,GO:0005737,GO:0006376,GO:0006397,GO:0008380,GO:0003723	protein binding|nucleus|spliceosomal complex|cytoplasm|mRNA splice site selection|mRNA processing|RNA splicing|RNA binding
2810408A11Rik	29.4880851649205	23.3921162321809	35.5840540976601	1.5211985843635	0.605208501501138	0.110999243269948	0.595390103032273	0.477987439632203	0.67824565206713	0.50886412492342	0.46532522972421	0.55022552065904	0.821727262068057	0.675666756370733	0.985690224944178	0.754593059392011	0.763339956091971	GeneID:70419,Genbank:XM_006534171.3,MGI:MGI:1917669	RIKEN cDNA 2810408A11 gene		GO:0000164,GO:0004864,GO:0043666	protein phosphatase type 1 complex|protein phosphatase inhibitor activity|regulation of phosphoprotein phosphatase activity
2810417H13Rik	204.356022348887	277.432892726915	131.279151970859	0.473192456310796	-1.07950102063856	9.56307638558387e-08	1.30486036294041e-05	5.05553699117765	8.63430109394549	5.76512413549603	6.46227346492264	6.05777196173801	2.50051533172088	3.41873342799177	3.22535749797597	3.89726433289188	1.87281552080097	GeneID:68026,Genbank:NM_026515.2,MGI:MGI:1915276	RIKEN cDNA 2810417H13 gene		GO:0005634,GO:0005737,GO:0005813,GO:0006260,GO:0006281,GO:0006974,GO:0007098,GO:0009411,GO:0019985,GO:0048471,GO:0003682,GO:0051726	nucleus|cytoplasm|centrosome|DNA replication|DNA repair|cellular response to DNA damage stimulus|centrosome cycle|response to UV|translesion synthesis|perinuclear region of cytoplasm|chromatin binding|regulation of cell cycle
2810428I15Rik	577.653831618012	546.74865411178	608.559009124243	1.11305076756499	0.154519397211674	0.27912483296462	0.843779734684863	40.9532809884877	44.2047583858526	41.2962423397932	45.3888022176227	44.9996940020808	51.0398116408686	46.9283019084063	46.2507875551523	44.6172532185935	48.2564001994252	GeneID:66462,Genbank:XM_006509716.2,MGI:MGI:1913712	RIKEN cDNA 2810428I15 gene		GO:0003674,GO:0005575,GO:0008150	molecular_function|cellular_component|biological_process
2810459M11Rik	18.593130046856	17.2638440159014	19.9224160778106	1.15399652936278	0.20663888509376	0.660270975159243	1	0.180320660811914	0.293085197113607	0.449778335248283	0.121865148452103	0.378262213166695	0.279466484280009	0.385938411539125	0.181601860926266	0.256634383578375	0.501252310687515	GeneID:72792,Genbank:NM_001144992.1,MGI:MGI:1920042	RIKEN cDNA 2810459M11 gene		GO:0005515,GO:0005575,GO:0008150	protein binding|cellular_component|biological_process
2810474O19Rik	2368.37776313852	2541.41736415232	2195.33816212471	0.863824334047139	-0.211190136857536	0.09283521937142	0.55217929440047	24.1071209427152	18.718837036512	18.614707134299	22.9525577412754	19.1998694408878	18.174285428324	18.9499190906608	16.6816928616506	20.9216520489428	13.5992426757951	GeneID:67246,Genbank:XM_006507086.3,MGI:MGI:1914496	RIKEN cDNA 2810474O19 gene		GO:0003674,GO:0005575,GO:0008150	molecular_function|cellular_component|biological_process
2900011O08Rik	0.795499684785647	0.384431161390713	1.20656820818058	3.13858065983964	1.65011228588621	0.641011401209239	1	0	0.018348120425226	0	0	0	0	0.0094543217099843	0.0186036350948885	0.00850562297719062	0.018220693252653	GeneID:67254,Genbank:NM_144518.3,MGI:MGI:1914504	RIKEN cDNA 2900011O08 gene		GO:0021822,GO:0005515,GO:0007026,GO:0015630	negative regulation of cell motility involved in cerebral cortex radial glia guided migration|protein binding|negative regulation of microtubule depolymerization|microtubule cytoskeleton
2900026A02Rik	1160.5653880021	1176.40828469769	1144.72249130651	0.973065649227961	-0.0393909531691424	0.799348566271354	1	5.5152244631096	4.78882261201324	6.00361035339208	5.0062783779564	5.65380770795374	5.26986617581327	4.48647089895067	5.21875518072379	5.59612529161972	5.25543904016731	GeneID:243219,Genbank:XM_006534937.3,MGI:MGI:1920194	RIKEN cDNA 2900026A02 gene		GO:0003674,GO:0005575,GO:0008150	molecular_function|cellular_component|biological_process
2900092C05Rik	0	0	0					0	0	0	0	0	0	0	0	0	0	GeneID:73090,Genbank:XM_017312332.1,MGI:MGI:1920340	RIKEN cDNA 2900092C05 gene		GO:0003674,GO:0008150	molecular_function|biological_process
3010026O09Rik	64.7540503708359	72.8449067450624	56.6631939966094	0.777860752775968	-0.362416177798743	0.193137468288867	0.743108034152012	2.09191612121941	1.81145333518361	2.04405647608605	1.5950208624517	2.26913977613636	1.61372274206063	1.18047143802818	1.51255959679148	1.75356201174937	1.45497068222806	GeneID:68067,Genbank:NM_026543.3,MGI:MGI:1915317	RIKEN cDNA 3010026O09 gene		GO:0006281,GO:0006974,GO:0007095,GO:0010212,GO:0030870,GO:0045860,GO:0071168,GO:1905168,GO:2001032,GO:0003682,GO:0005634,GO:0005654	DNA repair|cellular response to DNA damage stimulus|mitotic G2 DNA damage checkpoint|response to ionizing radiation|Mre11 complex|positive regulation of protein kinase activity|protein localization to chromatin|positive regulation of double-strand break repair via homologous recombination|regulation of double-strand break repair via nonhomologous end joining|chromatin binding|nucleus|nucleoplasm
3110001I22Rik	49.2029039123451	45.8936578386466	52.5121499860436	1.14421365519973	0.194356466903951	0.518145011813032	0.981838884442892	1.86420894216166	1.38033445254854	1.51553697789111	1.66933883482152	1.37801670024994	2.41333855474154	1.52658832884841	1.29715029356836	2.02888938403154	1.53791246786018	GeneID:66598,Genbank:NM_025653.2,MGI:MGI:1913848	RIKEN cDNA 3110001I22 gene
3110002H16Rik	676.462209161252	667.187236988244	685.73718133426	1.02780320623301	0.039564057751179	0.763762935380307	1	14.6183293302453	14.0006769975015	12.6450192583182	14.0700571655316	14.7758474369146	14.1563842998463	15.0277873858667	15.4804189296286	14.5405432769318	11.758104356668	GeneID:76482,Genbank:XM_006526341.2,MGI:MGI:1916528	RIKEN cDNA 3110002H16 gene		GO:0010506,GO:0016020,GO:0031902,GO:0035658,GO:0005764,GO:0005768,GO:0006914	regulation of autophagy|membrane|late endosome membrane|Mon1-Ccz1 complex|lysosome|endosome|autophagy
3110009E18Rik	38.0016559110538	34.1064875828952	41.8968242392124	1.22841216461774	0.296794704097538	0.395478808559584	0.931221446967602	0.401502754789095	0.386339237887411	0.484511524025201	0.408078134544131	0.468746812521675	0.541047022908717	0.744910178553947	0.467536024264279	0.358189920559669	0.482664154627493	GeneID:73103,Genbank:XM_006529893.2,MGI:MGI:1920353	RIKEN cDNA 3110009E18 gene		GO:0003674,GO:0005575,GO:0008150	molecular_function|cellular_component|biological_process
3110035E14Rik	2.27228873557737	1.96999349934426	2.57458397181048	1.30689972970341	0.386148456352237	0.85703139274578	1	0.119934302654289	0	0	0.0477642935551408	0	0	0.140304863381053	0	0.0631129501614696	0.0169000217304181	GeneID:76982,Genbank:NM_178399.4,MGI:MGI:1924232	RIKEN cDNA 3110035E14 gene		GO:0003674,GO:0005575,GO:0008150	molecular_function|cellular_component|biological_process
3110040M04Rik	7.01637561782556	0	14.0327512356511	Inf	Inf	1.11775322287505e-05	0.000728125855113205	0	0	0	0	0	0.159740349223816	0.358712630947315	0.256673723876268	0.440069221480317	0.974137366919552	GeneID:73176,Genbank:XM_993996.5,MGI:MGI:1920426	RIKEN cDNA 3110040M04 gene		GO:0003674,GO:0005575,GO:0008150	molecular_function|cellular_component|biological_process
3110040N11Rik	263.516485232888	258.236233616075	268.796736849702	1.04089473845614	0.0578241820037278	0.733770275480749	1	4.6107881898286	5.28150990037892	4.28875573562884	4.85474631715193	5.10721756918406	5.05266828548636	5.29060881373536	4.94313216543733	4.94805421821335	4.47461017983709	GeneID:67290,Genbank:XM_011250896.2,MGI:MGI:1914540	RIKEN cDNA 3110040N11 gene		GO:0003674,GO:0005575,GO:0008150	molecular_function|cellular_component|biological_process
3110043O21Rik	486.120154665333	507.48627225027	464.754037080395	0.915796273699397	-0.12690140007282	0.382956921506294	0.923186194631082	7.51131309208539	7.79103953059686	7.60232861972154	7.56980986428323	8.07080036350633	6.41103058261553	8.21469344676054	6.71232335874792	7.20945361066044	6.20147069194974	GeneID:73205,Genbank:NM_001081343.1,MGI:MGI:1920455	RIKEN cDNA 3110043O21 gene		GO:0005634,GO:0005737,GO:0005764,GO:0005768,GO:0005776,GO:0031410,GO:0031965,GO:0006897,GO:0032045,GO:0034063,GO:0042995,GO:0043005,GO:0043204,GO:0044295,GO:0044304,GO:0000932,GO:0001933,GO:0005085,GO:0005515,GO:0005576,GO:0005615,GO:0006914,GO:0010494,GO:0010506,GO:0016239,GO:0017112,GO:0048675,GO:0017137,GO:0110053,GO:0030425,GO:1902774,GO:1903432,GO:1904425,GO:1990316,GO:2000785	nucleus|cytoplasm|lysosome|endosome|autophagosome|cytoplasmic vesicle|nuclear membrane|endocytosis|guanyl-nucleotide exchange factor complex|stress granule assembly|cell projection|neuron projection|perikaryon|axonal growth cone|main axon|P-body|negative regulation of protein phosphorylation|guanyl-nucleotide exchange factor activity|protein binding|extracellular region|extracellular space|autoph…
3110052M02Rik	380.535878346825	270.47129601475	490.6004606789	1.81387255471333	0.85907309360502	1.74201408669188e-08	3.06259476548792e-06	1.81042883081073	2.40782606023067	2.01906909655446	2.01027416896066	2.19161195851663	3.81574317084945	4.00476460722223	3.8242780196042	3.29206564444736	3.64718993830205	GeneID:73229,Genbank:XM_017317664.1,MGI:MGI:1920479	RIKEN cDNA 3110052M02 gene		GO:0006355,GO:0003700,GO:0005575,GO:0005634	regulation of transcription, DNA-templated|DNA binding transcription factor activity|cellular_component|nucleus
3110062M04Rik	176.509539210359	187.087012764604	165.932065656114	0.88692455560714	-0.173116704995265	0.370172332324478	0.914996745196804	2.1089971292022	2.77882910549364	2.68261556593891	2.77305650206066	3.15289500802808	2.40271981508811	1.71823230270178	2.23957265574777	2.72169208262667	2.6746215946309	GeneID:78412,Genbank:NM_001135611.1,MGI:MGI:1925662	RIKEN cDNA 3110062M04 gene		GO:0005737,GO:0006281,GO:0006303,GO:0006974,GO:2001033,GO:0003674,GO:0005634	cytoplasm|DNA repair|double-strand break repair via nonhomologous end joining|cellular response to DNA damage stimulus|negative regulation of double-strand break repair via nonhomologous end joining|molecular_function|nucleus
3110067G11Rik	0.100881993141127	0.201763986282253	0	0	-Inf	0.999743282324347	1	0.0124610622207478	0	0	0	0	0	0	0	0	0	GeneID:73187,Genbank:XM_017319868.1,MGI:MGI:1920437	RIKEN cDNA 3110067G11 gene
3110079O15Rik	0.20334651902608	0.203498636757904	0.203194401294255	0.99850497542148	-0.00215847843693063	1	1	0	0	0.0896434891827938	0	0	0	0	0.088840622520986	0	0	GeneID:73234,Genbank:XM_006529895.3,MGI:MGI:1920484	RIKEN cDNA 3110079O15 gene		GO:0005737,GO:0016020,GO:0016021,GO:0031012,GO:0051216,GO:0071944,GO:0005515,GO:0005576,GO:0005578	cytoplasm|membrane|integral component of membrane|extracellular matrix|cartilage development|cell periphery|protein binding|extracellular region|proteinaceous extracellular matrix
3110082I17Rik	186.318147690913	177.488553267687	195.147742114138	1.09949480415121	0.136840786509398	0.422977774781646	0.94208580933027	4.01196264136584	4.86477302846852	4.97709547861645	4.52704170893189	4.86637912236243	5.09446726346145	4.40004854086616	4.74886188293356	6.18969117586686	4.72820035443272	GeneID:73212,Genbank:NM_028469.3,MGI:MGI:1920462	RIKEN cDNA 3110082I17 gene		GO:0005575,GO:0008150	cellular_component|biological_process
3110082J24Rik	0.102910538250127	0	0.205821076500255	Inf	Inf	1	1	0	0	0	0	0	0	0.0728734679914304	0	0	0	GeneID:433868,Genbank:NM_001256263.1,MGI:MGI:3641994	RIKEN cDNA 3110082J24 gene		GO:0003674,GO:0005575,GO:0008150	molecular_function|cellular_component|biological_process
3300002I08Rik	14.749582770208	14.8857604104663	14.6134051299497	0.981703636696645	-0.0266405351123494	0.965880966424597	1	0.217836601002594	0.306525846944301	0.258261461854418	0.337377667465057	0.239360074479153	0.2002489723581	0.260144713860366	0.237666386112491	0.250757528463186	0.358114157279537	GeneID:69277,Genbank:XM_006500134.3,MGI:MGI:1916527	RIKEN cDNA 3300002I08 gene		GO:0003674,GO:0005575,GO:0008150	molecular_function|cellular_component|biological_process
3425401B19Rik	57.6781788874731	36.0559449962648	79.3004127786814	2.19937135989354	1.13709122122029	0.222094313001319	0.778393079727455	0.20629583961545	0.332092374533286	0.28192853991165	0.244585623229488	0.226679021375776	0.278217909958708	0.334955927263373	1.54746568441192	0.412711088013615	0.224535150619457	GeneID:100504518,Genbank:XM_006518317.3,MGI:MGI:3588196	RIKEN cDNA 3425401B19 gene		GO:0003674,GO:0005575,GO:0008150	molecular_function|cellular_component|biological_process
3632451O06Rik	201.625620904823	220.193364636327	183.057877173319	0.831350560793049	-0.266471139346858	0.121656382630323	0.622200083919674	3.10719454082808	3.23758086780228	4.55058856971267	3.05723454849005	2.8953778009707	2.56611174558975	2.85316397231386	3.0679132686466	2.24425073544886	3.01978639336773	GeneID:67419,Genbank:XM_006519450.3,MGI:MGI:1914669	RIKEN cDNA 3632451O06 gene		GO:0016020,GO:0016021,GO:0003674,GO:0005575,GO:0008150	membrane|integral component of membrane|molecular_function|cellular_component|biological_process
3830403N18Rik	12.0735132067976	15.2448022465166	8.90222416707859	0.583951436241996	-0.776079701134992	0.183469539230903	0.730873350310084	1.00081331838924	0.318105829776939	0.162725278018033	0.781212334986537	0.791783472177375	0.281021218473218	0.368801722540208	0.725705437044594	0.147464055839152	0.236922445402532	GeneID:70691,Genbank:XM_011247677.1,MGI:MGI:1917941	RIKEN cDNA 3830403N18 gene		GO:0051321,GO:0000800,GO:0002244,GO:0003674	meiotic cell cycle|lateral element|hematopoietic progenitor cell differentiation|molecular_function
3830406C13Rik	622.075244687394	628.572542981945	615.577946392842	0.979326814805723	-0.0301377075622474	0.809918008949214	1	3.9173685632135	4.4230658721319	4.02020482684595	4.11402179578144	3.9214956125203	3.95434865112961	3.83152002962626	3.73071814507049	3.95815764867114	4.14408466905831	GeneID:218734,Genbank:XM_006517987.3,MGI:MGI:1917937	RIKEN cDNA 3830406C13 gene		GO:0003674,GO:0005575,GO:0008150	molecular_function|cellular_component|biological_process
3830417A13Rik	0	0	0					0	0	0	0	0	0	0	0	0	0	GeneID:70696,Genbank:NM_027512.2,MGI:MGI:1917946	RIKEN cDNA 3830417A13 gene		GO:0003674,GO:0005575,GO:0008150	molecular_function|cellular_component|biological_process
4430402I18Rik	203.795211662943	192.656555160939	214.933868164947	1.11563226065887	0.157861558392116	0.615087608631871	1	2.77257755634331	4.57075229566128	4.51975771324348	3.25633688857105	3.55427766448029	2.78042835218797	3.82349305013712	3.49034631921307	3.61713313836206	6.62809198516924	GeneID:381218,Genbank:NM_198651.2,MGI:MGI:1918036	RIKEN cDNA 4430402I18 gene		GO:0003674,GO:0005575,GO:0008150	molecular_function|cellular_component|biological_process
4833420G17Rik	1109.86246921453	988.840434783462	1230.88450364559	1.24477565878981	0.315885754248944	0.0137818618018628	0.180377638643707	7.37875325055169	8.58508097539581	8.47425930469348	6.89395636818294	8.45956434217631	10.0641617483894	10.2236039186406	10.3407854421587	8.4975648873585	9.51220063785505	GeneID:67392,Genbank:XM_006517749.1,MGI:MGI:1914642	RIKEN cDNA 4833420G17 gene		GO:0003674,GO:0005575,GO:0008150	molecular_function|cellular_component|biological_process
4833423E24Rik	5.89753463078236	2.443489966447	9.35157929511772	3.82714045219328	1.93626684743038	0.189525419514823	0.738551315091439	0.0648123141261922	0.0643763133257782	0.0658626941295541	0.060227419806225	0.142432265881957	0	0.19902890189707	0.946455795177578	0.0596857484167964	0.287681497503609	GeneID:228151,Genbank:NM_001081664.2,MGI:MGI:2687041	RIKEN cDNA 4833423E24 gene		GO:0006631,GO:0006633,GO:0008150,GO:0016020,GO:0016021,GO:0016491,GO:0046872,GO:0055114,GO:0005575,GO:0005783,GO:0006629	fatty acid metabolic process|fatty acid biosynthetic process|biological_process|membrane|integral component of membrane|oxidoreductase activity|metal ion binding|oxidation-reduction process|cellular_component|endoplasmic reticulum|lipid metabolic process
4833427G06Rik	479.707749324293	466.215095874145	493.200402774441	1.0578816669368	0.0811782587645537	0.76868023894981	1	26.2805570902467	36.5312734915837	35.6563629193114	29.0700270024704	37.7029694262595	22.2568805030788	36.2769765478218	31.5052920402293	28.2246202876137	52.609418743117	GeneID:235345,Genbank:NM_177702.3,MGI:MGI:1921013	RIKEN cDNA 4833427G06 gene		GO:0048741,GO:0003674,GO:0005575,GO:0008150	skeletal muscle fiber development|molecular_function|cellular_component|biological_process
4833439L19Rik	2061.70762776008	2067.25127404254	2056.16398147761	0.994636698158492	-0.00775843302626006	0.954897966838561	1	39.7930614547572	40.1530665536542	41.4012537996239	43.584557981381	40.1877918224731	40.3216300649365	36.4068730050337	39.2603579392868	43.8654633689895	40.8286922090957	GeneID:97820,Genbank:NM_001252648.1,MGI:MGI:1921162	RIKEN cDNA 4833439L19 gene		GO:0016491,GO:0055114,GO:0003674,GO:0005737,GO:0008150	oxidoreductase activity|oxidation-reduction process|molecular_function|cytoplasm|biological_process
4921501E09Rik	0	0	0					0	0	0	0	0	0	0	0	0	0	GeneID:74042,Genbank:NM_001009544.2,MGI:MGI:1921292	RIKEN cDNA 4921501E09 gene		GO:0003674,GO:0005575,GO:0008150	molecular_function|cellular_component|biological_process
4921504E06Rik	2.28337724080317	2.63441380833839	1.93234067326796	0.73349929580226	-0.447132514050832	0.846875768041626	1	0.0272476919417749	0.1353219660104	0.110757125357584	0	0.0898197485071473	0.0273248461646328	0.0278911925895345	0	0.125462183236405	0.0806292952916801	GeneID:70909,Genbank:NM_027600.4,MGI:MGI:1918087	RIKEN cDNA 4921504E06 gene		GO:0003674,GO:0005575,GO:0008150	molecular_function|cellular_component|biological_process
4921507P07Rik	21.6107191176112	19.64188635529	23.5795518799324	1.20047287991674	0.263602811771936	0.575045289070281	1	0.25728773848029	0.452139185020032	0.50280282533662	0.331043429271983	0.413190376242375	0.555727353385239	0.445692968063573	0.697619458831882	0.273388418128765	0.331868893560101	GeneID:70821,Genbank:XM_006506605.1,MGI:MGI:1918071	RIKEN cDNA 4921507P07 gene		GO:0005856,GO:0008150,GO:0003674,GO:0005737,GO:0005813	cytoskeleton|biological_process|molecular_function|cytoplasm|centrosome
4921509C19Rik	0	0	0					0	0	0	0	0	0	0	0	0	0	GeneID:381393,Genbank:XM_006499822.3,MGI:MGI:2685851	RIKEN cDNA 4921509C19 gene		GO:0035174,GO:0004674,GO:0035404,GO:0004679,GO:0035556,GO:0004715,GO:0005524,GO:0005634,GO:0005737,GO:0006468,GO:0042149,GO:0016301,GO:0016310,GO:0016740,GO:0000166,GO:0031588,GO:0004672,GO:0032007	histone serine kinase activity|protein serine/threonine kinase activity|histone-serine phosphorylation|AMP-activated protein kinase activity|intracellular signal transduction|non-membrane spanning protein tyrosine kinase activity|ATP binding|nucleus|cytoplasm|protein phosphorylation|cellular response to glucose starvation|kinase activity|phosphorylation|transferase activity|nucleotide binding|nuc…
4921511H03Rik	0	0	0					0	0	0	0	0	0	0	0	0	0	GeneID:70920,Genbank:XM_006503604.3,MGI:MGI:1918170	RIKEN cDNA 4921511H03 gene		GO:0003674,GO:0005575,GO:0008150	molecular_function|cellular_component|biological_process
4921511M17Rik	0	0	0					0	0	0	0	0	0	0	0	0	0	GeneID:667256,Genbank:NM_001201358.1,MGI:MGI:1925342	RIKEN cDNA 4921511M17 gene		GO:0003674,GO:0005575,GO:0008150	molecular_function|cellular_component|biological_process
4921517D22Rik	0.21919245718258	0.438384914365159	0	0	-Inf	0.802246839239464	1	0	0	0	0	0.0381676793910779	0	0	0	0	0	GeneID:70900,Genbank:NM_183290.2,MGI:MGI:1918150	RIKEN cDNA 4921517D22 gene		GO:0003674,GO:0005575,GO:0008150	molecular_function|cellular_component|biological_process
4921524J17Rik	250.094839748967	243.064816249477	257.124863248457	1.05784484655545	0.0811280437852178	0.611670296458106	1	8.01092393003647	7.99103782732759	8.21033195848228	8.30317110328548	9.29147286814124	8.27392915552083	8.51550460044564	9.34352701396419	9.0797178657376	8.30699112018258	GeneID:66714,Genbank:NM_025722.3,MGI:MGI:1913964	RIKEN cDNA 4921524J17 gene		GO:0003674,GO:0005575,GO:0008150	molecular_function|cellular_component|biological_process
4921524L21Rik	0.205279172418867	0.203498636757904	0.207059708079831	1.0174992392021	0.0250277157693875	1	1	0	0	0.0181337646418789	0	0	0	0	0	0	0.0176014278610596	GeneID:70901,Genbank:NM_027598.1,MGI:MGI:1918151	RIKEN cDNA 4921524L21 gene		GO:0003674,GO:0005575,GO:0008150	molecular_function|cellular_component|biological_process
4921528I07Rik	0.191716657113204	0	0.383433314226409	Inf	Inf	0.818710401397407	1	0	0	0	0	0	0	0	0.0139822896873863	0.0127854673382026	0	GeneID:77049,Genbank:XM_006512410.3,MGI:MGI:1924299	RIKEN cDNA 4921528I07 gene		GO:0003674,GO:0005575,GO:0008150	molecular_function|cellular_component|biological_process
4921530L21Rik	0	0	0					0	0	0	0	0	0	0	0	0	0	GeneID:66732,Genbank:XM_006519396.1,MGI:MGI:1913982	RIKEN cDNA 4921530L21 gene		GO:0008150,GO:0003674,GO:0005575,GO:0005737	biological_process|molecular_function|cellular_component|cytoplasm
4921536K21Rik	49.3006241118977	45.7283016771595	52.8729465466358	1.15624120309382	0.209442389368447	0.516894415374922	0.981437120625377	0.584004006965957	1.40875438901216	0.826617063545387	0.891563657215527	1.10006891372543	0.794821117314407	0.875344517924566	0.756197262130501	1.36373271807552	1.64584779999518	GeneID:67430,Genbank:NM_026150.3,MGI:MGI:1914680	RIKEN cDNA 4921536K21 gene		GO:0003674,GO:0005575,GO:0008150	molecular_function|cellular_component|biological_process
4921539E11Rik	0	0	0					0	0	0	0	0	0	0	0	0	0	GeneID:70941,Genbank:XM_006503395.1,MGI:MGI:1918191	RIKEN cDNA 4921539E11 gene		GO:0003674,GO:0005575,GO:0008150	molecular_function|cellular_component|biological_process
4922502D21Rik	2.73842825607691	3.86075785665877	1.61609865549504	0.418596222684028	-1.25636880178301	0.356882212765898	0.90815087205853	0.0901558194573202	0.208948435794594	0.122155904907318	0	0.165106197035703	0.0602740690301862	0	0.0605309249757736	0.0276748723396538	0.0889274120883473	GeneID:381816,Genbank:XM_006506355.3,MGI:MGI:2685920	RIKEN cDNA 4922502D21 gene		GO:0003674,GO:0005575,GO:0008150	molecular_function|cellular_component|biological_process
4930401G09Rik	0	0	0					0	0	0	0	0	0	0	0	0	0	GeneID:73792,Genbank:XM_011248250.2,MGI:MGI:1921042	RIKEN cDNA 4930401G09 gene
4930402F06Rik	0	0	0					0	0	0	0	0	0	0	0	0	0	GeneID:74854,Genbank:NM_001272040.1,MGI:MGI:1922104	RIKEN cDNA 4930402F06 gene		GO:0030259,GO:0031982,GO:0005794,GO:0009247,GO:0016757	lipid glycosylation|vesicle|Golgi apparatus|glycolipid biosynthetic process|transferase activity, transferring glycosyl groups
4930402H24Rik	1384.43771506246	1417.11221255148	1351.76321757344	0.953885800715542	-0.0681115378842405	0.58502445157603	1	9.62703365291589	10.2585532500758	9.40312963058454	9.3306477790517	8.94235268998435	8.09434172663336	9.09583657937248	7.95402182880548	9.75702172714348	9.68683251911885	GeneID:228602,Genbank:XM_011239473.2,MGI:MGI:1923029	RIKEN cDNA 4930402H24 gene		GO:0003674,GO:0005575,GO:0008150	molecular_function|cellular_component|biological_process
4930402K13Rik	0.103529854039915	0	0.207059708079831	Inf	Inf	1	1	0	0	0	0	0	0	0	0	0	0.0302416447247851	GeneID:75775,Genbank:NM_001270700.1,MGI:MGI:1923025	RIKEN cDNA 4930402K13 gene		GO:0003674,GO:0005575,GO:0008150	molecular_function|cellular_component|biological_process
4930404N11Rik	65.502569627398	57.9874026258044	73.0177366289916	1.25919998693818	0.332507430992797	0.31210015597299	0.873099438922126	2.67129314840975	6.08703515137196	5.50901160645511	3.94251289796289	4.74816915129869	4.8061848842437	4.90579992361879	5.93442575616802	3.76234911962568	8.75715356229811	GeneID:432479,Genbank:NM_001014836.3,MGI:MGI:1921072	RIKEN cDNA 4930404N11 gene		GO:0003674,GO:0005575,GO:0008150	molecular_function|cellular_component|biological_process
4930407I10Rik	0	0	0					0	0	0	0	0	0	0	0	0	0	GeneID:328573,Genbank:NM_001166475.1,MGI:MGI:2685593	RIKEN cDNA 4930407I10 gene		GO:0003674,GO:0005575,GO:0008150	molecular_function|cellular_component|biological_process
4930415F15Rik	5.70551751843891	6.56186599628621	4.8491690405916	0.738992390782753	-0.436368585504441	0.617142855830553	1	0.12118916377908	0.120373908636264	0.105559898168959	0.128704124760291	0.0951166645573468	0.0694470408546913	0.0708864298661093	0.104614480673095	0.0478299711868906	0.119537915277076	GeneID:73862,Genbank:XM_006514821.3,MGI:MGI:1921112	RIKEN cDNA 4930415F15 gene		GO:0003674,GO:0005575,GO:0008150	molecular_function|cellular_component|biological_process
4930415L06Rik	0	0	0					0	0	0	0	0	0	0	0	0	0	GeneID:245511,Genbank:NM_001033880.3,MGI:MGI:3588286	RIKEN cDNA 4930415L06 gene		GO:0003674,GO:0005575,GO:0008150	molecular_function|cellular_component|biological_process	mmu04922	Glucagon signaling pathway
4930415O20Rik	11.7105312958554	9.4053852800924	14.0156773116183	1.49017577634849	0.575482516398346	0.341941358542137	0.895474540271799	0.675319121129362	1.53320265659274	0.686263672489479	0.627546304429703	1.06006346294654	0.580484011101669	1.58004098796967	1.65171355262957	1.24380459819101	1.61771427090516	GeneID:73863,Genbank:NM_001201322.1,MGI:MGI:1921113	RIKEN cDNA 4930415O20 gene		GO:0003674,GO:0005575,GO:0008150	molecular_function|cellular_component|biological_process
4930426D05Rik	24.6804546405211	19.3657549572593	29.9951543237828	1.54887606447478	0.631221709446432	0.131498075761187	0.643724449054229	0.794245449473701	0.422626316703648	0.461209930839683	0.421748373500215	0.65454100366663	0.995618031162257	0.871074544666397	0.799888659498041	0.391833062658319	1.11917650399672	GeneID:74644,Genbank:NM_001271580.1,MGI:MGI:1921894	RIKEN cDNA 4930426D05 gene
4930427A07Rik	122.706684391995	150.079924141306	95.3334446426831	0.635217836017314	-0.654676673003993	0.00787288793987484	0.120919254534949	2.32739957530203	3.02304835281462	1.78624337968648	2.20812929158412	2.95079960669382	1.15883410184459	1.5327104009977	1.57355146130762	2.45805658979098	0.995333202324955	GeneID:104732,Genbank:NM_134041.3,MGI:MGI:2144738	RIKEN cDNA 4930427A07 gene		GO:0003674,GO:0005575,GO:0008150	molecular_function|cellular_component|biological_process
4930430A15Rik	2.84759230147938	1.80179471605869	3.89338988690008	2.16083988492131	1.11159217456296	0.42009106909	0.941804209449851	0.0763697547570866	0.0505706703747955	0.0517382935236824	0.0236557581290184	0.0279718377635312	0	0.130288927621042	0.0512749140703873	0.0234430037487883	0.276207021819704	GeneID:67575,Genbank:XM_006500082.2,MGI:MGI:1914825	RIKEN cDNA 4930430A15 gene		GO:0003674,GO:0005575,GO:0008150	molecular_function|cellular_component|biological_process
4930430F08Rik	109.42527886535	97.2740809682968	121.576476762402	1.24983423695389	0.321736765781296	0.143101980082613	0.668662561674037	1.40331853429593	1.42147977853123	1.41194197974935	1.30404623915043	1.25189988402735	1.71383103837472	1.74935263200497	1.73512743567959	1.58660817737983	1.56236185624733	GeneID:68281,Genbank:NM_175128.2,MGI:MGI:1921197	RIKEN cDNA 4930430F08 gene		GO:0002244,GO:0003674,GO:0005575	hematopoietic progenitor cell differentiation|molecular_function|cellular_component
4930431P22Rik	1.73022432769053	1.41872160367413	2.04172705170693	1.43913157198662	0.525198495883164	0.82525839890663	1	0	0	0.0422614773832059	0.115936636374892	0.137089699930178	0.0834104976602043	0.127708948856269	0.209414871822126	0	0	GeneID:73883,Genbank:XM_017316332.1,MGI:MGI:1921133	RIKEN cDNA 4930431P22 gene
4930432K21Rik	15.316702337604	16.0573937746093	14.5760109005986	0.907744501081292	-0.139641809368109	0.818201634649207	1	0.240283276793474	0.318222480246238	0.610443562201863	0.204678259279131	0.242022556666857	0.180722744930443	0.430426457256315	0.302488148187516	0.295036262801032	0.237009325653872	GeneID:74666,Genbank:XM_006531445.3,MGI:MGI:1921916	RIKEN cDNA 4930432K21 gene		GO:0003674,GO:0005575,GO:0008150	molecular_function|cellular_component|biological_process
4930432M17Rik	0.195851470811541	0.185881865122828	0.205821076500255	1.10726819081706	0.147004698813643	1	1	0	0	0	0.0450236035374841	0	0	0.049595341570033	0	0	0	GeneID:619318,Genbank:NM_001033814.1,MGI:MGI:3588188	RIKEN cDNA 4930432M17 gene		GO:0003674,GO:0005575,GO:0008150	molecular_function|cellular_component|biological_process
4930433I11Rik	0	0	0					0	0	0	0	0	0	0	0	0	0	GeneID:243944,Genbank:NM_207248.3,MGI:MGI:2685327	RIKEN cDNA 4930433I11 gene		GO:0003674,GO:0005575,GO:0008150	molecular_function|cellular_component|biological_process
4930435E12Rik	0	0	0					0	0	0	0	0	0	0	0	0	0	GeneID:74663,Genbank:XM_006522676.2,MGI:MGI:1921913	RIKEN cDNA 4930435E12 gene		GO:0003674,GO:0005575,GO:0008150	molecular_function|cellular_component|biological_process
4930438A08Rik	2.49967281657815	2.00803577690525	2.99130985625105	1.48966960183409	0.574992386625759	0.712577811918906	1	0	0.0947868646923595	0.0193950785753755	0.0177356173319624	0.0629146368431748	0.0382796167171787	0.0195365081962346	0.134549604118641	0.0527283219585644	0.0376514290491732	GeneID:73988,Genbank:XM_001477470.6,MGI:MGI:1921238	RIKEN cDNA 4930438A08 gene		GO:0003674,GO:0005575,GO:0008150	molecular_function|cellular_component|biological_process	mmu00250,mmu00270,mmu00280,mmu00350,mmu00360,mmu00380,mmu00400	Alanine, aspartate and glutamate metabolism|Cysteine and methionine metabolism|Valine, leucine and isoleucine degradation|Tyrosine metabolism|Phenylalanine metabolism|Tryptophan metabolism|Phenylalanine, tyrosine and tryptophan biosynthesis
4930439D14Rik	1.21765598391299	1.4344154240988	1.00089654372717	0.697773132463354	-0.519170046807817	0.896060821128935	1	0	0	0	0.114111546896727	0.179908821597524	0	0.125698538117153	0.0412236471817769	0.037695084738494	0	GeneID:78167,Genbank:XM_017313158.1,MGI:MGI:1925417	RIKEN cDNA 4930439D14 gene		GO:0003674,GO:0005575,GO:0008150	molecular_function|cellular_component|biological_process
4930444G20Rik	0	0	0					0	0	0	0	0	0	0	0	0	0	GeneID:114671,Genbank:NM_053264.2,MGI:MGI:2149738	RIKEN cDNA 4930444G20 gene		GO:0016926,GO:0016929,GO:0004175,GO:0005634,GO:0006508	protein desumoylation|SUMO-specific protease activity|endopeptidase activity|nucleus|proteolysis	mmu03013,mmu04310	RNA transport|Wnt signaling pathway
4930444P10Rik	71.2666984063942	66.7609543805403	75.7724424322481	1.13498141444087	0.182668673275201	0.477684210452881	0.970334196635981	1.52003612519726	2.35182042940815	2.25759545241721	1.76563387427109	1.92718175597776	1.49502600503754	2.24413610610655	1.7369102650369	2.44965584408176	2.99865010840664	GeneID:75799,Genbank:XM_006495584.3,MGI:MGI:1923049	RIKEN cDNA 4930444P10 gene		GO:0003674,GO:0005575,GO:0008150	molecular_function|cellular_component|biological_process
4930447A16Rik	0	0	0					0	0	0	0	0	0	0	0	0	0	GeneID:74892,Genbank:NM_029113.1,MGI:MGI:1922142	RIKEN cDNA 4930447A16 gene		GO:0003674,GO:0005575,GO:0008150	molecular_function|cellular_component|biological_process
4930447C04Rik	0.827941451233181	0.420956443464833	1.23492645900153	2.93362051626297	1.55268226067931	0.654437001881722	1	0.0174065587030019	0	0	0	0.0191264239728321	0	0.106905865379842	0	0	0	GeneID:75801,Genbank:XM_011244201.2,MGI:MGI:1923051	RIKEN cDNA 4930447C04 gene		GO:0006310,GO:0007129,GO:0007275,GO:0007283,GO:0010705,GO:0048477,GO:0051090,GO:0051321,GO:0000801,GO:0003674,GO:0005694	DNA recombination|synapsis|multicellular organism development|spermatogenesis|meiotic DNA double-strand break processing involved in reciprocal meiotic recombination|oogenesis|regulation of DNA binding transcription factor activity|meiotic cell cycle|central element|molecular_function|chromosome
4930449I24Rik	0	0	0					0	0	0	0	0	0	0	0	0	0	GeneID:67410,Genbank:XM_006504863.3,MGI:MGI:1914660	RIKEN cDNA 4930449I24 gene		GO:0003674,GO:0005575,GO:0008150	molecular_function|cellular_component|biological_process
4930451I11Rik	0.101749318378952	0.203498636757904	0	0	-Inf	0.999743282847501	1	0	0	0.104894744431284	0	0	0	0	0	0	0	GeneID:78118,Genbank:XM_006508347.2,MGI:MGI:1925368	RIKEN cDNA 4930451I11 gene		GO:0003674,GO:0005575,GO:0008150	molecular_function|cellular_component|biological_process
4930452B06Rik	51.1212329734284	49.9318120915908	52.3106538552659	1.04764180717719	0.0671455381151222	0.85326711868513	1	0.66503023768885	1.32111298693076	0.657542960154502	1.05224518590023	0.829487447042964	0.739012067238607	0.772727418655675	0.705958350322292	1.12554197722128	1.29420900447778	GeneID:74430,Genbank:XM_011244772.2,MGI:MGI:1926154	RIKEN cDNA 4930452B06 gene		GO:0003674,GO:0005575,GO:0008150	molecular_function|cellular_component|biological_process
4930453H23Rik	0	0	0					0	0	0	0	0	0	0	0	0	0	GeneID:100503481,Genbank:XM_006527553.2,MGI:MGI:1921933	RIKEN cDNA 4930453H23 gene		GO:0003674,GO:0005575,GO:0008150	molecular_function|cellular_component|biological_process
4930453N24Rik	1120.16418086581	1110.89361419882	1129.4347475328	1.0166902870779	0.0238802599749845	0.878173309594938	1	10.9248840620293	12.0062178847694	10.602860116762	11.3535264035686	11.0902329564599	11.4784817432638	12.1472901505363	10.9116602997559	10.7622234555767	10.6376206531223	GeneID:67609,Genbank:XM_006522489.2,MGI:MGI:1914859	RIKEN cDNA 4930453N24 gene		GO:0043065,GO:0003674,GO:0005634,GO:0006915	positive regulation of apoptotic process|molecular_function|nucleus|apoptotic process
4930467E23Rik	86.0101957166464	86.5961845194472	85.4242069138456	0.986466175015616	-0.0196585117275374	0.95770377859656	1	0.578380472955692	0.696351070158474	0.890536347362371	0.732907094656879	0.914774713571428	0.623958981172944	0.82526775723757	0.706048407517128	0.710175154489052	0.829817918225785	GeneID:626415,Genbank:XM_017312928.1,MGI:MGI:1923056	RIKEN cDNA 4930467E23 gene		GO:0003674,GO:0005575,GO:0008150	molecular_function|cellular_component|biological_process
4930469G21Rik	0	0	0					0	0	0	0	0	0	0	0	0	0	GeneID:100502590,Genbank:NM_001195189.1,MGI:MGI:1922183	RIKEN cDNA 4930469G21 gene		GO:0003674,GO:0005575,GO:0008150	molecular_function|cellular_component|biological_process
4930474N05Rik	0	0	0					0	0	0	0	0	0	0	0	0	0	GeneID:218921,Genbank:XM_006518825.2,MGI:MGI:3586330	RIKEN cDNA 4930474N05 gene		GO:0002244,GO:0003674,GO:0005575	hematopoietic progenitor cell differentiation|molecular_function|cellular_component
4930480E11Rik	0	0	0					0	0	0	0	0	0	0	0	0	0	GeneID:74910,Genbank:NM_001177966.2,MGI:MGI:1922160	RIKEN cDNA 4930480E11 gene		GO:0003674,GO:0005575,GO:0008150	molecular_function|cellular_component|biological_process
4930486L24Rik	88.6040235660466	98.0804041652408	79.1276429668525	0.806763018977189	-0.309783140784034	0.211309215688556	0.766783070967042	3.77816139248005	3.67374005087985	3.43524558146591	4.73046245586548	3.97666633084666	3.23050133199407	2.72752705507037	2.32305610323994	4.87103956625861	2.47137892429357	GeneID:214639,Genbank:NM_178098.2,MGI:MGI:1922258	RIKEN cDNA 4930486L24 gene		GO:0005764,GO:0006508,GO:0008234,GO:0030054,GO:0051603,GO:0004197,GO:0005576,GO:0005615	lysosome|proteolysis|cysteine-type peptidase activity|cell junction|proteolysis involved in cellular protein catabolic process|cysteine-type endopeptidase activity|extracellular region|extracellular space
4930488N24Rik	0	0	0					0	0	0	0	0	0	0	0	0	0	GeneID:75011,Genbank:XM_011246738.1,MGI:MGI:1922261	RIKEN cDNA 4930488N24 gene
4930502E18Rik	0.780929491500034	0.948410472331726	0.613448510668342	0.646817521067793	-0.628569335656411	0.879625976646932	1	0	0.0993352453790625	0	0.0619555570045721	0	0	0	0.0671457208064595	0	0.0328817883118696	GeneID:75013,Genbank:NM_029142.1,MGI:MGI:1922263	RIKEN cDNA 4930502E18 gene		GO:0003674,GO:0005575,GO:0008150	molecular_function|cellular_component|biological_process
4930503B20Rik	12.6741433761876	14.0116373413684	11.3366494110068	0.809088126876946	-0.305631243549844	0.559689477585902	0.994986100974839	0.101039022616764	0.358426143120329	0.176016874874383	0.228021998460126	0.158603203813837	0.0723750881759505	0.162525363321094	0.26166064396744	0.0797545488360839	0.227799605624498	GeneID:75015,Genbank:XM_011240265.1,MGI:MGI:1922264	RIKEN cDNA 4930503B20 gene		GO:0003674,GO:0005739,GO:0008150	molecular_function|mitochondrion|biological_process
4930503E14Rik	0.815670591494906	0.812071595821215	0.819269587168596	1.00886373982839	0.01273133286971	1	1	0	0	0.0731084582399859	0.0334266147475261	0.0395254229267288	0	0.0368207838929033	0.0724536829255472	0	0.0354811391665628	GeneID:74954,Genbank:XM_006519637.2,MGI:MGI:1922204	RIKEN cDNA 4930503E14 gene		GO:0003674,GO:0005575,GO:0008150	molecular_function|cellular_component|biological_process
4930503L19Rik	511.412641687103	551.554120236374	471.271163137832	0.854442285619885	-0.226945048348161	0.110237202466451	0.593779048350954	9.82032164271746	9.75425907182683	8.75784923420527	10.4315291742052	8.16738632223812	7.43703515370504	8.3190995273566	7.3664164921215	9.49572496498013	6.8974674425581	GeneID:269033,Genbank:XM_006525964.3,MGI:MGI:1922045	RIKEN cDNA 4930503L19 gene		GO:0005576,GO:0008285	extracellular region|negative regulation of cell proliferation
4930504O13Rik	0	0	0					0	0	0	0	0	0	0	0	0	0	GeneID:403200,Genbank:NM_207527.3,MGI:MGI:2685370	RIKEN cDNA 4930504O13 gene		GO:0003674,GO:0005575,GO:0008150	molecular_function|cellular_component|biological_process
4930505A04Rik	20.7411045103651	22.6069777199313	18.8752313007988	0.834929442344587	-0.260273810451062	0.580416881287208	1	1.41676215311525	1.5831353377061	1.2597575306888	0.767980990934512	1.68647501845636	0.828784739453987	1.08766605306993	0.653963025670696	0.978523648368342	1.92150506530789	GeneID:75087,Genbank:NM_001100394.1,MGI:MGI:1922337	RIKEN cDNA 4930505A04 gene		GO:0003674,GO:0005575,GO:0008150	molecular_function|cellular_component|biological_process
4930512M02Rik	0.100881993141127	0.201763986282253	0	0	-Inf	0.999743282324347	1	0.0749031202350027	0	0	0	0	0	0	0	0	0	GeneID:102631730,Genbank:NM_001305143.1,MGI:MGI:1922360	RIKEN cDNA 4930512M02 gene		GO:0003674,GO:0005575,GO:0008150	molecular_function|cellular_component|biological_process
4930513O06Rik	0	0	0					0	0	0	0	0	0	0	0	0	0	GeneID:75125,Genbank:NM_029174.1,MGI:MGI:1922375	RIKEN cDNA 4930513O06 gene		GO:0003674,GO:0005575,GO:0008150	molecular_function|cellular_component|biological_process
4930519F16Rik	0.792215437818445	0.39571421745326	1.18871665818363	3.00397763273198	1.58687407075272	0.641669030451739	1	0	0.0194189201492904	0.0198672824218222	0	0	0	0	0	0.0360080508708564	0.0771362252128068	GeneID:75106,Genbank:XM_011247690.1,MGI:MGI:1922356	RIKEN cDNA 4930519F16 gene
4930519G04Rik	0.295745434735272	0.384431161390713	0.207059708079831	0.538613226177541	-0.892678437817056	0.999517436602308	1	0	0.0322168363391554	0	0	0	0	0	0	0	0.0159965456652338	GeneID:67593,Genbank:XM_006530441.3,MGI:MGI:1914843	RIKEN cDNA 4930519G04 gene		GO:0003674,GO:0005575,GO:0008150	molecular_function|cellular_component|biological_process
4930521O11Rik	0.30705644611757	0	0.614112892235141	Inf	Inf	0.642377309841895	1	0	0	0	0	0	0.0352714922472941	0.0180012721254194	0	0	0	GeneID:74715,Genbank:XM_017316320.1,MGI:MGI:1921965	RIKEN cDNA 4930521O11 gene
4930522H14Rik	0	0	0					0	0	0	0	0	0	0	0	0	0	GeneID:67646,Genbank:NM_026291.3,MGI:MGI:1914896	RIKEN cDNA 4930522H14 gene		GO:0016020,GO:0016021,GO:0003674,GO:0005575,GO:0008150	membrane|integral component of membrane|molecular_function|cellular_component|biological_process
4930522L14Rik	227.007357529715	240.921106776501	213.093608282928	0.884495389939464	-0.177073471393681	0.309427906524096	0.870932857587218	0.79049438764241	0.86967994432038	0.911373533526992	0.793866910283397	0.927025635981583	0.771403609576833	0.70756428461038	0.760410903500678	0.747553924722381	0.744758416728215	GeneID:100041734,Genbank:XM_011249625.2,MGI:MGI:1925270	RIKEN cDNA 4930522L14 gene	zf-C2H2	GO:0005634,GO:0006355,GO:0008150,GO:0003674,GO:0003700,GO:0005575	nucleus|regulation of transcription, DNA-templated|biological_process|molecular_function|DNA binding transcription factor activity|cellular_component
4930523C07Rik	1652.07071725291	1593.27162586208	1710.86980864374	1.0738092493915	0.102737736900435	0.40165151212536	0.9343252223537	14.8977185083923	13.0617739656833	14.0987895154554	14.6803727370733	13.8773906830403	15.5860003892388	15.1682466405509	15.8301870133204	15.4505005691333	12.6663709820261	GeneID:67647,Genbank:XM_011238859.1,MGI:MGI:1914897	RIKEN cDNA 4930523C07 gene		GO:0003674,GO:0005575,GO:0008150	molecular_function|cellular_component|biological_process
4930524B15Rik	3.81295537138667	2.36117496190282	5.26473578087051	2.22971015101217	1.15685618060497	0.315514363901804	0.875529614445377	0.0534812680228374	0.0531214926317024	0.0815220173420411	0.0993958887105672	0.0293827580816721	0	0.164232957735829	0.215445035614066	0.0738764589243158	0.237386544218208	GeneID:67592,Genbank:XM_006514795.1,MGI:MGI:1914842	RIKEN cDNA 4930524B15 gene		GO:0003674,GO:0005575,GO:0008150	molecular_function|cellular_component|biological_process
4930524N10Rik	0	0	0					0	0	0	0	0	0	0	0	0	0	GeneID:75071,Genbank:NM_001256259.1,MGI:MGI:1922321	RIKEN cDNA 4930524N10 gene		GO:0003674,GO:0005575,GO:0008150	molecular_function|cellular_component|biological_process
4930538K18Rik	17.3527278024324	15.9444004989764	18.7610551058884	1.17665478279305	0.234691112045458	0.648728698939589	1	0.198696837484892	0.185025167080856	0.365974590475399	0.0807803521280901	0.163746896527926	0.1245371655991	0.216101239285936	0.312669691496988	0.148671403123712	0.342981655477731	GeneID:75180,Genbank:XM_006503455.2,MGI:MGI:1922430	RIKEN cDNA 4930538K18 gene		GO:0016020,GO:0016021,GO:0046474,GO:0003882,GO:0005737,GO:0006659	membrane|integral component of membrane|glycerophospholipid biosynthetic process|CDP-diacylglycerol-serine O-phosphatidyltransferase activity|cytoplasm|phosphatidylserine biosynthetic process
4930539E08Rik	11.0742638102034	12.3368469826953	9.81168063771155	0.795315095621614	-0.330401540367728	0.626002693463578	1	0.0850535430705871	0.150189114508738	0.182467475991491	0.0966004868560385	0.0726890176565283	0.0379086131629797	0.154777293040989	0.0666227790556304	0.156651847480221	0.046608142311217	GeneID:207819,Genbank:XM_006523956.3,MGI:MGI:1925441	RIKEN cDNA 4930539E08 gene		GO:0042981,GO:0003674,GO:0005575,GO:0008150	regulation of apoptotic process|molecular_function|cellular_component|biological_process
4930544D05Rik	1.58361615145715	1.01843464720035	2.14879765571396	2.10990235025974	1.07717623018554	0.566760195239889	0.99843542498434	0.120141638396737	0.0596667150461696	0.0610443562201863	0	0.0660061518182336	0.180722744930443	0.0614894938937592	0.181492888912509	0.221277197100774	0	GeneID:668433,Genbank:XM_006533966.3,MGI:MGI:2148639	RIKEN cDNA 4930544D05 gene		GO:0003674,GO:0005575,GO:0008150	molecular_function|cellular_component|biological_process
4930544G11Rik	0	0	0					0	0	0	0	0	0	0	0	0	0	GeneID:67653,Genbank:NM_001161773.1,MGI:MGI:1914903	RIKEN cDNA 4930544G11 gene		GO:0043231,GO:0030334,GO:0004871,GO:0051017,GO:0030950,GO:0005525,GO:0031410,GO:0005575,GO:0005737,GO:0005886,GO:0005938,GO:0007015,GO:0032153,GO:0007163,GO:0032154,GO:0007266,GO:0032956,GO:0008150,GO:0043005,GO:0008360,GO:0000910,GO:0043149,GO:0016477,GO:0003674,GO:0043197,GO:0019901,GO:0003924	intracellular membrane-bounded organelle|regulation of cell migration|signal transducer activity|actin filament bundle assembly|establishment or maintenance of actin cytoskeleton polarity|GTP binding|cytoplasmic vesicle|cellular_component|cytoplasm|plasma membrane|cell cortex|actin filament organization|cell division site|establishment or maintenance of cell polarity|cleavage furrow|Rho protein s…	mmu04014,mmu04015,mmu04310,mmu04350,mmu04072,mmu04071,mmu04024,mmu04022,mmu04150,mmu04144,mmu04510,mmu04520,mmu04530,mmu04810,mmu04611,mmu04621,mmu04625,mmu04660,mmu04670,mmu04062,mmu04921,mmu04270,mmu04972,mmu04722,mmu04360,mmu05200,mmu05206,mmu05205,mmu05203,mmu05210,mmu05418,mmu05133,mmu05152,mmu05100	Ras signaling pathway|Rap1 signaling pathway|Wnt signaling pathway|TGF-beta signaling pathway|Phospholipase D signaling pathway|Sphingolipid signaling pathway|cAMP signaling pathway|cGMP - PKG signaling pathway|mTOR signaling pathway|Endocytosis|Focal adhesion|Adherens junction|Tight junction|Regulation of actin cytoskeleton|Platelet activation|NOD-like receptor signaling pathway|C-type lectin re…
4930548H24Rik	1.97351534105756	2.38027177307662	1.5667589090385	0.658226899449128	-0.603343109280645	0.758153982726186	1	0.153060615700958	0	0.116655893071092	0.142232939556397	0.0420459649634018	0.0383735050553077	0.0783377014007388	0.0385370324740647	0.105715297213352	0.0377437766326856	GeneID:67656,Genbank:NM_026296.3,MGI:MGI:1914906	RIKEN cDNA 4930548H24 gene		GO:0003674,GO:0005575,GO:0008150	molecular_function|cellular_component|biological_process
4930549C01Rik	0.288300200747476	0.192215580695356	0.384384820799597	1.99975891345047	0.999826082332769	1	1	0	0.0408719246246934	0	0	0	0.0412652537407115	0	0	0.0378939284409577	0	GeneID:67663,Genbank:XM_011250327.2,MGI:MGI:1914913	RIKEN cDNA 4930549C01 gene		GO:0003674,GO:0005575,GO:0008150	molecular_function|cellular_component|biological_process
4930550C14Rik	73.2616243889892	69.4636440954851	77.0596046824932	1.10935159947219	0.149716687791791	0.576495724666292	1	0.639243612307579	0.800580730572825	0.828479834198361	0.430451316480697	0.539528058389386	0.613181787091787	0.701756412666713	0.699766864699147	0.597211912602743	0.904678750632744	GeneID:75311,Genbank:XM_006510654.3,MGI:MGI:1922561	RIKEN cDNA 4930550C14 gene		GO:0003674,GO:0005575,GO:0008150	molecular_function|cellular_component|biological_process
4930550L24Rik	0.487635707045025	0.772077012795794	0.203194401294255	0.263178928949667	-1.92588410853731	0.712690715998383	1	0.0347356072845528	0.0690038727442343	0	0.0322783722561988	0	0	0	0.0349824079774112	0	0	GeneID:75352,Genbank:NM_023774.3,MGI:MGI:1922602	RIKEN cDNA 4930550L24 gene		GO:0003674,GO:0008150	molecular_function|biological_process
4930555G01Rik	0.101749318378952	0.203498636757904	0	0	-Inf	0.999743282847501	1	0	0	0.0268713413095154	0	0	0	0	0	0	0	GeneID:108978,Genbank:NM_175393.4,MGI:MGI:1922055	RIKEN cDNA 4930555G01 gene		GO:0003674,GO:0005575,GO:0008150	molecular_function|cellular_component|biological_process
4930557A04Rik	0	0	0					0	0	0	0	0	0	0	0	0	0	GeneID:385317,Genbank:NM_029229.1,MGI:MGI:1922521	RIKEN cDNA 4930557A04 gene		GO:0006342,GO:0000790,GO:0003677,GO:0006325	chromatin silencing|nuclear chromatin|DNA binding|chromatin organization
4930558K02Rik	0.812133907893567	0.82795371698064	0.796314098806494	0.96178576468075	-0.0562125217372425	1	1	0.0140047126574293	0	0.0284633597353934	0	0.0153884565280263	0	0.0143354577967241	0.0141042178354682	0.0128969589743911	0.0138138931148608	GeneID:75368,Genbank:NM_001204904.1,MGI:MGI:1922618	RIKEN cDNA 4930558K02 gene		GO:0003674,GO:0005575,GO:0008150	molecular_function|cellular_component|biological_process
4930562C15Rik	401.987379584403	449.201244350186	354.773514818619	0.789787471163029	-0.340463613179674	0.318592085483251	0.878570649284181	3.98516137806103	6.86368205650053	7.15195677475703	4.59345021269477	6.28767654204513	2.26721439376949	3.92238245259138	3.16447180204927	5.15203191860213	7.78613057298071	GeneID:78809,Genbank:NM_030192.1,MGI:MGI:1926059	RIKEN cDNA 4930562C15 gene		GO:0003674,GO:0005575,GO:0008150	molecular_function|cellular_component|biological_process
4930563D23Rik	0	0	0					0	0	0	0	0	0	0	0	0	0	GeneID:75328,Genbank:NM_029252.2,MGI:MGI:1922578	RIKEN cDNA 4930563D23 gene		GO:0003674,GO:0005575,GO:0008150	molecular_function|cellular_component|biological_process
4930563E22Rik	13.0622206104689	15.4069032410473	10.7175379798904	0.695632198905269	-0.523603382303469	0.366842101706599	0.91371687596857	0.164818516907084	0.311048546804224	0.267983434007362	0.245054518257746	0.289765611845575	0.181813736448284	0.185582085554995	0.182588529654511	0.212494235610055	0.113800961299093	GeneID:75304,Genbank:NM_001163728.1,MGI:MGI:1922554	RIKEN cDNA 4930563E22 gene		GO:0003674,GO:0005575,GO:0008150	molecular_function|cellular_component|biological_process
4930563M21Rik	0.0929409325614141	0.185881865122828	0	0	-Inf	0.999743277534302	1	0	0	0	0.00871549316158443	0	0	0	0	0	0	GeneID:75258,Genbank:XM_017313674.1,MGI:MGI:1922508	RIKEN cDNA 4930563M21 gene		GO:0003674,GO:0005575,GO:0008150	molecular_function|cellular_component|biological_process
4930564C03Rik	0	0	0					0	0	0	0	0	0	0	0	0	0	GeneID:75341,Genbank:NM_029257.1,MGI:MGI:1922591	RIKEN cDNA 4930564C03 gene		GO:0003674,GO:0005575,GO:0008150	molecular_function|cellular_component|biological_process
4930564D02Rik	0.102910538250127	0	0.205821076500255	Inf	Inf	1	1	0	0	0	0	0	0	0.0537959094797181	0	0	0	GeneID:75269,Genbank:XM_017319782.1,MGI:MGI:1922519	RIKEN cDNA 4930564D02 gene		GO:0003674,GO:0005575,GO:0008150	molecular_function|cellular_component|biological_process
4930567H17Rik	0	0	0					0	0	0	0	0	0	0	0	0	0	GeneID:619303,Genbank:NM_001033807.2,MGI:MGI:3588249	RIKEN cDNA 4930567H17 gene		GO:0003674,GO:0005575,GO:0008150	molecular_function|cellular_component|biological_process
4930568D16Rik	0	0	0					0	0	0	0	0	0	0	0	0	0	GeneID:75859,Genbank:NM_029463.1,MGI:MGI:1923109	RIKEN cDNA 4930568D16 gene		GO:0016020,GO:0016021,GO:0016740,GO:0016757,GO:0016758,GO:0030259,GO:0031982,GO:0046872,GO:0047276,GO:0005794,GO:0005975,GO:0009247	membrane|integral component of membrane|transferase activity|transferase activity, transferring glycosyl groups|transferase activity, transferring hexosyl groups|lipid glycosylation|vesicle|metal ion binding|N-acetyllactosaminide 3-alpha-galactosyltransferase activity|Golgi apparatus|carbohydrate metabolic process|glycolipid biosynthetic process
4930571K23Rik	0	0	0					0	0	0	0	0	0	0	0	0	0	GeneID:75861,Genbank:NM_001145759.1,MGI:MGI:1923111	RIKEN cDNA 4930571K23 gene		GO:0003674,GO:0005575,GO:0008150	molecular_function|cellular_component|biological_process
4930578C19Rik	112.389989186187	129.223829009473	95.5561493629006	0.73946229650799	-0.435451505409743	0.0496839104536498	0.395825977662106	0.986006765185673	0.878059242466483	1.45115282177726	1.21640824762744	0.980690716110104	0.767171428121602	0.678662530519196	0.736198894657872	1.15850186333909	0.687507826727439	GeneID:75905,Genbank:XM_006527709.2,MGI:MGI:1923155	RIKEN cDNA 4930578C19 gene		GO:0009966,GO:0003674,GO:0005575,GO:0005576	regulation of signal transduction|molecular_function|cellular_component|extracellular region
4930578I06Rik	0	0	0					0	0	0	0	0	0	0	0	0	0	GeneID:67750,Genbank:XM_006519472.3,MGI:MGI:1915000	RIKEN cDNA 4930578I06 gene		GO:0003674,GO:0005575,GO:0008150	molecular_function|cellular_component|biological_process
4930579F01Rik	0.0961077903476782	0.192215580695356	0	0	-Inf	0.999743279444582	1	0	0.0207884415396582	0	0	0	0	0	0	0	0	GeneID:67741,Genbank:XM_006501945.3,MGI:MGI:1914991	RIKEN cDNA 4930579F01 gene		GO:0003674,GO:0005575,GO:0008150	molecular_function|cellular_component|biological_process
4930579G24Rik	58.0815927264206	67.8569634875464	48.3062219652948	0.711883047554291	-0.490287848881654	0.080726818338978	0.511437680703352	1.44133374714136	2.00979909153232	2.08437038858226	2.03481547906235	1.88831203257463	0.917282602314465	1.30513791760084	1.3957448055962	1.58258125307176	1.42169502601614	GeneID:75939,Genbank:NM_029482.1,MGI:MGI:1923189	RIKEN cDNA 4930579G24 gene		GO:0008150,GO:0003674,GO:0005575,GO:0005737	biological_process|molecular_function|cellular_component|cytoplasm
4930583I09Rik	0	0	0					0	0	0	0	0	0	0	0	0	0	GeneID:78057,Genbank:XM_128729.5,MGI:MGI:1925307	RIKEN cDNA 4930583I09 gene		GO:0003674,GO:0005575,GO:0008150	molecular_function|cellular_component|biological_process
4930590J08Rik	9.33282290115481	7.75621370863747	10.9094320936722	1.40654093652979	0.492151542036955	0.437464448993148	0.948718705374814	0.0826226247245885	0.0638297424073263	0.0559744315441991	0.0341234708720542	0.12104826900358	0.0644440050432866	0.103368098426984	0.101700705908775	0.126812146203306	0.099607273336124	GeneID:381798,Genbank:XM_006506332.3,MGI:MGI:2685917	RIKEN cDNA 4930590J08 gene		GO:0016020,GO:0016021,GO:0003674,GO:0005737,GO:0008150	membrane|integral component of membrane|molecular_function|cytoplasm|biological_process
4930591A17Rik	0.10959622859129	0.21919245718258	0	0	-Inf	0.99974328758046	1	0	0	0	0	0.0816320979629584	0	0	0	0	0	GeneID:68175,Genbank:NM_026596.2,MGI:MGI:1915425	RIKEN cDNA 4930591A17 gene		GO:0003674,GO:0005575,GO:0008150	molecular_function|cellular_component|biological_process
4930595M18Rik	0	0	0					0	0	0	0	0	0	0	0	0	0	GeneID:245492,Genbank:NM_173435.3,MGI:MGI:3045300	RIKEN cDNA 4930595M18 gene		GO:0003674,GO:0005575,GO:0008150	molecular_function|cellular_component|biological_process
4930596D02Rik	0	0	0					0	0	0	0	0	0	0	0	0	0	GeneID:239036,Genbank:NM_001033766.3,MGI:MGI:3588288	RIKEN cDNA 4930596D02 gene		GO:0003674,GO:0005575,GO:0008150	molecular_function|cellular_component|biological_process
4931406B18Rik	0.517412291039582	0.21919245718258	0.815632124896585	3.72107751963924	1.89572044583433	0.705331595762761	1	0	0	0	0	0.0124739276513044	0.0341532172851918	0	0.011432920029208	0	0	GeneID:74054,Genbank:NM_028737.3,MGI:MGI:1921304	RIKEN cDNA 4931406B18 gene		GO:0003674,GO:0005575,GO:0008150	molecular_function|cellular_component|biological_process
4931406C07Rik	1259.34580693052	1210.66847078213	1308.02314307892	1.08041398173515	0.111584215127457	0.643534257018401	1	18.296567077809	24.0718950897125	24.2290073736602	19.9685269203224	22.0246706110772	17.7582229823405	27.0707798089486	20.0249722582125	17.5226500081346	32.3830632913667	GeneID:70984,Genbank:NM_001199484.1,MGI:MGI:1918234	RIKEN cDNA 4931406C07 gene		GO:0016604,GO:0016787,GO:0016788,GO:0046872,GO:0005634,GO:0005654,GO:0008270	nuclear body|hydrolase activity|hydrolase activity, acting on ester bonds|metal ion binding|nucleus|nucleoplasm|zinc ion binding
4931406P16Rik	2017.72313141938	2073.34284723209	1962.10341560666	0.946347787210434	-0.0795576167406727	0.619126888643696	1	18.4180467459121	13.7206096266107	16.6215253534098	17.8307492344194	16.8707535027634	17.7703265309326	13.4500205695845	14.032863795568	19.8274705923974	12.8894581337062	GeneID:233103,Genbank:XM_006539893.3,MGI:MGI:1924311	RIKEN cDNA 4931406P16 gene		GO:0003674,GO:0005575,GO:0008150	molecular_function|cellular_component|biological_process
4931408C20Rik	0	0	0					0	0	0	0	0	0	0	0	0	0	GeneID:210940,Genbank:NM_001033764.3,MGI:MGI:3588222	RIKEN cDNA 4931408C20 gene		GO:0003674,GO:0005575,GO:0008150	molecular_function|cellular_component|biological_process
4931409K22Rik	0.898696939072633	1.41396056391886	0.383433314226409	0.271176809318999	-1.88269428850395	0.545568186747844	0.990971308600179	0.0204510766484333	0.040626999233684	0.0207825167805803	0.019004345013762	0.0449435146088198	0	0	0.0205963840226556	0.0188334243599816	0	GeneID:231045,Genbank:NM_177676.6,MGI:MGI:3045319	RIKEN cDNA 4931409K22 gene		GO:0005575,GO:0008150,GO:0000166,GO:0003674,GO:0005524	cellular_component|biological_process|nucleotide binding|molecular_function|ATP binding
4931414P19Rik	123.536058125071	120.701227183477	126.370889066666	1.04697269460708	0.0662238167972354	0.742174778684608	1	1.02398440334364	0.904085269447899	0.949735344169843	0.959098578764185	1.08944042630428	1.0350337770008	0.890110529035378	0.875752485702108	1.05524918422418	1.21043544537598	GeneID:74359,Genbank:XM_006519619.3,MGI:MGI:1921609	RIKEN cDNA 4931414P19 gene		GO:0005575,GO:0005576,GO:0008150	cellular_component|extracellular region|biological_process
4931417E11Rik	0	0	0					0	0	0	0	0	0	0	0	0	0	GeneID:66740,Genbank:NM_025737.3,MGI:MGI:1913990	RIKEN cDNA 4931417E11 gene		GO:0003674,GO:0005575,GO:0008150	molecular_function|cellular_component|biological_process
4931423N10Rik	5.51630585849546	3.58503119707147	7.44758051991945	2.07741024011261	1.0547861429682	0.247241872242406	0.806306205131521	0.0321485867832305	0.0239492393186495	0.0571718043316228	0.0224057703209058	0.00883126170190968	0.0886589503757971	0.0329078304088473	0.089036767551574	0.037007096733258	0.0475658250705113	GeneID:70981,Genbank:XM_017319257.1,MGI:MGI:1918231	RIKEN cDNA 4931423N10 gene		GO:0003674,GO:0005575,GO:0008150	molecular_function|cellular_component|biological_process
4931428F04Rik	128.872368363372	122.816401211045	134.928335515699	1.0986182153623	0.1356901174087	0.522107939185746	0.9823560138187	0.770865357317692	1.16114056295712	1.22238340244946	0.999718174172597	1.07973203107692	1.12134454021688	1.09255936916348	1.21143546980292	1.02973193940923	1.18649898141291	GeneID:74356,Genbank:NM_001166394.1,MGI:MGI:1921606	RIKEN cDNA 4931428F04 gene		GO:0003674,GO:0005575,GO:0008150	molecular_function|cellular_component|biological_process
4931429L15Rik	0	0	0					0	0	0	0	0	0	0	0	0	0	GeneID:74361,Genbank:XM_011242616.1,MGI:MGI:1921611	RIKEN cDNA 4931429L15 gene		GO:0003674,GO:0005575,GO:0008150	molecular_function|cellular_component|biological_process
4931431F19Rik	0	0	0					0	0	0	0	0	0	0	0	0	0	GeneID:70980,Genbank:NM_027634.1,MGI:MGI:1918230	RIKEN cDNA 4931431F19 gene		GO:0003674,GO:0005739,GO:0008150	molecular_function|mitochondrion|biological_process
4931440F15Rik	1.60839862476798	1.39807844275943	1.81871880677652	1.30087035973951	0.379477195199409	0.910905246297471	1	0	0.0331319755509885	0.0169484788650426	0.0309967020077853	0.036652163715806	0.0669016392350936	0.0341441355830343	0.0167966845878101	0.0153589624438457	0.0164509374632994	GeneID:216622,Genbank:NM_176829.2,MGI:MGI:2441689	RIKEN cDNA 4931440F15 gene		GO:0008150,GO:0003674,GO:0005575,GO:0005737	biological_process|molecular_function|cellular_component|cytoplasm
4932411N23Rik	0	0	0					0	0	0	0	0	0	0	0	0	0	GeneID:237029,Genbank:NM_177705.3,MGI:MGI:3045322	RIKEN cDNA 4932411N23 gene	MYB	GO:0006357,GO:0006361,GO:0006363,GO:0030154,GO:0043565,GO:0044212,GO:0000981,GO:0001135,GO:0005634	regulation of transcription by RNA polymerase II|transcription initiation from RNA polymerase I promoter|termination of RNA polymerase I transcription|cell differentiation|sequence-specific DNA binding|transcription regulatory region DNA binding|RNA polymerase II transcription factor activity, sequence-specific DNA binding|transcription factor activity, RNA polymerase II transcription factor recr…
4932414N04Rik	0	0	0					0	0	0	0	0	0	0	0	0	0	GeneID:75721,Genbank:XM_006500335.2,MGI:MGI:1922971	RIKEN cDNA 4932414N04 gene		GO:0003674,GO:0005575,GO:0008150	molecular_function|cellular_component|biological_process
4932429P05Rik	0	0	0					0	0	0	0	0	0	0	0	0	0	GeneID:245509,Genbank:NM_001085511.1,MGI:MGI:3588287	RIKEN cDNA 4932429P05 gene		GO:0003674,GO:0005575,GO:0008150	molecular_function|cellular_component|biological_process	mmu04922	Glucagon signaling pathway
4932438A13Rik	1347.26170688631	1401.18514845153	1293.33826532109	0.92303166840612	-0.115547948567019	0.364043005264557	0.911303711426228	4.89835843085384	4.68098382638934	4.7341738070928	4.65536545045619	4.79625795731606	4.41457342781806	4.32292620628954	4.37218894020838	4.51090495534529	3.96918455343258	GeneID:229227,Genbank:XM_006535446.3,MGI:MGI:2444631	RIKEN cDNA 4932438A13 gene		GO:0006629,GO:0007283,GO:0016020,GO:0016021,GO:0019915,GO:0045444,GO:0051647,GO:0060612,GO:0001558,GO:0003674,GO:0005634	lipid metabolic process|spermatogenesis|membrane|integral component of membrane|lipid storage|fat cell differentiation|nucleus localization|adipose tissue development|regulation of cell growth|molecular_function|nucleus
4932438H23Rik	9.24014045514121	8.76577495557287	9.71450595470955	1.10823127492379	0.148258986412213	0.886615373940524	1	0.0458090391370109	0.0985852309424756	0.0775857379811932	0.0567579431619067	0.0587244328886215	0.0918775028757116	0.0547060472100098	0.14609264002647	0.0281237377187645	0.0451848735359416	GeneID:74387,Genbank:XM_017317151.1,MGI:MGI:1921637	RIKEN cDNA 4932438H23 gene		GO:0003674,GO:0005575,GO:0008150	molecular_function|cellular_component|biological_process
4932443I19Rik	87.4216498464562	91.2226052281466	83.6206944647657	0.91666637074913	-0.125531347813493	0.736080553299413	1	1.02833097271783	1.95770874367587	1.79391084112598	1.41745213610178	1.67607146523758	0.739057326961311	1.26314011185146	1.24276486645176	0.946991394371957	2.82318947443775	GeneID:403185,Genbank:XM_006508821.3,MGI:MGI:2685952	RIKEN cDNA 4932443I19 gene		GO:0003674,GO:0005575,GO:0008150	molecular_function|cellular_component|biological_process
4933402D24Rik	0	0	0					0	0	0	0	0	0	0	0	0	0	GeneID:74426,Genbank:NM_001256158.1,MGI:MGI:1921676	RIKEN cDNA 4933402D24 gene		GO:0003674,GO:0005575,GO:0008150	molecular_function|cellular_component|biological_process
4933402E13Rik	0.205279172418867	0.203498636757904	0.207059708079831	1.0174992392021	0.0250277157693875	1	1	0	0	0.0261003385720364	0	0	0	0	0	0	0.025334134174432	GeneID:74437,Genbank:XM_006528321.2,MGI:MGI:1921687	RIKEN cDNA 4933402E13 gene		GO:0003674,GO:0005575,GO:0008150	molecular_function|cellular_component|biological_process
4933402J07Rik	0	0	0					0	0	0	0	0	0	0	0	0	0	GeneID:330820,Genbank:NM_177901.3,MGI:MGI:3607717	RIKEN cDNA 4933402J07 gene		GO:0003674,GO:0008150	molecular_function|biological_process
4933402N03Rik	0	0	0					0	0	0	0	0	0	0	0	0	0	GeneID:233918,Genbank:NM_173409.4,MGI:MGI:1914681	RIKEN cDNA 4933402N03 gene		GO:0008150,GO:0000151,GO:0003674,GO:0005634	biological_process|ubiquitin ligase complex|molecular_function|nucleus
4933402N22Rik	0	0	0					0	0	0	0	0	0	0	0	0	0	GeneID:545732,Genbank:NM_001177510.1,MGI:MGI:3703021	RIKEN cDNA 4933402N22 gene		GO:0003674,GO:0005575,GO:0008150	molecular_function|cellular_component|biological_process
4933402P03Rik	0	0	0					0	0	0	0	0	0	0	0	0	0	GeneID:108803,Genbank:XM_006531970.2,MGI:MGI:1918293	RIKEN cDNA 4933402P03 gene		GO:0016020,GO:0016021,GO:0003674,GO:0005575,GO:0008150	membrane|integral component of membrane|molecular_function|cellular_component|biological_process
4933403O08Rik	6.79716789155053	7.69158862289792	5.90274716020315	0.767428869327544	-0.381895057269722	0.606652508808081	1	0.0792899922332773	0.0131260997040097	0.04028750227794	0.0921011638191153	0.0290414288493584	0.0397572543905548	0.0405812802149762	0.0865078036575961	0.00608485515986822	0.0195524089744103	GeneID:71030,Genbank:XM_011247708.1,MGI:MGI:1918280	RIKEN cDNA 4933403O08 gene		GO:0005938,GO:0007165,GO:0007265,GO:0008150,GO:0019887,GO:0003674,GO:0005575,GO:0005886	cell cortex|signal transduction|Ras protein signal transduction|biological_process|protein kinase regulator activity|molecular_function|cellular_component|plasma membrane
4933405L10Rik	0.782391849844623	0.591144488162985	0.97363921152626	1.64704100439454	0.719876472550773	0.881185307540903	1	0.0449049133645699	0	0.0456326643126228	0.0417282904496255	0	0.0450320655542139	0.0459654193663052	0.0452239682076401	0.0827059918439982	0	GeneID:71046,Genbank:XM_006531369.2,MGI:MGI:1918296	RIKEN cDNA 4933405L10 gene		GO:0003674,GO:0005575,GO:0008150	molecular_function|cellular_component|biological_process
4933405O20Rik	0	0	0					0	0	0	0	0	0	0	0	0	0	GeneID:243996,Genbank:NM_172901.2,MGI:MGI:2142174	RIKEN cDNA 4933405O20 gene		GO:0005739,GO:0006099,GO:0016616,GO:0046872,GO:0055114,GO:0000166,GO:0004449,GO:0005524	mitochondrion|tricarboxylic acid cycle|oxidoreductase activity, acting on the CH-OH group of donors, NAD or NADP as acceptor|metal ion binding|oxidation-reduction process|nucleotide binding|isocitrate dehydrogenase (NAD+) activity|ATP binding	mmu00020	Citrate cycle (TCA cycle)
4933406M09Rik	0.100881993141127	0.201763986282253	0	0	-Inf	0.999743282324347	1	0.0236895334712872	0	0	0	0	0	0	0	0	0	GeneID:240755,Genbank:NM_173771.4,MGI:MGI:3045320	RIKEN cDNA 4933406M09 gene
4933408B17Rik	55.7210478806564	52.4296954310882	59.0124003302246	1.12555298757721	0.17063397604169	0.557753624310543	0.994985677888936	0.636538270658445	0.495267353199437	0.549826172529943	0.492924044946032	0.617831431153496	0.553228593185167	0.510397444651851	0.641060952094311	0.51780024891801	0.858082432270657	GeneID:271508,Genbank:XM_011246940.2,MGI:MGI:3045347	RIKEN cDNA 4933408B17 gene		GO:0003674,GO:0005575,GO:0008150	molecular_function|cellular_component|biological_process
4933409G03Rik	0.0901194564660767	0	0.180238912932153	Inf	Inf	1	1	0	0	0	0	0	0	0	0	0.0166783559008792	0	GeneID:227998,Genbank:XM_006499181.3,MGI:MGI:3045336	RIKEN cDNA 4933409G03 gene		GO:0003674,GO:0005575,GO:0008150	molecular_function|cellular_component|biological_process
4933411K16Rik	6.91177934373892	6.5412747069122	7.28228398056565	1.11328209054887	0.154819198314342	0.824247137122652	1	0.467703423137618	0.0774261869763999	0.277248564331938	0.108654392262836	0.342610089951602	0.234513883143144	0.279270270982149	0.31401767503492	0.430708719838552	0.153776928636238	GeneID:66765,Genbank:NM_025752.2,MGI:MGI:1914015	RIKEN cDNA 4933411K16 gene		GO:0003674,GO:0005575,GO:0008150	molecular_function|cellular_component|biological_process
4933412E24Rik	0	0	0					0	0	0	0	0	0	0	0	0	0	GeneID:71088,Genbank:NM_027668.1,MGI:MGI:1918338	RIKEN cDNA 4933412E24 gene		GO:0003674,GO:0005575,GO:0008150	molecular_function|cellular_component|biological_process
4933413G19Rik	2.07397084571078	2.55531349380858	1.59262819761299	0.62326137339777	-0.682090790343714	0.687533311178515	1	0.100008012181899	0.149002868068594	0.254071977125226	0.139400003260287	0	0	0.102369871702248	0.100718581209689	0.0920975147273826	0.0986453649356087	GeneID:71149,Genbank:NM_027697.1,MGI:MGI:1918399	RIKEN cDNA 4933413G19 gene		GO:0003674,GO:0005575,GO:0008150	molecular_function|cellular_component|biological_process
4933415F23Rik	0.295398628884944	0.203498636757904	0.387298621011984	1.90320007633634	0.928427234741418	1	1	0	0	0.031156271647473	0	0	0	0	0	0.0282342745879567	0.0302416447247851	GeneID:66755,Genbank:NM_025746.2,MGI:MGI:1914005	RIKEN cDNA 4933415F23 gene		GO:0045087,GO:0004865,GO:0005575,GO:0035304	innate immune response|protein serine/threonine phosphatase inhibitor activity|cellular_component|regulation of protein dephosphorylation
4933416C03Rik	0	0	0					0	0	0	0	0	0	0	0	0	0	GeneID:619332,Genbank:NM_001161855.1,MGI:MGI:3588269	RIKEN cDNA 4933416C03 gene		GO:0008134,GO:0035035,GO:0044212,GO:0051123,GO:0003713,GO:0005669,GO:0006357	transcription factor binding|histone acetyltransferase binding|transcription regulatory region DNA binding|RNA polymerase II transcriptional preinitiation complex assembly|transcription coactivator activity|transcription factor TFIID complex|regulation of transcription by RNA polymerase II	mmu03022	Basal transcription factors
4933416I08Rik	0	0	0					0	0	0	0	0	0	0	0	0	0	GeneID:71159,Genbank:NM_027700.1,MGI:MGI:1918409	RIKEN cDNA 4933416I08 gene
4933417A18Rik	0	0	0					0	0	0	0	0	0	0	0	0	0	GeneID:66761,Genbank:XM_017315571.1,MGI:MGI:1914011	RIKEN cDNA 4933417A18 gene		GO:0003674,GO:0005575,GO:0008150	molecular_function|cellular_component|biological_process
4933421I07Rik	0.101749318378952	0.203498636757904	0	0	-Inf	0.999743282847501	1	0	0	0.0390494861394436	0	0	0	0	0	0	0	GeneID:71162,Genbank:NM_027702.2,MGI:MGI:1918412	RIKEN cDNA 4933421I07 gene		GO:0003674,GO:0005575,GO:0008150	molecular_function|cellular_component|biological_process
4933425L06Rik	0.189048722909092	0.378097445818185	0	0	-Inf	0.819597138091233	1	0	0.0251446657287752	0	0.0235241544676609	0	0	0	0	0	0	GeneID:66763,Genbank:NM_025751.3,MGI:MGI:1914013	RIKEN cDNA 4933425L06 gene		GO:0003674,GO:0005575,GO:0008150	molecular_function|cellular_component|biological_process	mmu00230,mmu00240,mmu00760	Purine metabolism|Pyrimidine metabolism|Nicotinate and nicotinamide metabolism
4933427D14Rik	370.588803601251	357.610914625875	383.566692576626	1.07258105636375	0.101086678209908	0.497139202069616	0.975147494159464	3.59457601006239	4.66897785906653	3.72026835227333	3.96723882075823	3.94974020678584	3.88204316383906	4.05307556854262	3.99883572558964	4.85842838376119	4.18926104797639	GeneID:74477,Genbank:XM_006534367.2,MGI:MGI:1921727	RIKEN cDNA 4933427D14 gene		GO:0005829,GO:0005856,GO:0007099,GO:0034451,GO:0071539,GO:0003674,GO:0005737,GO:0005813	cytosol|cytoskeleton|centriole replication|centriolar satellite|protein localization to centrosome|molecular_function|cytoplasm|centrosome
4933427G17Rik	7.91185179029775	7.48264209391085	8.34106148668465	1.11472142887502	0.156683222797309	0.878719329717309	1	0.151573559059867	0.094096190105774	0.211791296962402	0.211276618404211	0.0416374684266304	0.0950017205307497	0.116364920089023	0.0572439403266728	0.209376445695285	0.299016623205232	GeneID:74466,Genbank:XM_006508266.2,MGI:MGI:1921716	RIKEN cDNA 4933427G17 gene		GO:0003674,GO:0005575,GO:0008150	molecular_function|cellular_component|biological_process
4933428G20Rik	1.58630105712925	2.0177724832269	1.1548296310316	0.572328962076415	-0.805083480160541	0.732424576036937	1	0.0766377188088659	0.152244333970437	0.0778797470935429	0	0.0842099536881044	0.0768547252125251	0.0392238245259138	0	0.105863669560318	0	GeneID:100141474,Genbank:NM_001289118.1,MGI:MGI:1918475	RIKEN cDNA 4933428G20 gene		GO:0003674,GO:0005575,GO:0008150	molecular_function|cellular_component|biological_process
4933430I17Rik	14.5222265136283	15.3401856521225	13.7042673751341	0.893357335166147	-0.162690738627658	0.813315081155136	1	0.0822231209927977	0.0816699954479267	0.217244739483193	0.106969193888635	0.144555559711548	0.0989471315414982	0.100997952024262	0.107649524081671	0.13629489154355	0.113543919525341	GeneID:214106,Genbank:XM_006537739.3,MGI:MGI:3045314	RIKEN cDNA 4933430I17 gene		GO:0003674,GO:0005575,GO:0008150	molecular_function|cellular_component|biological_process
4933434E20Rik	1118.59380658786	1151.86124765137	1085.32636552435	0.942237068689753	-0.0858380044831989	0.510267473186697	0.978369387557212	21.0743578721361	24.3990091902039	20.6517454355838	22.3786228397754	23.1778084925972	19.9738836301143	21.8089034936854	21.2046755338331	22.4614521352599	18.1056043540289	GeneID:99650,Genbank:NM_001287087.1,MGI:MGI:1914027	RIKEN cDNA 4933434E20 gene		GO:0003674,GO:0005575,GO:0008150	molecular_function|cellular_component|biological_process
4933436I01Rik	0	0	0					0	0	0	0	0	0	0	0	0	0	GeneID:66780,Genbank:NM_025763.1,MGI:MGI:1914030	RIKEN cDNA 4933436I01 gene		GO:0003674,GO:0005575,GO:0008150	molecular_function|cellular_component|biological_process
4933440N22Rik	22.6188336180844	24.722525733082	20.5151415030868	0.829815760921017	-0.269137035910322	0.516889295793235	0.981437120625377	0.76619796049556	0.761043647946232	0.64884611557705	0.522130601547418	0.477078140340114	0.512245011355698	0.522862020106896	0.617313511773512	0.376316131271476	0.554222695793513	GeneID:74471,Genbank:XM_017321877.1,MGI:MGI:1921721	RIKEN cDNA 4933440N22 gene		GO:0003674,GO:0005575,GO:0008150	molecular_function|cellular_component|biological_process
5031410I06Rik	0.196989783488805	0.39397956697761	0	0	-Inf	0.814835674984557	1	0.0185288003567414	0.0184041547258121	0	0	0	0	0	0	0	0	GeneID:381622,Genbank:NM_207657.3,MGI:MGI:3036277	RIKEN cDNA 5031410I06 gene		GO:0003674,GO:0005575,GO:0008150	molecular_function|cellular_component|biological_process
5031414D18Rik	163.943714585489	205.944444328999	121.942984841978	0.59211592349232	-0.756048442892568	7.96287422673791e-05	0.00376209799384176	4.29730125797353	4.76162925436132	3.10538340981598	3.17689633173392	4.44907782601895	2.52822207283595	2.75657465647752	2.13506482434223	2.62067198780395	1.50711071716943	GeneID:271221,Genbank:XM_006519070.2,MGI:MGI:2685590	RIKEN cDNA 5031414D18 gene		GO:0003674,GO:0005575,GO:0008150	molecular_function|cellular_component|biological_process
5031439G07Rik	814.922698542283	887.047910696446	742.797486388121	0.837381473346722	-0.256043095374328	0.0550793694300293	0.416489326161561	10.2437459600245	11.0586659619176	8.63436752914327	9.80143806707387	8.66846251709399	6.91016687963868	8.3640986311444	8.14175224138818	9.7432654938637	6.77536044084165	GeneID:223739,Genbank:NM_001033273.2,MGI:MGI:2444899	RIKEN cDNA 5031439G07 gene		GO:0003674,GO:0005575,GO:0008150	molecular_function|cellular_component|biological_process
5330417C22Rik	2862.41391429987	2272.54192017779	3452.28590842195	1.51912969251272	0.603245042162439	0.140182398425369	0.66243192982788	13.5980755889484	17.3066472469617	30.1712939746035	16.2543392336597	19.5089554236145	23.8023394151872	26.2320370975951	23.7243658552962	19.2875974939571	50.5134455789161	GeneID:229722,Genbank:XM_006501412.2,MGI:MGI:1923930	RIKEN cDNA 5330417C22 gene		GO:0005770,GO:0005794,GO:0005802,GO:0005886,GO:0005887,GO:0006914,GO:0009267,GO:0016020,GO:0016021,GO:0044090,GO:2000786,GO:0000045,GO:0005764,GO:0005768	late endosome|Golgi apparatus|trans-Golgi network|plasma membrane|integral component of plasma membrane|autophagy|cellular response to starvation|membrane|integral component of membrane|positive regulation of vacuole organization|positive regulation of autophagosome assembly|autophagosome assembly|lysosome|endosome
5430401F13Rik	0	0	0					0	0	0	0	0	0	0	0	0	0	GeneID:71392,Genbank:NM_001244628.1,MGI:MGI:1918642	RIKEN cDNA 5430401F13 gene		GO:0008150,GO:0003674,GO:0004252,GO:0005575	biological_process|molecular_function|serine-type endopeptidase activity|cellular_component
5430402E10Rik	0	0	0					0	0	0	0	0	0	0	0	0	0	GeneID:71351,Genbank:NM_027768.3,MGI:MGI:1918601	RIKEN cDNA 5430402E10 gene		GO:0005549,GO:0005575,GO:0008150	odorant binding|cellular_component|biological_process
5430419D17Rik	0.717184002770715	0.405262623040157	1.02910538250127	2.53935429520057	1.34446169639134	0.743170996265742	1	0.0186490350585099	0	0.0189512704249144	0	0	0	0.0954473189027103	0	0	0	GeneID:71395,Genbank:NM_175166.3,MGI:MGI:1918645	RIKEN cDNA 5430419D17 gene		GO:0006952,GO:0008150,GO:0016020,GO:0031012,GO:0042494,GO:0050840,GO:0005044,GO:0005576,GO:0005615	defense response|biological_process|membrane|extracellular matrix|detection of bacterial lipoprotein|extracellular matrix binding|scavenger receptor activity|extracellular region|extracellular space	mmu04970	Salivary secretion
5430427O19Rik	173.09608670811	215.154115217967	131.038058198254	0.609042769484112	-0.715384551228582	0.000127192327099198	0.00538329747380034	3.00221420780267	3.2114039196889	2.26859531154182	2.69445532617582	2.70674851140336	1.7884163177245	1.83861677465221	1.64098398924865	1.91405295410396	1.15161973735683	GeneID:71398,Genbank:XM_011247682.2,MGI:MGI:1918648	RIKEN cDNA 5430427O19 gene		GO:0003674,GO:0005575,GO:0008150	molecular_function|cellular_component|biological_process
5530400C23Rik	0	0	0					0	0	0	0	0	0	0	0	0	0	GeneID:232426,Genbank:NM_027784.1,MGI:MGI:1918650	RIKEN cDNA 5530400C23 gene		GO:0003674,GO:0005575,GO:0008150	molecular_function|cellular_component|biological_process
5730409E04Rik	312.961322888715	318.062740942404	307.859904835026	0.967921938680566	-0.0470373936886971	0.788490582428054	1	6.4262941796296	5.52818907085735	6.72480022845382	5.68732482653529	6.17859196105628	6.63629111489238	5.97115752524528	5.35477128008978	6.02366133802929	5.13135566981335	GeneID:230757,Genbank:NM_001145950.1,MGI:MGI:3609248	RIKEN cDNA 5730409E04Rik gene		GO:0003674,GO:0005575,GO:0008150	molecular_function|cellular_component|biological_process
5730455P16Rik	323.538740068284	329.246005664329	317.83147447224	0.965331299406175	-0.0509039380165945	0.74127516925698	1	3.89110375278756	3.89985184208721	4.00180542051818	4.02970432262191	3.56726486043539	3.24393254197104	3.63508624912566	3.90694705037611	3.9287032554151	3.69935998316152	GeneID:70591,Genbank:NM_027472.3,MGI:MGI:1917841	RIKEN cDNA 5730455P16 gene		GO:0003674,GO:0005575,GO:0008150	molecular_function|cellular_component|biological_process
5730507C01Rik	8.57378383848373	16.9443732756732	0.203194401294255	0.011991851099384	-6.38180181494485	7.72855867829312e-09	1.45679347292692e-06	0.246649364304072	0.47113485039062	0.269927198491345	0.29972453793421	0.333562707451143	0	0	0.0191078336832836	0	0	GeneID:236366,Genbank:XM_011243861.1,MGI:MGI:1917882	RIKEN cDNA 5730507C01 gene	zf-C2H2	GO:0003700,GO:0005575,GO:0006355	DNA binding transcription factor activity|cellular_component|regulation of transcription, DNA-templated
5730508B09Rik	370.658728795499	368.363168054229	372.954289536769	1.01246357367049	0.0178700037698222	0.930263204426547	1	13.0464600695286	13.3985461103427	12.2194197697222	11.8703059544786	12.5389041303365	11.6828291741498	15.2374648333747	10.9092737481447	11.7321777276297	13.1710946649396	GeneID:70617,Genbank:NM_027482.3,MGI:MGI:1917867	RIKEN cDNA 5730508B09 gene		GO:0016020,GO:0016021,GO:0043231,GO:0003674,GO:0005794,GO:0008150	membrane|integral component of membrane|intracellular membrane-bounded organelle|molecular_function|Golgi apparatus|biological_process
5730559C18Rik	149.354842433957	145.94103565359	152.768649214323	1.04678337062743	0.0659629107902323	0.705903607181536	1	1.10380936236115	1.78526227044045	1.35000849612957	1.2435777035034	1.69587397789595	1.02856782289124	1.47983981977016	1.49531958707594	1.73614524274457	1.63797187358197	GeneID:67313,Genbank:NM_028872.3,MGI:MGI:1921579	RIKEN cDNA 5730559C18 gene		GO:0034334,GO:0002376,GO:0043123,GO:0003674,GO:0045087,GO:0005634,GO:0005737,GO:0031398,GO:0032494,GO:0060729,GO:0032495,GO:0070431,GO:0032731,GO:1903409,GO:0032733,GO:0032755,GO:0000187,GO:0032874,GO:0002221,GO:0002367	adherens junction maintenance|immune system process|positive regulation of I-kappaB kinase/NF-kappaB signaling|molecular_function|innate immune response|nucleus|cytoplasm|positive regulation of protein ubiquitination|response to peptidoglycan|intestinal epithelial structure maintenance|response to muramyl dipeptide|nucleotide-binding oligomerization domain containing 2 signaling pathway|positive …
5830411N06Rik	45.5706826871287	47.8666758846025	43.2746894896549	0.904067155070095	-0.145498153344052	0.725116865214498	1	0.350709296125625	0.612251566886756	0.507590118877972	0.227142239644828	0.864143598327229	0.426305891116576	0.489534400102028	0.588668546852271	0.313181739454424	0.450758247948272	GeneID:244234,Genbank:XM_006536189.1,MGI:MGI:2443685	RIKEN cDNA 5830411N06 gene		GO:0009897,GO:0032620,GO:0002365,GO:0003674	external side of plasma membrane|interleukin-17 production|gamma-delta T cell lineage commitment|molecular_function
5830473C10Rik	1.21225477577042	1.1901690416394	1.23434050990145	1.03711360883762	0.0525739403701079	1	1	0	0.0173115365390897	0.0354224831178738	0.0323917020023904	0.0191508432820857	0.0174781333271382	0.0178403925788149	0.017552615812477	0	0.0515739252360444	GeneID:622307,Genbank:XM_006535174.3,MGI:MGI:1923342	RIKEN cDNA 5830473C10 gene		GO:0003674,GO:0005575,GO:0008150	molecular_function|cellular_component|biological_process
6030419C18Rik	93.1686368324124	88.9655975863677	97.3716760784571	1.09448684345574	0.130254612357833	0.54011481021027	0.98982976966611	2.85913509160706	2.23135103785563	1.81591976918675	2.08754600487776	2.41232581217326	2.99523236583877	2.50856437360683	2.49380902198577	3.03263036573561	1.3093684905338	GeneID:319477,Genbank:NM_176921.3,MGI:MGI:2442108	RIKEN cDNA 6030419C18 gene		GO:0003674,GO:0005575,GO:0008150	molecular_function|cellular_component|biological_process
6030458C11Rik	605.320959083863	614.022533220947	596.61938494678	0.971657150458508	-0.0414807466815405	0.769193267700738	1	5.36633584137302	5.48180649417889	4.91055927470348	5.5696804904562	4.83462012877502	4.59087960340305	5.05050129957563	4.88365495028108	5.77722090520908	4.72459379428441	GeneID:77877,Genbank:NM_029998.3,MGI:MGI:1925127	RIKEN cDNA 6030458C11 gene		GO:0003674,GO:0005575,GO:0008150	molecular_function|cellular_component|biological_process
6030468B19Rik	2.2506587149109	3.06334598157286	1.43797144824894	0.469412027534225	-1.09107328702356	0.479416652500627	0.970783880836474	0.0885715728326309	0.0439878702165192	0.180014013963177	0.123458883666045	0.243307347943124	0	0.135995012042402	0.0892008845750046	0	0.0873647514271571	GeneID:77727,Genbank:XM_006534500.3,MGI:MGI:1924977	RIKEN cDNA 6030468B19 gene		GO:0008150,GO:0003674,GO:0005575,GO:0005576	biological_process|molecular_function|cellular_component|extracellular region
6030498E09Rik	0.102910538250127	0	0.205821076500255	Inf	Inf	1	1	0	0	0	0	0	0	0.047207727997827	0	0	0	GeneID:77883,Genbank:NM_183126.2,MGI:MGI:1925133	RIKEN cDNA 6030498E09 gene		GO:0003674,GO:0005575,GO:0008150	molecular_function|cellular_component|biological_process
6330403K07Rik	33.7577082615491	30.7597563243148	36.7556601987834	1.19492689770526	0.256922360847	0.49225263210717	0.974148721691451	0.683408944321864	1.05215792445933	1.4584176669426	0.88908938249615	1.20149370718947	0.959481707127582	1.39909762076163	1.13563666848322	0.786690285374702	1.88747226424979	GeneID:103712,Genbank:NM_134022.2,MGI:MGI:1918001	RIKEN cDNA 6330403K07 gene		GO:0003674,GO:0005575,GO:0008150	molecular_function|cellular_component|biological_process
6330408A02Rik	126.874200332885	129.364146515277	124.384254150493	0.961504848917349	-0.0566339617201378	0.771335363992507	1	2.34927694944417	1.84733283937089	2.18840460536233	2.18308651654951	2.02568087729713	1.93055303921214	1.82026906019945	2.13594409747946	1.80287695397016	2.31726715646767	GeneID:321008,Genbank:NM_177312.4,MGI:MGI:2447816	RIKEN cDNA 6330408A02 gene		GO:0007275,GO:0002244,GO:0005634,GO:0006511	multicellular organism development|hematopoietic progenitor cell differentiation|nucleus|ubiquitin-dependent protein catabolic process
6330409D20Rik	1.89623814835812	2.01770617302472	1.77477012369152	0.879597905492346	-0.185083926050783	0.998664139736154	1	0.292784850677303	0.0969384164020878	0.0495883108169342	0	0.053618938340281	0.0978712988631352	0.0998998211786008	0	0.134812984024533	0.0962651818674573	GeneID:70730,Genbank:NM_027529.1,MGI:MGI:1917980	RIKEN cDNA 6330409D20 gene		GO:0003674,GO:0005575,GO:0008150	molecular_function|cellular_component|biological_process
6330416G13Rik	562.373070673195	567.012967640923	557.733173705466	0.983633894698977	-0.0238066457691386	0.901316055809371	1	5.02046603794517	6.70661493133631	6.70652728386807	5.5153914333418	7.1080489927499	5.62442774883744	6.97838306109721	5.6154927830736	6.33830745951484	5.48916008959402	GeneID:230279,Genbank:XM_006537868.3,MGI:MGI:1913920	RIKEN cDNA 6330416G13 gene		GO:0016020,GO:0016021,GO:0003674,GO:0005575,GO:0008150	membrane|integral component of membrane|molecular_function|cellular_component|biological_process
6430531B16Rik	143.456421543151	136.167419266491	150.745423819812	1.10705941723688	0.146732655409963	0.540070766256186	0.98982976966611	3.92272806403139	6.97444746542909	5.66054842829684	4.22846676556205	6.12064803476578	4.48457259726103	4.81844396115751	4.93824940198369	6.50240211739021	8.39633629906666	GeneID:381933,Genbank:NM_001033465.2,MGI:MGI:2685939	RIKEN cDNA 6430531B16 gene		GO:0008150,GO:0031514,GO:0060285,GO:0003674,GO:0005575,GO:0005737	biological_process|motile cilium|cilium-dependent cell motility|molecular_function|cellular_component|cytoplasm
6430548M08Rik	954.720880252302	927.171862961581	982.269897543022	1.05942591312623	0.0832827019124606	0.478166310607751	0.970737560498891	8.46732408183029	6.44198040009237	8.58711390527684	8.13141134493	8.28588238341535	9.50647067460898	7.18322876019347	8.6398028814596	9.57513190351531	6.8118770228041	GeneID:234797,Genbank:NM_172286.4,MGI:MGI:2443793	RIKEN cDNA 6430548M08 gene		GO:0003674,GO:0005575,GO:0008150	molecular_function|cellular_component|biological_process
6430550D23Rik	22.1404530718071	23.0655072434721	21.2153989001422	0.919788959167441	-0.120625214684172	0.848389591030144	1	0.358767244752411	0.463259902562803	0.510414242613726	0.216701976158896	0.532190862048261	0.269837344188194	0.4957741946894	0.397447962381993	0.479064404794145	0.247715233103743	GeneID:320095,Genbank:NM_001145352.1,MGI:MGI:2443361	RIKEN cDNA 6430550D23 gene		GO:0009311,GO:0018279,GO:0047288,GO:0097503,GO:0000139,GO:0003836,GO:0008373	oligosaccharide metabolic process|protein N-linked glycosylation via asparagine|monosialoganglioside sialyltransferase activity|sialylation|Golgi membrane|beta-galactoside (CMP) alpha-2,3-sialyltransferase activity|sialyltransferase activity
6430571L13Rik	8.97973177472754	4.99205315908773	12.9674103903674	2.59761063777155	1.37718519789372	0.0501976856362215	0.398296075059211	0.192570286779723	0.106263800895314	0.0869738554923971	0.0795322902613551	0.0705324357399385	0.21457285154359	0.438040360105229	0.387877043937628	0.118225493043458	0.211051603663175	GeneID:235599,Genbank:NM_175486.3,MGI:MGI:2445137	RIKEN cDNA 6430571L13 gene		GO:0016020,GO:0016021,GO:0003674,GO:0005575,GO:0008150	membrane|integral component of membrane|molecular_function|cellular_component|biological_process
6430573F11Rik	44.3977655136953	35.7096305012624	53.0859005261282	1.48659898691059	0.572015529959583	0.0753729160406856	0.497399691828967	0.240222291190227	0.39461808646525	0.403729399590257	0.206057263702516	0.416240824384729	0.361353752426911	0.520163662811928	0.390808545566936	0.391391062587638	0.74730123162387	GeneID:319582,Genbank:XM_006509136.3,MGI:MGI:2442328	RIKEN cDNA 6430573F11 gene		GO:0005737,GO:0008033,GO:0008152,GO:0008168,GO:0008175,GO:0008198,GO:0016300,GO:0016706,GO:0016740,GO:0032259,GO:0000049,GO:0002098,GO:0005634	cytoplasm|tRNA processing|metabolic process|methyltransferase activity|tRNA methyltransferase activity|ferrous iron binding|tRNA (uracil) methyltransferase activity|oxidoreductase activity, acting on paired donors, with incorporation or reduction of molecular oxygen, 2-oxoglutarate as one donor, and incorporation of one atom each of oxygen into both donors|transferase activity|methylation|tRNA bi…
6430590A07Rik	1.62119827387648	1.80829040628961	1.43410614146336	0.793072913772723	-0.334474583935953	0.90817925215238	1	0.0491931303165017	0	0.149971134605809	0.137139462666877	0.108107372977972	0	0.151064729593046	0.148627960379704	0	0.0485228551845426	GeneID:619719,Genbank:XM_006500806.1,MGI:MGI:3648839	RIKEN cDNA 6430590A07 gene		GO:0003674,GO:0005575,GO:0008150	molecular_function|cellular_component|biological_process
6430628N08Rik	0	0	0					0	0	0	0	0	0	0	0	0	0	GeneID:76237,Genbank:XM_017320502.1,MGI:MGI:1923487	RIKEN cDNA 6430628N08 gene		GO:0003674,GO:0005575,GO:0008150	molecular_function|cellular_component|biological_process
6720489N17Rik	88.5441469412908	88.1789515717488	88.9093423108328	1.00828305084224	0.0119006970948311	0.963425510640117	1	1.67629366989673	1.64730407898695	1.79407010470633	1.27599715590442	1.50880750627486	1.37702232592167	1.53334154008879	1.77800202113277	1.54370112536518	1.60068373683561	GeneID:211378,Genbank:XM_017315473.1,MGI:MGI:2443901	RIKEN cDNA 6720489N17 gene		GO:0003674,GO:0005575,GO:0008150	molecular_function|cellular_component|biological_process
6820408C15Rik	495.72263569415	512.947716727592	478.497554660708	0.932838843134612	-0.100300231701717	0.646080245339716	1	4.68037497011288	7.94035128876543	6.57514642197561	5.42817128974477	6.6178951976482	4.1114724675571	6.07838968442275	4.54311070033287	5.62437380637458	8.14764832803041	GeneID:228778,Genbank:NM_001289738.1,MGI:MGI:3045333	RIKEN cDNA 6820408C15 gene		GO:0003674,GO:0005575,GO:0008150	molecular_function|cellular_component|biological_process
7420426K07Rik	0	0	0					0	0	0	0	0	0	0	0	0	0	GeneID:546157,Genbank:NM_001033983.3,MGI:MGI:3588253	RIKEN cDNA 7420426K07 gene		GO:0003674,GO:0005575,GO:0008150	molecular_function|cellular_component|biological_process
7420461P10Rik	0.399007947754034	0.590956187428236	0.207059708079831	0.350380810768608	-1.51300432955741	0.844562578662855	1	0	0	0	0.0942276716559788	0.0557099275791777	0	0	0	0	0.0500096279060746	GeneID:100038657,Genbank:NM_001177581.1,MGI:MGI:3642786	RIKEN cDNA 7420461P10 gene		GO:0003674,GO:0005575,GO:0008150	molecular_function|cellular_component|biological_process
7530416G11Rik	0	0	0					0	0	0	0	0	0	0	0	0	0	GeneID:328577,Genbank:NM_001256072.1,MGI:MGI:3036279	RIKEN cDNA 7530416G11 gene		GO:0003674,GO:0005575,GO:0008150	molecular_function|cellular_component|biological_process
8030411F24Rik	0	0	0					0	0	0	0	0	0	0	0	0	0	GeneID:78609,Genbank:NM_030135.2,MGI:MGI:1925859	RIKEN cDNA 8030411F24 gene		GO:0005615,GO:0010466,GO:0030414,GO:2000117,GO:0002020,GO:0004869,GO:0005576	extracellular space|negative regulation of peptidase activity|peptidase inhibitor activity|negative regulation of cysteine-type endopeptidase activity|protease binding|cysteine-type endopeptidase inhibitor activity|extracellular region
8030423J24Rik	0	0	0					0	0	0	0	0	0	0	0	0	0	GeneID:77166,Genbank:XM_011244587.2,MGI:MGI:1924416	RIKEN cDNA 8030423J24 gene		GO:0003674,GO:0005575,GO:0008150	molecular_function|cellular_component|biological_process
8030462N17Rik	602.456863466793	596.565192753309	608.348534180277	1.019751976096	0.0282183028167674	0.83238365102135	1	4.82962880489987	4.40553606311113	4.39938928188965	4.72047664469854	4.36542435565867	4.4099160225043	4.4004262179013	4.77231544540495	4.99919939148349	4.2328476809554	GeneID:212163,Genbank:XM_006526426.1,MGI:MGI:2444951	RIKEN cDNA 8030462N17 gene		GO:0003674,GO:0005575,GO:0008150	molecular_function|cellular_component|biological_process
8030474K03Rik	1.95973089267429	3.09785264798037	0.821609137368207	0.265218921211069	-1.91474439121807	0.259376211055218	0.817941882784867	0.0231767294784877	0.0920832665143771	0.0471046857420623	0.0215371821675486	0.178267039057479	0.0232423564150782	0.0711722622446016	0	0	0	GeneID:382231,Genbank:XM_017318680.1,MGI:MGI:2685988	RIKEN cDNA 8030474K03 gene		GO:0003674,GO:0005575,GO:0008150	molecular_function|cellular_component|biological_process
8430408G22Rik	1658.99175423858	1574.81534961052	1743.16815886663	1.10690320569821	0.146529069667172	0.444865724979397	0.953123754724027	50.6241013282141	53.6604922566359	91.8923359854592	67.8866372749005	63.7353296977079	76.5461683715523	71.4695609072402	60.2118162346143	64.6797279511843	83.4283623993002	GeneID:213393,Genbank:NM_145980.2,MGI:MGI:1918730	RIKEN cDNA 8430408G22 gene		GO:0005739,GO:0005777,GO:0006914,GO:0010506,GO:0003674,GO:0005737	mitochondrion|peroxisome|autophagy|regulation of autophagy|molecular_function|cytoplasm
9030025P20Rik	143.012150454247	67.8013960284581	218.222904880036	3.21856064421508	1.68641565240646	1.38945984283202e-16	1.10456016375394e-13	0.829900430951623	1.45018834163016	1.07761414761787	0.728348342393463	1.16520457309075	3.17488102816447	3.33507385006433	3.48248739139047	3.02871995800909	3.53207600235808	GeneID:100041574,Genbank:XM_011246223.2,MGI:MGI:3583895	RIKEN cDNA 9030025P20 gene		GO:0003674,GO:0005575,GO:0008150	molecular_function|cellular_component|biological_process
9030617O03Rik	339.61095782183	384.56890264613	294.653012997529	0.766190430297639	-0.384225088243761	0.0139272765137399	0.181586116011437	5.04993649257569	7.27776504995913	5.44661124886118	5.93064955714575	6.28080835433298	3.51078925598492	4.82035766939741	4.36818629654959	5.47788179512112	4.41578630202821	GeneID:217830,Genbank:XM_006515735.2,MGI:MGI:2444813	RIKEN cDNA 9030617O03 gene		GO:0016829,GO:0047820,GO:0005739,GO:0005759,GO:0006536	lyase activity|D-glutamate cyclase activity|mitochondrion|mitochondrial matrix|glutamate metabolic process
9030624G23Rik	3.55044846397581	5.94869397212602	1.1522029558256	0.193690070665009	-2.36817809742283	0.0510515058370154	0.401473433429673	0.144456017596077	0.143484243325313	0.146797142339019	0.178982720235431	0.105819386248279	0.0482883524814146	0	0.024247065846777	0.0665148717475541	0	GeneID:66808,Genbank:NM_001256489.1,MGI:MGI:1914058	RIKEN cDNA 9030624G23 gene		GO:0003674,GO:0005575,GO:0008150	molecular_function|cellular_component|biological_process
9030624J02Rik	1161.94625895995	1255.56722954491	1068.32528837499	0.850870636980718	-0.232988287973803	0.0728647248063724	0.489441083159336	20.0111348352402	20.4113115377579	17.2501720015638	18.6650151722262	18.0606824461926	17.2031124338184	14.8193217066682	14.7308994092028	19.1720236409976	13.2032403404776	GeneID:71517,Genbank:XM_006508212.1,MGI:MGI:1918767	RIKEN cDNA 9030624J02 gene		GO:0015031,GO:0016020,GO:0016021,GO:0003674,GO:0005768,GO:0006893	protein transport|membrane|integral component of membrane|molecular_function|endosome|Golgi to plasma membrane transport
9130008F23Rik	62.4466084571184	62.4021408744514	62.4910760397853	1.00142519413737	0.00205465671947157	1	1	1.36574165408574	1.73337472645243	1.72199371323669	1.50415121628145	1.61184638080635	2.02905017930242	1.08733019818246	2.08863933206124	1.49062323049266	1.12261075334317	GeneID:71583,Genbank:NM_027834.3,MGI:MGI:1918833	RIKEN cDNA 9130008F23 gene		GO:0003674,GO:0005575,GO:0008150	molecular_function|cellular_component|biological_process
9130011E15Rik	393.904006305471	399.669210812574	388.138801798367	0.971150119393074	-0.042233771679579	0.77866085782171	1	5.60365749541144	5.35879120526194	5.66621269199488	6.04712741415749	5.24060607510864	5.50797090068756	5.32323332851687	5.25136987590626	5.80066592758884	4.81410481498591	GeneID:71617,Genbank:XM_011247345.2,MGI:MGI:1918867	RIKEN cDNA 9130011E15 gene		GO:0016020,GO:0016021,GO:0003674,GO:0005575,GO:0008150	membrane|integral component of membrane|molecular_function|cellular_component|biological_process
9130019O22Rik	97.8731499732498	97.6733315775156	98.0729683689839	1.00409156506708	0.00589083746076512	0.966759361883148	1	1.3517328433539	1.66431362384198	1.47380091279716	1.26919425351063	1.16038406400415	1.65208922912045	1.08098149721687	1.24789231303846	1.76348454192793	1.09720710962675	GeneID:78921,Genbank:NM_030226.3,MGI:MGI:1926171	RIKEN cDNA 9130019O22 gene	zf-C2H2	GO:0003700,GO:0005634,GO:0006355	DNA binding transcription factor activity|nucleus|regulation of transcription, DNA-templated
9130023H24Rik	152.00746411735	153.303668905514	150.711259329187	0.983089709497269	-0.0246050226332685	0.9193720224431	1	2.54647600300752	2.58992865681696	1.90594424348237	2.28131745073049	2.42947244914892	2.11023201801774	2.37248824136077	2.54921232240195	2.51356004031444	1.83495254093571	GeneID:100043133,Genbank:NM_177001.3,MGI:MGI:2442738	RIKEN cDNA 9130023H24 gene	zf-C2H2	GO:0003700,GO:0005575,GO:0006355	DNA binding transcription factor activity|cellular_component|regulation of transcription, DNA-templated
9130204L05Rik	0	0	0					0	0	0	0	0	0	0	0	0	0	GeneID:229550,Genbank:XM_011240089.2,MGI:MGI:2684973	RIKEN cDNA 9130204L05 gene		GO:0003674,GO:0005575,GO:0008150	molecular_function|cellular_component|biological_process
9130401M01Rik	295.332072540326	294.465217974357	296.198927106296	1.00588765336655	0.00846918090687246	0.973025410544867	1	13.0983755848079	13.3417327429975	10.4280921862649	14.3813094272592	10.4964908851301	12.089647521256	11.6143272622186	13.1494301692693	14.5208723220436	9.83394060497121	GeneID:75758,Genbank:NM_029418.4,MGI:MGI:1923008	RIKEN cDNA 9130401M01 gene		GO:0003674,GO:0005575,GO:0008150	molecular_function|cellular_component|biological_process
9130409I23Rik	0.100881993141127	0.201763986282253	0	0	-Inf	0.999743282324347	1	0.0248653800780132	0	0	0	0	0	0	0	0	0	GeneID:619326,Genbank:XM_017321873.1,MGI:MGI:3588271	RIKEN cDNA 9130409I23 gene		GO:0005575,GO:0042284,GO:0046513	cellular_component|sphingolipid delta-4 desaturase activity|ceramide biosynthetic process	mmu00600,mmu04071	Sphingolipid metabolism|Sphingolipid signaling pathway
9230104L09Rik	374.705883682581	376.152345263114	373.259422102048	0.992309171543135	-0.0111384069778668	1	1	7.24185677999735	5.94299524428481	7.3001906550849	7.64722712920796	8.42547462166619	9.57311450885269	6.20383203339386	6.70828609827258	8.27388396138086	5.04224733449588	GeneID:77705,Genbank:XM_011239843.2,MGI:MGI:1924955	RIKEN cDNA 9230104L09 gene		GO:2000117,GO:0002020,GO:0004869,GO:0005615	negative regulation of cysteine-type endopeptidase activity|protease binding|cysteine-type endopeptidase inhibitor activity|extracellular space
9230110C19Rik	193.359561837048	179.255020651558	207.464103022538	1.15736843670233	0.210848205144489	0.514861400763305	0.980902975050147	3.78350922422513	6.49698001838021	7.26607064963318	5.2439940157763	6.13031650527466	4.083612417891	6.56417497938076	5.74787872613463	5.63974246674094	10.6582175213634	GeneID:234912,Genbank:NM_199017.2,MGI:MGI:3045346	RIKEN cDNA 9230110C19 gene		GO:0003674,GO:0005575,GO:0008150	molecular_function|cellular_component|biological_process
9230110F15Rik	0	0	0					0	0	0	0	0	0	0	0	0	0	GeneID:77080,Genbank:NM_029863.1,MGI:MGI:1924330	RIKEN cDNA 9230110F15 gene		GO:0003674,GO:0005575,GO:0008150	molecular_function|cellular_component|biological_process
9230112D13Rik	0.891607899676094	1.17100592026342	0.612209879088765	0.522806818048406	-0.935650139101216	0.770176657086643	1	0.140371143062511	0.0697134241349205	0.0713230331672871	0.130441134156156	0	0	0.0718431233283125	0.141368497019255	0	0	GeneID:78243,Genbank:NM_030062.1,MGI:MGI:1925493	RIKEN cDNA 9230112D13 gene		GO:0003674,GO:0005575,GO:0008150	molecular_function|cellular_component|biological_process
9230113P08Rik	0	0	0					0	0	0	0	0	0	0	0	0	0	GeneID:77908,Genbank:XM_017313710.1,MGI:MGI:1925158	RIKEN cDNA 9230113P08 gene		GO:0003674,GO:0005575,GO:0008150	molecular_function|cellular_component|biological_process
9330159F19Rik	69.9350486110066	67.3682672831452	72.501829938868	1.076201494602	0.105948215485884	0.832218897946835	1	0.55362413856428	0.431459872535544	0.830911667633495	0.538204473670041	0.524095640641922	0.341656476143654	0.584135805118019	1.18373789689404	0.321587110386397	0.613290743347916	GeneID:212448,Genbank:XM_006512646.3,MGI:MGI:3036239	RIKEN cDNA 9330159F19 gene		GO:0003674,GO:0005575,GO:0008150	molecular_function|cellular_component|biological_process
9330182L06Rik	123.971463907466	117.535902501975	130.407025312957	1.10950801020791	0.149920083258683	0.497005967635378	0.975147494159464	1.09135991974651	0.912381985621882	1.05359467982562	1.25924360040389	1.04929333116111	1.13093187417165	1.15437205092088	1.10827344873407	1.06366186979117	1.39046589515332	GeneID:231014,Genbank:XM_006503570.1,MGI:MGI:2443264	RIKEN cDNA 9330182L06 gene		GO:0016020,GO:0016021,GO:0003674,GO:0005575,GO:0008150	membrane|integral component of membrane|molecular_function|cellular_component|biological_process
9330182O14Rik	0.68393176606234	0.595743553259863	0.772119978864816	1.29606098906121	0.374133609075832	1	1	0.0531947147114632	0.0264184335007151	0	0	0	0	0.0544509984894566	0	0.0489870852811991	0	GeneID:328531,Genbank:NM_001256056.1,MGI:MGI:3045378	RIKEN cDNA 9330182O14 gene		GO:0003674,GO:0005575,GO:0008150	molecular_function|cellular_component|biological_process
9430007A20Rik	0	0	0					0	0	0	0	0	0	0	0	0	0	GeneID:381572,Genbank:NM_198662.3,MGI:MGI:2685880	RIKEN cDNA 9430007A20 gene		GO:0016020,GO:0016021,GO:0016787,GO:0005575,GO:0008152,GO:0009056	membrane|integral component of membrane|hydrolase activity|cellular_component|metabolic process|catabolic process
9430015G10Rik	293.078286918944	303.045089121962	283.111484715927	0.934222315023186	-0.0981621888321168	0.530441666688429	0.986448895081521	5.33973090445625	7.03110423980179	6.59052618130961	5.93157720879142	6.29444951696397	5.47795083837308	5.65431490683602	6.51089588894528	5.44489892802271	5.52931479049337	GeneID:230996,Genbank:NM_177205.1,MGI:MGI:2444364	RIKEN cDNA 9430015G10 gene		GO:0003674,GO:0005575,GO:0008150	molecular_function|cellular_component|biological_process
9430016H08Rik	305.563785533159	317.357503691958	293.770067374359	0.925675504617992	-0.111421549267299	0.485220778477429	0.971881476216482	12.6929414283816	13.794629298293	12.9405281656469	12.8673041499971	13.4489651508106	12.0263144066052	12.8661545166606	12.7416226562495	12.1823117103468	10.081035151095	GeneID:68115,Genbank:NM_001081181.2,MGI:MGI:1915365	RIKEN cDNA 9430016H08 gene		GO:0007007,GO:0032979,GO:0036444,GO:0043022,GO:0051204,GO:0051560,GO:0005739,GO:0005743,GO:0005759	inner mitochondrial membrane organization|protein insertion into mitochondrial membrane from inner side|calcium import into the mitochondrion|ribosome binding|protein insertion into mitochondrial membrane|mitochondrial calcium ion homeostasis|mitochondrion|mitochondrial inner membrane|mitochondrial matrix
9430020K01Rik	3995.15076900069	4173.85086489838	3816.450673103	0.914371595113501	-0.129147507854433	0.461911453171689	0.963668303262342	35.7433295100366	25.47284809157	36.0114035484794	34.5720026492372	32.6141009160896	34.0255397175534	23.526257046588	24.9497914220948	38.5274338399845	27.3251916495663	GeneID:240185,Genbank:XM_006525904.3,MGI:MGI:2685174	RIKEN cDNA 9430020K01 gene		GO:0007155,GO:0030054,GO:0032587,GO:0043410,GO:0048471,GO:0090050,GO:1900748,GO:1903589,GO:1903672,GO:0003674,GO:0005911,GO:0005912	cell adhesion|cell junction|ruffle membrane|positive regulation of MAPK cascade|perinuclear region of cytoplasm|positive regulation of cell migration involved in sprouting angiogenesis|positive regulation of vascular endothelial growth factor signaling pathway|positive regulation of blood vessel endothelial cell proliferation involved in sprouting angiogenesis|positive regulation of sprouting ang…
9430038I01Rik	130.880925585619	127.313009240358	134.448841930879	1.05604951711611	0.0786774828241985	0.735886359162428	1	2.778684153854	3.03813027405502	2.42970986124678	2.962428787234	2.57986411372876	2.67854634024718	3.13094315298566	3.0153593697547	2.6779123513039	2.8045636061693	GeneID:77252,Genbank:XM_011241948.2,MGI:MGI:1924502	RIKEN cDNA 9430038I01 gene		GO:0003674,GO:0005575,GO:0008150	molecular_function|cellular_component|biological_process
9430069I07Rik	2.48219429422379	3.8066451572036	1.15774343124399	0.304137471036171	-1.71720452137378	0.24590105546745	0.805944612180269	0.763697547570866	0.189640013905483	0.194018600713809	0.354836371935277	0.314683174839726	0.0957325029963709	0.0977166957157817	0	0.263733792173868	0.0941614847112628	GeneID:77358,Genbank:NM_001256161.1,MGI:MGI:1924608	RIKEN cDNA 9430069I07 gene		GO:0003674,GO:0005575,GO:0008150	molecular_function|cellular_component|biological_process
9530002B09Rik	0	0	0					0	0	0	0	0	0	0	0	0	0	GeneID:77432,Genbank:NM_023865.3,MGI:MGI:1924682	RIKEN cDNA 9530002B09 gene
9530003J23Rik	5.74581308698827	6.0631234943822	5.42850267959435	0.895331042592839	-0.159506887144385	0.898900014452958	1	0.313560806037095	0.133479189442908	0.318642525536543	0.249753574340006	0.344542365889599	0.134763720378812	0.275113781539428	0.451126705008124	0.165004899232653	0.176736240376841	GeneID:77397,Genbank:NM_029906.3,MGI:MGI:1924647	RIKEN cDNA 9530003J23 gene		GO:0050829,GO:0050830,GO:0003796,GO:0005615,GO:0016998	defense response to Gram-negative bacterium|defense response to Gram-positive bacterium|lysozyme activity|extracellular space|cell wall macromolecule catabolic process
9530053A07Rik	95.3939295205813	79.4786286456415	111.309230395521	1.40049258891718	0.485934349024181	0.33447818496784	0.890837455783247	0.351530308914058	0.629867211042801	0.784499345880425	0.506006878787279	0.484722783157985	0.42856065214129	0.71260905641153	0.701114223603828	0.444328075344681	1.46854831596137	GeneID:319482,Genbank:NM_001164655.1,MGI:MGI:2442118	RIKEN cDNA 9530053A07 gene		GO:0003674,GO:0005575,GO:0008150	molecular_function|cellular_component|biological_process
9530057J20Rik	18.7795381176757	17.5525727017076	20.0065035336438	1.13980462429291	0.188786550951393	0.715012023403892	1	0.355933423724075	0.291149775949982	0.446808173269607	0.428034979336036	0.322083699401396	0.293951642636096	0.51436150260209	0.358462373768534	0.404904180929513	0.495647569829837	GeneID:78672,Genbank:XM_017313049.1,MGI:MGI:1925922	RIKEN cDNA 9530057J20 gene		GO:0003674,GO:0005575,GO:0008150	molecular_function|cellular_component|biological_process
9530068E07Rik	3949.75067329793	4149.85669559549	3749.64465100038	0.903560032562117	-0.146307637901027	0.222805074349337	0.778393079727455	90.3949193660228	93.0845740569449	95.9535623366441	89.9033395975924	92.2490686933617	80.2406789808819	80.8162624522119	79.5349364308348	89.0947698957725	80.6268113733817	GeneID:213673,Genbank:NM_153117.2,MGI:MGI:2654705	RIKEN cDNA 9530068E07 gene		GO:0016020,GO:0016021,GO:0003674,GO:0005575,GO:0008150	membrane|integral component of membrane|molecular_function|cellular_component|biological_process
9530077C05Rik	110.318832408986	108.162418698385	112.475246119587	1.0398736222165	0.0564082055969317	0.825343705837555	1	1.05476503784119	1.31246508456259	1.43699788072728	1.31404698467052	1.18445384340013	0.999633472170978	1.30510178188006	1.19066423789642	1.23818471508671	1.69206848858346	GeneID:68283,Genbank:XM_006510570.3,MGI:MGI:1915533	RIKEN cDNA 9530077C05 gene		GO:0003674,GO:0005575,GO:0008150	molecular_function|cellular_component|biological_process
9830107B12Rik	6.62569050445827	3.57510619001508	9.67627481890146	2.70656990439231	1.4364656499841	0.0822939196001995	0.516033012448198	0.00982623261675669	0.0390405211279238	0.0499274066979929	0.045655570619709	0.0323913579284368	0.128102733899769	0.0804663666718404	0.0692723443194947	0.0633429370682124	0.12600050392531	GeneID:328829,Genbank:XM_017317514.1,MGI:MGI:3608415	RIKEN cDNA 9830107B12 gene		GO:0003674,GO:0005575,GO:0008150	molecular_function|cellular_component|biological_process
9830147E19Rik	324.683844318496	326.995668622125	322.372020014868	0.985860214519845	-0.0205449940403714	0.910200816218911	1	0.958090695101504	1.09000530142862	1.249821663085	1.01975716670722	1.2655463967733	1.16522991327539	1.0641829694204	0.934103426950837	1.02310070149679	1.21648295417545	GeneID:208111,Genbank:XM_017322076.1,MGI:MGI:3036263	RIKEN cDNA 9830147E19 gene		GO:0006355,GO:0034605,GO:0003700,GO:0005575,GO:0005634	regulation of transcription, DNA-templated|cellular response to heat|DNA binding transcription factor activity|cellular_component|nucleus
9930012K11Rik	255.998022876468	236.809213626236	275.1868321267	1.16206134006693	0.216686224228414	0.18281079078833	0.729241703223115	6.5437266701981	5.21615075508606	8.01884933725622	5.82531977370481	7.06943833265318	7.91330847023979	7.45815545649456	8.75004084974569	6.73508290480672	6.53592597704784	GeneID:268759,Genbank:NM_001112735.1,MGI:MGI:2145726	RIKEN cDNA 9930012K11 gene		GO:0003674,GO:0008150	molecular_function|biological_process
9930021J03Rik	661.887900008894	644.738053076677	679.03774694111	1.05319942525613	0.0747786392004077	0.59306595116992	1	3.52217843097673	3.3983770512089	3.8487832077096	3.3173788224868	3.09498575417459	3.63854190133321	3.76825347434452	3.76089091895329	3.53178849026152	3.11316492195757	GeneID:240613,Genbank:XM_006527069.3,MGI:MGI:2444398	RIKEN cDNA 9930021J03 gene		GO:0003674,GO:0005575,GO:0008150	molecular_function|cellular_component|biological_process
9930104L06Rik	296.46878143273	296.412323986733	296.525238878728	1.00038093858742	0.000549473559759959	0.972905871060065	1	5.29507089766518	4.46306663499677	5.21114138264725	4.84288148371499	5.04738078946557	5.10905245418992	4.20615224458828	5.24858113986937	5.3838589979819	4.54740346110018	GeneID:194268,Genbank:XM_006502884.3,MGI:MGI:3041172	RIKEN cDNA 9930104L06 gene		GO:0008150,GO:0003674,GO:0005634,GO:0005737	biological_process|molecular_function|nucleus|cytoplasm
9930111J21Rik1	85.2315179458697	103.266692051629	67.1963438401104	0.65070684947006	-0.619920354980394	0.0571720625212876	0.424932516723261	1.8093088157827	1.85329790446798	1.12041598361989	1.45801649798826	1.10276236919414	1.06314376871455	1.07070988771877	0.597897619544549	1.62714351026246	0.37645093706465	GeneID:667214,Genbank:NM_001114679.1,MGI:MGI:3041173	RIKEN cDNA 9930111J21 gene 1		GO:0035458,GO:0003924,GO:0005789,GO:0006952	cellular response to interferon-beta|GTPase activity|endoplasmic reticulum membrane|defense response
9930111J21Rik2	18.8650241874874	21.5371545096504	16.1928938653245	0.751858554855459	-0.411466817827832	0.569668344734095	1	0.59080888095474	0.293417216687718	0.207825167805803	0.33785502246688	1.02371338831201	0.774783902735506	0.372161131581704	0.183078969090272	0.33481643306634	0.156896622881355	GeneID:245240,Genbank:NM_173434.1,MGI:MGI:3711310	RIKEN cDNA 9930111J21 gene 2		GO:0003674,GO:0005575,GO:0008150	molecular_function|cellular_component|biological_process
A130010J15Rik	102.834725101813	107.50295953677	98.1664906668556	0.913151517780115	-0.131073830720032	0.558735981632024	0.994986100974839	1.33212946212355	1.32316805533579	1.32743280441001	1.53835266506473	1.46375129708332	1.30996166819193	1.21796385489041	1.35461959152321	1.28631128575185	1.1098654962509	GeneID:319266,Genbank:NM_001160360.1,MGI:MGI:2441776	RIKEN cDNA A130010J15 gene		GO:0003674,GO:0005575,GO:0008150	molecular_function|cellular_component|biological_process
A1bg	0	0	0					0	0	0	0	0	0	0	0	0	0	GeneID:117586,Genbank:NM_001081067.1,MGI:MGI:2152878	alpha-1-B glycoprotein		GO:0031012,GO:0003674,GO:0005576,GO:0008150	extracellular matrix|molecular_function|extracellular region|biological_process
A1cf	0.301928866847933	0.192215580695356	0.411642153000509	2.1415649632114	1.09866544126417	1	1	0	0.00798425496495924	0	0	0	0	0.0164563373912637	0	0	0	GeneID:69865,Genbank:XM_006527331.1,MGI:MGI:1917115	APOBEC1 complementation factor		GO:0016554,GO:0003729,GO:0016556,GO:0005515,GO:0030895,GO:0005634,GO:0005654,GO:0005720,GO:0005737,GO:0005783,GO:0045293,GO:0006397,GO:0050821,GO:0007566,GO:0010609,GO:0003676,GO:0003723,GO:0003727	cytidine to uridine editing|mRNA binding|mRNA modification|protein binding|apolipoprotein B mRNA editing enzyme complex|nucleus|nucleoplasm|nuclear heterochromatin|cytoplasm|endoplasmic reticulum|mRNA editing complex|mRNA processing|protein stabilization|embryo implantation|mRNA localization resulting in posttranscriptional regulation of gene expression|nucleic acid binding|RNA binding|single-str…
A230046K03Rik	797.255303541965	854.014520905614	740.496086178315	0.86707669255211	-0.205768490054723	0.121167251871431	0.620914246977925	8.6759269439906	7.16618385525092	6.36140293938401	7.19810155195875	6.21251667232619	5.57830689498695	6.57775844014849	5.64388522196001	6.9116405213928	5.70787249059223	GeneID:319277,Genbank:NM_001033375.2,MGI:MGI:2441787	RIKEN cDNA A230046K03 gene		GO:0005768,GO:0007032,GO:0015031,GO:0016197,GO:0031083,GO:0071203,GO:0003674,GO:0005654	endosome|endosome organization|protein transport|endosomal transport|BLOC-1 complex|WASH complex|molecular_function|nucleoplasm
A230050P20Rik	1125.0261177302	1186.8490167105	1063.20321874991	0.895820111724667	-0.158719038919545	0.235501900756379	0.795623938179902	21.4609903542418	20.8524673039817	19.1354611559158	18.1576125958271	23.6194907345312	19.1786642928324	18.8675298561458	19.975032570587	19.0621713715425	14.0156460089463	GeneID:319278,Genbank:XM_006510405.3,MGI:MGI:2441788	RIKEN cDNA A230050P20 gene		GO:0005737,GO:0005829,GO:0034340,GO:0034341,GO:0034342,GO:0045071,GO:0051607,GO:0003723,GO:0005634,GO:0005654	cytoplasm|cytosol|response to type I interferon|response to interferon-gamma|response to type III interferon|negative regulation of viral genome replication|defense response to virus|RNA binding|nucleus|nucleoplasm
A230065H16Rik	1.92164523605071	1.61745920067676	2.22583127142466	1.37612823278222	0.460614912030701	0.834425709220362	1	0.0509369166523479	0.101188514882403	0.103524850380876	0.0473335831965901	0.111939537318609	0.102162297973739	0.156419636052501	0.205195318434665	0.0469078759712229	0.0502428817675768	GeneID:380787,Genbank:XM_006516048.1,MGI:MGI:2685744	RIKEN cDNA A230065H16 gene		GO:0003674,GO:0005575,GO:0008150	molecular_function|cellular_component|biological_process
A2m	21.7940515313701	28.7595299924224	14.8285730703178	0.515605542727048	-0.955660322223787	0.0718007479590361	0.484608665811375	0.131071470598456	0.329813997619585	0.239752221909431	0.373517947606057	0.192029419115937	0.0525770443724668	0.313056208710186	0.0528010997028232	0.185079307080568	0.0430951906343754	GeneID:232345,Genbank:XM_011241322.1,MGI:MGI:2449119	alpha-2-macroglobulin		GO:0043120,GO:0004867,GO:0048306,GO:0005102,GO:0048403,GO:0005515,GO:0005576,GO:0005615,GO:0007565,GO:0010466,GO:0048406,GO:0019838,GO:0048863,GO:0019899,GO:0019959,GO:0019966,GO:0001869,GO:0030414,GO:0002020,GO:0042803,GO:0004866	tumor necrosis factor binding|serine-type endopeptidase inhibitor activity|calcium-dependent protein binding|signaling receptor binding|brain-derived neurotrophic factor binding|protein binding|extracellular region|extracellular space|female pregnancy|negative regulation of peptidase activity|nerve growth factor binding|growth factor binding|stem cell differentiation|enzyme binding|interleukin-8 …	mmu04610	Complement and coagulation cascades
A330070K13Rik	0	0	0					0	0	0	0	0	0	0	0	0	0	GeneID:381673,Genbank:NM_198665.1,MGI:MGI:2685897	RIKEN cDNA A330070K13 gene		GO:0003674,GO:0005575,GO:0008150	molecular_function|cellular_component|biological_process
A3galt2	22.5232981678085	23.9234328899586	21.1231634456585	0.882948678093958	-0.179598512065894	0.6874002717364	1	0.185571366699463	0.207363379691042	0.412516183760668	0.344887688609989	0.242139389985708	0.30240734591377	0.237442438187881	0.163528639500184	0.267020194568558	0.240243788095091	GeneID:215493,Genbank:NM_001009819.2,MGI:MGI:2685279	alpha 1,3-galactosyltransferase 2 (isoglobotriaosylceramide synthase)		GO:0031982,GO:0005794,GO:0046872,GO:0005975,GO:0047276,GO:0006688,GO:0016020,GO:0016021,GO:0016740,GO:0016757,GO:0016758,GO:0030259,GO:0001962	vesicle|Golgi apparatus|metal ion binding|carbohydrate metabolic process|N-acetyllactosaminide 3-alpha-galactosyltransferase activity|glycosphingolipid biosynthetic process|membrane|integral component of membrane|transferase activity|transferase activity, transferring glycosyl groups|transferase activity, transferring hexosyl groups|lipid glycosylation|alpha-1,3-galactosyltransferase activity	mmu00603	Glycosphingolipid biosynthesis - globo and isoglobo series
A430005L14Rik	367.584185339356	388.915766211863	346.252604466848	0.890302308490693	-0.167632798241008	0.27494179664378	0.838677979618764	18.3009197374177	19.6596935362781	19.0018071460475	19.3169301421304	20.9288194326617	20.1979887469392	16.1878652858997	17.3290997156736	17.2197189284816	14.2254162877088	GeneID:97159,Genbank:NM_175287.4,MGI:MGI:2140680	RIKEN cDNA A430005L14 gene		GO:0003674,GO:0005634,GO:0008150	molecular_function|nucleus|biological_process
A430033K04Rik	169.574334336723	165.169045968666	173.97962270478	1.05334278396077	0.0749750016484743	0.669748306673468	1	2.63153612777431	2.90617007993266	3.0788303632613	2.86366677591647	2.89154660254334	3.02094627717907	2.83545719464437	2.91176971206781	3.47564457291405	2.66398782617483	GeneID:243308,Genbank:NM_183025.2,MGI:MGI:3583896	RIKEN cDNA A430033K04 gene	zf-C2H2	GO:0005634,GO:0043565,GO:0045892,GO:0003674,GO:0003700	nucleus|sequence-specific DNA binding|negative regulation of transcription, DNA-templated|molecular_function|DNA binding transcription factor activity
A430078G23Rik	77.6318569867692	84.9596868859054	70.304027087633	0.827498660418159	-0.273171118447438	0.282617735117683	0.846981790405694	1.65635110165774	1.7000489011992	1.23434280656348	1.47077104889115	1.79978553698919	1.66104120466908	1.26218221995673	1.16768377366056	1.38975056601765	0.925810189415895	GeneID:319493,Genbank:NM_001033378.3,MGI:MGI:2442135	RIKEN cDNA A430078G23 gene		GO:0003674,GO:0005575,GO:0008150	molecular_function|cellular_component|biological_process
A430089I19Rik	0	0	0					0	0	0	0	0	0	0	0	0	0	GeneID:331195,Genbank:NM_177913.4,MGI:MGI:2683305	RIKEN cDNA A430089I19 gene
A430105I19Rik	1171.99832352331	1288.24954223301	1055.7471048136	0.819520652018712	-0.287147789016487	0.0816698799636616	0.513851371388709	16.3433047100229	10.6867207836111	11.468254922935	12.9684049436763	11.5223203631957	11.1316244087381	9.18763660600079	11.7973940923201	11.1735012647212	7.66138038481337	GeneID:214239,Genbank:NM_001001982.2,MGI:MGI:2685199	RIKEN cDNA A430105I19 gene		GO:0005575,GO:0008150	cellular_component|biological_process
A4galt	420.203713275093	498.936868954209	341.470557595977	0.684396321145223	-0.547096089998387	0.00577215515064452	0.0969128418497561	10.594503955336	12.193983680339	15.5625218761062	11.1048285815588	13.4895634433824	9.06355724920124	5.88492622456038	8.47008537428242	12.3458941535515	6.76040496853883	GeneID:239559,Genbank:NM_001004150.3,MGI:MGI:3512453	alpha 1,4-galactosyltransferase		GO:0006629,GO:0007009,GO:0008378,GO:0015643,GO:0016020,GO:0016021,GO:0016740,GO:0016757,GO:0050512,GO:0001576,GO:0005794	lipid metabolic process|plasma membrane organization|galactosyltransferase activity|toxic substance binding|membrane|integral component of membrane|transferase activity|transferase activity, transferring glycosyl groups|lactosylceramide 4-alpha-galactosyltransferase activity|globoside biosynthetic process|Golgi apparatus	mmu00601,mmu00603	Glycosphingolipid biosynthesis - lacto and neolacto series|Glycosphingolipid biosynthesis - globo and isoglobo series
A4gnt	0	0	0					0	0	0	0	0	0	0	0	0	0	GeneID:333424,Genbank:XM_006511246.3,MGI:MGI:2143261	alpha-1,4-N-acetylglucosaminyltransferase		GO:0008375,GO:0009101,GO:0016020,GO:0016021,GO:0016740,GO:0016757,GO:0050680,GO:0005575,GO:0005794,GO:0006493	acetylglucosaminyltransferase activity|glycoprotein biosynthetic process|membrane|integral component of membrane|transferase activity|transferase activity, transferring glycosyl groups|negative regulation of epithelial cell proliferation|cellular_component|Golgi apparatus|protein O-linked glycosylation
A530016L24Rik	85.8150556757034	34.4835621264104	137.146549224996	3.97715725313535	1.99173760610425	0.215695112407896	0.771208490384605	0.966765977433153	0.355652747389955	0.16373897647126	0.249548858295465	1.35736781907916	0.251352748850799	8.50321074640466	1.44242217286532	0.659478597260996	1.3067761720847	GeneID:319942,Genbank:XM_006515980.3,MGI:MGI:2443020	RIKEN cDNA A530016L24 gene		GO:0008150,GO:0016020,GO:0016021,GO:0003674,GO:0005886	biological_process|membrane|integral component of membrane|molecular_function|plasma membrane
A530032D15Rik	47.238160654916	47.6500920455946	46.8262292642373	0.982710153412318	-0.0251621329461075	0.9125988449688	1	1.17784967228995	0.877444594167331	0.748086549432414	0.872201435970331	0.728003138557424	1.0704487763423	1.20566659816762	0.982337142920791	0.610134394837018	0.39936910131666	GeneID:381287,Genbank:NM_213615.2,MGI:MGI:3037746	RIKEN cDNA A530032D15Rik gene		GO:0005634,GO:0006338,GO:0006355,GO:0008150,GO:0003674,GO:0003682,GO:0005575	nucleus|chromatin remodeling|regulation of transcription, DNA-templated|biological_process|molecular_function|chromatin binding|cellular_component
A530064D06Rik	136.196477890439	157.467173630117	114.925782150762	0.729839619911622	-0.454348624016329	0.0219884936366069	0.243659162213164	4.7706979958519	5.65207089865247	3.4169739037292	4.86051127157237	4.07365650966205	3.48728315651833	3.53014420733224	3.58897411695832	3.51996701288056	2.23945745849081	GeneID:328830,Genbank:NM_001113556.1,MGI:MGI:2443476	RIKEN cDNA A530064D06 gene		GO:0005515,GO:0005575,GO:0008150	protein binding|cellular_component|biological_process
A530099J19Rik	19.1089797773361	12.9495986124705	25.2683609422016	1.95128526361181	0.964424704812116	0.105583196304628	0.582888059070389	0.216293885907269	0.292962066854347	0.359671500350986	0.109632555678958	0.302482638832856	0.492968956733203	0.503186441748534	0.316844625656408	0.16296981900265	0.950363015299703	GeneID:319293,Genbank:NM_175688.4,MGI:MGI:2441809	RIKEN cDNA A530099J19 gene		GO:0003674,GO:0005575,GO:0008150	molecular_function|cellular_component|biological_process
A630001G21Rik	343.152555375111	350.544404840644	335.760705909579	0.957826458711314	-0.0621638061871457	0.653479230599009	1	9.20495184227422	10.2113719993284	7.52397556666432	8.36783162035183	8.79517610668246	8.77949935862274	9.93442628510203	8.8421040836061	7.04868729756857	6.90833870423997	GeneID:319997,Genbank:NM_177055.3,MGI:MGI:2443131	RIKEN cDNA A630001G21 gene		GO:0003674,GO:0005575,GO:0008150	molecular_function|cellular_component|biological_process
A630023A22Rik	14.6382890638667	15.3166307139218	13.9599474138116	0.911424168575334	-0.133805467335347	0.827484741982687	1	0.0816208888659446	1.45929266305744	0.24883103051188	1.02393365623476	0.358741955173539	0.409260027757281	1.12790481960727	0.45210448336726	0.601318302435288	0.241526319528441	GeneID:105518,Genbank:NM_001251843.1,MGI:MGI:2145657	RIKEN cDNA A630023A22 gene		GO:0003674,GO:0005575,GO:0008150	molecular_function|cellular_component|biological_process
A630033H20Rik	132.042027854628	156.443653768549	107.640401940707	0.688045819359068	-0.539423452691052	0.0222742024064855	0.245461601660318	2.72216498999191	3.82379159601634	1.93148664805004	2.06558730494712	2.15927735231223	1.64761567988798	1.91259533750252	1.52486149321714	2.09151010879123	1.41403329312123	GeneID:213438,Genbank:NM_001122596.1,MGI:MGI:2441814	RIKEN cDNA A630033H20 gene		GO:0035025,GO:0051482,GO:0004930,GO:0005623,GO:0005887	positive regulation of Rho protein signal transduction|positive regulation of cytosolic calcium ion concentration involved in phospholipase C-activating G-protein coupled signaling pathway|G-protein coupled receptor activity|cell|integral component of plasma membrane
A630073D07Rik	0	0	0					0	0	0	0	0	0	0	0	0	0	GeneID:381819,Genbank:NM_001142969.1,MGI:MGI:2686534	RIKEN cDNA A630073D07 gene		GO:0003674,GO:0005575,GO:0008150	molecular_function|cellular_component|biological_process
A630076J17Rik	0	0	0					0	0	0	0	0	0	0	0	0	0	GeneID:319929,Genbank:NM_001256174.1,MGI:MGI:2442999	RIKEN cDNA A630076J17 gene		GO:0003674,GO:0005575,GO:0008150	molecular_function|cellular_component|biological_process
A630095E13Rik	0	0	0					0	0	0	0	0	0	0	0	0	0	GeneID:235973,Genbank:NM_001033325.2,MGI:MGI:3055869	RIKEN cDNA A630095E13 gene		GO:0005576,GO:0005615	extracellular region|extracellular space
A630095N17Rik	0.315300247530258	0.630600495060516	0	0	-Inf	0.636606855265981	1	0	0.0426391855164844	0	0	0.0943389811364377	0	0	0	0	0	GeneID:381272,Genbank:XM_006496500.3,MGI:MGI:2686470	RIKEN cDNA A630095N17 gene		GO:0003674,GO:0005575,GO:0008150	molecular_function|cellular_component|biological_process
A730017C20Rik	22.1763898869162	21.1963186915088	23.1564610823237	1.0924756048134	0.127601064432804	0.808850409106238	1	0.493933737234889	0.31889713781121	0.702714135918671	0.619639634573543	0.488463435572112	0.371499265359051	0.733118294225865	0.771036954118137	0.386634614065837	0.560284257286917	GeneID:225583,Genbank:XM_006525876.3,MGI:MGI:2442934	RIKEN cDNA A730017C20 gene		GO:0016020,GO:0016021,GO:0003674,GO:0005575,GO:0008150	membrane|integral component of membrane|molecular_function|cellular_component|biological_process
A830005F24Rik	1.49211414307021	1.80352936653434	1.18069891960609	0.654660213199035	-0.611181792705472	0.814569291045579	1	0.113877736499097	0.113111666271049	0.173584942035921	0.0529109501425908	0.0625647466139462	0.0571000956349574	0.0582835765896008	0.0573434257982172	0.104870162755268	0.0561630544888867	GeneID:442803,Genbank:XM_001473764.3,MGI:MGI:3045249	RIKEN cDNA A830005F24 gene		GO:0003674,GO:0005575,GO:0008150	molecular_function|cellular_component|biological_process
A830010M20Rik	196.401294945841	183.741721376404	209.060868515279	1.13779748523749	0.186243797501071	0.290278759873496	0.853182744392793	1.18810584276844	1.8223518328555	1.63445450577645	1.17916391153329	1.65185377627532	1.30494340822111	1.64637300768739	1.68493420448216	1.66724310852839	2.03291802249627	GeneID:231570,Genbank:NM_001007574.2,MGI:MGI:2445097	RIKEN cDNA A830010M20 gene		GO:0003674,GO:0005575,GO:0008150	molecular_function|cellular_component|biological_process
A830018L16Rik	76.346536629471	69.522885536665	83.170187722277	1.19629942112248	0.258578526078531	0.5532240736803	0.994179383672379	0.312294362417157	0.509185586057648	0.491002937729605	0.361384016221554	0.388472593090155	0.206816090427036	0.482520340558344	0.451000134442351	0.374412622190505	0.889245332469071	GeneID:320492,Genbank:XM_006495540.2,MGI:MGI:2444149	RIKEN cDNA A830018L16 gene		GO:0003674,GO:0005575,GO:0008150	molecular_function|cellular_component|biological_process
A830021F12Rik	0	0	0					0	0	0	0	0	0	0	0	0	0	GeneID:442838,Genbank:XM_017318024.1,MGI:MGI:3045372	RIKEN cDNA A830021F12 gene
A830080D01Rik	294.124923345524	283.195432627436	305.054414063611	1.0771869137626	0.107268608434876	0.551829735456594	0.993500321259711	3.99271531524692	4.74316354171204	4.72284061509431	5.22405487503191	4.05378933976042	4.46848747826406	5.50928959723807	4.47144545324841	4.3828611951632	5.21432647655829	GeneID:382252,Genbank:XM_006528900.3,MGI:MGI:2685992	RIKEN cDNA A830080D01 gene		GO:0008150,GO:0003674,GO:0005575,GO:0005739	biological_process|molecular_function|cellular_component|mitochondrion
A930009A15Rik	0.202479193788254	0.201763986282253	0.203194401294255	1.00708954575273	0.0101919668301671	1	1	0.0542248010440089	0	0	0	0	0	0	0.0546100748167729	0	0	GeneID:77798,Genbank:NM_029982.1,MGI:MGI:1925048	RIKEN cDNA A930009A15 gene		GO:0003674,GO:0005575,GO:0008150	molecular_function|cellular_component|biological_process
A930018P22Rik	0.404994857476234	0.422691093940483	0.387298621011984	0.91626870441353	-0.126157350629495	1	1	0	0	0.0677525272333936	0	0.0732595750949626	0	0	0	0.0613983431515884	0.0657635766237391	GeneID:68243,Genbank:NM_026634.2,MGI:MGI:1915493	RIKEN cDNA A930018P22 gene		GO:0003674,GO:0008150	molecular_function|biological_process
AA414768	61.1601894832148	63.6961939049042	58.6241850615254	0.920371869456579	-0.119711205649233	0.669029195547892	1	2.19202702315053	1.98230058873281	2.26079912922837	2.34098459639265	1.68962302224709	1.27956900949254	2.21030598961186	2.37234803146513	2.22954343022479	1.41992585213485	GeneID:245350,Genbank:NM_001272033.1,MGI:MGI:3035137	expressed sequence AA414768
AA415398	55.280198435242	50.7721078499644	59.7882890205197	1.17758138380228	0.235826769350275	0.438014997352333	0.948881622759545	1.40157902457545	1.5057953539965	1.8893691918647	1.27584958458027	1.22576432064337	2.06529460628734	1.96170489607733	1.55557184305211	1.18535145984903	1.66462115559754	GeneID:433752,Genbank:NM_001004178.1,MGI:MGI:3035485	expressed sequence AA415398
AA467197	334.850127615544	615.329290685522	54.370964545565	0.0883607612519009	-3.5004503418193	2.35078005225223e-19	2.86544416502531e-16	33.3693400646937	44.293585914524	17.520238938162	31.0087562807884	30.5553477791907	3.54919390738397	4.19204624620704	1.88399701629458	2.60738297250412	1.39637994364406	GeneID:433470,Genbank:XM_006499873.3,MGI:MGI:3034182	expressed sequence AA467197		GO:0005739,GO:0005751,GO:0008150,GO:0004129,GO:0005634	mitochondrion|mitochondrial respiratory chain complex IV|biological_process|cytochrome-c oxidase activity|nucleus
AA623943	0	0	0					0	0	0	0	0	0	0	0	0	0	GeneID:544808,Genbank:XM_006534607.3,MGI:MGI:3035046	expressed sequence AA623943
AA792892	0	0	0					0	0	0	0	0	0	0	0	0	0	GeneID:100554,Genbank:NM_178894.4,MGI:MGI:2140789	expressed sequence AA792892		GO:0003674,GO:0005575,GO:0008150	molecular_function|cellular_component|biological_process
AA986860	1709.50312964794	1645.53479541428	1773.47146388161	1.07774777465895	0.10801958363279	0.396282882415724	0.931249764736811	36.1450010343738	23.0745318673943	27.81954427428	35.1630394188844	29.8378537827562	28.1000089058295	31.7750693875792	33.5074816750761	35.2030631951377	32.9267844432437	GeneID:212439,Genbank:XM_017319617.1,MGI:MGI:2138143	expressed sequence AA986860		GO:0005829,GO:0005886,GO:0008150,GO:0003674,GO:0005737	cytosol|plasma membrane|biological_process|molecular_function|cytoplasm
AB124611	628.804522789754	708.973218163434	548.635827416074	0.773845631062473	-0.369882292745462	0.00641322830607969	0.104045666680001	23.6753284927297	27.9190687630519	21.3971731348104	23.9353063408568	22.8411730933071	20.0042073050867	19.7656957078233	16.4706470976745	18.4935887691318	16.3634824181378	GeneID:382062,Genbank:XM_011242566.2,MGI:MGI:3043001	cDNA sequence AB124611		GO:0016020,GO:0016021,GO:0003674,GO:0005575,GO:0008150	membrane|integral component of membrane|molecular_function|cellular_component|biological_process
AF067061	1.24878852015005	1.26615033061105	1.23142670968906	0.972575435884272	-0.0401179406698633	1	1	0	0	0.0616547997823882	0.0563795568741606	0.266664853345664	0.121686648253165	0.0621043888326968	0.0611026059338781	0	0.119689709455205	GeneID:236546,Genbank:NM_199060.2,MGI:MGI:2681166	cDNA sequence AF067061
AF067063	0	0	0					0	0	0	0	0	0	0	0	0	0	GeneID:380878,Genbank:NM_001001449.2,MGI:MGI:2687009	cDNA sequence AF067063
AF366264	0	0	0					0	0	0	0	0	0	0	0	0	0	GeneID:231201,Genbank:NM_153093.3,MGI:MGI:2667157	cDNA sequence AF366264		GO:0016926,GO:0016929,GO:0004175,GO:0005634,GO:0006508	protein desumoylation|SUMO-specific protease activity|endopeptidase activity|nucleus|proteolysis
AF529169	0.899463053345127	1.00428717651657	0.794638930173683	0.791246715834742	-0.337800488414332	0.999103245849404	1	0	0.00674841905897326	0.0138084657967275	0.00631350020987241	0.00746542142625039	0.00681336216423095	0	0.00684239708106138	0.00625671805912043	0.00670155148125449	GeneID:209743,Genbank:XM_006510957.3,MGI:MGI:2667167	cDNA sequence AF529169		GO:0016020,GO:0016021,GO:0003674,GO:0005575,GO:0008150	membrane|integral component of membrane|molecular_function|cellular_component|biological_process
AI182371	112.382117959043	107.122505111684	117.641730806402	1.09819809277005	0.135138310882542	0.49859208611868	0.975147494159464	1.8594679028094	2.24415451094742	2.29596965868505	1.82082640655473	2.5484996969322	2.80712517024877	2.41504434054647	2.33581547400105	2.55937341000365	1.5383042115993	GeneID:98870,Genbank:NM_001243103.1,MGI:MGI:2138853	expressed sequence AI182371		GO:0003674,GO:0005575,GO:0008150	molecular_function|cellular_component|biological_process
AI314180	2071.74976687399	2124.26595157145	2019.23358217654	0.950555922944956	-0.0731565891265873	0.544483531733947	0.990971308600179	12.167724947339	12.036984421929	11.2979256045904	11.6525279440366	11.2247609275095	10.661139698735	11.7273735747671	11.1471714540964	11.4067176252586	9.682459971201	GeneID:230249,Genbank:XM_006537847.3,MGI:MGI:2140220	expressed sequence AI314180		GO:0005768,GO:0005769,GO:0005770,GO:0005771,GO:0005783,GO:0005813,GO:0005856,GO:0030134,GO:0030139,GO:0030433,GO:0031410,GO:0000502,GO:0032947,GO:0005634,GO:0043248,GO:0005737	endosome|early endosome|late endosome|multivesicular body|endoplasmic reticulum|centrosome|cytoskeleton|COPII-coated ER to Golgi transport vesicle|endocytic vesicle|ubiquitin-dependent ERAD pathway|cytoplasmic vesicle|proteasome complex|protein-containing complex scaffold activity|nucleus|proteasome assembly|cytoplasm
AI413582	276.381921814522	318.756133137295	234.00771049175	0.7341277113277	-0.445897033900667	0.00655438878797404	0.105462073888609	17.3066166520387	19.7999250501693	14.975151160534	18.9484849619956	20.5228729967649	12.4296037677004	13.3303562640893	14.7259836895037	14.8856943312194	10.8171452896754	GeneID:106672,Genbank:XM_011246240.2,MGI:MGI:2146839	expressed sequence AI413582		GO:0008150,GO:0003674,GO:0005575,GO:0005576	biological_process|molecular_function|cellular_component|extracellular region
AI429214	107.248763245706	107.057286260162	107.440240231249	1.00357709395095	0.00515144758103046	0.989009387798314	1	2.95460118072465	4.26365736215063	2.52095429431817	2.35706263807747	2.9402556571038	2.79525225696397	2.56786906352652	2.77909249040763	3.23427290616897	3.4092321529354	GeneID:621080,Genbank:NM_001039220.3,MGI:MGI:2142538	expressed sequence AI429214		GO:0003674,GO:0005575,GO:0008150	molecular_function|cellular_component|biological_process
AI464131	246.562018212165	234.213093112269	258.910943312061	1.10545033956728	0.144634216045819	0.405841741547801	0.935510923913269	2.7778726142326	2.43593364817801	2.91738228855362	2.82977852510155	2.7075167102146	2.49434317300548	2.96245073167462	3.92133582142705	2.54744313405575	2.93492007859507	GeneID:329828,Genbank:NM_001085515.2,MGI:MGI:2140300	expressed sequence AI464131		GO:0005783,GO:0005789,GO:0005975,GO:0008152,GO:0016020,GO:0016021,GO:0016787,GO:0016798,GO:0031965,GO:0043568,GO:0048741,GO:0004553,GO:0005515,GO:0051897,GO:0005634	endoplasmic reticulum|endoplasmic reticulum membrane|carbohydrate metabolic process|metabolic process|membrane|integral component of membrane|hydrolase activity|hydrolase activity, acting on glycosyl bonds|nuclear membrane|positive regulation of insulin-like growth factor receptor signaling pathway|skeletal muscle fiber development|hydrolase activity, hydrolyzing O-glycosyl compounds|protein bind…
AI467606	695.417041315971	708.032918393298	682.801164238644	0.964363586071801	-0.052350918423751	0.718835831704796	1	15.037773606006	18.1932838261342	17.5361281548102	16.2418940141769	20.7492945707111	16.3411708907015	16.9069735738674	16.5845989559583	16.2320310494009	17.0699680437469	GeneID:101602,Genbank:XM_006507162.3,MGI:MGI:2141979	expressed sequence AI467606		GO:0016020,GO:0016021,GO:0003674,GO:0005575,GO:0008150	membrane|integral component of membrane|molecular_function|cellular_component|biological_process
AI481877	0.103529854039915	0	0.207059708079831	Inf	Inf	1	1	0	0	0	0	0	0	0	0	0	0.00849934815446463	GeneID:100155,Genbank:XM_017320490.1,MGI:MGI:2140313	expressed sequence AI481877		GO:0003674,GO:0005575,GO:0008150	molecular_function|cellular_component|biological_process
AI593442	6.7556190819842	4.28531928991986	9.22591887404854	2.15291282863105	1.10628990601341	0.448485891895378	0.956180098809626	0	0	0.135051584555277	0.015437055426451	0.027380404017086	0.0249888918682343	0.0425113705121898	0.0501907624038549	0.0152982181445546	0.237595179250141	GeneID:330941,Genbank:NM_001286641.1,MGI:MGI:2143099	expressed sequence AI593442		GO:0016020,GO:0016021,GO:0003674,GO:0005575,GO:0008150	membrane|integral component of membrane|molecular_function|cellular_component|biological_process
AI597479	545.398635689318	516.398394742998	574.398876635638	1.11231731640356	0.153568411710204	0.291564109143319	0.854429577981317	8.68741858785777	7.75039043234662	8.00959519302011	9.159027810393	7.35893173537065	9.1872187428626	8.29435820771077	9.51270538432549	8.93119445393887	8.89623108027624	GeneID:98404,Genbank:NM_133818.1,MGI:MGI:2138299	expressed sequence AI597479		GO:0072669,GO:0003674,GO:0008150,GO:0048598	tRNA-splicing ligase complex|molecular_function|biological_process|embryonic morphogenesis
AI607873	1178.76703224363	1572.4588627853	785.075201701959	0.499265971455274	-1.00211951484804	8.5571675874602e-09	1.59652298131758e-06	26.4008054248659	27.0519280736419	17.7444700710677	24.1732157358952	22.4445949893052	9.9806293219376	15.8607661520885	10.3832750274541	13.7615549168552	8.03864174144577	GeneID:226691,Genbank:XM_011238800.2,MGI:MGI:2138302	expressed sequence AI607873		GO:0003690,GO:0005634,GO:0005730,GO:0005829,GO:0008134,GO:0042802,GO:0000978,GO:0001047,GO:0001078	double-stranded DNA binding|nucleus|nucleolus|cytosol|transcription factor binding|identical protein binding|RNA polymerase II proximal promoter sequence-specific DNA binding|core promoter binding|transcriptional repressor activity, RNA polymerase II proximal promoter sequence-specific DNA binding
AI661453	995.720718153869	1017.40895483533	974.032481472406	0.957365744466102	-0.0628579090229376	0.630385827249779	1	12.0125283662575	10.2826192277479	10.9059891268489	11.6871056787434	10.552392472666	9.38041551220242	10.4745617651649	9.83567384865686	11.442091272281	11.0996031234641	GeneID:224833,Genbank:NM_145489.2,MGI:MGI:2146908	expressed sequence AI661453		GO:0003674,GO:0005575,GO:0008150	molecular_function|cellular_component|biological_process
AI837181	614.892525026714	638.405344931532	591.379705121896	0.926338900225406	-0.110387996189748	0.43487267966588	0.947401160295171	24.3000063131346	20.3125798594208	21.930125744072	21.7604667443801	24.9157426039982	23.1999609137259	19.2700357846343	21.4135781985609	19.9059306217234	19.4050618854768	GeneID:107242,Genbank:NM_001256515.1,MGI:MGI:2147598	expressed sequence AI837181		GO:0005575,GO:0008150	cellular_component|biological_process
AI846148	423.430093307304	423.466203581701	423.393983032907	0.999829453807216	-0.000246067130073914	0.998159471997638	1	5.90906154828131	6.08562418459999	6.10810380189253	6.31403067146941	6.47695675435427	6.43538270075897	5.72166198631466	6.31658952063064	6.25724374986935	5.65669924372845	GeneID:68229,Genbank:XM_011247332.2,MGI:MGI:2147611	expressed sequence AI846148		GO:0006355,GO:0045892,GO:0003674,GO:0005575,GO:0006351	regulation of transcription, DNA-templated|negative regulation of transcription, DNA-templated|molecular_function|cellular_component|transcription, DNA-templated
AI987944	340.917746039029	365.290585769234	316.544906308825	0.866556431073196	-0.20663439261265	0.18885213991748	0.737211934765786	5.2119130031296	5.57181596122299	5.19535894135078	5.02797140498041	5.07148697032553	4.55731530519005	4.41918355907044	4.53382925173873	5.04814143404012	3.69808517120374	GeneID:233168,Genbank:XM_011250853.2,MGI:MGI:2142079	expressed sequence AI987944	zf-C2H2	GO:0003700,GO:0005575,GO:0006355	DNA binding transcription factor activity|cellular_component|regulation of transcription, DNA-templated
AK010878	64.7255416041582	63.3402497382573	66.110833470059	1.04374128209552	0.0617641474500788	0.845866090143387	1	2.30259411180252	3.40731859752037	3.00845709781533	3.0567229630569	3.20135516710156	3.5814831069348	2.93419186481502	3.17081509278214	2.683033621817	2.96649193830457	GeneID:100233175,Genbank:NM_001142938.1,MGI:MGI:4845848	cDNA sequence AK010878		GO:0000408,GO:0005634	EKC/KEOPS complex|nucleus
AU015228	0.100881993141127	0.201763986282253	0	0	-Inf	0.999743282324347	1	0.0183113261741506	0	0	0	0	0	0	0	0	0	GeneID:99169,Genbank:NM_001033197.2,MGI:MGI:2139152	expressed sequence AU015228
AU018091	13.5973585137641	15.4151267606718	11.7795902668565	0.764157859337844	-0.388057394638456	0.527678873858571	0.985151423082365	0.374644079940425	0.21707221717483	0.222084184464863	0.290117788374755	0.102915252148841	0.140889344032395	0.2077247996977	0.12576865715378	0.416887377985528	0.0307949509747526	GeneID:245128,Genbank:XM_006539984.2,MGI:MGI:2142124	expressed sequence AU018091		GO:0097638,GO:1903352,GO:0000064,GO:0015181,GO:0015189	L-arginine import across plasma membrane|L-ornithine transmembrane transport|L-ornithine transmembrane transporter activity|arginine transmembrane transporter activity|L-lysine transmembrane transporter activity
AU019823	543.102298943166	547.627689780479	538.576908105853	0.983472746459817	-0.0240430211248407	0.875289350949604	1	7.2859405961041	8.0351176262175	7.34957878200654	7.31814115717582	6.88737038442443	7.29314017676252	7.38946260062331	6.56886734874143	8.09102757787467	6.3543874445865	GeneID:270156,Genbank:NM_212449.2,MGI:MGI:2143205	expressed sequence AU019823		GO:0003674,GO:0005575,GO:0008150	molecular_function|cellular_component|biological_process
AU021092	1730.43820230574	1487.97838497506	1972.89801963642	1.32589158522588	0.406962814778243	0.033485421363754	0.318878877195249	53.6588443543244	52.0065161943655	71.7838026037805	54.036510354715	62.9000051803977	88.4203632436957	69.6456360480957	77.1717977541513	53.6956419198437	93.5755910286149	GeneID:239691,Genbank:XM_006522106.1,MGI:MGI:2146559	expressed sequence AU021092		GO:0016020,GO:0042803,GO:0005576,GO:0005829,GO:0008150	membrane|protein homodimerization activity|extracellular region|cytosol|biological_process
AU022252	301.834127958349	300.802392712045	302.865863204652	1.00685988723029	0.00986293452435791	0.959101814097974	1	3.01179793646731	2.92505857904153	2.70110854588575	3.02974715543336	2.78408192623625	2.83814770571205	3.12207494902246	2.59025405298405	3.07293815817925	2.69726240708893	GeneID:230696,Genbank:XM_006503016.3,MGI:MGI:2140466	expressed sequence AU022252		GO:0005575,GO:0008150,GO:0042802	cellular_component|biological_process|identical protein binding
AU022751	0	0	0					0	0	0	0	0	0	0	0	0	0	GeneID:102991,Genbank:NM_001033211.3,MGI:MGI:2147968	expressed sequence AU022751		GO:0003674,GO:0005575,GO:0008150	molecular_function|cellular_component|biological_process
AU040320	1136.64108573308	1236.13829632382	1037.14387514234	0.839019289529923	-0.253224115462719	0.0538893418088625	0.412189131574481	13.2959351248809	13.5443552474547	10.6241002556497	12.49481714822	12.2131818825728	10.2133846765802	10.2304976180795	8.89670958879681	13.3221805491946	8.75305011525195	GeneID:100317,Genbank:NM_001035525.1,MGI:MGI:2140475	expressed sequence AU040320		GO:0008150,GO:0016020,GO:0016021,GO:0031410,GO:0003674,GO:0005794,GO:0005886	biological_process|membrane|integral component of membrane|cytoplasmic vesicle|molecular_function|Golgi apparatus|plasma membrane
AU041133	80.2398781874938	86.7722355909015	73.7075207840862	0.849436692303163	-0.235421666140254	0.361885618989401	0.909639353533434	1.82429193975546	2.10029555263886	1.89599042610989	1.79155995078483	1.4350699681757	1.24735744223062	1.37931159708154	1.39881819962523	2.29089945517772	1.26778393842074	GeneID:216177,Genbank:NM_001163064.1,MGI:MGI:2143755	expressed sequence AU041133	zf-C2H2	GO:0005634,GO:0008150,GO:0043565,GO:0003674,GO:0003700,GO:0005575	nucleus|biological_process|sequence-specific DNA binding|molecular_function|DNA binding transcription factor activity|cellular_component
AV320801	1.10822614847917	1.39331740300416	0.823134893954172	0.590773424762651	-0.759323165239399	0.786970886837427	1	0.0140515632144408	0.0558281461420156	0.014279289707707	0	0.0154399361818771	0	0.0143834148094254	0.0141514012713562	0	0.0277202106303872	GeneID:331531,Genbank:XM_006528574.3,MGI:MGI:3035227	expressed sequence AV320801		GO:0003674,GO:0005575,GO:0008150	molecular_function|cellular_component|biological_process
AW146154	204.121242298762	208.217253558312	200.025231039211	0.960656370309839	-0.0579076279939299	0.75556036481189	1	2.89750566165006	3.46633702344739	3.88799397044611	3.30244370080835	3.20138544254029	2.98597843998531	3.39198113149558	3.17604574379261	3.46438936226047	2.82644564544614	GeneID:101835,Genbank:NM_001033530.3,MGI:MGI:2142212	expressed sequence AW146154	zf-C2H2	GO:0003700,GO:0005575,GO:0006355	DNA binding transcription factor activity|cellular_component|regulation of transcription, DNA-templated
AW209491	225.503430545734	221.61045216932	229.396408922147	1.0351335267656	0.0498168797800091	0.729480216307825	1	6.20810982194903	5.87143481510431	5.56813243709457	5.64352954375557	6.76218832260631	6.44223431928519	5.27718459730133	5.73573152093102	7.23331968609734	5.93715390204144	GeneID:105351,Genbank:NM_001104646.1,MGI:MGI:2145422	expressed sequence AW209491		GO:0003674,GO:0005575,GO:0008150	molecular_function|cellular_component|biological_process
AW549877	1984.37822166022	1973.29465087544	1995.46179244499	1.01123356897548	0.0161162612212063	0.925016162747237	1	22.75898306179	22.4138531462648	21.3705916948317	19.9113875624617	20.0628061378278	20.5292364686742	22.3729717047766	23.4182587848469	19.2773286166804	20.2770941687192	GeneID:106064,Genbank:NM_145930.2,MGI:MGI:2146232	expressed sequence AW549877		GO:0008150,GO:0003674,GO:0005654,GO:0005829	biological_process|molecular_function|nucleoplasm|cytosol
AW551984	53.1907633060071	50.6125468035442	55.7689798084699	1.10188052825993	0.139967807728719	0.682385710303222	1	0.482529410194539	0.835959370791741	0.467542563084694	0.583955952827311	0.493214895213928	0.472642345249653	0.62027811287897	0.926710299613688	0.496031990541563	0.575573202065722	GeneID:244810,Genbank:NM_178737.5,MGI:MGI:2143322	expressed sequence AW551984		GO:0060923,GO:0003674,GO:0005575,GO:0055007	cardiac muscle cell fate commitment|molecular_function|cellular_component|cardiac muscle cell differentiation
AW554918	289.638353449471	294.406185203284	284.870521695659	0.967610519116504	-0.047501641614662	0.791588854025159	1	1.45918111587799	1.62987201457804	1.80872587067166	1.45529455243893	1.55637156232725	1.54371472333694	1.51005581304247	1.43725099901242	1.6538607734756	1.38657763449721	GeneID:225289,Genbank:XM_006525833.3,MGI:MGI:2147376	expressed sequence AW554918		GO:0003674,GO:0005575,GO:0008150	molecular_function|cellular_component|biological_process
AY074887	0.293097573836483	0.586195147672966	0	0	-Inf	0.650235612023665	1	0.0767994017599394	0.152565524548434	0	0	0	0	0	0	0	0	GeneID:246735,Genbank:NM_145229.2,MGI:MGI:3575512	cDNA sequence AY074887		GO:0007050,GO:0008285,GO:0097190,GO:0003674,GO:0005615,GO:0005737	cell cycle arrest|negative regulation of cell proliferation|apoptotic signaling pathway|molecular_function|extracellular space|cytoplasm
AY358078	0.894405780933104	0.378097445818185	1.41071411604802	3.73108607754624	1.89959564405086	0.54790482458192	0.991537043905494	0	0.0371232333860151	0	0.0347307331873679	0	0.0374804871416319	0.0382573237162404	0.0752804179883509	0.034418373060336	0.0737308271797979	GeneID:278676,Genbank:NM_194347.1,MGI:MGI:2682312	cDNA sequence AY358078		GO:0003674,GO:0005575,GO:0008150	molecular_function|cellular_component|biological_process
AY761184	0	0	0					0	0	0	0	0	0	0	0	0	0	GeneID:382000,Genbank:NM_001007582.3,MGI:MGI:3611585	cDNA sequence AY761184		GO:0005615,GO:0008150,GO:0019731,GO:0050829,GO:0050830,GO:0051673,GO:0061844,GO:0071222,GO:0002227,GO:0003674,GO:0005575	extracellular space|biological_process|antibacterial humoral response|defense response to Gram-negative bacterium|defense response to Gram-positive bacterium|membrane disruption in other organism|antimicrobial humoral immune response mediated by antimicrobial peptide|cellular response to lipopolysaccharide|innate immune response in mucosa|molecular_function|cellular_component
AY761185	0.0961077903476782	0.192215580695356	0	0	-Inf	0.999743279444582	1	0	0.111598855919688	0	0	0	0	0	0	0	0	GeneID:100503970,Genbank:NM_001012640.2,MGI:MGI:3630303	cDNA sequence AY761185		GO:0005615,GO:0008150,GO:0019731,GO:0050829,GO:0050830,GO:0051673,GO:0061844,GO:0071222,GO:0002227,GO:0003674,GO:0005575	extracellular space|biological_process|antibacterial humoral response|defense response to Gram-negative bacterium|defense response to Gram-positive bacterium|membrane disruption in other organism|antimicrobial humoral immune response mediated by antimicrobial peptide|cellular response to lipopolysaccharide|innate immune response in mucosa|molecular_function|cellular_component
Aaas	384.296871479612	443.608975241764	324.98476771746	0.732592859601964	-0.44891645535746	0.00318702109902616	0.0623224532348603	13.2902718038998	14.1864514807598	12.0389823804157	14.2221778656679	13.3148874323337	9.76977605468691	9.26436064690395	9.99310240218161	11.9621283005381	7.44435720427611	GeneID:223921,Genbank:NM_153416.2,MGI:MGI:2443767	achalasia, adrenocortical insufficiency, alacrimia		GO:0005643,GO:0005654,GO:0005813,GO:0005829,GO:0006913,GO:0007612,GO:0009566,GO:0015031,GO:0031965,GO:0051028,GO:0003674,GO:0005634	nuclear pore|nucleoplasm|centrosome|cytosol|nucleocytoplasmic transport|learning|fertilization|protein transport|nuclear membrane|mRNA transport|molecular_function|nucleus	mmu03013	RNA transport
Aacs	869.967957515162	843.212717584056	896.723197446269	1.06346023814196	0.0887660931878199	0.540972885052956	0.989967805489744	15.5053708039195	14.7173321349416	11.646986129708	15.447963046453	15.6002721091361	12.6327078268492	19.9935812141821	13.1891505843407	16.022181126569	14.49629856402	GeneID:78894,Genbank:NM_030210.1,MGI:MGI:1926144	acetoacetyl-CoA synthetase		GO:0034201,GO:0005524,GO:0042493,GO:0005623,GO:0045471,GO:0005737,GO:0005829,GO:0006629,GO:0006631,GO:0007584,GO:0047760,GO:0008152,GO:0071333,GO:0010243,GO:0014070,GO:0016874,GO:0000166,GO:0030729,GO:0001889,GO:0032024,GO:0003824	response to oleic acid|ATP binding|response to drug|cell|response to ethanol|cytoplasm|cytosol|lipid metabolic process|fatty acid metabolic process|response to nutrient|butyrate-CoA ligase activity|metabolic process|cellular response to glucose stimulus|response to organonitrogen compound|response to organic cyclic compound|ligase activity|nucleotide binding|acetoacetate-CoA ligase activity|liver…	mmu00650,mmu00280	Butanoate metabolism|Valine, leucine and isoleucine degradation
Aadac	3.94660163201676	1.76561970937771	6.1275835546558	3.47050020007732	1.79514361213037	0.112476562259838	0.598696205053533	0.0421981256965355	0.0419142534597899	0.17152803648887	0.117638951746703	0	0.253905680280947	0.0431947062978571	0.637469227285437	0.310882491753638	0.0416231601660296	GeneID:67758,Genbank:NM_023383.1,MGI:MGI:1915008	arylacetamide deacetylase (esterase)		GO:0017171,GO:0005789,GO:0019213,GO:0008152,GO:0009056,GO:0010898,GO:0043231,GO:0016020,GO:0052689,GO:0016021,GO:0016298,GO:0016787,GO:0004806,GO:0005783	serine hydrolase activity|endoplasmic reticulum membrane|deacetylase activity|metabolic process|catabolic process|positive regulation of triglyceride catabolic process|intracellular membrane-bounded organelle|membrane|carboxylic ester hydrolase activity|integral component of membrane|lipase activity|hydrolase activity|triglyceride lipase activity|endoplasmic reticulum
Aadacl2	1.32076360841266	0	2.64152721682532	Inf	Inf	0.288959083642812	0.852373958505802	0	0	0	0	0	0	0	0.449622949324764	0	0	GeneID:639634,Genbank:NM_001128091.1,MGI:MGI:3646333	arylacetamide deacetylase-like 2		GO:0005575,GO:0009056,GO:0016787	cellular_component|catabolic process|hydrolase activity
Aadacl3	0	0	0					0	0	0	0	0	0	0	0	0	0	GeneID:230883,Genbank:NM_001085503.2,MGI:MGI:2685281	arylacetamide deacetylase-like 3		GO:0016020,GO:0016021,GO:0016787,GO:0052689,GO:0005575,GO:0008152,GO:0009056	membrane|integral component of membrane|hydrolase activity|carboxylic ester hydrolase activity|cellular_component|metabolic process|catabolic process
Aadat	0	0	0					0	0	0	0	0	0	0	0	0	0	GeneID:23923,Genbank:XM_006509397.3,MGI:MGI:1345167	aminoadipate aminotransferase		GO:0006103,GO:0006536,GO:0008483,GO:0009058,GO:0016212,GO:0016740,GO:0019441,GO:0030170,GO:0042803,GO:0047536,GO:0070189,GO:0003824,GO:0005739	2-oxoglutarate metabolic process|glutamate metabolic process|transaminase activity|biosynthetic process|kynurenine-oxoglutarate transaminase activity|transferase activity|tryptophan catabolic process to kynurenine|pyridoxal phosphate binding|protein homodimerization activity|2-aminoadipate transaminase activity|kynurenine metabolic process|catalytic activity|mitochondrion	mmu00310,mmu00380	Lysine degradation|Tryptophan metabolism
Aaed1	307.263589849449	301.323946309756	313.203233389142	1.03942364098462	0.0557837776102815	0.687393380528942	1	18.5946995983394	15.2890432609972	17.6401232710722	15.5043781403942	17.9628408156454	18.7036885278012	17.0787069289916	15.0493455355663	19.5553722937809	16.6235707576674	GeneID:66129,Genbank:NM_025370.2,MGI:MGI:1913379	AhpC/TSA antioxidant enzyme domain containing 1		GO:0005575,GO:0016209,GO:0055114	cellular_component|antioxidant activity|oxidation-reduction process
Aagab	670.395627784445	683.272203610286	657.519051958604	0.962309089239096	-0.0554277394670953	0.690059147699852	1	13.9049470174701	14.3054062861453	13.1826619344962	14.3270403350808	15.4382251908467	13.7157246797685	13.0666691342873	13.0228552153571	13.6829295106282	13.8176886589273	GeneID:66939,Genbank:XM_006511371.2,MGI:MGI:1914189	alpha- and gamma-adaptin binding protein		GO:0008150,GO:0015031,GO:0016607,GO:0003674,GO:0005737,GO:0005829	biological_process|protein transport|nuclear speck|molecular_function|cytoplasm|cytosol
Aak1	126.450298619853	141.97514673076	110.925450508945	0.781301890247755	-0.356047990299421	0.0867829175083795	0.529795947820772	0.456635128708623	0.461614704539488	0.33223849256777	0.396712998540533	0.28205063289938	0.284511560688903	0.27934528897482	0.247627464297324	0.413051132902719	0.261186411350119	GeneID:269774,Genbank:XM_006506191.1,MGI:MGI:1098687	AP2 associated kinase 1		GO:0050821,GO:0005634,GO:0071439,GO:0005737,GO:2000369,GO:0006468,GO:0030100,GO:0031252,GO:0032880,GO:0035612,GO:0043195,GO:0045747,GO:0004674,GO:0046777,GO:0005112	protein stabilization|nucleus|clathrin complex|cytoplasm|regulation of clathrin-dependent endocytosis|protein phosphorylation|regulation of endocytosis|cell leading edge|regulation of protein localization|AP-2 adaptor complex binding|terminal bouton|positive regulation of Notch signaling pathway|protein serine/threonine kinase activity|protein autophosphorylation|Notch binding
Aamdc	362.60370211953	343.80925299047	381.398151248589	1.10933067662132	0.149689477682877	0.311793077887495	0.872991956639371	17.6709634549991	16.0803296213122	19.0727109276574	18.8177395355867	23.0953203387564	20.9680159226182	21.1779086743056	22.3285502689026	19.4571040912996	19.4871687756213	GeneID:66273,Genbank:XM_006508115.2,MGI:MGI:1913523	adipogenesis associated Mth938 domain containing		GO:0043066,GO:0045600,GO:0045944,GO:0003674,GO:0005737	negative regulation of apoptotic process|positive regulation of fat cell differentiation|positive regulation of transcription by RNA polymerase II|molecular_function|cytoplasm
Aamp	2942.79311770009	2825.18740213314	3060.39883326704	1.08325516068644	0.115373109703713	0.342599430783998	0.896317111539501	69.3699747811917	74.7135117360878	73.8199115280307	75.2862643374823	72.7130496758493	82.95250750434	75.1231568928592	75.183022393299	77.5754882027005	78.6935833945219	GeneID:227290,Genbank:NM_146110.3,MGI:MGI:107809	angio-associated migratory protein		GO:0015630,GO:0030687,GO:0042273,GO:0045171,GO:0051082,GO:0005829,GO:0008201,GO:0009986	microtubule cytoskeleton|preribosome, large subunit precursor|ribosomal large subunit biogenesis|intercellular bridge|unfolded protein binding|cytosol|heparin binding|cell surface
Aanat	1.20661324773915	1.17888598557685	1.23434050990145	1.04703976890306	0.0663162400811485	1	1	0	0.0397778100307797	0.0203481187400621	0.037214228959842	0.0220020506060779	0.0200803049922714	0.0204964979645864	0.0201658765458344	0	0.0592523314134679	GeneID:11298,Genbank:XM_017314224.1,MGI:MGI:1328365	arylalkylamine N-acetyltransferase		GO:0030187,GO:0005737,GO:0032868,GO:0005829,GO:0006474,GO:0007623,GO:0008080,GO:0034695,GO:0009416,GO:0046688,GO:0009648,GO:0048471,GO:0010043,GO:0048511,GO:0014070,GO:0004059,GO:0071320,GO:0016740,GO:0071889,GO:0016746,GO:0004060	melatonin biosynthetic process|cytoplasm|response to insulin|cytosol|N-terminal protein amino acid acetylation|circadian rhythm|N-acetyltransferase activity|response to prostaglandin E|response to light stimulus|response to copper ion|photoperiodism|perinuclear region of cytoplasm|response to zinc ion|rhythmic process|response to organic cyclic compound|aralkylamine N-acetyltransferase activity|c…	mmu00380	Tryptophan metabolism
Aar2	640.513466067656	651.402588812139	629.624343323172	0.966567149312868	-0.0490581321192281	0.736023012830176	1	9.82578719687159	10.2364970363124	9.42098891180338	9.84164023017628	9.79114221144175	9.58282354993672	9.39755422226632	8.94381001142041	10.4024142884579	8.40458509251386	GeneID:68295,Genbank:XM_006500097.3,MGI:MGI:1915545	AAR2 splicing factor homolog		GO:0005681,GO:0006397,GO:0008380,GO:0000244,GO:0003674,GO:0005575	spliceosomal complex|mRNA processing|RNA splicing|spliceosomal tri-snRNP complex assembly|molecular_function|cellular_component
Aard	157.639662767237	168.814622498695	146.46470303578	0.867606732567919	-0.204886846620534	0.292439369144391	0.855402819879677	6.31920062730374	5.19034026189087	7.36838890574387	8.35655449811372	7.07710321100974	7.23078673967248	3.89764932881762	5.79296219462138	6.6027359186081	5.79358571361435	GeneID:239435,Genbank:NM_175503.3,MGI:MGI:2181621	alanine and arginine rich domain containing protein		GO:0003674,GO:0005575,GO:0008150	molecular_function|cellular_component|biological_process
Aars	2149.59050571706	2292.25039608239	2006.93061535172	0.875528528114424	-0.191773906863977	0.123414850490961	0.625881703424748	29.9984711361246	29.9805219361953	25.2053181483255	30.2614882557783	26.725241997168	25.3190727789127	23.4059862726076	23.0532882726801	30.966618595963	19.9739810050161	GeneID:234734,Genbank:XM_006530921.2,MGI:MGI:2384560	alanyl-tRNA synthetase		GO:0016597,GO:0005829,GO:0002161,GO:0016874,GO:0006400,GO:0021680,GO:0002196,GO:0043039,GO:0003676,GO:0003723,GO:0004812,GO:0004813,GO:0006412,GO:0043524,GO:0006419,GO:0046872,GO:0005515,GO:0050885,GO:0005524,GO:0000049,GO:0050905,GO:0005737,GO:0140018,GO:0005739,GO:0000166	amino acid binding|cytosol|aminoacyl-tRNA editing activity|ligase activity|tRNA modification|cerebellar Purkinje cell layer development|Ser-tRNA(Ala) hydrolase activity|tRNA aminoacylation|nucleic acid binding|RNA binding|aminoacyl-tRNA ligase activity|alanine-tRNA ligase activity|translation|negative regulation of neuron apoptotic process|alanyl-tRNA aminoacylation|metal ion binding|protein bind…	mmu00970	Aminoacyl-tRNA biosynthesis
Aars2	227.457844926782	207.939469832092	246.976220021472	1.18773131537222	0.248208511373579	0.140915753765017	0.664732621733636	3.16900388601393	2.67766918793855	2.78320905530266	3.06475007167837	3.277288638807	3.63813679191775	2.95028464806588	4.04355480444782	3.59180307436792	3.28140905124039	GeneID:224805,Genbank:NM_198608.2,MGI:MGI:2681839	alanyl-tRNA synthetase 2, mitochondrial		GO:0016874,GO:0003723,GO:0033108,GO:0004812,GO:0043039,GO:0004813,GO:0005524,GO:0005737,GO:0005739,GO:0046872,GO:0070143,GO:0006400,GO:0006412,GO:0000049,GO:0006419,GO:0000166,GO:0016597,GO:0003676	ligase activity|RNA binding|mitochondrial respiratory chain complex assembly|aminoacyl-tRNA ligase activity|tRNA aminoacylation|alanine-tRNA ligase activity|ATP binding|cytoplasm|mitochondrion|metal ion binding|mitochondrial alanyl-tRNA aminoacylation|tRNA modification|translation|tRNA binding|alanyl-tRNA aminoacylation|nucleotide binding|amino acid binding|nucleic acid binding	mmu00970	Aminoacyl-tRNA biosynthesis
Aarsd1	441.595741114829	420.810111190575	462.381371039084	1.09878864300787	0.135913904022134	0.359103650519984	0.90815087205853	14.1764782199766	14.7533250739698	14.1166567016427	16.61597116487	15.6554708422112	15.9311874131834	15.0581874292977	17.3263553812504	16.4993328439001	16.5480977945406	GeneID:69684,Genbank:XM_006534121.2,MGI:MGI:1916934	alanyl-tRNA synthetase domain containing 1		GO:0002196,GO:0003676,GO:0004812,GO:0004813,GO:0005515,GO:0005524,GO:0005737,GO:0006412,GO:0006419,GO:0006450,GO:0000166,GO:0043039,GO:0002161,GO:0046872	Ser-tRNA(Ala) hydrolase activity|nucleic acid binding|aminoacyl-tRNA ligase activity|alanine-tRNA ligase activity|protein binding|ATP binding|cytoplasm|translation|alanyl-tRNA aminoacylation|regulation of translational fidelity|nucleotide binding|tRNA aminoacylation|aminoacyl-tRNA editing activity|metal ion binding
Aasdh	370.415946482522	358.200208427019	382.631684538025	1.06820620294526	0.0951901669240165	0.522749829852694	0.982399698914964	2.53233668555271	2.50155651388956	2.62962564707956	2.41749138953573	2.3720061714224	2.40767487642317	2.39383617370836	2.85692620243297	2.82902279653713	2.6002028238843	GeneID:231326,Genbank:XM_006534859.3,MGI:MGI:2442517	aminoadipate-semialdehyde dehydrogenase		GO:0004043,GO:0005524,GO:0005575,GO:0006629,GO:0006631,GO:0008152,GO:0016491,GO:0016874,GO:0019482,GO:0043041,GO:0055114,GO:0000166,GO:0003674,GO:0003824	L-aminoadipate-semialdehyde dehydrogenase activity|ATP binding|cellular_component|lipid metabolic process|fatty acid metabolic process|metabolic process|oxidoreductase activity|ligase activity|beta-alanine metabolic process|amino acid activation for nonribosomal peptide biosynthetic process|oxidation-reduction process|nucleotide binding|molecular_function|catalytic activity
Aasdhppt	452.06769310916	413.086253473417	491.049132744902	1.18873268867201	0.249424331496861	0.094796657562101	0.557083723958808	7.73374716426402	8.10951686349729	8.08743515664042	8.30032365091809	6.6460453418711	8.69458613290359	9.85236291975499	9.48599098294466	8.98443471345666	8.44107981806	GeneID:67618,Genbank:NM_001326359.1,MGI:MGI:1914868	aminoadipate-semialdehyde dehydrogenase-phosphopantetheinyl transferase		GO:0008897,GO:0016740,GO:0019878,GO:0046872,GO:0000287,GO:0005737,GO:0005829	holo-[acyl-carrier-protein] synthase activity|transferase activity|lysine biosynthetic process via aminoadipic acid|metal ion binding|magnesium ion binding|cytoplasm|cytosol	mmu00770	Pantothenate and CoA biosynthesis
Aass	134.405618423373	96.9157931523735	171.895443694372	1.77365770947274	0.826727617027175	0.0133878857615313	0.177379784973796	1.57867281483137	1.09910248534791	1.37936163793076	1.220211430862	1.89677175474861	2.35252085450255	2.4012802058792	2.05051166089913	1.68477982629093	3.95839514653259	GeneID:30956,Genbank:NM_013930.4,MGI:MGI:1353573	aminoadipate-semialdehyde synthase		GO:0005739,GO:0006091,GO:0008152,GO:0016491,GO:0019477,GO:0019878,GO:0043231,GO:0047130,GO:0047131,GO:0003824,GO:0055114,GO:0004753,GO:0005737	mitochondrion|generation of precursor metabolites and energy|metabolic process|oxidoreductase activity|L-lysine catabolic process|lysine biosynthetic process via aminoadipic acid|intracellular membrane-bounded organelle|saccharopine dehydrogenase (NADP+, L-lysine-forming) activity|saccharopine dehydrogenase (NAD+, L-glutamate-forming) activity|catalytic activity|oxidation-reduction process|saccha…	mmu00310	Lysine degradation
Aatf	371.583175529712	386.344929028199	356.821422031224	0.92358251712728	-0.114687230883709	0.437828729452172	0.948827840382069	10.2855270396907	8.98066594736616	7.3594459951801	9.12440509541949	7.37179690188684	8.28736571097631	7.84516384562749	8.45691885219908	8.42860867898868	6.22308578859854	GeneID:56321,Genbank:NM_019816.1,MGI:MGI:1929608	apoptosis antagonizing transcription factor		GO:0042985,GO:0005634,GO:0043066,GO:0005730,GO:0043522,GO:0005737,GO:0005794,GO:0006357,GO:0045893,GO:0007155,GO:0045944,GO:0007346,GO:0048156,GO:0019904,GO:2000378,GO:0032929,GO:0003700,GO:0040016,GO:0005515,GO:0042254	negative regulation of amyloid precursor protein biosynthetic process|nucleus|negative regulation of apoptotic process|nucleolus|leucine zipper domain binding|cytoplasm|Golgi apparatus|regulation of transcription by RNA polymerase II|positive regulation of transcription, DNA-templated|cell adhesion|positive regulation of transcription by RNA polymerase II|regulation of mitotic cell cycle|tau prot…
Aatk	278.783816362577	256.75761780192	300.810014923234	1.1715719186774	0.228445518891221	0.132125812411563	0.644711654171138	1.80377229345156	1.75164616294883	2.09486298036606	2.19249213209205	2.53943119079726	2.53566190800357	2.13486698671311	2.35183308490521	3.02556837646211	1.9539375957368	GeneID:11302,Genbank:XM_006531991.2,MGI:MGI:1197518	apoptosis-associated tyrosine kinase		GO:0051402,GO:0030517,GO:0004713,GO:0055037,GO:0005515,GO:0032482,GO:0005524,GO:0005737,GO:0005783,GO:0006468,GO:0006915,GO:0038083,GO:0007420,GO:0016020,GO:0042995,GO:0016021,GO:0044295,GO:0016301,GO:0000166,GO:0046777,GO:0016310,GO:0004672,GO:0048471,GO:0016740,GO:0004674	neuron apoptotic process|negative regulation of axon extension|protein tyrosine kinase activity|recycling endosome|protein binding|Rab protein signal transduction|ATP binding|cytoplasm|endoplasmic reticulum|protein phosphorylation|apoptotic process|peptidyl-tyrosine autophosphorylation|brain development|membrane|cell projection|integral component of membrane|axonal growth cone|kinase activity|nuc…
Abat	138.820164102229	119.119836373446	158.520491831013	1.33076485543553	0.41225567127452	0.145225937258641	0.673160359905749	1.27206049662257	1.82506015108003	1.2208607894787	0.897500279834567	1.8507208059527	1.44102609773485	2.39924418462813	1.93350998500861	1.12805549531486	2.28871715772302	GeneID:268860,Genbank:NM_172961.3,MGI:MGI:2443582	4-aminobutyrate aminotransferase		GO:0007568,GO:0007620,GO:0007626,GO:0008483,GO:0009448,GO:0009449,GO:0009450,GO:0042493,GO:0010039,GO:0042803,GO:0014053,GO:0043005,GO:0016740,GO:0045471,GO:0045776,GO:0045964,GO:0046872,GO:0047298,GO:0048148,GO:0051536,GO:0001666,GO:0003824,GO:0003867,GO:0005739,GO:0005759,GO:0030170,GO:0031652,GO:0032024,GO:0032144,GO:0033602,GO:0035094,GO:0070474,GO:0035640,GO:0090331,GO:0042135,GO:0097151,GO:…	aging|copulation|locomotory behavior|transaminase activity|gamma-aminobutyric acid metabolic process|gamma-aminobutyric acid biosynthetic process|gamma-aminobutyric acid catabolic process|response to drug|response to iron ion|protein homodimerization activity|negative regulation of gamma-aminobutyric acid secretion|neuron projection|transferase activity|response to ethanol|negative regulation of …	mmu00640,mmu00650,mmu00250,mmu00280,mmu00410,mmu04727	Propanoate metabolism|Butanoate metabolism|Alanine, aspartate and glutamate metabolism|Valine, leucine and isoleucine degradation|beta-Alanine metabolism|GABAergic synapse
Abca1	1614.80630924331	1642.86731437954	1586.74530410708	0.965838987859067	-0.0501453931746327	0.740273332673158	1	7.16539731978988	9.53425801571561	8.83168098365167	7.43959432070951	9.90871255233959	8.65300296657695	10.8293200253594	7.07522192997186	6.74674678583287	7.36460199142133	GeneID:11303,Genbank:NM_013454.3,MGI:MGI:99607	ATP-binding cassette, sub-family A (ABC1), member 1		GO:0005886,GO:0005887,GO:0006497,GO:0006869,GO:0006911,GO:0016197,GO:0007040,GO:0016887,GO:0007186,GO:0017127,GO:0007189,GO:0019905,GO:0030139,GO:0034364,GO:0030301,GO:0034380,GO:0031267,GO:0042157,GO:0032367,GO:0042158,GO:0042626,GO:0000166,GO:0055091,GO:0042632,GO:0002790,GO:0060155,GO:0043231,GO:0005102,GO:0071222,GO:0005515,GO:0071300,GO:0005524,GO:0071403,GO:0005548,GO:0090554,GO:0090556,GO:…	plasma membrane|integral component of plasma membrane|protein lipidation|lipid transport|phagocytosis, engulfment|endosomal transport|lysosome organization|ATPase activity|G-protein coupled receptor signaling pathway|cholesterol transporter activity|adenylate cyclase-activating G-protein coupled receptor signaling pathway|syntaxin binding|endocytic vesicle|high-density lipoprotein particle|choles…	mmu02010,mmu04975,mmu04979	ABC transporters|Fat digestion and absorption|Cholesterol metabolism
Abca12	5.48267510421527	2.79634518625361	8.16900502217693	2.92131495865906	1.54661790927968	0.233443000984028	0.792221938694258	0.00656066017677724	0.0260661030767599	0.0200009563153248	0.0182896556001723	0.0216266701920369	0.00657923725987314	0.0134312026791847	0.138752763685005	0.00604172089885269	0.0970690302562339	GeneID:74591,Genbank:NM_175210.3,MGI:MGI:2676312	ATP-binding cassette, sub-family A (ABC1), member 12		GO:0055088,GO:0034191,GO:0005737,GO:0061436,GO:0035627,GO:0005743,GO:0072659,GO:0042626,GO:0005829,GO:0097209,GO:0005886,GO:0006869,GO:0010875,GO:0043129,GO:2000010,GO:0043231,GO:0030216,GO:0045055,GO:0031424,GO:0005102,GO:0048286,GO:0032940,GO:0005319,GO:0033700,GO:0005515	lipid homeostasis|apolipoprotein A-I receptor binding|cytoplasm|establishment of skin barrier|ceramide transport|mitochondrial inner membrane|protein localization to plasma membrane|ATPase activity, coupled to transmembrane movement of substances|cytosol|epidermal lamellar body|plasma membrane|lipid transport|positive regulation of cholesterol efflux|surfactant homeostasis|positive regulation of …	mmu02010	ABC transporters
Abca13	7.43489699895002	6.16410687735291	8.70568712054713	1.41231930168701	0.498066294617089	0.549905549646061	0.992544231957411	0.0164421483442689	0.0228641558469604	0.0401006827852931	0.0152790127030246	0.00722668979256542	0.0329774114507222	0.0100982746069426	0.0264943548764783	0.0151415968205814	0.0551416005620186	GeneID:268379,Genbank:NM_178259.3,MGI:MGI:2388707	ATP-binding cassette, sub-family A (ABC1), member 13		GO:0016020,GO:0016021,GO:0016887,GO:0042626,GO:0043231,GO:0055085,GO:0000166,GO:0005524,GO:0006869	membrane|integral component of membrane|ATPase activity|ATPase activity, coupled to transmembrane movement of substances|intracellular membrane-bounded organelle|transmembrane transport|nucleotide binding|ATP binding|lipid transport	mmu02010	ABC transporters
Abca14	10.1318879017251	9.00908368341115	11.254692120039	1.24926047038089	0.321074309731424	0.680792522613762	1	0.0737523209877656	0.128198314313279	0.0936844838834194	0.102802501138095	0.0202598656095811	0.129432024986483	0.150988215294755	0.0928454251907654	0.0764084395357688	0.0636539903400129	GeneID:67928,Genbank:XM_017312273.1,MGI:MGI:2388708	ATP-binding cassette, sub-family A (ABC1), member 14		GO:0006869,GO:0042626,GO:0043231	lipid transport|ATPase activity, coupled to transmembrane movement of substances|intracellular membrane-bounded organelle	mmu02010	ABC transporters
Abca15	0.103529854039915	0	0.207059708079831	Inf	Inf	1	1	0	0	0	0	0	0	0	0	0	0.00973438808148244	GeneID:320631,Genbank:XM_006507945.3,MGI:MGI:2388709	ATP-binding cassette, sub-family A (ABC1), member 15		GO:0043231,GO:0002244,GO:0006869,GO:0042626	intracellular membrane-bounded organelle|hematopoietic progenitor cell differentiation|lipid transport|ATPase activity, coupled to transmembrane movement of substances
Abca16	0	0	0					0	0	0	0	0	0	0	0	0	0	GeneID:233810,Genbank:NM_001278943.1,MGI:MGI:2388711	ATP-binding cassette, sub-family A (ABC1), member 16		GO:0006869,GO:0042626,GO:0043231	lipid transport|ATPase activity, coupled to transmembrane movement of substances|intracellular membrane-bounded organelle
Abca17	84.6521113383798	61.4502077086666	107.854014968093	1.7551448398584	0.811590090998899	0.0008123925290123	0.0227818788350627	0.339725709723436	0.29850490822452	0.497930005421297	0.418900512309808	0.459436933258861	0.740340519702492	0.822559923878863	0.868507966612195	0.43318228032578	0.612196109022496	GeneID:381072,Genbank:XM_017317536.1,MGI:MGI:3625331	ATP-binding cassette, sub-family A (ABC1), member 17		GO:0005783,GO:0006629,GO:0006638,GO:0006869,GO:0016020,GO:0016021,GO:0016887,GO:0042626,GO:0043231,GO:0055085,GO:0000166,GO:0005524,GO:0005737	endoplasmic reticulum|lipid metabolic process|neutral lipid metabolic process|lipid transport|membrane|integral component of membrane|ATPase activity|ATPase activity, coupled to transmembrane movement of substances|intracellular membrane-bounded organelle|transmembrane transport|nucleotide binding|ATP binding|cytoplasm	mmu02010	ABC transporters
Abca2	1187.98262493752	1137.20716855071	1238.75808132434	1.08929851620884	0.123399370801977	0.332389566000318	0.88937438418485	6.22383350647152	6.18700325162256	5.91748621785076	5.36404478871485	5.30047487177319	5.84977617008943	5.92429139733362	6.78400693099593	6.40418654987626	6.09400183487208	GeneID:11305,Genbank:XM_006497612.1,MGI:MGI:99606	ATP-binding cassette, sub-family A (ABC1), member 2		GO:0055085,GO:0005765,GO:0005768,GO:0005815,GO:0006357,GO:0006869,GO:0008203,GO:0016020,GO:0016021,GO:0016887,GO:0031410,GO:0032383,GO:0000166,GO:0042626,GO:0005524,GO:0043231,GO:0005764	transmembrane transport|lysosomal membrane|endosome|microtubule organizing center|regulation of transcription by RNA polymerase II|lipid transport|cholesterol metabolic process|membrane|integral component of membrane|ATPase activity|cytoplasmic vesicle|regulation of intracellular cholesterol transport|nucleotide binding|ATPase activity, coupled to transmembrane movement of substances|ATP binding|…	mmu02010,mmu04142	ABC transporters|Lysosome
Abca3	8855.49428120178	8161.07748975416	9549.91107264939	1.17017772281158	0.226727658310688	0.0477863763118099	0.387839258223265	84.4715896095775	53.2805986894448	66.9111104722579	70.0570419546996	65.0618865545439	82.7545054162542	75.2078672852508	72.4397495249846	87.9265529734445	73.7489124168995	GeneID:27410,Genbank:NM_013855.3,MGI:MGI:1351617	ATP-binding cassette, sub-family A (ABC1), member 3		GO:0006810,GO:0006869,GO:0016020,GO:0016021,GO:0016887,GO:0042626,GO:0043231,GO:0055085,GO:0097208,GO:0097233,GO:0000166,GO:0005524,GO:0005886	transport|lipid transport|membrane|integral component of membrane|ATPase activity|ATPase activity, coupled to transmembrane movement of substances|intracellular membrane-bounded organelle|transmembrane transport|alveolar lamellar body|alveolar lamellar body membrane|nucleotide binding|ATP binding|plasma membrane	mmu02010	ABC transporters
Abca4	229.703112093729	230.857792567547	228.548431619912	0.989996608206504	-0.0145045124547507	0.900288143025255	1	1.29532596065603	1.43158251726712	1.42137694119104	1.45799455464752	1.45004025666578	1.37217653810368	1.39439189093125	1.23715934500268	1.16486585951213	1.67957494056753	GeneID:11304,Genbank:XM_017319439.1,MGI:MGI:109424	ATP-binding cassette, sub-family A (ABC1), member 4		GO:0045332,GO:0005524,GO:0045494,GO:0005548,GO:0050896,GO:0005887,GO:0006649,GO:0006869,GO:0007601,GO:0055085,GO:0016020,GO:0090555,GO:0016021,GO:0016887,GO:0042626,GO:0000166,GO:0001750,GO:0043231,GO:0004012	phospholipid translocation|ATP binding|photoreceptor cell maintenance|phospholipid transporter activity|response to stimulus|integral component of plasma membrane|phospholipid transfer to membrane|lipid transport|visual perception|transmembrane transport|membrane|phosphatidylethanolamine-translocating ATPase activity|integral component of membrane|ATPase activity|ATPase activity, coupled to trans…	mmu02010	ABC transporters
Abca5	601.980973389381	551.059681791293	652.902264987468	1.18481225638777	0.244658469894019	0.205730309520262	0.761606191388636	4.2709176014751	2.97018628162072	3.36746113898488	4.87664082972219	2.76352085989568	4.98470995655039	3.46634384961994	4.32120702022712	5.02122953965071	3.54207457381942	GeneID:217265,Genbank:NM_147219.2,MGI:MGI:2386607	ATP-binding cassette, sub-family A (ABC1), member 5		GO:0043691,GO:0005768,GO:0055085,GO:0005770,GO:0005794,GO:0006869,GO:0010745,GO:0016020,GO:0016021,GO:0016887,GO:0030301,GO:0033344,GO:0034375,GO:0000166,GO:0042626,GO:0005524,GO:0043231,GO:0005764	reverse cholesterol transport|endosome|transmembrane transport|late endosome|Golgi apparatus|lipid transport|negative regulation of macrophage derived foam cell differentiation|membrane|integral component of membrane|ATPase activity|cholesterol transport|cholesterol efflux|high-density lipoprotein particle remodeling|nucleotide binding|ATPase activity, coupled to transmembrane movement of substan…	mmu02010	ABC transporters
Abca6	95.7138982490409	93.1048319975501	98.3229645005317	1.05604577540206	0.07867237116819	0.797055752471484	1	0.542517383520288	0.713999833775288	0.661571622106102	0.661682578813733	0.596121132665419	0.435242855152899	0.8538196527297	0.799069101445277	0.449644498132497	0.749175528631687	GeneID:76184,Genbank:XM_006534413.1,MGI:MGI:1923434	ATP-binding cassette, sub-family A (ABC1), member 6		GO:0006869,GO:0016020,GO:0016021,GO:0016887,GO:0042626,GO:0043231,GO:0055085,GO:0000166,GO:0005524,GO:0005654	lipid transport|membrane|integral component of membrane|ATPase activity|ATPase activity, coupled to transmembrane movement of substances|intracellular membrane-bounded organelle|transmembrane transport|nucleotide binding|ATP binding|nucleoplasm	mmu02010	ABC transporters
Abca7	1489.20465835372	1424.77028264017	1553.63903406727	1.09044879234027	0.124922022366225	0.297702768020614	0.857871932307157	12.8613943549189	11.6675043560455	10.1553911226117	10.9080554112058	12.2413725953286	12.6547632870468	11.7593130386278	13.0015931134936	13.2873863103263	11.371319267149	GeneID:27403,Genbank:XM_006513714.2,MGI:MGI:1351646	ATP-binding cassette, sub-family A (ABC1), member 7		GO:0006869,GO:0006909,GO:0007613,GO:0009986,GO:0010875,GO:0016020,GO:0016021,GO:0038027,GO:0016324,GO:0042626,GO:0016887,GO:0042985,GO:0018149,GO:0043231,GO:0045332,GO:0050766,GO:0055085,GO:0070374,GO:0090554,GO:0090556,GO:0000166,GO:0001891,GO:0005515,GO:0005524,GO:0005548,GO:0005622,GO:0005768,GO:0005794,GO:0005886,GO:0030054,GO:0032587,GO:0033344,GO:0033700,GO:0034188,GO:1900223,GO:0034380,GO:…	lipid transport|phagocytosis|memory|cell surface|positive regulation of cholesterol efflux|membrane|integral component of membrane|apolipoprotein A-I-mediated signaling pathway|apical plasma membrane|ATPase activity, coupled to transmembrane movement of substances|ATPase activity|negative regulation of amyloid precursor protein biosynthetic process|peptide cross-linking|intracellular membrane-bou…	mmu02010	ABC transporters
Abca8a	1819.34884014576	2115.70405530359	1522.99362498794	0.719851919350508	-0.474227934430475	0.0057815358277601	0.0969812853896933	15.0905686556284	16.3281320669751	22.9806039329067	17.4984973828133	20.528691242746	10.894230750349	14.921672525524	15.1189531789879	9.88403789626955	14.4988888245753	GeneID:217258,Genbank:XM_006533063.2,MGI:MGI:2386846	ATP-binding cassette, sub-family A (ABC1), member 8a		GO:0005886,GO:0006869,GO:0016020,GO:0016021,GO:0016887,GO:0042626,GO:0043231,GO:0055085,GO:0000166,GO:0005524,GO:0005743	plasma membrane|lipid transport|membrane|integral component of membrane|ATPase activity|ATPase activity, coupled to transmembrane movement of substances|intracellular membrane-bounded organelle|transmembrane transport|nucleotide binding|ATP binding|mitochondrial inner membrane	mmu02010	ABC transporters
Abca8b	450.977608965535	469.079379949045	432.875837982025	0.922820009758365	-0.115878808176626	0.423845868931897	0.94208580933027	3.56281694028475	2.90094522531529	4.13334053987783	3.63759448440398	3.76362604553947	2.82152183572166	3.48261099516873	4.05012232555277	2.92192325148105	3.07687351665859	GeneID:27404,Genbank:XM_006533462.3,MGI:MGI:1351668	ATP-binding cassette, sub-family A (ABC1), member 8b		GO:0005743,GO:0005886,GO:0006810,GO:0006869,GO:0016020,GO:0016021,GO:0016887,GO:0042626,GO:0043231,GO:0055085,GO:0000166,GO:0005524	mitochondrial inner membrane|plasma membrane|transport|lipid transport|membrane|integral component of membrane|ATPase activity|ATPase activity, coupled to transmembrane movement of substances|intracellular membrane-bounded organelle|transmembrane transport|nucleotide binding|ATP binding	mmu02010	ABC transporters
Abca9	434.831309250208	477.447446652467	392.215171847949	0.821483441995327	-0.28369659870407	0.0476577158074388	0.387739909685397	3.36120940774755	3.74833516013182	3.92027231408722	3.7765153653257	3.52543769462301	2.42845556425769	3.51878532138252	3.1465961449721	2.71545940317351	2.99140551121606	GeneID:217262,Genbank:XM_017314486.1,MGI:MGI:2386796	ATP-binding cassette, sub-family A (ABC1), member 9		GO:0006869,GO:0016020,GO:0016021,GO:0016887,GO:0042626,GO:0043231,GO:0055085,GO:0000166,GO:0005524,GO:0005739	lipid transport|membrane|integral component of membrane|ATPase activity|ATPase activity, coupled to transmembrane movement of substances|intracellular membrane-bounded organelle|transmembrane transport|nucleotide binding|ATP binding|mitochondrion	mmu02010	ABC transporters
Abcb10	500.839015468267	474.504565217075	527.173465719459	1.11099766864896	0.151855789335367	0.292066636147767	0.855244454728662	5.99271745002185	5.3111894503433	6.11459379505906	6.01021419365634	5.5944299480615	6.21733811786468	6.00956588793752	7.01664544607639	6.25901530603663	6.22343771447877	GeneID:56199,Genbank:NM_019552.2,MGI:MGI:1860508	ATP-binding cassette, sub-family B (MDR/TAP), member 10		GO:0005524,GO:0005739,GO:0005743,GO:0016020,GO:0016021,GO:0016887,GO:0032592,GO:0042626,GO:0042803,GO:0000166,GO:0055085,GO:0005215,GO:0005515	ATP binding|mitochondrion|mitochondrial inner membrane|membrane|integral component of membrane|ATPase activity|integral component of mitochondrial membrane|ATPase activity, coupled to transmembrane movement of substances|protein homodimerization activity|nucleotide binding|transmembrane transport|transporter activity|protein binding	mmu02010	ABC transporters
Abcb11	0.900169685774783	0.591144488162985	1.20919488338658	2.04551494194629	1.03246407577061	0.770883656261397	1	0.00897065461661195	0	0.00911603742470007	0.00833606065167481	0	0	0.0183650238046417	0.00903439220313625	0.00826108806327434	0.017696852063362	GeneID:27413,Genbank:XM_006499669.3,MGI:MGI:1351619	ATP-binding cassette, sub-family B (MDR/TAP), member 11		GO:0042493,GO:0005794,GO:0042626,GO:0005886,GO:0015126,GO:0015238,GO:0015721,GO:0015722,GO:0045177,GO:0046581,GO:0016020,GO:0046618,GO:0016021,GO:0055085,GO:0000139,GO:0016324,GO:0000166,GO:0016887,GO:0005524	response to drug|Golgi apparatus|ATPase activity, coupled to transmembrane movement of substances|plasma membrane|canalicular bile acid transmembrane transporter activity|drug transmembrane transporter activity|bile acid and bile salt transport|canalicular bile acid transport|apical part of cell|intercellular canaliculus|membrane|drug export|integral component of membrane|transmembrane transport|…	mmu02010,mmu04976,mmu04979,mmu01522	ABC transporters|Bile secretion|Cholesterol metabolism|Endocrine resistance
Abcb1a	465.732119101958	486.617967210715	444.8462709932	0.914159157630471	-0.129482730550781	0.688717226134267	1	6.13161415300555	3.60652994387973	4.51314489705849	4.69399314880125	5.46250178153121	6.36965739848724	3.511929809975	3.4452064675669	6.06112656550235	2.69351177991793	GeneID:18671,Genbank:XM_006503555.3,MGI:MGI:97570	ATP-binding cassette, sub-family B (MDR/TAP), member 1A		GO:0016020,GO:0016021,GO:0016324,GO:0016787,GO:0016887,GO:0050892,GO:0031526,GO:0055085,GO:0033231,GO:0035633,GO:0060548,GO:0060856,GO:0072089,GO:0090554,GO:0090555,GO:0000086,GO:0000166,GO:0005524,GO:0005886,GO:0006855,GO:0008559,GO:0009914,GO:0009986,GO:0015893,GO:0042623,GO:0042626,GO:0043215,GO:0045177,GO:0045332,GO:0099038,GO:0046581,GO:0046618,GO:0099040,GO:0047484,GO:1901529,GO:1904478,GO:…	membrane|integral component of membrane|apical plasma membrane|hydrolase activity|ATPase activity|intestinal absorption|brush border membrane|transmembrane transport|carbohydrate export|maintenance of permeability of blood-brain barrier|negative regulation of cell death|establishment of blood-brain barrier|stem cell proliferation|phosphatidylcholine-translocating ATPase activity|phosphatidylethan…	mmu02010,mmu04976,mmu05206,mmu05226	ABC transporters|Bile secretion|MicroRNAs in cancer|Gastric cancer
Abcb1b	183.614888777739	215.212357792427	152.017419763051	0.706360086950364	-0.501524269434391	0.0451290884640537	0.374723094221961	3.78359041667735	2.78426814154325	1.92884145728051	3.07206287111276	2.01656087302142	1.71436990632912	2.58625320898592	2.02550074918933	1.852126815512	1.28947477037376	GeneID:18669,Genbank:NM_011075.2,MGI:MGI:97568	ATP-binding cassette, sub-family B (MDR/TAP), member 1B		GO:0042493,GO:0005524,GO:0042626,GO:0005739,GO:0005886,GO:0008559,GO:0014045,GO:0015238,GO:0015893,GO:0046581,GO:0016020,GO:0055085,GO:0016021,GO:0016324,GO:0000139,GO:0016787,GO:0000166,GO:0016887,GO:0005215	response to drug|ATP binding|ATPase activity, coupled to transmembrane movement of substances|mitochondrion|plasma membrane|xenobiotic transmembrane transporting ATPase activity|establishment of endothelial blood-brain barrier|drug transmembrane transporter activity|drug transport|intercellular canaliculus|membrane|transmembrane transport|integral component of membrane|apical plasma membrane|Golg…	mmu02010,mmu04976,mmu05206,mmu05226	ABC transporters|Bile secretion|MicroRNAs in cancer|Gastric cancer
Abcb4	15.4736313654128	9.69016482170511	21.2570979091205	2.19367764122098	1.13335153869431	0.352743174952473	0.905733546359904	0.0780434130318965	0.12919734153637	0.132180371138993	0.108783804354622	0.185801499770383	0.0782643997816924	0.173087505798607	0.890776437149438	0.0838486663382698	0.141130076656328	GeneID:18670,Genbank:XM_006503552.1,MGI:MGI:97569	ATP-binding cassette, sub-family B (MDR/TAP), member 4		GO:1903413,GO:0042626,GO:0016021,GO:0005654,GO:2001140,GO:0045332,GO:0005737,GO:0046581,GO:0016324,GO:0005829,GO:0055085,GO:0005886,GO:0005925,GO:0016787,GO:0006855,GO:0016887,GO:0006869,GO:0055088,GO:0031410,GO:0008525,GO:0061092,GO:0032376,GO:0008559,GO:0000139,GO:0090554,GO:0032782,GO:0015629,GO:0000166,GO:1901557,GO:0016020,GO:0005524	cellular response to bile acid|ATPase activity, coupled to transmembrane movement of substances|integral component of membrane|nucleoplasm|positive regulation of phospholipid transport|phospholipid translocation|cytoplasm|intercellular canaliculus|apical plasma membrane|cytosol|transmembrane transport|plasma membrane|focal adhesion|hydrolase activity|drug transmembrane transport|ATPase activity|l…	mmu02010,mmu04976	ABC transporters|Bile secretion
Abcb5	0.305247955136856	0.610495910273711	0	0	-Inf	0.64266022192841	1	0	0	0.0378508320628577	0	0	0	0	0	0	0	GeneID:77706,Genbank:XM_006516370.3,MGI:MGI:1924956	ATP-binding cassette, sub-family B (MDR/TAP), member 5		GO:0055085,GO:0005887,GO:0015562,GO:0016020,GO:0016021,GO:0016887,GO:0030154,GO:0042391,GO:0042626,GO:0000166,GO:0048058,GO:0005524,GO:0005886	transmembrane transport|integral component of plasma membrane|efflux transmembrane transporter activity|membrane|integral component of membrane|ATPase activity|cell differentiation|regulation of membrane potential|ATPase activity, coupled to transmembrane movement of substances|nucleotide binding|compound eye corneal lens development|ATP binding|plasma membrane	mmu02010	ABC transporters
Abcb6	351.034156494472	327.884432342066	374.183880646877	1.14120660738327	0.190560005004119	0.398569816363623	0.931731165127721	4.23484469855761	5.15100417658357	7.91402063588591	5.23590626770877	7.01934102957203	5.8843872134253	6.74107119008865	5.99982210090134	5.46973889142983	8.95607848930339	GeneID:74104,Genbank:NM_023732.3,MGI:MGI:1921354	ATP-binding cassette, sub-family B (MDR/TAP), member 6		GO:0042626,GO:0015439,GO:0005739,GO:0015562,GO:0043588,GO:0015886,GO:0055085,GO:0005740,GO:0005741,GO:0005768,GO:0005783,GO:0016020,GO:0005794,GO:0016021,GO:0005829,GO:0005886,GO:0016887,GO:0006779,GO:0000166,GO:0020037,GO:0006810,GO:0005524,GO:0031307,GO:0007420,GO:0005654	ATPase activity, coupled to transmembrane movement of substances|heme-transporting ATPase activity|mitochondrion|efflux transmembrane transporter activity|skin development|heme transport|transmembrane transport|mitochondrial envelope|mitochondrial outer membrane|endosome|endoplasmic reticulum|membrane|Golgi apparatus|integral component of membrane|cytosol|plasma membrane|ATPase activity|porphyrin…	mmu02010	ABC transporters
Abcb7	630.162266348063	611.30314108668	649.021391609446	1.06170138510284	0.0863780497479174	0.57090303475907	1	6.0871693915863	6.57361637366275	6.03165726643471	5.99136808595005	4.45907716221348	5.93325418119268	6.29886673331798	5.71026610759042	6.1819677154254	6.27544847542962	GeneID:11306,Genbank:NM_009592.1,MGI:MGI:109533	ATP-binding cassette, sub-family B (MDR/TAP), member 7		GO:0005743,GO:0006879,GO:0016020,GO:0016021,GO:0016887,GO:0042626,GO:0055085,GO:0000166,GO:0005524,GO:0005739	mitochondrial inner membrane|cellular iron ion homeostasis|membrane|integral component of membrane|ATPase activity|ATPase activity, coupled to transmembrane movement of substances|transmembrane transport|nucleotide binding|ATP binding|mitochondrion	mmu02010	ABC transporters
Abcb8	370.533990125047	340.228930106124	400.839050143971	1.1781451095853	0.236517243740572	0.113568010681079	0.602187687596441	6.24945408737219	6.75674180536841	6.33200205732697	5.55039796911048	6.64411417181296	6.21168845910821	8.18972798043598	7.51920994696103	7.50373984611368	7.10985968218884	GeneID:74610,Genbank:XM_006535812.1,MGI:MGI:1351667	ATP-binding cassette, sub-family B (MDR/TAP), member 8		GO:0005730,GO:0005739,GO:0005743,GO:0016020,GO:0016021,GO:0016887,GO:0042626,GO:0055085,GO:0000166,GO:0005524,GO:0005634	nucleolus|mitochondrion|mitochondrial inner membrane|membrane|integral component of membrane|ATPase activity|ATPase activity, coupled to transmembrane movement of substances|transmembrane transport|nucleotide binding|ATP binding|nucleus	mmu02010	ABC transporters
Abcb9	145.66411161827	142.622357659026	148.705865577513	1.04265465820605	0.060261396214701	0.769215419152447	1	1.35256541285723	1.66849875598344	1.55183874801856	1.50015121367123	1.74988822061627	1.55329141497747	1.79762803472988	1.65877829532841	1.47661420835981	1.52780112548694	GeneID:56325,Genbank:NM_019875.2,MGI:MGI:1861729	ATP-binding cassette, sub-family B (MDR/TAP), member 9		GO:0042803,GO:0005765,GO:0043231,GO:0005789,GO:0055085,GO:0015031,GO:0015440,GO:0015833,GO:0016020,GO:0016021,GO:0016887,GO:0022857,GO:0030176,GO:0000166,GO:0042626,GO:0005524,GO:0005764	protein homodimerization activity|lysosomal membrane|intracellular membrane-bounded organelle|endoplasmic reticulum membrane|transmembrane transport|protein transport|peptide-transporting ATPase activity|peptide transport|membrane|integral component of membrane|ATPase activity|transmembrane transporter activity|integral component of endoplasmic reticulum membrane|nucleotide binding|ATPase activit…	mmu02010,mmu04142	ABC transporters|Lysosome
Abcc1	1193.60839481467	1194.27067300783	1192.94611662152	0.998890907717784	-0.00160096991132905	1	1	10.0135404534428	12.774990799657	11.0756014453618	9.78866729680763	11.1935046263952	9.51096496000789	11.2404583398798	10.7006168465949	11.2977878046317	11.0655957563024	GeneID:17250,Genbank:XM_017316888.1,MGI:MGI:102676	ATP-binding cassette, sub-family C (CFTR/MRP), member 1		GO:0006855,GO:0006979,GO:0008514,GO:0008559,GO:0015238,GO:0033700,GO:0015431,GO:0034040,GO:0034634,GO:0015562,GO:0034775,GO:0042493,GO:1901215,GO:0042626,GO:1905701,GO:0042908,GO:0000166,GO:0004012,GO:0005324,GO:0005524,GO:0005737,GO:0005774,GO:0005886,GO:0005887,GO:0015911,GO:0016020,GO:0016021,GO:0016323,GO:0016787,GO:0016887,GO:0045332,GO:0022857,GO:0046618,GO:0030335,GO:0046623,GO:0046624,GO:…	drug transmembrane transport|response to oxidative stress|organic anion transmembrane transporter activity|xenobiotic transmembrane transporting ATPase activity|drug transmembrane transporter activity|phospholipid efflux|glutathione S-conjugate-exporting ATPase activity|lipid-transporting ATPase activity|glutathione transmembrane transporter activity|efflux transmembrane transporter activity|glut…	mmu02010,mmu04071,mmu04977,mmu05206,mmu01523	ABC transporters|Sphingolipid signaling pathway|Vitamin digestion and absorption|MicroRNAs in cancer|Antifolate resistance
Abcc10	261.619495296778	250.191159392472	273.047831201085	1.09135683236816	0.12612288545501	0.434204727705692	0.94737461114211	1.96287397346869	2.04456488349633	2.30359670254223	2.05807353310321	2.54809783119783	2.32553694729088	2.5693258367082	2.07303735417468	2.2475192133869	2.49298034884032	GeneID:224814,Genbank:XM_006524142.3,MGI:MGI:2386976	ATP-binding cassette, sub-family C (CFTR/MRP), member 10		GO:0005887,GO:0016020,GO:0016021,GO:0016887,GO:0042626,GO:0055085,GO:0000166,GO:0005524,GO:0005886	integral component of plasma membrane|membrane|integral component of membrane|ATPase activity|ATPase activity, coupled to transmembrane movement of substances|transmembrane transport|nucleotide binding|ATP binding|plasma membrane	mmu02010	ABC transporters
Abcc12	7.31718457320432	7.57116882349499	7.06320032291364	0.932907518981084	-0.100194024014337	0.954204286474959	1	0.033336004060633	0.0882979958925	0.112920878722323	0.103259261674287	0.0854695042774564	0.0445738638289981	0.0682465811348317	0.0671457208064595	0.133029743495108	0.0767241727276956	GeneID:244562,Genbank:XM_006530984.3,MGI:MGI:2441679	ATP-binding cassette, sub-family C (CFTR/MRP), member 12		GO:0016020,GO:0016021,GO:0016887,GO:0042626,GO:0055085,GO:0000166,GO:0005524,GO:0005739	membrane|integral component of membrane|ATPase activity|ATPase activity, coupled to transmembrane movement of substances|transmembrane transport|nucleotide binding|ATP binding|mitochondrion	mmu02010	ABC transporters
Abcc2	1.40353425898481	1.053291589001	1.75377692896862	1.66504408397678	0.735560374829713	0.717114526697595	1	0	0.0096079794467614	0.0098298175029494	0	0.0318864085045745	0	0.0198029937819051	0	0.0356317045464311	0.0286237569113422	GeneID:12780,Genbank:NM_013806.2,MGI:MGI:1352447	ATP-binding cassette, sub-family C (CFTR/MRP), member 2		GO:0031526,GO:0009986,GO:0032870,GO:0015694,GO:0042493,GO:0015722,GO:0015732,GO:0016020,GO:0042626,GO:0016324,GO:0043627,GO:0046581,GO:0055085,GO:0016999,GO:0005515,GO:0070327,GO:0019904,GO:0005887,GO:1901086,GO:0030644,GO:0006855	brush border membrane|cell surface|cellular response to hormone stimulus|mercury ion transport|response to drug|canalicular bile acid transport|prostaglandin transport|membrane|ATPase activity, coupled to transmembrane movement of substances|apical plasma membrane|response to estrogen|intercellular canaliculus|transmembrane transport|antibiotic metabolic process|protein binding|thyroid hormone tr…	mmu02010,mmu04976,mmu01524,mmu01523	ABC transporters|Bile secretion|Platinum drug resistance|Antifolate resistance
Abcc3	1208.44506044271	1082.55770426226	1334.33241662315	1.23257394166574	0.301674195953864	0.206289175875114	0.762546801687101	8.9077106715627	8.76178212908405	17.2572334534609	10.3293606380152	13.5459931201506	14.1320529656153	12.8628098892537	11.4453840649187	13.6153898898339	19.0779940254516	GeneID:76408,Genbank:XM_006534428.3,MGI:MGI:1923658	ATP-binding cassette, sub-family C (CFTR/MRP), member 3		GO:0016323,GO:0005887,GO:0006855,GO:0016887,GO:0008514,GO:0008559,GO:0015238,GO:0022857,GO:0015432,GO:0042626,GO:0015722,GO:0015893,GO:0042908,GO:0016020,GO:0000166,GO:0055085,GO:0005524,GO:0016021	basolateral plasma membrane|integral component of plasma membrane|drug transmembrane transport|ATPase activity|organic anion transmembrane transporter activity|xenobiotic transmembrane transporting ATPase activity|drug transmembrane transporter activity|transmembrane transporter activity|bile acid-exporting ATPase activity|ATPase activity, coupled to transmembrane movement of substances|canalicul…	mmu02010,mmu04976,mmu01523	ABC transporters|Bile secretion|Antifolate resistance
Abcc4	329.164237550885	324.529824766999	333.798650334771	1.02856078196951	0.0406270512813715	0.806838228870941	1	2.19209481247193	2.79543427905119	2.00485887404269	2.24072597833203	2.31544657042564	2.01392821118291	2.52615754109688	2.33585719653986	2.44849150265122	2.34357473059143	GeneID:239273,Genbank:NM_001163676.1,MGI:MGI:2443111	ATP-binding cassette, sub-family C (CFTR/MRP), member 4		GO:0060271,GO:0005887,GO:0005929,GO:0006855,GO:0015132,GO:0015238,GO:0016020,GO:0016323,GO:0031088,GO:0032310,GO:0042626,GO:0005886,GO:0048661,GO:0055085	cilium assembly|integral component of plasma membrane|cilium|drug transmembrane transport|prostaglandin transmembrane transporter activity|drug transmembrane transporter activity|membrane|basolateral plasma membrane|platelet dense granule membrane|prostaglandin secretion|ATPase activity, coupled to transmembrane movement of substances|plasma membrane|positive regulation of smooth muscle cell prol…	mmu02010,mmu04024,mmu04976,mmu01523	ABC transporters|cAMP signaling pathway|Bile secretion|Antifolate resistance
Abcc5	2985.36618001593	3057.40845963024	2913.32390040163	0.952873631007733	-0.0696431966041158	0.593408714744771	1	14.114971076014	12.8231341680575	13.6205494362148	12.645843999287	13.8449526281288	11.983318167507	12.7098739630743	12.7862589150193	13.9433295647806	11.5067487526136	GeneID:27416,Genbank:NM_013790.2,MGI:MGI:1351644	ATP-binding cassette, sub-family C (CFTR/MRP), member 5		GO:0008514,GO:0015711,GO:0016020,GO:0016021,GO:0016887,GO:0042626,GO:0048471,GO:0055085,GO:0000166,GO:0005524,GO:0005887	organic anion transmembrane transporter activity|organic anion transport|membrane|integral component of membrane|ATPase activity|ATPase activity, coupled to transmembrane movement of substances|perinuclear region of cytoplasm|transmembrane transport|nucleotide binding|ATP binding|integral component of plasma membrane	mmu02010,mmu01523	ABC transporters|Antifolate resistance
Abcc6	9.82201295434158	8.92022841510849	10.7237974935747	1.20218866541707	0.265663323089591	0.705721683133979	1	0.0846579451958402	0.0070073700228641	0.0860299531847277	0.0590018618450518	0.0775188527167628	0.0990472718339713	0.0794358461813564	0.113679266853727	0.0324840071325264	0.0487109282666533	GeneID:27421,Genbank:XM_006540945.3,MGI:MGI:1351634	ATP-binding cassette, sub-family C (CFTR/MRP), member 6		GO:0005774,GO:0005886,GO:0016020,GO:0016021,GO:0016323,GO:0016324,GO:0016328,GO:0016887,GO:0042626,GO:0000166,GO:0055085,GO:0005524,GO:0005634	vacuolar membrane|plasma membrane|membrane|integral component of membrane|basolateral plasma membrane|apical plasma membrane|lateral plasma membrane|ATPase activity|ATPase activity, coupled to transmembrane movement of substances|nucleotide binding|transmembrane transport|ATP binding|nucleus	mmu02010	ABC transporters
Abcc8	62.399965801017	49.0835416060649	75.7163899959691	1.54260241862037	0.625366277984406	0.157932601362757	0.69286708751549	0.341415008913035	0.732933026715786	0.414099401523502	0.317262936020388	0.919719441752895	0.353426328125368	1.39791242309983	0.953880939750336	0.902659667338127	0.532302963591625	GeneID:20927,Genbank:XM_006540749.1,MGI:MGI:1352629	ATP-binding cassette, sub-family C (CFTR/MRP), member 8		GO:0007613,GO:0008076,GO:0008282,GO:0008542,GO:0009268,GO:0010043,GO:0050768,GO:0010989,GO:0055085,GO:0016020,GO:0060253,GO:0016525,GO:0061045,GO:0061855,GO:0071310,GO:1900721,GO:1903818,GO:1905075,GO:1905604,GO:0001678,GO:0005267,GO:0005524,GO:0005739,GO:0005886,GO:0005887,GO:0006813,GO:0019905,GO:0030672,GO:0032760,GO:0042383,GO:0042493,GO:0042626,GO:0043268,GO:0044325,GO:0046676	memory|voltage-gated potassium channel complex|inward rectifying potassium channel|visual learning|response to pH|response to zinc ion|negative regulation of neurogenesis|negative regulation of low-density lipoprotein particle clearance|transmembrane transport|membrane|negative regulation of glial cell proliferation|negative regulation of angiogenesis|negative regulation of wound healing|negative…	mmu02010,mmu04911,mmu04930	ABC transporters|Insulin secretion|Type II diabetes mellitus
Abcc9	246.92637854364	235.220895258587	258.631861828694	1.09952758042337	0.136883793043246	0.737051751184097	1	1.28204493649681	1.74011905076689	2.38737085819942	1.12897723599272	1.40134265279989	0.83467916072853	1.88259892884364	2.93382641398559	1.11882347762118	1.79424217185769	GeneID:20928,Genbank:NM_021042.2,MGI:MGI:1352630	ATP-binding cassette, sub-family C (CFTR/MRP), member 9		GO:0055085,GO:0030315,GO:0008282,GO:0005267,GO:0042383,GO:0010107,GO:0015459,GO:0005524,GO:0042493,GO:0005739,GO:0005886,GO:0005887,GO:0016020,GO:0006813,GO:0042626,GO:0042802,GO:0016021,GO:0008076,GO:0044325,GO:0016887,GO:0008144,GO:0000166,GO:0051607,GO:0019905,GO:0008281,GO:0001669,GO:0030017	transmembrane transport|T-tubule|inward rectifying potassium channel|potassium channel activity|sarcolemma|potassium ion import|potassium channel regulator activity|ATP binding|response to drug|mitochondrion|plasma membrane|integral component of plasma membrane|membrane|potassium ion transport|ATPase activity, coupled to transmembrane movement of substances|identical protein binding|integral comp…	mmu02010	ABC transporters
Abcd1	1172.3632044876	1255.25147681233	1089.47493216288	0.86793359919366	-0.204343420625834	0.119630899037124	0.616199581585204	19.6384154447719	19.4022320147871	17.9184261867566	18.1239874852873	19.3419737377365	15.1307740262159	16.6394818106025	14.411371202168	19.2429274357036	15.2811080533887	GeneID:11666,Genbank:NM_007435.2,MGI:MGI:1349215	ATP-binding cassette, sub-family D (ALD), member 1		GO:0016887,GO:0005524,GO:0019899,GO:0005737,GO:0042626,GO:0005739,GO:0005777,GO:0005778,GO:0005779,GO:0042758,GO:0006635,GO:0042760,GO:0042802,GO:0007031,GO:0042803,GO:0015910,GO:0000166,GO:0048471,GO:0016020,GO:0005324,GO:0055085,GO:0016021,GO:0005515	ATPase activity|ATP binding|enzyme binding|cytoplasm|ATPase activity, coupled to transmembrane movement of substances|mitochondrion|peroxisome|peroxisomal membrane|integral component of peroxisomal membrane|long-chain fatty acid catabolic process|fatty acid beta-oxidation|very long-chain fatty acid catabolic process|identical protein binding|peroxisome organization|protein homodimerization activi…	mmu02010,mmu04146	ABC transporters|Peroxisome
Abcd2	540.152078226323	513.501474960047	566.802681492599	1.10379951982942	0.142478163046789	0.402218861904645	0.934593476686377	4.54965720707382	4.40944722523773	4.10584738485545	5.15067084951721	3.68410365942731	4.33271052112349	6.32532186587641	4.03488061568653	5.44828453282795	3.70065027368884	GeneID:26874,Genbank:XM_006521017.3,MGI:MGI:1349467	ATP-binding cassette, sub-family D (ALD), member 2		GO:0005739,GO:0005777,GO:0005778,GO:0006635,GO:0016020,GO:0016021,GO:0016887,GO:0032000,GO:0042626,GO:0042760,GO:0000038,GO:0042803,GO:0000166,GO:0055085,GO:0005524	mitochondrion|peroxisome|peroxisomal membrane|fatty acid beta-oxidation|membrane|integral component of membrane|ATPase activity|positive regulation of fatty acid beta-oxidation|ATPase activity, coupled to transmembrane movement of substances|very long-chain fatty acid catabolic process|very long-chain fatty acid metabolic process|protein homodimerization activity|nucleotide binding|transmembrane …	mmu02010,mmu04146	ABC transporters|Peroxisome
Abcd3	2778.77138631084	2628.08189737915	2929.46087524252	1.11467640265089	0.156624947769547	0.187805482038429	0.73602682930317	41.0569226974246	36.8394238509504	38.8034044942791	42.0737029362974	36.6537637695907	41.856181573089	43.7997601284828	44.0773787490481	47.2583113830339	37.6496832806355	GeneID:19299,Genbank:XM_006501152.2,MGI:MGI:1349216	ATP-binding cassette, sub-family D (ALD), member 3		GO:0016020,GO:0005524,GO:0016021,GO:0005739,GO:0016887,GO:0005743,GO:0005777,GO:0005778,GO:0042626,GO:0042760,GO:0005782,GO:0042803,GO:0006633,GO:0043231,GO:0006635,GO:0000166,GO:0043621,GO:0007031,GO:0005324,GO:0055085,GO:0015910,GO:0005515	membrane|ATP binding|integral component of membrane|mitochondrion|ATPase activity|mitochondrial inner membrane|peroxisome|peroxisomal membrane|ATPase activity, coupled to transmembrane movement of substances|very long-chain fatty acid catabolic process|peroxisomal matrix|protein homodimerization activity|fatty acid biosynthetic process|intracellular membrane-bounded organelle|fatty acid beta-oxid…	mmu02010,mmu04146	ABC transporters|Peroxisome
Abcd4	292.628760576701	295.78838804385	289.469133109552	0.9786358924497	-0.0311558988631892	0.879822335379965	1	6.43670342539709	5.24686559433228	5.24872104202631	5.65411607634452	6.47075499564138	5.65051580566469	5.98792226258643	5.85192639416898	5.92756895755595	4.61219213611871	GeneID:19300,Genbank:NM_008992.2,MGI:MGI:1349217	ATP-binding cassette, sub-family D (ALD), member 4		GO:0005789,GO:0009235,GO:0016020,GO:0016021,GO:0016887,GO:0042626,GO:0055085,GO:1990830,GO:0000166,GO:0005524,GO:0005777	endoplasmic reticulum membrane|cobalamin metabolic process|membrane|integral component of membrane|ATPase activity|ATPase activity, coupled to transmembrane movement of substances|transmembrane transport|cellular response to leukemia inhibitory factor|nucleotide binding|ATP binding|peroxisome	mmu02010,mmu04146	ABC transporters|Peroxisome
Abce1	2262.10624227681	2281.87225845728	2242.34022609633	0.982675615510713	-0.0252128381665906	0.818326241304598	1	32.8370918110332	34.1808593434709	31.6957090305369	35.3447922244935	30.1807546449833	31.3790707828283	30.6368621542887	31.3685683492175	34.0773847412363	31.2737627931343	GeneID:24015,Genbank:NM_015751.2,MGI:MGI:1195458	ATP-binding cassette, sub-family E (OABP), member 1		GO:0005524,GO:0005737,GO:0005739,GO:0005829,GO:0005852,GO:0006413,GO:0006415,GO:0016887,GO:0043024,GO:0060698,GO:0000054,GO:0060702,GO:0000166,GO:0005506	ATP binding|cytoplasm|mitochondrion|cytosol|eukaryotic translation initiation factor 3 complex|translational initiation|translational termination|ATPase activity|ribosomal small subunit binding|endoribonuclease inhibitor activity|ribosomal subunit export from nucleus|negative regulation of endoribonuclease activity|nucleotide binding|iron ion binding
Abcf1	1799.28513805655	1845.98787690679	1752.58239920631	0.949400817378606	-0.0749108030433864	0.539398271446284	0.98952259306472	29.7192656681491	31.9284089125139	28.3270698604693	32.8809280583407	31.2866749901902	30.353173989282	27.9044636042014	29.7965826137552	30.4893487620973	25.4636488658427	GeneID:224742,Genbank:XM_006524122.2,MGI:MGI:1351658	ATP-binding cassette, sub-family F (GCN20), member 1		GO:0005635,GO:0005654,GO:0005737,GO:0005829,GO:0005840,GO:0006413,GO:0008494,GO:0016887,GO:0042788,GO:0043022,GO:0045727,GO:0000166,GO:0005524,GO:0005634	nuclear envelope|nucleoplasm|cytoplasm|cytosol|ribosome|translational initiation|translation activator activity|ATPase activity|polysomal ribosome|ribosome binding|positive regulation of translation|nucleotide binding|ATP binding|nucleus
Abcf2	1205.32457073439	1254.7646016738	1155.88453979498	0.921196324994413	-0.118419439209178	0.358755819269752	0.90815087205853	23.084630674171	23.4629914744575	20.9108653509241	24.247462423446	21.2330468255144	20.635644958773	18.5152146437919	20.669474503182	24.1943101152405	18.442186127273	GeneID:27407,Genbank:NM_001190443.1,MGI:MGI:1351657	ATP-binding cassette, sub-family F (GCN20), member 2		GO:0008150,GO:0016887,GO:0000166,GO:0005524,GO:0005739	biological_process|ATPase activity|nucleotide binding|ATP binding|mitochondrion
Abcf3	1099.8112408055	1112.96011175746	1086.66236985354	0.976371352732139	-0.0344981286064606	0.803392438653276	1	18.8823521832565	18.2604646236325	17.3994795371283	19.0898298868622	19.233445854904	17.8033339848494	17.8663447070705	17.5781493165618	19.3616537986913	16.6429851468734	GeneID:27406,Genbank:NM_013852.2,MGI:MGI:1351656	ATP-binding cassette, sub-family F (GCN20), member 3		GO:0016887,GO:0045296,GO:0051607,GO:0000166,GO:0005515,GO:0005524	ATPase activity|cadherin binding|defense response to virus|nucleotide binding|protein binding|ATP binding
Abcg1	1525.51114422903	1590.49060040669	1460.53168805137	0.918290046906225	-0.122978186192131	0.314770611489317	0.875357345316101	14.755657331476	17.5448125422833	12.9834141166898	14.7142798150189	15.0591657646544	12.9912674036985	14.614429105485	12.0452225234711	14.270953702797	13.7866260418682	GeneID:11307,Genbank:NM_009593.2,MGI:MGI:107704	ATP-binding cassette, sub-family G (WHITE), member 1		GO:0009897,GO:0010033,GO:0010745,GO:0010872,GO:0010875,GO:0010888,GO:0033993,GO:0016020,GO:0034041,GO:0016021,GO:0016887,GO:0034374,GO:0034375,GO:0034436,GO:0034437,GO:0042626,GO:0042632,GO:0042803,GO:0000166,GO:0005524,GO:0005548,GO:0005739,GO:0005768,GO:0005886,GO:0006355,GO:0006869,GO:0008203,GO:0017127,GO:0019534,GO:0030301,GO:0032367,GO:0033344,GO:0042987,GO:0043531,GO:0043691,GO:0033700,GO:…	external side of plasma membrane|response to organic substance|negative regulation of macrophage derived foam cell differentiation|regulation of cholesterol esterification|positive regulation of cholesterol efflux|negative regulation of lipid storage|response to lipid|membrane|sterol-transporting ATPase activity|integral component of membrane|ATPase activity|low-density lipoprotein particle remod…	mmu02010	ABC transporters
Abcg2	455.279055096867	491.137586722508	419.420523471227	0.853977652718726	-0.227729777657179	0.12206392263008	0.623064422492568	8.99763125047447	8.60196166061081	10.476871229757	9.96367864017092	8.19767855032757	7.98921094350078	7.1186596056428	8.2497957136266	9.20083575040626	6.37893147714405	GeneID:26357,Genbank:XM_011241362.1,MGI:MGI:1347061	ATP-binding cassette, sub-family G (WHITE), member 2		GO:0046618,GO:0016887,GO:0005739,GO:0046983,GO:0017127,GO:0005886,GO:0055085,GO:0019389,GO:0006855,GO:0008092,GO:0008559,GO:0015238,GO:0033344,GO:0015747,GO:0060136,GO:0042626,GO:0015893,GO:1904479,GO:0042802,GO:0016020,GO:0042803,GO:0016021,GO:0000166,GO:0043235,GO:0016324,GO:0005524,GO:0046415,GO:0005634	drug export|ATPase activity|mitochondrion|protein dimerization activity|cholesterol transporter activity|plasma membrane|transmembrane transport|glucuronoside metabolic process|drug transmembrane transport|cytoskeletal protein binding|xenobiotic transmembrane transporting ATPase activity|drug transmembrane transporter activity|cholesterol efflux|urate transport|embryonic process involved in femal…	mmu02010,mmu04976,mmu01523	ABC transporters|Bile secretion|Antifolate resistance
Abcg3	232.522628634918	280.189605047791	184.855652222045	0.659751999687908	-0.600004276565139	0.00105824316063276	0.0278802852291202	3.69277291219915	5.43081279140284	3.46171903365335	4.38918175403033	3.22409341037189	2.52623395587173	2.76905807088905	2.27753356849213	3.42704146545196	2.11770783439747	GeneID:27405,Genbank:XM_017320904.1,MGI:MGI:1351624	ATP-binding cassette, sub-family G (WHITE), member 3		GO:0016020,GO:0016021,GO:0016324,GO:0016887,GO:0017127,GO:0033344,GO:0042626,GO:0043235,GO:0055085,GO:0005524,GO:0005886,GO:0006855	membrane|integral component of membrane|apical plasma membrane|ATPase activity|cholesterol transporter activity|cholesterol efflux|ATPase activity, coupled to transmembrane movement of substances|receptor complex|transmembrane transport|ATP binding|plasma membrane|drug transmembrane transport	mmu02010	ABC transporters
Abcg4	11.2848773155775	9.89293662186329	12.6768180092917	1.28140091196744	0.357721922374946	0.541068407647816	0.989967805489744	0.0972473279631646	0.144889698958953	0.197646731270345	0.0451839725616603	0.12021289582034	0.0487613461388461	0.149315983836404	0.208118849240502	0.201499192952074	0.155873731147139	GeneID:192663,Genbank:NM_138955.3,MGI:MGI:1890594	ATP-binding cassette, sub-family G (WHITE), member 4		GO:0030301,GO:0033344,GO:0034041,GO:0042626,GO:0042803,GO:0046982,GO:0055085,GO:1990830,GO:0005886,GO:0016021,GO:0017127	cholesterol transport|cholesterol efflux|sterol-transporting ATPase activity|ATPase activity, coupled to transmembrane movement of substances|protein homodimerization activity|protein heterodimerization activity|transmembrane transport|cellular response to leukemia inhibitory factor|plasma membrane|integral component of membrane|cholesterol transporter activity	mmu02010	ABC transporters
Abcg5	3.84094347759058	3.37271099132639	4.30917596385476	1.27765941847276	0.353503312995359	0.821841273701105	1	0.0226480193493641	0.0449913264014667	0.0230150642074448	0.168366988591438	0.124428851104883	0.0454242983939644	0.115914454478281	0.159662553871187	0	0.156376020233885	GeneID:27409,Genbank:NM_031884.2,MGI:MGI:1351659	ATP-binding cassette, sub-family G (WHITE), member 5		GO:0007588,GO:0010949,GO:0015238,GO:0016020,GO:0016021,GO:0016324,GO:0043190,GO:0043235,GO:0016887,GO:0045177,GO:0045796,GO:0046872,GO:0046982,GO:0055085,GO:0000166,GO:0005515,GO:0005524,GO:0005886,GO:0005887,GO:0006855,GO:0006869,GO:0017127,GO:0030299,GO:0033344,GO:0042626,GO:0042632	excretion|negative regulation of intestinal phytosterol absorption|drug transmembrane transporter activity|membrane|integral component of membrane|apical plasma membrane|ATP-binding cassette (ABC) transporter complex|receptor complex|ATPase activity|apical part of cell|negative regulation of intestinal cholesterol absorption|metal ion binding|protein heterodimerization activity|transmembrane tran…	mmu02010,mmu04976,mmu04975,mmu04979	ABC transporters|Bile secretion|Fat digestion and absorption|Cholesterol metabolism
Abcg8	0.797432338178435	0.384431161390713	1.21043351496616	3.14863527344482	1.65472665056091	0.640625680122417	1	0	0.0287729676270388	0	0	0	0	0.0148259814189462	0.0145868290027826	0.0133382607536209	0.0428597102823679	GeneID:67470,Genbank:NM_001286005.1,MGI:MGI:1914720	ATP-binding cassette, sub-family G (WHITE), member 8		GO:0015248,GO:0015914,GO:0015918,GO:0016020,GO:0016021,GO:0016324,GO:0042632,GO:0016887,GO:0043190,GO:0017127,GO:0043235,GO:0045796,GO:0046872,GO:0046982,GO:0055085,GO:0005515,GO:0005524,GO:0005886,GO:0005887,GO:0006869,GO:0007588,GO:0010949,GO:0030299,GO:0030301,GO:0033344,GO:0055092,GO:0034041,GO:0042626	sterol transporter activity|phospholipid transport|sterol transport|membrane|integral component of membrane|apical plasma membrane|cholesterol homeostasis|ATPase activity|ATP-binding cassette (ABC) transporter complex|cholesterol transporter activity|receptor complex|negative regulation of intestinal cholesterol absorption|metal ion binding|protein heterodimerization activity|transmembrane transp…	mmu02010,mmu04976,mmu04975,mmu04979	ABC transporters|Bile secretion|Fat digestion and absorption|Cholesterol metabolism
Abhd10	298.875265401766	288.492512000343	309.258018803189	1.07197936147064	0.100277130244773	0.52845593372234	0.985445006851532	5.04404948731942	4.94286761600392	4.69577938826186	4.90743322078869	4.94726952037755	4.75279531304983	4.92060811706054	5.45491336297486	5.39327157229951	5.34262807239601	GeneID:213012,Genbank:XM_006521976.3,MGI:MGI:2442422	abhydrolase domain containing 10		GO:0005829,GO:0016787,GO:0019391,GO:0102390,GO:0004553,GO:0005739	cytosol|hydrolase activity|glucuronoside catabolic process|mycophenolic acid acyl-glucuronide esterase activity|hydrolase activity, hydrolyzing O-glycosyl compounds|mitochondrion
Abhd11	923.93503430831	819.203385048599	1028.66668356802	1.25569144652277	0.32848200303622	0.0141015298322753	0.181828188613061	24.6189256720311	29.7837329947233	28.1877564361373	28.9239593988323	26.6460104533206	36.4611468168881	35.3972127750979	36.7854201939766	29.1580279059254	32.554424660175	GeneID:68758,Genbank:NM_001190437.1,MGI:MGI:1916008	abhydrolase domain containing 11		GO:0008152,GO:0016787,GO:0003824,GO:0005739	metabolic process|hydrolase activity|catalytic activity|mitochondrion
Abhd12	1491.81333151302	1691.2707065199	1292.35595650614	0.764133116906756	-0.388104107971439	0.00166911572406171	0.0390756874503769	38.9609592106694	39.0145888067172	37.838870885158	40.7198712226266	36.423868741809	28.4154767812795	32.1884077671337	27.7362639908585	30.1920544496557	26.5830595864856	GeneID:76192,Genbank:XM_006500366.3,MGI:MGI:1923442	abhydrolase domain containing 12		GO:0047372,GO:0005739,GO:0006660,GO:0052651,GO:0007628,GO:0008474,GO:0010996,GO:0016020,GO:0016021,GO:0016787,GO:0032281,GO:0032839,GO:0046464,GO:0002084,GO:0004622,GO:0046475,GO:0005737	acylglycerol lipase activity|mitochondrion|phosphatidylserine catabolic process|monoacylglycerol catabolic process|adult walking behavior|palmitoyl-(protein) hydrolase activity|response to auditory stimulus|membrane|integral component of membrane|hydrolase activity|AMPA glutamate receptor complex|dendrite cytoplasm|acylglycerol catabolic process|protein depalmitoylation|lysophospholipase activity…
Abhd12b	67.9377062351154	68.6725007466386	67.2029117235922	0.978600036301745	-0.0312087585987846	0.966297480519275	1	3.23581479415212	4.06777829827261	3.33963498821269	2.16121634684282	4.66663493354912	3.39708559706752	4.14029258884646	3.2078868115286	3.53859117696988	2.54340632592311	GeneID:100504285,Genbank:NM_001195033.1,MGI:MGI:2685650	abhydrolase domain containing 12B		GO:0003674,GO:0005575,GO:0008150	molecular_function|cellular_component|biological_process
Abhd13	857.631164984934	866.861371837624	848.400958132244	0.978704306934053	-0.0310550464540147	0.839519434106815	1	9.13761683510747	9.34832663027071	8.75019769928392	9.52935301190937	9.14875075896386	8.51876999062398	8.09119136500104	8.86288522665691	10.355984235651	8.41015995506031	GeneID:68904,Genbank:NM_026868.1,MGI:MGI:1916154	abhydrolase domain containing 13		GO:0016020,GO:0016021,GO:0016787,GO:0032839,GO:0002084,GO:0005737,GO:0008474	membrane|integral component of membrane|hydrolase activity|dendrite cytoplasm|protein depalmitoylation|cytoplasm|palmitoyl-(protein) hydrolase activity
Abhd14a	296.95441979646	292.715243132281	301.193596460639	1.02896450911689	0.0411932218780576	0.818185591364083	1	5.60455458297974	6.04401076576184	6.3869671622078	5.80329163132856	5.6084662612564	5.43976787187443	5.6139817764454	6.51119044903899	5.67736614980736	6.51536724856964	GeneID:68644,Genbank:XM_017313555.1,MGI:MGI:1915894	abhydrolase domain containing 14A		GO:0016021,GO:0016787,GO:0005737,GO:0008152,GO:0016020	integral component of membrane|hydrolase activity|cytoplasm|metabolic process|membrane
Abhd14b	852.798132908381	765.303981399149	940.292284417613	1.22865202229648	0.297076374789397	0.118649351243282	0.614034740484624	25.1450569591265	18.7719014236322	31.9979686134776	20.7035306728934	26.9927409776632	30.2853385776302	28.4742763893308	29.603780245205	23.2154158615691	37.4736059674021	GeneID:76491,Genbank:XM_017313683.1,MGI:MGI:1923741	abhydrolase domain containing 14b		GO:0005829,GO:0008152,GO:0016787,GO:0045944,GO:0005634,GO:0005730,GO:0005737	cytosol|metabolic process|hydrolase activity|positive regulation of transcription by RNA polymerase II|nucleus|nucleolus|cytoplasm
Abhd15	67.6950344086213	83.2859412567935	52.1041275604491	0.625605315545366	-0.676675324124515	0.0116192775775064	0.161131480650635	1.34452138261168	1.60257193653091	1.22968021726647	1.20255564523833	1.66203855963364	0.741580681875242	1.34186768114968	0.626259395998197	1.14530870576952	0.497325662556254	GeneID:67477,Genbank:NM_026185.4,MGI:MGI:1914727	abhydrolase domain containing 15		GO:0044255,GO:0005576,GO:0016787,GO:0016788	cellular lipid metabolic process|extracellular region|hydrolase activity|hydrolase activity, acting on ester bonds
Abhd16a	1576.19076805718	1538.78921608901	1613.59232002536	1.04861166373811	0.0684804981951583	0.573039151738372	1	37.1174862539389	36.2696774014485	36.299365359309	36.8867043474879	39.6468411204923	37.9230776316104	38.758398465152	38.108943330353	38.7509129214339	38.488662634691	GeneID:193742,Genbank:XM_017317351.1,MGI:MGI:99476	abhydrolase domain containing 16A		GO:0047372,GO:0052651,GO:1905344,GO:0016020,GO:0016021,GO:0016787	acylglycerol lipase activity|monoacylglycerol catabolic process|prostaglandin catabolic process|membrane|integral component of membrane|hydrolase activity
Abhd16b	0.917603204800948	0.630600495060516	1.20460591454138	1.91025209142245	0.933763039855913	0.76886913982944	1	0	0.0305560811137849	0	0	0.0676051740876331	0.0617002723537173	0.0314895492672829	0.0309816030087269	0.0283297143893808	0.0303438700027281	GeneID:241850,Genbank:NM_183181.2,MGI:MGI:3607711	abhydrolase domain containing 16B		GO:0016787,GO:0003674,GO:0005575,GO:0008150	hydrolase activity|molecular_function|cellular_component|biological_process
Abhd17a	721.174471082271	712.161909973256	730.187032191286	1.02531042725763	0.0360607722297857	0.766185349740903	1	18.8733241244485	19.578376852664	17.2373342440502	19.4598662269394	18.5521269615482	20.6068113592668	17.175465924057	18.5065323245562	22.2498942123597	16.0858149787952	GeneID:216169,Genbank:NM_145421.2,MGI:MGI:106388	abhydrolase domain containing 17A		GO:0008474,GO:0010008,GO:0014069,GO:0016787,GO:0018345,GO:0055038,GO:0072657,GO:1902817,GO:1905668,GO:0002084,GO:0005576,GO:0005886	palmitoyl-(protein) hydrolase activity|endosome membrane|postsynaptic density|hydrolase activity|protein palmitoylation|recycling endosome membrane|protein localization to membrane|negative regulation of protein localization to microtubule|positive regulation of protein localization to endosome|protein depalmitoylation|extracellular region|plasma membrane
Abhd17b	787.960074890345	718.153937814209	857.766211966481	1.19440438435414	0.256291366360683	0.0612658478032206	0.443286411252112	14.6037350538603	17.0015026574351	13.47986493922	15.350722048951	13.9644467241463	15.9051013276958	19.4395404954251	15.7654403842975	16.6732284546102	19.4230528131382	GeneID:226016,Genbank:XM_011247228.2,MGI:MGI:1917816	abhydrolase domain containing 17B		GO:0008474,GO:0014069,GO:0016787,GO:0018345,GO:0055038,GO:1902473,GO:1902817,GO:1902950,GO:1905668,GO:0002084,GO:0005576,GO:0005886	palmitoyl-(protein) hydrolase activity|postsynaptic density|hydrolase activity|protein palmitoylation|recycling endosome membrane|regulation of protein localization to synapse|negative regulation of protein localization to microtubule|regulation of dendritic spine maintenance|positive regulation of protein localization to endosome|protein depalmitoylation|extracellular region|plasma membrane
Abhd17c	1333.17432720473	1296.59439899153	1369.75425541793	1.05642462784298	0.0791898397611377	0.530023302606818	0.986448895081521	32.6211121129628	29.6146862108378	31.4389890579363	34.9386985830087	30.2678906930886	37.3379005162861	33.4414651395366	30.7151169238664	35.5456901211353	28.3019634690324	GeneID:70178,Genbank:NM_133722.2,MGI:MGI:1917428	abhydrolase domain containing 17C		GO:0014069,GO:0016787,GO:0018345,GO:1902817,GO:1905668,GO:0002084,GO:0008474	postsynaptic density|hydrolase activity|protein palmitoylation|negative regulation of protein localization to microtubule|positive regulation of protein localization to endosome|protein depalmitoylation|palmitoyl-(protein) hydrolase activity
Abhd18	121.826452691038	107.181190606308	136.471714775768	1.27328045157707	0.348550220918051	0.097569139946008	0.563294649438841	1.41911093275042	1.30977222115493	1.48039583654124	1.21369055276482	1.33853735608765	1.59944617011692	2.06967017982009	1.74538722561814	1.48033834159782	1.57319845799562	GeneID:269423,Genbank:XM_017319591.1,MGI:MGI:1915468	abhydrolase domain containing 18		GO:0008150,GO:0003674,GO:0005575,GO:0005576	biological_process|molecular_function|cellular_component|extracellular region
Abhd2	863.643434156652	982.316693221413	744.970175091891	0.758380856431171	-0.399005547687573	0.238922880772187	0.799645973281834	27.8946908742346	15.8619532678078	12.1950348036677	20.7475992451484	15.9764673159299	13.6567378576924	11.5330609781973	10.5324643504349	23.4017786250758	10.5197483181177	GeneID:54608,Genbank:NM_018811.6,MGI:MGI:1914344	abhydrolase domain containing 2		GO:0047372,GO:0036126,GO:0006629,GO:0048240,GO:0007340,GO:0042562,GO:0009611,GO:0051792,GO:0016020,GO:0016021,GO:0016042,GO:0016298,GO:0043401,GO:0016787,GO:0051793,GO:0016788,GO:0052689,GO:0044255,GO:0030336,GO:0097524,GO:0046464,GO:0031410,GO:0001669,GO:0032570,GO:0003707,GO:0034338,GO:0005886	acylglycerol lipase activity|sperm flagellum|lipid metabolic process|sperm capacitation|acrosome reaction|hormone binding|response to wounding|medium-chain fatty acid biosynthetic process|membrane|integral component of membrane|lipid catabolic process|lipase activity|steroid hormone mediated signaling pathway|hydrolase activity|medium-chain fatty acid catabolic process|hydrolase activity, acting …
Abhd3	151.333494712857	143.956445055712	158.710544370001	1.10249002264942	0.140765599692692	0.610986111022466	1	1.51289698879996	2.58801697786456	2.33459426574666	1.45794236349805	2.2626834336603	1.5031329177501	2.38029648322342	1.84812653658395	1.94794040513437	3.26091512163745	GeneID:106861,Genbank:NM_134130.1,MGI:MGI:2147183	abhydrolase domain containing 3		GO:0047372,GO:0006629,GO:0051792,GO:0008970,GO:0051793,GO:0016020,GO:0016021,GO:0016298,GO:0016787,GO:0052689,GO:0016788,GO:0052739,GO:0034338,GO:0052740,GO:0044255,GO:0046470,GO:0004623,GO:0005575	acylglycerol lipase activity|lipid metabolic process|medium-chain fatty acid biosynthetic process|phosphatidylcholine 1-acylhydrolase activity|medium-chain fatty acid catabolic process|membrane|integral component of membrane|lipase activity|hydrolase activity|carboxylic ester hydrolase activity|hydrolase activity, acting on ester bonds|phosphatidylserine 1-acylhydrolase activity|short-chain carbo…
Abhd4	1322.16501251095	1304.03695380339	1340.29307121852	1.02780298312052	0.0395637445751592	0.739532592309543	1	23.8978524171606	25.6720730940082	28.1072711406394	24.2505780309662	24.478816235678	26.9829718971827	26.1009543741232	22.4165194358622	27.6915202759287	24.6186216233719	GeneID:105501,Genbank:NM_001205181.1,MGI:MGI:1915938	abhydrolase domain containing 4		GO:0016787,GO:0052689,GO:0055088,GO:0070291,GO:0004622,GO:0006629,GO:0016042	hydrolase activity|carboxylic ester hydrolase activity|lipid homeostasis|N-acylethanolamine metabolic process|lysophospholipase activity|lipid metabolic process|lipid catabolic process
Abhd5	1194.41009785273	1188.06441545938	1200.75578024607	1.01068238777422	0.0153296940023974	0.892128208235504	1	21.2087047235276	18.1910978248852	19.0411274095454	22.0205336830262	20.514429627731	19.1300011350256	23.3555624711184	17.7284684296683	22.2121733830254	18.1482397334202	GeneID:67469,Genbank:XM_006512244.2,MGI:MGI:1914719	abhydrolase domain containing 5		GO:0052689,GO:0010898,GO:0005737,GO:0055088,GO:0005811,GO:0016740,GO:0005829,GO:0006629,GO:0006631,GO:0016746,GO:0006654,GO:0030154,GO:0042171,GO:0008654,GO:0010891,GO:0003841,GO:0050996,GO:0004806,GO:0051006,GO:0005515	carboxylic ester hydrolase activity|positive regulation of triglyceride catabolic process|cytoplasm|lipid homeostasis|lipid droplet|transferase activity|cytosol|lipid metabolic process|fatty acid metabolic process|transferase activity, transferring acyl groups|phosphatidic acid biosynthetic process|cell differentiation|lysophosphatidic acid acyltransferase activity|phospholipid biosynthetic proce…	mmu04923	Regulation of lipolysis in adipocyte
Abhd6	174.226037565287	179.21091693908	169.241158191495	0.944368574650088	-0.0825780604690497	0.663111570939849	1	1.92001471919237	1.99092703934002	2.07977744242754	1.78419076815833	1.72719072805514	1.67154572851623	1.74938560506321	1.96553011746343	1.87501002838913	1.57127429626762	GeneID:66082,Genbank:XM_006518075.3,MGI:MGI:1913332	abhydrolase domain containing 6		GO:0047372,GO:0005739,GO:0009395,GO:0016020,GO:0016021,GO:0016787,GO:0030336,GO:0060292,GO:0032281,GO:2000124,GO:0046464,GO:0003824,GO:0046889,GO:0004620	acylglycerol lipase activity|mitochondrion|phospholipid catabolic process|membrane|integral component of membrane|hydrolase activity|negative regulation of cell migration|long term synaptic depression|AMPA glutamate receptor complex|regulation of endocannabinoid signaling pathway|acylglycerol catabolic process|catalytic activity|positive regulation of lipid biosynthetic process|phospholipase acti…	mmu04723	Retrograde endocannabinoid signaling
Abhd8	290.5901597361	294.206955064807	286.973364407393	0.975413257460821	-0.0359145137961324	0.869408148661136	1	6.95965077419808	8.5249157283698	7.9390261079992	7.38756813247818	9.88406377073412	8.2483317493518	6.64532603932736	7.86792245677544	8.43576117516537	7.81450193722649	GeneID:64296,Genbank:NM_022419.3,MGI:MGI:1918946	abhydrolase domain containing 8		GO:0003824,GO:0016787	catalytic activity|hydrolase activity
Abi1	2392.5959017319	2521.09854705825	2264.09325640556	0.898058213173549	-0.15511912972632	0.195807101627305	0.748323872594627	42.281390243559	42.0279062600415	36.9664940777999	40.3906040830292	35.742980913493	35.9175240942401	35.6573101531866	33.5759255431239	38.6357088473094	30.7488156573294	GeneID:11308,Genbank:NM_001077193.2,MGI:MGI:104913	abl-interactor 1		GO:0045296,GO:0031209,GO:0005634,GO:0048813,GO:0031252,GO:0005737,GO:0072673,GO:0032433,GO:0005856,GO:0005886,GO:0008134,GO:0008154,GO:0016020,GO:0035855,GO:0017124,GO:0042995,GO:0018108,GO:0043005,GO:0030027,GO:0044877,GO:0001756,GO:0045202,GO:0030054,GO:0005515,GO:0045211,GO:0030296,GO:0005622	cadherin binding|SCAR complex|nucleus|dendrite morphogenesis|cell leading edge|cytoplasm|lamellipodium morphogenesis|filopodium tip|cytoskeleton|plasma membrane|transcription factor binding|actin polymerization or depolymerization|membrane|megakaryocyte development|SH3 domain binding|cell projection|peptidyl-tyrosine phosphorylation|neuron projection|lamellipodium|protein-containing complex bindi…
Abi2	438.033005451443	418.512694482555	457.553316420332	1.09328420010305	0.128668479493738	0.403552935166596	0.934823497603704	2.77264978467968	3.56784413085361	2.96626990914464	3.37869450560183	2.71702332488448	3.27204050166267	3.18260031196497	2.97654173600725	3.53020730889109	3.57192963305827	GeneID:329165,Genbank:XM_006496075.3,MGI:MGI:106913	abl-interactor 2		GO:0042995,GO:0005913,GO:0043010,GO:0007611,GO:0044877,GO:0008154,GO:0016358,GO:0016477,GO:0016601,GO:0017124,GO:0048365,GO:0018108,GO:0070064,GO:0030027,GO:2000601,GO:0030425,GO:0031209,GO:0005737,GO:0031625,GO:0005829,GO:0032433,GO:0005856	cell projection|cell-cell adherens junction|camera-type eye development|learning or memory|protein-containing complex binding|actin polymerization or depolymerization|dendrite development|cell migration|Rac protein signal transduction|SH3 domain binding|Rac GTPase binding|peptidyl-tyrosine phosphorylation|proline-rich region binding|lamellipodium|positive regulation of Arp2/3 complex-mediated act…	mmu04810	Regulation of actin cytoskeleton
Abi3	1161.28452788612	1310.15691301784	1012.41214275439	0.772741137107293	-0.37194289258443	0.00459996728139602	0.08157691733564	9.16652742113161	7.58534347531479	7.57869268450255	7.91046200154852	8.34382035194479	6.81703670003891	5.84701735801734	5.75891370657869	7.90180445890657	4.63642130277789	GeneID:66610,Genbank:NM_001163464.1,MGI:MGI:1913860	ABI gene family, member 3		GO:0030027,GO:0030334,GO:0042802,GO:0005622,GO:0005737,GO:0018108	lamellipodium|regulation of cell migration|identical protein binding|intracellular|cytoplasm|peptidyl-tyrosine phosphorylation
Abi3bp	1319.44315043706	1283.79661427917	1355.08968659496	1.05553299605469	0.0779716781643943	0.534312974491868	0.987903572212489	10.6512457421552	11.4397950834351	13.2825971539036	10.1881435999546	12.0371974145527	14.4686936902716	11.4968261995388	13.1006944344497	10.6062726492944	10.1098273225244	GeneID:320712,Genbank:XM_006522277.3,MGI:MGI:2444583	ABI gene family, member 3 (NESH) binding protein		GO:0005614,GO:0008201,GO:0010811,GO:0030198,GO:0005518,GO:0005539,GO:0005578	interstitial matrix|heparin binding|positive regulation of cell-substrate adhesion|extracellular matrix organization|collagen binding|glycosaminoglycan binding|proteinaceous extracellular matrix
Abl1	1708.05085702138	1746.39879110528	1669.70292293748	0.956083416595095	-0.0647915985872101	0.622318516393739	1	10.8918132475842	11.1511312214593	11.0619111445736	10.6790434523532	11.6625378415667	10.7452562706023	10.3988744091957	10.2247713713026	11.2578902330935	9.54692649524684	GeneID:11350,Genbank:XM_006497621.3,MGI:MGI:87859	c-abl oncogene 1, non-receptor tyrosine kinase		GO:0043123,GO:0043124,GO:0043542,GO:0045087,GO:0002322,GO:0045184,GO:0002333,GO:0045202,GO:0003677,GO:0045580,GO:0004672,GO:0048668,GO:0045930,GO:0050731,GO:0050798,GO:0045931,GO:0004713,GO:0050853,GO:0005730,GO:0050885,GO:0005737,GO:0051015,GO:0051019,GO:0005739,GO:0071222,GO:0051281,GO:0005783,GO:0071901,GO:0051353,GO:0005829,GO:0072358,GO:0051444,GO:0090050,GO:0006979,GO:0005856,GO:0090135,GO:…	positive regulation of I-kappaB kinase/NF-kappaB signaling|negative regulation of I-kappaB kinase/NF-kappaB signaling|endothelial cell migration|innate immune response|B cell proliferation involved in immune response|establishment of protein localization|transitional one stage B cell differentiation|synapse|DNA binding|regulation of T cell differentiation|protein kinase activity|collateral sprout…	mmu04014,mmu04012,mmu04110,mmu04722,mmu04360,mmu05200,mmu05206,mmu05220,mmu05416	Ras signaling pathway|ErbB signaling pathway|Cell cycle|Neurotrophin signaling pathway|Axon guidance|Pathways in cancer|MicroRNAs in cancer|Chronic myeloid leukemia|Viral myocarditis
Abl2	919.586073647455	968.476317807858	870.695829487051	0.899036779193391	-0.153547957930127	0.239458839636089	0.800260940314494	4.74535414470796	4.60917129832304	3.77780711522042	4.03575570512113	4.12331997904529	4.12720954768143	3.93518478218234	3.62945074574001	3.95112722654137	3.1966787038717	GeneID:11352,Genbank:XM_011238737.2,MGI:MGI:87860	v-abl Abelson murine leukemia viral oncogene 2 (arg, Abelson-related gene)		GO:0004713,GO:0004715,GO:0005102,GO:0005515,GO:0005524,GO:0007628,GO:0005737,GO:0008542,GO:0005856,GO:0009791,GO:0006468,GO:0010863,GO:0010976,GO:0015629,GO:0030145,GO:0016301,GO:0030154,GO:0016310,GO:0030182,GO:0016322,GO:0031223,GO:0031234,GO:0031410,GO:0032092,GO:0000166,GO:0048008,GO:0034613,GO:0000287,GO:0048813,GO:0035024,GO:0035264,GO:0001784,GO:0050885,GO:0001843,GO:0001891,GO:0051017,GO:…	protein tyrosine kinase activity|non-membrane spanning protein tyrosine kinase activity|signaling receptor binding|protein binding|ATP binding|adult walking behavior|cytoplasm|visual learning|cytoskeleton|post-embryonic development|protein phosphorylation|positive regulation of phospholipase C activity|positive regulation of neuron projection development|actin cytoskeleton|manganese ion binding|k…	mmu04014,mmu04012,mmu05416	Ras signaling pathway|ErbB signaling pathway|Viral myocarditis
Ablim1	3367.62055059158	3139.87988293209	3595.36121825107	1.1450632993303	0.195427352999717	0.0941121841757169	0.555617428307655	18.4619924166595	16.6780248754448	16.2962217588691	15.8385925915584	17.7511132509689	22.1144161008552	16.8950912877735	21.9752234884802	19.0716588118561	15.7912435031473	GeneID:226251,Genbank:NM_001290813.1,MGI:MGI:1194500	actin-binding LIM protein 1		GO:0051015,GO:0005515,GO:0060271,GO:0005737,GO:0005856,GO:0007010,GO:0007411,GO:0014069,GO:0015629,GO:0030027,GO:0030032,GO:0001725,GO:0045944,GO:0046872,GO:0003779	actin filament binding|protein binding|cilium assembly|cytoplasm|cytoskeleton|cytoskeleton organization|axon guidance|postsynaptic density|actin cytoskeleton|lamellipodium|lamellipodium assembly|stress fiber|positive regulation of transcription by RNA polymerase II|metal ion binding|actin binding	mmu04360	Axon guidance
Ablim2	112.360961545563	72.9137054913293	151.808217599797	2.08202582185114	1.057987961445	0.000239495057910964	0.00882848314283077	0.941022081536942	0.872378924261895	1.00727395784187	0.699562516361368	1.07536033460855	1.9377032913475	1.59256658863258	2.88103279816907	1.39809614153935	1.59650451146017	GeneID:231148,Genbank:XM_006503906.1,MGI:MGI:2385758	actin-binding LIM protein 2		GO:0006351,GO:0007010,GO:0015629,GO:0030016,GO:0030032,GO:0030036,GO:0045944,GO:0046872,GO:0051015,GO:0003674,GO:0003779,GO:0005737	transcription, DNA-templated|cytoskeleton organization|actin cytoskeleton|myofibril|lamellipodium assembly|actin cytoskeleton organization|positive regulation of transcription by RNA polymerase II|metal ion binding|actin filament binding|molecular_function|actin binding|cytoplasm	mmu04360	Axon guidance
Ablim3	1603.72162263485	1566.78187805923	1640.66136721047	1.04715365309353	0.0664731502836788	0.598974355213594	1	19.9733152317644	15.975398372159	18.7089538675365	18.6027804643277	16.4569593272703	18.6228616064902	16.3349981155731	18.9090036412047	18.8451485305671	19.7011712064401	GeneID:319713,Genbank:XM_017317925.1,MGI:MGI:2442582	actin binding LIM protein family, member 3		GO:0060271,GO:0003779,GO:1903955,GO:0005737,GO:0006351,GO:0007010,GO:0015629,GO:0030027,GO:0030032,GO:0030036,GO:0045944,GO:0046872,GO:0001725,GO:0051015,GO:0003674	cilium assembly|actin binding|positive regulation of protein targeting to mitochondrion|cytoplasm|transcription, DNA-templated|cytoskeleton organization|actin cytoskeleton|lamellipodium|lamellipodium assembly|actin cytoskeleton organization|positive regulation of transcription by RNA polymerase II|metal ion binding|stress fiber|actin filament binding|molecular_function	mmu04360	Axon guidance
Abo	0.39491105840746	0	0.78982211681492	Inf	Inf	0.511680762855255	0.978820994773539	0	0	0	0	0	0	0	0.0690858609805155	0.021057471960281	0	GeneID:80908,Genbank:XM_006498456.3,MGI:MGI:2135738	ABO blood group (transferase A, alpha 1-3-N-acetylgalactosaminyltransferase, transferase B, alpha 1-3-galactosyltransferase)		GO:0016757,GO:0004380,GO:0016758,GO:0030145,GO:0004381,GO:0005576,GO:0005794,GO:0030259,GO:0005975,GO:0031410,GO:0009247,GO:0031982,GO:0016020,GO:0046872,GO:0016021,GO:0000166,GO:0016740,GO:0001962,GO:0003823	transferase activity, transferring glycosyl groups|glycoprotein-fucosylgalactoside alpha-N-acetylgalactosaminyltransferase activity|transferase activity, transferring hexosyl groups|manganese ion binding|fucosylgalactoside 3-alpha-galactosyltransferase activity|extracellular region|Golgi apparatus|lipid glycosylation|carbohydrate metabolic process|cytoplasmic vesicle|glycolipid biosynthetic proce…	mmu00601	Glycosphingolipid biosynthesis - lacto and neolacto series
Abr	1842.8146931963	1967.27170832049	1718.35767807211	0.873472469920852	-0.195165861847862	0.122804729629214	0.624579047716423	16.1356485421581	18.2770757310642	14.3140722720023	14.6161901168946	15.5827161234199	12.7818972770743	13.1692873602726	12.6355476512695	16.6515696719675	12.6114770545592	GeneID:109934,Genbank:NM_198894.2,MGI:MGI:107771	active BCR-related gene		GO:0042472,GO:0005096,GO:0043114,GO:0043314,GO:0005829,GO:0005886,GO:0007165,GO:0007420,GO:0050728,GO:0016020,GO:0050766,GO:0030036,GO:0050885,GO:0030336,GO:0060313,GO:0032496,GO:0002692,GO:0035023,GO:0005085,GO:0035556,GO:0005089	inner ear morphogenesis|GTPase activator activity|regulation of vascular permeability|negative regulation of neutrophil degranulation|cytosol|plasma membrane|signal transduction|brain development|negative regulation of inflammatory response|membrane|positive regulation of phagocytosis|actin cytoskeleton organization|neuromuscular process controlling balance|negative regulation of cell migration|n…
Abra	46.3935668129723	23.7376329507167	69.0495006752279	2.90886209330923	1.54045490110821	0.0812127353404013	0.512493470792518	0.681779933217351	0.58484894186288	0.5038757757471	1.03671829893462	0.885351527850246	1.18095441834797	1.39576265480976	5.33694157390684	0.998855565516619	1.6506583086047	GeneID:223513,Genbank:NM_175456.4,MGI:MGI:2444891	actin-binding Rho activating protein		GO:1902531,GO:0035025,GO:0003779,GO:0005737,GO:0045893,GO:0005856,GO:0005886,GO:0006351,GO:0006355,GO:0015031,GO:0015629,GO:0045944,GO:0030016,GO:0030017,GO:0000060,GO:0051091,GO:0032970	regulation of intracellular signal transduction|positive regulation of Rho protein signal transduction|actin binding|cytoplasm|positive regulation of transcription, DNA-templated|cytoskeleton|plasma membrane|transcription, DNA-templated|regulation of transcription, DNA-templated|protein transport|actin cytoskeleton|positive regulation of transcription by RNA polymerase II|myofibril|sarcomere|prot…
Abracl	948.898213640556	1018.22702972194	879.569397559167	0.863824443748422	-0.21118995364264	0.0947204204406914	0.557083723958808	60.7953468340059	73.6689100730247	57.2508855122176	64.7214300851334	60.679859485799	57.3665627479205	54.5631416172979	53.4336053931975	52.7938039184873	50.9291926967557	GeneID:73112,Genbank:NM_028440.1,MGI:MGI:1920362	ABRA C-terminal like		GO:0008150,GO:0015629,GO:0032970,GO:1902531,GO:0003674,GO:0003779,GO:0005575	biological_process|actin cytoskeleton|regulation of actin filament-based process|regulation of intracellular signal transduction|molecular_function|actin binding|cellular_component
Abt1	319.140168407681	292.904686655331	345.375650160031	1.17914006123925	0.237735095462614	0.124545188552368	0.628188752411447	3.41890047749493	3.40807278131757	4.14675572145012	3.31369074177349	3.74324205044239	4.74348536839648	3.87594940178927	4.25771075908195	4.11896627244616	3.91623869806304	GeneID:30946,Genbank:NM_013924.3,MGI:MGI:1353636	activator of basal transcription 1		GO:0003676,GO:0003677,GO:0003723,GO:0005634,GO:0005667,GO:0005730,GO:0006351,GO:0006355,GO:0006357,GO:0006366,GO:0021522,GO:0000447,GO:0034462,GO:0000472,GO:0000480	nucleic acid binding|DNA binding|RNA binding|nucleus|transcription factor complex|nucleolus|transcription, DNA-templated|regulation of transcription, DNA-templated|regulation of transcription by RNA polymerase II|transcription by RNA polymerase II|spinal cord motor neuron differentiation|endonucleolytic cleavage in ITS1 to separate SSU-rRNA from 5.8S rRNA and LSU-rRNA from tricistronic rRNA trans…
Abtb1	576.864452772845	507.540163376188	646.188742169503	1.27317755085827	0.348433624173362	0.0114078870118592	0.159241440534433	10.7348049773231	12.1790478829889	13.9147529784105	10.2635916773537	13.7613743125629	17.1047090762148	14.553426898147	15.375754048892	14.0157208651176	15.0592557112709	GeneID:80283,Genbank:XM_006506791.3,MGI:MGI:1933148	ankyrin repeat and BTB (POZ) domain containing 1		GO:0005829,GO:0005886,GO:0006412,GO:0006414,GO:0006511,GO:0006950,GO:0019005,GO:0030162,GO:0031625,GO:0043161,GO:0003746,GO:0005730,GO:0005737	cytosol|plasma membrane|translation|translational elongation|ubiquitin-dependent protein catabolic process|response to stress|SCF ubiquitin ligase complex|regulation of proteolysis|ubiquitin protein ligase binding|proteasome-mediated ubiquitin-dependent protein catabolic process|translation elongation factor activity|nucleolus|cytoplasm
Abtb2	203.367246987506	216.676797462733	190.057696512279	0.877148355236182	-0.189107223411694	0.288254926704903	0.851896786996165	3.31843171970487	2.41555943995712	2.06958849642505	2.80537154433077	2.42209849243319	2.85928916803728	2.01110306970295	2.09931287609594	2.51536538248846	1.78431675240921	GeneID:99382,Genbank:NM_178890.3,MGI:MGI:2139365	ankyrin repeat and BTB (POZ) domain containing 2		GO:0005829,GO:0006511,GO:0006950,GO:0019005,GO:0022008,GO:0030162,GO:0031625,GO:0043161,GO:0046982,GO:0097237,GO:0005634,GO:0005654,GO:0005737	cytosol|ubiquitin-dependent protein catabolic process|response to stress|SCF ubiquitin ligase complex|neurogenesis|regulation of proteolysis|ubiquitin protein ligase binding|proteasome-mediated ubiquitin-dependent protein catabolic process|protein heterodimerization activity|cellular response to toxic substance|nucleus|nucleoplasm|cytoplasm
Acaa1a	1850.02039251705	1737.38295515782	1962.65782987629	1.12966333878762	0.175892886066819	0.142680581364297	0.668230468664141	48.5794677535284	49.8213874775042	52.7549773178174	48.7304182795035	55.4361522253807	59.1291522738463	55.624509376559	55.3752593680353	57.7458816712521	55.7643780233584	GeneID:113868,Genbank:XM_006511923.1,MGI:MGI:2148491	acetyl-Coenzyme A acyltransferase 1A		GO:0008775,GO:0003988,GO:0010124,GO:0016401,GO:0005739,GO:0005777,GO:0016740,GO:0006629,GO:0016746,GO:0006631,GO:0016747,GO:0006635,GO:0043231,GO:0000038,GO:0008152,GO:0003824,GO:0008206,GO:0003985	acetate CoA-transferase activity|acetyl-CoA C-acyltransferase activity|phenylacetate catabolic process|palmitoyl-CoA oxidase activity|mitochondrion|peroxisome|transferase activity|lipid metabolic process|transferase activity, transferring acyl groups|fatty acid metabolic process|transferase activity, transferring acyl groups other than amino-acyl groups|fatty acid beta-oxidation|intracellular mem…	mmu00071,mmu00592,mmu01040,mmu00280,mmu04146,mmu03320	Fatty acid degradation|alpha-Linolenic acid metabolism|Biosynthesis of unsaturated fatty acids|Valine, leucine and isoleucine degradation|Peroxisome|PPAR signaling pathway
Acaa1b	59.2770247136906	41.5638954891567	76.9901539382245	1.8523324878995	0.889343081098572	0.0473608138785702	0.38658264328383	0.888204245714582	0.581469233024797	0.882085305574278	0.769096358098531	1.08686876456042	1.03242461272094	2.76886850026737	1.46375189076351	0.762179284542399	1.6327357777808	GeneID:235674,Genbank:NM_146230.3,MGI:MGI:3605455	acetyl-Coenzyme A acyltransferase 1B		GO:0005739,GO:0005777,GO:0006629,GO:0006631,GO:0006635,GO:0008152,GO:0010124,GO:0016740,GO:0016746,GO:0016747,GO:0003824,GO:0003988	mitochondrion|peroxisome|lipid metabolic process|fatty acid metabolic process|fatty acid beta-oxidation|metabolic process|phenylacetate catabolic process|transferase activity|transferase activity, transferring acyl groups|transferase activity, transferring acyl groups other than amino-acyl groups|catalytic activity|acetyl-CoA C-acyltransferase activity	mmu00071,mmu00592,mmu01040,mmu00280,mmu04146,mmu03320	Fatty acid degradation|alpha-Linolenic acid metabolism|Biosynthesis of unsaturated fatty acids|Valine, leucine and isoleucine degradation|Peroxisome|PPAR signaling pathway
Acaa2	1722.33141116321	1571.86452391502	1872.79829841139	1.19145019810412	0.252718649010508	0.0843269532010068	0.522747574642854	51.5829325872774	48.1263370222297	70.4344432714002	58.9955683131217	58.1196047866875	58.0810372112355	82.4622074920549	68.6304469849319	57.8950764880451	69.5157832515832	GeneID:52538,Genbank:NM_177470.3,MGI:MGI:1098623	acetyl-Coenzyme A acyltransferase 2 (mitochondrial 3-oxoacyl-Coenzyme A thiolase)		GO:0016747,GO:0005739,GO:0071456,GO:1901029,GO:0005743,GO:0005759,GO:0006084,GO:0006629,GO:1902109,GO:0006631,GO:0006635,GO:0008152,GO:0003824,GO:0016740,GO:0003988,GO:0016746	transferase activity, transferring acyl groups other than amino-acyl groups|mitochondrion|cellular response to hypoxia|negative regulation of mitochondrial outer membrane permeabilization involved in apoptotic signaling pathway|mitochondrial inner membrane|mitochondrial matrix|acetyl-CoA metabolic process|lipid metabolic process|negative regulation of mitochondrial membrane permeability involved …	mmu00062,mmu00071,mmu00280	Fatty acid elongation|Fatty acid degradation|Valine, leucine and isoleucine degradation
Acaca	1425.16532750538	1104.47130343701	1745.85935157376	1.5807195226719	0.660581403656152	0.149403928228512	0.68036370174636	7.24236885957711	6.13704716848504	4.77767132259406	5.75177330500799	6.67402345685448	7.42869535313556	19.0751433106907	7.24941990659941	6.92836951157475	6.93709812952244	GeneID:107476,Genbank:XM_006531953.1,MGI:MGI:108451	acetyl-Coenzyme A carboxylase alpha		GO:0019900,GO:0006629,GO:0003824,GO:0042802,GO:0006631,GO:0003989,GO:0046872,GO:0006633,GO:0051289,GO:0004075,GO:0005515,GO:0005524,GO:0005737,GO:0055088,GO:0008152,GO:0005739,GO:0071380,GO:0009374,GO:0005829,GO:0014070,GO:0000166,GO:0015629,GO:0006084,GO:0001650,GO:0016874,GO:0001894	kinase binding|lipid metabolic process|catalytic activity|identical protein binding|fatty acid metabolic process|acetyl-CoA carboxylase activity|metal ion binding|fatty acid biosynthetic process|protein homotetramerization|biotin carboxylase activity|protein binding|ATP binding|cytoplasm|lipid homeostasis|metabolic process|mitochondrion|cellular response to prostaglandin E stimulus|biotin binding…	mmu00620,mmu00640,mmu00061,mmu04152,mmu04910,mmu04922	Pyruvate metabolism|Propanoate metabolism|Fatty acid biosynthesis|AMPK signaling pathway|Insulin signaling pathway|Glucagon signaling pathway
Acacb	465.946188976732	334.447963376237	597.444414577226	1.78635985265406	0.837022732948042	0.0730510500519777	0.489490350284135	2.26052538423447	1.72408387760771	1.75803104248018	1.4629271437302	2.47754150101223	2.24379435896109	6.64659284433995	3.41488003592864	2.43752524615992	2.31504596966109	GeneID:100705,Genbank:XM_006530111.3,MGI:MGI:2140940	acetyl-Coenzyme A carboxylase beta		GO:0042802,GO:0009374,GO:0003989,GO:0043086,GO:0010629,GO:0046322,GO:0010884,GO:0004075,GO:0046872,GO:0005524,GO:0005634,GO:0005739,GO:0010906,GO:0050995,GO:0014070,GO:0006084,GO:0051289,GO:0016020,GO:0006629,GO:0060421,GO:0016874,GO:0006631,GO:0000166,GO:0097009,GO:0031667,GO:0006633,GO:0003824,GO:2001295,GO:0031999,GO:0008152	identical protein binding|biotin binding|acetyl-CoA carboxylase activity|negative regulation of catalytic activity|negative regulation of gene expression|negative regulation of fatty acid oxidation|positive regulation of lipid storage|biotin carboxylase activity|metal ion binding|ATP binding|nucleus|mitochondrion|regulation of glucose metabolic process|negative regulation of lipid catabolic proce…	mmu00620,mmu00640,mmu00061,mmu04152,mmu04910,mmu04922,mmu04920,mmu04931	Pyruvate metabolism|Propanoate metabolism|Fatty acid biosynthesis|AMPK signaling pathway|Insulin signaling pathway|Glucagon signaling pathway|Adipocytokine signaling pathway|Insulin resistance
Acad10	159.287124782666	154.982654275617	163.591595289715	1.05554777116405	0.0779918725381249	0.674609605639491	1	1.84155930196598	1.87170975293066	2.59675509671705	2.14905605026212	2.65096236561278	1.80382560939985	2.26498359272188	2.30033339986365	2.15602087810425	2.98520216523571	GeneID:71985,Genbank:XM_006530463.1,MGI:MGI:1919235	acyl-Coenzyme A dehydrogenase family, member 10		GO:0016491,GO:0016627,GO:0016787,GO:0033539,GO:0050660,GO:0055114,GO:0003995,GO:0005739,GO:0008152	oxidoreductase activity|oxidoreductase activity, acting on the CH-CH group of donors|hydrolase activity|fatty acid beta-oxidation using acyl-CoA dehydrogenase|flavin adenine dinucleotide binding|oxidation-reduction process|acyl-CoA dehydrogenase activity|mitochondrion|metabolic process
Acad11	530.340474454495	504.473229895639	556.207719013351	1.10255150531657	0.140846052362545	0.312002588551209	0.873072440935157	7.0294162110865	7.93791862267455	8.41952642189602	8.03257127508203	9.92824790010066	7.29465660227305	10.3841209284778	8.78760596092065	8.44095178886703	9.87761849536236	GeneID:102632,Genbank:NM_175324.3,MGI:MGI:2143169	acyl-Coenzyme A dehydrogenase family, member 11		GO:0005739,GO:0005777,GO:0008152,GO:0016491,GO:0016627,GO:0017099,GO:0031966,GO:0033539,GO:0050660,GO:0055114,GO:0003995,GO:0070991,GO:0004466,GO:0005634	mitochondrion|peroxisome|metabolic process|oxidoreductase activity|oxidoreductase activity, acting on the CH-CH group of donors|very-long-chain-acyl-CoA dehydrogenase activity|mitochondrial membrane|fatty acid beta-oxidation using acyl-CoA dehydrogenase|flavin adenine dinucleotide binding|oxidation-reduction process|acyl-CoA dehydrogenase activity|medium-chain-acyl-CoA dehydrogenase activity|long…
Acad12	121.797839304709	123.296756667941	120.298921941477	0.975686021210297	-0.0355111361560823	0.899635802167898	1	2.50458082078355	2.68944019720503	2.70567757722712	2.68385328591046	3.39667111751243	2.01386374485093	2.77160082393854	2.95413425382799	2.82594754280848	2.84881291926439	GeneID:338350,Genbank:XM_011248231.1,MGI:MGI:2443320	acyl-Coenzyme A dehydrogenase family, member 12		GO:0050660,GO:0003995,GO:0005739,GO:0033539	flavin adenine dinucleotide binding|acyl-CoA dehydrogenase activity|mitochondrion|fatty acid beta-oxidation using acyl-CoA dehydrogenase
Acad8	556.648153427452	528.135948785682	585.160358069222	1.10797297441057	0.147922691712592	0.30161921754246	0.861590857177011	6.37006708669771	6.44609777417449	7.48686877045756	7.37767557440003	7.59858447185647	7.81509233910364	8.31739001926449	7.91536193283726	6.80920485408668	7.56878545057088	GeneID:66948,Genbank:NM_025862.2,MGI:MGI:1914198	acyl-Coenzyme A dehydrogenase family, member 8		GO:0006629,GO:0008152,GO:0009083,GO:0016491,GO:0016627,GO:0050660,GO:0055114,GO:0003995,GO:0005739	lipid metabolic process|metabolic process|branched-chain amino acid catabolic process|oxidoreductase activity|oxidoreductase activity, acting on the CH-CH group of donors|flavin adenine dinucleotide binding|oxidation-reduction process|acyl-CoA dehydrogenase activity|mitochondrion	mmu00280	Valine, leucine and isoleucine degradation
Acad9	676.461769077893	650.596677654942	702.326860500844	1.07951190748831	0.110379157005242	0.429063066692454	0.943515470843088	9.05653952177477	9.56390502021672	8.69280680806122	9.76448394930198	8.55603688667215	9.01221330533278	10.1846118870283	9.82357510682411	10.1906970947183	9.24972352140405	GeneID:229211,Genbank:NM_172678.3,MGI:MGI:1914272	acyl-Coenzyme A dehydrogenase family, member 9		GO:0050660,GO:0004466,GO:0051791,GO:0005634,GO:0055114,GO:0005739,GO:0008152,GO:0016491,GO:0070991,GO:0016627,GO:0017099,GO:0030425,GO:0031966,GO:0000062,GO:0032981,GO:0001676,GO:0042760,GO:0003995	flavin adenine dinucleotide binding|long-chain-acyl-CoA dehydrogenase activity|medium-chain fatty acid metabolic process|nucleus|oxidation-reduction process|mitochondrion|metabolic process|oxidoreductase activity|medium-chain-acyl-CoA dehydrogenase activity|oxidoreductase activity, acting on the CH-CH group of donors|very-long-chain-acyl-CoA dehydrogenase activity|dendrite|mitochondrial membrane|…
Acadl	2639.25968469294	2597.14069957262	2681.37866981327	1.03243488897406	0.0460508002246637	0.780045543446658	1	71.6191874918454	73.1142081537568	75.685381272908	71.9447137976327	73.4594594079142	59.6501952859071	100.913255632513	71.1682251557372	64.8184010658778	74.7077606399302	GeneID:11363,Genbank:NM_007381.4,MGI:MGI:87866	acyl-Coenzyme A dehydrogenase, long-chain		GO:0050660,GO:0033539,GO:0009409,GO:0003995,GO:0051289,GO:0016401,GO:0004466,GO:0055114,GO:0042413,GO:0090181,GO:0042758,GO:0005739,GO:0016491,GO:0016627,GO:0005759,GO:0044242,GO:0019254,GO:0006629,GO:0045717,GO:0006631,GO:0000062,GO:0046322,GO:0031966,GO:0008152,GO:0001659,GO:0009062	flavin adenine dinucleotide binding|fatty acid beta-oxidation using acyl-CoA dehydrogenase|response to cold|acyl-CoA dehydrogenase activity|protein homotetramerization|palmitoyl-CoA oxidase activity|long-chain-acyl-CoA dehydrogenase activity|oxidation-reduction process|carnitine catabolic process|regulation of cholesterol metabolic process|long-chain fatty acid catabolic process|mitochondrion|oxi…	mmu00071,mmu03320	Fatty acid degradation|PPAR signaling pathway
Acadm	1558.2273129607	1341.17467985409	1775.27994606732	1.32367541136436	0.404549391158842	0.0718808215851647	0.484970089248395	32.6778847331354	33.0104220131402	39.3699684158441	32.7039708909716	40.6495780930533	35.8243840068301	65.8692038686266	46.8848414687595	33.1170514305931	50.1773857121979	GeneID:11364,Genbank:NM_007382.5,MGI:MGI:87867	acyl-Coenzyme A dehydrogenase, medium chain		GO:0006082,GO:0006111,GO:0006629,GO:0006631,GO:0006635,GO:0007507,GO:0033539,GO:0008152,GO:0009409,GO:0042594,GO:0009437,GO:0042802,GO:0045329,GO:0050660,GO:0051289,GO:0051791,GO:0051793,GO:0000062,GO:0001889,GO:0003995,GO:0005739,GO:0005759,GO:0005978,GO:0009791,GO:0016491,GO:0016607,GO:0016627,GO:0016853,GO:0019254,GO:0055007,GO:0030424,GO:0055114,GO:0031966,GO:0070991	organic acid metabolic process|regulation of gluconeogenesis|lipid metabolic process|fatty acid metabolic process|fatty acid beta-oxidation|heart development|fatty acid beta-oxidation using acyl-CoA dehydrogenase|metabolic process|response to cold|response to starvation|carnitine metabolic process|identical protein binding|carnitine biosynthetic process|flavin adenine dinucleotide binding|protein…	mmu00640,mmu00071,mmu00280,mmu00410,mmu03320	Propanoate metabolism|Fatty acid degradation|Valine, leucine and isoleucine degradation|beta-Alanine metabolism|PPAR signaling pathway
Acads	477.361102441679	442.230038789918	512.492166093441	1.15888139913739	0.212732927318031	0.146182856680819	0.674303883558535	12.5560861497681	13.8347967791518	13.0563105421528	12.5090257471065	12.9624787000646	13.4408434206905	20.2055134576539	12.8805600316229	13.9561717317419	13.5082958184605	GeneID:11409,Genbank:NM_007383.3,MGI:MGI:87868	acyl-Coenzyme A dehydrogenase, short chain		GO:0046359,GO:0004085,GO:0005654,GO:0050660,GO:0005739,GO:0005759,GO:0006629,GO:0051289,GO:0006631,GO:0055114,GO:0008152,GO:0016491,GO:0016627,GO:0000062,GO:0031966,GO:0003995,GO:0033539	butyrate catabolic process|butyryl-CoA dehydrogenase activity|nucleoplasm|flavin adenine dinucleotide binding|mitochondrion|mitochondrial matrix|lipid metabolic process|protein homotetramerization|fatty acid metabolic process|oxidation-reduction process|metabolic process|oxidoreductase activity|oxidoreductase activity, acting on the CH-CH group of donors|fatty-acyl-CoA binding|mitochondrial membr…	mmu00650,mmu00071,mmu00280	Butanoate metabolism|Fatty acid degradation|Valine, leucine and isoleucine degradation
Acadsb	1822.17979725958	1792.06969203194	1852.28990248723	1.03360372128553	0.0476831692916436	0.70430314987397	1	29.0146901149023	27.2967201616461	30.0318540875504	30.7814193579087	29.6772175497594	30.4380177955833	30.401100017296	27.3483437849213	29.9338379274235	31.0807148746581	GeneID:66885,Genbank:NM_025826.4,MGI:MGI:1914135	acyl-Coenzyme A dehydrogenase, short/branched chain		GO:0005739,GO:0006629,GO:0006631,GO:0006637,GO:0008152,GO:0009055,GO:0016491,GO:0016627,GO:0016937,GO:0050660,GO:0055114,GO:0003995	mitochondrion|lipid metabolic process|fatty acid metabolic process|acyl-CoA metabolic process|metabolic process|electron transfer activity|oxidoreductase activity|oxidoreductase activity, acting on the CH-CH group of donors|short-branched-chain-acyl-CoA dehydrogenase activity|flavin adenine dinucleotide binding|oxidation-reduction process|acyl-CoA dehydrogenase activity	mmu00071,mmu00280	Fatty acid degradation|Valine, leucine and isoleucine degradation
Acadvl	1822.77022100048	1699.77944801314	1945.76099398782	1.14471380170069	0.194986944629192	0.112199191496221	0.598297816127897	43.1993475874907	40.1324379335975	42.124204842181	42.9494723024913	44.6706285980436	44.3227487775867	57.9886957884825	47.3014597489958	46.3552720356496	44.1123316748983	GeneID:11370,Genbank:NM_017366.3,MGI:MGI:895149	acyl-Coenzyme A dehydrogenase, very long chain		GO:0033539,GO:0009062,GO:0003995,GO:0042645,GO:0009409,GO:0004466,GO:0042760,GO:0016020,GO:0005634,GO:0005730,GO:0005739,GO:0016491,GO:0005743,GO:0045717,GO:0016627,GO:0005829,GO:0046322,GO:0017099,GO:0006629,GO:0050660,GO:0006631,GO:0000062,GO:0055114,GO:0031966,GO:0006635,GO:0090181,GO:0008152,GO:0001659	fatty acid beta-oxidation using acyl-CoA dehydrogenase|fatty acid catabolic process|acyl-CoA dehydrogenase activity|mitochondrial nucleoid|response to cold|long-chain-acyl-CoA dehydrogenase activity|very long-chain fatty acid catabolic process|membrane|nucleus|nucleolus|mitochondrion|oxidoreductase activity|mitochondrial inner membrane|negative regulation of fatty acid biosynthetic process|oxidor…	mmu00071	Fatty acid degradation
Acan	0	0	0					0	0	0	0	0	0	0	0	0	0	GeneID:11595,Genbank:XM_006540566.1,MGI:MGI:99602	aggrecan		GO:0030166,GO:0005201,GO:0030199,GO:0005509,GO:0030246,GO:0005515,GO:0005540,GO:0005576,GO:0005578,GO:0030336,GO:0005604,GO:0043005,GO:0005615,GO:0043025,GO:0046872,GO:0007155,GO:0001501,GO:0072534,GO:0007417,GO:0001502,GO:0007507,GO:0002063	proteoglycan biosynthetic process|extracellular matrix structural constituent|collagen fibril organization|calcium ion binding|carbohydrate binding|protein binding|hyaluronic acid binding|extracellular region|proteinaceous extracellular matrix|negative regulation of cell migration|basement membrane|neuron projection|extracellular space|neuronal cell body|metal ion binding|cell adhesion|skeletal s…
Acap1	537.186494842064	536.006067057895	538.366922626233	1.00440453142871	0.00634044253824441	0.965135366421491	1	12.398794699067	11.9453080176719	8.70833146281949	9.3481494225769	13.3736770650612	14.7587729752085	11.3355812065745	11.673886804653	9.60718820801367	7.73808944184429	GeneID:216859,Genbank:NM_153788.3,MGI:MGI:2388270	ArfGAP with coiled-coil, ankyrin repeat and PH domains 1		GO:0032012,GO:0005096,GO:0043231,GO:0005737,GO:0046872,GO:0005768,GO:0005829,GO:0006629,GO:0007165,GO:0008150,GO:0016020,GO:0016042,GO:0016192,GO:0003674,GO:0016787,GO:0004871,GO:0031267	regulation of ARF protein signal transduction|GTPase activator activity|intracellular membrane-bounded organelle|cytoplasm|metal ion binding|endosome|cytosol|lipid metabolic process|signal transduction|biological_process|membrane|lipid catabolic process|vesicle-mediated transport|molecular_function|hydrolase activity|signal transducer activity|small GTPase binding	mmu04144	Endocytosis
Acap2	1854.54306033074	1851.21396385444	1857.87215680704	1.00359666309924	0.0051795789902742	0.982098754728404	1	11.63432235312	10.542875435745	11.3845508821066	11.0117074308979	9.62632224382685	10.7729314398764	10.679992571464	9.97352633790489	11.1059103172653	10.9698531744491	GeneID:78618,Genbank:XM_006522743.3,MGI:MGI:1925868	ArfGAP with coiled-coil, ankyrin repeat and PH domains 2		GO:0036010,GO:0005515,GO:0043231,GO:0005737,GO:0046872,GO:0005768,GO:0005829,GO:0010008,GO:0016020,GO:0080025,GO:1990090,GO:0016192,GO:0017137,GO:0030029,GO:0001726,GO:0031267,GO:0005096,GO:0032012	protein localization to endosome|protein binding|intracellular membrane-bounded organelle|cytoplasm|metal ion binding|endosome|cytosol|endosome membrane|membrane|phosphatidylinositol-3,5-bisphosphate binding|cellular response to nerve growth factor stimulus|vesicle-mediated transport|Rab GTPase binding|actin filament-based process|ruffle|small GTPase binding|GTPase activator activity|regulation o…	mmu04144	Endocytosis
Acap3	565.219072782143	534.961435298609	595.476710265677	1.11312081764041	0.154610190659162	0.271605341141798	0.83520301699009	6.95544478149344	5.91165012205708	6.90016411924435	5.94765308028018	6.00774461446465	6.72645053925366	6.76916348868495	8.40821543160179	6.51402694239823	6.33651402998145	GeneID:140500,Genbank:NM_207223.1,MGI:MGI:2153589	ArfGAP with coiled-coil, ankyrin repeat and PH domains 3		GO:0005737,GO:0005829,GO:0008150,GO:0016020,GO:0016192,GO:0031267,GO:0032012,GO:0043231,GO:0003674,GO:0005096,GO:0005575	cytoplasm|cytosol|biological_process|membrane|vesicle-mediated transport|small GTPase binding|regulation of ARF protein signal transduction|intracellular membrane-bounded organelle|molecular_function|GTPase activator activity|cellular_component	mmu04144	Endocytosis
Acat1	1627.84440593924	1535.73420435283	1719.95460752564	1.11995591597209	0.163441945622028	0.197305069782074	0.750863994159814	23.3926241835615	24.955793730286	27.9173957034217	23.7837152316167	24.8856890637063	23.2802828691868	31.8163011867477	27.031517513944	24.4941163108838	30.770510392553	GeneID:110446,Genbank:NM_144784.3,MGI:MGI:87870	acetyl-Coenzyme A acetyltransferase 1		GO:0046356,GO:0015936,GO:0003985,GO:0046872,GO:0015937,GO:0003988,GO:0046952,GO:0016740,GO:0005739,GO:0050662,GO:0005743,GO:0005759,GO:0016746,GO:0005829,GO:0051260,GO:0016747,GO:0006085,GO:1902860,GO:0016830,GO:0006550,GO:0016885,GO:0006635,GO:0003824,GO:0019899,GO:0006696,GO:0042803,GO:0008152	acetyl-CoA catabolic process|coenzyme A metabolic process|acetyl-CoA C-acetyltransferase activity|metal ion binding|coenzyme A biosynthetic process|acetyl-CoA C-acyltransferase activity|ketone body catabolic process|transferase activity|mitochondrion|coenzyme binding|mitochondrial inner membrane|mitochondrial matrix|transferase activity, transferring acyl groups|cytosol|protein homooligomerizatio…	mmu00620,mmu00630,mmu00640,mmu00650,mmu00071,mmu00072,mmu00280,mmu00310,mmu00380,mmu00900	Pyruvate metabolism|Glyoxylate and dicarboxylate metabolism|Propanoate metabolism|Butanoate metabolism|Fatty acid degradation|Synthesis and degradation of ketone bodies|Valine, leucine and isoleucine degradation|Lysine degradation|Tryptophan metabolism|Terpenoid backbone biosynthesis
Acat2	514.766216302989	460.882298817688	568.65013378829	1.23382940774046	0.303142937744922	0.0350266719225787	0.327752133793464	13.2302506982719	12.1484708329914	11.0390602500548	12.6365162878357	11.8496304051722	12.7401700374881	18.3890018378896	15.4699083231437	14.1941967351226	13.1797050007032	GeneID:110460,Genbank:NM_009338.3,MGI:MGI:87871	acetyl-Coenzyme A acetyltransferase 2		GO:0003988,GO:0005634,GO:0005730,GO:0005737,GO:0005739,GO:0005829,GO:0006635,GO:0008152,GO:0016740,GO:0016746,GO:0003824,GO:0016747,GO:0003985,GO:0045797	acetyl-CoA C-acyltransferase activity|nucleus|nucleolus|cytoplasm|mitochondrion|cytosol|fatty acid beta-oxidation|metabolic process|transferase activity|transferase activity, transferring acyl groups|catalytic activity|transferase activity, transferring acyl groups other than amino-acyl groups|acetyl-CoA C-acetyltransferase activity|positive regulation of intestinal cholesterol absorption	mmu00620,mmu00630,mmu00640,mmu00650,mmu00071,mmu00072,mmu00280,mmu00310,mmu00380,mmu00900,mmu04975	Pyruvate metabolism|Glyoxylate and dicarboxylate metabolism|Propanoate metabolism|Butanoate metabolism|Fatty acid degradation|Synthesis and degradation of ketone bodies|Valine, leucine and isoleucine degradation|Lysine degradation|Tryptophan metabolism|Terpenoid backbone biosynthesis|Fat digestion and absorption
Acat3	27.9551915958084	23.4136257273299	32.4967574642869	1.38794212578339	0.472947411874345	0.224017974971905	0.779333492336027	0.575937653278582	0.599304353336664	0.696751881016441	0.841021014144938	0.512301890530972	0.962614118527044	0.814125840549165	1.02195719618189	1.1112760893072	0.513986446932197	GeneID:224530,Genbank:NM_153151.3,MGI:MGI:109182	acetyl-Coenzyme A acetyltransferase 3		GO:0005634,GO:0005730,GO:0005737,GO:0005739,GO:0005829,GO:0006635,GO:0003985,GO:0003988	nucleus|nucleolus|cytoplasm|mitochondrion|cytosol|fatty acid beta-oxidation|acetyl-CoA C-acetyltransferase activity|acetyl-CoA C-acyltransferase activity
Acbd3	1199.28143625049	1173.36474851751	1225.19812398346	1.04417498951749	0.0623635082236711	0.639175394275176	1	18.8307221139805	18.9384319504712	17.2015292737726	20.7293547919343	17.0612495841943	18.2687733807906	19.2432354334674	17.5227697915823	20.8906137900719	19.3500087757961	GeneID:170760,Genbank:NM_133225.3,MGI:MGI:2181074	acyl-Coenzyme A binding domain containing 3		GO:0005794,GO:0006629,GO:0006694,GO:0016020,GO:0034237,GO:0000062,GO:0000139,GO:0005739	Golgi apparatus|lipid metabolic process|steroid biosynthetic process|membrane|protein kinase A regulatory subunit binding|fatty-acyl-CoA binding|Golgi membrane|mitochondrion
Acbd4	421.081224208517	367.218628854258	474.943819562776	1.29335437323707	0.371117621215388	0.0762828574558242	0.499670018564075	9.55247614382075	8.23357535072046	10.2956087347458	7.80075700172121	12.6360586531144	12.5351908742718	16.620032346408	12.9861442008869	8.55454978001266	11.00568509111	GeneID:67131,Genbank:NM_025988.2,MGI:MGI:1914381	acyl-Coenzyme A binding domain containing 4		GO:0003674,GO:0005575,GO:0008150	molecular_function|cellular_component|biological_process
Acbd5	1381.54346722985	1352.13041100523	1410.95652345448	1.04350624168383	0.0614392299365411	0.644308030586046	1	16.9033634932979	16.0471713246053	16.2461554560172	18.0603800205415	14.6388936107454	16.7577748985425	15.8586278836418	16.1249358825726	17.8091255990298	17.4936196012085	GeneID:74159,Genbank:XM_017319291.1,MGI:MGI:1921409	acyl-Coenzyme A binding domain containing 5		GO:0005654,GO:0005777,GO:0006914,GO:0008289,GO:0016020,GO:0016021,GO:0030242,GO:0000062,GO:0003674,GO:0005634	nucleoplasm|peroxisome|autophagy|lipid binding|membrane|integral component of membrane|autophagy of peroxisome|fatty-acyl-CoA binding|molecular_function|nucleus
Acbd6	466.377740681572	459.846871231155	472.908610131989	1.02840454011542	0.0404078843891631	0.806307266469922	1	7.85208025988595	8.83677431550866	8.56497416502041	8.60197328825419	7.77699197133586	8.70509037140878	7.85317370661476	8.72404950817145	8.29242134583624	8.49117958569084	GeneID:72482,Genbank:NM_028250.3,MGI:MGI:1919732	acyl-Coenzyme A binding domain containing 6		GO:0008150,GO:0008289,GO:0000062,GO:0003674,GO:0005737	biological_process|lipid binding|fatty-acyl-CoA binding|molecular_function|cytoplasm
Acbd7	6.29138648672449	5.45367538211024	7.12909759133874	1.30720974239215	0.386490640775293	0.677623243878183	1	0.102064251684705	0.405510609173593	1.14090190251522	0.474220571838734	0.672892620591862	1.22823906648054	0.522373364013338	0.616736583257836	0.187982216976265	1.00673587392229	GeneID:78245,Genbank:NM_030063.2,MGI:MGI:1925495	acyl-Coenzyme A binding domain containing 7		GO:0008150,GO:0008289,GO:0000062,GO:0003674,GO:0005575	biological_process|lipid binding|fatty-acyl-CoA binding|molecular_function|cellular_component
Accs	237.55019597068	238.30683148072	236.793560460641	0.993649904995689	-0.00919046170561579	1	1	1.8242190380635	2.27143630466203	2.2085742696984	1.87361091338523	2.28259317401859	2.1094816181355	2.10853135998478	1.94266437344123	2.38726297685771	1.68744123624506	GeneID:329470,Genbank:NM_001290782.1,MGI:MGI:1919717	1-aminocyclopropane-1-carboxylate synthase (non-functional)		GO:0009058,GO:0030170,GO:0042802,GO:0003824,GO:0005575,GO:0008150	biosynthetic process|pyridoxal phosphate binding|identical protein binding|catalytic activity|cellular_component|biological_process
Accsl	1.61316750831231	0.79445482418614	2.43188019243847	3.06106794043293	1.61403506585083	0.408833729473936	0.935702707537012	0	0	0.0157282652506092	0.0287650800378371	0.0170066870756163	0.077606280773702	0.0475288690046149	0.0311747989458562	0.0142531868030473	0.015266544573368	GeneID:381411,Genbank:NM_001033452.4,MGI:MGI:3584519	1-aminocyclopropane-1-carboxylate synthase (non-functional)-like		GO:0009058,GO:0030170,GO:0003824,GO:0005575,GO:0008150	biosynthetic process|pyridoxal phosphate binding|catalytic activity|cellular_component|biological_process
Acd	423.150146181132	425.890202378729	420.410089983535	0.987132569933317	-0.0186842461307049	0.905710661594512	1	12.3355854267588	12.9380626232578	11.5127919972801	11.943915603199	12.8277168789502	12.7742144967185	11.5673103370852	11.7571838905946	12.1542530573398	11.4868086088526	GeneID:497652,Genbank:XM_006531170.2,MGI:MGI:87873	adrenocortical dysplasia		GO:0051973,GO:0030326,GO:0000783,GO:0060381,GO:0031848,GO:0000784,GO:0070182,GO:0032202,GO:0070187,GO:0001501,GO:0001655,GO:0003677,GO:0005515,GO:0032211,GO:0005634,GO:0070198,GO:0032212,GO:0005694,GO:0070200,GO:0035282,GO:0006886,GO:0042162,GO:0016233,GO:0000723,GO:0000781,GO:0044877,GO:0016604	positive regulation of telomerase activity|embryonic limb morphogenesis|nuclear telomere cap complex|positive regulation of single-stranded telomeric DNA binding|protection from non-homologous end joining at telomere|nuclear chromosome, telomeric region|DNA polymerase binding|telomere assembly|shelterin complex|skeletal system development|urogenital system development|DNA binding|protein binding|…
Ace	9028.64380378045	9371.90772353092	8685.37988402997	0.926746201546861	-0.109753798002615	0.745655369004493	1	114.961470445207	71.020059665699	95.9911705936731	103.037985689595	100.366255281357	113.671256678706	59.5201320626584	70.625690346497	138.767107238584	62.8150249338676	GeneID:11421,Genbank:NM_001281819.1,MGI:MGI:87874	angiotensin I converting enzyme (peptidyl-dipeptidase A) 1		GO:0005515,GO:0005576,GO:0005615,GO:0005737,GO:0005764,GO:0005768,GO:0005886,GO:0008241,GO:0008270,GO:0006508,GO:0009792,GO:0006518,GO:0009897,GO:0009925,GO:0010608,GO:0010629,GO:0032092,GO:0010815,GO:0032496,GO:0014910,GO:0035814,GO:0016020,GO:0042310,GO:0042447,GO:0042755,GO:0001822,GO:0060978,GO:0043065,GO:0061098,GO:0043171,GO:0002446,GO:0070062,GO:0045777,GO:0003081,GO:0070573,GO:0003084,GO:…	protein binding|extracellular region|extracellular space|cytoplasm|lysosome|endosome|plasma membrane|peptidyl-dipeptidase activity|zinc ion binding|proteolysis|embryo development ending in birth or egg hatching|peptide metabolic process|external side of plasma membrane|basal plasma membrane|posttranscriptional regulation of gene expression|negative regulation of gene expression|positive regulatio…	mmu04924,mmu04614,mmu05410,mmu05142	Renin secretion|Renin-angiotensin system|Hypertrophic cardiomyopathy (HCM)|Chagas disease (American trypanosomiasis)
Ace2	451.138246930541	401.705106432351	500.57138742873	1.2461165651451	0.317439028306612	0.349485438316714	0.902541208217911	3.40060165866912	5.93705913492738	9.27105507838874	4.81662387122459	6.83122926780559	5.78387155277388	7.46786107691935	6.01973821422651	5.93214115437446	11.6438877840372	GeneID:70008,Genbank:NM_001130513.1,MGI:MGI:1917258	angiotensin I converting enzyme (peptidyl-dipeptidase A) 2		GO:0060452,GO:0009986,GO:0004175,GO:0070373,GO:0015827,GO:0004180,GO:1903598,GO:0016020,GO:1903779,GO:0004181,GO:0005576,GO:0005615,GO:0005737,GO:0016021,GO:0005886,GO:0016787,GO:0032800,GO:0006508,GO:0046813,GO:0008233,GO:0001618,GO:0046872,GO:0008237,GO:0003051,GO:0048662,GO:0008241,GO:0003081	positive regulation of cardiac muscle contraction|cell surface|endopeptidase activity|negative regulation of ERK1 and ERK2 cascade|tryptophan transport|carboxypeptidase activity|positive regulation of gap junction assembly|membrane|regulation of cardiac conduction|metallocarboxypeptidase activity|extracellular region|extracellular space|cytoplasm|integral component of membrane|plasma membrane|hyd…	mmu04614,mmu04974	Renin-angiotensin system|Protein digestion and absorption
Ace3	94.6478817957086	124.924953166076	64.3708104253414	0.515275841967029	-0.95658313967832	0.0141948593888335	0.182516743365283	0.64016535554459	0.842083382405399	1.6351415531641	0.836046660871584	1.47337401147497	0.607276524077105	0.389628294957984	0.609864412838137	0.772761181082326	0.383985522254104	GeneID:217246,Genbank:XM_006533054.3,MGI:MGI:3644400	angiotensin I converting enzyme (peptidyl-dipeptidase A) 3		GO:0008150,GO:0008237,GO:0008241,GO:0016020,GO:0016021,GO:0031410,GO:0001669,GO:0005515,GO:0006508	biological_process|metallopeptidase activity|peptidyl-dipeptidase activity|membrane|integral component of membrane|cytoplasmic vesicle|acrosomal vesicle|protein binding|proteolysis	mmu04924,mmu04614,mmu05410,mmu05142	Renin secretion|Renin-angiotensin system|Hypertrophic cardiomyopathy (HCM)|Chagas disease (American trypanosomiasis)
Acer1	1.8287496116483	0	3.6574992232966	Inf	Inf	0.249483570921353	0.808930237759535	0	0	0	0	0	0	0	0.407518409274939	0	0	GeneID:171168,Genbank:NM_175731.4,MGI:MGI:2181962	alkaline ceramidase 1		GO:0046514,GO:0006665,GO:0071277,GO:0006672,GO:0071633,GO:0010446,GO:0016020,GO:0016021,GO:0016787,GO:0016811,GO:0017040,GO:0019216,GO:0030148,GO:0005783,GO:0030154,GO:0046512,GO:0006629	ceramide catabolic process|sphingolipid metabolic process|cellular response to calcium ion|ceramide metabolic process|dihydroceramidase activity|response to alkaline pH|membrane|integral component of membrane|hydrolase activity|hydrolase activity, acting on carbon-nitrogen (but not peptide) bonds, in linear amides|N-acylsphingosine amidohydrolase activity|regulation of lipid metabolic process|sph…	mmu00600,mmu04071	Sphingolipid metabolism|Sphingolipid signaling pathway
Acer2	3392.75022199109	3002.7109395332	3782.78950444899	1.25979142868713	0.333184900624946	0.177269380239404	0.723803784791708	30.5277621995759	26.420534713675	40.4697423128574	31.9543627726651	44.2275473539438	59.1027429553662	30.541208938611	34.5732466486627	58.9525518100582	32.8275541724134	GeneID:230379,Genbank:XM_006537878.3,MGI:MGI:1920932	alkaline ceramidase 2		GO:0071633,GO:0006672,GO:0090285,GO:0006919,GO:0008284,GO:0010942,GO:0016020,GO:0016021,GO:0016787,GO:0016811,GO:0017040,GO:0030173,GO:0032526,GO:0001953,GO:0033629,GO:0005794,GO:0046512,GO:0006629	dihydroceramidase activity|ceramide metabolic process|negative regulation of protein glycosylation in Golgi|activation of cysteine-type endopeptidase activity involved in apoptotic process|positive regulation of cell proliferation|positive regulation of cell death|membrane|integral component of membrane|hydrolase activity|hydrolase activity, acting on carbon-nitrogen (but not peptide) bonds, in l…	mmu00600,mmu04071	Sphingolipid metabolism|Sphingolipid signaling pathway
Acer3	1109.38014395936	1144.13637340107	1074.62391451765	0.939244603615926	-0.0904271729305189	0.460681102774994	0.963065053876974	15.1514356474576	17.1746184106466	14.5902178982325	16.4678878173836	14.0314472179973	14.9244565883687	13.9390530677231	13.9852391304549	15.2293158446463	13.4186380770443	GeneID:66190,Genbank:NM_025408.2,MGI:MGI:1913440	alkaline ceramidase 3		GO:0008284,GO:0016020,GO:0016021,GO:0016787,GO:0016811,GO:0030173,GO:0030176,GO:0046512,GO:0070774,GO:0071602,GO:0005783,GO:0005794,GO:0006672	positive regulation of cell proliferation|membrane|integral component of membrane|hydrolase activity|hydrolase activity, acting on carbon-nitrogen (but not peptide) bonds, in linear amides|integral component of Golgi membrane|integral component of endoplasmic reticulum membrane|sphingosine biosynthetic process|phytoceramidase activity|phytosphingosine biosynthetic process|endoplasmic reticulum|Go…	mmu00600	Sphingolipid metabolism
Ache	22.0055206772201	15.0393620146919	28.9716793397482	1.92639018273819	0.94589994497239	0.175581414507772	0.72012799077167	0.178251495053265	0.280332925887485	0.332090597304485	0.138034823685377	0.195863738855629	0.238341639668875	0.364922415339024	1.00230879701111	0.259907404184404	0.263734125839816	GeneID:11423,Genbank:XM_006504548.3,MGI:MGI:87876	acetylcholinesterase		GO:0005635,GO:0005737,GO:0005788,GO:0005791,GO:0005794,GO:0005886,GO:0030425,GO:0006581,GO:0031225,GO:0031594,GO:0007155,GO:0031623,GO:0033265,GO:0042135,GO:0042166,GO:0050772,GO:0042734,GO:0050775,GO:0042803,GO:0051262,GO:0043005,GO:0052689,GO:0060041,GO:0070997,GO:0001919,GO:0003990,GO:0004104,GO:0005515,GO:0005518,GO:0005576,GO:0005605,GO:0005615,GO:0007416,GO:0008291,GO:0009986,GO:0016020,GO:…	nuclear envelope|cytoplasm|endoplasmic reticulum lumen|rough endoplasmic reticulum|Golgi apparatus|plasma membrane|dendrite|acetylcholine catabolic process|anchored component of membrane|neuromuscular junction|cell adhesion|receptor internalization|choline binding|neurotransmitter catabolic process|acetylcholine binding|positive regulation of axonogenesis|presynaptic membrane|positive regulation …	mmu00564,mmu04725	Glycerophospholipid metabolism|Cholinergic synapse
Acin1	3583.39942552268	3472.70891499374	3694.08993605163	1.06374879855379	0.0891575024668521	0.458895471789271	0.961655565179945	31.8637651982056	31.685054769525	30.5113772604711	31.0518259274887	31.4339902902657	34.3289489699909	31.2664530274026	34.7282036288557	31.8547555719859	31.5446388029428	GeneID:56215,Genbank:NM_001085473.2,MGI:MGI:1891824	apoptotic chromatin condensation inducer 1		GO:0005654,GO:0005730,GO:0005829,GO:0005886,GO:0006397,GO:0006915,GO:0008380,GO:0016607,GO:0030263,GO:0035145,GO:0043065,GO:0003676,GO:0048025,GO:0005634,GO:0061574	nucleoplasm|nucleolus|cytosol|plasma membrane|mRNA processing|apoptotic process|RNA splicing|nuclear speck|apoptotic chromosome condensation|exon-exon junction complex|positive regulation of apoptotic process|nucleic acid binding|negative regulation of mRNA splicing, via spliceosome|nucleus|ASAP complex	mmu03040,mmu03013,mmu03015	Spliceosome|RNA transport|mRNA surveillance pathway
Ackr1	23.8093386051537	25.8234297016426	21.7952475086649	0.844010565617416	-0.244667035684236	0.62889376747179	1	0.895926699805718	1.07724698745273	1.00628300162965	0.964002785931244	2.17615100528197	0.756600921781335	1.30322681229234	1.18722679923338	1.30272650365676	0.558138541500957	GeneID:13349,Genbank:NM_010045.2,MGI:MGI:1097689	atypical chemokine receptor 1 (Duffy blood group)		GO:0005768,GO:0006954,GO:0007165,GO:0007186,GO:0016020,GO:0016021,GO:0019956,GO:0019957,GO:0032642,GO:0004871,GO:0004888,GO:0070098,GO:0004930	endosome|inflammatory response|signal transduction|G-protein coupled receptor signaling pathway|membrane|integral component of membrane|chemokine binding|C-C chemokine binding|regulation of chemokine production|signal transducer activity|transmembrane signaling receptor activity|chemokine-mediated signaling pathway|G-protein coupled receptor activity	mmu05144	Malaria
[truncated: 21,141 more rows]
