# Supplementary material for: Transcriptomic profiling reveals SARS-CoV-2-infected humanized MHC mice recapitulate human post vaccination immune responses
Source: Front Cell Infect Microbiol. 2025 Aug 1;15:1634577. doi: 10.3389/fcimb.2025.1634577 (PMC12353716; doi:10.3389/fcimb.2025.1634577)
Supplement: Supplementary file 2 [file SupplementaryFile1.zip › Supplementary file 1/original RNAseq data/1.1.different_expressed_gene/MHC_3D-vs-WT_3D-diff-pval-0.05-FC-2.gene.xls]

gene_id	BaseMean	BaseMean_control_WT_3D	BaseMean_case_MHC_3D	FoldChange	log2FoldChange	pValue	qValue	Regulation	Expression_WT_3D_1	Expression_WT_3D_2	Expression_WT_3D_3	Expression_WT_3D_4	Expression_WT_3D_5	Expression_MHC_3D_1	Expression_MHC_3D_2	Expression_MHC_3D_3	Expression_MHC_3D_4	Expression_MHC_3D_5	Dbxref	product	TF_Family	GO_id	GO_term	pathway	pathway_description
1520401A03Rik	1.41882891707968	2.83765783415936	0	0	-Inf	0.0403109262635583	0.354431200366143	Down	0.046981608648154	0.0349991679782543	0.0358072616503437	0.0109145195067207	0.0387177405911644	0	0	0	0	0	GeneID:320309,Genbank:XM_017317755.1,MGI:MGI:2443785	RIKEN cDNA 1520401A03 gene		GO:0003674,GO:0005575,GO:0008150	molecular_function|cellular_component|biological_process
1700010I14Rik	40.2632026737524	54.8242022850573	25.7022030624475	0.468811254723041	-1.09292089002009	0.00102415722952058	0.027217573814759	Down	1.12616108482356	1.72090039059656	1.96604147375886	1.34166052847024	1.80855459765105	0.57915379919539	0.620715467444722	0.697946212676768	0.824348246576245	0.939921832580538	GeneID:66931,Genbank:XM_006523342.1,MGI:MGI:1914181	RIKEN cDNA 1700010I14 gene		GO:0003674,GO:0005575,GO:0008150	molecular_function|cellular_component|biological_process
2610305D13Rik	262.008427706987	103.8993582575	420.117497156473	4.04350425452358	2.01560612944123	0.00570621515304595	0.0961589289016518	Up	1.86536683591455	2.18969432205151	2.2833338118167	2.54101962464676	2.1894261056913	13.9448363991981	9.69898898578957	2.75388685905406	15.4798904237705	2.52993194093009	GeneID:112422,Genbank:NM_145078.2,MGI:MGI:2148252	RIKEN cDNA 2610305D13 gene		GO:0005634,GO:0006355,GO:0008150,GO:0003674,GO:0003700,GO:0005575	nucleus|regulation of transcription, DNA-templated|biological_process|molecular_function|DNA binding transcription factor activity|cellular_component
2810417H13Rik	204.356022348887	277.432892726915	131.279151970859	0.473192456310796	-1.07950102063856	9.56307638558387e-08	1.30486036294041e-05	Down	5.05553699117765	8.63430109394549	5.76512413549603	6.46227346492264	6.05777196173801	2.50051533172088	3.41873342799177	3.22535749797597	3.89726433289188	1.87281552080097	GeneID:68026,Genbank:NM_026515.2,MGI:MGI:1915276	RIKEN cDNA 2810417H13 gene		GO:0005634,GO:0005737,GO:0005813,GO:0006260,GO:0006281,GO:0006974,GO:0007098,GO:0009411,GO:0019985,GO:0048471,GO:0003682,GO:0051726	nucleus|cytoplasm|centrosome|DNA replication|DNA repair|cellular response to DNA damage stimulus|centrosome cycle|response to UV|translesion synthesis|perinuclear region of cytoplasm|chromatin binding|regulation of cell cycle
3110040M04Rik	7.01637561782556	0	14.0327512356511	Inf	Inf	1.11775322287505e-05	0.000728125855113205	Up	0	0	0	0	0	0.159740349223816	0.358712630947315	0.256673723876268	0.440069221480317	0.974137366919552	GeneID:73176,Genbank:XM_993996.5,MGI:MGI:1920426	RIKEN cDNA 3110040M04 gene		GO:0003674,GO:0005575,GO:0008150	molecular_function|cellular_component|biological_process
5730507C01Rik	8.57378383848373	16.9443732756732	0.203194401294255	0.011991851099384	-6.38180181494485	7.72855867829312e-09	1.45679347292692e-06	Down	0.246649364304072	0.47113485039062	0.269927198491345	0.29972453793421	0.333562707451143	0	0	0.0191078336832836	0	0	GeneID:236366,Genbank:XM_011243861.1,MGI:MGI:1917882	RIKEN cDNA 5730507C01 gene	zf-C2H2	GO:0003700,GO:0005575,GO:0006355	DNA binding transcription factor activity|cellular_component|regulation of transcription, DNA-templated
9030025P20Rik	143.012150454247	67.8013960284581	218.222904880036	3.21856064421508	1.68641565240646	1.38945984283202e-16	1.10456016375394e-13	Up	0.829900430951623	1.45018834163016	1.07761414761787	0.728348342393463	1.16520457309075	3.17488102816447	3.33507385006433	3.48248739139047	3.02871995800909	3.53207600235808	GeneID:100041574,Genbank:XM_011246223.2,MGI:MGI:3583895	RIKEN cDNA 9030025P20 gene		GO:0003674,GO:0005575,GO:0008150	molecular_function|cellular_component|biological_process
AA467197	334.850127615544	615.329290685522	54.370964545565	0.0883607612519009	-3.5004503418193	2.35078005225223e-19	2.86544416502531e-16	Down	33.3693400646937	44.293585914524	17.520238938162	31.0087562807884	30.5553477791907	3.54919390738397	4.19204624620704	1.88399701629458	2.60738297250412	1.39637994364406	GeneID:433470,Genbank:XM_006499873.3,MGI:MGI:3034182	expressed sequence AA467197		GO:0005739,GO:0005751,GO:0008150,GO:0004129,GO:0005634	mitochondrion|mitochondrial respiratory chain complex IV|biological_process|cytochrome-c oxidase activity|nucleus
AI607873	1178.76703224363	1572.4588627853	785.075201701959	0.499265971455274	-1.00211951484804	8.5571675874602e-09	1.59652298131758e-06	Down	26.4008054248659	27.0519280736419	17.7444700710677	24.1732157358952	22.4445949893052	9.9806293219376	15.8607661520885	10.3832750274541	13.7615549168552	8.03864174144577	GeneID:226691,Genbank:XM_011238800.2,MGI:MGI:2138302	expressed sequence AI607873		GO:0003690,GO:0005634,GO:0005730,GO:0005829,GO:0008134,GO:0042802,GO:0000978,GO:0001047,GO:0001078	double-stranded DNA binding|nucleus|nucleolus|cytosol|transcription factor binding|identical protein binding|RNA polymerase II proximal promoter sequence-specific DNA binding|core promoter binding|transcriptional repressor activity, RNA polymerase II proximal promoter sequence-specific DNA binding
Ablim2	112.360961545563	72.9137054913293	151.808217599797	2.08202582185114	1.057987961445	0.000239495057910964	0.00882848314283077	Up	0.941022081536942	0.872378924261895	1.00727395784187	0.699562516361368	1.07536033460855	1.9377032913475	1.59256658863258	2.88103279816907	1.39809614153935	1.59650451146017	GeneID:231148,Genbank:XM_006503906.1,MGI:MGI:2385758	actin-binding LIM protein 2		GO:0006351,GO:0007010,GO:0015629,GO:0030016,GO:0030032,GO:0030036,GO:0045944,GO:0046872,GO:0051015,GO:0003674,GO:0003779,GO:0005737	transcription, DNA-templated|cytoskeleton organization|actin cytoskeleton|myofibril|lamellipodium assembly|actin cytoskeleton organization|positive regulation of transcription by RNA polymerase II|metal ion binding|actin filament binding|molecular_function|actin binding|cytoplasm	mmu04360	Axon guidance
Acp1	501.546779192131	741.955055494949	261.138502889314	0.35196000209893	-1.50651660935512	6.39847903436085e-25	1.29988656293615e-21	Down	11.7990204151868	13.6897599358196	11.697376015839	13.8944713588043	12.1638415330058	4.43716139004477	4.2514802041632	3.92680516246904	5.22991506326779	4.06335601643176	GeneID:11431,Genbank:NM_001110239.1,MGI:MGI:87881	acid phosphatase 1, soluble		GO:0004726,GO:0005737,GO:0005829,GO:0006470,GO:0009898,GO:0016787,GO:0016791,GO:0042383,GO:0003993,GO:0004721,GO:0004725	non-membrane spanning protein tyrosine phosphatase activity|cytoplasm|cytosol|protein dephosphorylation|cytoplasmic side of plasma membrane|hydrolase activity|phosphatase activity|sarcolemma|acid phosphatase activity|phosphoprotein phosphatase activity|protein tyrosine phosphatase activity	mmu00730,mmu00740,mmu04520	Thiamine metabolism|Riboflavin metabolism|Adherens junction
Actc1	2431.06319825396	1152.66760369463	3709.45879281328	3.21815133948713	1.68623217304509	0.00898497947809385	0.13302134799795	Up	22.0136732851647	53.0119772752296	50.4759110333432	33.7235419249343	57.781947945177	45.8386357742157	161.675450024832	246.242247239896	58.5800709486919	169.838960408664	GeneID:11464,Genbank:NM_009608.4,MGI:MGI:87905	actin, alpha, cardiac muscle 1		GO:0055003,GO:0005737,GO:0055008,GO:0005856,GO:0060047,GO:0005884,GO:0016887,GO:0017022,GO:0030017,GO:0030048,GO:0060048,GO:0030240,GO:0070252,GO:0031032,GO:0031674,GO:0033275,GO:0000166,GO:0042643,GO:0005515,GO:0043066,GO:0005524	cardiac myofibril assembly|cytoplasm|cardiac muscle tissue morphogenesis|cytoskeleton|heart contraction|actin filament|ATPase activity|myosin binding|sarcomere|actin filament-based movement|cardiac muscle contraction|skeletal muscle thin filament assembly|actin-mediated cell contraction|actomyosin structure organization|I band|actin-myosin filament sliding|nucleotide binding|actomyosin, actin por…	mmu04260,mmu04261,mmu05410,mmu05414	Cardiac muscle contraction|Adrenergic signaling in cardiomyocytes|Hypertrophic cardiomyopathy (HCM)|Dilated cardiomyopathy (DCM)
Adamts1	3236.42612343506	2097.78380118901	4375.06844568112	2.08556689359568	1.06043958674693	1.71592656509745e-08	3.04601954526619e-06	Up	30.0525305206265	25.1196137338046	20.7800913025776	25.391579299837	16.4863743791407	46.4173271285106	42.504121644589	56.6250009658734	39.5157171973664	56.021841894881	GeneID:11504,Genbank:NM_009621.5,MGI:MGI:109249	a disintegrin-like and metallopeptidase (reprolysin type) with thrombospondin type 1 motif, 1		GO:0016787,GO:0004222,GO:0031012,GO:0031410,GO:0005515,GO:0005576,GO:0005578,GO:0005604,GO:0006508,GO:0046872,GO:0008201,GO:0060347,GO:0008233,GO:0008237,GO:0008270,GO:0001542,GO:0010976,GO:0001822,GO:0016525	hydrolase activity|metalloendopeptidase activity|extracellular matrix|cytoplasmic vesicle|protein binding|extracellular region|proteinaceous extracellular matrix|basement membrane|proteolysis|metal ion binding|heparin binding|heart trabecula formation|peptidase activity|metallopeptidase activity|zinc ion binding|ovulation from ovarian follicle|positive regulation of neuron projection development|…
Adck3	391.499650960601	222.818497732997	560.180804188205	2.51406777214461	1.33002354125367	0.0430007451971492	0.366874345034798	Up	2.31262767340447	2.85646051228272	3.06853381405434	1.87065810826708	3.31794978817185	3.31654196029034	10.0577219571056	12.6951826416932	2.22901450390882	4.84589672909488	GeneID:67426,Genbank:NM_023341.3,MGI:MGI:1914676	aarF domain containing kinase 3		GO:0005739,GO:0006744,GO:0016020,GO:0016021,GO:0016301,GO:0016310,GO:0016740,GO:0031314,GO:0000166,GO:0043531,GO:0005524	mitochondrion|ubiquinone biosynthetic process|membrane|integral component of membrane|kinase activity|phosphorylation|transferase activity|extrinsic component of mitochondrial inner membrane|nucleotide binding|ADP binding|ATP binding
Adcy1	60.6700785248567	36.8195861907165	84.5205708589969	2.29553288353652	1.19882909882234	0.00390472529982876	0.072334343852147	Up	0.0890845495575772	0.115030846186571	0.262532062047529	0.165565221263544	0.190878871694934	0.330546160929145	0.433145056301132	0.430644029095935	0.139464741283884	0.514043821096056	GeneID:432530,Genbank:NM_009622.1,MGI:MGI:99677	adenylate cyclase 1		GO:0048511,GO:0009190,GO:0007165,GO:0004016,GO:0016020,GO:0007189,GO:0004383,GO:0016021,GO:0007190,GO:0005516,GO:0016829,GO:0005524,GO:0005634,GO:0005737,GO:0005886,GO:0007193,GO:0016849,GO:0007409,GO:0019933,GO:0007616,GO:0006171,GO:0035556,GO:0008074,GO:0000166,GO:0042752,GO:0008294,GO:0046872,GO:0006182	rhythmic process|cyclic nucleotide biosynthetic process|signal transduction|adenylate cyclase activity|membrane|adenylate cyclase-activating G-protein coupled receptor signaling pathway|guanylate cyclase activity|integral component of membrane|activation of adenylate cyclase activity|calmodulin binding|lyase activity|ATP binding|nucleus|cytoplasm|plasma membrane|adenylate cyclase-inhibiting G-pro…	mmu00230,mmu04015,mmu04371,mmu04020,mmu04072,mmu04024,mmu04022,mmu04114,mmu04540,mmu04611,mmu04062,mmu04911,mmu04923,mmu04912,mmu04913,mmu04915,mmu04914,mmu04921,mmu04926,mmu04918,mmu04916,mmu04925,mmu04927,mmu04261,mmu04270,mmu04970,mmu04971,mmu04972,mmu04976,mmu04724,mmu04727,mmu04725,mmu04720,mmu04723,mmu04750,mmu04211,mmu04213,mmu04713,mmu04714,mmu05200,mmu05032,mmu05414,mmu04934,mmu05166,mmu…	Purine metabolism|Rap1 signaling pathway|Apelin signaling pathway|Calcium signaling pathway|Phospholipase D signaling pathway|cAMP signaling pathway|cGMP - PKG signaling pathway|Oocyte meiosis|Gap junction|Platelet activation|Chemokine signaling pathway|Insulin secretion|Regulation of lipolysis in adipocyte|GnRH signaling pathway|Ovarian Steroidogenesis|Estrogen signaling pathway|Progesterone-med…
Adcy10	1.84322108480017	0.21919245718258	3.46724971241776	15.818289356233	3.98352168517088	0.0497752344808397	0.396380830682784	Up	0	0	0	0	0.00886780845444493	0.0161865183901638	0.0826100353967295	0.0162554967012978	0.00743204892715799	0.0159208895225665	GeneID:271639,Genbank:XM_006496869.3,MGI:MGI:2660854	adenylate cyclase 10		GO:0005737,GO:0005739,GO:0005829,GO:0005856,GO:0005886,GO:0042995,GO:0006171,GO:0043025,GO:0007283,GO:0043065,GO:0009190,GO:0045177,GO:0045178,GO:0046872,GO:0048471,GO:0051117,GO:0071241,GO:0071890,GO:0000166,GO:0000287,GO:0003351,GO:0004016,GO:0005515,GO:0005524,GO:0005634,GO:0015630,GO:0016020,GO:0016829,GO:0016849,GO:0030145,GO:0030424,GO:0030425,GO:0030426,GO:0031514,GO:0035556	cytoplasm|mitochondrion|cytosol|cytoskeleton|plasma membrane|cell projection|cAMP biosynthetic process|neuronal cell body|spermatogenesis|positive regulation of apoptotic process|cyclic nucleotide biosynthetic process|apical part of cell|basal part of cell|metal ion binding|perinuclear region of cytoplasm|ATPase binding|cellular response to inorganic substance|bicarbonate binding|nucleotide bindi…	mmu00230,mmu04371,mmu04024,mmu04713,mmu04714	Purine metabolism|Apelin signaling pathway|cAMP signaling pathway|Circadian entrainment|Thermogenesis
Adgre1	1140.22934172479	1598.26533434605	682.193349103516	0.426833601682691	-1.22825434076625	6.97853214407596e-08	9.96839700955351e-06	Down	22.3584231886834	31.7082802861689	18.6110334797921	26.8926199474664	24.1789400608195	7.09353314232754	13.3635492838816	7.92905683309801	16.3133201868223	7.46248991083707	GeneID:13733,Genbank:XM_006523601.1,MGI:MGI:106912	adhesion G protein-coupled receptor E1		GO:0004888,GO:0004930,GO:0005509,GO:0005886,GO:0007165,GO:0007166,GO:0007186,GO:0009897,GO:0016020,GO:0016021,GO:0071944,GO:0002250,GO:0002376,GO:0004871	transmembrane signaling receptor activity|G-protein coupled receptor activity|calcium ion binding|plasma membrane|signal transduction|cell surface receptor signaling pathway|G-protein coupled receptor signaling pathway|external side of plasma membrane|membrane|integral component of membrane|cell periphery|adaptive immune response|immune system process|signal transducer activity
Adgrg5	195.610854582	282.657077748718	108.564631415282	0.384086017870022	-1.38049864941657	2.90900136900022e-06	0.000238512022559642	Down	3.66745799896905	5.98332088000297	4.44706748592631	3.95132520597622	7.16413038839097	2.3985930828617	2.2125444172064	1.49881797813147	2.20263069777916	1.22330494738448	GeneID:382045,Genbank:XM_017312886.1,MGI:MGI:2685955	adhesion G protein-coupled receptor G5		GO:0005886,GO:0007165,GO:0007166,GO:0007186,GO:0016020,GO:0016021,GO:0004871,GO:0004888,GO:0004930	plasma membrane|signal transduction|cell surface receptor signaling pathway|G-protein coupled receptor signaling pathway|membrane|integral component of membrane|signal transducer activity|transmembrane signaling receptor activity|G-protein coupled receptor activity
Adprhl1	57.8129314401653	21.3102252776934	94.3156376026371	4.42583953823155	2.14595114621482	0.0395597313844355	0.351121421666514	Up	0.062390738861194	0.130139159451135	0.139484121993977	0.06957257932369	0.267365640780187	0.0813376248035893	1.26451120772241	1.01791132828604	0.137893719491273	0.406168232497668	GeneID:234072,Genbank:XM_017312667.1,MGI:MGI:2442168	ADP-ribosylhydrolase like 1		GO:0005622,GO:0005769,GO:0006886,GO:0012505,GO:0016787,GO:0017137,GO:0031338,GO:0051725,GO:0090630,GO:0000287,GO:0003875,GO:0005096	intracellular|early endosome|intracellular protein transport|endomembrane system|hydrolase activity|Rab GTPase binding|regulation of vesicle fusion|protein de-ADP-ribosylation|activation of GTPase activity|magnesium ion binding|ADP-ribosylarginine hydrolase activity|GTPase activator activity
Agr3	153.982767182178	220.481859198245	87.4836751661108	0.396784005197681	-1.33357422462397	5.55780708587129e-08	8.19507619016699e-06	Down	8.44450955233839	15.2316556140252	11.8980894456715	9.67652925857273	12.295931567931	2.44181462101939	4.24242504359978	4.38269165901441	4.34151529102916	6.89862414554432	GeneID:403205,Genbank:NM_207531.3,MGI:MGI:2685734	anterior gradient 3		GO:0005783,GO:0030154,GO:0043231,GO:0060548,GO:0002162,GO:0005737	endoplasmic reticulum|cell differentiation|intracellular membrane-bounded organelle|negative regulation of cell death|dystroglycan binding|cytoplasm
Aif1	764.81626620711	1082.66996728632	446.962565127898	0.412833623018283	-1.27636761979883	5.42923440162846e-07	5.81883439699805e-05	Down	60.2823805674403	75.0041920109093	40.0666322784091	50.9388474498612	62.9733327142821	23.6277865121305	37.2083145921843	19.4530745422143	26.8774379714607	10.6778574616014	GeneID:11629,Genbank:XM_006523504.3,MGI:MGI:1343098	allograft inflammatory factor 1		GO:0005737,GO:0005829,GO:0005856,GO:0005884,GO:0005886,GO:0043066,GO:0006911,GO:0043204,GO:0010629,GO:0045429,GO:0014739,GO:0046872,GO:0048471,GO:0048661,GO:0048662,GO:0051015,GO:0051017,GO:0001726,GO:0001774,GO:0001891,GO:0001934,GO:0003779,GO:0005509,GO:0005515,GO:0005634,GO:0016020,GO:0016601,GO:0030027,GO:0030041,GO:0030335,GO:0032587,GO:0071672,GO:0071673,GO:0042102,GO:0090026,GO:0042995,GO:…	cytoplasm|cytosol|cytoskeleton|actin filament|plasma membrane|negative regulation of apoptotic process|phagocytosis, engulfment|perikaryon|negative regulation of gene expression|positive regulation of nitric oxide biosynthetic process|positive regulation of muscle hyperplasia|metal ion binding|perinuclear region of cytoplasm|positive regulation of smooth muscle cell proliferation|negative regulat…
Ajap1	9.55317728126118	5.18808831612753	13.9182662463948	2.68273502652778	1.42370456678912	0.0331114808848844	0.316306330459366	Up	0.0659605894720962	0.0327584320376292	0.0893727719817183	0.0612944648923832	0.0362389321538802	0.231515769275701	0.112530601871204	0.132858494883407	0.172105724119099	0.108436418874255	GeneID:230959,Genbank:XM_006538824.3,MGI:MGI:2685419	adherens junction associated protein 1		GO:0007155,GO:0008013,GO:0009898,GO:0009986,GO:0016020,GO:0016021,GO:0030054,GO:0030860,GO:0044214,GO:0044291,GO:0044877,GO:0001953,GO:0061045,GO:0005886,GO:0005913	cell adhesion|beta-catenin binding|cytoplasmic side of plasma membrane|cell surface|membrane|integral component of membrane|cell junction|regulation of polarized epithelial cell differentiation|spanning component of plasma membrane|cell-cell contact zone|protein-containing complex binding|negative regulation of cell-matrix adhesion|negative regulation of wound healing|plasma membrane|cell-cell ad…
Akap6	115.888337986867	74.7262041457399	157.050471827995	2.10167870325243	1.07154213235709	0.0407426775467666	0.355991044642383	Up	0.187374632257451	0.345157130375016	0.211183460697099	0.224772503385255	0.314447574758738	0.157157076294017	0.610272101394419	0.953822810372867	0.354519120517223	0.564545921812672	GeneID:238161,Genbank:XM_006515822.3,MGI:MGI:3050566	A kinase (PRKA) anchor protein 6		GO:0008179,GO:0010738,GO:0014701,GO:0014704,GO:0016529,GO:0035556,GO:0042383,GO:0019899,GO:0043495,GO:0030307,GO:0044325,GO:0047485,GO:0048471,GO:0086004,GO:1901381,GO:1901897,GO:0051018,GO:1902261,GO:2000481,GO:0001934,GO:0005515,GO:0005634,GO:0005635,GO:0005640,GO:0005737,GO:0005901,GO:0007194,GO:0030315,GO:0031965,GO:0032516,GO:0032947,GO:0032991,GO:0034237,GO:0034629,GO:0051281,GO:0034704,GO:…	adenylate cyclase binding|regulation of protein kinase A signaling|junctional sarcoplasmic reticulum membrane|intercalated disc|sarcoplasmic reticulum|intracellular signal transduction|sarcolemma|enzyme binding|protein membrane anchor|positive regulation of cell growth|ion channel binding|protein N-terminus binding|perinuclear region of cytoplasm|regulation of cardiac muscle cell contraction|posi…
Akr1b3	2744.40733360034	1774.2693312538	3714.54533594687	2.09356340129149	1.0659606091906	1.59322541681032e-14	9.39694629708382e-12	Up	71.429688381252	69.3243814598623	65.7006211661112	76.2571709703786	64.4931420457782	156.270132558781	151.575461988389	167.408937170622	123.991501564379	115.941936099226	GeneID:11677,Genbank:NM_009658.3,MGI:MGI:1353494	aldo-keto reductase family 1, member B3 (aldose reductase)		GO:0005829,GO:0005996,GO:0006061,GO:0008106,GO:0009414,GO:0010033,GO:0016491,GO:0044598,GO:0046427,GO:0018931,GO:0048471,GO:0031098,GO:0048661,GO:0055114,GO:0070301,GO:0071475,GO:0072001,GO:0072061,GO:0097238,GO:0001894,GO:0003091,GO:0004032,GO:0005615,GO:0005654,GO:0005737,GO:0032838,GO:0033010,GO:0035809,GO:0042415,GO:0042629,GO:0043066,GO:0097454,GO:0043220,GO:0043795,GO:0044597	cytosol|monosaccharide metabolic process|sorbitol biosynthetic process|alcohol dehydrogenase (NADP+) activity|response to water deprivation|response to organic substance|oxidoreductase activity|doxorubicin metabolic process|positive regulation of JAK-STAT cascade|naphthalene metabolic process|perinuclear region of cytoplasm|stress-activated protein kinase signaling cascade|positive regulation of …	mmu00040,mmu00051,mmu00052,mmu00561,mmu00790	Pentose and glucuronate interconversions|Fructose and mannose metabolism|Galactose metabolism|Glycerolipid metabolism|Folate biosynthesis
Akr1b7	9.69111999036511	17.3800813358028	2.00215864492745	0.115198462322672	-3.11780663517538	2.57392000213734e-05	0.00148459158735265	Down	0.612549074614132	0.434591698533398	1.20049009191669	0.650533348548007	0.913455326965315	0.08775479441334	0.0447868188697333	0.0881287585584781	0.0805853253864598	0.129472041477986	GeneID:11997,Genbank:NM_009731.2,MGI:MGI:101918	aldo-keto reductase family 1, member B7		GO:0005739,GO:0005829,GO:0008106,GO:0016491,GO:0044255,GO:0055114,GO:0004032,GO:0005737	mitochondrion|cytosol|alcohol dehydrogenase (NADP+) activity|oxidoreductase activity|cellular lipid metabolic process|oxidation-reduction process|alditol:NADP+ 1-oxidoreductase activity|cytoplasm	mmu00040,mmu00051,mmu00052,mmu00561,mmu00790	Pentose and glucuronate interconversions|Fructose and mannose metabolism|Galactose metabolism|Glycerolipid metabolism|Folate biosynthesis
Akr1c18	8.50672966951447	1.97932424994238	15.0341350890866	7.59558980269364	2.92516199532429	0.000181181204544997	0.00700363032537151	Up	0.0453524706406287	0.270284272310472	0	0.0421441870321799	0.0996670963501236	0.136442670383532	0.696353197044358	0.776469992349116	0.62647728041301	1.11836314897928	GeneID:105349,Genbank:XM_011244250.1,MGI:MGI:2145420	aldo-keto reductase family 1, member C18		GO:0005737,GO:0005829,GO:0006693,GO:0006709,GO:0007186,GO:0034614,GO:0007567,GO:0035410,GO:0008106,GO:0042448,GO:0008202,GO:0042574,GO:0044597,GO:0048385,GO:0044598,GO:0050810,GO:0051897,GO:0045550,GO:0055114,GO:0061370,GO:0071276,GO:0071277,GO:0000060,GO:0071379,GO:0001758,GO:0071384,GO:0004032,GO:0071395,GO:0004033,GO:0004745,GO:0005496,GO:0005622,GO:0005634,GO:0008207,GO:0008284,GO:0010942,GO:…	cytoplasm|cytosol|prostaglandin metabolic process|progesterone catabolic process|G-protein coupled receptor signaling pathway|cellular response to reactive oxygen species|parturition|dihydrotestosterone 17-beta-dehydrogenase activity|alcohol dehydrogenase (NADP+) activity|progesterone metabolic process|steroid metabolic process|retinal metabolic process|daunorubicin metabolic process|regulation o…	mmu00140	Steroid hormone biosynthesis
Alpk2	18.3866511289962	6.19917840570175	30.5741238522906	4.93196385898005	2.30216222783051	0.0297308274486988	0.29672404425328	Up	0.0301265515317611	0.082290687413331	0.0306147971333238	0.0349942077149962	0.0579306405544028	0.0604237149946749	0.501118171960381	0.379257554072347	0.0485512691431802	0.148580328978875	GeneID:225638,Genbank:NM_001037294.1,MGI:MGI:2449492	alpha-kinase 2		GO:0006468,GO:0008150,GO:0016301,GO:0016310,GO:0016740,GO:0004674,GO:0005524,GO:0005737	protein phosphorylation|biological_process|kinase activity|phosphorylation|transferase activity|protein serine/threonine kinase activity|ATP binding|cytoplasm
Amer2	11.7665315680301	6.3934789122659	17.1395842237943	2.68079154697953	1.42265904258387	0.016593217577347	0.202936715842283	Up	0.0103574307001739	0.046294897173057	0.0368385089746818	0.0336865713493183	0.0398328095617812	0.0830940693686254	0.0318061171942871	0.09387919348718	0.133534408682874	0.097054914249052	GeneID:72125,Genbank:XM_006519590.3,MGI:MGI:1919375	APC membrane recruitment 2		GO:0005886,GO:0008013,GO:0008289,GO:0016020,GO:0016055,GO:0048856,GO:0060828,GO:0090090,GO:0005515,GO:0005546	plasma membrane|beta-catenin binding|lipid binding|membrane|Wnt signaling pathway|anatomical structure development|regulation of canonical Wnt signaling pathway|negative regulation of canonical Wnt signaling pathway|protein binding|phosphatidylinositol-4,5-bisphosphate binding
Angptl7	92.2990490331613	124.680409361691	59.917688704632	0.48057019552137	-1.05718091813589	0.0368230871396174	0.336805065162963	Down	2.02864549788174	2.16192551456181	4.96053903821923	1.33530529438802	2.7399194490431	1.65294170034291	1.77372441789978	1.00024776741604	1.22599470262868	0.625313884537643	GeneID:654812,Genbank:XM_006539091.3,MGI:MGI:3605801	angiopoietin-like 7		GO:0005575,GO:0005576	cellular_component|extracellular region
Ank1	95.4012115920434	40.2602596886785	150.542163495408	3.7392248500012	1.90273922707419	0.0149835790257155	0.189540662017091	Up	0.0927283861311442	0.180022608337293	0.2098785542573	0.148836807803651	0.222306477509315	0.173301324606012	1.06135945098874	1.13762628724442	0.23677343307682	0.523844579398698	GeneID:11733,Genbank:XM_006508990.2,MGI:MGI:88024	ankyrin 1, erythroid		GO:0051117,GO:0030507,GO:0005886,GO:0055072,GO:0030673,GO:0006779,GO:0072659,GO:0030863,GO:0006888,GO:0007165,GO:0008093,GO:0010638,GO:0014731,GO:0031430,GO:0031672,GO:0015672,GO:0042383,GO:0016020,GO:0043005,GO:0016529,GO:0005634,GO:0045211,GO:0019899,GO:0005737,GO:0048821,GO:0030018,GO:0005856	ATPase binding|spectrin binding|plasma membrane|iron ion homeostasis|axolemma|porphyrin-containing compound biosynthetic process|protein localization to plasma membrane|cortical cytoskeleton|ER to Golgi vesicle-mediated transport|signal transduction|cytoskeletal adaptor activity|positive regulation of organelle organization|spectrin-associated cytoskeleton|M band|A band|monovalent inorganic catio…	mmu05205	Proteoglycans in cancer
Ankrd63	84.7954174577776	161.488108756826	8.10272615872889	0.0501753734135943	-4.31687674136698	4.50669146749572e-17	4.12001733958459e-14	Down	1.5951082494316	1.52858980144921	2.32870216828769	1.0647281055437	2.59204162118548	0.0337948930552916	0.126482914923616	0.0678778177418107	0.051723146514247	0.166201509735165	GeneID:383787,Genbank:NM_001081971.1,MGI:MGI:2686183	ankyrin repeat domain 63		GO:0003674,GO:0005575,GO:0008150	molecular_function|cellular_component|biological_process
Apob	23.5035882492683	7.43788266234045	39.5692938361962	5.31996747361232	2.41141742508706	0.0030695489687833	0.0610703300818649	Up	0.02251881558237	0.0223673286041521	0.0419535719187327	0.0244134447939523	0.0288677671330965	0.207006979467031	0.126778496689195	0.0755960483063995	0.0414752159250678	0.273947853794648	GeneID:238055,Genbank:XM_006515078.2,MGI:MGI:88052	apolipoprotein B		GO:0006629,GO:0006642,GO:0006869,GO:0007283,GO:0007399,GO:0017127,GO:0008201,GO:0019433,GO:0008202,GO:0008203,GO:0030301,GO:0030317,GO:0031983,GO:0042632,GO:0033344,GO:0034359,GO:0034361,GO:0042953,GO:0043025,GO:0043231,GO:0001701,GO:0045540,GO:0005319,GO:0048844,GO:0005543,GO:0050750,GO:0005576,GO:0005615,GO:0005737,GO:0005783,GO:0005829,GO:0008289,GO:0009566,GO:0009743,GO:0009791,GO:0010628,GO:…	lipid metabolic process|triglyceride mobilization|lipid transport|spermatogenesis|nervous system development|cholesterol transporter activity|heparin binding|triglyceride catabolic process|steroid metabolic process|cholesterol metabolic process|cholesterol transport|flagellated sperm motility|vesicle lumen|cholesterol homeostasis|cholesterol efflux|mature chylomicron|very-low-density lipoprotein …	mmu04975,mmu04979,mmu04977	Fat digestion and absorption|Cholesterol metabolism|Vitamin digestion and absorption
Apod	7745.5799623341	12314.911239868	3176.24868480023	0.257918926327096	-1.955010451592	2.11904204186613e-14	1.13954602039648e-11	Down	332.286312668405	303.350872773785	271.293010035716	294.56551508602	427.25842540452	65.9800965733348	121.786287281322	80.7385205215974	132.744313235439	16.3606714708537	GeneID:11815,Genbank:NM_001301354.1,MGI:MGI:88056	apolipoprotein D		GO:2000098,GO:0042308,GO:0005615,GO:2000405,GO:0043025,GO:0005622,GO:0048471,GO:0005737,GO:0005783,GO:0006006,GO:0006629,GO:0006869,GO:0048662,GO:0007568,GO:0051895,GO:0008289,GO:0060588,GO:0010642,GO:0015485,GO:0000302,GO:0071638,GO:0022626,GO:1900016,GO:0030425,GO:0005576	negative regulation of smooth muscle cell-matrix adhesion|negative regulation of protein import into nucleus|extracellular space|negative regulation of T cell migration|neuronal cell body|intracellular|perinuclear region of cytoplasm|cytoplasm|endoplasmic reticulum|glucose metabolic process|lipid metabolic process|lipid transport|negative regulation of smooth muscle cell proliferation|aging|negat…
Apol8	7.18895374633081	2.21953646950915	12.1583710231525	5.47788747343326	2.45361963055822	0.00494786345474608	0.0860768177036891	Up	0.0476755308364234	0.0631397485180071	0.0322987891758727	0	0.0349240931331632	0.33467369790233	0.309075974691244	0.192057085007533	0.0731741022135491	0.0470259335752407	GeneID:239552,Genbank:XM_006520941.3,MGI:MGI:2444921	apolipoprotein L 8		GO:0016020,GO:0050896,GO:0003674,GO:0008150,GO:0008289	membrane|response to stimulus|molecular_function|biological_process|lipid binding
Apold1	136.932771830526	80.949636854919	192.915906806133	2.38315963235121	1.2528755915148	4.52065304790909e-05	0.0024027796606968	Up	1.51309320745123	1.18911911277153	1.45313078658856	1.4678599612487	1.13275721807918	2.05096101729984	3.16573528946207	3.93520132613131	2.37338997301413	4.2642192467293	GeneID:381823,Genbank:NM_001109914.1,MGI:MGI:2685921	apolipoprotein L domain containing 1		GO:0005829,GO:0008150,GO:0008289,GO:0016020,GO:0045601,GO:0050896,GO:0001525,GO:0003674,GO:0005654	cytosol|biological_process|lipid binding|membrane|regulation of endothelial cell differentiation|response to stimulus|angiogenesis|molecular_function|nucleoplasm
Aqp3	85.6299244941771	54.1888209150479	117.071028073306	2.16042766933127	1.11131693060647	0.0355973480477418	0.33021913328509	Up	1.08403466409308	2.70723758932115	1.29044929777091	1.18003723690104	2.21212335801494	1.18028456331771	3.67765070569118	6.581613651074	2.73816411341491	3.72714977259828	GeneID:11828,Genbank:NM_016689.2,MGI:MGI:1333777	aquaporin 3		GO:0070295,GO:0015267,GO:0005886,GO:0071456,GO:0015793,GO:0090650,GO:0015840,GO:0005887,GO:0005911,GO:0006833,GO:0016020,GO:0016021,GO:0016323,GO:0015204,GO:0032526,GO:0015250,GO:0002684,GO:0055085,GO:0005634,GO:0015254,GO:0005737	renal water absorption|channel activity|plasma membrane|cellular response to hypoxia|glycerol transport|cellular response to oxygen-glucose deprivation|urea transport|integral component of plasma membrane|cell-cell junction|water transport|membrane|integral component of membrane|basolateral plasma membrane|urea transmembrane transporter activity|response to retinoic acid|water channel activity|po…	mmu04962	Vasopressin-regulated water reabsorption
Art2b	43.284102042928	58.9347889944382	27.6334150914179	0.468881208585063	-1.09270563375225	0.00119714219426112	0.0308289406758736	Down	0.76222713111345	0.913740813089716	0.587612532222039	0.622821097599031	1.01082345131028	0.724848265767949	0.269044283751755	0.383821423555769	0.290456277494013	0.129627844175312	GeneID:11872,Genbank:XM_006507256.2,MGI:MGI:107545	ADP-ribosyltransferase 2b		GO:0006471,GO:0016020,GO:0016740,GO:0016757,GO:0016787,GO:0016798,GO:0018120,GO:0019677,GO:0019897,GO:0031225,GO:0031362,GO:0003956,GO:0046658,GO:0061810,GO:0005886	protein ADP-ribosylation|membrane|transferase activity|transferase activity, transferring glycosyl groups|hydrolase activity|hydrolase activity, acting on glycosyl bonds|peptidyl-arginine ADP-ribosylation|NAD catabolic process|extrinsic component of plasma membrane|anchored component of membrane|anchored component of external side of plasma membrane|NAD(P)+-protein-arginine ADP-ribosyltransferase…	mmu00760	Nicotinate and nicotinamide metabolism
Atf3	1610.9505568328	907.296254510015	2314.60485915558	2.55110152571454	1.35112031474999	0.00116186995858383	0.0302185353097393	Up	33.5304556533631	26.0623124826099	15.3809546042862	26.6925974882217	24.218348213563	110.127339936552	53.745270032302	52.3776359515141	50.2852430411509	49.0382724626789	GeneID:11910,Genbank:NM_007498.3,MGI:MGI:109384	activating transcription factor 3	TF_bZIP	GO:1990622,GO:0042802,GO:0006355,GO:0000977,GO:0042803,GO:0006357,GO:0000978,GO:0044212,GO:0045892,GO:0000982,GO:0001078,GO:0003677,GO:0003700,GO:0008284,GO:0005634,GO:0045944,GO:0010628,GO:0046982,GO:0070373,GO:0030968,GO:0005730,GO:0000122,GO:1903984,GO:0034198,GO:0006094,GO:1990440,GO:0035914,GO:0006351,GO:0000976	CHOP-ATF3 complex|identical protein binding|regulation of transcription, DNA-templated|RNA polymerase II regulatory region sequence-specific DNA binding|protein homodimerization activity|regulation of transcription by RNA polymerase II|RNA polymerase II proximal promoter sequence-specific DNA binding|transcription regulatory region DNA binding|negative regulation of transcription, DNA-templated|t…	mmu05166	HTLV-I infection
Atp2b2	177.700294144613	113.206359071944	242.194229217282	2.13940481084959	1.09720949014612	0.0427028062508147	0.365532822794895	Up	0.241351228691608	0.495437097520679	1.13365863071045	0.413667900844691	0.766127783160855	0.806782119348651	1.11996520869101	1.3557684589395	0.735929792076563	2.34359528336069	GeneID:11941,Genbank:XM_011241161.1,MGI:MGI:105368	ATPase, Ca++ transporting, plasma membrane 2		GO:0005886,GO:0005887,GO:0005929,GO:0006811,GO:0006816,GO:0016324,GO:0006874,GO:0016787,GO:0019829,GO:0006996,GO:0021549,GO:0021692,GO:0021702,GO:0021707,GO:0043025,GO:0030054,GO:0043231,GO:0030165,GO:0045121,GO:0045202,GO:0045299,GO:0046068,GO:0046872,GO:0000166,GO:0098839,GO:0048167,GO:0000902,GO:0048839,GO:0005388,GO:1901660,GO:0050808,GO:0005509,GO:0005516,GO:0005524,GO:0005737,GO:0005783,GO:…	plasma membrane|integral component of plasma membrane|cilium|ion transport|calcium ion transport|apical plasma membrane|cellular calcium ion homeostasis|hydrolase activity|cation-transporting ATPase activity|organelle organization|cerebellum development|cerebellar Purkinje cell layer morphogenesis|cerebellar Purkinje cell differentiation|cerebellar granule cell differentiation|neuronal cell body|…	mmu04020,mmu04024,mmu04022,mmu04925,mmu04261,mmu04970,mmu04972	Calcium signaling pathway|cAMP signaling pathway|cGMP - PKG signaling pathway|Aldosterone synthesis and secretion|Adrenergic signaling in cardiomyocytes|Salivary secretion|Pancreatic secretion
Atp6v0c	1458.1000942436	2052.46892001471	863.731268472497	0.420825504371733	-1.24870595224477	6.32037519739571e-23	9.6301450090986e-20	Down	109.73059823501	98.3900502379752	84.8007936885306	102.805746279312	93.4659152571455	42.008852896086	38.4119152128557	36.5023039445131	48.6250873195491	37.2483526732011	GeneID:11984,Genbank:NM_009729.3,MGI:MGI:88116	ATPase, H+ transporting, lysosomal V0 subunit C		GO:0033177,GO:0005773,GO:0033179,GO:0005794,GO:0046961,GO:0006811,GO:0007035,GO:0007042,GO:0008553,GO:0015078,GO:0015991,GO:0016020,GO:0016021,GO:0016471,GO:0000220,GO:0030177,GO:0005515,GO:0031625,GO:0005764	proton-transporting two-sector ATPase complex, proton-transporting domain|vacuole|proton-transporting V-type ATPase, V0 domain|Golgi apparatus|proton-transporting ATPase activity, rotational mechanism|ion transport|vacuolar acidification|lysosomal lumen acidification|proton-exporting ATPase activity, phosphorylative mechanism|proton transmembrane transporter activity|ATP hydrolysis coupled proton…	mmu00190,mmu04145,mmu04142,mmu04966,mmu04721,mmu05323,mmu05152	Oxidative phosphorylation|Phagosome|Lysosome|Collecting duct acid secretion|Synaptic vesicle cycle|Rheumatoid arthritis|Tuberculosis
Avpr1a	13.8328330732	7.799142825276	19.8665233211239	2.54727009957288	1.3489519437716	0.0142181423375548	0.182687641953515	Up	0.204434199368465	0.223364838542362	0.103873679902938	0.113983379678198	0.157243408468521	0.615039218052312	0.397598296158411	0.308830093638096	0.470659332096134	0.221813576115038	GeneID:54140,Genbank:NM_016847.2,MGI:MGI:1859216	arginine vasopressin receptor 1A		GO:0005886,GO:0005887,GO:0007165,GO:0007186,GO:0007204,GO:0007621,GO:0031894,GO:0007625,GO:0032849,GO:0008284,GO:0032870,GO:0010033,GO:0035176,GO:0035815,GO:0042277,GO:0042711,GO:0042713,GO:0043084,GO:0001992,GO:0002125,GO:0003084,GO:0004871,GO:0004930,GO:0005000,GO:0010035,GO:0010460,GO:0014049,GO:0016020,GO:0016021,GO:0017046,GO:0019722,GO:0045777,GO:0030307,GO:0045907,GO:0031394,GO:0031410,GO:…	plasma membrane|integral component of plasma membrane|signal transduction|G-protein coupled receptor signaling pathway|positive regulation of cytosolic calcium ion concentration|negative regulation of female receptivity|V1A vasopressin receptor binding|grooming behavior|positive regulation of cellular pH reduction|positive regulation of cell proliferation|cellular response to hormone stimulus|res…	mmu04020,mmu04072,mmu04080,mmu04270	Calcium signaling pathway|Phospholipase D signaling pathway|Neuroactive ligand-receptor interaction|Vascular smooth muscle contraction
B2m	46215.2395288046	91673.314969485	757.16408812417	0.00825937284340819	-6.91975204660766	4.89485417148617e-305	8.94975136714532e-301	Down	6310.36919411577	6376.5822542339	4710.70695246437	6001.82067370392	5931.07854978474	45.0580980769585	40.128989707281	50.1212285038035	65.1715504216315	38.4806600853361	GeneID:12010,Genbank:NM_009735.3,MGI:MGI:88127	beta-2 microglobulin		GO:1904437,GO:0045646,GO:0009897,GO:0002474,GO:1990712,GO:0048260,GO:0010977,GO:0002481,GO:0055072,GO:0019885,GO:0002726,GO:0071281,GO:0005515,GO:0005576,GO:0005615,GO:0032092,GO:0005794,GO:0071283,GO:0033077,GO:0005829,GO:1900121,GO:0033216,GO:0005886,GO:1900122,GO:0042026,GO:0006826,GO:0001916,GO:1900390,GO:0042612,GO:0006955,GO:0002237,GO:1904434,GO:0042802,GO:0006968,GO:0002376	positive regulation of transferrin receptor binding|regulation of erythrocyte differentiation|external side of plasma membrane|antigen processing and presentation of peptide antigen via MHC class I|HFE-transferrin receptor complex|positive regulation of receptor-mediated endocytosis|negative regulation of neuron projection development|antigen processing and presentation of exogenous protein antig…	mmu04612	Antigen processing and presentation
BC049352	7.9812798871411	12.7845783036002	3.17798147068195	0.248579295711851	-2.00822195625137	0.00789786973577397	0.121043294424888	Down	0.154522460987101	0.191853710565858	0.078513363712981	0.0807701469191194	0.116730723740806	0.0581100018188088	0.0197714715066951	0.0194525452212559	0.0355749862335698	0.0190521292022789	GeneID:408059,Genbank:XM_006510476.2,MGI:MGI:3040681	cDNA sequence BC049352		GO:0003674,GO:0005575,GO:0008150	molecular_function|cellular_component|biological_process
BC147527	333.928013123526	468.431572763553	199.424453483498	0.425728036022372	-1.23199599396531	3.97830609050302e-08	6.32516074423977e-06	Down	8.79441805928025	7.99600370175052	4.75402239212183	6.46443764771322	7.76072608658973	2.98546936743509	3.66925512880801	2.768738388492	3.7067008083185	1.90271679982336	GeneID:625360,Genbank:XM_011244688.1,MGI:MGI:4840510	cDNA sequence BC147527
Baiap3	230.836631772185	309.602952416111	152.070311128259	0.491178491488912	-1.02568070783903	2.52084525877457e-09	5.380249238641e-07	Down	3.7758344173783	2.84373558845806	3.03588983730908	3.17135007417154	3.29405054878454	1.69561467503223	1.59272273792061	1.84909671832576	1.48066350140167	1.18689263555504	GeneID:545192,Genbank:NM_001163270.1,MGI:MGI:2685783	BAI1-associated protein 3		GO:0007186,GO:0003674,GO:0005543,GO:0005783	G-protein coupled receptor signaling pathway|molecular_function|phospholipid binding|endoplasmic reticulum	mmu05202	Transcriptional misregulation in cancers
Bex6	30.5767185792703	45.0016828358228	16.1517543227177	0.358914451747133	-1.47828808021997	0.000117214740062514	0.00505460921533729	Down	2.55524031939021	3.20015111969904	1.86281541560216	2.21962243238048	2.74667511711582	0.779883910472979	1.0803510163165	0.55943382848922	1.38118165016386	0.657501964453823	GeneID:328660,Genbank:NM_001033539.2,MGI:MGI:3588247	brain expressed family member 6		GO:0005737,GO:0008150,GO:0003674,GO:0005634	cytoplasm|biological_process|molecular_function|nucleus
Bub1b	211.854809253272	292.430954021379	131.278664485166	0.448921917053858	-1.15546356233843	3.50728521543889e-07	4.11071813327465e-05	Down	3.63435799771058	5.79058904725577	4.20579196559567	4.17677401781679	4.04235230010542	1.41323124499397	1.79176476338832	2.2110478430841	3.18295616098565	1.09739953656973	GeneID:12236,Genbank:XM_006498622.3,MGI:MGI:1333889	BUB1B, mitotic checkpoint serine/threonine kinase		GO:0016740,GO:0005737,GO:0000776,GO:0034501,GO:0005829,GO:0048471,GO:0006468,GO:0000777,GO:0051301,GO:0000778,GO:0000940,GO:0006915,GO:0004672,GO:0051754,GO:0007049,GO:0004674,GO:0071459,GO:0007091,GO:0005515,GO:0007094,GO:0005524,GO:0000166,GO:0016301,GO:0005634,GO:0000775,GO:0016310,GO:0005694	transferase activity|cytoplasm|kinetochore|protein localization to kinetochore|cytosol|perinuclear region of cytoplasm|protein phosphorylation|condensed chromosome kinetochore|cell division|condensed nuclear chromosome kinetochore|condensed chromosome outer kinetochore|apoptotic process|protein kinase activity|meiotic sister chromatid cohesion, centromeric|cell cycle|protein serine/threonine kina…	mmu04110,mmu05166	Cell cycle|HTLV-I infection
C1qa	2696.49803289038	3740.31580901895	1652.68025676181	0.44185580607304	-1.17835245333233	3.64468895279805e-10	9.88319784636939e-08	Down	169.061603587719	246.272270849209	159.493331414884	176.892162362662	198.852621924167	69.8910975572359	113.389297725501	73.1367698197464	102.940677759842	54.6568257318086	GeneID:12259,Genbank:NM_007572.2,MGI:MGI:88223	complement component 1, q subcomponent, alpha polypeptide		GO:0005581,GO:0005615,GO:0006958,GO:0045087,GO:0002376,GO:0005515,GO:0005576	collagen trimer|extracellular space|complement activation, classical pathway|innate immune response|immune system process|protein binding|extracellular region	mmu04610,mmu05322,mmu05020,mmu05133,mmu05150,mmu05142	Complement and coagulation cascades|Systemic lupus erythematosus|Prion diseases|Pertussis|Staphylococcus aureus infection|Chagas disease (American trypanosomiasis)
C1qb	2674.3395330031	3726.56396144658	1622.11510455962	0.435284385654271	-1.19996982560736	3.64963503305717e-12	1.4828872654315e-09	Down	175.536097042934	232.320445434301	161.295226210366	193.45832693515	201.69354373814	74.1979181509763	111.630007384873	72.3392716013795	110.371847014052	45.9993925745217	GeneID:12260,Genbank:NM_009777.2,MGI:MGI:88224	complement component 1, q subcomponent, beta polypeptide		GO:0005602,GO:0005615,GO:0006958,GO:0042803,GO:0045087,GO:0048839,GO:0002376,GO:0005576,GO:0005581	complement component C1 complex|extracellular space|complement activation, classical pathway|protein homodimerization activity|innate immune response|inner ear development|immune system process|extracellular region|collagen trimer	mmu04610,mmu05322,mmu05020,mmu05133,mmu05150,mmu05142	Complement and coagulation cascades|Systemic lupus erythematosus|Prion diseases|Pertussis|Staphylococcus aureus infection|Chagas disease (American trypanosomiasis)
C1qc	2316.69305867295	3238.8287710612	1394.5573462847	0.430574582622276	-1.21566493703363	6.00731732645103e-13	2.81635358966232e-10	Down	148.191016767612	195.678746897297	137.58581791011	148.290294377304	163.635250916657	57.345646402728	97.540422460765	58.0801508275232	81.1645054790769	42.7714697023748	GeneID:12262,Genbank:NM_007574.2,MGI:MGI:88225	complement component 1, q subcomponent, C chain		GO:0005615,GO:0006958,GO:0030853,GO:0045087,GO:0045650,GO:0002376,GO:0005576,GO:0005581	extracellular space|complement activation, classical pathway|negative regulation of granulocyte differentiation|innate immune response|negative regulation of macrophage differentiation|immune system process|extracellular region|collagen trimer	mmu04610,mmu05322,mmu05020,mmu05133,mmu05150,mmu05142	Complement and coagulation cascades|Systemic lupus erythematosus|Prion diseases|Pertussis|Staphylococcus aureus infection|Chagas disease (American trypanosomiasis)
C3ar1	1155.34439097225	1790.84137176689	519.847410177621	0.290281103828156	-1.78447743370714	4.01888858591514e-08	6.33459990559245e-06	Down	23.4345362250942	30.3924258991664	13.7852043616728	24.0901623684917	22.8470184016147	6.41975618139515	8.85410093406836	3.85035960630091	12.5157501870276	1.37814389812344	GeneID:12267,Genbank:NM_009779.2,MGI:MGI:1097680	complement component 3a receptor 1		GO:0030335,GO:0007186,GO:0002462,GO:0045766,GO:0007200,GO:0004871,GO:0048661,GO:0007204,GO:0004875,GO:0050900,GO:0004876,GO:0004930,GO:0072126,GO:0008217,GO:0005886,GO:0090023,GO:0010575,GO:0005887,GO:2000573,GO:0010759,GO:0006935,GO:0001850,GO:0016020,GO:0006954,GO:0002430,GO:0016021,GO:0007165	positive regulation of cell migration|G-protein coupled receptor signaling pathway|tolerance induction to nonself antigen|positive regulation of angiogenesis|phospholipase C-activating G-protein coupled receptor signaling pathway|signal transducer activity|positive regulation of smooth muscle cell proliferation|positive regulation of cytosolic calcium ion concentration|complement receptor activit…	mmu04080,mmu04610,mmu05150	Neuroactive ligand-receptor interaction|Complement and coagulation cascades|Staphylococcus aureus infection
Cabp4	23.31668654333	31.298978262671	15.334394823989	0.489932760593585	-1.02934433058714	0.016182515264049	0.199649871179401	Down	1.09135991974651	1.33695578091127	0.961174093876004	0.980350722462087	1.35908469559915	0.839078487288644	0.856469586167105	0.293097110409009	0.603020902558772	0.179414954213332	GeneID:73660,Genbank:XM_017318298.1,MGI:MGI:1920910	calcium binding protein 4		GO:0005829,GO:0007165,GO:0007601,GO:0007602,GO:0008594,GO:0044325,GO:0046549,GO:0046872,GO:0060040,GO:0005246,GO:0005509,GO:0005737	cytosol|signal transduction|visual perception|phototransduction|photoreceptor cell morphogenesis|ion channel binding|retinal cone cell development|metal ion binding|retinal bipolar neuron differentiation|calcium channel regulator activity|calcium ion binding|cytoplasm
Camp	35.5076440693256	11.7890481565033	59.226239982148	5.02383561385968	2.32878925822845	0.0189881352080903	0.220851821975015	Up	0.0911592231240684	1.81091966534117	1.01900253396601	1.60949987069807	0.90149637399828	7.58763992029333	1.77292996500687	12.0267065769687	2.09871632058226	3.14710003993236	GeneID:12796,Genbank:NM_009921.2,MGI:MGI:108443	cathelicidin antimicrobial peptide		GO:0061844,GO:0045087,GO:0005615,GO:0045766,GO:0005737,GO:0050829,GO:0006952,GO:0008284,GO:0019731,GO:0042581,GO:0042742,GO:0050830,GO:0042995,GO:0044130,GO:0001934,GO:0051873,GO:0044140,GO:0002227,GO:0005576	antimicrobial humoral immune response mediated by antimicrobial peptide|innate immune response|extracellular space|positive regulation of angiogenesis|cytoplasm|defense response to Gram-negative bacterium|defense response|positive regulation of cell proliferation|antibacterial humoral response|specific granule|defense response to bacterium|defense response to Gram-positive bacterium|cell projecti…	mmu04621,mmu04970,mmu05152	NOD-like receptor signaling pathway|Salivary secretion|Tuberculosis
Casc5	82.2858305024765	117.107302394804	47.4643586101485	0.405306566196288	-1.30291454683523	2.25909378083497e-06	0.000195759576724107	Down	0.692278700977355	1.15548793206716	0.819539032527627	0.736154454545634	0.807732058068979	0.171770461525837	0.372577630038006	0.316254502023471	0.624375648792228	0.204149876929869	GeneID:76464,Genbank:XM_006500376.2,MGI:MGI:1923714	cancer susceptibility candidate 5		GO:0001669,GO:0003674,GO:0005634,GO:0005654,GO:0005694,GO:0005829,GO:0007049,GO:0007059,GO:0008608,GO:0010923,GO:0016604,GO:0000775,GO:0034501,GO:0000776,GO:0051301,GO:0000777	acrosomal vesicle|molecular_function|nucleus|nucleoplasm|chromosome|cytosol|cell cycle|chromosome segregation|attachment of spindle microtubules to kinetochore|negative regulation of phosphatase activity|nuclear body|chromosome, centromeric region|protein localization to kinetochore|kinetochore|cell division|condensed chromosome kinetochore
Casq2	238.12608930706	85.7395932520406	390.51258536208	4.5546353854762	2.1873355658561	0.0111291933561752	0.156756306874503	Up	0.597235347748779	2.26693894747484	2.73111495911048	1.22889815374147	2.39060874386054	1.90373057130439	14.1918232293467	14.8865997347499	2.4160487867428	7.67931046016307	GeneID:12373,Genbank:XM_006500947.3,MGI:MGI:1309469	calsequestrin 2		GO:0071313,GO:0045214,GO:0016529,GO:0005509,GO:0086004,GO:0046872,GO:0030018,GO:1901017,GO:0048306,GO:0051208,GO:0005622,GO:0005737,GO:0006937,GO:0010649,GO:0010880,GO:0051258,GO:0030314,GO:0010881,GO:0051279,GO:0033018,GO:0060048,GO:0002027,GO:0060306,GO:0042803,GO:0014809,GO:0060315,GO:0043267,GO:0005080	cellular response to caffeine|sarcomere organization|sarcoplasmic reticulum|calcium ion binding|regulation of cardiac muscle cell contraction|metal ion binding|Z disc|negative regulation of potassium ion transmembrane transporter activity|calcium-dependent protein binding|sequestering of calcium ion|intracellular|cytoplasm|regulation of muscle contraction|regulation of cell communication by elect…
Ccdc154	25.7764761414365	4.25215697420611	47.3007953086669	11.1239532302304	3.47559767900171	1.55429827918262e-13	7.68075398285812e-11	Up	0.0876756176161159	0.034834324969151	0.124735144068415	0.0488840088504283	0.0770707668629086	0.703391030365114	0.861563775713713	1.02426333646385	0.452147336272391	1.03777204729947	GeneID:207209,Genbank:XM_006523949.3,MGI:MGI:2685163	coiled-coil domain containing 154		GO:0008150,GO:0003674,GO:0005575,GO:0005768	biological_process|molecular_function|cellular_component|endosome
Ccdc3	53.1360743696016	34.7367115167491	71.5354372224541	2.05936123769118	1.0421969189038	0.0284858106688401	0.289835593917125	Up	0.676659543181922	0.631373775173118	0.937671570103913	0.609737603445673	0.720986460416365	0.925330314354707	1.49022547743497	2.66391759253596	0.736434276607167	1.4157813923541	GeneID:74186,Genbank:NM_028804.1,MGI:MGI:1921436	coiled-coil domain containing 3		GO:0010804,GO:0045600,GO:0046889,GO:0003674,GO:0005576,GO:0005783	negative regulation of tumor necrosis factor-mediated signaling pathway|positive regulation of fat cell differentiation|positive regulation of lipid biosynthetic process|molecular_function|extracellular region|endoplasmic reticulum
Ccl12	358.454521110803	494.669518197683	222.239524023924	0.449268685148923	-1.15434958801111	4.47303173521931e-05	0.00238439977395772	Down	56.2343559841921	70.3260178432703	29.2975326577878	47.0495816974105	50.9324894799671	22.9865170440913	30.7625284236586	26.2650007596372	20.2642024195683	11.9578058606833	GeneID:20293,Genbank:NM_011331.2,MGI:MGI:108224	chemokine (C-C motif) ligand 12		GO:0006935,GO:0006954,GO:0006955,GO:0007010,GO:0007186,GO:0048246,GO:0008009,GO:0048247,GO:0008360,GO:0070098,GO:0019221,GO:0070374,GO:0070664,GO:0071346,GO:0071347,GO:0071356,GO:0071407,GO:0090280,GO:0000165,GO:0001525,GO:0002548,GO:0002687,GO:0005125,GO:0005576,GO:0005615,GO:0030593,GO:0031663,GO:0031727,GO:0034351,GO:0043491,GO:0043524,GO:0043547,GO:2000502,GO:0043615,GO:0048020,GO:0048245	chemotaxis|inflammatory response|immune response|cytoskeleton organization|G-protein coupled receptor signaling pathway|macrophage chemotaxis|chemokine activity|lymphocyte chemotaxis|regulation of cell shape|chemokine-mediated signaling pathway|cytokine-mediated signaling pathway|positive regulation of ERK1 and ERK2 cascade|negative regulation of leukocyte proliferation|cellular response to inter…	mmu04668,mmu04060,mmu04621,mmu04657,mmu04062,mmu05323,mmu05418,mmu04933,mmu05164,mmu05168,mmu05144,mmu05142	TNF signaling pathway|Cytokine-cytokine receptor interaction|NOD-like receptor signaling pathway|IL-17 signaling pathway|Chemokine signaling pathway|Rheumatoid arthritis|Fluid shear stress and atherosclerosis|AGE-RAGE signaling pathway in diabetic complications|Influenza A|Herpes simplex infection|Malaria|Chagas disease (American trypanosomiasis)
Ccl17	173.056084747082	112.073696456374	234.038473037791	2.08825514315835	1.06229799125717	8.80824074177549e-05	0.00406691600309654	Up	1.26888554573161	1.99555351580634	4.38412906276006	2.27963816330843	1.97519958181093	4.24159502044339	5.1737622145287	5.19679793302852	3.89506142843927	5.88250353596651	GeneID:20295,Genbank:XM_017312623.1,MGI:MGI:1329039	chemokine (C-C motif) ligand 17		GO:0070098,GO:0006935,GO:0070374,GO:0006954,GO:0071346,GO:0006968,GO:0007165,GO:0007186,GO:0008009,GO:0071347,GO:0030593,GO:0071356,GO:0031729,GO:0043547,GO:0045662,GO:0002548,GO:0048020,GO:0005125,GO:0048247,GO:0005615	chemokine-mediated signaling pathway|chemotaxis|positive regulation of ERK1 and ERK2 cascade|inflammatory response|cellular response to interferon-gamma|cellular defense response|signal transduction|G-protein coupled receptor signaling pathway|chemokine activity|cellular response to interleukin-1|neutrophil chemotaxis|cellular response to tumor necrosis factor|CCR4 chemokine receptor binding|posi…	mmu04060,mmu04625,mmu04657,mmu04062	Cytokine-cytokine receptor interaction|C-type lectin receptor signaling pathway|IL-17 signaling pathway|Chemokine signaling pathway
Ccl2	1287.6768983789	1742.51096826009	832.842828497717	0.477955573117177	-1.06505157170705	0.0168480014019496	0.204443912398213	Down	127.839274152649	187.137989205891	41.3071859584238	132.582893423429	106.525330218325	75.9560207644754	68.2377751243627	48.8517608731899	81.2923966285604	7.01654934461345	GeneID:20296,Genbank:NM_011333.3,MGI:MGI:98259	chemokine (C-C motif) ligand 2		GO:0005515,GO:0005576,GO:0005615,GO:0005737,GO:0005791,GO:0009611,GO:0006874,GO:0010574,GO:0006935,GO:0010759,GO:0006954,GO:0016525,GO:0019221,GO:0022409,GO:0043547,GO:0030139,GO:0043679,GO:0030425,GO:0044299,GO:0030593,GO:0045202,GO:0045785,GO:0048010,GO:0048020,GO:0001525,GO:0071222,GO:0048245,GO:0001664,GO:0071346,GO:0001912,GO:0048246,GO:0001938,GO:0071347,GO:0002523,GO:0002548,GO:0071356,GO:…	protein binding|extracellular region|extracellular space|cytoplasm|rough endoplasmic reticulum|response to wounding|cellular calcium ion homeostasis|regulation of vascular endothelial growth factor production|chemotaxis|positive regulation of macrophage chemotaxis|inflammatory response|negative regulation of angiogenesis|cytokine-mediated signaling pathway|positive regulation of cell-cell adhesio…	mmu04668,mmu04060,mmu04621,mmu04657,mmu04062,mmu05323,mmu05418,mmu04933,mmu05164,mmu05168,mmu05144,mmu05142	TNF signaling pathway|Cytokine-cytokine receptor interaction|NOD-like receptor signaling pathway|IL-17 signaling pathway|Chemokine signaling pathway|Rheumatoid arthritis|Fluid shear stress and atherosclerosis|AGE-RAGE signaling pathway in diabetic complications|Influenza A|Herpes simplex infection|Malaria|Chagas disease (American trypanosomiasis)
Ccl24	45.830416411153	18.1237353359655	73.5370974863404	4.05750228212671	2.02059190621181	0.0104565832201743	0.149482539169403	Up	0.837612759443138	0.990450036102413	0.607991086239766	0.852488551713021	0.350618506955584	5.15990498984384	2.32721340183882	1.20509157064625	5.14239154547928	0.786857111100691	GeneID:56221,Genbank:NM_019577.4,MGI:MGI:1928953	chemokine (C-C motif) ligand 24		GO:0048247,GO:0030838,GO:0005576,GO:0050729,GO:0031728,GO:0005615,GO:0070098,GO:0043547,GO:0006935,GO:0070374,GO:0006954,GO:0006955,GO:0007010,GO:0007186,GO:0071346,GO:0045766,GO:0008009,GO:0071347,GO:0048018,GO:0071356,GO:0048020,GO:0008360,GO:0001938,GO:2000418,GO:0048245,GO:0030335,GO:0002548,GO:0030593,GO:0005125	lymphocyte chemotaxis|positive regulation of actin filament polymerization|extracellular region|positive regulation of inflammatory response|CCR3 chemokine receptor binding|extracellular space|chemokine-mediated signaling pathway|positive regulation of GTPase activity|chemotaxis|positive regulation of ERK1 and ERK2 cascade|inflammatory response|immune response|cytoskeleton organization|G-protein …	mmu04060,mmu04062	Cytokine-cytokine receptor interaction|Chemokine signaling pathway
Ccl5	1344.46959642729	1920.55617052116	768.383022333423	0.40008359772415	-1.32162661133529	7.15303279802033e-12	2.7826819506171e-09	Down	208.050878605676	230.609386232898	161.25279777672	183.127583230356	208.532416566034	123.928244405197	77.8522874295593	70.1875986582574	83.9347665799662	35.2319708659495	GeneID:20304,Genbank:NM_013653.3,MGI:MGI:98262	chemokine (C-C motif) ligand 5		GO:0005615,GO:0005737,GO:0006816,GO:0006874,GO:0006887,GO:0006935,GO:0006954,GO:0010759,GO:0010820,GO:0006955,GO:0014068,GO:0014911,GO:0016004,GO:0030298,GO:0034112,GO:0030335,GO:0034341,GO:0030593,GO:0034612,GO:0031269,GO:0035688,GO:0042056,GO:0042102,GO:0042119,GO:0000165,GO:0045766,GO:0042327,GO:0002230,GO:0045785,GO:0042379,GO:0002548,GO:0046817,GO:0042531,GO:0004435,GO:0048020,GO:0004672,GO:…	extracellular space|cytoplasm|calcium ion transport|cellular calcium ion homeostasis|exocytosis|chemotaxis|inflammatory response|positive regulation of macrophage chemotaxis|positive regulation of T cell chemotaxis|immune response|positive regulation of phosphatidylinositol 3-kinase signaling|positive regulation of smooth muscle cell migration|phospholipase activator activity|receptor signaling p…	mmu04668,mmu04060,mmu04620,mmu04621,mmu04623,mmu04062,mmu05323,mmu05020,mmu05164,mmu05168,mmu05142	TNF signaling pathway|Cytokine-cytokine receptor interaction|Toll-like receptor signaling pathway|NOD-like receptor signaling pathway|Cytosolic DNA-sensing pathway|Chemokine signaling pathway|Rheumatoid arthritis|Prion diseases|Influenza A|Herpes simplex infection|Chagas disease (American trypanosomiasis)
Ccl7	1124.86526574477	1504.50895112377	745.221580365766	0.495325454733341	-1.01355133203348	0.0175396982388537	0.210430342912862	Down	112.617262077373	164.200788569473	40.1102573865199	116.243243667511	84.1192781761743	67.8847425367374	68.1752672916234	45.861281757113	60.8947387639406	10.018970061138	GeneID:20306,Genbank:NM_013654.3,MGI:MGI:99512	chemokine (C-C motif) ligand 7		GO:0048247,GO:0005615,GO:0070098,GO:0070374,GO:0006935,GO:0006954,GO:0006955,GO:0007186,GO:0008009,GO:0071346,GO:0008201,GO:0071347,GO:0030593,GO:0071356,GO:0031727,GO:0071361,GO:0043547,GO:0002548,GO:0048020,GO:0005125,GO:0048245,GO:0005576	lymphocyte chemotaxis|extracellular space|chemokine-mediated signaling pathway|positive regulation of ERK1 and ERK2 cascade|chemotaxis|inflammatory response|immune response|G-protein coupled receptor signaling pathway|chemokine activity|cellular response to interferon-gamma|heparin binding|cellular response to interleukin-1|neutrophil chemotaxis|cellular response to tumor necrosis factor|CCR2 che…	mmu04060,mmu04657,mmu04062	Cytokine-cytokine receptor interaction|IL-17 signaling pathway|Chemokine signaling pathway
Ccl8	260.945181019033	349.813902789998	172.076459248069	0.49190857731967	-1.02353788359789	1.20196541850492e-05	0.000771113533752417	Down	36.4385357262213	44.7906703684551	40.1781767662138	24.5267622174675	42.1523552426536	14.6809821229112	19.7980527218128	18.1872922946044	27.9471800854929	10.8563953683929	GeneID:20307,Genbank:NM_021443.3,MGI:MGI:101878	chemokine (C-C motif) ligand 8		GO:0048247,GO:0005615,GO:0070098,GO:0070374,GO:0006935,GO:0006954,GO:0006955,GO:0007186,GO:0008009,GO:0071346,GO:0008201,GO:0071347,GO:0030593,GO:0071356,GO:0043547,GO:1901741,GO:0045663,GO:0002548,GO:0048020,GO:0005125,GO:0048245,GO:0005576	lymphocyte chemotaxis|extracellular space|chemokine-mediated signaling pathway|positive regulation of ERK1 and ERK2 cascade|chemotaxis|inflammatory response|immune response|G-protein coupled receptor signaling pathway|chemokine activity|cellular response to interferon-gamma|heparin binding|cellular response to interleukin-1|neutrophil chemotaxis|cellular response to tumor necrosis factor|positive…	mmu04060,mmu04062	Cytokine-cytokine receptor interaction|Chemokine signaling pathway
Ccr1l1	3.75368725881839	6.51049269274204	0.996881824894751	0.153119260237568	-2.70727233000154	0.0216163743849516	0.2420864592711	Down	0.224401539662946	0.55722990387296	0.114019150282499	0.17377260680392	0.164382443843217	0	0	0.11299796987772	0.0344419472884595	0.0368906638731797	GeneID:12770,Genbank:NM_007718.3,MGI:MGI:104617	chemokine (C-C motif) receptor 1-like 1		GO:0005886,GO:0006935,GO:0006954,GO:0006955,GO:0007165,GO:0007186,GO:0016020,GO:0016021,GO:0016493,GO:0090026,GO:0004871,GO:0004930,GO:0004950	plasma membrane|chemotaxis|inflammatory response|immune response|signal transduction|G-protein coupled receptor signaling pathway|membrane|integral component of membrane|C-C chemokine receptor activity|positive regulation of monocyte chemotaxis|signal transducer activity|G-protein coupled receptor activity|chemokine receptor activity	mmu04060,mmu04062,mmu05167	Cytokine-cytokine receptor interaction|Chemokine signaling pathway|Kaposi's sarcoma-associated herpesvirus infection
Ccr5	1260.83899018216	1834.13213463937	687.545845724946	0.374861675852014	-1.4155697562831	8.77642512501509e-06	0.000598761779797671	Down	36.8010344539976	48.2127653397451	21.3916448185511	33.8508562940962	32.1733970787263	13.4558151204072	17.1731582380502	8.40108624989719	20.9149490024199	4.04965182367236	GeneID:12774,Genbank:NM_009917.5,MGI:MGI:107182	chemokine (C-C motif) receptor 5		GO:0006952,GO:0006954,GO:0006955,GO:0007165,GO:0007186,GO:0007204,GO:0007267,GO:0019957,GO:0009897,GO:0022409,GO:0030336,GO:0009986,GO:0030517,GO:0031622,GO:0032755,GO:0032760,GO:0045666,GO:0050718,GO:0050729,GO:0003779,GO:0004871,GO:0004930,GO:0004950,GO:0005737,GO:0005768,GO:0005886,GO:0006816,GO:0006935,GO:0010628,GO:0014808,GO:0016020,GO:0016021,GO:0016493,GO:0060139,GO:0019722,GO:0070723,GO:…	defense response|inflammatory response|immune response|signal transduction|G-protein coupled receptor signaling pathway|positive regulation of cytosolic calcium ion concentration|cell-cell signaling|C-C chemokine binding|external side of plasma membrane|positive regulation of cell-cell adhesion|negative regulation of cell migration|cell surface|negative regulation of axon extension|positive regul…	mmu04060,mmu04144,mmu04062,mmu05203,mmu05167,mmu05145	Cytokine-cytokine receptor interaction|Endocytosis|Chemokine signaling pathway|Viral carcinogenesis|Kaposi's sarcoma-associated herpesvirus infection|Toxoplasmosis
Ccr9	36.5954331291913	54.0633070039177	19.1275592544649	0.353799282997595	-1.49899697059235	2.35404273048417e-05	0.00137952940013374	Down	0.596769121872316	0.728594170000255	0.644343194447089	0.427467951709824	0.983599868897941	0.299229462917618	0.330884038862729	0.187815387091839	0.251884186453853	0.110369609128775	GeneID:12769,Genbank:NM_001166625.1,MGI:MGI:1341902	chemokine (C-C motif) receptor 9		GO:0004950,GO:0005515,GO:0005886,GO:0006935,GO:0006955,GO:0007165,GO:0007186,GO:0009986,GO:0016020,GO:0016021,GO:0016493,GO:0002305,GO:0004871,GO:0004930	chemokine receptor activity|protein binding|plasma membrane|chemotaxis|immune response|signal transduction|G-protein coupled receptor signaling pathway|cell surface|membrane|integral component of membrane|C-C chemokine receptor activity|CD8-positive, gamma-delta intraepithelial T cell differentiation|signal transducer activity|G-protein coupled receptor activity	mmu04060,mmu04672,mmu04062	Cytokine-cytokine receptor interaction|Intestinal immune network for IgA production|Chemokine signaling pathway
Cd160	33.7473383209491	50.938029477068	16.5566471648303	0.325035093324212	-1.62133260372608	1.13241238214437e-05	0.000731672220963469	Down	0.376012657155525	0.491904664890205	0.316868806405959	0.519858527442294	0.644940189482291	0.294304288687533	0.112651561873216	0.0738896141625668	0.219586214153497	0.054276489003872	GeneID:54215,Genbank:NM_001163497.1,MGI:MGI:1860383	CD160 antigen		GO:0031225,GO:0032393,GO:0046658,GO:0050829,GO:0005102,GO:0005886,GO:0016020	anchored component of membrane|MHC class I receptor activity|anchored component of plasma membrane|defense response to Gram-negative bacterium|signaling receptor binding|plasma membrane|membrane
Cd180	532.781499997867	776.097248158997	289.465751836737	0.372976134786443	-1.42284477359385	3.26935823539061e-09	6.87091333056113e-07	Down	22.6774831956888	21.6854904980999	12.4290350894075	18.4772726591456	16.3541450256917	6.05032711542498	9.08336761860854	5.10676981665774	8.86369288343589	4.6311581474499	GeneID:17079,Genbank:NM_008533.2,MGI:MGI:1194924	CD180 antigen		GO:0005515,GO:0005886,GO:0005887,GO:0006954,GO:0016020,GO:0016021,GO:0031666,GO:0038023,GO:0045087,GO:0071222,GO:0002224,GO:0002322,GO:0002376	protein binding|plasma membrane|integral component of plasma membrane|inflammatory response|membrane|integral component of membrane|positive regulation of lipopolysaccharide-mediated signaling pathway|signaling receptor activity|innate immune response|cellular response to lipopolysaccharide|toll-like receptor signaling pathway|B cell proliferation involved in immune response|immune system process
Cd300e	192.218983348778	269.402308697312	115.035658000244	0.427003237487071	-1.22768108666025	1.18839430274157e-10	3.44898435417887e-08	Down	8.30285696752902	7.82598442772691	6.33439723791659	6.04728671677641	5.26023820298296	1.92531614701925	2.98611513428446	2.76217259701093	3.65084641257671	2.87747178210802	GeneID:217306,Genbank:XM_006533073.1,MGI:MGI:2387602	CD300E molecule		GO:0008150,GO:0016020,GO:0016021,GO:0002376,GO:0003674,GO:0005886	biological_process|membrane|integral component of membrane|immune system process|molecular_function|plasma membrane
Cd300ld4	15.7896189602809	23.7483607444242	7.83087717613752	0.329743903607162	-1.60058210809293	0.00206308894040571	0.0453613980264195	Down	1.08016839351173	1.2948816774856	0.529911648880007	0.692245582356679	0.859475738102498	0.11205796394391	0.762536834235023	0.225070990479497	0.240106890373845	0.110219036674302	GeneID:100043123,Genbank:XM_017314198.1,MGI:MGI:3702658	CD300 molecule like family member D4		GO:0003674,GO:0005575,GO:0008150	molecular_function|cellular_component|biological_process
Cd59b	40.248451498738	23.7692722145882	56.7276307828878	2.38659519192479	1.25495388098637	0.000170340628251431	0.0066978667676326	Up	0.374272409226198	0.586980995421733	0.520462595565614	0.421016171462888	0.454542363657382	0.987716300756207	1.35097209473724	0.991925421004515	0.979582656645797	1.20466915360758	GeneID:333883,Genbank:XM_006499802.3,MGI:MGI:1888996	CD59b antigen		GO:0031362,GO:0001971,GO:0042102,GO:0042383,GO:0005576,GO:0005615,GO:0005886,GO:0007166,GO:0043066,GO:0009986,GO:0043218,GO:0045916,GO:0045918,GO:0016020,GO:0001775,GO:0030449,GO:0001848,GO:0031225	anchored component of external side of plasma membrane|negative regulation of activation of membrane attack complex|positive regulation of T cell proliferation|sarcolemma|extracellular region|extracellular space|plasma membrane|cell surface receptor signaling pathway|negative regulation of apoptotic process|cell surface|compact myelin|negative regulation of complement activation|negative regulati…	mmu04640,mmu04610	Hematopoietic cell lineage|Complement and coagulation cascades
Cd72	1589.97678265956	2398.92248970289	781.031075616227	0.325575786199311	-1.61893468775608	9.6173856969068e-11	2.93073800137073e-08	Down	76.8483777390717	91.4187888033998	49.1441969238508	65.0519043251723	80.0214459586205	26.3108074535292	29.0685413150952	19.1974377631728	33.1180435202302	9.00140310801103	GeneID:12517,Genbank:NM_001110322.1,MGI:MGI:88345	CD72 antigen		GO:0030246,GO:0005887,GO:0016020,GO:0016021	carbohydrate binding|integral component of plasma membrane|membrane|integral component of membrane	mmu04662	B cell receptor signaling pathway
Cd86	407.177647718841	550.726318846471	263.628976591211	0.47869325937318	-1.06282660371866	6.76749087021675e-08	9.74305535992466e-06	Down	11.9820906920381	12.9938925146235	7.88222846687916	9.30561519997188	11.3002765150102	4.66322155585008	7.12993495821315	4.56650217491704	5.33059113510434	3.52090753079358	GeneID:12524,Genbank:NM_019388.3,MGI:MGI:101773	CD86 antigen		GO:0070062,GO:0034138,GO:0002668,GO:0071222,GO:0042102,GO:0005102,GO:0005886,GO:0006955,GO:0007165,GO:0007166,GO:0009897,GO:0042104,GO:0009986,GO:0042113,GO:0042130,GO:0016020,GO:0002224,GO:0043231,GO:0016021,GO:0002250,GO:0051607,GO:0031295,GO:0002376	extracellular exosome|toll-like receptor 3 signaling pathway|negative regulation of T cell anergy|cellular response to lipopolysaccharide|positive regulation of T cell proliferation|signaling receptor binding|plasma membrane|immune response|signal transduction|cell surface receptor signaling pathway|external side of plasma membrane|positive regulation of activated T cell proliferation|cell surfac…	mmu04514,mmu04620,mmu04672,mmu05202,mmu05322,mmu05323,mmu05320,mmu05330,mmu05332,mmu05416,mmu04940,mmu05167	Cell adhesion molecules (CAMs)|Toll-like receptor signaling pathway|Intestinal immune network for IgA production|Transcriptional misregulation in cancers|Systemic lupus erythematosus|Rheumatoid arthritis|Autoimmune thyroid disease|Allograft rejection|Graft-versus-host disease|Viral myocarditis|Type I diabetes mellitus|Kaposi's sarcoma-associated herpesvirus infection
Cd8a	226.058763255075	420.852030790244	31.2654957199058	0.0742909465381403	-3.75066978224582	9.95485548772575e-24	1.65467797943252e-20	Down	7.67601432798066	8.45612698426851	5.99213741016054	4.87962362850163	9.92964493847832	0.769774963390627	0.714299679864884	0.14055551524726	0.867540934256278	0.223701214157492	GeneID:12525,Genbank:NM_001081110.2,MGI:MGI:88346	CD8 antigen, alpha chain		GO:0042803,GO:0002456,GO:0044853,GO:0005515,GO:0045065,GO:0005886,GO:0007166,GO:0009897,GO:0050850,GO:0009986,GO:0051607,GO:0016020,GO:0016021,GO:0002250,GO:0019901,GO:0002376,GO:0042110	protein homodimerization activity|T cell mediated immunity|plasma membrane raft|protein binding|cytotoxic T cell differentiation|plasma membrane|cell surface receptor signaling pathway|external side of plasma membrane|positive regulation of calcium-mediated signaling|cell surface|defense response to virus|membrane|integral component of membrane|adaptive immune response|protein kinase binding|immu…	mmu04514,mmu04640,mmu04612,mmu04660,mmu05340	Cell adhesion molecules (CAMs)|Hematopoietic cell lineage|Antigen processing and presentation|T cell receptor signaling pathway|Primary immunodeficiency
Cd8b1	133.080946775768	242.844930745066	23.3169628064705	0.0960158514939243	-3.38058358619268	2.85997661010377e-17	2.75220064942828e-14	Down	9.48635322332201	9.72896127835445	7.24966395746301	6.84438264595213	13.7710927972469	1.43084935975649	0.868408826897879	0.349527618689557	1.52702362342478	0.304295871496284	GeneID:12526,Genbank:NM_009858.2,MGI:MGI:88347	CD8 antigen, beta chain 1		GO:0009897,GO:0009986,GO:0016020,GO:0016021,GO:0002250,GO:0002376,GO:0005515	external side of plasma membrane|cell surface|membrane|integral component of membrane|adaptive immune response|immune system process|protein binding	mmu04514,mmu04640,mmu04612,mmu04660,mmu05340	Cell adhesion molecules (CAMs)|Hematopoietic cell lineage|Antigen processing and presentation|T cell receptor signaling pathway|Primary immunodeficiency
Cdh20	1.53866220809989	0	3.07732441619978	Inf	Inf	0.0306970291286698	0.30143097775972	Up	0	0	0	0	0	0.0294244985029146	0.135154634482763	0.0443248350406961	0	0.0144708138782489	GeneID:23836,Genbank:NM_011800.4,MGI:MGI:1346069	cadherin 20		GO:0016342,GO:0005886,GO:0034332,GO:0042803,GO:0005913,GO:0007043,GO:0007155,GO:0007156,GO:0044331,GO:0007275,GO:0045296,GO:0008092,GO:0046872,GO:0009986,GO:0016020,GO:0000902,GO:0016021,GO:0005509,GO:0016339	catenin complex|plasma membrane|adherens junction organization|protein homodimerization activity|cell-cell adherens junction|cell-cell junction assembly|cell adhesion|homophilic cell adhesion via plasma membrane adhesion molecules|cell-cell adhesion mediated by cadherin|multicellular organism development|cadherin binding|cytoskeletal protein binding|metal ion binding|cell surface|membrane|cell mo…
Cftr	414.606504504289	238.022622028036	591.190386980543	2.48375714015497	1.31252411485345	2.81965792208011e-18	3.03262502631251e-15	Up	2.12755068001644	1.79255239341708	1.74140224370208	2.17705778287579	2.05577740943405	5.9856326600575	4.1352710089934	4.95231248214846	4.92484339062818	4.19712398377637	GeneID:12638,Genbank:XM_006504977.1,MGI:MGI:88388	cystic fibrosis transmembrane conductance regulator		GO:0005737,GO:0005768,GO:0005769,GO:0005783,GO:0005789,GO:0005829,GO:0006904,GO:0009986,GO:0015106,GO:0005886,GO:0015108,GO:0015701,GO:0030301,GO:0015705,GO:0030321,GO:0016020,GO:0030324,GO:0030425,GO:0030659,GO:0031205,GO:0032991,GO:0000166,GO:0055037,GO:0033005,GO:0003254,GO:0055085,GO:0034707,GO:0005254,GO:0035377,GO:0060081,GO:0071320,GO:0005260,GO:0097755,GO:1902161,GO:0005515,GO:0005524,GO:…	cytoplasm|endosome|early endosome|endoplasmic reticulum|endoplasmic reticulum membrane|cytosol|vesicle docking involved in exocytosis|cell surface|bicarbonate transmembrane transporter activity|plasma membrane|chloride transmembrane transporter activity|bicarbonate transport|cholesterol transport|iodide transport|transepithelial chloride transport|membrane|lung development|dendrite|cytoplasmic ve…	mmu02010,mmu04024,mmu04152,mmu04530,mmu04971,mmu04972,mmu04976	ABC transporters|cAMP signaling pathway|AMPK signaling pathway|Tight junction|Gastric acid secretion|Pancreatic secretion|Bile secretion
Chia1	1645.4619746212	869.640394589005	2421.28355465339	2.78423538018573	1.47728118226139	4.0715794956924e-31	1.08236115366521e-27	Up	34.8165508097847	26.0878049011105	31.1263812269671	43.659057901832	20.4454704072364	86.8392922330907	89.6647375335503	91.3896381281019	82.2489951708471	78.1081239586934	GeneID:81600,Genbank:NM_023186.3,MGI:MGI:1932052	chitinase, acidic 1		GO:0006915,GO:0004553,GO:0006954,GO:0004568,GO:0008061,GO:0005576,GO:0008152,GO:0005615,GO:0016787,GO:0005737,GO:0016798,GO:0005975,GO:0019900,GO:0006030,GO:0000272,GO:0090197,GO:0006032,GO:0002376,GO:0002532	apoptotic process|hydrolase activity, hydrolyzing O-glycosyl compounds|inflammatory response|chitinase activity|chitin binding|extracellular region|metabolic process|extracellular space|hydrolase activity|cytoplasm|hydrolase activity, acting on glycosyl bonds|carbohydrate metabolic process|kinase binding|chitin metabolic process|polysaccharide catabolic process|positive regulation of chemokine se…	mmu00520	Amino sugar and nucleotide sugar metabolism
Ckmt2	234.394035595777	108.789799216608	359.998271974947	3.30911790045835	1.72644669430273	0.0195974567693932	0.224934023585428	Up	0.967400338310733	4.62651949934768	4.47846872435063	2.13088088973206	7.44089428380863	3.09007433556265	17.0909322023839	24.1042563565929	4.8173526797953	14.4193114540523	GeneID:76722,Genbank:NM_198415.2,MGI:MGI:1923972	creatine kinase, mitochondrial 2		GO:0005524,GO:0005739,GO:0005743,GO:0006603,GO:0016020,GO:0016301,GO:0016310,GO:0016740,GO:0016772,GO:1901612,GO:0000166,GO:0003824,GO:0004111	ATP binding|mitochondrion|mitochondrial inner membrane|phosphocreatine metabolic process|membrane|kinase activity|phosphorylation|transferase activity|transferase activity, transferring phosphorus-containing groups|cardiolipin binding|nucleotide binding|catalytic activity|creatine kinase activity	mmu00330	Arginine and proline metabolism
Clca3a1	144.588141537131	199.162083324538	90.0141997497237	0.451964541880415	-1.1457185020254	0.000138607793007385	0.00572561664895662	Down	2.4578113121373	1.31218654782987	2.79944242822884	1.51311226344568	2.13801997009136	0.698351732285604	1.02730815736006	1.16544167732097	0.773328943993694	0.88891832228547	GeneID:12722,Genbank:NM_009899.4,MGI:MGI:1316732	chloride channel accessory 3A1		GO:0005887,GO:0006508,GO:0006811,GO:0006821,GO:0008233,GO:0008237,GO:0016020,GO:0016787,GO:0046872,GO:0005229,GO:0005886	integral component of plasma membrane|proteolysis|ion transport|chloride transport|peptidase activity|metallopeptidase activity|membrane|hydrolase activity|metal ion binding|intracellular calcium activated chloride channel activity|plasma membrane	mmu04924,mmu04972	Renin secretion|Pancreatic secretion
Clcn1	17.1043621031902	7.49035637577618	26.7183678306043	3.56703559753331	1.8347256133737	0.0437611397011533	0.370115900955946	Up	0.0244014633678101	0.036355967362508	0.074390776186995	0.0340129155536217	0.060328044690534	0.0367058373682879	0.193577527475393	0.374766290444633	0.0674140226224792	0.132379412759081	GeneID:12723,Genbank:XM_006505477.3,MGI:MGI:88417	chloride channel, voltage-sensitive 1		GO:0042383,GO:0005254,GO:0042803,GO:0005886,GO:0055085,GO:0005887,GO:0006811,GO:0006821,GO:1902476,GO:0006936,GO:0016020,GO:0016021,GO:0019227,GO:0005244,GO:0034707,GO:0005247,GO:0034765	sarcolemma|chloride channel activity|protein homodimerization activity|plasma membrane|transmembrane transport|integral component of plasma membrane|ion transport|chloride transport|chloride transmembrane transport|muscle contraction|membrane|integral component of membrane|neuronal action potential propagation|voltage-gated ion channel activity|chloride channel complex|voltage-gated chloride chan…
Cldn22	56.6671572007241	37.2473070035485	76.0870073978997	2.04275190661841	1.03051399857657	0.036124493500423	0.332745712424048	Up	1.04374559192658	3.4375591253008	1.22813383872363	2.09296342923192	2.53519402828624	2.14849162660266	6.46660386738845	3.09816030087269	2.83297143893808	6.01458851839789	GeneID:75677,Genbank:NM_029383.1,MGI:MGI:1922927	claudin 22		GO:0005886,GO:0005923,GO:0008150,GO:0016020,GO:0016021,GO:0030054,GO:0003674,GO:0005198,GO:0005575	plasma membrane|bicellular tight junction|biological_process|membrane|integral component of membrane|cell junction|molecular_function|structural molecule activity|cellular_component	mmu04514,mmu04530,mmu04670,mmu05160	Cell adhesion molecules (CAMs)|Tight junction|Leukocyte transendothelial migration|Hepatitis C
Clec4a2	413.750379876393	559.021804054109	268.478955698676	0.480265624259425	-1.05809554570259	4.95195850369193e-06	0.000366565219763171	Down	10.0939476781674	15.482526240137	8.52164456288394	11.2197923704782	9.3636050086093	4.82766795060547	5.92122185742243	3.94897040838217	7.22191190495022	3.94427161980004	GeneID:26888,Genbank:NM_001170332.1,MGI:MGI:1349412	C-type lectin domain family 4, member a2		GO:0016021,GO:0030246,GO:0045087,GO:0002250,GO:0002376,GO:0016020	integral component of membrane|carbohydrate binding|innate immune response|adaptive immune response|immune system process|membrane
Cmtm5	8.75542721511347	2.17822382160341	15.3326306086235	7.03905193605728	2.81538113067305	0.0252388009714304	0.267206854060008	Up	0	0.056579432481711	0.0231543166301479	0.0211732114278091	0.0250363413322655	0.0456991376707066	0.326524222529514	0.367151064238617	0.010491392247267	0.112372979876575	GeneID:67272,Genbank:XM_017316162.1,MGI:MGI:2447164	CKLF-like MARVEL transmembrane domain containing 5		GO:0006935,GO:0016020,GO:0016021,GO:0045662,GO:0003674,GO:0005125,GO:0005615	chemotaxis|membrane|integral component of membrane|negative regulation of myoblast differentiation|molecular_function|cytokine activity|extracellular space
Cngb3	48.3567867635957	76.4601710296077	20.2534024975837	0.26488827091089	-1.91654413141133	1.52364554740336e-09	3.58841322381611e-07	Down	1.14822283145293	0.96769577189153	0.766101484126956	0.872996961794034	0.700929813116523	0.116310517659142	0.308675169644245	0.303696044786055	0.363147464613239	0.0800812626983637	GeneID:30952,Genbank:NM_013927.2,MGI:MGI:1353562	cyclic nucleotide gated channel beta 3		GO:0016021,GO:0005222,GO:0030553,GO:0005223,GO:0005249,GO:0005515,GO:0005886,GO:0005887,GO:0042391,GO:0006811,GO:0050896,GO:0006812,GO:0071805,GO:0007601,GO:0000166,GO:0098655,GO:0009187,GO:0001750,GO:1902495,GO:0016020,GO:0005221	integral component of membrane|intracellular cAMP activated cation channel activity|cGMP binding|intracellular cGMP activated cation channel activity|voltage-gated potassium channel activity|protein binding|plasma membrane|integral component of plasma membrane|regulation of membrane potential|ion transport|response to stimulus|cation transport|potassium ion transmembrane transport|visual percepti…	mmu04024	cAMP signaling pathway
Cntn1	16.16214807854	10.6702213546128	21.6540748024672	2.02939321339439	1.0210484274662	0.0462525721801464	0.381109522190985	Up	0.0345035766888625	0.0881266285959042	0.0400717239964971	0.0595451178396533	0.0433288261439064	0.0642595136559861	0.0756823658820552	0.104246186328787	0.13163676188783	0.150719574553179	GeneID:12805,Genbank:NM_001159648.1,MGI:MGI:105980	contactin 1		GO:0050731,GO:0007155,GO:0007219,GO:0007399,GO:0010628,GO:0010765,GO:0010976,GO:0016020,GO:0021549,GO:0030246,GO:0031175,GO:0031225,GO:0005515,GO:0043209,GO:0045121,GO:0005886	positive regulation of peptidyl-tyrosine phosphorylation|cell adhesion|Notch signaling pathway|nervous system development|positive regulation of gene expression|positive regulation of sodium ion transport|positive regulation of neuron projection development|membrane|cerebellum development|carbohydrate binding|neuron projection development|anchored component of membrane|protein binding|myelin shea…	mmu04514	Cell adhesion molecules (CAMs)
Cntnap2	56.987907299409	1.27248404618358	112.703330552634	88.5695430843735	6.46873877114818	3.73906522105684e-11	1.1993871666983e-08	Up	0	0.00746758143700511	0.00763999997303447	0	0.0330439719139608	0.437287831393033	0.923485335802184	0.984304680471395	0.360021015852932	1.44606526293464	GeneID:66797,Genbank:NM_001004357.2,MGI:MGI:1914047	contactin associated protein-like 2		GO:0044224,GO:0030425,GO:0005794,GO:0030534,GO:0005886,GO:0044325,GO:0030673,GO:0007155,GO:0045163,GO:0007612,GO:0008038,GO:0008076,GO:0031175,GO:0009986,GO:0048812,GO:0033270,GO:0016020,GO:0071205,GO:0035176,GO:0016021,GO:0071625,GO:0042297,GO:0019899,GO:0002020,GO:0097060,GO:0042995,GO:0021761,GO:0005515,GO:0043025,GO:0030054,GO:0005769	juxtaparanode region of axon|dendrite|Golgi apparatus|adult behavior|plasma membrane|ion channel binding|axolemma|cell adhesion|clustering of voltage-gated potassium channels|learning|neuron recognition|voltage-gated potassium channel complex|neuron projection development|cell surface|neuron projection morphogenesis|paranode region of axon|membrane|protein localization to juxtaparanode region of …	mmu04514	Cell adhesion molecules (CAMs)
Coch	29.8044784125342	45.6807772798361	13.9281795452322	0.304902420112281	-1.71358049334216	8.52796764304603e-06	0.000583990113803197	Down	0.989983329974107	1.09900871193999	0.453698668857247	1.17248634096637	0.746528873123748	0.311462448426159	0.397397440095465	0.195493584573375	0.303892332634044	0.134028647274759	GeneID:12810,Genbank:XM_017314944.1,MGI:MGI:1278313	cochlin		GO:0005578,GO:0007605,GO:0008360,GO:0031012,GO:0042742,GO:0045089,GO:0005515,GO:0005518,GO:0005576	proteinaceous extracellular matrix|sensory perception of sound|regulation of cell shape|extracellular matrix|defense response to bacterium|positive regulation of innate immune response|protein binding|collagen binding|extracellular region
Colec11	34.9082088499227	47.2337118547513	22.582705845094	0.478105678303205	-1.06459855468758	0.0273347210751726	0.282849821053312	Down	1.45656830645572	1.00937426756144	2.06535929792119	0.84989034245788	2.64266193064329	1.01908793512266	1.24825198398224	0.716401521185048	0.218360236531052	0.568006375516327	GeneID:71693,Genbank:NM_027866.2,MGI:MGI:1918943	collectin sub-family member 11		GO:0005615,GO:0007275,GO:0008150,GO:0030246,GO:0032502,GO:0048029,GO:0005537,GO:0005576,GO:0005581	extracellular space|multicellular organism development|biological_process|carbohydrate binding|developmental process|monosaccharide binding|mannose binding|extracellular region|collagen trimer	mmu04145	Phagosome
Colq	356.270741086473	225.03970595788	487.501776215065	2.1662922733569	1.11522790263059	0.00333145331706898	0.0641857665429813	Up	2.68134013633065	1.72004947650743	5.29348242632934	2.56952353835689	3.48335227228383	7.8707297553006	6.27556113242929	6.54001037936778	3.21516899240095	9.50477104497218	GeneID:382864,Genbank:XM_006519194.1,MGI:MGI:1338761	collagen-like tail subunit (single strand of homotrimer) of asymmetric acetylcholinesterase		GO:0030054,GO:0031594,GO:0042135,GO:0045202,GO:0071340,GO:0090150,GO:0005515,GO:0005581,GO:0008582	cell junction|neuromuscular junction|neurotransmitter catabolic process|synapse|skeletal muscle acetylcholine-gated channel clustering|establishment of protein localization to membrane|protein binding|collagen trimer|regulation of synaptic growth at neuromuscular junction
Coro6	198.321535847636	102.149517228732	294.49355446654	2.8829657002403	1.52755367263317	0.016707508938241	0.203382219325431	Up	1.39169225199519	1.087225967465	2.36767143494222	1.20605753107096	1.95874956710088	2.44627798034713	5.76226288138424	8.77168853226034	1.55521370230364	4.16446154032286	GeneID:216961,Genbank:XM_006532938.2,MGI:MGI:2183448	coronin 6		GO:0015629,GO:0030036,GO:0051015	actin cytoskeleton|actin cytoskeleton organization|actin filament binding
Cox6a2	487.408729997341	251.636715669627	723.180744325055	2.87390789694822	1.52301382701959	0.013642446166062	0.179065675305296	Up	11.3517440473906	20.7401139335295	26.5237264617709	16.4775457571523	29.7721799467484	31.5757463600776	90.6686380818477	103.308836921892	21.5181161420403	48.6296201921566	GeneID:12862,Genbank:NM_009943.2,MGI:MGI:104649	cytochrome c oxidase subunit VIa polypeptide 2		GO:0005743,GO:0005751,GO:0006123,GO:0009060,GO:0016020,GO:0030234,GO:0050790,GO:0004129,GO:0005739	mitochondrial inner membrane|mitochondrial respiratory chain complex IV|mitochondrial electron transport, cytochrome c to oxygen|aerobic respiration|membrane|enzyme regulator activity|regulation of catalytic activity|cytochrome-c oxidase activity|mitochondrion	mmu00190,mmu04260,mmu04714,mmu05010,mmu05012,mmu05016,mmu04932	Oxidative phosphorylation|Cardiac muscle contraction|Thermogenesis|Alzheimer's disease|Parkinson's disease|Huntington's disease|Non-alcoholic fatty liver disease (NAFLD)
Cox7a1	132.191456385483	58.3380025066295	206.044910264336	3.53191575664459	1.82045093219348	0.020369260693792	0.232044587243174	Up	3.72980701170198	10.0768278427154	9.39983013075754	7.34782749425536	13.2785982301222	7.63035130439927	55.5885185289385	50.6350283599597	10.3043530822031	27.5188225427746	GeneID:12865,Genbank:NM_009944.3,MGI:MGI:1316714	cytochrome c oxidase subunit VIIa 1		GO:0005746,GO:0009055,GO:0016020,GO:0016021,GO:0004129,GO:0005739,GO:0005743	mitochondrial respiratory chain|electron transfer activity|membrane|integral component of membrane|cytochrome-c oxidase activity|mitochondrion|mitochondrial inner membrane	mmu00190,mmu04260,mmu04714,mmu05010,mmu05012,mmu05016,mmu04932	Oxidative phosphorylation|Cardiac muscle contraction|Thermogenesis|Alzheimer's disease|Parkinson's disease|Huntington's disease|Non-alcoholic fatty liver disease (NAFLD)
Cox8b	164.333290128349	54.6133740306434	274.053206226054	5.0180603394378	2.32712981847214	0.0177150765397672	0.211978049380303	Up	4.36233296112449	8.9648006573501	11.6175986366814	4.33330478454292	12.0660336534505	12.5206509979496	76.526978305414	78.4739253068154	8.1730835796912	27.8946265011305	GeneID:12869,Genbank:NM_007751.3,MGI:MGI:105958	cytochrome c oxidase subunit VIIIb		GO:0005751,GO:0006123,GO:0016020,GO:0016021,GO:1902600,GO:0004129,GO:0005739,GO:0005743	mitochondrial respiratory chain complex IV|mitochondrial electron transport, cytochrome c to oxygen|membrane|integral component of membrane|proton transmembrane transport|cytochrome-c oxidase activity|mitochondrion|mitochondrial inner membrane	mmu00190,mmu04260,mmu04714,mmu05010,mmu05012,mmu05016,mmu04932	Oxidative phosphorylation|Cardiac muscle contraction|Thermogenesis|Alzheimer's disease|Parkinson's disease|Huntington's disease|Non-alcoholic fatty liver disease (NAFLD)
Cpn2	23.1563984175667	14.9607339258249	31.3520629093086	2.09562332067074	1.06737942191481	0.013431618837578	0.177444883544997	Up	0.163871649543073	0.151142887824349	0.190317066852388	0.206664613622325	0.167201435377506	0.269980023455574	0.407372839931516	0.35364852308997	0.291039991878044	0.484916507760638	GeneID:71756,Genbank:XM_006522585.1,MGI:MGI:1919006	carboxypeptidase N, polypeptide 2		GO:0003674,GO:0005576,GO:0008150	molecular_function|extracellular region|biological_process
Cpne5	35.9931022319189	22.6316024721118	49.3546019917261	2.18078247232136	1.12484587187944	0.0011999104582326	0.0308567690834387	Up	0.243769529693379	0.198106085954835	0.394100282699924	0.154448867248614	0.267855321440957	0.488919568874323	0.737237570355675	0.502162244383536	0.377547482248901	0.590190734529522	GeneID:240058,Genbank:NM_153166.2,MGI:MGI:2385908	copine V		GO:0043005,GO:0043025,GO:1903861,GO:0003674,GO:0030154,GO:0042995	neuron projection|neuronal cell body|positive regulation of dendrite extension|molecular_function|cell differentiation|cell projection
Crabp1	12.5932886363986	4.74421548514446	20.4423617876527	4.3089024627283	2.10732044165303	0.00238796863386581	0.0506515295842255	Up	0.408511531057234	0.541017895032101	0.276754712240146	0.253075317639624	0.149624917712654	2.25317546952556	0.557545635405757	1.23424216474916	0.689697847197831	2.08188459713231	GeneID:12903,Genbank:NM_013496.3,MGI:MGI:88490	cellular retinoic acid binding protein I		GO:0005829,GO:0008289,GO:0016918,GO:0019841,GO:0034653,GO:0001972,GO:0005501,GO:0005737	cytosol|lipid binding|retinal binding|retinol binding|retinoic acid catabolic process|retinoic acid binding|retinoid binding|cytoplasm
Crtam	34.7232563104885	48.2427352415303	21.2037773794467	0.439522702709301	-1.18599040792549	0.000846412765379442	0.0234481984881784	Down	1.66150495328917	1.23075293191676	1.00161227083302	1.25610977667031	1.67095305216597	1.10139281941364	0.490044945404983	0.538862589721153	0.518671924096451	0.305551346984665	GeneID:54698,Genbank:NM_019465.4,MGI:MGI:1859822	cytotoxic and regulatory T cell molecule		GO:0005102,GO:0005515,GO:0005886,GO:0042802,GO:0042803,GO:0005887,GO:0045954,GO:0050715,GO:0050839,GO:0051606,GO:0002250,GO:0002355,GO:0002376,GO:0002860,GO:0005913,GO:0007156,GO:0007157,GO:0008037,GO:0016020,GO:0016021,GO:0038023	signaling receptor binding|protein binding|plasma membrane|identical protein binding|protein homodimerization activity|integral component of plasma membrane|positive regulation of natural killer cell mediated cytotoxicity|positive regulation of cytokine secretion|cell adhesion molecule binding|detection of stimulus|adaptive immune response|detection of tumor cell|immune system process|positive re…
Cryaa	25.8225945783456	48.9750673366936	2.67012181999762	0.0545200234568556	-4.1970700069221	4.88981031204002e-17	4.25739484501618e-14	Down	1.70919788859147	2.50187352776789	3.01671755113168	1.63008438738306	2.22403759483101	0	0.230205724668151	0.18119388909552	0	0.177464149109859	GeneID:12954,Genbank:NM_001278569.1,MGI:MGI:88515	crystallin, alpha A		GO:0043154,GO:0007017,GO:0002088,GO:0046872,GO:0007021,GO:0002089,GO:0048596,GO:0010629,GO:0005212,GO:0051082,GO:0005515,GO:0005634,GO:0005654,GO:0005737,GO:0030307,GO:0051260,GO:0042542,GO:0005829,GO:0060561,GO:0006457,GO:0070141,GO:0042802,GO:0006915,GO:0001666,GO:0070309,GO:0043010,GO:0007005,GO:0001934,GO:0043066,GO:0007015	negative regulation of cysteine-type endopeptidase activity involved in apoptotic process|microtubule-based process|lens development in camera-type eye|metal ion binding|tubulin complex assembly|lens morphogenesis in camera-type eye|embryonic camera-type eye morphogenesis|negative regulation of gene expression|structural constituent of eye lens|unfolded protein binding|protein binding|nucleus|nuc…	mmu04141	Protein processing in endoplasmic reticulum
Ctnna3	8.36457846546632	4.11551161521798	12.6136453157147	3.06490334496275	1.61584157768714	0.0282556437699147	0.288890258345739	Up	0.0406786997650735	0.0538733985368444	0.0826759172646874	0.0882024356362583	0.0148993275397999	0.0815877701225589	0.20819698267728	0.163870907396544	0.162331303584545	0.227371809618157	GeneID:216033,Genbank:NM_177612.3,MGI:MGI:2661445	catenin (cadherin associated protein), alpha 3		GO:0005912,GO:0005916,GO:0007155,GO:0008013,GO:0030027,GO:0045296,GO:0051015,GO:0086073,GO:0086091,GO:0098609,GO:0005515,GO:0005737,GO:0098911,GO:0005856	adherens junction|fascia adherens|cell adhesion|beta-catenin binding|lamellipodium|cadherin binding|actin filament binding|bundle of His cell-Purkinje myocyte adhesion involved in cell communication|regulation of heart rate by cardiac conduction|cell-cell adhesion|protein binding|cytoplasm|regulation of ventricular cardiac muscle cell action potential|cytoskeleton	mmu04390,mmu04520,mmu04670,mmu05200,mmu05226,mmu05213,mmu05412,mmu05100	Hippo signaling pathway|Adherens junction|Leukocyte transendothelial migration|Pathways in cancer|Gastric cancer|Endometrial cancer|Arrhythmogenic right ventricular cardiomyopathy (ARVC)|Bacterial invasion of epithelial cells
Ctss	12603.1731494591	17406.2939705818	7800.05232833629	0.448116775547918	-1.15805335914282	9.11915588533311e-09	1.6841883455296e-06	Down	681.252782018124	834.658255203266	504.695879711409	643.475039237569	642.12417536625	251.656734552588	364.836459759737	234.183021415412	430.15254897261	182.537146389597	GeneID:13040,Genbank:NM_001267695.2,MGI:MGI:107341	cathepsin S		GO:2001259,GO:0043236,GO:0010447,GO:0004197,GO:0043394,GO:0016020,GO:0005518,GO:0045453,GO:0016485,GO:0005615,GO:0048002,GO:0005764,GO:0016787,GO:0006508,GO:0050729,GO:0019882,GO:0051603,GO:0030574,GO:0006955,GO:0034769,GO:0008233,GO:0001968,GO:0008234,GO:0051930,GO:0043231,GO:0009986	positive regulation of cation channel activity|laminin binding|response to acidic pH|cysteine-type endopeptidase activity|proteoglycan binding|membrane|collagen binding|bone resorption|protein processing|extracellular space|antigen processing and presentation of peptide antigen|lysosome|hydrolase activity|proteolysis|positive regulation of inflammatory response|antigen processing and presentation…	mmu04145,mmu04142,mmu04210,mmu04612,mmu05152	Phagosome|Lysosome|Apoptosis|Antigen processing and presentation|Tuberculosis
Cxcl10	4007.40976461648	5446.76825830836	2568.05127092459	0.471481647306612	-1.08472648062549	0.00536332859847515	0.0915621849622033	Down	380.593979177299	334.387878760817	120.352857122896	275.414903444129	247.845726093204	181.137373135433	176.464459604186	115.029401743096	139.80302356854	21.1332239038073	GeneID:15945,Genbank:NM_021274.2,MGI:MGI:1352450	chemokine (C-X-C motif) ligand 10		GO:0006954,GO:0006955,GO:0007186,GO:0008009,GO:0043950,GO:0008201,GO:0045236,GO:0008284,GO:0045662,GO:0009897,GO:0048248,GO:0051281,GO:0051607,GO:0070098,GO:0071222,GO:0002690,GO:0005125,GO:0005576,GO:0005615,GO:0006935,GO:0006952,GO:0010818,GO:0010819,GO:0016525,GO:0030335,GO:0030816,GO:0032496,GO:0090026,GO:0042118,GO:1901509,GO:0042127,GO:1901740,GO:2000406	inflammatory response|immune response|G-protein coupled receptor signaling pathway|chemokine activity|positive regulation of cAMP-mediated signaling|heparin binding|CXCR chemokine receptor binding|positive regulation of cell proliferation|negative regulation of myoblast differentiation|external side of plasma membrane|CXCR3 chemokine receptor binding|positive regulation of release of sequestered …	mmu04668,mmu04060,mmu04620,mmu04622,mmu04623,mmu04657,mmu04062,mmu05164	TNF signaling pathway|Cytokine-cytokine receptor interaction|Toll-like receptor signaling pathway|RIG-I-like receptor signaling pathway|Cytosolic DNA-sensing pathway|IL-17 signaling pathway|Chemokine signaling pathway|Influenza A
Cxcl2	214.441605928261	90.4557565907977	338.427455265725	3.74135895846516	1.90356238950644	6.9292554094905e-06	0.000489167976475383	Up	4.43692056261855	8.61382415885366	2.10070370449688	4.07619510918447	3.82268868715737	20.0226784106315	25.1342138738421	16.1473368589805	15.4616675278885	7.85774546838882	GeneID:20310,Genbank:NM_009140.2,MGI:MGI:1340094	chemokine (C-X-C motif) ligand 2		GO:0030595,GO:0005576,GO:0032496,GO:0005615,GO:0042127,GO:0006935,GO:0006952,GO:0006954,GO:0045236,GO:0006955,GO:0070098,GO:0007186,GO:0070997,GO:0007204,GO:0090023,GO:0008009,GO:0002237,GO:0002690,GO:0030593,GO:0005125	leukocyte chemotaxis|extracellular region|response to lipopolysaccharide|extracellular space|regulation of cell proliferation|chemotaxis|defense response|inflammatory response|CXCR chemokine receptor binding|immune response|chemokine-mediated signaling pathway|G-protein coupled receptor signaling pathway|neuron death|positive regulation of cytosolic calcium ion concentration|positive regulation o…	mmu04064,mmu04668,mmu04060,mmu04621,mmu04657,mmu04062,mmu05132,mmu05134,mmu05167	NF-kappa B signaling pathway|TNF signaling pathway|Cytokine-cytokine receptor interaction|NOD-like receptor signaling pathway|IL-17 signaling pathway|Chemokine signaling pathway|Salmonella infection|Legionellosis|Kaposi's sarcoma-associated herpesvirus infection
Cxcl9	530.677039194358	859.383036701113	201.971041687602	0.235018650662342	-2.08915284384012	5.94897543687236e-08	8.70168535102194e-06	Down	23.4958582836992	18.4648662627268	10.1427982154917	13.2399771771265	15.8415446010767	3.67573266238045	7.23446649947835	2.21483800510753	4.86408030793921	0.927028730720178	GeneID:17329,Genbank:NM_008599.4,MGI:MGI:1352449	chemokine (C-X-C motif) ligand 9		GO:0045663,GO:0005615,GO:0048248,GO:0051607,GO:0006935,GO:0006952,GO:0006954,GO:0006955,GO:0007186,GO:0070098,GO:0008009,GO:1901741,GO:0009897,GO:0010818,GO:0032496,GO:0002690,GO:0042127,GO:0005125,GO:0045236,GO:0005576	positive regulation of myoblast differentiation|extracellular space|CXCR3 chemokine receptor binding|defense response to virus|chemotaxis|defense response|inflammatory response|immune response|G-protein coupled receptor signaling pathway|chemokine-mediated signaling pathway|chemokine activity|positive regulation of myoblast fusion|external side of plasma membrane|T cell chemotaxis|response to lip…	mmu04060,mmu04620,mmu04062	Cytokine-cytokine receptor interaction|Toll-like receptor signaling pathway|Chemokine signaling pathway
Cxcr2	160.278213222939	79.6932406572059	240.863185788672	3.0223791102275	1.59568463540054	2.68940841620762e-06	0.000225564878357523	Up	1.4677655906274	1.23226563915672	1.34950025763691	1.76986704939365	1.17119203589416	6.41337310953479	2.80811204545922	3.9594488645153	4.28027988766277	3.34365172334061	GeneID:12765,Genbank:NM_009909.3,MGI:MGI:105303	chemokine (C-X-C motif) receptor 2		GO:0045766,GO:0019959,GO:0007186,GO:0004918,GO:0072173,GO:0030593,GO:0007200,GO:0090023,GO:0031623,GO:0007204,GO:0004930,GO:0033030,GO:0004950,GO:0005515,GO:0005622,GO:0008284,GO:0005886,GO:0042119,GO:0009986,GO:0006935,GO:0042629,GO:0010666,GO:0043066,GO:0016020,GO:0006968,GO:0002438,GO:0016021,GO:0007165,GO:0002690,GO:0043117,GO:0016494,GO:0007166,GO:0004871	positive regulation of angiogenesis|interleukin-8 binding|G-protein coupled receptor signaling pathway|interleukin-8 receptor activity|metanephric tubule morphogenesis|neutrophil chemotaxis|phospholipase C-activating G-protein coupled receptor signaling pathway|positive regulation of neutrophil chemotaxis|receptor internalization|positive regulation of cytosolic calcium ion concentration|G-protei…	mmu04072,mmu04060,mmu04144,mmu04062	Phospholipase D signaling pathway|Cytokine-cytokine receptor interaction|Endocytosis|Chemokine signaling pathway
Cyct	2.25156631638756	0.406997273515808	4.09613535925931	10.0642820623225	3.33117235586302	0.0450196949073705	0.37443983655725	Up	0	0	0.116574201269221	0	0	0.0575199492793321	0.176136396899455	0.462120549079751	0.422565067572697	0.0565760181248344	GeneID:13067,Genbank:NM_009989.3,MGI:MGI:88579	cytochrome c, testis		GO:0006123,GO:0006915,GO:0009055,GO:0020037,GO:0042743,GO:0043280,GO:0046872,GO:0055114,GO:0070469,GO:2001244,GO:0005739,GO:0005758,GO:0006122	mitochondrial electron transport, cytochrome c to oxygen|apoptotic process|electron transfer activity|heme binding|hydrogen peroxide metabolic process|positive regulation of cysteine-type endopeptidase activity involved in apoptotic process|metal ion binding|oxidation-reduction process|respiratory chain|positive regulation of intrinsic apoptotic signaling pathway|mitochondrion|mitochondrial inter…	mmu00920,mmu04210,mmu04215,mmu04115,mmu05200,mmu05210,mmu05222,mmu05010,mmu05012,mmu05014,mmu05016,mmu05416,mmu04932,mmu05134,mmu05152,mmu05164,mmu05161,mmu05168,mmu05167,mmu05145,mmu01524	Sulfur metabolism|Apoptosis|Apoptosis - multiple species|p53 signaling pathway|Pathways in cancer|Colorectal cancer|Small cell lung cancer|Alzheimer's disease|Parkinson's disease|Amyotrophic lateral sclerosis (ALS)|Huntington's disease|Viral myocarditis|Non-alcoholic fatty liver disease (NAFLD)|Legionellosis|Tuberculosis|Influenza A|Hepatitis B|Herpes simplex infection|Kaposi's sarcoma-associated…
D430041D05Rik	132.922840113688	56.2147353222177	209.630944905158	3.72911023601859	1.89883144516913	5.06924319920183e-15	3.28289652924761e-12	Up	0.116684325061579	0.227935436615223	0.355726104592452	0.177102247891622	0.222236539934772	0.725491306986957	0.867930841867307	0.783422542068386	0.633983048527937	1.00515825520113	GeneID:241589,Genbank:XM_011239527.1,MGI:MGI:2181743	RIKEN cDNA D430041D05 gene		GO:0003674,GO:0005575	molecular_function|cellular_component
Ddx4	12.723708186753	18.081020846138	7.366395527368	0.407410377436814	-1.29544536621353	0.0238587944174919	0.257100580596681	Down	0.342884613195083	0.340577984156786	0.246812777778791	0.212419052587104	0.15698480377492	0.0573092534944261	0.21936401079053	0.0863302124654479	0.118411090363778	0.0422765849724037	GeneID:13206,Genbank:XM_011244618.2,MGI:MGI:102670	DEAD (Asp-Glu-Ala-Asp) box polypeptide 4		GO:1990511,GO:0034587,GO:0010529,GO:0004386,GO:0036464,GO:0016787,GO:0005515,GO:0043046,GO:0016887,GO:0005524,GO:0043186,GO:0005634,GO:0005730,GO:0005737,GO:0030154,GO:0007140,GO:0048471,GO:0030317,GO:0007141,GO:0031047,GO:0007275,GO:0051321,GO:0032880,GO:0007283,GO:0000166,GO:0071546,GO:0033391,GO:0010468,GO:0003676,GO:0071547,GO:0010501,GO:0004004	piRNA biosynthetic process|piRNA metabolic process|negative regulation of transposition|helicase activity|cytoplasmic ribonucleoprotein granule|hydrolase activity|protein binding|DNA methylation involved in gamete generation|ATPase activity|ATP binding|P granule|nucleus|nucleolus|cytoplasm|cell differentiation|male meiotic nuclear division|perinuclear region of cytoplasm|flagellated sperm motilit…
Depdc1b	22.9660578711662	30.8994794428146	15.0326362995178	0.486501279975884	-1.03948449417197	0.0149413495005154	0.189451032873736	Down	0.285450880337967	0.425295923147648	0.338423209435021	0.486305914227132	0.313655022449703	0.107347184801855	0.25566825287257	0.107804641268659	0.251919100402194	0.164244210317533	GeneID:218581,Genbank:XM_006517612.3,MGI:MGI:2145425	DEP domain containing 1B		GO:0016477,GO:0030177,GO:0035556,GO:0003674,GO:0005096,GO:0007165	cell migration|positive regulation of Wnt signaling pathway|intracellular signal transduction|molecular_function|GTPase activator activity|signal transduction
Disp2	418.387548040907	654.567846797628	182.207249284187	0.278362663512435	-1.84496237787361	4.38247353532301e-09	9.10558478634614e-07	Down	4.67321046626216	4.79272514964859	3.32040182518567	6.77872768428539	5.42718268881204	1.40974303744447	0.840042665535504	0.925977426412375	2.72909056304604	0.989363866078373	GeneID:214240,Genbank:XM_006499107.2,MGI:MGI:2388733	dispatched homolog 2 (Drosophila)		GO:0016020,GO:0016021,GO:0003674,GO:0005575,GO:0008150	membrane|integral component of membrane|molecular_function|cellular_component|biological_process
Dmbt1	130.772991737892	199.93828135634	61.607702119443	0.308133598536053	-1.69837209411166	0.000221582147900662	0.00838309961061671	Down	1.83834192813166	2.32831767734118	0.69341255268343	1.5516396716911	1.67596625706074	0.322017005080412	0.994291082605217	0.218287757158665	0.894518436927266	0.0475098817302343	GeneID:12945,Genbank:XM_006507307.3,MGI:MGI:106210	deleted in malignant brain tumors 1		GO:0050830,GO:0030670,GO:0005515,GO:0050840,GO:0030858,GO:0005576,GO:0031012,GO:0005578,GO:0005615,GO:0005622,GO:0005737,GO:0006952,GO:0007275,GO:0031410,GO:0015031,GO:0035375,GO:0016020,GO:0042494,GO:0016021,GO:0001824,GO:0042589,GO:0019898,GO:0001833,GO:0050829,GO:0030154,GO:0005044	defense response to Gram-positive bacterium|phagocytic vesicle membrane|protein binding|extracellular matrix binding|positive regulation of epithelial cell differentiation|extracellular region|extracellular matrix|proteinaceous extracellular matrix|extracellular space|intracellular|cytoplasm|defense response|multicellular organism development|cytoplasmic vesicle|protein transport|zymogen binding|…	mmu04970	Salivary secretion
Dnah8	296.79027475371	186.655975301331	406.92457420609	2.18007794044185	1.12437971402923	2.26494181483627e-09	4.9894212219839e-07	Up	0.59209133138145	0.797134685140625	0.576314706960595	0.527004676248768	0.858312799569377	1.48799663942729	1.36549332295289	1.13152973951626	1.92154073937379	1.2841488521796	GeneID:13417,Genbank:NM_013811.3,MGI:MGI:107714	dynein, axonemal, heavy chain 8		GO:0036157,GO:0003777,GO:0005524,GO:0036158,GO:0005737,GO:0005856,GO:0005874,GO:0005929,GO:0007018,GO:0042995,GO:0045503,GO:0008569,GO:0045505,GO:0016887,GO:0051959,GO:0030286,GO:0000166,GO:0097228,GO:0003341,GO:0031514,GO:0003774	outer dynein arm|microtubule motor activity|ATP binding|outer dynein arm assembly|cytoplasm|cytoskeleton|microtubule|cilium|microtubule-based movement|cell projection|dynein light chain binding|ATP-dependent microtubule motor activity, minus-end-directed|dynein intermediate chain binding|ATPase activity|dynein light intermediate chain binding|dynein complex|nucleotide binding|sperm principal piec…	mmu05016	Huntington's disease
Dnase1l3	78.767289557359	120.809995073773	36.7245840409447	0.303986305259913	-1.7179217639114	7.23782522934588e-10	1.81282734922411e-07	Down	2.04422424900539	1.62698116081618	1.06530971546243	1.388179154137	1.82864127294273	0.433656521852531	0.764568069862574	0.277139249376121	0.506834703078555	0.400689092128657	GeneID:13421,Genbank:XM_006517921.3,MGI:MGI:1314633	deoxyribonuclease 1-like 3		GO:0006309,GO:0002673,GO:0003677,GO:0004518,GO:0004519,GO:0004520,GO:0004536,GO:0006915,GO:0005576,GO:0010623,GO:0005634,GO:0012501,GO:0016787,GO:0000737,GO:0070948,GO:0005783,GO:0006308,GO:0002283	apoptotic DNA fragmentation|regulation of acute inflammatory response|DNA binding|nuclease activity|endonuclease activity|endodeoxyribonuclease activity|deoxyribonuclease activity|apoptotic process|extracellular region|programmed cell death involved in cell development|nucleus|programmed cell death|hydrolase activity|DNA catabolic process, endonucleolytic|regulation of neutrophil mediated cytotox…
Dusp1	11845.2831218637	7146.99712871444	16543.569115013	2.31475804692099	1.21086140180094	1.32531104866055e-06	0.00012620826673807	Up	235.484880383511	188.740444488337	255.102290016192	166.96129329727	162.604455566736	367.550698759527	434.343768633782	519.963668971207	358.211149449682	609.714911276238	GeneID:19252,Genbank:NM_013642.3,MGI:MGI:105120	dual specificity phosphatase 1		GO:2000279,GO:0017017,GO:0005634,GO:0019838,GO:0005737,GO:0006470,GO:0007049,GO:0035556,GO:0008138,GO:0042981,GO:0043065,GO:0008330,GO:0043066,GO:0016311,GO:0001706,GO:0043407,GO:0016787,GO:0004721,GO:0070373,GO:0016791,GO:0004725	negative regulation of DNA biosynthetic process|MAP kinase tyrosine/serine/threonine phosphatase activity|nucleus|growth factor binding|cytoplasm|protein dephosphorylation|cell cycle|intracellular signal transduction|protein tyrosine/serine/threonine phosphatase activity|regulation of apoptotic process|positive regulation of apoptotic process|protein tyrosine/threonine phosphatase activity|negati…	mmu04010,mmu04726,mmu05418	MAPK signaling pathway|Serotonergic synapse|Fluid shear stress and atherosclerosis
Edn1	550.381222279638	359.515811962482	741.246632596793	2.06179146488875	1.04389842204411	0.000287941502731388	0.0102029504572494	Up	14.7551793120436	6.5165592810102	6.71890314599097	8.84834840703867	9.14439784614514	25.7282780142561	13.5619261448119	15.6055884159316	22.9680609870054	15.7879623762441	GeneID:13614,Genbank:NM_010104.4,MGI:MGI:95283	endothelin 1		GO:0005125,GO:0005179,GO:0005515,GO:0005576,GO:0005615,GO:0005737,GO:0008217,GO:0006885,GO:0008284,GO:0007166,GO:0007186,GO:0009953,GO:0010460,GO:0010613,GO:0010827,GO:0031707,GO:0010870,GO:0031708,GO:0014032,GO:0032269,GO:0014065,GO:0032308,GO:0033093,GO:0034392,GO:0035556,GO:0000122,GO:0045793,GO:0035810,GO:0001501,GO:0045840,GO:0001516,GO:0045944,GO:0035815,GO:0001569,GO:0045987,GO:0001666,GO:…	cytokine activity|hormone activity|protein binding|extracellular region|extracellular space|cytoplasm|regulation of blood pressure|regulation of pH|positive regulation of cell proliferation|cell surface receptor signaling pathway|G-protein coupled receptor signaling pathway|dorsal/ventral pattern formation|positive regulation of heart rate|positive regulation of cardiac muscle hypertrophy|regulat…	mmu04668,mmu04066,mmu04926,mmu04916,mmu04270,mmu05418,mmu05410,mmu04933	TNF signaling pathway|HIF-1 signaling pathway|Relaxin signaling pathway|Melanogenesis|Vascular smooth muscle contraction|Fluid shear stress and atherosclerosis|Hypertrophic cardiomyopathy (HCM)|AGE-RAGE signaling pathway in diabetic complications
Efhd1	20.8223879679882	11.4980386423994	30.146737293577	2.62190258975213	1.39061408682127	0.00470173788437068	0.082660168728686	Up	0.363020773305154	0.330530461909501	0.307420054316617	0.281116904081687	0.465370796697419	0.333711306843859	1.17671473577741	1.49286699262273	0.668612649854638	0.835507113094507	GeneID:98363,Genbank:NM_028889.2,MGI:MGI:1921607	EF hand domain containing 1		GO:0016020,GO:0031175,GO:0046872,GO:0005509,GO:0005739,GO:0005743	membrane|neuron projection development|metal ion binding|calcium ion binding|mitochondrion|mitochondrial inner membrane
Egr1	7415.5631928694	3550.18330886333	11280.9430768755	3.17756636642161	1.66792225756932	2.70980529186627e-05	0.00155316865067345	Up	77.2139985303779	66.6840218427762	71.4930754507888	60.0739594779264	41.5426862597334	205.114491423218	177.743488624985	177.275128875936	116.661109099701	306.891895649987	GeneID:13653,Genbank:NM_007913.5,MGI:MGI:95295	early growth response 1	zf-C2H2	GO:0001666,GO:0002931,GO:0003676,GO:0003677,GO:0003690,GO:0009749,GO:0003700,GO:0010385,GO:0010628,GO:0005634,GO:0010942,GO:0014911,GO:0030217,GO:0030509,GO:0045893,GO:0032868,GO:0045944,GO:0033233,GO:0035035,GO:0046872,GO:0046886,GO:0048169,GO:0000122,GO:1902949,GO:0048661,GO:0000976,GO:1990841,GO:0050725,GO:0000977,GO:2000182,GO:0061418,GO:0000979,GO:0000982,GO:0001077,GO:0005654,GO:0005737,GO:…	response to hypoxia|response to ischemia|nucleic acid binding|DNA binding|double-stranded DNA binding|response to glucose|DNA binding transcription factor activity|double-stranded methylated DNA binding|positive regulation of gene expression|nucleus|positive regulation of cell death|positive regulation of smooth muscle cell migration|T cell differentiation|BMP signaling pathway|positive regulatio…	mmu04371,mmu05020,mmu04933,mmu05166	Apelin signaling pathway|Prion diseases|AGE-RAGE signaling pathway in diabetic complications|HTLV-I infection
Eif3j1	516.804805509134	798.538149353066	235.071461665201	0.294377246541876	-1.76426193018332	2.35540628642374e-33	8.61324970819431e-30	Down	18.2165443822255	18.3862005690675	16.4881236218711	20.1872926395668	17.5299263829076	4.51597155038164	4.95702664284186	5.28728724367748	6.00171984908888	5.53558705976001	GeneID:78655,Genbank:NM_144545.4,MGI:MGI:1925905	eukaryotic translation initiation factor 3, subunit J1		GO:0005852,GO:0003743,GO:0005829	eukaryotic translation initiation factor 3 complex|translation initiation factor activity|cytosol	mmu03013	RNA transport
Eif3j2	290.225514558484	63.7139596529715	516.737069463996	8.11026456805524	3.01974897791919	4.50360653622123e-64	4.11719709541345e-60	Up	1.51239896719233	1.7488587971077	0.94049694583304	1.72005427751677	1.31458386777472	12.156088693831	11.622429443804	11.7759548930856	11.1005869301259	10.9769169254391	GeneID:100042807,Genbank:NM_001256055.1,MGI:MGI:3704486	eukaryotic translation initiation factor 3, subunit J2		GO:0005852,GO:0003743,GO:0005829	eukaryotic translation initiation factor 3 complex|translation initiation factor activity|cytosol	mmu03013	RNA transport
Elovl6	389.378910230737	250.182630423767	528.575190037708	2.11275734507384	1.07912708002183	0.0442398149501193	0.371728298045948	Up	1.84430840277511	3.22633398888367	1.98609059288923	2.23396059669418	2.27859314277046	2.94452652469429	9.60838695988304	4.26003549016401	2.80536055951304	4.33525741439581	GeneID:170439,Genbank:NM_130450.2,MGI:MGI:2156528	ELOVL family member 6, elongation of long chain fatty acids (yeast)		GO:0034625,GO:0006633,GO:0034626,GO:0009922,GO:0042759,GO:0016020,GO:0016021,GO:0016740,GO:0016747,GO:0042761,GO:0019367,GO:0102336,GO:0102337,GO:0030148,GO:0102338,GO:0030176,GO:0005783,GO:0006629,GO:0030497,GO:0006631	fatty acid elongation, monounsaturated fatty acid|fatty acid biosynthetic process|fatty acid elongation, polyunsaturated fatty acid|fatty acid elongase activity|long-chain fatty acid biosynthetic process|membrane|integral component of membrane|transferase activity|transferase activity, transferring acyl groups other than amino-acyl groups|very long-chain fatty acid biosynthetic process|fatty acid…	mmu00062,mmu01040	Fatty acid elongation|Biosynthesis of unsaturated fatty acids
Eme1	40.2157962511618	53.7952377042075	26.6363547981161	0.495143360915621	-1.01408179972032	0.00260339188896686	0.0540913832930342	Down	0.823772893446592	1.44943824421208	1.21980832328087	1.22479727002487	1.65516115869722	0.684487396424052	0.69867437436784	0.592589928238042	0.888661622709995	0.255372440432442	GeneID:268465,Genbank:XM_011249045.1,MGI:MGI:3576783	essential meiotic structure-specific endonuclease 1		GO:0031297,GO:0003677,GO:0031573,GO:0004518,GO:0046872,GO:0004519,GO:0005515,GO:0005634,GO:0005720,GO:0006281,GO:0048476,GO:0006302,GO:0072429,GO:0006310,GO:0006974,GO:0008821,GO:0000712,GO:0000790,GO:0016787	replication fork processing|DNA binding|intra-S DNA damage checkpoint|nuclease activity|metal ion binding|endonuclease activity|protein binding|nucleus|nuclear heterochromatin|DNA repair|Holliday junction resolvase complex|double-strand break repair|response to intra-S DNA damage checkpoint signaling|DNA recombination|cellular response to DNA damage stimulus|crossover junction endodeoxyribonuclea…	mmu03440,mmu03460	Homologous recombination|Fanconi anemia pathway
Entpd8	47.8335866072201	30.2439478179995	65.4232253964408	2.16318404561935	1.11315641629694	0.00145360208840724	0.0354460044554752	Up	0.177735758358717	1.09847177674872	0.903081154136246	0.385379249519579	0.45569310381854	0.950608174418936	1.33417746714727	1.27287887949055	1.09118068082064	1.71418173396967	GeneID:72090,Genbank:XM_006498362.3,MGI:MGI:1919340	ectonucleoside triphosphate diphosphohydrolase 8		GO:0009124,GO:0009133,GO:0016020,GO:0016021,GO:0016787,GO:0017110,GO:0017111,GO:0046872,GO:0102490,GO:0000166,GO:0005524,GO:0005886	nucleoside monophosphate biosynthetic process|nucleoside diphosphate biosynthetic process|membrane|integral component of membrane|hydrolase activity|nucleoside-diphosphatase activity|nucleoside-triphosphatase activity|metal ion binding|8-oxo-dGTP phosphohydrolase activity|nucleotide binding|ATP binding|plasma membrane	mmu00230,mmu00240,mmu05169	Purine metabolism|Pyrimidine metabolism|Epstein-Barr virus infection
Erbb4	9.8254258429894	4.03948653333081	15.611365152648	3.86469048079124	1.95035287476885	0.02383585014801	0.257100580596681	Up	0.0177171884008167	0.00879900129412202	0.0240057624071596	0.00274397583748348	0.00648924854020921	0.00592245205644864	0.0937006515483583	0.0565030586994006	0.0217543772620164	0.0495147240608003	GeneID:13869,Genbank:XM_006495692.3,MGI:MGI:104771	erb-b2 receptor tyrosine kinase 4		GO:0004716,GO:0004871,GO:0004888,GO:0005154,GO:0005515,GO:0005524,GO:0007275,GO:0005634,GO:0005737,GO:0007399,GO:0007507,GO:0007595,GO:0008284,GO:0016477,GO:0016740,GO:0008285,GO:0018108,GO:0009880,GO:0021551,GO:0021889,GO:0030154,GO:0030334,GO:0000166,GO:0043129,GO:0030335,GO:0001755,GO:0043235,GO:0031434,GO:0004672,GO:0032230,GO:0004709,GO:0043410,GO:0004713,GO:0043653,GO:0044212,GO:0045121,GO:…	signal transducer, downstream of receptor, with protein tyrosine kinase activity|signal transducer activity|transmembrane signaling receptor activity|epidermal growth factor receptor binding|protein binding|ATP binding|multicellular organism development|nucleus|cytoplasm|nervous system development|heart development|lactation|positive regulation of cell proliferation|cell migration|transferase act…	mmu04010,mmu04012,mmu04020,mmu04151,mmu05205	MAPK signaling pathway|ErbB signaling pathway|Calcium signaling pathway|PI3K-Akt signaling pathway|Proteoglycans in cancer
Espl1	189.584431292238	253.858828765904	125.310033818572	0.493620940535131	-1.01852449666143	9.66691673789955e-06	0.000647435551779324	Down	1.79980899688698	2.57550208829178	1.64297986012286	1.82131166270857	1.91060153304924	0.550649078687505	1.04605995715408	0.975422885229368	1.55210037878413	0.631881427012117	GeneID:105988,Genbank:XM_011245396.2,MGI:MGI:2146156	extra spindle pole bodies 1, separase		GO:0051307,GO:0000278,GO:0072686,GO:0004197,GO:0005634,GO:0005737,GO:0005813,GO:0006508,GO:0007059,GO:0007127,GO:0008233,GO:0008234,GO:0000070,GO:0016787,GO:0045143,GO:0000212	meiotic chromosome separation|mitotic cell cycle|mitotic spindle|cysteine-type endopeptidase activity|nucleus|cytoplasm|centrosome|proteolysis|chromosome segregation|meiosis I|peptidase activity|cysteine-type peptidase activity|mitotic sister chromatid segregation|hydrolase activity|homologous chromosome segregation|meiotic spindle organization	mmu04110,mmu04114	Cell cycle|Oocyte meiosis
Exd1	71.5533869185104	24.7951001822519	118.311673654769	4.77157473795792	2.25446546994466	7.24122995565222e-15	4.41328828363817e-12	Up	0.189504522835508	0.259936254393005	0.146724362397354	0.19287007557348	0.337132065459317	0.832561103566521	1.12693139874899	1.29960426106265	0.764541788098808	1.23724860790334	GeneID:241624,Genbank:XM_006499491.2,MGI:MGI:3045306	exonuclease 3'-5' domain containing 1		GO:0006139,GO:0008408,GO:0031047,GO:0034587,GO:0051321,GO:1990923,GO:0003676,GO:0003723,GO:0005737	nucleobase-containing compound metabolic process|3'-5' exonuclease activity|gene silencing by RNA|piRNA metabolic process|meiotic cell cycle|PET complex|nucleic acid binding|RNA binding|cytoplasm
F830016B08Rik	161.386580432847	221.457494536111	101.315666329583	0.457494863932285	-1.12817254782077	2.56174131346231e-05	0.00148344554026491	Down	3.13364463656451	2.92875135799715	2.06862579477737	2.28142309899733	3.32126074122904	1.12586268548737	1.97005336468835	1.04368662643497	1.65875406326435	0.425917967446788	GeneID:240328,Genbank:XM_006525926.2,MGI:MGI:3588218	RIKEN cDNA F830016B08 gene		GO:0035458,GO:0003924,GO:0005789,GO:0006952	cellular response to interferon-beta|GTPase activity|endoplasmic reticulum membrane|defense response
Fabp3	367.980898115527	228.467533653876	507.494262577178	2.22129706773139	1.1514023462768	0.0275329010481816	0.284092304043427	Up	8.44661420387559	17.7965300549427	24.6233856630913	15.4603316115862	31.6872845264652	19.7645735717445	66.2867312681488	62.9834205227803	18.5426833714244	45.781313866616	GeneID:14077,Genbank:NM_010174.1,MGI:MGI:95476	fatty acid binding protein 3, muscle and heart		GO:0055091,GO:0005615,GO:0070538,GO:0005737,GO:0071073,GO:0005829,GO:0008092,GO:0008289,GO:0015909,GO:2001245,GO:0016528,GO:0036041,GO:0042632,GO:0044539,GO:0005324,GO:0046320,GO:0005504,GO:0050543	phospholipid homeostasis|extracellular space|oleic acid binding|cytoplasm|positive regulation of phospholipid biosynthetic process|cytosol|cytoskeletal protein binding|lipid binding|long-chain fatty acid transport|regulation of phosphatidylcholine biosynthetic process|sarcoplasm|long-chain fatty acid binding|cholesterol homeostasis|long-chain fatty acid import|long-chain fatty acid transporter ac…	mmu03320	PPAR signaling pathway
Fam26f	170.201058453969	256.93327962115	83.4688372867887	0.324865807223822	-1.62208418976894	3.70705114153005e-07	4.28985589061616e-05	Down	16.2501004045509	16.4415438303563	7.23104814453332	11.9585104460442	13.3640496050542	4.25116017002738	6.40559130658869	3.25278197947447	5.29807551450204	1.74224854336366	GeneID:215900,Genbank:NM_175449.4,MGI:MGI:2443082	family with sequence similarity 26, member F		GO:0016020,GO:0016021,GO:0034220,GO:0005261,GO:0005887,GO:0006811	membrane|integral component of membrane|ion transmembrane transport|cation channel activity|integral component of plasma membrane|ion transport
Fam71a	18.5900899037597	4.00663450888437	33.1735452986349	8.27965346603874	3.04957038689254	0.00653600703072116	0.105383026939776	Up	0.415521203702949	0.0728339892260091	0	0	0	1.81386096098048	0.700550849858532	0.763098793892211	0	0.69917220608345	GeneID:619288,Genbank:NM_001109759.1,MGI:MGI:3588202	family with sequence similarity 71, member A		GO:0003674,GO:0005634,GO:0008150	molecular_function|nucleus|biological_process
Fam71b	3.72982922997421	6.86945256264857	0.590205897299851	0.0859174573107894	-3.54090489174231	0.00605452299014862	0.0997305390557454	Down	0.24933504406994	0.148594641032789	0.0760127668549991	0.139018085443136	0.246573665764826	0.0250041058054448	0.0255223515750809	0	0.0229612981923064	0	GeneID:432552,Genbank:NM_001013783.2,MGI:MGI:3650836	family with sequence similarity 71, member B		GO:0003674,GO:0005634,GO:0008150	molecular_function|nucleus|biological_process
Fcgr1	1381.272791122	1985.93472879796	776.610853446045	0.391055578103571	-1.35455443222366	3.7648721089584e-07	4.30230760251221e-05	Down	49.8589191485953	49.3559195093615	25.0334204446684	44.3915514437916	42.0159367713519	16.0956325586312	21.3947100810669	13.7002946097398	23.1906451105192	7.13561477574775	GeneID:14129,Genbank:NM_010186.5,MGI:MGI:95498	Fc receptor, IgG, high affinity I		GO:0019884,GO:0002376,GO:0031774,GO:0005886,GO:0042590,GO:0006898,GO:0006910,GO:0006911,GO:0007166,GO:0009617,GO:0042742,GO:0009897,GO:0045087,GO:0016020,GO:0045121,GO:0016021,GO:0050766,GO:0019770,GO:0001788,GO:0050776,GO:0019864,GO:0001798,GO:0060100,GO:0001805	antigen processing and presentation of exogenous antigen|immune system process|leukotriene receptor binding|plasma membrane|antigen processing and presentation of exogenous peptide antigen via MHC class I|receptor-mediated endocytosis|phagocytosis, recognition|phagocytosis, engulfment|cell surface receptor signaling pathway|response to bacterium|defense response to bacterium|external side of plas…	mmu04145,mmu04640,mmu04666,mmu04380,mmu05202,mmu05221,mmu05322,mmu05150,mmu05152,mmu05140	Phagosome|Hematopoietic cell lineage|Fc gamma R-mediated phagocytosis|Osteoclast differentiation|Transcriptional misregulation in cancers|Acute myeloid leukemia|Systemic lupus erythematosus|Staphylococcus aureus infection|Tuberculosis|Leishmaniasis
Fcgr4	736.474748832174	1084.78238091107	388.167116753277	0.357829481363136	-1.48265583979428	4.91202942562923e-16	3.74214775075853e-13	Down	52.1144151672169	57.7082147914941	37.4663887317616	45.9515940347159	45.1676928596886	15.2010960997853	22.5811557795686	12.9781935003557	22.6484734657344	10.8151621463723	GeneID:246256,Genbank:NM_144559.2,MGI:MGI:2179523	Fc receptor, IgG, low affinity IV		GO:0009986,GO:0016020,GO:0016021,GO:0019767,GO:0019770,GO:0019863,GO:0019864,GO:0042119,GO:0045780,GO:0051930,GO:0071222,GO:0005886,GO:0009897	cell surface|membrane|integral component of membrane|IgE receptor activity|IgG receptor activity|IgE binding|IgG binding|neutrophil activation|positive regulation of bone resorption|regulation of sensory perception of pain|cellular response to lipopolysaccharide|plasma membrane|external side of plasma membrane	mmu04145,mmu04650,mmu04380,mmu05322,mmu05150,mmu05152,mmu05140	Phagosome|Natural killer cell mediated cytotoxicity|Osteoclast differentiation|Systemic lupus erythematosus|Staphylococcus aureus infection|Tuberculosis|Leishmaniasis
Fcrlb	24.3674684050975	34.6190943306411	14.1158424795538	0.407747306868739	-1.29425274677901	0.0026431765796447	0.0545602393329128	Down	0.571464043626197	1.05694708580162	0.50062540422365	0.640907990449679	0.671233255895347	0.197614549671325	0.322736629083665	0.198456677518911	0.616996847130686	0.0583114788035103	GeneID:435653,Genbank:XM_006496932.2,MGI:MGI:3576487	Fc receptor-like B		GO:0050777,GO:0003674,GO:0005737,GO:0005783	negative regulation of immune response|molecular_function|cytoplasm|endoplasmic reticulum
Fos	10267.0649320957	4527.57383096594	16006.5560332256	3.5353495339491	1.82185285887229	1.59065537516473e-11	5.8167085759024e-09	Up	171.039789877704	138.767018870838	139.558423052576	77.7003496433427	66.5069533905574	436.816113547863	343.642306712484	362.981008542224	361.150393404004	550.955807809926	GeneID:14281,Genbank:NM_010234.2,MGI:MGI:95574	FBJ osteosarcoma oncogene	TF_bZIP	GO:0003677,GO:0003682,GO:0003690,GO:0003700,GO:0005515,GO:0007179,GO:0005634,GO:0007399,GO:0008134,GO:0016020,GO:0031668,GO:0032993,GO:0034614,GO:0070412,GO:0035914,GO:0071276,GO:0035976,GO:0071277,GO:0035994,GO:1901216,GO:1902895,GO:0000978,GO:0000979,GO:0000982,GO:0001077,GO:0001102,GO:0001190,GO:0005654,GO:0005667,GO:0005737,GO:0005783,GO:0006355,GO:0042493,GO:0006357,GO:0043005,GO:0043565,GO:…	DNA binding|chromatin binding|double-stranded DNA binding|DNA binding transcription factor activity|protein binding|transforming growth factor beta receptor signaling pathway|nucleus|nervous system development|transcription factor binding|membrane|cellular response to extracellular stimulus|protein-DNA complex|cellular response to reactive oxygen species|R-SMAD binding|skeletal muscle cell differ…	mmu04010,mmu04668,mmu04024,mmu04210,mmu04620,mmu04660,mmu04658,mmu04659,mmu04657,mmu04662,mmu04915,mmu04917,mmu04921,mmu04926,mmu04725,mmu04728,mmu04380,mmu04713,mmu05200,mmu05231,mmu05210,mmu05224,mmu05323,mmu05031,mmu05418,mmu05132,mmu05133,mmu05166,mmu05161,mmu05168,mmu05167,mmu05140,mmu05142,mmu01522	MAPK signaling pathway|TNF signaling pathway|cAMP signaling pathway|Apoptosis|Toll-like receptor signaling pathway|T cell receptor signaling pathway|Th1 and Th2 cell differentiation|Th17 cell differentiation|IL-17 signaling pathway|B cell receptor signaling pathway|Estrogen signaling pathway|Prolactin signaling pathway|Oxytocin signaling pathway|Relaxin signaling pathway|Cholinergic synapse|Dopam…
Fosb	2743.21185075243	622.63558956372	4863.78811194114	7.81161275305382	2.96562043193126	2.87778068926112e-19	3.28858388265315e-16	Up	16.7809213613578	7.75380059772848	9.43035121398016	4.34258293647802	3.12178767045799	85.460240168169	63.9389823758947	64.8730512015704	41.9227080933884	62.0448406344379	GeneID:14282,Genbank:XM_006539543.2,MGI:MGI:95575	FBJ osteosarcoma oncogene B	TF_bZIP	GO:0045944,GO:0001077,GO:0071277,GO:0003677,GO:0003690,GO:0003700,GO:0005634,GO:0005654,GO:0006355,GO:0006357,GO:0006366,GO:0000978,GO:0043231,GO:0043565,GO:0000982	positive regulation of transcription by RNA polymerase II|transcriptional activator activity, RNA polymerase II proximal promoter sequence-specific DNA binding|cellular response to calcium ion|DNA binding|double-stranded DNA binding|DNA binding transcription factor activity|nucleus|nucleoplasm|regulation of transcription, DNA-templated|regulation of transcription by RNA polymerase II|transcriptio…	mmu04657,mmu04380,mmu05030,mmu05031,mmu05034	IL-17 signaling pathway|Osteoclast differentiation|Cocaine addiction|Amphetamine addiction|Alcoholism
Foxm1	220.753708107085	299.03173969386	142.47567652031	0.476456702108519	-1.06958297937022	0.000199034188325307	0.0076292266233541	Down	2.80214889390492	5.65357503081798	3.39419207049436	3.42927201605719	3.58760447026898	1.35486165065379	1.70306880716468	2.12914235109802	2.70722385215818	0.974792479068166	GeneID:14235,Genbank:NM_008021.4,MGI:MGI:1347487	forkhead box M1	Fork head	GO:0003700,GO:0005515,GO:0005634,GO:0006281,GO:0006351,GO:0006355,GO:0043565,GO:0006357,GO:0044212,GO:0006366,GO:0045892,GO:0006974,GO:0045893,GO:0045944,GO:0046578,GO:0071156,GO:0090344,GO:0000086,GO:0000122,GO:0000977,GO:0000981,GO:0001570,GO:0001889,GO:0003677,GO:0006978,GO:0007049,GO:0008284,GO:0009653,GO:0019901,GO:2000377,GO:0030154,GO:2000781,GO:0032873,GO:0042127	DNA binding transcription factor activity|protein binding|nucleus|DNA repair|transcription, DNA-templated|regulation of transcription, DNA-templated|sequence-specific DNA binding|regulation of transcription by RNA polymerase II|transcription regulatory region DNA binding|transcription by RNA polymerase II|negative regulation of transcription, DNA-templated|cellular response to DNA damage stimulus…	mmu04218	Cellular senescence
Frmd5	133.646829435815	42.7639384310386	224.529720440591	5.25044532094885	2.39243979136509	4.97381347358677e-09	1.01045783945623e-06	Up	0.197804217040042	0.610102115279527	0.550132436571166	0.280554134302306	0.606287583631467	1.23194681072317	2.78137672770267	2.54778644761471	1.84075627529094	3.11147605037507	GeneID:228564,Genbank:XM_017317740.1,MGI:MGI:2442557	FERM domain containing 5		GO:0005912,GO:0008092,GO:0019901,GO:0030054,GO:0030334,GO:0031032,GO:0045785,GO:2000146,GO:0005178,GO:0005200,GO:0005856	adherens junction|cytoskeletal protein binding|protein kinase binding|cell junction|regulation of cell migration|actomyosin structure organization|positive regulation of cell adhesion|negative regulation of cell motility|integrin binding|structural constituent of cytoskeleton|cytoskeleton
Fsd2	102.225360641714	66.5284926584379	137.922228624989	2.07313022005612	1.05181073966429	0.0252914277857896	0.267369167478197	Up	0.697233278477837	1.43976023998	1.62216761524227	0.954815076094656	1.43144187909845	1.36161471331666	3.51215344104263	3.0674493704709	0.996918460829269	3.49296077492761	GeneID:244091,Genbank:NM_172904.2,MGI:MGI:2444310	fibronectin type III and SPRY domain containing 2		GO:0003674,GO:0005575,GO:0008150	molecular_function|cellular_component|biological_process
Gabra1	3.61406917393018	1.155123799104	6.07301454875635	5.25745773177476	2.39436534621163	0.0499887819883168	0.397088548778151	Up	0.0111733936262159	0.0110982287654938	0.0113544750980457	0.0311489264498125	0	0.0672301924050634	0.0914981787590377	0.0900222555195258	0.0308687802585334	0.0551057594176819	GeneID:14394,Genbank:XM_017314260.1,MGI:MGI:95613	gamma-aminobutyric acid (GABA) A receptor, subunit alpha 1		GO:0005515,GO:0005886,GO:0005887,GO:0006811,GO:0006821,GO:0007165,GO:0032590,GO:0007214,GO:0034220,GO:0007268,GO:0034707,GO:0042391,GO:0043005,GO:0045202,GO:1902710,GO:1902711,GO:0045211,GO:0050877,GO:1904315,GO:0004888,GO:0004890,GO:0005216,GO:0005230,GO:0005237,GO:0005254,GO:0008144,GO:0008503,GO:0016020,GO:0016021,GO:0016917,GO:0022851,GO:0051932,GO:0030054,GO:0060078,GO:0031410,GO:0071420,GO:…	protein binding|plasma membrane|integral component of plasma membrane|ion transport|chloride transport|signal transduction|dendrite membrane|gamma-aminobutyric acid signaling pathway|ion transmembrane transport|chemical synaptic transmission|chloride channel complex|regulation of membrane potential|neuron projection|synapse|GABA receptor complex|GABA-A receptor complex|postsynaptic membrane|nervo…	mmu04080,mmu04727,mmu04723,mmu04742,mmu05032,mmu05033	Neuroactive ligand-receptor interaction|GABAergic synapse|Retrograde endocannabinoid signaling|Taste transduction|Morphine addiction|Nicotine addiction
Gata1	12.628267593679	6.57954907812347	18.6769861092346	2.83864226673743	1.50520104824418	0.010389229823353	0.148635898349129	Up	0.0778209614983139	0.231892349545232	0.210885775977765	0.168736916060433	0.171020214734749	0.546289228499956	0.504505961538772	0.444118703462392	0.382215624065755	0.51173747510539	GeneID:14460,Genbank:NM_008089.2,MGI:MGI:95661	GATA binding protein 1	zf-GATA	GO:0001077,GO:0001078,GO:0001085,GO:0001158,GO:0001701,GO:0002039,GO:0007267,GO:0003677,GO:0007507,GO:0008270,GO:0003682,GO:0008285,GO:0008301,GO:0008584,GO:0009887,GO:0030219,GO:0009888,GO:0010559,GO:0030220,GO:0030221,GO:0030222,GO:0030502,GO:0000122,GO:0045944,GO:0031490,GO:0032993,GO:0033690,GO:0000976,GO:0000977,GO:0046872,GO:0000978,GO:0048468,GO:0000979,GO:0000981,GO:2001240,GO:0048565,GO:…	transcriptional activator activity, RNA polymerase II proximal promoter sequence-specific DNA binding|transcriptional repressor activity, RNA polymerase II proximal promoter sequence-specific DNA binding|RNA polymerase II transcription factor binding|enhancer sequence-specific DNA binding|in utero embryonic development|p53 binding|cell-cell signaling|DNA binding|heart development|zinc ion binding…
Gbp10	354.894307403357	533.743484792831	176.045130013882	0.329830967552162	-1.60020123632867	7.20005642681416e-09	1.37131074695698e-06	Down	11.09731763747	7.40993628030007	6.33849089599552	7.07620968930792	9.54075144942076	2.57652852168691	3.97658204005278	2.66544530987071	3.1642074702765	1.16025738757597	GeneID:626578,Genbank:NM_001039646.2,MGI:MGI:4359647	guanylate-binding protein 10		GO:0050830,GO:0071222,GO:0071346,GO:0003674,GO:0031410,GO:0042832	defense response to Gram-positive bacterium|cellular response to lipopolysaccharide|cellular response to interferon-gamma|molecular_function|cytoplasmic vesicle|defense response to protozoan
Gbp2b	58.4160879423151	79.1455308296121	37.6866450550181	0.476168959383841	-1.0704545179637	0.00342168882815513	0.0654130858617495	Down	1.68391869160333	1.65379759874331	1.07671583819555	1.38897660906196	1.72555999176378	0.246662124837496	1.64621820710371	0.724084935183172	0.348477082752259	0.559879098283184	GeneID:14468,Genbank:XM_011240014.1,MGI:MGI:95666	guanylate binding protein 2b		GO:0050830,GO:0005525,GO:0005576,GO:0051607,GO:0005737,GO:0005794,GO:0005886,GO:0016020,GO:0016787,GO:0071346,GO:0019002,GO:0020005,GO:0031410,GO:0035458,GO:0000166,GO:0042832,GO:0002376,GO:0044406,GO:0003924	defense response to Gram-positive bacterium|GTP binding|extracellular region|defense response to virus|cytoplasm|Golgi apparatus|plasma membrane|membrane|hydrolase activity|cellular response to interferon-gamma|GMP binding|symbiont-containing vacuole membrane|cytoplasmic vesicle|cellular response to interferon-beta|nucleotide binding|defense response to protozoan|immune system process|adhesion of…	mmu04621	NOD-like receptor signaling pathway
Gchfr	43.6030054210778	14.5893174427947	72.6166933993609	4.97738798844386	2.31538884978106	8.24275014071e-12	3.13980090776545e-09	Up	0.868114064408855	1.72454829815479	1.6761479750061	0.968043265883839	1.1446663021197	6.79046320140872	8.70843735301091	4.37141059940305	5.35629774842148	5.90837119011784	GeneID:320415,Genbank:NM_177157.4,MGI:MGI:2443977	GTP cyclohydrolase I feedback regulator		GO:0043105,GO:0005654,GO:0044549,GO:0005737,GO:0009890,GO:0016020,GO:0016597,GO:0019899,GO:0051291,GO:0030425,GO:0065003,GO:0030742,GO:0031965,GO:0032991,GO:0004857,GO:0042470,GO:0005634	negative regulation of GTP cyclohydrolase I activity|nucleoplasm|GTP cyclohydrolase binding|cytoplasm|negative regulation of biosynthetic process|membrane|amino acid binding|enzyme binding|protein heterooligomerization|dendrite|protein-containing complex assembly|GTP-dependent protein binding|nuclear membrane|protein-containing complex|enzyme inhibitor activity|melanosome|nucleus
Gdf3	31.5079939239059	44.7067906865052	18.3091971613066	0.409539510221056	-1.28792545266624	0.0347575877011305	0.32640356113378	Down	0.871834553256321	1.82309391519221	0.186518722030754	1.06600002493161	1.23528571770418	0.759263330487183	0.516666764238402	0.115530137269938	0.633847601359045	0.0678912217498013	GeneID:14562,Genbank:NM_008108.4,MGI:MGI:95686	growth differentiation factor 3		GO:0042981,GO:0007498,GO:0001701,GO:0043408,GO:0008083,GO:0002021,GO:0045600,GO:0010453,GO:0005125,GO:0045605,GO:0005160,GO:0005515,GO:0005576,GO:0005615,GO:0010862,GO:0005737,GO:0045662,GO:0019901,GO:0007165,GO:0048468,GO:0030509,GO:0007275,GO:0048859,GO:0030514,GO:0007492,GO:0001501,GO:0060395,GO:0030903,GO:0001654,GO:0090009,GO:0032525	regulation of apoptotic process|mesoderm development|in utero embryonic development|regulation of MAPK cascade|growth factor activity|response to dietary excess|positive regulation of fat cell differentiation|regulation of cell fate commitment|cytokine activity|negative regulation of epidermal cell differentiation|transforming growth factor beta receptor binding|protein binding|extracellular regi…
Gjc3	3.65135174670511	0.378097445818185	6.92460604759203	18.3143423056126	4.19490198760906	0.0465576859491445	0.382589092087262	Up	0	0.0154301689834902	0	0.0144357329123029	0	0	0.0954093029008714	0.32854601768145	0.0143059012919348	0.0919380414022913	GeneID:118446,Genbank:NM_080450.4,MGI:MGI:2153041	gap junction protein, gamma 3		GO:0005922,GO:0007154,GO:0007267,GO:0007605,GO:0016020,GO:0016021,GO:0030054,GO:0042552,GO:0042803,GO:0043209,GO:0005243,GO:0005886,GO:0005921	connexin complex|cell communication|cell-cell signaling|sensory perception of sound|membrane|integral component of membrane|cell junction|myelination|protein homodimerization activity|myelin sheath|gap junction channel activity|plasma membrane|gap junction
Gkn3	20.3967886828317	12.779668987499	28.0139083781645	2.1920683865574	1.13229280715256	0.0122185740915517	0.167218868779889	Up	0.826295707207823	1.36789518226906	1.18955666667155	0.447908207196989	0.605292227014117	2.90022402520153	1.33919930521957	2.21911103517742	2.15598772181479	0.950876632494064	GeneID:68888,Genbank:NM_026860.1,MGI:MGI:1916138	gastrokine 3		GO:0005615,GO:0042127,GO:0050680,GO:0003674,GO:0005576	extracellular space|regulation of cell proliferation|negative regulation of epithelial cell proliferation|molecular_function|extracellular region
Glo1	1673.89090365076	976.12236250014	2371.65944480139	2.42967432763948	1.28076294865121	1.24018866040486e-24	2.26756094668425e-21	Up	23.7364045755237	23.6295893349949	28.1232420060016	27.2253912800223	27.7483493229205	64.0722900122475	59.6528997998272	66.2748879274038	61.2882031412858	60.5272960534437	GeneID:109801,Genbank:NM_001113560.1,MGI:MGI:95742	glyoxalase 1		GO:0005829,GO:0005886,GO:0005975,GO:0006357,GO:0006749,GO:0008270,GO:0009438,GO:0016829,GO:0019243,GO:0030316,GO:0004462,GO:0043066,GO:0046872,GO:0005634	cytosol|plasma membrane|carbohydrate metabolic process|regulation of transcription by RNA polymerase II|glutathione metabolic process|zinc ion binding|methylglyoxal metabolic process|lyase activity|methylglyoxal catabolic process to D-lactate via S-lactoyl-glutathione|osteoclast differentiation|lactoylglutathione lyase activity|negative regulation of apoptotic process|metal ion binding|nucleus	mmu00620	Pyruvate metabolism
Glp2r	3.48590317629258	5.97090980885798	1.00089654372717	0.167628816339232	-2.57665791711401	0.0349701662481842	0.327726560574987	Down	0.0669171257981825	0.0664669656580492	0.0582871006346107	0.0533000012465804	0.0420165210103462	0	0.0293560661499092	0.00962751143916147	0.00880343890776452	0	GeneID:93896,Genbank:XM_006534562.3,MGI:MGI:2136733	glucagon-like peptide 2 receptor		GO:0004967,GO:0005886,GO:0007165,GO:0007166,GO:0007186,GO:0007188,GO:0016020,GO:0016021,GO:0004871,GO:0004888,GO:0004930	glucagon receptor activity|plasma membrane|signal transduction|cell surface receptor signaling pathway|G-protein coupled receptor signaling pathway|adenylate cyclase-modulating G-protein coupled receptor signaling pathway|membrane|integral component of membrane|signal transducer activity|transmembrane signaling receptor activity|G-protein coupled receptor activity	mmu04080	Neuroactive ligand-receptor interaction
Gm12185	449.266090711477	634.363793597124	264.168387825831	0.416430430759421	-1.26385259709157	2.51109089949078e-08	4.1738896369354e-06	Down	8.20046784057985	6.30901873384441	5.36316293170424	5.33616989972196	7.69429229768886	2.64110892510888	4.13363616989333	2.24670826433628	2.58702215002706	1.90502913763108	GeneID:620913,Genbank:NM_001045540.2,MGI:MGI:3652173	predicted gene 12185		GO:0035458,GO:0003924,GO:0005789,GO:0006952	cellular response to interferon-beta|GTPase activity|endoplasmic reticulum membrane|defense response
Gm12250	957.047315302849	1328.8121399697	585.282490635995	0.440455406021004	-1.18293213424127	1.33951713003531e-05	0.00082546345079165	Down	37.0832818227856	26.9177927361637	17.4353932323178	25.8215031945869	27.6015887710764	11.7138035568646	16.3834227831037	9.15860673694324	14.236939647106	7.2159340008338	GeneID:631323,Genbank:NM_001135115.1,MGI:MGI:3649299	predicted gene 12250
Gm12253	9.98351781380371	14.9723760762549	4.99465955135256	0.333591644099412	-1.58384494269747	0.0173101354800718	0.208497046849561	Down	0.765105544524352	0.559969480588167	0.450134600181152	0.411620658594536	0.840702247826485	0.363444635269408	0.32975781681078	0.121664480841793	0.185417562836102	0	GeneID:624860,Genbank:NM_001045542.1,MGI:MGI:3651568	predicted gene 12253		GO:0003674,GO:0005575,GO:0008150	molecular_function|cellular_component|biological_process
Gm13154	15.9272036344348	1.83510530811844	30.0193019607512	16.358353838304	4.0319556702571	0.00151930128698532	0.0365031599622072	Up	0.0572172979231403	0.0378882598511828	0.0387630595907435	0	0.0419137911301253	1.16671271203261	0.605208679159009	0.115247667496662	0.930882948369193	0.037625126968105	GeneID:433804,Genbank:NM_001014397.4,MGI:MGI:3651986	predicted gene 13154		GO:0005634,GO:0006355,GO:0008150,GO:0003674,GO:0003700,GO:0005575	nucleus|regulation of transcription, DNA-templated|biological_process|molecular_function|DNA binding transcription factor activity|cellular_component
Gm14137	9.23750152805906	3.62540234130347	14.8496007148146	4.09598696002266	2.03421112238367	0.00499217605699027	0.0866827607084616	Up	0.0356076782858278	0.0353681408392358	0.0361847537033905	0.0992662559897187	0.117377747641554	0.214251027247176	0.455607678100971	0.394467426635405	0.196746956796156	0.052683765166132	GeneID:623781,Genbank:NM_001039223.3,MGI:MGI:3651144	predicted gene 14137		GO:0005856,GO:0005886,GO:0007266,GO:0008360,GO:0017049,GO:0030838,GO:0031274,GO:0005096,GO:0005737,GO:0005739	cytoskeleton|plasma membrane|Rho protein signal transduction|regulation of cell shape|GTP-Rho binding|positive regulation of actin filament polymerization|positive regulation of pseudopodium assembly|GTPase activator activity|cytoplasm|mitochondrion
Gm16486	17.1198136645424	6.78824099617361	27.4513863329112	4.04396166081685	2.01576931969108	0.0382566845649376	0.343558556279626	Up	0.0457859924964925	0.0181911936867242	0.00465280226430902	0.0468017451831453	0.0402479235302864	0.307634784909686	0.0843611520283153	0.106056007280838	0.0632465743432219	0.0587107831890785	GeneID:637079,Genbank:XM_006509813.2,MGI:MGI:3708784	predicted gene 16486		GO:0003674,GO:0008150	molecular_function|biological_process
Gm30732	14.4734688085654	7.46962438737265	21.4773132297582	2.8752869108205	1.52370592272326	0.00608201634862999	0.100003225645999	Up	0.219392576724041	0.145277796366879	0.222948159927386	0.27183000635756	0.0535710642881914	0.953393159304929	0.399242499638765	0.392802466717788	0.404077845866391	0.432806538654983	GeneID:102632737,Genbank:XM_017319385.1,MGI:MGI:5589891	predicted gene, 30732
Gm32719	23.4502137860562	10.5164102142865	36.3840173578259	3.45973736440963	1.79066252414955	3.49568897057431e-05	0.00195537555524039	Up	0.647948350770751	0.760605794714764	0.658449318064339	0.273687169292042	0.77669374760873	2.00842040806194	2.29122987926454	2.49156257206105	2.0070701105961	1.80115582189872	GeneID:102635360,Genbank:XM_017315287.1,MGI:MGI:5591878	predicted gene, 32719
Gm3448	2.3457075117863	0.39571421745326	4.29570080611934	10.8555634765049	3.44036270832645	0.0371753447955458	0.33799801304911	Up	0	0.0689161931092352	0.0705073949226802	0	0	0.06957940497322	0.21306461225957	0.209627745897676	0.575053605299058	0.410625432692572	GeneID:100041639,Genbank:NM_001123367.1,MGI:MGI:3809205	predicted gene 3448		GO:0003674,GO:0005575,GO:0008150	molecular_function|cellular_component|biological_process
Gm35498	36.4509043672497	53.1325434942353	19.7692652402641	0.37207451290957	-1.42633652559626	8.3676907143203e-05	0.00392008172897037	Down	8.67743938257362	5.36063806749104	5.5919469570073	3.93345745633679	4.65113116300577	1.06122076964969	3.57461307816104	1.91833762815664	2.14394447074674	1.6700889691424	GeneID:102639105,Genbank:XM_006496590.1,MGI:MGI:5594657	predicted gene, 35498
Gm3650	44.8506373916003	3.85937348157626	85.8419013016243	22.2424447158103	4.47524346143529	3.13089059160862e-29	7.1556504471215e-26	Up	0.127282924595144	0.168568901249318	0.215576223015343	0.0788525270967282	0.233098648029427	4.21223013184032	4.12581604133301	2.86284936892995	3.98531063729401	2.84576931571817	GeneID:100042074,Genbank:XM_006526420.3,MGI:MGI:3781826	predicted gene 3650
Gm38699	1.96349827456891	0	3.92699654913782	Inf	Inf	0.00955245133799725	0.138726783370883	Up	0	0	0	0	0	0.418007570335299	0.0711118956099582	0.139929631909645	0.447832953292693	0.274098571271462	GeneID:105242430,Genbank:XM_011243947.2,MGI:MGI:5621584	predicted gene, 38699
Gm39701	268.66618541489	389.22233260139	148.11003822839	0.380528109059128	-1.39392506743349	3.61845605593178e-05	0.00200392264004693	Down	7.5374713374107	9.89522661197697	5.17645633973304	6.41038472823933	7.82782973117091	2.94058612990436	4.94483481480302	1.21153531903318	4.37940326657872	0.426433216131282	GeneID:105244006,Genbank:XM_011238892.2,MGI:MGI:5622586	predicted gene, 39701
Gm40498	57.1911117238572	13.3381634099997	101.044060037715	7.57556021258227	2.92135257981064	6.06997247066031e-16	4.43933506614212e-13	Up	0.287896527159843	0.305023797410014	0.234049855061438	0.249695049776599	0.210894875229435	1.88624997819493	1.55206398805088	1.81697028541515	1.55539591832031	2.7261487426001	GeneID:105244980,Genbank:XM_011242244.2,MGI:MGI:5623383	predicted gene, 40498
Gm40514	70.3412591362932	31.8499105530827	108.832607719504	3.41704594548602	1.77274964632709	2.49720209244426e-11	8.30160782877287e-09	Up	0.539683194577082	0.861513229425897	0.665950184730349	0.411950874442332	0.614185728231718	1.87491076464901	1.79539337994983	1.76643255417742	2.57372405258273	2.35746056745515	GeneID:105244999,Genbank:XM_017313711.1,MGI:MGI:5623399	predicted gene, 40514
Gm40525	8.095264767176	3.24080920525437	12.9497203290976	3.99582928489035	1.99849494771912	0.00702794393422508	0.111062166718558	Up	0.0634013058360719	0.047231097802875	0.0161072045875615	0.0441871708447703	0.0870821364336348	0.158952080446804	0.210920565846895	0.143666504517972	0.233545395836985	0.265784115335942	GeneID:105245011,Genbank:XM_011242844.2,MGI:MGI:5623410	predicted gene, 40525
Gm40847	8.7114604496848	0.762528607208897	16.6603922921607	21.8488750909204	4.44948709806733	5.83608620471417e-07	6.1325862164939e-05	Up	0	0.113308587695616	0	0.035335376870992	0	0.762660051725963	0.583850452117972	0.651023586899955	0.770386731828218	0.375072209295559	GeneID:105245381,Genbank:XM_011243929.2,MGI:MGI:5623732	predicted gene, 40847
Gm40991	120.843918594046	80.1651520055814	161.52268518251	2.01487405863416	1.01068966472728	2.07251256364766e-05	0.00122238128108819	Up	1.59213619393689	2.6747570283818	1.03867697257587	1.35164812376497	1.29588751625863	3.05530731305192	2.43454569614136	2.77139249376121	4.10898134281543	3.33476728287721	GeneID:105245547,Genbank:XM_017315686.1,MGI:MGI:5623876	predicted gene, 40991
Gm41035	36.9520194160011	10.3132618529217	63.5907769790805	6.16592285602305	2.62431683950522	1.08525893550125e-12	4.83972545773287e-10	Up	0.246520878786984	0.244862501024687	0.300619339796746	0.160357204653369	0.325054223039861	1.60692300740635	1.28694873472722	1.39032566097854	1.86157558888234	1.60486879043774	GeneID:105245604,Genbank:XM_017315697.1,MGI:MGI:5623920	predicted gene, 41035
Gm5483	19.6491983223143	13.0751629144432	26.2232337301853	2.00557606064077	1.00401668080136	0.0255604806673586	0.268843839403991	Up	0.923262373331446	1.17906617341235	3.88693302975925	0.490257016297049	2.17389826097009	4.49711526153	2.56518127787226	4.64911132105595	2.9150865531102	2.47185269527054	GeneID:433016,Genbank:NM_001082547.1,MGI:MGI:3645124	predicted gene 5483		GO:0004869,GO:0005829	cysteine-type endopeptidase inhibitor activity|cytosol
Gm6637	59.4664003467437	84.8013073443251	34.1314933491623	0.402487820271162	-1.31298296855516	2.12672256189526e-06	0.000187679771349574	Down	3.38257188105503	4.23249659353653	2.85705266891839	4.69451660215255	3.5719789285642	2.2467486543927	2.06848085090398	1.28300725251345	1.13273274750782	0.693295179466997	GeneID:625931,Genbank:XM_017321869.1,MGI:MGI:3642957	predicted gene 6637
Gm6904	23.3507990957392	32.7944118409691	13.9071863505093	0.424071833272991	-1.23761943215311	0.00390299335370411	0.072334343852147	Down	2.12823286502906	2.1743135670054	1.73017923665499	1.92117420974311	2.07125540321382	0.853703657009953	1.24485411914092	0.612386919159135	1.00794473801862	0.479825115856056	GeneID:628693,Genbank:NM_001164329.1,MGI:MGI:3644962	predicted gene 6904		GO:0003674,GO:0005575,GO:0008150	molecular_function|cellular_component|biological_process
Gm8909	15.621565297447	23.175683706189	8.06744688870502	0.348099628514978	-1.52242782044049	0.00912972146607303	0.134078576133076	Down	0.31369805429711	0.643948051813869	0.59505972980321	0.544145857230505	0.344693175044663	0.0419448423699151	0.0428142090765432	0.126370766772479	0.577769931533714	0.0618847597719368	GeneID:667977,Genbank:XM_011246573.2,MGI:MGI:3704134	predicted gene 8909		GO:0042605,GO:0002474,GO:0005102,GO:0005886	peptide antigen binding|antigen processing and presentation of peptide antigen via MHC class I|signaling receptor binding|plasma membrane	mmu04514,mmu04144,mmu04145,mmu04218,mmu04650,mmu04612,mmu05203,mmu05320,mmu05330,mmu05332,mmu05416,mmu04940,mmu05166,mmu05168,mmu05167,mmu05169,mmu05165	Cell adhesion molecules (CAMs)|Endocytosis|Phagosome|Cellular senescence|Natural killer cell mediated cytotoxicity|Antigen processing and presentation|Viral carcinogenesis|Autoimmune thyroid disease|Allograft rejection|Graft-versus-host disease|Viral myocarditis|Type I diabetes mellitus|HTLV-I infection|Herpes simplex infection|Kaposi's sarcoma-associated herpesvirus infection|Epstein-Barr virus …
Gpnmb	658.871948489257	953.319046679692	364.424850298822	0.382269557676493	-1.38733778024415	4.58329383332004e-09	9.41583645487906e-07	Down	12.8244081592877	15.6656232866598	12.783874362462	15.1369758147924	12.5275609421275	3.35935889134922	5.65120505017905	3.92388772703341	10.5654618080143	2.6660740968695	GeneID:93695,Genbank:NM_053110.4,MGI:MGI:1934765	glycoprotein (transmembrane) nmb		GO:0048018,GO:0016021,GO:0001934,GO:0050868,GO:0030335,GO:0005178,GO:0070374,GO:0031410,GO:0005886,GO:0005887,GO:0007155,GO:0031954,GO:1901215,GO:0032720,GO:0007165,GO:2000134,GO:0034103,GO:0007267,GO:0008201,GO:0001818,GO:0042130,GO:0045545,GO:0016020	receptor ligand activity|integral component of membrane|positive regulation of protein phosphorylation|negative regulation of T cell activation|positive regulation of cell migration|integrin binding|positive regulation of ERK1 and ERK2 cascade|cytoplasmic vesicle|plasma membrane|integral component of plasma membrane|cell adhesion|positive regulation of protein autophosphorylation|negative regulat…
Gpr15	22.5092466100144	33.0220123097212	11.9964809103076	0.363287397442342	-1.46081677582484	0.000837665726787431	0.0232764135996678	Down	1.94713273950432	1.17723816384117	1.24743432117855	1.33737553515451	1.30231672564161	0.254692984715926	0.779915580689681	0.426297250701475	0.506750511267412	0.542778914971279	GeneID:71223,Genbank:NM_001162955.1,MGI:MGI:1918473	G protein-coupled receptor 15		GO:0004930,GO:0005737,GO:0005768,GO:0005886,GO:0007165,GO:0007186,GO:0015026,GO:0016020,GO:0016021,GO:0046718,GO:0072678,GO:0001618,GO:0004871	G-protein coupled receptor activity|cytoplasm|endosome|plasma membrane|signal transduction|G-protein coupled receptor signaling pathway|coreceptor activity|membrane|integral component of membrane|viral entry into host cell|T cell migration|virus receptor activity|signal transducer activity
Gpr162	23.0423214591602	35.6243966190468	10.4602462992737	0.293625921896487	-1.76794875701719	7.64261584090153e-05	0.00369676158822866	Down	0.567517376994024	0.533229364942102	0.561127953075667	0.342078210247716	0.741567991045526	0.0769086962274215	0.204107120601841	0.216262032237883	0.226001092319779	0.0756465860320819	GeneID:14788,Genbank:XM_006505557.3,MGI:MGI:1315214	G protein-coupled receptor 162		GO:0005575,GO:0005886,GO:0007165,GO:0007186,GO:0008150,GO:0016020,GO:0016021,GO:0003674,GO:0004871,GO:0004930	cellular_component|plasma membrane|signal transduction|G-protein coupled receptor signaling pathway|biological_process|membrane|integral component of membrane|molecular_function|signal transducer activity|G-protein coupled receptor activity
Gpr176	62.0609174049431	99.4444043880846	24.6774304218016	0.248153031572266	-2.01069801539817	1.72788687140003e-07	2.2248368701886e-05	Down	1.07023222444298	1.67847258026516	0.698338871065218	1.23530203012912	0.965539132704023	0.214652536118126	0.357481421174384	0.147493395796652	0.57059797137679	0.100008938166615	GeneID:381413,Genbank:XM_011239648.2,MGI:MGI:2685858	G protein-coupled receptor 176		GO:0007165,GO:0007186,GO:0007193,GO:0016020,GO:0016021,GO:0030818,GO:0048511,GO:0048512,GO:0004871,GO:0004930,GO:0005886	signal transduction|G-protein coupled receptor signaling pathway|adenylate cyclase-inhibiting G-protein coupled receptor signaling pathway|membrane|integral component of membrane|negative regulation of cAMP biosynthetic process|rhythmic process|circadian behavior|signal transducer activity|G-protein coupled receptor activity|plasma membrane
Gpr31b	10.9394742972728	16.407641108098	5.47130748644758	0.33346094361774	-1.58441029824104	0.0132777832502589	0.176432404758527	Down	1.30822980935447	1.29942917861486	0.289006873979944	0.739981683973358	1.06249277504913	0.171121849106013	0.69867437436784	0.114567386126022	0.576185076513188	0	GeneID:436440,Genbank:NM_001013832.2,MGI:MGI:1354372	G protein-coupled receptor 31, D17Leh66b region		GO:0007165,GO:0007186,GO:0016020,GO:0016021,GO:0004871,GO:0004930,GO:0005886	signal transduction|G-protein coupled receptor signaling pathway|membrane|integral component of membrane|signal transducer activity|G-protein coupled receptor activity|plasma membrane
Gpr65	443.341248131918	608.97025596378	277.712240300056	0.456035804015646	-1.13278099802358	1.93208863857628e-14	1.07049420205239e-11	Down	15.2597227716768	18.8452886850574	13.4652704322132	15.3855530379929	14.9789386648752	6.78429985836228	8.5389918879423	6.32655300377322	8.22082920700698	5.14269943979631	GeneID:14744,Genbank:NM_008152.3,MGI:MGI:108031	G-protein coupled receptor 65		GO:0090630,GO:0005886,GO:0005887,GO:0006915,GO:0007165,GO:0007186,GO:0007189,GO:0010447,GO:0016020,GO:0016021,GO:0031532,GO:0035025,GO:0004871,GO:0051482,GO:0004930,GO:0051496	activation of GTPase activity|plasma membrane|integral component of plasma membrane|apoptotic process|signal transduction|G-protein coupled receptor signaling pathway|adenylate cyclase-activating G-protein coupled receptor signaling pathway|response to acidic pH|membrane|integral component of membrane|actin cytoskeleton reorganization|positive regulation of Rho protein signal transduction|signal …
Greb1	23.534728317939	8.59609916092626	38.4733574749517	4.47567632186389	2.16210570527614	1.42669233423311e-06	0.000132414429640194	Up	0.0180609838978998	0.0418587991001959	0.0734147560804622	0.0671333202029697	0.0595365301019812	0.289794002455166	0.221850297483945	0.272839640608827	0.105338436359633	0.24940854561228	GeneID:268527,Genbank:XM_006515096.2,MGI:MGI:2149712	gene regulated by estrogen in breast cancer protein		GO:0016020,GO:0016021	membrane|integral component of membrane
Grik3	8.67086740310716	1.81443582112739	15.5272989850869	8.55764574546327	3.09721395801706	0.000108082333332264	0.00477337532040367	Up	0	0.00570495886998718	0.0116733606404017	0.0160118653161075	0.0189332887354921	0.143996507084054	0.117584832122493	0.0867660860531561	0.0105785722186075	0.0793147333089085	GeneID:14807,Genbank:XM_006502772.2,MGI:MGI:95816	glutamate receptor, ionotropic, kainate 3		GO:0043195,GO:0030054,GO:0005234,GO:0043204,GO:0030424,GO:0005515,GO:0045202,GO:0030425,GO:0005886,GO:0045211,GO:0005887,GO:0006811,GO:0007215,GO:0007216,GO:0032839,GO:0008066,GO:0032983,GO:0050804,GO:0035249,GO:0015277,GO:0051967,GO:0038023,GO:0001640,GO:0098839,GO:0042391,GO:0016020,GO:0004970,GO:1904315,GO:0042734,GO:0016021,GO:0005216	terminal bouton|cell junction|extracellularly glutamate-gated ion channel activity|perikaryon|axon|protein binding|synapse|dendrite|plasma membrane|postsynaptic membrane|integral component of plasma membrane|ion transport|glutamate receptor signaling pathway|G-protein coupled glutamate receptor signaling pathway|dendrite cytoplasm|glutamate receptor activity|kainate selective glutamate receptor c…	mmu04080,mmu04724	Neuroactive ligand-receptor interaction|Glutamatergic synapse
Grip2	19.2176063718228	9.59447802643989	28.8407347172058	3.00597225171898	1.58783169172527	0.0209030599770013	0.236797737682461	Up	0.0349412091833735	0.0954419266911933	0.0798918378239232	0.0487041444761586	0.16317278260233	0.0963604077512663	0.160948824042503	0.466260486809468	0.152842684015656	0.361883779987742	GeneID:243547,Genbank:XM_006506104.1,MGI:MGI:2681173	glutamate receptor interacting protein 2		GO:0008022,GO:0014069,GO:0014824,GO:0015031,GO:0016020,GO:0030425,GO:0035254,GO:0043198,GO:0045211,GO:0045777,GO:0005737,GO:0005886,GO:0007219	protein C-terminus binding|postsynaptic density|artery smooth muscle contraction|protein transport|membrane|dendrite|glutamate receptor binding|dendritic shaft|postsynaptic membrane|positive regulation of blood pressure|cytoplasm|plasma membrane|Notch signaling pathway
Grm4	15.6165593540495	25.2220538044714	6.01106490362755	0.238325750560484	-2.06899325498805	0.000130370583539066	0.00547976034351328	Down	0.160501720045641	0.226547058690925	0.283283965584302	0.1412977755819	0.259899222784295	0.033885514674458	0.0345878403152396	0.0510448750066433	0.0466756587634446	0.0833235910501892	GeneID:268934,Genbank:NM_001013385.2,MGI:MGI:1351341	glutamate receptor, metabotropic 4		GO:0048306,GO:0008066,GO:0004930,GO:0048787,GO:0005516,GO:0051966,GO:0016020,GO:0005622,GO:0005886,GO:0005887,GO:0007165,GO:0016021,GO:0007186,GO:0031410,GO:0007196,GO:0042734,GO:0043005,GO:0007216,GO:0000187,GO:0043195,GO:0007268,GO:0001642,GO:0043198,GO:0007612,GO:0004871	calcium-dependent protein binding|glutamate receptor activity|G-protein coupled receptor activity|presynaptic active zone membrane|calmodulin binding|regulation of synaptic transmission, glutamatergic|membrane|intracellular|plasma membrane|integral component of plasma membrane|signal transduction|integral component of membrane|G-protein coupled receptor signaling pathway|cytoplasmic vesicle|adeny…	mmu04072,mmu04080,mmu04724,mmu04742	Phospholipase D signaling pathway|Neuroactive ligand-receptor interaction|Glutamatergic synapse|Taste transduction
Gstm6	78.6218227680035	122.331649585813	34.9119959501939	0.285388091049192	-1.80900296099429	2.73221970604439e-08	4.50053199146987e-06	Down	3.13182985517	4.06228871892271	6.51494038186369	3.83472289670404	5.10117988687555	0.812886516670938	1.54632385150237	1.44716698264448	0.814335919694752	1.70812237177975	GeneID:14867,Genbank:XM_006501025.3,MGI:MGI:1309467	glutathione S-transferase, mu 6		GO:0016740,GO:0004364,GO:0005737,GO:0008152	transferase activity|glutathione transferase activity|cytoplasm|metabolic process	mmu00480,mmu00980,mmu00982,mmu00983,mmu05200,mmu05204,mmu05225,mmu05418,mmu01524	Glutathione metabolism|Metabolism of xenobiotics by cytochrome P450|Drug metabolism - cytochrome P450|Drug metabolism - other enzymes|Pathways in cancer|Chemical carcinogenesis|Hepatocellular carcinoma|Fluid shear stress and atherosclerosis|Platinum drug resistance
Gvin1	291.309514553688	392.336756226902	190.282272880474	0.484997313813818	-1.04395133801691	1.38786604359548e-10	3.96495980329685e-08	Down	2.61545290088719	2.41186854853332	1.97650010806815	2.62688820303058	2.27653319214067	1.0055301575787	1.03873712295396	1.09498032757613	1.47406962454701	1.07839898618656	GeneID:74558,Genbank:NM_001039160.2,MGI:MGI:1921808	GTPase, very large interferon inducible 1		GO:0003674,GO:0005575,GO:0008150	molecular_function|cellular_component|biological_process
Gzma	1592.17305956412	2258.10588455495	926.240234573281	0.410184589176532	-1.28565480476692	8.46818514931361e-13	3.87080743175125e-10	Down	128.923540606128	159.807782196374	116.224213120536	165.112476754589	136.331646976691	85.5063526649089	53.6021706804301	56.495552957998	57.272486379443	32.4511791979631	GeneID:14938,Genbank:NM_010370.2,MGI:MGI:109266	granzyme A		GO:0051354,GO:0006508,GO:0051603,GO:0006915,GO:0008233,GO:0008236,GO:0016787,GO:0019835,GO:0030141,GO:0032078,GO:0042803,GO:0043065,GO:0004252,GO:0043392,GO:0005576,GO:0005634	negative regulation of oxidoreductase activity|proteolysis|proteolysis involved in cellular protein catabolic process|apoptotic process|peptidase activity|serine-type peptidase activity|hydrolase activity|cytolysis|secretory granule|negative regulation of endodeoxyribonuclease activity|protein homodimerization activity|positive regulation of apoptotic process|serine-type endopeptidase activity|ne…	mmu04080	Neuroactive ligand-receptor interaction
Gzmb	605.045213120409	939.071373987319	271.019052253499	0.28860325185161	-1.79284053932797	4.22690436425347e-21	5.94497841507772e-18	Down	40.4719307182892	37.5987406412974	28.7229624374088	35.7123540087243	39.2239927973003	17.6479966243042	9.30251917352948	9.07490042995398	10.9223235942697	4.78590022997894	GeneID:14939,Genbank:NM_013542.2,MGI:MGI:109267	granzyme B		GO:0005737,GO:0006508,GO:0006915,GO:0008233,GO:0008236,GO:0008626,GO:0016485,GO:0016787,GO:0019835,GO:0030141,GO:0001913,GO:0042267,GO:0004252,GO:0044194,GO:0005515	cytoplasm|proteolysis|apoptotic process|peptidase activity|serine-type peptidase activity|granzyme-mediated apoptotic signaling pathway|protein processing|hydrolase activity|cytolysis|secretory granule|T cell mediated cytotoxicity|natural killer cell mediated cytotoxicity|serine-type endopeptidase activity|cytolytic granule|protein binding	mmu04210,mmu04650,mmu05202,mmu05320,mmu05330,mmu05332,mmu04940	Apoptosis|Natural killer cell mediated cytotoxicity|Transcriptional misregulation in cancers|Autoimmune thyroid disease|Allograft rejection|Graft-versus-host disease|Type I diabetes mellitus
Gzmc	10.8361778151507	15.6615068721001	6.01084875820129	0.383797600530331	-1.38158240293149	0.0276542938335351	0.284912358707407	Down	1.02750167354629	0.680393024800675	0.397772901821859	0.772945537790912	0.967735354883458	0.0981343937525522	0.601010214509969	0.246381475539831	0.270350769038446	0.241309898095172	GeneID:14940,Genbank:XM_011244963.2,MGI:MGI:109256	granzyme C		GO:0008236,GO:0008626,GO:0016485,GO:0016787,GO:0019835,GO:0030141,GO:0004252,GO:0006508,GO:0008233	serine-type peptidase activity|granzyme-mediated apoptotic signaling pathway|protein processing|hydrolase activity|cytolysis|secretory granule|serine-type endopeptidase activity|proteolysis|peptidase activity
Gzmk	43.3250294666739	75.9496974777515	10.7003614555964	0.140887479620718	-2.8273846868714	1.00763248696785e-15	7.08598168912313e-13	Down	3.30935603947375	6.71114938098848	5.11454589103902	4.80507586995687	6.43935015181291	1.59022324421749	0.423439014768388	0.555478235762529	0.888880558808223	0.204016550207736	GeneID:14945,Genbank:NM_008196.1,MGI:MGI:1298232	granzyme K		GO:0008236,GO:0016787,GO:0030141,GO:0043065,GO:0051354,GO:0004252,GO:0006508,GO:0008233	serine-type peptidase activity|hydrolase activity|secretory granule|positive regulation of apoptotic process|negative regulation of oxidoreductase activity|serine-type endopeptidase activity|proteolysis|peptidase activity
H2-Bl	8.2777362566914	3.44789913349614	13.1075733798867	3.80161161112497	1.92661114762938	0.00886631349127651	0.131778075117808	Up	0.328376823504483	0.0465953986056427	0.190684947780582	0.0871848817641659	0.154638123718491	0.658613302401149	0.432169716103818	0.708664244078484	0.388803425575909	0.832892308064572	GeneID:14963,Genbank:NM_008199.2,MGI:MGI:892004	histocompatibility 2, blastocyst		GO:0005886	plasma membrane	mmu04514,mmu04144,mmu04145,mmu04218,mmu04650,mmu04612,mmu05203,mmu05320,mmu05330,mmu05332,mmu05416,mmu04940,mmu05166,mmu05168,mmu05167,mmu05169,mmu05165	Cell adhesion molecules (CAMs)|Endocytosis|Phagosome|Cellular senescence|Natural killer cell mediated cytotoxicity|Antigen processing and presentation|Viral carcinogenesis|Autoimmune thyroid disease|Allograft rejection|Graft-versus-host disease|Viral myocarditis|Type I diabetes mellitus|HTLV-I infection|Herpes simplex infection|Kaposi's sarcoma-associated herpesvirus infection|Epstein-Barr virus …
H2-M3	636.693713189873	904.731482298781	368.655944080965	0.407475534226208	-1.29521465569125	4.28189940059204e-14	2.17472912890069e-11	Down	40.1581646558457	38.5558775780131	26.8685127472723	33.0443550184554	35.6629153869122	13.6417137252232	16.3563348273061	13.892803033387	18.3497027237884	7.93731757439782	GeneID:14991,Genbank:NM_013819.2,MGI:MGI:95915	histocompatibility 2, M region locus 3		GO:0045429,GO:0032729,GO:0002287,GO:0045591,GO:0032735,GO:0002474,GO:0045954,GO:0042130,GO:0002476,GO:2001199,GO:0002477,GO:0002481,GO:0002645,GO:0002666,GO:0042605,GO:0002767,GO:0005102,GO:0042742,GO:0005886,GO:0001916,GO:0042802,GO:0009897,GO:0042803,GO:0032398,GO:0002237	positive regulation of nitric oxide biosynthetic process|positive regulation of interferon-gamma production|alpha-beta T cell activation involved in immune response|positive regulation of regulatory T cell differentiation|positive regulation of interleukin-12 production|antigen processing and presentation of peptide antigen via MHC class I|positive regulation of natural killer cell mediated cytot…	mmu04514,mmu04144,mmu04145,mmu04218,mmu04650,mmu04612,mmu05203,mmu05320,mmu05330,mmu05332,mmu05416,mmu04940,mmu05166,mmu05168,mmu05167,mmu05169,mmu05165	Cell adhesion molecules (CAMs)|Endocytosis|Phagosome|Cellular senescence|Natural killer cell mediated cytotoxicity|Antigen processing and presentation|Viral carcinogenesis|Autoimmune thyroid disease|Allograft rejection|Graft-versus-host disease|Viral myocarditis|Type I diabetes mellitus|HTLV-I infection|Herpes simplex infection|Kaposi's sarcoma-associated herpesvirus infection|Epstein-Barr virus …
H2-T22	7113.41583656982	10189.160544744	4037.67112839569	0.396271224765274	-1.33543988507748	3.99894839150382e-14	2.0890506397216e-11	Down	330.421504795779	289.025991066317	221.929154878126	272.585013166906	302.917352224853	113.570093306324	137.652662343774	108.200853832632	140.457158844289	55.3890974242651	GeneID:15039,Genbank:XM_006523701.2,MGI:MGI:95956	histocompatibility 2, T region locus 22		GO:0042605,GO:0002474,GO:0005102,GO:0005886	peptide antigen binding|antigen processing and presentation of peptide antigen via MHC class I|signaling receptor binding|plasma membrane	mmu04514,mmu04144,mmu04145,mmu04218,mmu04650,mmu04612,mmu05203,mmu05320,mmu05330,mmu05332,mmu05416,mmu04940,mmu05166,mmu05168,mmu05167,mmu05169,mmu05165	Cell adhesion molecules (CAMs)|Endocytosis|Phagosome|Cellular senescence|Natural killer cell mediated cytotoxicity|Antigen processing and presentation|Viral carcinogenesis|Autoimmune thyroid disease|Allograft rejection|Graft-versus-host disease|Viral myocarditis|Type I diabetes mellitus|HTLV-I infection|Herpes simplex infection|Kaposi's sarcoma-associated herpesvirus infection|Epstein-Barr virus …
H2-T23	9445.93643326728	12792.9181971766	6098.95466935797	0.476744600047861	-1.06871149725818	4.97866440936685e-10	1.28211126846287e-07	Down	591.816889728852	531.498321614845	456.175296522039	453.707741514885	631.840805988214	244.565215840016	311.554659513094	252.413612439836	300.489645204144	146.245011735244	GeneID:15040,Genbank:NM_010398.3,MGI:MGI:95957	histocompatibility 2, T region locus 23		GO:0042605,GO:0030881,GO:0002376,GO:0032398,GO:0002474,GO:0042608,GO:0032736,GO:0002476,GO:0042612,GO:0002489,GO:0002715,GO:0002717,GO:0005102,GO:0032753,GO:0046703,GO:0032759,GO:0005886,GO:0048839,GO:0032760,GO:0009986,GO:0050830,GO:0036037,GO:0016020,GO:0001916,GO:0051024,GO:0042270,GO:0016021,GO:2000566,GO:0042288,GO:0019731,GO:0002250	peptide antigen binding|beta-2-microglobulin binding|immune system process|MHC class Ib protein complex|antigen processing and presentation of peptide antigen via MHC class I|T cell receptor binding|positive regulation of interleukin-13 production|antigen processing and presentation of endogenous peptide antigen via MHC class Ib|MHC class I protein complex|antigen processing and presentation of e…	mmu04514,mmu04144,mmu04145,mmu04218,mmu04650,mmu04612,mmu05203,mmu05320,mmu05330,mmu05332,mmu05416,mmu04940,mmu05166,mmu05168,mmu05167,mmu05169,mmu05165	Cell adhesion molecules (CAMs)|Endocytosis|Phagosome|Cellular senescence|Natural killer cell mediated cytotoxicity|Antigen processing and presentation|Viral carcinogenesis|Autoimmune thyroid disease|Allograft rejection|Graft-versus-host disease|Viral myocarditis|Type I diabetes mellitus|HTLV-I infection|Herpes simplex infection|Kaposi's sarcoma-associated herpesvirus infection|Epstein-Barr virus …
Hamp	106.458563044075	59.1865407162797	153.730585371871	2.59739095259518	1.37706318110155	0.0390741457446532	0.348673343482303	Up	2.35006169385415	10.8474087953936	10.5359467982562	5.52376924311397	11.9999184005549	7.07014829724084	24.6216387118996	39.3995790667311	7.38365594021963	26.0438747536073	GeneID:84506,Genbank:NM_032541.1,MGI:MGI:1933533	hepcidin antimicrobial peptide		GO:0042742,GO:0005507,GO:0043032,GO:0005576,GO:0045779,GO:0005615,GO:0005634,GO:0006879,GO:0045944,GO:0007259,GO:0050728,GO:0031668,GO:0050832,GO:0034760,GO:0055072,GO:0000122,GO:0002262,GO:1903364,GO:0005179	defense response to bacterium|copper ion binding|positive regulation of macrophage activation|extracellular region|negative regulation of bone resorption|extracellular space|nucleus|cellular iron ion homeostasis|positive regulation of transcription by RNA polymerase II|JAK-STAT cascade|negative regulation of inflammatory response|cellular response to extracellular stimulus|defense response to fun…
Has1	447.487456872065	231.983967499528	662.990946244603	2.85791709397311	1.51496406554195	4.10924417782056e-05	0.00222288226471216	Up	4.68545865038455	5.61614575576136	2.77245696342238	5.76859622470594	4.23603202047104	10.7654353731574	13.7407646689577	19.1139216245006	6.80908070144477	14.1183589212548	GeneID:15116,Genbank:XM_011246309.2,MGI:MGI:106590	hyaluronan synthase1		GO:0085029,GO:0010764,GO:0016020,GO:0016021,GO:0016740,GO:0016757,GO:0030213,GO:0036120,GO:0045226,GO:0050501,GO:0005737,GO:0005887,GO:0007155	extracellular matrix assembly|negative regulation of fibroblast migration|membrane|integral component of membrane|transferase activity|transferase activity, transferring glycosyl groups|hyaluronan biosynthetic process|cellular response to platelet-derived growth factor stimulus|extracellular polysaccharide biosynthetic process|hyaluronan synthase activity|cytoplasm|integral component of plasma me…
Hddc3	269.429650779579	160.176811329926	378.682490229232	2.36415300744898	1.24132340943443	0.00172825203294105	0.0402027483082623	Up	3.26113083201845	4.32756155955742	4.61306337597802	4.19412183722256	4.61535323098264	9.44481414654879	13.0588349380171	14.2407315693004	4.08432456617088	7.90020705266918	GeneID:68695,Genbank:XM_006541153.2,MGI:MGI:1915945	HD domain containing 3		GO:0046872,GO:0005575,GO:0008893,GO:0016787	metal ion binding|cellular_component|guanosine-3',5'-bis(diphosphate) 3'-diphosphatase activity|hydrolase activity	mmu00230	Purine metabolism
Hephl1	4.90092502370591	0	9.80185004741182	Inf	Inf	0.0184332552952926	0.217721989547241	Up	0	0	0	0	0	0	0.178507824373523	0.309932436636241	0	0.0101184236811652	GeneID:244698,Genbank:NM_001164797.1,MGI:MGI:2685355	hephaestin-like 1		GO:0006811,GO:0006825,GO:0016020,GO:0016021,GO:0016491,GO:0046872,GO:0055114,GO:0004322,GO:0005507,GO:0005575	ion transport|copper ion transport|membrane|integral component of membrane|oxidoreductase activity|metal ion binding|oxidation-reduction process|ferroxidase activity|copper ion binding|cellular_component
Hmga1	320.019353378605	504.8688672079	135.169839549309	0.267732570433278	-1.90113543725246	4.14380227283772e-31	1.08236115366521e-27	Down	12.8109291754825	14.6071076328531	11.1440836626566	12.7734525893517	12.8273074989735	3.16745671644633	3.72453900634776	3.15550709033818	4.53753928413902	2.36776264655716	GeneID:15361,Genbank:NM_001166535.1,MGI:MGI:96160	high mobility group AT-hook 1	HMGI/HMGY	GO:0019899,GO:0003680,GO:0030374,GO:0035985,GO:0003682,GO:0003700,GO:0003906,GO:0005634,GO:0042974,GO:0042975,GO:0045944,GO:0006284,GO:0046965,GO:0006355,GO:0001077,GO:0051575,GO:0007283,GO:0001158,GO:0090575,GO:0008134,GO:0001205	enzyme binding|AT DNA binding|ligand-dependent nuclear receptor transcription coactivator activity|senescence-associated heterochromatin focus|chromatin binding|DNA binding transcription factor activity|DNA-(apurinic or apyrimidinic site) endonuclease activity|nucleus|retinoic acid receptor binding|peroxisome proliferator activated receptor binding|positive regulation of transcription by RNA poly…
Hmga1-rs1	131.283164426028	74.6965504309024	187.869778421154	2.5151064853382	1.33061948258236	1.03167712052788e-10	3.0923253232347e-08	Up	2.73192618643237	2.64570946229113	2.32506843457036	2.60213339419203	2.51405419899055	6.47245117819366	6.92120205752757	5.88098252234137	7.92487882824893	4.61467829137799	GeneID:111241,Genbank:NM_001166476.1,MGI:MGI:96161	high mobility group AT-hook I, related sequence 1		GO:0005634,GO:0008134,GO:0019899,GO:0030374,GO:0035985,GO:0042974,GO:0042975,GO:0046965,GO:0051575,GO:0001158,GO:0003680,GO:0003906	nucleus|transcription factor binding|enzyme binding|ligand-dependent nuclear receptor transcription coactivator activity|senescence-associated heterochromatin focus|retinoic acid receptor binding|peroxisome proliferator activated receptor binding|retinoid X receptor binding|5'-deoxyribose-5-phosphate lyase activity|enhancer sequence-specific DNA binding|AT DNA binding|DNA-(apurinic or apyrimidini…
Hpcal4	28.914740866615	17.628322677641	40.201159055589	2.28048690682173	1.189341887136	0.00166408762327238	0.0390079206460412	Up	0.234756554820795	0.279812780620644	0.22663307744601	0.119982289994452	0.180566269999751	0.565011092491049	0.276345840248673	0.30735188711366	0.713419183300938	0.474693710113615	GeneID:170638,Genbank:NM_174998.4,MGI:MGI:2157521	hippocalcin-like 4		GO:0007165,GO:0008022,GO:0008150,GO:0019904,GO:0046872,GO:0005246,GO:0005509,GO:0005622	signal transduction|protein C-terminus binding|biological_process|protein domain specific binding|metal ion binding|calcium channel regulator activity|calcium ion binding|intracellular
Hpdl	6.68389329031914	3.15868250144494	10.2091040791933	3.23207668846843	1.69246142976066	0.0405096177234631	0.355241175278561	Up	0.170425638736944	0.10156749808421	0.103912583902901	0.12669563342508	0.0374529288406831	0.2392714993742	0.558241697372556	0.377600373748685	0.313890405999694	0.235344934322033	GeneID:242642,Genbank:NM_146256.3,MGI:MGI:2444646	4-hydroxyphenylpyruvate dioxygenase-like		GO:0005575,GO:0006572,GO:0008150,GO:0009072,GO:0016491,GO:0016701,GO:0046872,GO:0051213,GO:0055114,GO:0003674,GO:0003868	cellular_component|tyrosine catabolic process|biological_process|aromatic amino acid family metabolic process|oxidoreductase activity|oxidoreductase activity, acting on single donors with incorporation of molecular oxygen|metal ion binding|dioxygenase activity|oxidation-reduction process|molecular_function|4-hydroxyphenylpyruvate dioxygenase activity
Hpgds	142.493527993573	194.351500339441	90.6355556477054	0.466348628589989	-1.10051922007183	4.49693167065335e-08	6.85182488885216e-06	Down	2.72565060306351	3.97778654934262	2.50676793314897	3.08468183455391	2.61013283670742	1.08418527933313	1.58984464440646	1.15014665380278	1.97719444194152	1.05137363297238	GeneID:54486,Genbank:NM_019455.4,MGI:MGI:1859384	hematopoietic prostaglandin D synthase		GO:0004667,GO:0005509,GO:0005737,GO:0006629,GO:0006631,GO:0006633,GO:0006693,GO:0016740,GO:0016853,GO:0000287,GO:0042803,GO:0001516,GO:2000255,GO:0004364	prostaglandin-D synthase activity|calcium ion binding|cytoplasm|lipid metabolic process|fatty acid metabolic process|fatty acid biosynthetic process|prostaglandin metabolic process|transferase activity|isomerase activity|magnesium ion binding|protein homodimerization activity|prostaglandin biosynthetic process|negative regulation of male germ cell proliferation|glutathione transferase activity	mmu00590,mmu00480,mmu00980,mmu00982,mmu05204	Arachidonic acid metabolism|Glutathione metabolism|Metabolism of xenobiotics by cytochrome P450|Drug metabolism - cytochrome P450|Chemical carcinogenesis
Hrc	170.756938033741	61.9306596593861	279.583216408096	4.51445565000894	2.17455203900668	0.036201812562358	0.333122265168673	Up	0.741235854995253	1.2047718530466	1.87170885394498	0.730545471631452	2.44342229875552	1.41909357382856	9.08190466064324	14.7038356525375	1.65480026462035	4.16526097075704	GeneID:15464,Genbank:NM_010473.2,MGI:MGI:96226	histidine rich calcium binding protein		GO:0010881,GO:0030018,GO:0033017,GO:0044325,GO:0045823,GO:0051481,GO:0055074,GO:0060314,GO:1902081,GO:0002027,GO:0005509,GO:0008016	regulation of cardiac muscle contraction by regulation of the release of sequestered calcium ion|Z disc|sarcoplasmic reticulum membrane|ion channel binding|positive regulation of heart contraction|negative regulation of cytosolic calcium ion concentration|calcium ion homeostasis|regulation of ryanodine-sensitive calcium-release channel activity|negative regulation of calcium ion import into sarco…
Hrh1	15.6866615226192	21.6372840955671	9.73603894967128	0.449965850920538	-1.15211257917179	0.0269725633949716	0.279731338124595	Down	0.218100261860743	0.177245241754798	0.342526665457712	0.175034571994943	0.163397581706902	0.0795337570282122	0.152216639295826	0.049920429684541	0.118683398608381	0.0782285682713759	GeneID:15465,Genbank:NM_008285.4,MGI:MGI:107619	histamine receptor H1		GO:0048511,GO:0016021,GO:0005829,GO:0050804,GO:0016907,GO:0005886,GO:0051381,GO:0019229,GO:0006954,GO:0070509,GO:0007165,GO:0007186,GO:0007197,GO:0007200,GO:0043114,GO:0007268,GO:0071420,GO:0045202,GO:0007613,GO:0071421,GO:0045429,GO:0008542,GO:0045907,GO:0010894,GO:0004871,GO:0048167,GO:0015085,GO:0004930,GO:0048245,GO:0016020,GO:0004969	rhythmic process|integral component of membrane|cytosol|modulation of chemical synaptic transmission|G-protein coupled acetylcholine receptor activity|plasma membrane|histamine binding|regulation of vasoconstriction|inflammatory response|calcium ion import|signal transduction|G-protein coupled receptor signaling pathway|adenylate cyclase-inhibiting G-protein coupled acetylcholine receptor signali…	mmu04020,mmu04080,mmu04750	Calcium signaling pathway|Neuroactive ligand-receptor interaction|Inflammatory mediator regulation of TRP channels
I830077J02Rik	131.568693547735	177.679629184081	85.4577579113884	0.480965422450604	-1.05599491534559	1.02819436508295e-06	0.000100532116423405	Down	5.85516788429784	8.20090243266205	4.74667675433085	5.86890808906925	4.77105189419652	2.50703817485436	2.96305276840337	2.41833807822638	3.81683170071387	2.23877438468923	GeneID:433638,Genbank:XM_006501648.3,MGI:MGI:3588284	RIKEN cDNA I830077J02 gene		GO:0016020,GO:0016021,GO:0003674,GO:0005575,GO:0008150	membrane|integral component of membrane|molecular_function|cellular_component|biological_process
Ido1	104.21889931393	142.082298704529	66.3554999233307	0.467021582057327	-1.09843887341575	0.0026903222512075	0.0552477932389108	Down	5.88900934974677	3.30751030463724	4.63716506550768	3.15165224762389	4.98020328876783	2.16438702426578	4.07132667615816	1.39732102784984	1.95916531329159	0.577835694998308	GeneID:15930,Genbank:NM_008324.2,MGI:MGI:96416	indoleamine 2,3-dioxygenase 1		GO:0070233,GO:0033754,GO:0019441,GO:0002678,GO:0070234,GO:0034276,GO:0019825,GO:0002830,GO:0036269,GO:0020037,GO:0004833,GO:0042130,GO:0005515,GO:0005737,GO:0005829,GO:0030485,GO:0006569,GO:0043065,GO:0032421,GO:0006952,GO:0046007,GO:0032496,GO:0006954,GO:0046872,GO:0032693,GO:0016491,GO:0002376,GO:0051213,GO:0032735,GO:0016597,GO:0002534,GO:0055114,GO:0033555,GO:0002666	negative regulation of T cell apoptotic process|indoleamine 2,3-dioxygenase activity|tryptophan catabolic process to kynurenine|positive regulation of chronic inflammatory response|positive regulation of T cell apoptotic process|kynurenic acid biosynthetic process|oxygen binding|positive regulation of type 2 immune response|swimming behavior|heme binding|tryptophan 2,3-dioxygenase activity|negati…	mmu00380,mmu05143	Tryptophan metabolism|African trypanosomiasis
Ier2	2694.74840726456	1476.76866497639	3912.72814955274	2.64952002459728	1.40573103105289	3.57728465791627e-06	0.000284378576892787	Up	69.4573385840667	53.7737840744053	57.7861838959111	49.0413241430363	35.9918708925972	162.72990770176	105.067405259731	120.751917298238	109.226684293065	192.368572450278	GeneID:15936,Genbank:NM_010499.4,MGI:MGI:104815	immediate early response 2		GO:0005634,GO:0005654,GO:0005737,GO:0030182,GO:0045944,GO:0048870,GO:0071774,GO:0000977,GO:0001228,GO:0003677	nucleus|nucleoplasm|cytoplasm|neuron differentiation|positive regulation of transcription by RNA polymerase II|cell motility|response to fibroblast growth factor|RNA polymerase II regulatory region sequence-specific DNA binding|transcriptional activator activity, RNA polymerase II transcription regulatory region sequence-specific DNA binding|DNA binding
Ifi204	2210.57717854516	3056.84969866483	1364.30465842548	0.446310676976164	-1.16387977466032	2.44490851277408e-06	0.000207919568593308	Down	87.0857177084168	80.1138347869116	45.4622227667683	71.2166463099322	59.2391719896566	28.7227254165841	41.017841438766	29.1149170956398	35.5656052580503	16.8010882017354	GeneID:15951,Genbank:XM_006496675.3,MGI:MGI:96429	interferon activated gene 204		GO:0048839,GO:0007275,GO:0003690,GO:0008134,GO:0016607,GO:0003712,GO:0005515,GO:0005634,GO:0005654,GO:0005730,GO:0035457,GO:0035458,GO:0005737,GO:0042405,GO:0005829,GO:0042771,GO:0006351,GO:0000978,GO:0042802,GO:0006355,GO:0001047,GO:0045669,GO:0006357,GO:0001078	inner ear development|multicellular organism development|double-stranded DNA binding|transcription factor binding|nuclear speck|transcription cofactor activity|protein binding|nucleus|nucleoplasm|nucleolus|cellular response to interferon-alpha|cellular response to interferon-beta|cytoplasm|nuclear inclusion body|cytosol|intrinsic apoptotic signaling pathway in response to DNA damage by p53 class …	mmu04621	NOD-like receptor signaling pathway
Ifi205	1419.08160341201	2144.26524923979	693.897957584231	0.323606399828678	-1.62768795525978	3.19131070396027e-07	3.813720582432e-05	Down	92.2147033789134	89.0724919373767	39.9743271000753	78.5818473431419	65.2816391598692	25.0540210073627	33.8551699321701	20.5241115281929	28.9615565934465	8.4480306394762	GeneID:226695,Genbank:NM_172648.3,MGI:MGI:101847	interferon activated gene 205		GO:0003690,GO:0005634,GO:0005730,GO:0005829,GO:0006351,GO:0006355,GO:0008134,GO:0035458,GO:0042802,GO:0000978,GO:0001047,GO:0001078	double-stranded DNA binding|nucleus|nucleolus|cytosol|transcription, DNA-templated|regulation of transcription, DNA-templated|transcription factor binding|cellular response to interferon-beta|identical protein binding|RNA polymerase II proximal promoter sequence-specific DNA binding|core promoter binding|transcriptional repressor activity, RNA polymerase II proximal promoter sequence-specific DNA…
Ifit1bl1	1286.41946057901	1829.09323249482	743.745688663203	0.406619889817622	-1.29824730853052	4.5421470312206e-06	0.00034176385316394	Down	38.256497096991	29.3820402595177	31.8308054306754	27.1286871958779	34.9981506687147	11.7882715001293	25.7944364574862	10.7220009445687	14.4875949979984	2.39533707933234	GeneID:667373,Genbank:NM_001101605.1,MGI:MGI:3650685	interferon induced protein with tetratricpeptide repeats 1B like 1		GO:0005829,GO:0051607,GO:0003723,GO:0005737	cytosol|defense response to virus|RNA binding|cytoplasm	mmu05160,mmu05168	Hepatitis C|Herpes simplex infection
Ifit2	4667.28917193215	6526.76504226261	2807.81330160168	0.430199843784833	-1.21692109400107	0.0119342222001723	0.163940885580729	Down	144.943949198989	72.0458559712172	42.4463139262718	82.1678419579734	63.0702232963946	39.8044301181378	46.5656344800594	31.7052788127012	45.2635509711447	9.51338043903465	GeneID:15958,Genbank:XM_006526705.2,MGI:MGI:99449	interferon-induced protein with tetratricopeptide repeats 2		GO:0005737,GO:0005783,GO:0005829,GO:0006915,GO:0009615,GO:0032091,GO:0035457,GO:0043065,GO:0045087,GO:0051607,GO:0002376,GO:0003723	cytoplasm|endoplasmic reticulum|cytosol|apoptotic process|response to virus|negative regulation of protein binding|cellular response to interferon-alpha|positive regulation of apoptotic process|innate immune response|defense response to virus|immune system process|RNA binding
Ifnb1	20.6099164163737	30.6777290291107	10.5421038036367	0.343640293374815	-1.54102888599006	0.0112856095034936	0.158240862087329	Down	3.19116475234969	1.47919210846277	1.22508887879291	3.75619645148629	1.24674476888882	0.853386883853363	1.45179090777733	1.07127945468488	0.261222041772213	0.0699485314997952	GeneID:15977,Genbank:NM_010510.1,MGI:MGI:107657	interferon beta 1, fibroblast		GO:0005126,GO:0005132,GO:0005576,GO:0005615,GO:0006952,GO:0045071,GO:0006959,GO:0045087,GO:0045581,GO:0008811,GO:0045671,GO:0045944,GO:0051607,GO:0060337,GO:0071359,GO:0071549,GO:0098586,GO:0002250,GO:0002281,GO:0002286,GO:0002312,GO:0002323,GO:0005125,GO:0019221,GO:0030183,GO:0033141,GO:0035458,GO:0042100,GO:2000552,GO:0042742,GO:2001235,GO:0043330	cytokine receptor binding|type I interferon receptor binding|extracellular region|extracellular space|defense response|negative regulation of viral genome replication|humoral immune response|innate immune response|negative regulation of T cell differentiation|chloramphenicol O-acetyltransferase activity|negative regulation of osteoclast differentiation|positive regulation of transcription by RNA …	mmu04630,mmu04151,mmu04060,mmu04217,mmu04620,mmu04621,mmu04622,mmu04623,mmu04650,mmu04380,mmu05152,mmu05162,mmu05164,mmu05161,mmu05160,mmu05168,mmu05167,mmu05165,mmu05142	Jak-STAT signaling pathway|PI3K-Akt signaling pathway|Cytokine-cytokine receptor interaction|Necroptosis|Toll-like receptor signaling pathway|NOD-like receptor signaling pathway|RIG-I-like receptor signaling pathway|Cytosolic DNA-sensing pathway|Natural killer cell mediated cytotoxicity|Osteoclast differentiation|Tuberculosis|Measles|Influenza A|Hepatitis B|Hepatitis C|Herpes simplex infection|Ka…
Igfals	21.4202919708774	31.0515282970001	11.7890556447547	0.379661043797758	-1.39721612016809	0.00207997701356657	0.0455410941944502	Down	0.915796639854372	0.477558877784625	0.674712903278965	0.489332003058753	1.00628246545534	0.0918389798137092	0.539019223830954	0.230575871448597	0.274091471503129	0.203246676433367	GeneID:16005,Genbank:XM_006523711.3,MGI:MGI:107973	insulin-like growth factor binding protein, acid labile subunit		GO:0005576,GO:0005654,GO:0007155,GO:0008022,GO:0042567,GO:0005515,GO:0005520	extracellular region|nucleoplasm|cell adhesion|protein C-terminus binding|insulin-like growth factor ternary complex|protein binding|insulin-like growth factor binding
Il12b	74.7738335575826	100.197441061282	49.3502260538831	0.492529804465763	-1.02171706584335	4.87053083380114e-05	0.00255898809670173	Down	1.91823751270095	2.3383635726597	2.1265368068656	2.22817410400874	2.37124136058869	0.633936431019481	1.27183838208277	1.42694708468338	0.883253769984288	1.09655841596685	GeneID:16160,Genbank:NM_001303244.1,MGI:MGI:96540	interleukin 12b		GO:0005125,GO:0005126,GO:0005143,GO:0005515,GO:0005576,GO:0005615,GO:0016477,GO:0019233,GO:0005737,GO:0030101,GO:0007050,GO:0032609,GO:0032693,GO:0032700,GO:0032725,GO:0035744,GO:0032729,GO:0042093,GO:0042102,GO:0042104,GO:0042164,GO:0001916,GO:0045519,GO:0002230,GO:0042509,GO:0045672,GO:0042531,GO:0002323,GO:0045785,GO:0002827,GO:0046982,GO:0048662,GO:0002860,GO:0050671,GO:0002862,GO:0004896,GO:…	cytokine activity|cytokine receptor binding|interleukin-12 receptor binding|protein binding|extracellular region|extracellular space|cell migration|sensory perception of pain|cytoplasm|natural killer cell activation|cell cycle arrest|interferon-gamma production|negative regulation of interleukin-10 production|negative regulation of interleukin-17 production|positive regulation of granulocyte macr…	mmu04630,mmu04060,mmu04620,mmu04622,mmu04625,mmu04658,mmu05200,mmu05205,mmu05321,mmu05330,mmu04940,mmu05133,mmu05134,mmu05152,mmu05162,mmu05164,mmu05168,mmu05146,mmu05145,mmu05140,mmu05142,mmu05143	Jak-STAT signaling pathway|Cytokine-cytokine receptor interaction|Toll-like receptor signaling pathway|RIG-I-like receptor signaling pathway|C-type lectin receptor signaling pathway|Th1 and Th2 cell differentiation|Pathways in cancer|Proteoglycans in cancer|Inflammatiory bowel disease (IBD)|Allograft rejection|Type I diabetes mellitus|Pertussis|Legionellosis|Tuberculosis|Measles|Influenza A|Herpe…
Il12rb1	71.4499436757686	100.816940151042	42.0829472004951	0.417419405284938	-1.26043042381561	2.17590123410202e-06	0.000190354919446514	Down	1.66117332109011	1.5701597618455	1.04825260670253	0.995909738699599	1.51618203539886	0.846373031888425	0.603369430268595	0.350785323565444	0.678530021409053	0.317136619753733	GeneID:16161,Genbank:XM_006509559.3,MGI:MGI:104579	interleukin 12 receptor, beta 1		GO:0071346,GO:0005515,GO:0072536,GO:0005886,GO:0009897,GO:0016020,GO:0016021,GO:0016517,GO:0018108,GO:0019955,GO:0032729,GO:0042019,GO:0042020,GO:0002230,GO:0042022,GO:0002827,GO:0042104,GO:0005143	cellular response to interferon-gamma|protein binding|interleukin-23 receptor complex|plasma membrane|external side of plasma membrane|membrane|integral component of membrane|interleukin-12 receptor activity|peptidyl-tyrosine phosphorylation|cytokine binding|positive regulation of interferon-gamma production|interleukin-23 binding|interleukin-23 receptor activity|positive regulation of defense re…	mmu04630,mmu04060,mmu04658,mmu04659,mmu05200,mmu05321	Jak-STAT signaling pathway|Cytokine-cytokine receptor interaction|Th1 and Th2 cell differentiation|Th17 cell differentiation|Pathways in cancer|Inflammatiory bowel disease (IBD)
Il12rb2	66.2034854384057	93.9223747993845	38.484596077427	0.409748967268226	-1.28718778172831	1.74499447447511e-06	0.000158733726225388	Down	1.49791020125533	1.46028109259808	1.21211112602409	1.41772317260399	0.960115391459178	0.486808409953605	0.610474942297528	0.460946760537511	0.766348636644413	0.328333467644454	GeneID:16162,Genbank:XM_006505617.3,MGI:MGI:1270861	interleukin 12 receptor, beta 2		GO:0016020,GO:0016021,GO:0018108,GO:0019901,GO:0032496,GO:0032609,GO:0032729,GO:0034097,GO:0004896,GO:0005515,GO:0009897	membrane|integral component of membrane|peptidyl-tyrosine phosphorylation|protein kinase binding|response to lipopolysaccharide|interferon-gamma production|positive regulation of interferon-gamma production|response to cytokine|cytokine receptor activity|protein binding|external side of plasma membrane	mmu04630,mmu04060,mmu04658,mmu05200,mmu05321	Jak-STAT signaling pathway|Cytokine-cytokine receptor interaction|Th1 and Th2 cell differentiation|Pathways in cancer|Inflammatiory bowel disease (IBD)
Il17a	9.48066754294343	3.64433717781888	15.316997908068	4.20295849717044	2.07140521042231	0.0445135297784107	0.372891449788288	Up	0.279783303081043	0.138950582349192	0.0473862679796322	0.129995562391318	0.256189547407235	1.77697838183528	0.381854483002064	0.281771197303964	0.772958475440407	0.321966340549869	GeneID:16171,Genbank:NM_010552.3,MGI:MGI:107364	interleukin 17A		GO:1900017,GO:0005615,GO:0005737,GO:2000778,GO:0006954,GO:0009897,GO:0010940,GO:0032747,GO:0045672,GO:0045944,GO:0050832,GO:0071347,GO:0005125,GO:0071385,GO:0005576,GO:0072537	positive regulation of cytokine production involved in inflammatory response|extracellular space|cytoplasm|positive regulation of interleukin-6 secretion|inflammatory response|external side of plasma membrane|positive regulation of necrotic cell death|positive regulation of interleukin-23 production|positive regulation of osteoclast differentiation|positive regulation of transcription by RNA poly…	mmu04060,mmu04659,mmu04657,mmu05323,mmu05321	Cytokine-cytokine receptor interaction|Th17 cell differentiation|IL-17 signaling pathway|Rheumatoid arthritis|Inflammatiory bowel disease (IBD)
Il17f	3.65744744847435	0.767477947698917	6.54741694924979	8.53108153645394	3.09272865225499	0.015395437716148	0.192933641673783	Up	0	0.0277002267502391	0.0283397956098822	0.0518300318557146	0	0.16780079176892	0.342557405205887	0.140429891063561	0.0256819423090658	0.220062795729693	GeneID:257630,Genbank:NM_145856.2,MGI:MGI:2676631	interleukin 17F		GO:0045944,GO:0005615,GO:0051216,GO:0006954,GO:1900017,GO:0016525,GO:0017015,GO:0019955,GO:0042089,GO:0042109,GO:0042803,GO:2000778,GO:0045076,GO:0045408,GO:0045414,GO:0005125,GO:0045423,GO:0005126,GO:0005576	positive regulation of transcription by RNA polymerase II|extracellular space|cartilage development|inflammatory response|positive regulation of cytokine production involved in inflammatory response|negative regulation of angiogenesis|regulation of transforming growth factor beta receptor signaling pathway|cytokine binding|cytokine biosynthetic process|lymphotoxin A biosynthetic process|protein h…	mmu04060,mmu04659,mmu04657,mmu05321	Cytokine-cytokine receptor interaction|Th17 cell differentiation|IL-17 signaling pathway|Inflammatiory bowel disease (IBD)
Il17rb	24.9777684005523	37.0309074418228	12.9246293592818	0.34902275564235	-1.51860699432024	0.000282030150026952	0.0100519283880951	Down	0.821317619694723	0.763160735241182	1.58848610793052	0.61549734578778	1.13536345856778	0.292260508904981	0.325437845411512	0.453600131386868	0.19518774591422	0.418129989363162	GeneID:50905,Genbank:NM_019583.3,MGI:MGI:1355292	interleukin 17 receptor B		GO:0005886,GO:0005887,GO:0009986,GO:0016020,GO:0016021,GO:0030368,GO:0050729,GO:2000664,GO:2000667,GO:0004896,GO:0005576,GO:0005737	plasma membrane|integral component of plasma membrane|cell surface|membrane|integral component of membrane|interleukin-17 receptor activity|positive regulation of inflammatory response|positive regulation of interleukin-5 secretion|positive regulation of interleukin-13 secretion|cytokine receptor activity|extracellular region|cytoplasm	mmu04060,mmu04657	Cytokine-cytokine receptor interaction|IL-17 signaling pathway
Il20ra	8.12851175206865	3.99530947080383	12.2617140333335	3.06902734892937	1.61778150210579	0.0285899116528092	0.290248719966665	Up	0.0184974168873025	0.0551189471310652	0.187971950556061	0.0687555571636105	0.0406501300831805	0.389545672761655	0.246145443544225	0.24217496254281	0.153308667808387	0.0912269126945161	GeneID:237313,Genbank:XM_006512726.1,MGI:MGI:3605069	interleukin 20 receptor, alpha		GO:0016021,GO:0019221,GO:0042015,GO:0045124,GO:2001244,GO:0004896,GO:0005886,GO:0016020	integral component of membrane|cytokine-mediated signaling pathway|interleukin-20 binding|regulation of bone resorption|positive regulation of intrinsic apoptotic signaling pathway|cytokine receptor activity|plasma membrane|membrane	mmu04630,mmu04060	Jak-STAT signaling pathway|Cytokine-cytokine receptor interaction
Il2ra	117.630576129892	168.981912556965	66.2792397028199	0.392226828894936	-1.35023987350856	3.81847614249058e-10	1.01184083752606e-07	Down	2.44165902912393	2.38848770901282	1.60402731141172	1.82202226483568	2.22220711121387	1.03878846069775	1.00982746069426	0.695476815507556	0.806290030695961	0.498707122730022	GeneID:16184,Genbank:NM_008367.3,MGI:MGI:96549	interleukin 2 receptor, alpha chain		GO:0050687,GO:0019976,GO:0004911,GO:0050728,GO:0050777,GO:0042102,GO:0005515,GO:0006924,GO:0006954,GO:0006955,GO:0042104,GO:0007219,GO:0042130,GO:0008144,GO:0043029,GO:0009897,GO:0045582,GO:0009986,GO:0002376,GO:0046013,GO:0016020,GO:0002437,GO:0050672,GO:0016021,GO:0002664	negative regulation of defense response to virus|interleukin-2 binding|interleukin-2 receptor activity|negative regulation of inflammatory response|negative regulation of immune response|positive regulation of T cell proliferation|protein binding|activation-induced cell death of T cells|inflammatory response|immune response|positive regulation of activated T cell proliferation|Notch signaling pat…	mmu04630,mmu04151,mmu04060,mmu04144,mmu04640,mmu04658,mmu04659,mmu05200,mmu05166,mmu05162	Jak-STAT signaling pathway|PI3K-Akt signaling pathway|Cytokine-cytokine receptor interaction|Endocytosis|Hematopoietic cell lineage|Th1 and Th2 cell differentiation|Th17 cell differentiation|Pathways in cancer|HTLV-I infection|Measles
Insl6	17.9884626744169	24.5146826421641	11.4622427066697	0.467566432491979	-1.09675673519674	0.0240721936954207	0.258447439534394	Down	2.15108142565794	2.54749752013032	2.27001762835156	1.69138670622482	1.5454440364351	1.24452253895282	0.592814620675743	1.41646950119445	1.21903619493699	0.244819860249283	GeneID:27356,Genbank:NM_013754.1,MGI:MGI:1351595	insulin-like 6		GO:0007286,GO:0008584,GO:0009566,GO:0030317,GO:0043066,GO:0005179,GO:0005576,GO:0007283	spermatid development|male gonad development|fertilization|flagellated sperm motility|negative regulation of apoptotic process|hormone activity|extracellular region|spermatogenesis
Itgb2l	4.23282490549835	1.020169297676	7.44548051332071	7.29827934469498	2.86755637173541	0.0104980305320852	0.149828901070306	Up	0.0146588925238435	0.0145602802622733	0.0297929233847782	0	0.016107273020879	0.205805606441594	0.120040697877964	0.118104365831926	0.0674969705250348	0.0289183190630026	GeneID:16415,Genbank:XM_006522929.3,MGI:MGI:1277979	integrin beta 2-like		GO:0007160,GO:0007229,GO:0008305,GO:0016020,GO:0016021,GO:0030141,GO:0038023,GO:0005886,GO:0006954,GO:0007155	cell-matrix adhesion|integrin-mediated signaling pathway|integrin complex|membrane|integral component of membrane|secretory granule|signaling receptor activity|plasma membrane|inflammatory response|cell adhesion	mmu04015,mmu04390,mmu04514,mmu04145,mmu04810,mmu04610,mmu04650,mmu04670,mmu05323,mmu05416,mmu05133,mmu05134,mmu05150,mmu05152,mmu05166,mmu05146,mmu05144,mmu05140	Rap1 signaling pathway|Hippo signaling pathway|Cell adhesion molecules (CAMs)|Phagosome|Regulation of actin cytoskeleton|Complement and coagulation cascades|Natural killer cell mediated cytotoxicity|Leukocyte transendothelial migration|Rheumatoid arthritis|Viral myocarditis|Pertussis|Legionellosis|Staphylococcus aureus infection|Tuberculosis|HTLV-I infection|Amoebiasis|Malaria|Leishmaniasis
Jmjd7	100.463099692476	165.477168863591	35.4490305213609	0.214223090501282	-2.2228141023982	1.04774291953612e-20	1.36835225291417e-17	Down	6.04083103517823	7.37278688913233	7.02142513790754	6.09045972306551	6.33401332784169	1.34620803924325	1.77826015746551	1.31218177602038	1.52710065634732	0.973614773225639	GeneID:433466,Genbank:NM_001114637.1,MGI:MGI:3845785	jumonji domain containing 7		GO:0003674,GO:0005575,GO:0008150	molecular_function|cellular_component|biological_process
Jun	4868.81200183338	2825.3538107599	6912.27019290686	2.44651489897747	1.29072806863462	4.36720080906657e-08	6.7669406434723e-06	Up	61.0294265792253	44.9621180380137	48.6989731698167	43.8476214836192	44.467849485583	147.077806423342	87.5502347497773	92.8675251404201	150.950398548695	107.686938466224	GeneID:16476,Genbank:NM_010591.2,MGI:MGI:96646	jun proto-oncogene	TF_bZIP	GO:1990441,GO:2000144,GO:0001525,GO:0001774,GO:0001836,GO:0001889,GO:0001938,GO:0003151,GO:0005667,GO:0003677,GO:0003682,GO:0003690,GO:0005719,GO:0005829,GO:0006351,GO:0006355,GO:0010634,GO:0006366,GO:0010941,GO:0007179,GO:0017053,GO:0007265,GO:0019899,GO:0030224,GO:0031103,GO:0031625,GO:0000122,GO:0042493,GO:0031953,GO:0000790,GO:0042802,GO:0032496,GO:0042803,GO:0032870,GO:0000978,GO:0043065,GO:…	negative regulation of transcription from RNA polymerase II promoter in response to endoplasmic reticulum stress|positive regulation of DNA-templated transcription, initiation|angiogenesis|microglial cell activation|release of cytochrome c from mitochondria|liver development|positive regulation of endothelial cell proliferation|outflow tract morphogenesis|transcription factor complex|DNA binding|…	mmu04010,mmu04012,mmu04310,mmu04668,mmu04024,mmu04137,mmu04210,mmu04510,mmu04530,mmu04620,mmu04621,mmu04625,mmu04660,mmu04658,mmu04659,mmu04657,mmu04662,mmu04912,mmu04915,mmu04921,mmu04926,mmu04722,mmu04380,mmu05200,mmu05231,mmu05203,mmu05210,mmu05211,mmu05224,mmu05323,mmu05321,mmu05030,mmu05031,mmu05418,mmu04932,mmu04933,mmu05132,mmu05133,mmu05166,mmu05164,mmu05161,mmu05168,mmu05167,mmu05169,mmu…	MAPK signaling pathway|ErbB signaling pathway|Wnt signaling pathway|TNF signaling pathway|cAMP signaling pathway|Mitophagy - animal|Apoptosis|Focal adhesion|Tight junction|Toll-like receptor signaling pathway|NOD-like receptor signaling pathway|C-type lectin receptor signaling pathway|T cell receptor signaling pathway|Th1 and Th2 cell differentiation|Th17 cell differentiation|IL-17 signaling path…
Junb	5801.08533138122	3637.53225100265	7964.63841175979	2.18957190264483	1.13064882676515	2.85737610013142e-06	0.000236399387397298	Up	144.968679441132	137.03696600485	96.6841083109254	91.2245743074734	73.0429815685949	267.158406856466	205.197626037163	206.430505036286	185.645465205727	298.837233544938	GeneID:16477,Genbank:NM_008416.3,MGI:MGI:96647	jun B proto-oncogene	TF_bZIP	GO:0001701,GO:0001829,GO:0003677,GO:0003690,GO:0003700,GO:0009987,GO:0003713,GO:0010033,GO:0005515,GO:0010941,GO:0005634,GO:0030316,GO:0032496,GO:0032870,GO:0033554,GO:0051726,GO:0033687,GO:0034097,GO:0060136,GO:0035976,GO:0060716,GO:0071277,GO:0000122,GO:0000790,GO:0000977,GO:0000978,GO:0000981,GO:0001077,GO:0001570,GO:0001649,GO:0005654,GO:0005667,GO:0006351,GO:0006355,GO:0006357,GO:0006366,GO:…	in utero embryonic development|trophectodermal cell differentiation|DNA binding|double-stranded DNA binding|DNA binding transcription factor activity|cellular process|transcription coactivator activity|response to organic substance|protein binding|regulation of cell death|nucleus|osteoclast differentiation|response to lipopolysaccharide|cellular response to hormone stimulus|cellular response to s…	mmu04668,mmu04380	TNF signaling pathway|Osteoclast differentiation
Kcna1	24.5158155983052	8.66772233768849	40.3639088589219	4.65680686186888	2.21934104853099	0.0211235427058102	0.238409169650021	Up	0.05478699797791	0.0665114251668505	0.0804193040639846	0.0169704351795132	0.0468224240824326	0.109884264308878	0.23055475452941	0.582416143516899	0.078483099506813	0.210157516601949	GeneID:16485,Genbank:NM_010595.3,MGI:MGI:96654	potassium voltage-gated channel, shaker-related subfamily, member 1		GO:0005251,GO:0005267,GO:0005783,GO:0005829,GO:0005886,GO:0005887,GO:0016021,GO:0006811,GO:0006813,GO:0016324,GO:0006937,GO:0019228,GO:0021766,GO:0023041,GO:0042391,GO:0030054,GO:0042734,GO:0030424,GO:0042995,GO:0043025,GO:0043679,GO:0001964,GO:0071805,GO:0044224,GO:0005216,GO:0097718,GO:0005244,GO:1903818,GO:0005249,GO:0007405,GO:0007420,GO:0008076,GO:0009986,GO:0030425,GO:0010644,GO:0010960,GO:…	delayed rectifier potassium channel activity|potassium channel activity|endoplasmic reticulum|cytosol|plasma membrane|integral component of plasma membrane|integral component of membrane|ion transport|potassium ion transport|apical plasma membrane|regulation of muscle contraction|neuronal action potential|hippocampus development|neuronal signal transduction|regulation of membrane potential|cell j…
Kcng2	13.3277991682859	5.67475076611447	20.9808475704572	3.69722802554427	1.88644402409781	0.0160922659222359	0.198939141394294	Up	0.0920505304304062	0.10971755356096	0.0561254077587485	0.085538774758504	0.182062147007744	0.11077341546984	0.734950791647896	0.444981890819881	0.118677242511145	0.490300057276043	GeneID:240444,Genbank:NM_001190373.1,MGI:MGI:3694646	potassium voltage-gated channel, subfamily G, member 2		GO:0071805,GO:0005249,GO:0008076,GO:0016021	potassium ion transmembrane transport|voltage-gated potassium channel activity|voltage-gated potassium channel complex|integral component of membrane
Kcnj11	68.0679795776229	42.6230569101107	93.5129022451351	2.19395109183154	1.13353136514012	0.0288181206887478	0.290713388550023	Up	0.406888037640216	1.05079220819759	0.727728784316713	0.438601023670817	0.876298065018165	0.767115532206985	2.36570518414863	2.42589183618258	1.16907569514449	0.818741827718915	GeneID:16514,Genbank:NM_001204411.1,MGI:MGI:107501	potassium inwardly rectifying channel, subfamily J, member 11		GO:0005768,GO:0005783,GO:0005829,GO:0005886,GO:0006006,GO:0006811,GO:0030315,GO:0006813,GO:0030506,GO:0008022,GO:0008282,GO:0030673,GO:0030955,GO:0031072,GO:0033198,GO:0071805,GO:0034765,GO:1903078,GO:2001259,GO:0042383,GO:0001669,GO:0005242,GO:0005244,GO:0005249,GO:0005515,GO:0005524,GO:0005635,GO:0005739,GO:0010107,GO:0014704,GO:0015272,GO:0042391,GO:0016020,GO:0042493,GO:0016021,GO:0043025,GO:…	endosome|endoplasmic reticulum|cytosol|plasma membrane|glucose metabolic process|ion transport|T-tubule|potassium ion transport|ankyrin binding|protein C-terminus binding|inward rectifying potassium channel|axolemma|potassium ion binding|heat shock protein binding|response to ATP|potassium ion transmembrane transport|regulation of ion transmembrane transport|positive regulation of protein localiz…	mmu04911,mmu04930	Insulin secretion|Type II diabetes mellitus
Kif18b	89.9942104201222	120.156847332034	59.8315735082103	0.497945600577181	-1.00593995513286	3.3972095679448e-05	0.00191711665865132	Down	1.35257148454417	2.40013637415473	1.74514142439991	1.68055957172909	2.02058186260387	0.731542332944158	0.902268048167764	1.08668425248394	1.3715429496334	0.434720486610194	GeneID:70218,Genbank:NM_197959.2,MGI:MGI:2446979	kinesin family member 18B		GO:0035371,GO:0007019,GO:0000278,GO:0051301,GO:0003774,GO:0051302,GO:0007049,GO:0003777,GO:0061673,GO:0005524,GO:0005634,GO:0005737,GO:0008017,GO:0005829,GO:1990023,GO:0005856,GO:1990752,GO:0008574,GO:0005871,GO:0016604,GO:0005874,GO:0000070,GO:0016887,GO:0000166,GO:0019894,GO:0007018,GO:0000235	microtubule plus-end|microtubule depolymerization|mitotic cell cycle|cell division|motor activity|regulation of cell division|cell cycle|microtubule motor activity|mitotic spindle astral microtubule|ATP binding|nucleus|cytoplasm|microtubule binding|cytosol|mitotic spindle midzone|cytoskeleton|microtubule end|ATP-dependent microtubule motor activity, plus-end-directed|kinesin complex|nuclear body|…
Klhl14	15.5093640104742	8.96634286750737	22.052385153441	2.45946262364731	1.29834313065043	0.0136142651618627	0.179009118601581	Up	0.0921981842993954	0.114472444020617	0.140538589626381	0.0963854813593713	0.0759809100921584	0.323607380327116	0.235939003585594	0.324986422442746	0.201650404766118	0.170516154247074	GeneID:225266,Genbank:NM_001081403.1,MGI:MGI:1921249	kelch-like 14		GO:0005737,GO:0005783,GO:0005829,GO:0015629,GO:0016020,GO:0016235,GO:0016567,GO:0031463,GO:0043005,GO:0004842,GO:0043025,GO:0005515	cytoplasm|endoplasmic reticulum|cytosol|actin cytoskeleton|membrane|aggresome|protein ubiquitination|Cul3-RING ubiquitin ligase complex|neuron projection|ubiquitin-protein transferase activity|neuronal cell body|protein binding
Klk1	38.4467774215658	57.1202521632185	19.773302679913	0.346169737196042	-1.53044848776097	0.0120412237570968	0.165162592029075	Down	1.65295079842191	3.0572028964053	3.59116683492407	1.74788396572293	6.32563548254719	1.14319398150155	1.28357713871336	0.63143611560062	1.57469445849116	0.955768556714321	GeneID:16612,Genbank:NM_010639.8,MGI:MGI:102850	kallikrein 1		GO:0004252,GO:0005615,GO:0006508,GO:0008233,GO:0008236,GO:0016787,GO:0016811,GO:0030141,GO:0031638,GO:0032991,GO:0002526,GO:0003073,GO:0004175	serine-type endopeptidase activity|extracellular space|proteolysis|peptidase activity|serine-type peptidase activity|hydrolase activity|hydrolase activity, acting on carbon-nitrogen (but not peptide) bonds, in linear amides|secretory granule|zymogen activation|protein-containing complex|acute inflammatory response|regulation of systemic arterial blood pressure|endopeptidase activity	mmu04614,mmu04961	Renin-angiotensin system|Endocrine and other factor-regulated calcium reabsorption
Klk1b27	3.95266464694751	7.13655965229583	0.768769641599193	0.107722723420644	-3.2146054855962	0.013871248773067	0.181158508976255	Down	0	0.244036193372185	0.374506095416081	0.570771666892515	1.01236656922566	0.12319233231479	0	0	0.113127655885604	0	GeneID:16619,Genbank:NM_020268.3,MGI:MGI:891980	kallikrein 1-related peptidase b27		GO:0004252,GO:0005615,GO:0006508,GO:0008233,GO:0008236,GO:0016787,GO:0016811,GO:0030141,GO:0031638,GO:0032991,GO:0002526,GO:0003073,GO:0004175	serine-type endopeptidase activity|extracellular space|proteolysis|peptidase activity|serine-type peptidase activity|hydrolase activity|hydrolase activity, acting on carbon-nitrogen (but not peptide) bonds, in linear amides|secretory granule|zymogen activation|protein-containing complex|acute inflammatory response|regulation of systemic arterial blood pressure|endopeptidase activity
Klrg1	92.9055116845158	145.375486233964	40.4355371350678	0.278145498822214	-1.84608833597717	1.77577915200888e-14	1.01463581297907e-11	Down	4.60036856036736	7.35080815805063	5.24404560786466	6.02208014084441	6.0658928178629	2.2866392144276	1.43317820383147	1.53092243438728	1.98930631811147	0.789162919484869	GeneID:50928,Genbank:NM_016970.1,MGI:MGI:1355294	killer cell lectin-like receptor subfamily G, member 1		GO:0016020,GO:0016021,GO:0030246,GO:0043231,GO:0045087,GO:0002376,GO:0005886,GO:0007166	membrane|integral component of membrane|carbohydrate binding|intracellular membrane-bounded organelle|innate immune response|immune system process|plasma membrane|cell surface receptor signaling pathway
Klri1	44.1284623392669	62.7290538187689	25.527870859765	0.406954502032149	-1.29706058629694	0.000125787455618447	0.00534859962448299	Down	1.45509553769288	1.57208823121647	2.07533687907057	0.925162433979915	2.01962161019156	0.332803596204307	1.1758895501282	0.565606169934917	0.517192775551809	0.629504081987405	GeneID:503550,Genbank:XM_006506363.2,MGI:MGI:3530275	killer cell lectin-like receptor family I member 1		GO:0016021,GO:0030246,GO:0005886,GO:0005887,GO:0016020	integral component of membrane|carbohydrate binding|plasma membrane|integral component of plasma membrane|membrane
Klrk1	485.990434721483	662.744448752282	309.236420690685	0.46659979011951	-1.0997424365014	4.79280171630248e-07	5.27901123981172e-05	Down	10.9208749302634	13.0105284378768	7.02973201037904	10.5352063461042	11.9119424592018	5.97370818697354	5.85165399763798	4.06395044744973	5.97229426148567	2.71671070728237	GeneID:27007,Genbank:NM_001083322.2,MGI:MGI:1196250	killer cell lectin-like receptor subfamily K, member 1		GO:0045954,GO:0030887,GO:0002860,GO:0050830,GO:0032394,GO:0005515,GO:0071222,GO:0032729,GO:0005886,GO:0009897,GO:0009986,GO:0016020,GO:0042288,GO:0016021,GO:0042803,GO:0019900,GO:0043065,GO:0030101,GO:0045087,GO:0002223,GO:0045429,GO:0030154,GO:0002250,GO:0030246,GO:0002376	positive regulation of natural killer cell mediated cytotoxicity|positive regulation of myeloid dendritic cell activation|positive regulation of natural killer cell mediated cytotoxicity directed against tumor cell target|defense response to Gram-positive bacterium|MHC class Ib receptor activity|protein binding|cellular response to lipopolysaccharide|positive regulation of interferon-gamma produc…	mmu04650,mmu05144	Natural killer cell mediated cytotoxicity|Malaria
Kntc1	109.70023090058	149.00908197377	70.3913798273902	0.472396574054332	-1.08192959292272	0.00068273643095364	0.0199411388235724	Down	0.853305395076391	1.70937499073833	0.801552879639715	1.06614001180291	0.961254133202689	0.424265333042879	0.440398817723655	0.621056034048873	0.72637908529568	0.297063100289347	GeneID:208628,Genbank:XM_006530253.3,MGI:MGI:2673709	kinetochore associated 1		GO:0003674,GO:0005634,GO:0005694,GO:0005737,GO:0005828,GO:0005829,GO:0005856,GO:0005886,GO:0007049,GO:0007093,GO:0015629,GO:0000775,GO:0051301,GO:0000776,GO:1990423,GO:0000922	molecular_function|nucleus|chromosome|cytoplasm|kinetochore microtubule|cytosol|cytoskeleton|plasma membrane|cell cycle|mitotic cell cycle checkpoint|actin cytoskeleton|chromosome, centromeric region|cell division|kinetochore|RZZ complex|spindle pole
Kremen2	5.25522871318992	8.33163805029942	2.17881937608042	0.261511525455924	-1.93505356389626	0.0430718426578341	0.366973705105237	Down	0.161688080608807	0.0917716480151745	0.187781116088492	0.193178684721109	0.329946994939115	0.0231637020786481	0	0.0930496537064134	0.0638137602045063	0.0683507224046222	GeneID:73016,Genbank:XM_006524983.3,MGI:MGI:1920266	kringle containing transmembrane protein 2		GO:0016021,GO:0016055,GO:0030279,GO:0060173,GO:0005515,GO:0007154,GO:0016020	integral component of membrane|Wnt signaling pathway|negative regulation of ossification|limb development|protein binding|cell communication|membrane
Krtap17-1	33.4498734073979	21.1320866279071	45.7676601868887	2.16578991903467	1.11489330875148	0.00302802549997594	0.0603755924117339	Up	1.07348049773231	2.06143417474715	1.81812974456584	1.33005507697889	1.33681921893468	2.15304030329977	2.12440963110536	2.88295388416725	5.40418077244348	3.67069357962228	GeneID:77914,Genbank:NM_001099774.2,MGI:MGI:1925164	keratin associated protein 17-1		GO:0003674,GO:0008150	molecular_function|biological_process
LOC101056073	70.9563768909033	0.411408037877936	141.501345743929	343.944047553859	8.42603007771917	4.03342129235443e-06	0.000314044626764347	Up	0	0.0195448807124209	0	0	0.0216214745955944	5.28843595651592	4.04853475309364	0	4.5664436923856	0	GeneID:101056073,Genbank:NM_001324553.1	zinc finger protein 501-like		GO:0006355,GO:0003700,GO:0005575,GO:0005634	regulation of transcription, DNA-templated|DNA binding transcription factor activity|cellular_component|nucleus
LOC102637839	1.47339346157663	0	2.94678692315327	Inf	Inf	0.0333730998451583	0.318140645239246	Up	0	0	0	0	0	0.0767470101106155	0.117506552101108	0.154148129896259	0.176192162022253	0.0377437766326856	GeneID:102637839,Genbank:XM_011243957.2	arf-GAP with SH3 domain, ANK repeat and PH domain-containing protein 2-like
LOC102639543	889.828845390954	1195.24074075632	584.416950025588	0.488953338099723	-1.03223130272462	5.6427634428831e-07	5.96371599940315e-05	Down	22.4294740467793	19.4639803618609	13.1638584049382	16.997461133396	18.006467341854	10.8706070865368	9.45378175970542	7.6252428327698	10.6866496743138	4.85068674233616	GeneID:102639543,Genbank:XM_006497078.1	signaling mucin HKR1-like
LOC102639700	10.4244328424942	14.5961271928197	6.25273849216856	0.428383393044455	-1.22302554205597	0.0481901114017123	0.388838480524673	Down	0.133790529201201	0.177187337396172	0.0906392025549646	0.165768053533958	0.0882058686744478	0.0357784983429756	0.0913001469281724	0.0808446762601132	0.0328554348521078	0.0351913552792175	GeneID:102639700,Genbank:XM_017315313.1	zinc finger protein 120-like
LOC105245043	8.15556584355162	12.6448364363406	3.66629525076264	0.289944062876598	-1.78615349807657	0.0184935087775688	0.218151815799399	Down	0.152556624449898	0.205648340762801	0.0996615203028026	0.0810083435429967	0.155656494918393	0.0655665436606555	0.0111542506384808	0.0219486511037678	0.0903147450349947	0.0107484273108845	GeneID:105245043,Genbank:XM_017313730.1	uncharacterized LOC105245043
LOC108167415	2.35004431793958	0.39571421745326	4.30437441842589	10.8774823561509	3.44327277164038	0.0370425900697141	0.33790395597681	Up	0	0.0280439731008108	0.0286914786991465	0	0	0.141569265030828	0.0578013960180219	0.142172557757214	0.208005141845505	0.055698417016383	GeneID:108167415,Genbank:XM_017312419.1	uncharacterized LOC108167415
LOC108167806	11.4191037915518	5.73149077635603	17.1067168067475	2.98468888361775	1.57758055646352	0.0116571776770258	0.161347340383604	Up	0.049281926580611	0.195801602804939	0.22536276093743	0.160284841293868	0.0812268844802902	0.296528835995979	0.42878932722936	0.397056645057692	0.317686553509076	0.631935740354648	GeneID:108167806,Genbank:XM_017314177.1	uncharacterized LOC108167806
LOC108167809	13.2849241528613	3.63715463511406	22.9326936706085	6.30511924052119	2.65652365462676	1.07675208648857e-05	0.000708177523358169	Up	0.078379485145431	0.155704432469765	0.159299482691338	0	0.0861238162719249	0.628811388102478	0.668587918055349	0.368369777400414	0.64961797230195	0.644262790129693	GeneID:108167809,Genbank:XM_017314178.1	uncharacterized LOC108167809
LOC108168045	15.7488707952413	0	31.4977415904827	Inf	Inf	1.73520471738013e-17	1.76258239180991e-14	Up	0	0	0	0	0	0.430651477483977	0.405763701992212	0.598827716956337	0.669253083427296	0.472459379428441	GeneID:108168045,Genbank:XM_017315656.1	endogenous retrovirus group K member 25 Pol protein-like
LOC108169093	6.58866603397339	2.56605797374324	10.6112740942035	4.13524331982428	2.04797222080551	0.0139434280918135	0.181586116011437	Up	0.0320354207399923	0.0795497858271753	0.0488319036117477	0.0297691998748868	0.0176003496634715	0.0803153295892111	0.196751950540665	0.129052145122887	0.280263894919879	0.157994629670995	GeneID:108169093,Genbank:XM_017321253.1	MLV-related proviral Env polyprotein-like
Lag3	162.256877612139	226.265168543851	98.2485866804276	0.43421878547509	-1.20350595270791	4.93129819343416e-10	1.28211126846287e-07	Down	5.50678166728209	7.52765762635903	5.56832415408588	5.34522109356121	7.09930269828134	2.24175602623154	3.7113806007358	2.38858414609219	3.08791058115904	1.85539963983231	GeneID:16768,Genbank:NM_008479.2,MGI:MGI:106588	lymphocyte-activation gene 3		GO:0016020,GO:0016021,GO:0042289,GO:0045085,GO:0045954,GO:0050868,GO:0004888,GO:0007166,GO:0009897	membrane|integral component of membrane|MHC class II protein binding|negative regulation of interleukin-2 biosynthetic process|positive regulation of natural killer cell mediated cytotoxicity|negative regulation of T cell activation|transmembrane signaling receptor activity|cell surface receptor signaling pathway|external side of plasma membrane
Lair1	792.051428034705	1165.05461868698	419.048237382434	0.359681194908015	-1.47520936138614	2.05267330769983e-11	6.95019976999697e-09	Down	14.2429941183148	18.6029842759888	11.333395989209	13.7796680539083	15.1299747063135	4.81109352119142	7.11748609579652	3.75233027311881	7.87213069973289	2.44596382512862	GeneID:52855,Genbank:NM_001302676.1,MGI:MGI:105492	leukocyte-associated Ig-like receptor 1		GO:0005886,GO:0016020,GO:0016021	plasma membrane|membrane|integral component of membrane
Lcn4	13.5608247158406	21.0296788454652	6.09197058621592	0.289684432700197	-1.78744593692617	0.00191438471034465	0.0430007494397317	Down	1.4815140409272	1.68176880548738	0.788607904193337	1.57338298253472	1.93797131791907	0.707480513099795	0.14442881123883	0.497346792485055	0.649680142650529	0.139174080761866	GeneID:16821,Genbank:NM_010695.1,MGI:MGI:102668	lipocalin 4		GO:0008150,GO:0036094,GO:0005550,GO:0005575,GO:0005576	biological_process|small molecule binding|pheromone binding|cellular_component|extracellular region
Lhx2	6.4826026198506	10.5823776687129	2.38282757098832	0.225169394401149	-2.15091734893614	0.0113980060507757	0.159241440534433	Down	0.198728127230437	0.167023371709588	0.077672620106592	0.184669881138768	0.184769180299697	0.0459901946085589	0.0625912093498624	0.0307907868647762	0.0422328468990629	0	GeneID:16870,Genbank:NM_001290646.1,MGI:MGI:96785	LIM homeobox protein 2	Homeobox	GO:0048675,GO:0030182,GO:0007420,GO:0001077,GO:0060041,GO:0043565,GO:0007498,GO:2000678,GO:0045199,GO:0009953,GO:0001843,GO:0045893,GO:0001942,GO:0003677,GO:0003682,GO:0005515,GO:0021537,GO:0005622,GO:0021772,GO:0005634,GO:0045944,GO:0021978,GO:0006351,GO:0006355,GO:0000978,GO:0046872,GO:0021987,GO:0007399,GO:0048646,GO:0022008,GO:0007411,GO:0001076	axon extension|neuron differentiation|brain development|transcriptional activator activity, RNA polymerase II proximal promoter sequence-specific DNA binding|retina development in camera-type eye|sequence-specific DNA binding|mesoderm development|negative regulation of transcription regulatory region DNA binding|maintenance of epithelial cell apical/basal polarity|dorsal/ventral pattern formation…
Lin7b	4.4988558652191	1.25505557528325	7.74265615515494	6.16917394547051	2.62507732494079	0.0269980918549212	0.279837364781961	Up	0.0762630930884315	0.0757500614203466	0.0774990500057952	0	0.251394938559111	0.535353270946186	0.312256703628085	1.45929408026441	0.0702307863703225	0.526567855843431	GeneID:22342,Genbank:NM_011698.1,MGI:MGI:1330858	lin-7 homolog B (C. elegans)		GO:0045202,GO:0005911,GO:0005923,GO:0045211,GO:0006887,GO:0007269,GO:0015031,GO:0016020,GO:0097016,GO:0016323,GO:0097025,GO:0019904,GO:1903361,GO:0030054,GO:0030165,GO:0005515,GO:0043005,GO:0005886,GO:0045199	synapse|cell-cell junction|bicellular tight junction|postsynaptic membrane|exocytosis|neurotransmitter secretion|protein transport|membrane|L27 domain binding|basolateral plasma membrane|MPP7-DLG1-LIN7 complex|protein domain specific binding|protein localization to basolateral plasma membrane|cell junction|PDZ domain binding|protein binding|neuron projection|plasma membrane|maintenance of epithel…
Lrr1	17.070200945735	23.6525919830152	10.4878099084549	0.443410596013585	-1.17328484873807	0.0195256313764709	0.224391353920424	Down	0.643666498836742	1.27867294248255	0.835791981332963	0.564903222118309	0.94301912774498	0.358605053791252	0.366037655202535	0.396146561064436	0.493961130070245	0.246904115772034	GeneID:69706,Genbank:XM_017315177.1,MGI:MGI:1916956	leucine rich repeat protein 1		GO:0007165,GO:0003674,GO:0005737,GO:0005886	signal transduction|molecular_function|cytoplasm|plasma membrane
Lrrc31	33.1265513413495	45.2975895395727	20.9555131431264	0.462618725546517	-1.11210443136389	0.00240571951256525	0.0507456784760156	Down	0.82150446113876	1.09647056464957	1.30440338044545	0.930381968163159	1.69251317356204	0.180212948752924	0.946018899002998	0.336107423331629	0.591034826529748	0.607733362537008	GeneID:320352,Genbank:NM_001309233.1,MGI:MGI:2443864	leucine rich repeat containing 31		GO:0003674,GO:0005575,GO:0008150	molecular_function|cellular_component|biological_process
Lrrc3b	15.0027818001948	5.03898634401575	24.9665772563738	4.95468246029756	2.30879259976623	3.54181707714165e-05	0.00197434705605055	Up	0.0729517363411048	0.0543457354478638	0.185335069486137	0.0677910503496921	0.0801597755548088	0.219474916689075	0.728077504351256	0.551025504413731	0.319111428784859	0.431746446932604	GeneID:218763,Genbank:NM_146052.4,MGI:MGI:2384996	leucine rich repeat containing 3B		GO:0016021,GO:0003674,GO:0008150,GO:0016020	integral component of membrane|molecular_function|biological_process|membrane
Lsmem1	15.1905329543329	4.66605282523577	25.71501308343	5.51108486049569	2.462336342172	0.0124451620940697	0.168680352059675	Up	0.225079862536344	0.178852577005666	0.137236570002018	0.167325972586132	0.346246615020132	0.948012222582363	2.48827147342874	1.63208939180351	0.165821081751528	0.488428740151085	GeneID:380755,Genbank:NM_001033437.2,MGI:MGI:2685735	leucine-rich single-pass membrane protein 1		GO:0016020,GO:0016021,GO:0003674,GO:0005829,GO:0008150	membrane|integral component of membrane|molecular_function|cytosol|biological_process
Ly6c2	3895.82879509038	5504.71438583138	2286.94320434938	0.415451746276928	-1.26724717372725	1.88343671614385e-09	4.25145147135484e-07	Down	389.947729040989	337.965306151986	232.057048345832	300.32074021448	356.914061207082	139.008104233099	190.54211631582	119.994004072719	137.449920218478	76.1195796749378	GeneID:100041546,Genbank:XM_011245390.2,MGI:MGI:3712069	lymphocyte antigen 6 complex, locus C2		GO:0005886,GO:0016020,GO:0031225	plasma membrane|membrane|anchored component of membrane
Ly6g	11.6731738606592	6.11887820803448	17.2274695132839	2.81546207124423	1.49337171562216	0.0124384494450718	0.168680352059675	Up	0.116676014212216	0.173836679413359	0.533551151962974	0.325266674274004	0.641021282080923	1.1700639255112	0.895736377394666	1.52756514834695	0.805853253864598	0.575431295457717	GeneID:546644,Genbank:NM_001310438.1,MGI:MGI:109440	lymphocyte antigen 6 complex, locus G		GO:0031225,GO:0005886,GO:0009897,GO:0016020	anchored component of membrane|plasma membrane|external side of plasma membrane|membrane
Lyve1	2838.16095440978	3979.1761574309	1697.14575138866	0.426506815542541	-1.22935929901587	5.12412738203272e-08	7.74293760769308e-06	Down	84.9331565826967	51.5740820939409	89.2469190405823	96.5005211675794	95.5114333761081	31.9479963164091	32.0098455214786	39.8045859829326	44.826584130278	27.6429513091596	GeneID:114332,Genbank:NM_053247.4,MGI:MGI:2136348	lymphatic vessel endothelial hyaluronan receptor 1		GO:0006027,GO:0007155,GO:0016020,GO:0016021,GO:0071944,GO:0004888,GO:0005540,GO:0005886	glycosaminoglycan catabolic process|cell adhesion|membrane|integral component of membrane|cell periphery|transmembrane signaling receptor activity|hyaluronic acid binding|plasma membrane
Mapk10	43.0362304646383	28.4767264749557	57.5957344543209	2.02255461156936	1.01617865779819	0.0363494649813303	0.333959164051576	Up	0.134128392808665	0.252428388257382	0.164997331027206	0.150880003528782	0.310275847461018	0.16282570257534	0.476923166989294	0.65407831562057	0.221034035345718	0.487424156152419	GeneID:26414,Genbank:NM_001081567.2,MGI:MGI:1346863	mitogen-activated protein kinase 10		GO:0005515,GO:0005524,GO:0005634,GO:0005737,GO:0005739,GO:0016740,GO:0005886,GO:0035556,GO:0006468,GO:0042752,GO:0043005,GO:0043204,GO:0045475,GO:0048511,GO:0048666,GO:0071310,GO:0000122,GO:0000166,GO:0004672,GO:0004674,GO:0004705,GO:0004707,GO:0007254,GO:0007258,GO:0009416,GO:0010468,GO:0014069,GO:0016020,GO:0016301,GO:0016310	protein binding|ATP binding|nucleus|cytoplasm|mitochondrion|transferase activity|plasma membrane|intracellular signal transduction|protein phosphorylation|regulation of circadian rhythm|neuron projection|perikaryon|locomotor rhythm|rhythmic process|neuron development|cellular response to organic substance|negative regulation of transcription by RNA polymerase II|nucleotide binding|protein kinase …	mmu04141,mmu04014,mmu04010,mmu04012,mmu04310,mmu04668,mmu04068,mmu04071,mmu04024,mmu04140,mmu04137,mmu04210,mmu04215,mmu04217,mmu04510,mmu04530,mmu04620,mmu04621,mmu04622,mmu04625,mmu04658,mmu04659,mmu04657,mmu04664,mmu04910,mmu04920,mmu04912,mmu04914,mmu04917,mmu04926,mmu04728,mmu04723,mmu04722,mmu04750,mmu04380,mmu05200,mmu05231,mmu05210,mmu05212,mmu05418,mmu04930,mmu04932,mmu04931,mmu04933,mmu…	Protein processing in endoplasmic reticulum|Ras signaling pathway|MAPK signaling pathway|ErbB signaling pathway|Wnt signaling pathway|TNF signaling pathway|FoxO signaling pathway|Sphingolipid signaling pathway|cAMP signaling pathway|Autophagy - animal|Mitophagy - animal|Apoptosis|Apoptosis - multiple species|Necroptosis|Focal adhesion|Tight junction|Toll-like receptor signaling pathway|NOD-like r…
Masp2	23.5994334096203	6.39514725253936	40.8037195667012	6.38041908268789	2.67365118710284	0.00981405020757663	0.141737830959977	Up	0.0821118415809277	0.114183250477828	0.116819620640314	0.106824423551041	0.108269940456134	1.46572940226744	0.73964926248866	0.148851461072004	0.846909356482542	0.129588858357515	GeneID:17175,Genbank:XM_011250202.2,MGI:MGI:1330832	mannan-binding lectin serine peptidase 2		GO:0046872,GO:0002376,GO:0048306,GO:0004252,GO:0005509,GO:0005515,GO:0005576,GO:0005615,GO:0006508,GO:0006958,GO:0008233,GO:0008236,GO:0001855,GO:0016787,GO:0001867,GO:0045087	metal ion binding|immune system process|calcium-dependent protein binding|serine-type endopeptidase activity|calcium ion binding|protein binding|extracellular region|extracellular space|proteolysis|complement activation, classical pathway|peptidase activity|serine-type peptidase activity|complement component C4b binding|hydrolase activity|complement activation, lectin pathway|innate immune respon…	mmu04610,mmu05150	Complement and coagulation cascades|Staphylococcus aureus infection
Mb	1859.20984053207	448.309936125315	3270.10974493883	7.29430575017357	2.86677067335298	0.0468517167024778	0.383797844170297	Up	5.30180090268903	20.6498837160016	28.9749276958975	13.3836792121001	25.9172549553269	19.8438547954129	183.962885728046	379.522860388843	18.9915214543796	72.3903128058202	GeneID:17189,Genbank:NM_013593.3,MGI:MGI:96922	myoglobin		GO:0009725,GO:0015671,GO:0019825,GO:0020037,GO:0042542,GO:0043353,GO:0046872,GO:0050873,GO:0001666,GO:0005344,GO:0007507	response to hormone|oxygen transport|oxygen binding|heme binding|response to hydrogen peroxide|enucleate erythrocyte differentiation|metal ion binding|brown fat cell differentiation|response to hypoxia|oxygen carrier activity|heart development
Mgam	12.6202751748566	5.71232765498005	19.5282226947332	3.41861039390981	1.77341001364518	0.0031253858484004	0.0617111823457375	Up	0.0181079007300006	0.0359721730903453	0.0368027324186034	0.0294471238855258	0.00994853125564158	0.104415255299308	0.0787760859841039	0.141333336557387	0.0541956690047224	0.0580488144845756	GeneID:232714,Genbank:NM_001171003.1,MGI:MGI:1203495	maltase-glucoamylase		GO:0032450,GO:0004339,GO:0004558,GO:0016160	maltose alpha-glucosidase activity|glucan 1,4-alpha-glucosidase activity|alpha-1,4-glucosidase activity|amylase activity	mmu00052,mmu00500,mmu04973	Galactose metabolism|Starch and sucrose metabolism|Carbohydrate digestion and absorption
Mid1	123.83138118691	170.897492935984	76.7652694378362	0.449188973571376	-1.1546055811496	0.00525230808741169	0.0902567679231535	Down	2.36358404250758	2.0334270066348	0.728131837920842	1.7380814312433	1.13496160741444	0.793202845208513	0.819168318958885	0.421720439727687	1.10545268444248	0.413039641524864	GeneID:17318,Genbank:NM_001290512.1,MGI:MGI:1100537	midline 1		GO:0046872,GO:0005856,GO:0046982,GO:0005874,GO:0051219,GO:0005881,GO:0007026,GO:0008017,GO:0008270,GO:0015630,GO:0016740,GO:0031625,GO:0032874,GO:0035372,GO:0005515,GO:0042802,GO:0005622,GO:0042803,GO:0005737	metal ion binding|cytoskeleton|protein heterodimerization activity|microtubule|phosphoprotein binding|cytoplasmic microtubule|negative regulation of microtubule depolymerization|microtubule binding|zinc ion binding|microtubule cytoskeleton|transferase activity|ubiquitin protein ligase binding|positive regulation of stress-activated MAPK cascade|protein localization to microtubule|protein binding|…	mmu04120	Ubiquitin mediated proteolysis
Mis18bp1	82.7409266174233	110.90147575269	54.5803774821563	0.492151949392182	-1.02282428584708	0.000167461190748582	0.00661308944200231	Down	1.16902569579618	2.21430799408085	1.5609392924742	1.49054242968281	1.16504062141309	0.518008883527288	0.681803223181959	0.862463967251902	1.10159357421491	0.522916206357693	GeneID:217653,Genbank:NM_172578.2,MGI:MGI:2145099	MIS18 binding protein 1		GO:0005515,GO:0005634,GO:0005694,GO:0007049,GO:0051301,GO:0000775,GO:0000778,GO:0003677	protein binding|nucleus|chromosome|cell cycle|cell division|chromosome, centromeric region|condensed nuclear chromosome kinetochore|DNA binding
Mmp13	36.9917512787653	53.4367014179154	20.5468011396153	0.384507287957835	-1.37891715157417	0.00117452657624388	0.0304848693430942	Down	0.918578265162341	1.1962562970621	1.80469937306953	0.89153467505682	0.672892620591862	0.655060835456289	0.271634149286936	0.390599836063296	0.563946650928795	0.201347174784457	GeneID:17386,Genbank:NM_008607.2,MGI:MGI:1340026	matrix metallopeptidase 13		GO:0060349,GO:0030574,GO:0008237,GO:0004222,GO:1904244,GO:0031012,GO:0008270,GO:0043171,GO:0009725,GO:0005509,GO:0044267,GO:0005518,GO:0005576,GO:0005578,GO:0005615,GO:0016787,GO:0005764,GO:0046581,GO:0022617,GO:0005794,GO:0046872,GO:0006508,GO:0048306,GO:0030282,GO:0001958,GO:0050750,GO:0007507,GO:0001968,GO:0051216,GO:0008233,GO:0003417	bone morphogenesis|collagen catabolic process|metallopeptidase activity|metalloendopeptidase activity|positive regulation of pancreatic trypsinogen secretion|extracellular matrix|zinc ion binding|peptide catabolic process|response to hormone|calcium ion binding|cellular protein metabolic process|collagen binding|extracellular region|proteinaceous extracellular matrix|extracellular space|hydrolase…	mmu04657,mmu04926	IL-17 signaling pathway|Relaxin signaling pathway
Mmp9	166.594299151998	96.7083143547275	236.480283949268	2.44529423894056	1.29000807316106	0.000114328878241969	0.00497866650728234	Up	1.54222417373534	1.53184943271225	1.61619378070338	1.59733784259537	1.51808323396252	5.83193733463976	2.17063883298746	3.72116488035092	3.62456150193645	3.4068783141486	GeneID:17395,Genbank:XM_006498861.2,MGI:MGI:97011	matrix metallopeptidase 9		GO:0004252,GO:0005576,GO:0005578,GO:0005615,GO:0006508,GO:0006979,GO:0007507,GO:0031012,GO:0007566,GO:0031915,GO:0007568,GO:0032991,GO:0008233,GO:0034614,GO:0042493,GO:0042802,GO:0043065,GO:0090200,GO:0043066,GO:1900122,GO:0043388,GO:1904707,GO:0044877,GO:2001243,GO:2001258,GO:2001268,GO:0001501,GO:0001503,GO:0001934,GO:0001968,GO:0002687,GO:0004175,GO:0004222,GO:0008237,GO:0008270,GO:0016787,GO:…	serine-type endopeptidase activity|extracellular region|proteinaceous extracellular matrix|extracellular space|proteolysis|response to oxidative stress|heart development|extracellular matrix|embryo implantation|positive regulation of synaptic plasticity|aging|protein-containing complex|peptidase activity|cellular response to reactive oxygen species|response to drug|identical protein binding|posit…	mmu04668,mmu04657,mmu04670,mmu04915,mmu04926,mmu05200,mmu05202,mmu05206,mmu05205,mmu05219,mmu05215,mmu05418,mmu05161,mmu01522	TNF signaling pathway|IL-17 signaling pathway|Leukocyte transendothelial migration|Estrogen signaling pathway|Relaxin signaling pathway|Pathways in cancer|Transcriptional misregulation in cancers|MicroRNAs in cancer|Proteoglycans in cancer|Bladder cancer|Prostate cancer|Fluid shear stress and atherosclerosis|Hepatitis B|Endocrine resistance
Mnda	1211.06470527818	1695.2041075475	726.925303008855	0.428812849008795	-1.22157995932596	2.13469936984487e-06	0.000187679771349574	Down	42.0557783276347	37.4677395653717	21.4071448672507	32.9248795222135	27.4521530134011	12.4892258397789	17.7853192560049	13.3620915368054	17.1510153041569	7.56098771168497	GeneID:381308,Genbank:XM_017321420.1,MGI:MGI:3041120	myeloid cell nuclear differentiation antigen		GO:0003690,GO:0005634,GO:0005730,GO:0005829,GO:0006351,GO:0006355,GO:0008134,GO:0016607,GO:0034399,GO:0042802,GO:0000978,GO:0001047,GO:0001078	double-stranded DNA binding|nucleus|nucleolus|cytosol|transcription, DNA-templated|regulation of transcription, DNA-templated|transcription factor binding|nuclear speck|nuclear periphery|identical protein binding|RNA polymerase II proximal promoter sequence-specific DNA binding|core promoter binding|transcriptional repressor activity, RNA polymerase II proximal promoter sequence-specific DNA bind…
Mov10l1	7.37117960831252	3.0117580914805	11.7306011251445	3.89493470884247	1.96159914445673	0.0130947400680783	0.175145740603323	Up	0	0.0635094191767777	0.116956411765186	0	0.014051426698542	0.076944719035959	0.287978196460749	0.154545232806999	0.0824348246576245	0.138750365761889	GeneID:83456,Genbank:XM_006521555.1,MGI:MGI:1891384	Moloney leukemia virus 10-like 1		GO:0034584,GO:0004386,GO:0034587,GO:0005515,GO:0043046,GO:0005524,GO:0005737,GO:0007140,GO:0007141,GO:0007275,GO:0043186,GO:0007283,GO:0045786,GO:0007517,GO:0051321,GO:0008283,GO:0071546,GO:0016787,GO:0000166,GO:0030154,GO:0003723,GO:0031047,GO:0004004	piRNA binding|helicase activity|piRNA metabolic process|protein binding|DNA methylation involved in gamete generation|ATP binding|cytoplasm|male meiotic nuclear division|male meiosis I|multicellular organism development|P granule|spermatogenesis|negative regulation of cell cycle|muscle organ development|meiotic cell cycle|cell proliferation|pi-body|hydrolase activity|nucleotide binding|cell diffe…
Mrgpra2b	9.52268560520767	4.08023427903231	14.965136931383	3.66771511339105	1.87488158319149	0.00594991754007844	0.0988984475479947	Up	0.257163459896312	0.0851444960391964	0.217775980393051	0.0796571447201641	0.23547720566238	0.859638802416391	0.526473625897273	0.776971912189031	0.315762907636741	0.676425359558459	GeneID:235712,Genbank:XM_006540858.2,MGI:MGI:3033098	MAS-related GPR, member A2B		GO:0004930,GO:0005887,GO:0007186	G-protein coupled receptor activity|integral component of plasma membrane|G-protein coupled receptor signaling pathway
Ms4a14	107.197033100685	160.352997585051	54.0410686163183	0.337013148679401	-1.56912321515824	4.00940986841949e-05	0.00217531305739413	Down	2.05709748463499	3.10720470398591	1.3111609227017	1.32339887178982	2.04635255827563	0.451645718549976	0.934473082079143	0.698743576551036	0.863121648276554	0.324170746741137	GeneID:383435,Genbank:XM_011247415.2,MGI:MGI:2686122	membrane-spanning 4-domains, subfamily A, member 14		GO:0003674,GO:0005575,GO:0008150	molecular_function|cellular_component|biological_process
Ms4a4c	2002.13600261746	2780.99037703324	1223.28162820167	0.439872657706449	-1.18484216815007	3.12764998460022e-07	3.78714916016096e-05	Down	65.6642425352382	70.1531510640275	38.7214562560591	50.0773474984817	53.2578196650081	23.1779877654573	34.9184749138603	22.3568880329703	25.6363311795249	14.3954077826579	GeneID:64380,Genbank:XM_006527250.2,MGI:MGI:1927656	membrane-spanning 4-domains, subfamily A, member 4C		GO:0003674,GO:0005575,GO:0008150	molecular_function|cellular_component|biological_process
Ms4a6b	1819.03100788294	2479.99176610324	1158.07024966265	0.466965360728717	-1.09861255942432	2.02248904282994e-08	3.48860279802855e-06	Down	89.3349579357645	101.304638750105	56.4103043652141	78.32313544178	78.6005324991887	35.8027076825479	41.7465186344269	33.5756465327238	48.73525333271	26.1479800946745	GeneID:69774,Genbank:NM_027209.3,MGI:MGI:1917024	membrane-spanning 4-domains, subfamily A, member 6B		GO:0016020,GO:0016021,GO:0003674,GO:0005575,GO:0008150	membrane|integral component of membrane|molecular_function|cellular_component|biological_process
Ms4a6c	2486.19843434057	3467.0589009704	1505.33796771074	0.43418298064951	-1.20362491940363	7.03017230143862e-09	1.35304916167899e-06	Down	82.922609764605	98.7509204062445	54.6677492428234	72.8940969429424	72.1243594943314	27.9601734401629	40.8636440806736	29.3116462559156	42.4376060719437	22.6950655563621	GeneID:73656,Genbank:XM_006527381.3,MGI:MGI:2385644	membrane-spanning 4-domains, subfamily A, member 6C		GO:0016020,GO:0016021	membrane|integral component of membrane
Ms4a6d	1259.0425357754	1714.05478423586	804.030287314931	0.469080857105378	-1.09209146832901	0.000120813436019862	0.00517319171940787	Down	76.4301932573867	96.5664656074247	45.9780213694483	64.7316268968755	60.1746455170057	32.5119031766114	41.3395078400577	24.668338719476	45.8472310732594	14.9677612590043	GeneID:68774,Genbank:NM_026835.2,MGI:MGI:1916024	membrane-spanning 4-domains, subfamily A, member 6D		GO:0016020,GO:0016021,GO:0003674,GO:0005575,GO:0008150	membrane|integral component of membrane|molecular_function|cellular_component|biological_process
Ms4a7	625.985482803353	1023.79433224848	228.176633358225	0.222873507081348	-2.16570296090047	1.86019112402185e-11	6.50829654396735e-09	Down	33.5072298996718	46.4934100758276	22.2151297817311	30.6046370794176	31.3284582951549	6.03114768877136	10.0322474268203	4.74292955151082	13.7434609477271	1.75768104794357	GeneID:109225,Genbank:NM_001025610.4,MGI:MGI:1918846	membrane-spanning 4-domains, subfamily A, member 7		GO:0003674,GO:0005575,GO:0008150	molecular_function|cellular_component|biological_process
Msh4	17.3533784389182	1.56672013771668	33.1400367401197	21.1524929962396	4.40275580179557	0.0392063681861539	0.349554604403976	Up	0.0294442570241666	0.0292461817077207	0.0299214450278508	0.0273613379276056	0	0.0295276310131702	1.26586459847719	1.12683155725998	0	0	GeneID:55993,Genbank:NM_031870.3,MGI:MGI:1860077	mutS homolog 4		GO:0007283,GO:0000794,GO:0007292,GO:0000795,GO:0008094,GO:0001541,GO:0003677,GO:0003684,GO:0030983,GO:0005524,GO:0032300,GO:0005634,GO:0045143,GO:0005713,GO:0051026,GO:0006298,GO:0000166,GO:0051321,GO:0007129,GO:0000228,GO:0007131,GO:0000793	spermatogenesis|condensed nuclear chromosome|female gamete generation|synaptonemal complex|DNA-dependent ATPase activity|ovarian follicle development|DNA binding|damaged DNA binding|mismatched DNA binding|ATP binding|mismatch repair complex|nucleus|homologous chromosome segregation|recombination nodule|chiasma assembly|mismatch repair|nucleotide binding|meiotic cell cycle|synapsis|nuclear chromos…
Muc15	4.00995785762423	0	8.01991571524846	Inf	Inf	5.838207184895e-05	0.00292454192242795	Up	0	0	0	0	0	0.0835504908665306	0.136451510404461	0.218157000130111	0.107414312263673	0.115051139696032	GeneID:269328,Genbank:NM_172979.3,MGI:MGI:2442110	mucin 15		GO:0016021,GO:0003674,GO:0008150,GO:0016020	integral component of membrane|molecular_function|biological_process|membrane
Mxd3	57.570918118574	78.2930311919483	36.8488050451998	0.470652425691104	-1.08726606443993	0.000151776040634035	0.00614342444539684	Down	2.52214201622711	4.34230375181269	3.03290354587729	3.12496389140844	3.55655780155014	1.01171347277458	1.54902401707419	2.49772777143105	2.20651181935766	0.456092426330459	GeneID:17121,Genbank:NM_016662.4,MGI:MGI:104987	Max dimerization protein 3	bHLH	GO:0001227,GO:0003677,GO:0005515,GO:0005634,GO:0006351,GO:0006355,GO:0045892,GO:0046983,GO:0090575,GO:0000122,GO:0000977	transcriptional repressor activity, RNA polymerase II transcription regulatory region sequence-specific DNA binding|DNA binding|protein binding|nucleus|transcription, DNA-templated|regulation of transcription, DNA-templated|negative regulation of transcription, DNA-templated|protein dimerization activity|RNA polymerase II transcription factor complex|negative regulation of transcription by RNA po…
Mybpc3	244.458213684944	106.669771436167	382.246655933721	3.58345809489678	1.84135248368016	0.0387207602113792	0.34698552578319	Up	0.610322380169298	1.96053048382857	1.41197555744209	0.892955645141284	2.1117573404068	1.40641405591054	11.1920822490886	6.25121071884765	1.51872196580884	4.13719364311869	GeneID:17868,Genbank:XM_011239341.2,MGI:MGI:102844	myosin binding protein C, cardiac		GO:0005865,GO:0006936,GO:0006941,GO:0007015,GO:0007155,GO:0008016,GO:0008307,GO:0042802,GO:0045214,GO:0017022,GO:0030016,GO:0046872,GO:0051015,GO:0051371,GO:0055010,GO:0060048,GO:0071688,GO:0097493,GO:0002027,GO:0003007,GO:0003779,GO:0005200,GO:0005515,GO:0005856,GO:0005859,GO:0005863,GO:0030017,GO:0030018,GO:0031034,GO:0031430,GO:0031672,GO:0097512,GO:0032036,GO:0032982	striated muscle thin filament|muscle contraction|striated muscle contraction|actin filament organization|cell adhesion|regulation of heart contraction|structural constituent of muscle|identical protein binding|sarcomere organization|myosin binding|myofibril|metal ion binding|actin filament binding|muscle alpha-actinin binding|ventricular cardiac muscle tissue morphogenesis|cardiac muscle contract…	mmu05410,mmu05414	Hypertrophic cardiomyopathy (HCM)|Dilated cardiomyopathy (DCM)
Mybphl	220.434743167856	98.9778251858552	341.891661149857	3.45422482771138	1.78836198769259	0.0214586884876331	0.241001634095752	Up	1.32659530892698	4.76061828011006	4.69658819658944	3.26082390071556	7.28835169312698	5.10683386673744	29.8743525591766	18.5750006596797	4.57138573101372	14.0138264832348	GeneID:68753,Genbank:NM_026831.1,MGI:MGI:1916003	myosin binding protein H-like		GO:0007015,GO:0008307,GO:0030018,GO:0031430,GO:0045214,GO:0051015,GO:0051371,GO:0071688,GO:0097493,GO:0005859,GO:0005865,GO:0006941	actin filament organization|structural constituent of muscle|Z disc|M band|sarcomere organization|actin filament binding|muscle alpha-actinin binding|striated muscle myosin thick filament assembly|structural molecule activity conferring elasticity|muscle myosin complex|striated muscle thin filament|striated muscle contraction
Myh13	25.5489401882161	16.9349498887965	34.1629304876356	2.01730331131575	1.01242801644114	0.0140923997717306	0.181828188613061	Up	0.187740672688042	0.130534401869959	0.124009138293612	0.200628644884842	0.154717875200553	0.433026236692541	0.307479181430577	0.406510374701923	0.224757833775129	0.212960029716585	GeneID:544791,Genbank:NM_001081250.1,MGI:MGI:1339967	myosin, heavy polypeptide 13, skeletal muscle		GO:0009267,GO:0030016	cellular response to starvation|myofibril	mmu04530	Tight junction
Myh6	3043.83103181905	1145.32674483292	4942.33531880518	4.31521864053402	2.10943365873749	0.0132580126316686	0.176413527738067	Up	3.60545631668983	10.8474087953936	15.2042506257621	5.67302431130908	14.8802815892048	13.4059094546848	92.4701663198418	49.7211492400701	15.0695329624119	41.6279664129132	GeneID:17888,Genbank:NM_010856.4,MGI:MGI:97255	myosin, heavy polypeptide 6, cardiac muscle, alpha		GO:0003774,GO:0003779,GO:0005515,GO:0005516,GO:0005524,GO:0005737,GO:0005739,GO:0030016,GO:0005859,GO:0006936,GO:0030018,GO:0006941,GO:0030048,GO:0030049,GO:0030239,GO:0030509,GO:0060048,GO:0030898,GO:0060070,GO:0030899,GO:0060420,GO:0032982,GO:0000146,GO:0000166,GO:0001701,GO:0001725,GO:0002026,GO:0002027,GO:0007512,GO:0007522,GO:0008016,GO:0008217,GO:0014898,GO:0042802,GO:0016459,GO:0042803,GO:…	motor activity|actin binding|protein binding|calmodulin binding|ATP binding|cytoplasm|mitochondrion|myofibril|muscle myosin complex|muscle contraction|Z disc|striated muscle contraction|actin filament-based movement|muscle filament sliding|myofibril assembly|BMP signaling pathway|cardiac muscle contraction|actin-dependent ATPase activity|canonical Wnt signaling pathway|calcium-dependent ATPase ac…	mmu04919,mmu04260,mmu04261,mmu05410,mmu05414,mmu05416	Thyroid hormone signaling pathway|Cardiac muscle contraction|Adrenergic signaling in cardiomyocytes|Hypertrophic cardiomyopathy (HCM)|Dilated cardiomyopathy (DCM)|Viral myocarditis
Myh7	220.902164099578	141.614267425385	300.19006077377	2.11977271945382	1.08390958832874	4.8837503082196e-06	0.000362985734290598	Up	1.51942607725404	0.780327431131083	1.35104430827494	1.25149245614738	1.22370709381152	3.03014183397209	2.67760740469193	2.53877704971117	1.59799744684132	2.91229190279147	GeneID:140781,Genbank:XM_017315841.1,MGI:MGI:2155600	myosin, heavy polypeptide 7, cardiac muscle, beta		GO:0030898,GO:0014883,GO:0002026,GO:0031449,GO:0014898,GO:0002027,GO:0032982,GO:0016459,GO:0003009,GO:0042803,GO:0003774,GO:0003779,GO:0005516,GO:0005524,GO:0016887,GO:0005737,GO:0046034,GO:0030016,GO:0005859,GO:0046982,GO:0006936,GO:0051015,GO:0030017,GO:0006941,GO:0000146,GO:0055010,GO:0030018,GO:0007512,GO:0000166,GO:0060048,GO:0030049,GO:0014728,GO:0001725	actin-dependent ATPase activity|transition between fast and slow fiber|regulation of the force of heart contraction|regulation of slow-twitch skeletal muscle fiber contraction|cardiac muscle hypertrophy in response to stress|regulation of heart rate|myosin filament|myosin complex|skeletal muscle contraction|protein homodimerization activity|motor activity|actin binding|calmodulin binding|ATP bind…	mmu04022,mmu04260,mmu04261,mmu05410,mmu05414,mmu05416	cGMP - PKG signaling pathway|Cardiac muscle contraction|Adrenergic signaling in cardiomyocytes|Hypertrophic cardiomyopathy (HCM)|Dilated cardiomyopathy (DCM)|Viral myocarditis
Myl4	1738.06346977078	773.143780377777	2702.98315916378	3.49609377681734	1.80574388321804	0.0234076892019525	0.253941186449344	Up	11.0078938540105	45.9394245000136	39.1741333438058	23.2481439700224	50.2944787146762	39.4002944363932	243.84014021762	148.194511507202	35.6604512403381	112.784900718507	GeneID:17896,Genbank:NM_010858.4,MGI:MGI:97267	myosin, light polypeptide 4		GO:0016459,GO:0031672,GO:0032781,GO:0051015,GO:0060048,GO:0002026,GO:0003785,GO:0005509	myosin complex|A band|positive regulation of ATPase activity|actin filament binding|cardiac muscle contraction|regulation of the force of heart contraction|actin monomer binding|calcium ion binding	mmu04371,mmu04260,mmu04261	Apelin signaling pathway|Cardiac muscle contraction|Adrenergic signaling in cardiomyocytes
Myl7	2008.52071616772	901.543634278425	3115.49779805702	3.45573711532065	1.78899347304291	0.0129137725827286	0.17310514508989	Up	30.7265294648089	104.705073033503	100.539123509552	59.3418725743284	125.185589415958	96.5243243770866	531.845144095058	404.799586124999	95.6271910036802	292.306614159331	GeneID:17898,Genbank:NM_022879.2,MGI:MGI:107495	myosin, light polypeptide 7, regulatory		GO:0031672,GO:0043197,GO:0046872,GO:0005509,GO:0005515,GO:0016459	A band|dendritic spine|metal ion binding|calcium ion binding|protein binding|myosin complex	mmu04510,mmu04810,mmu04670	Focal adhesion|Regulation of actin cytoskeleton|Leukocyte transendothelial migration
Nap1l5	34.4288472379543	21.2231424123119	47.6345520635967	2.24446272555581	1.16637013719696	0.0266833594884234	0.27745726524965	Up	0.807245242997294	0.572724857201353	0.556651043441836	0.375069913735176	0.760290500563139	0.722795561165841	1.80017473437965	2.00341701610023	0.398246381001723	1.81999135813617	GeneID:58243,Genbank:NM_021432.2,MGI:MGI:1923555	nucleosome assembly protein 1-like 5		GO:0006334,GO:0008150,GO:0003674,GO:0005575,GO:0005634	nucleosome assembly|biological_process|molecular_function|cellular_component|nucleus
Ncapg2	365.795648923076	497.484277835787	234.107020010366	0.470581745877087	-1.08748273616827	1.3337350404234e-05	0.00082546345079165	Down	3.31175690717505	5.86282614086495	3.14804469579547	3.94624176379789	3.60415424973137	1.59700483669454	2.0680437082275	1.86712257830452	2.4588112166088	1.21912617582058	GeneID:76044,Genbank:XM_006516349.3,MGI:MGI:1923294	non-SMC condensin II complex, subunit G2		GO:0005634,GO:0007049,GO:0016607,GO:0030261,GO:0035064,GO:0043425,GO:0051301,GO:0000796,GO:0001833,GO:0005515	nucleus|cell cycle|nuclear speck|chromosome condensation|methylated histone binding|bHLH transcription factor binding|cell division|condensin complex|inner cell mass cell proliferation|protein binding
Ngp	91.692914552762	30.107298625844	153.27853047968	5.09107550247322	2.34797046144459	0.000524221779360433	0.0164688505392202	Up	1.1287726026112	2.14892680701166	1.43383255307879	1.70449823107927	0.723509292023119	10.234884756177	3.32186265849309	12.5994520762881	4.11464090345335	5.28861506895093	GeneID:18054,Genbank:NM_008694.2,MGI:MGI:105983	neutrophilic granule protein		GO:0006952,GO:0010466,GO:0016525,GO:0030414,GO:0031410,GO:1901491,GO:0004869,GO:0005576,GO:0005615	defense response|negative regulation of peptidase activity|negative regulation of angiogenesis|peptidase inhibitor activity|cytoplasmic vesicle|negative regulation of lymphangiogenesis|cysteine-type endopeptidase inhibitor activity|extracellular region|extracellular space
Nkg7	474.080754862033	644.67233025634	303.489179467726	0.470765015379286	-1.08692098354705	8.50767597762221e-07	8.546942174442e-05	Down	45.2685713591484	47.7659575492118	33.7850102128585	45.0620369702701	45.8299466589457	34.8894928755384	16.9813107472429	17.9925754742564	21.2769048046198	9.8710885842208	GeneID:72310,Genbank:NM_024253.4,MGI:MGI:1931250	natural killer cell group 7 sequence		GO:0003674,GO:0005575,GO:0008150	molecular_function|cellular_component|biological_process
Nlrp12	30.5251669965926	17.009424852416	44.0409091407691	2.58920625023447	1.37250989159523	0.00029044517942941	0.0102717594984281	Up	0.16466388737204	0.0999509940939269	0.204517513099562	0.170017092265855	0.140726133027114	0.504564339799938	0.327741371792587	0.561992472067333	0.33697599625499	0.261677116500323	GeneID:378425,Genbank:XM_006540131.3,MGI:MGI:2676630	NLR family, pyrin domain containing 12		GO:0010468,GO:0023052,GO:0031953,GO:0032088,GO:0035556,GO:0036336,GO:0050711,GO:0043122,GO:0050727,GO:0050728,GO:0043124,GO:0050777,GO:0070373,GO:0071345,GO:1901223,GO:1901224,GO:0000166,GO:0001817,GO:0005515,GO:0005524,GO:0005634,GO:0005737,GO:0006954,GO:0009968,GO:0043281,GO:0045087,GO:0045345,GO:0045409,GO:0045751,GO:0050710	regulation of gene expression|signaling|negative regulation of protein autophosphorylation|negative regulation of NF-kappaB transcription factor activity|intracellular signal transduction|dendritic cell migration|negative regulation of interleukin-1 secretion|regulation of I-kappaB kinase/NF-kappaB signaling|regulation of inflammatory response|negative regulation of inflammatory response|negative…	mmu04621	NOD-like receptor signaling pathway
Nlrp1a	57.4605880228786	77.017038616922	37.9041374288352	0.492152621153976	-1.02282231664479	0.000870113109342168	0.0239235309642289	Down	0.852461501676075	1.00490663055628	0.475976323590233	0.774747384734992	0.524957830183821	0.319403966078816	0.297257239394792	0.367936433055262	0.569364563512774	0.212521614832969	GeneID:195046,Genbank:NM_001004142.2,MGI:MGI:2684861	NLR family, pyrin domain containing 1A		GO:0045087,GO:0005737,GO:0050718,GO:0061702,GO:0005829,GO:0006919,GO:0006954,GO:0023052,GO:0032495,GO:0072558,GO:0032991,GO:0097110,GO:0035556,GO:0097300,GO:0042742,GO:0042981,GO:0000166,GO:0043025,GO:0005515,GO:0043124,GO:0005524	innate immune response|cytoplasm|positive regulation of interleukin-1 beta secretion|inflammasome complex|cytosol|activation of cysteine-type endopeptidase activity involved in apoptotic process|inflammatory response|signaling|response to muramyl dipeptide|NLRP1 inflammasome complex|protein-containing complex|scaffold protein binding|intracellular signal transduction|programmed necrotic cell deat…	mmu04621	NOD-like receptor signaling pathway
Npl	193.627289230484	91.1858631278439	296.068715333124	3.24687078871021	1.69904997279888	2.22123716511664e-07	2.78171920047895e-05	Up	3.11357802715991	4.87089632294938	4.11324965048577	3.25498510820172	2.52314748978167	5.69836977208334	14.0631249694567	10.0734374572388	14.1572851042442	13.0140165198799	GeneID:74091,Genbank:NM_028749.1,MGI:MGI:1921341	N-acetylneuraminate pyruvate lyase		GO:0005975,GO:0008152,GO:0008747,GO:0016829,GO:0019262,GO:0042802,GO:0003824,GO:0005575,GO:0005737	carbohydrate metabolic process|metabolic process|N-acetylneuraminate lyase activity|lyase activity|N-acetylneuraminate catabolic process|identical protein binding|catalytic activity|cellular_component|cytoplasm	mmu00520	Amino sugar and nucleotide sugar metabolism
Npw	199.985349356687	107.18074571263	292.789953000745	2.73174021186385	1.44982029004213	1.8865659419726e-11	6.50829654396735e-09	Up	10.4523225405161	8.14450660380214	10.804851050973	10.5502339101152	8.51479358455214	33.5240691845971	25.6411189536976	28.6758764481765	19.3340950966801	23.0195307541323	GeneID:381073,Genbank:NM_001099664.1,MGI:MGI:2685781	neuropeptide W		GO:0007631,GO:0001664,GO:0005575,GO:0007186	feeding behavior|G-protein coupled receptor binding|cellular_component|G-protein coupled receptor signaling pathway
Nr4a1	8595.79614923648	4878.42825432068	12313.1640441523	2.52400228152313	1.33571321441738	6.97888085130811e-05	0.00340271619960847	Up	60.884577930409	55.4568157294586	67.5307977651997	48.2590766070814	31.8758929302567	138.166798978317	110.200066244738	146.349721570964	74.2622468743452	182.417600979904	GeneID:15370,Genbank:XM_006520458.1,MGI:MGI:1352454	nuclear receptor subfamily 4, group A, member 1	NGFIB-like	GO:0003707,GO:0004879,GO:0005515,GO:0005634,GO:0005667,GO:0035914,GO:0035924,GO:0005737,GO:0042803,GO:0005829,GO:0043065,GO:0043154,GO:0043401,GO:0043565,GO:0071376,GO:0044344,GO:0045444,GO:0000977,GO:0000978,GO:0001077,GO:0001938,GO:0002042,GO:0003677,GO:0003700,GO:0006351,GO:0006355,GO:0006915,GO:0008134,GO:0008270,GO:0010035,GO:0031965,GO:0045786,GO:0035259,GO:0045893,GO:0045944,GO:0035767,GO:…	steroid hormone receptor activity|nuclear receptor activity|protein binding|nucleus|transcription factor complex|skeletal muscle cell differentiation|cellular response to vascular endothelial growth factor stimulus|cytoplasm|protein homodimerization activity|cytosol|positive regulation of apoptotic process|negative regulation of cysteine-type endopeptidase activity involved in apoptotic process|s…	mmu04010,mmu04151,mmu04925,mmu04927,mmu04934	MAPK signaling pathway|PI3K-Akt signaling pathway|Aldosterone synthesis and secretion|Cortisol synthesis and secretion|Cushing's syndrome
Nr4a2	589.997809585506	264.316052696767	915.679566474244	3.46433580984484	1.79257878217675	0.000711247308278751	0.0205117441396982	Up	2.35440406334764	2.00907704759846	2.99275632074535	1.78937636426807	1.59133604511729	5.5578469883002	8.86153896071819	10.2178694705845	1.85524159390229	9.86389337664619	GeneID:18227,Genbank:XM_011239033.2,MGI:MGI:1352456	nuclear receptor subfamily 4, group A, member 2	NGFIB-like	GO:0001228,GO:0001666,GO:0001764,GO:0001975,GO:0003677,GO:0003700,GO:0008344,GO:0003707,GO:0009791,GO:0004879,GO:0010035,GO:0005515,GO:0010467,GO:0010468,GO:0016607,GO:0017085,GO:0042551,GO:0021952,GO:0043085,GO:0021953,GO:0043401,GO:0043524,GO:0043565,GO:0000122,GO:0071542,GO:0043576,GO:0000977,GO:0045444,GO:0045893,GO:0000978,GO:2001234,GO:0001077,GO:0005634,GO:0005667,GO:0005737,GO:0006351,GO:…	transcriptional activator activity, RNA polymerase II transcription regulatory region sequence-specific DNA binding|response to hypoxia|neuron migration|response to amphetamine|DNA binding|DNA binding transcription factor activity|adult locomotory behavior|steroid hormone receptor activity|post-embryonic development|nuclear receptor activity|response to inorganic substance|protein binding|gene ex…	mmu04925	Aldosterone synthesis and secretion
Ntrk2	214.187805759291	133.069715298655	295.305896219927	2.21918184432242	1.15002788977616	0.00081432673500813	0.0228011485802276	Up	0.2948500384033	0.191666586484254	0.128636328845987	0.230956626457816	0.184890747718603	0.614591193894263	0.440868823812342	0.275179382711376	0.628352296284878	0.303014064280041	GeneID:18212,Genbank:NM_001282961.1,MGI:MGI:97384	neurotrophic tyrosine kinase, receptor, type 2		GO:0071230,GO:0099551,GO:1990090,GO:0004871,GO:2000324,GO:0004888,GO:2000811,GO:0005030,GO:0005515,GO:0005524,GO:0005737,GO:0007399,GO:0007528,GO:0005768,GO:0007612,GO:0005769,GO:0007616,GO:0007623,GO:0007631,GO:0008284,GO:0016740,GO:0009968,GO:0019222,GO:0009986,GO:0021954,GO:0010628,GO:0021987,GO:0030154,GO:0030182,GO:0000166,GO:0043025,GO:0030424,GO:0001570,GO:0043066,GO:0001764,GO:0043087,GO:…	cellular response to amino acid stimulus|trans-synaptic signaling by neuropeptide, modulating synaptic transmission|cellular response to nerve growth factor stimulus|signal transducer activity|positive regulation of glucocorticoid receptor signaling pathway|transmembrane signaling receptor activity|negative regulation of anoikis|neurotrophin receptor activity|protein binding|ATP binding|cytoplasm…	mmu04014,mmu04010,mmu04151,mmu04722,mmu05034	Ras signaling pathway|MAPK signaling pathway|PI3K-Akt signaling pathway|Neurotrophin signaling pathway|Alcoholism
Ntrk3	76.391702940393	43.8744103663285	108.908995514458	2.48228966737385	1.31167147860267	0.0176783896188358	0.211677587289322	Up	0.169072485926891	0.119953652497994	0.141131743392175	0.0953894968677052	0.13933334425061	0.224049838926816	0.645904873351226	0.276694870396142	0.172381127311255	0.303757473404507	GeneID:18213,Genbank:XM_011250816.2,MGI:MGI:97385	neurotrophic tyrosine kinase, receptor, type 3		GO:0004714,GO:0004871,GO:0004888,GO:0005004,GO:0005030,GO:0007623,GO:0005515,GO:0008284,GO:0005524,GO:0009968,GO:0005737,GO:0010628,GO:0016020,GO:0016021,GO:0016301,GO:0043121,GO:0016310,GO:0043235,GO:0016740,GO:0030154,GO:0043410,GO:0046777,GO:0048665,GO:0048691,GO:0000166,GO:0048712,GO:0000187,GO:0050927,GO:0001764,GO:0051965,GO:0001933,GO:0002039,GO:0004672,GO:0004709,GO:0004713,GO:0005886,GO:…	transmembrane receptor protein tyrosine kinase activity|signal transducer activity|transmembrane signaling receptor activity|GPI-linked ephrin receptor activity|neurotrophin receptor activity|circadian rhythm|protein binding|positive regulation of cell proliferation|ATP binding|negative regulation of signal transduction|cytoplasm|positive regulation of gene expression|membrane|integral component …	mmu04722,mmu05230	Neurotrophin signaling pathway|Central carbon metabolism in cancer
Nuf2	130.462388042984	174.201857657004	86.7229184289641	0.49783004380882	-1.00627479597446	4.17733953778023e-05	0.00224642576790511	Down	2.61907318964398	5.02802100552304	3.69034170402444	4.39719639465944	3.57917759629609	1.28013765393293	2.0951782931466	2.12787793336843	2.81727077094719	1.17229340578859	GeneID:66977,Genbank:NM_023284.3,MGI:MGI:1914227	NUF2, NDC80 kinetochore complex component		GO:0003674,GO:0005634,GO:0005694,GO:0007049,GO:0007052,GO:0008608,GO:0031262,GO:0045132,GO:0051301,GO:0051315,GO:0000775,GO:0051383,GO:0000776,GO:0000778	molecular_function|nucleus|chromosome|cell cycle|mitotic spindle organization|attachment of spindle microtubules to kinetochore|Ndc80 complex|meiotic chromosome segregation|cell division|attachment of mitotic spindle microtubules to kinetochore|chromosome, centromeric region|kinetochore organization|kinetochore|condensed nuclear chromosome kinetochore
Oas1e	9.7603625373035	14.1736362870289	5.34708878757813	0.377255961652661	-1.40638439551706	0.0346371688661982	0.325758064102074	Down	0.699735693472254	0.347514240584693	0.253955697044162	0.25544970849162	0.219678140055925	0.0501226468777338	0.153484530753576	0.276849335810249	0.161096888461353	0.0246500545788752	GeneID:231699,Genbank:NM_145210.2,MGI:MGI:2180856	2'-5' oligoadenylate synthetase 1E		GO:0003725,GO:0005575,GO:0005634,GO:0005654,GO:0005829,GO:0008150,GO:0016020,GO:0045071,GO:0051607,GO:0060700,GO:0001730	double-stranded RNA binding|cellular_component|nucleus|nucleoplasm|cytosol|biological_process|membrane|negative regulation of viral genome replication|defense response to virus|regulation of ribonuclease activity|2'-5'-oligoadenylate synthetase activity
Oas3	1933.1025674674	2627.32913554276	1238.87599939204	0.471534374065436	-1.08456515010335	0.000132253888635426	0.00553347848926802	Down	40.6465798591406	33.2687590651432	19.7117634573451	28.5327401331991	30.648371497814	14.8097654571783	19.3105422673943	12.5883283102437	19.5790571145812	5.09150586851625	GeneID:246727,Genbank:NM_145226.2,MGI:MGI:2180850	2'-5' oligoadenylate synthetase 3		GO:0045087,GO:0005829,GO:0001730,GO:0046872,GO:0005886,GO:0002376,GO:0051607,GO:0006955,GO:0003723,GO:0003725,GO:0005524,GO:0009615,GO:0005634,GO:0060700,GO:0016020,GO:0016740,GO:0005654,GO:0016779,GO:0000166,GO:0045071,GO:0005737	innate immune response|cytosol|2'-5'-oligoadenylate synthetase activity|metal ion binding|plasma membrane|immune system process|defense response to virus|immune response|RNA binding|double-stranded RNA binding|ATP binding|response to virus|nucleus|regulation of ribonuclease activity|membrane|transferase activity|nucleoplasm|nucleotidyltransferase activity|nucleotide binding|negative regulation of…	mmu04621,mmu05162,mmu05164,mmu05160,mmu05168	NOD-like receptor signaling pathway|Measles|Influenza A|Hepatitis C|Herpes simplex infection
Obscn	364.237801931227	116.942984573212	611.532619289241	5.22932283215665	2.38662413768803	0.0419276002002076	0.362460634544017	Up	0.109076299510371	0.25150944271263	0.271172034428496	0.157470189885381	0.357420698596823	0.234396768412317	1.61098350428541	3.01894911461135	0.281614580775512	0.73968189209939	GeneID:380698,Genbank:NM_001171512.2,MGI:MGI:2681862	obscurin, cytoskeletal calmodulin and titin-interacting RhoGEF		GO:0046872,GO:0030154,GO:0014704,GO:0005089,GO:0030506,GO:0016020,GO:0005515,GO:0031430,GO:0016301,GO:0005516,GO:0005524,GO:0005576,GO:0005615,GO:0005634,GO:0016310,GO:0005737,GO:0031432,GO:0016604,GO:0005829,GO:0035023,GO:0016740,GO:0005863,GO:0042383,GO:0030017,GO:0005886,GO:0000166,GO:0045296,GO:0030018,GO:0006468,GO:0004672,GO:0046777,GO:0007275,GO:0004674	metal ion binding|cell differentiation|intercalated disc|Rho guanyl-nucleotide exchange factor activity|ankyrin binding|membrane|protein binding|M band|kinase activity|calmodulin binding|ATP binding|extracellular region|extracellular space|nucleus|phosphorylation|cytoplasm|titin binding|nuclear body|cytosol|regulation of Rho protein signal transduction|transferase activity|striated muscle myosin …
Ocstamp	35.7823940367534	47.7585827011989	23.8062053723079	0.498469678659671	-1.00442234508387	0.00421823887545909	0.0765901485589811	Down	1.73081351144256	1.55279880506657	1.16311968914628	1.42678326445345	0.828215227032162	0.783871047029589	1.00014736617073	0.365491047763995	1.02832807855114	0.137679880508288	GeneID:74614,Genbank:NM_029021.1,MGI:MGI:1921864	osteoclast stimulatory transmembrane protein		GO:0016021,GO:0030154,GO:0034241,GO:0045672,GO:0071356,GO:0071391,GO:0072674,GO:0090290,GO:0003674,GO:0005575,GO:0016020	integral component of membrane|cell differentiation|positive regulation of macrophage fusion|positive regulation of osteoclast differentiation|cellular response to tumor necrosis factor|cellular response to estrogen stimulus|multinuclear osteoclast differentiation|positive regulation of osteoclast proliferation|molecular_function|cellular_component|membrane
Odc1	2731.01709786946	3712.52604723182	1749.50814850709	0.471244679835063	-1.08545176386711	8.79362924994576e-17	7.30830532754583e-14	Down	80.4628505437737	91.4572950727958	66.8566971083288	91.4859342979182	69.0947122946168	34.1251687492571	38.6200265220484	35.1106631041909	43.8444774812385	33.5440607580099	GeneID:18263,Genbank:XM_017314990.1,MGI:MGI:97402	ornithine decarboxylase, structural 1		GO:0033387,GO:0004586,GO:0042176,GO:0042803,GO:0005737,GO:0005829,GO:0006595,GO:0048471,GO:0006596,GO:0008284,GO:0009446,GO:0016829,GO:0001822,GO:0016831,GO:0003824	putrescine biosynthetic process from ornithine|ornithine decarboxylase activity|regulation of protein catabolic process|protein homodimerization activity|cytoplasm|cytosol|polyamine metabolic process|perinuclear region of cytoplasm|polyamine biosynthetic process|positive regulation of cell proliferation|putrescine biosynthetic process|lyase activity|kidney development|carboxy-lyase activity|catal…	mmu00330,mmu00480	Arginine and proline metabolism|Glutathione metabolism
Olfm2	60.2732080468626	83.0513622931718	37.4950538005533	0.451468257295956	-1.14730353941067	0.0123533677427907	0.168433240722733	Down	1.6237494586203	1.10593802501889	2.85225475628805	1.27177335174933	2.80371925246609	1.13984307305959	0.237442438187881	0.981171837001102	1.21761208723263	0.732171544670754	GeneID:244723,Genbank:XM_006510293.3,MGI:MGI:3045350	olfactomedin 2		GO:0005654,GO:0005737,GO:0007601,GO:0007626,GO:0009306,GO:0016020,GO:0030054,GO:0032281,GO:0045202,GO:0051152,GO:0097060,GO:0005515,GO:1905174,GO:0005576,GO:0005634	nucleoplasm|cytoplasm|visual perception|locomotory behavior|protein secretion|membrane|cell junction|AMPA glutamate receptor complex|synapse|positive regulation of smooth muscle cell differentiation|synaptic membrane|protein binding|regulation of vascular smooth muscle cell dedifferentiation|extracellular region|nucleus
Olfr111	2.11299978529857	4.22599957059715	0	0	-Inf	0.00689964497593997	0.109698355426162	Down	0.0468305099925531	0.139546425326676	0.0713842021494202	0.0870353365124264	0.154372878223262	0	0	0	0	0	GeneID:545205,Genbank:XM_017317578.1,MGI:MGI:2177494	olfactory receptor 111		GO:0007186,GO:0007608,GO:0016021,GO:0004984	G-protein coupled receptor signaling pathway|sensory perception of smell|integral component of membrane|olfactory receptor activity	mmu04740	Olfactory transduction
Olfr433	4.56956135036879	7.95914744319112	1.17997525754647	0.148253976442654	-2.75385729387891	0.0112743511090425	0.158240862087329	Down	0.326320964051695	0.378146720954957	0.221072987267527	0.353776103891645	0.896408247053402	0.163622485200969	0	0	0.100169806854882	0.0536457861104007	GeneID:258712,Genbank:NM_146717.2,MGI:MGI:3030267	olfactory receptor 433		GO:0007186,GO:0007608,GO:0016021,GO:0050907,GO:0004888,GO:0004984	G-protein coupled receptor signaling pathway|sensory perception of smell|integral component of membrane|detection of chemical stimulus involved in sensory perception|transmembrane signaling receptor activity|olfactory receptor activity	mmu04740	Olfactory transduction
Osbp2	14.0503695977944	8.75310752442782	19.347631671161	2.21037290095733	1.14428978001452	0.0435853594197078	0.369911912990679	Up	0.0601480168731231	0.109529554570709	0.101871341663575	0.0931551334436287	0.0771061398970848	0.120636662487074	0.348888250097397	0.222109711307286	0.0553903907190941	0.207649670341782	GeneID:74309,Genbank:XM_006514851.3,MGI:MGI:1921559	oxysterol binding protein 2		GO:0015485,GO:0016020,GO:0097440,GO:0006869,GO:0007286,GO:0008289	cholesterol binding|membrane|apical dendrite|lipid transport|spermatid development|lipid binding
Osm	264.195276009353	139.274889166484	389.115662852223	2.79386804887052	1.48226388555216	4.1566819059621e-05	0.00224191067754015	Up	6.07033425594085	5.54600082617136	2.61879327864365	3.37922566896516	2.45409972533634	16.3961113102521	12.2808416511851	9.68926483188503	10.5738764863668	6.24181520992142	GeneID:18413,Genbank:NM_001013365.2,MGI:MGI:104749	oncostatin M		GO:0042531,GO:0005147,GO:0043410,GO:0005576,GO:0045835,GO:0005615,GO:0006955,GO:0007260,GO:0007422,GO:0008083,GO:0045944,GO:0008284,GO:0046888,GO:0008285,GO:0048266,GO:0009408,GO:0050731,GO:0033138,GO:0005125,GO:0038165,GO:2001235,GO:0040008	positive regulation of tyrosine phosphorylation of STAT protein|oncostatin-M receptor binding|positive regulation of MAPK cascade|extracellular region|negative regulation of meiotic nuclear division|extracellular space|immune response|tyrosine phosphorylation of STAT protein|peripheral nervous system development|growth factor activity|positive regulation of transcription by RNA polymerase II|posi…	mmu04630,mmu04151,mmu04060	Jak-STAT signaling pathway|PI3K-Akt signaling pathway|Cytokine-cytokine receptor interaction
Pacsin1	32.0864857765743	42.831482847003	21.3414887061457	0.498266398629693	-1.00501080797171	0.00754135877451288	0.117449918086195	Down	0.612293952134076	0.462212978498495	0.535106694680068	0.364146947292179	0.659336175854664	0.233330532084449	0.225631553955974	0.271323524891408	0.360871894441989	0.205343412723104	GeneID:23969,Genbank:NM_001286743.1,MGI:MGI:1345181	protein kinase C and casein kinase substrate in neurons 1		GO:0005886,GO:0006897,GO:0007010,GO:0007015,GO:0007165,GO:0008092,GO:0043209,GO:0043679,GO:0008289,GO:0045202,GO:0016020,GO:0045806,GO:0048471,GO:0048488,GO:0048666,GO:0048812,GO:0072657,GO:0000910,GO:0005515,GO:0005543,GO:0005737,GO:0005768,GO:0005802,GO:0030054,GO:0030100,GO:0030137,GO:0031410,GO:0032587,GO:0042802,GO:0072659,GO:0042995,GO:0097320,GO:0043005,GO:0043195,GO:1900006	plasma membrane|endocytosis|cytoskeleton organization|actin filament organization|signal transduction|cytoskeletal protein binding|myelin sheath|axon terminus|lipid binding|synapse|membrane|negative regulation of endocytosis|perinuclear region of cytoplasm|synaptic vesicle endocytosis|neuron development|neuron projection morphogenesis|protein localization to membrane|cytokinesis|protein binding|p…
Pak6	314.790202195434	123.716709820726	505.863694570142	4.08888738880281	2.03170833044733	7.02972901515636e-09	1.35304916167899e-06	Up	0.908795487479307	1.4138391251265	1.75803339263196	1.3837693525962	1.34749434616217	5.08390077472366	5.73846047204867	5.55767837409407	3.18631177080483	7.6465092104328	GeneID:214230,Genbank:XM_011239420.2,MGI:MGI:2679420	p21 protein (Cdc42/Rac)-activated kinase 6		GO:0043408,GO:0016310,GO:0004672,GO:0045296,GO:0016477,GO:0004674,GO:0048365,GO:0016740,GO:0005524,GO:0005634,GO:0005737,GO:0006355,GO:0006468,GO:0023014,GO:0007266,GO:0030036,GO:0007346,GO:0030054,GO:0007612,GO:0031098,GO:0007613,GO:0000166,GO:0032147,GO:0007626,GO:0000910,GO:0042981,GO:0016301,GO:0001650	regulation of MAPK cascade|phosphorylation|protein kinase activity|cadherin binding|cell migration|protein serine/threonine kinase activity|Rac GTPase binding|transferase activity|ATP binding|nucleus|cytoplasm|regulation of transcription, DNA-templated|protein phosphorylation|signal transduction by protein phosphorylation|Rho protein signal transduction|actin cytoskeleton organization|regulation …	mmu04014,mmu04012,mmu04510,mmu04810,mmu04660,mmu04360,mmu05211	Ras signaling pathway|ErbB signaling pathway|Focal adhesion|Regulation of actin cytoskeleton|T cell receptor signaling pathway|Axon guidance|Renal cell carcinoma
Pbk	151.103988225127	205.198110761887	97.0098656883662	0.472761982691629	-1.08081406949772	0.000639640369162113	0.0191081922195613	Down	4.54771437107648	9.4448900111319	5.62326246122422	6.26512489900399	7.02383109642263	2.23245743737606	3.58085876204833	2.56225254935307	5.50589731609573	1.50570630415401	GeneID:52033,Genbank:NM_023209.2,MGI:MGI:1289156	PDZ binding kinase		GO:0034644,GO:0004672,GO:0050728,GO:0004674,GO:0005524,GO:0005634,GO:0006468,GO:0016301,GO:0016310,GO:0016740,GO:0018105,GO:0018107,GO:0000166,GO:0032435,GO:0000278,GO:0032873,GO:0001933	cellular response to UV|protein kinase activity|negative regulation of inflammatory response|protein serine/threonine kinase activity|ATP binding|nucleus|protein phosphorylation|kinase activity|phosphorylation|transferase activity|peptidyl-serine phosphorylation|peptidyl-threonine phosphorylation|nucleotide binding|negative regulation of proteasomal ubiquitin-dependent protein catabolic process|m…
Pdcd1	32.9274257834323	46.7179070523222	19.1369445145424	0.409627607955763	-1.28761514195517	0.00056636156939143	0.0176111478482192	Down	1.44291352705553	1.43320686156755	0.776275458400017	1.31454925354261	1.67874506121752	0.709313364170002	0.289605958287187	0.569868863632024	0.964017612706002	0.167441562450287	GeneID:18566,Genbank:NM_008798.2,MGI:MGI:104879	programmed cell death 1		GO:0005886,GO:0006915,GO:0009897,GO:0016020,GO:0016021,GO:0043065,GO:0043066,GO:0070234,GO:0002376,GO:0002644,GO:0005515	plasma membrane|apoptotic process|external side of plasma membrane|membrane|integral component of membrane|positive regulation of apoptotic process|negative regulation of apoptotic process|positive regulation of T cell apoptotic process|immune system process|negative regulation of tolerance induction|protein binding	mmu04514,mmu04660	Cell adhesion molecules (CAMs)|T cell receptor signaling pathway
Phf11a	323.788055854698	480.513107206481	167.063004502916	0.347676269382446	-1.52418349550265	6.80745066819414e-12	2.70581365254917e-09	Down	20.3832616776577	18.9741319971543	12.4715409331801	15.1067828940341	18.996613494038	6.45692345291223	8.37498924323664	5.15889102868443	6.7156187774827	2.80705507517094	GeneID:219131,Genbank:XM_017315970.1,MGI:MGI:1918441	PHD finger protein 11A		GO:0031965,GO:0046872,GO:0050776,GO:0003674,GO:0005634,GO:0005654	nuclear membrane|metal ion binding|regulation of immune response|molecular_function|nucleus|nucleoplasm
Phf11b	1478.60395848476	2106.94497854812	850.262938421397	0.403552511849316	-1.30917167998312	1.3602359033629e-08	2.43828953500856e-06	Down	97.2584181330642	73.257549841007	55.6722114317174	73.888066592959	80.7641179101287	32.162334619055	42.1875891180581	27.2967936990041	36.1311238726793	14.2728203298923	GeneID:236451,Genbank:XM_017315993.1,MGI:MGI:3645789	PHD finger protein 11B		GO:0031965,GO:0003674,GO:0005654,GO:0008150	nuclear membrane|molecular_function|nucleoplasm|biological_process
Phkg1	56.1621144477158	27.5101381778372	84.8140907175943	3.08301216698077	1.62434058299299	0.0261645321392464	0.27289920458299	Up	0.532161278381479	0.804362940336392	0.611323014791476	0.49451560478607	0.762706678001369	0.580074064766145	3.22100728522123	3.51857802814154	0.724448416694547	1.64319770607994	GeneID:18682,Genbank:NM_011079.2,MGI:MGI:97579	phosphorylase kinase gamma 1		GO:0016740,GO:0004689,GO:0018105,GO:0018107,GO:0005516,GO:0005524,GO:0005964,GO:0005975,GO:0019899,GO:0005977,GO:0035556,GO:0050321,GO:0005978,GO:0006468,GO:0000166,GO:0016301,GO:0004672,GO:0016310,GO:0004674	transferase activity|phosphorylase kinase activity|peptidyl-serine phosphorylation|peptidyl-threonine phosphorylation|calmodulin binding|ATP binding|phosphorylase kinase complex|carbohydrate metabolic process|enzyme binding|glycogen metabolic process|intracellular signal transduction|tau-protein kinase activity|glycogen biosynthetic process|protein phosphorylation|nucleotide binding|kinase activi…	mmu04020,mmu04910,mmu04922	Calcium signaling pathway|Insulin signaling pathway|Glucagon signaling pathway
Pik3c2g	22.3742348879394	12.3755654828584	32.3729042930204	2.61587273226913	1.38729235238394	0.00252864003825851	0.0528384622394499	Up	0.173347221115292	0.120526764393263	0.105693942484094	0.0724880016953494	0.066666213336416	0.373751848206149	0.18631316649809	0.192036761506474	0.462943507362977	0.179534564182808	GeneID:18705,Genbank:NM_207683.2,MGI:MGI:1203730	phosphatidylinositol 3-kinase, C2 domain containing, gamma polypeptide		GO:0048015,GO:0016740,GO:0005737,GO:0052742,GO:0035005,GO:0005794,GO:0005886,GO:0005942,GO:0006935,GO:0014065,GO:0035091,GO:0016020,GO:0036092,GO:0039694,GO:0016301,GO:0046854,GO:0016303,GO:0000166,GO:0016310,GO:0005524,GO:0016477,GO:0005635	phosphatidylinositol-mediated signaling|transferase activity|cytoplasm|phosphatidylinositol kinase activity|1-phosphatidylinositol-4-phosphate 3-kinase activity|Golgi apparatus|plasma membrane|phosphatidylinositol 3-kinase complex|chemotaxis|phosphatidylinositol 3-kinase signaling|phosphatidylinositol binding|membrane|phosphatidylinositol-3-phosphate biosynthetic process|viral RNA genome replicat…	mmu00562,mmu04070	Inositol phosphate metabolism|Phosphatidylinositol signaling system
Pla1a	363.106875697411	520.776004819408	205.437746575414	0.394483894561645	-1.34196169378766	3.09444876732901e-11	1.01033752253292e-08	Down	17.589946775029	12.7285552811561	12.1177269532777	14.2146679213855	13.8734234472818	5.22158369604118	7.29051521079485	5.40685608831896	7.25459039921743	2.39497689374299	GeneID:85031,Genbank:XM_006522771.1,MGI:MGI:1934677	phospholipase A1 member A		GO:0006629,GO:0008150,GO:0008970,GO:0016042,GO:0016787,GO:0052689,GO:0002080,GO:0005576,GO:0005615	lipid metabolic process|biological_process|phosphatidylcholine 1-acylhydrolase activity|lipid catabolic process|hydrolase activity|carboxylic ester hydrolase activity|acrosomal membrane|extracellular region|extracellular space	mmu04014	Ras signaling pathway
Pla2g4b	119.404936647383	170.10458736211	68.7052859326563	0.403900253356483	-1.30792904387972	0.000640220479588139	0.0191081922195613	Down	2.19323090721796	2.41740646904341	2.38694664096626	2.47199300935682	2.62760586899945	0.340558642429173	0.564877960100456	2.66482730724843	0.716685246764266	0.53036901572532	GeneID:211429,Genbank:NM_145378.4,MGI:MGI:2384819	phospholipase A2, group IVB (cytosolic)		GO:0046475,GO:0047498,GO:0004622,GO:0004623,GO:0005829	glycerophospholipid catabolic process|calcium-dependent phospholipase A2 activity|lysophospholipase activity|phospholipase A2 activity|cytosol	mmu00564,mmu00565,mmu00590,mmu00591,mmu00592,mmu04014,mmu04010,mmu04370,mmu04072,mmu04217,mmu04611,mmu04664,mmu04912,mmu04913,mmu04921,mmu04270,mmu04724,mmu04726,mmu04730,mmu04750,mmu05231	Glycerophospholipid metabolism|Ether lipid metabolism|Arachidonic acid metabolism|Linoleic acid metabolism|alpha-Linolenic acid metabolism|Ras signaling pathway|MAPK signaling pathway|VEGF signaling pathway|Phospholipase D signaling pathway|Necroptosis|Platelet activation|Fc epsilon RI signaling pathway|GnRH signaling pathway|Ovarian Steroidogenesis|Oxytocin signaling pathway|Vascular smooth musc…
Pla2g4f	294.344139468705	192.025921637387	396.662357300022	2.06567089441738	1.04661042031489	0.00254897212103573	0.0532025185628051	Up	3.78119195498989	2.88651942544493	2.5169029242886	2.96133324131893	3.77378746192231	4.90131888337513	5.47615354811442	10.8920429990992	6.21913045171779	4.93489322171673	GeneID:271844,Genbank:XM_006499650.3,MGI:MGI:2685493	phospholipase A2, group IVF		GO:0046872,GO:0004623,GO:0047498,GO:0005737,GO:0050482,GO:0005764,GO:0005829,GO:0006629,GO:0008152,GO:0009395,GO:0071236,GO:0015908,GO:0071407,GO:0016020,GO:0016042,GO:0016787,GO:0001516,GO:0031982,GO:0004620,GO:0032587,GO:0004622	metal ion binding|phospholipase A2 activity|calcium-dependent phospholipase A2 activity|cytoplasm|arachidonic acid secretion|lysosome|cytosol|lipid metabolic process|metabolic process|phospholipid catabolic process|cellular response to antibiotic|fatty acid transport|cellular response to organic cyclic compound|membrane|lipid catabolic process|hydrolase activity|prostaglandin biosynthetic process…	mmu00564,mmu00565,mmu00590,mmu00591,mmu00592,mmu04014,mmu04010,mmu04370,mmu04072,mmu04217,mmu04611,mmu04664,mmu04912,mmu04913,mmu04921,mmu04270,mmu04724,mmu04726,mmu04730,mmu04750,mmu05231	Glycerophospholipid metabolism|Ether lipid metabolism|Arachidonic acid metabolism|Linoleic acid metabolism|alpha-Linolenic acid metabolism|Ras signaling pathway|MAPK signaling pathway|VEGF signaling pathway|Phospholipase D signaling pathway|Necroptosis|Platelet activation|Fc epsilon RI signaling pathway|GnRH signaling pathway|Ovarian Steroidogenesis|Oxytocin signaling pathway|Vascular smooth musc…
Plau	555.581007589085	743.217182232812	367.944832945358	0.495070407064539	-1.01429438040292	0.000100774772187648	0.00451609297715432	Down	18.7648366857303	20.3173688548642	10.5914138197603	16.0077670410563	15.3570384292815	8.58325465357144	9.09385693621632	7.07044440092019	11.8529501454141	3.09910854839371	GeneID:18792,Genbank:NM_008873.3,MGI:MGI:97611	plasminogen activator, urokinase		GO:0042730,GO:0016020,GO:0005515,GO:0016787,GO:0005576,GO:0043403,GO:0030335,GO:0005615,GO:0060279,GO:0006508,GO:0008233,GO:0008236,GO:0031639,GO:0008284,GO:0070997,GO:0009986,GO:2000097,GO:0033628,GO:0010469,GO:2000345,GO:0014909,GO:0001525,GO:2000379,GO:0042060,GO:0014910,GO:0001666,GO:0042127,GO:0014911,GO:0004252	fibrinolysis|membrane|protein binding|hydrolase activity|extracellular region|skeletal muscle tissue regeneration|positive regulation of cell migration|extracellular space|positive regulation of ovulation|proteolysis|peptidase activity|serine-type peptidase activity|plasminogen activation|positive regulation of cell proliferation|neuron death|cell surface|regulation of smooth muscle cell-matrix a…	mmu04064,mmu04610,mmu05202,mmu05206,mmu05205,mmu05215	NF-kappa B signaling pathway|Complement and coagulation cascades|Transcriptional misregulation in cancers|MicroRNAs in cancer|Proteoglycans in cancer|Prostate cancer
Pou3f1	11.1863989266153	15.7734893459424	6.5993085072882	0.418379748611923	-1.25711507428779	0.0400297370425141	0.35357667250499	Down	0.290255812100024	0.396416932722026	0.239654869586027	0.236007447380207	0.279067869780346	0.127346492357963	0.0928470929392478	0.0913494108646019	0.116942425677095	0.161044293453017	GeneID:18991,Genbank:NM_011141.2,MGI:MGI:101896	POU domain, class 3, transcription factor 1	Pou	GO:0042552,GO:0003705,GO:0043565,GO:0005634,GO:0045893,GO:0005667,GO:0006351,GO:0006355,GO:0006357,GO:0007420,GO:0045944,GO:0008544,GO:0010628,GO:0014044,GO:0022011,GO:0001105,GO:0030216,GO:0003677,GO:0030900,GO:0003700	myelination|transcription factor activity, RNA polymerase II distal enhancer sequence-specific binding|sequence-specific DNA binding|nucleus|positive regulation of transcription, DNA-templated|transcription factor complex|transcription, DNA-templated|regulation of transcription, DNA-templated|regulation of transcription by RNA polymerase II|brain development|positive regulation of transcription b…
Prlr	54.7360305808489	32.7073259717876	76.7647351899103	2.34701960215658	1.23082989120748	0.000571762721199494	0.0177489127239585	Up	0.113360073368759	0.209664283395825	0.166837385050775	0.0435893202262821	0.111675094285356	0.337123150361334	0.37612078854937	0.330686306006241	0.136791412095621	0.296889428922819	GeneID:19116,Genbank:NM_011169.5,MGI:MGI:97763	prolactin receptor		GO:0038161,GO:0004925,GO:0046872,GO:0005515,GO:0060644,GO:0007171,GO:0007259,GO:0007595,GO:0009986,GO:0060736,GO:0016020,GO:0060749,GO:0016021,GO:0017046,GO:0061180,GO:0019901,GO:0004896,GO:0030155,GO:0030856	prolactin signaling pathway|prolactin receptor activity|metal ion binding|protein binding|mammary gland epithelial cell differentiation|activation of transmembrane receptor protein tyrosine kinase activity|JAK-STAT cascade|lactation|cell surface|prostate gland growth|membrane|mammary gland alveolus development|integral component of membrane|peptide hormone binding|mammary gland epithelium develop…	mmu04630,mmu04151,mmu04080,mmu04060,mmu04917	Jak-STAT signaling pathway|PI3K-Akt signaling pathway|Neuroactive ligand-receptor interaction|Cytokine-cytokine receptor interaction|Prolactin signaling pathway
Prom2	64.1843527019751	25.1423592737462	103.226346130204	4.1056746109739	2.03761929336564	0.0125269853860924	0.169661778369862	Up	0.179198604106525	0.394127605083453	0.533301010775931	0.190310740503496	0.323485845303284	0.718824082508146	0.694416162053361	2.90044015508915	0.742609074447377	1.45193212946715	GeneID:192212,Genbank:NM_178047.4,MGI:MGI:2138997	prominin 2		GO:0044393,GO:0015485,GO:0005887,GO:0016020,GO:0045121,GO:0016021,GO:0005902,GO:0005929,GO:0016324,GO:0048550,GO:0031346,GO:0009986,GO:0071914,GO:0031410,GO:0001934,GO:0042995,GO:0005886,GO:2001287,GO:0043087	microspike|cholesterol binding|integral component of plasma membrane|membrane|membrane raft|integral component of membrane|microvillus|cilium|apical plasma membrane|negative regulation of pinocytosis|positive regulation of cell projection organization|cell surface|prominosome|cytoplasmic vesicle|positive regulation of protein phosphorylation|cell projection|plasma membrane|negative regulation of …
Prss22	119.201771750964	56.562536759932	181.841006741995	3.21486653814311	1.68475884680496	0.00134300285793233	0.0332279624552568	Up	2.47751246149351	1.90305417463046	1.10777226469264	2.1180704669603	1.77857229772289	5.83035846439846	9.36637878765355	4.72408532265555	8.45692532694492	1.56400346293553	GeneID:70835,Genbank:XM_006524905.3,MGI:MGI:1918085	protease, serine 22		GO:0008236,GO:0016787,GO:0019897,GO:0046658,GO:0004252,GO:0006508,GO:0008233	serine-type peptidase activity|hydrolase activity|extrinsic component of plasma membrane|anchored component of plasma membrane|serine-type endopeptidase activity|proteolysis|peptidase activity
Prss32	3.39115102704792	0.997603185550902	5.78469886854494	5.79859702969019	2.53570388245588	0.0414910870283374	0.359536983519489	Up	0.0374002566104911	0.111445980774592	0	0	0.0410956109608044	0.0750123174163344	0.459402328351456	0.11299796987772	0.241093631019217	0.184453319365898	GeneID:69814,Genbank:NM_027220.2,MGI:MGI:1917064	protease, serine 32		GO:0006508,GO:0008236,GO:0016020,GO:0004252,GO:0005615,GO:0005886	proteolysis|serine-type peptidase activity|membrane|serine-type endopeptidase activity|extracellular space|plasma membrane
Prss41	6.00863890625387	2.00510505208184	10.0121727604259	4.99334074792268	2.32000536021588	0.00941255396248105	0.137349670111735	Up	0.0740900605852333	0.0735916471872023	0.0752908002770005	0.0688488482859492	0.0814105725953519	0.482949044966766	0.22751947062182	0.522315356015512	0.307033369993459	0.292322221193174	GeneID:71003,Genbank:XM_006524913.3,MGI:MGI:1918253	protease, serine 41		GO:0008233,GO:0008236,GO:0016020,GO:0016787,GO:0017080,GO:0019897,GO:0031225,GO:0043229,GO:0046658,GO:0004252,GO:0005886,GO:0006508	peptidase activity|serine-type peptidase activity|membrane|hydrolase activity|sodium channel regulator activity|extrinsic component of plasma membrane|anchored component of membrane|intracellular organelle|anchored component of plasma membrane|serine-type endopeptidase activity|plasma membrane|proteolysis
Prss42	4.51334326520399	0.824484416029339	8.20220211437864	9.94828034940901	3.31444716427005	0.0122589891690543	0.167521194295208	Up	0.0845705337914047	0	0	0	0.030975525040152	0.367510011502847	0	0.397466615780519	0.389405599182893	0	GeneID:235628,Genbank:XM_011242964.2,MGI:MGI:2665280	protease, serine 42		GO:0005615,GO:0005737,GO:0006508,GO:0007281,GO:0007283,GO:0008233,GO:0008236,GO:0016787,GO:0046658,GO:0004252,GO:0005576	extracellular space|cytoplasm|proteolysis|germ cell development|spermatogenesis|peptidase activity|serine-type peptidase activity|hydrolase activity|anchored component of plasma membrane|serine-type endopeptidase activity|extracellular region
Prss46	2.03691906195132	3.89359921097048	0.180238912932153	0.0462910800948177	-4.43312196481487	0.032172076046694	0.309923202548869	Down	0.0868804688167334	0.0862960126920734	0.0441442480542159	0.201836122461196	0.429591350855187	0	0	0	0.0400041710749013	0	GeneID:74306,Genbank:NM_183103.2,MGI:MGI:1921556	protease, serine 46		GO:0006508,GO:0008233,GO:0008236,GO:0016020,GO:0016021,GO:0016787,GO:0004252,GO:0005615	proteolysis|peptidase activity|serine-type peptidase activity|membrane|integral component of membrane|hydrolase activity|serine-type endopeptidase activity|extracellular space
Psors1c2	5.4875097296019	2.35336120679158	8.62165825241222	3.66355076625336	1.87324260741053	0.0440545931745886	0.371024496363048	Up	0	0.193014391377111	0.26329451864365	0.240766790921682	0.0711738932417253	0.64957285544394	0.596732561737656	0.456638692032541	0.477202780936189	0.575021735816822	GeneID:57390,Genbank:NM_020576.2,MGI:MGI:1930025	psoriasis susceptibility 1 candidate 2 (human)		GO:0008150,GO:0003674,GO:0005575,GO:0005576	biological_process|molecular_function|cellular_component|extracellular region
Ptgis	1458.46114157677	2213.9562233792	702.966059774339	0.317515790218016	-1.65509975527729	8.045901468384e-39	4.90370874826444e-35	Down	71.6623946023566	72.6671074642874	66.3590152312328	70.7658424317705	65.5506679048015	23.0481878316174	21.5467825333314	28.6425008283993	16.3118321230004	18.7019443214987	GeneID:19223,Genbank:NM_008968.3,MGI:MGI:1097156	prostaglandin I2 (prostacyclin) synthase		GO:0071456,GO:0032088,GO:0007566,GO:0004497,GO:0097190,GO:0035360,GO:0008116,GO:0005506,GO:1900119,GO:0042981,GO:0005615,GO:0045019,GO:0005634,GO:0005737,GO:0005783,GO:0016020,GO:0045766,GO:0016021,GO:0005901,GO:0046697,GO:0016705,GO:0006629,GO:0046872,GO:0016853,GO:0006631,GO:0001516,GO:0050728,GO:0020037,GO:0006633,GO:0055114,GO:0006693,GO:0001666	cellular response to hypoxia|negative regulation of NF-kappaB transcription factor activity|embryo implantation|monooxygenase activity|apoptotic signaling pathway|positive regulation of peroxisome proliferator activated receptor signaling pathway|prostaglandin-I synthase activity|iron ion binding|positive regulation of execution phase of apoptosis|regulation of apoptotic process|extracellular spa…	mmu00590	Arachidonic acid metabolism
Pvrig	39.9823345317409	54.2109059581583	25.7537631053235	0.475066089565098	-1.07379986469571	0.00117711210655352	0.0304848693430942	Down	0.388502157385586	0.59852117645558	0.338398639723286	0.456799662200982	0.383328306682456	0.246483046773871	0.227244169970083	0.151714035352013	0.262853020107657	0.125129360835992	GeneID:102640920,Genbank:XM_011240963.2,MGI:MGI:5596028	poliovirus receptor related immunoglobulin domain containing		GO:0038023,GO:0050860,GO:0005515,GO:0005886,GO:0019902	signaling receptor activity|negative regulation of T cell receptor signaling pathway|protein binding|plasma membrane|phosphatase binding
Rab17	75.9870658506347	40.6471367373511	111.326994963918	2.73886438012296	1.45357783012939	1.86326283806579e-06	0.000166999498682328	Up	0.899173834078572	0.920189368870717	1.60597831768496	1.26600801364133	0.868257568902424	4.42662507867051	2.62177210341624	2.22274449729527	2.70998315790634	2.98328392579217	GeneID:19329,Genbank:XM_006529263.2,MGI:MGI:104640	RAB17, member RAS oncogene family		GO:0055038,GO:0042995,GO:0019003,GO:0003924,GO:0060271,GO:0043025,GO:0030139,GO:0005515,GO:0045056,GO:0030425,GO:0005525,GO:0046847,GO:0005622,GO:0005768,GO:0005769,GO:0006886,GO:0032401,GO:0006897,GO:0050773,GO:0032402,GO:0012505,GO:0051489,GO:0032456,GO:0015031,GO:0051963,GO:0016020,GO:0000166,GO:0055037,GO:0032482,GO:0016323,GO:0002415,GO:0042470,GO:0016324	recycling endosome membrane|cell projection|GDP binding|GTPase activity|cilium assembly|neuronal cell body|endocytic vesicle|protein binding|transcytosis|dendrite|GTP binding|filopodium assembly|intracellular|endosome|early endosome|intracellular protein transport|establishment of melanosome localization|endocytosis|regulation of dendrite development|melanosome transport|endomembrane system|regul…
Rad51	116.901037373927	158.927516159187	74.8745585886675	0.471123946300594	-1.08582143167559	5.44202954433749e-07	5.81883439699805e-05	Down	3.26911129811439	5.14972868443617	3.58163055798532	4.20077802154059	4.23757642302102	1.53673503406709	2.06530497942224	2.1091544985595	2.82237098453607	0.982485687997592	GeneID:19361,Genbank:NM_011234.4,MGI:MGI:97890	RAD51 recombinase		GO:0000730,GO:0000784,GO:0000785,GO:0000790,GO:0000793,GO:0004520,GO:0000794,GO:0005515,GO:0000795,GO:0005524,GO:0005634,GO:0005654,GO:0007131,GO:0005657,GO:0005730,GO:0008022,GO:0005737,GO:0008094,GO:0010212,GO:0010569,GO:0010833,GO:0000150,GO:0051260,GO:0016605,GO:0000166,GO:0051321,GO:0031297,GO:0000228,GO:0070182,GO:0000400,GO:0070192,GO:0000707,GO:0000722,GO:0071312,GO:0000724,GO:0071479,GO:…	DNA recombinase assembly|nuclear chromosome, telomeric region|chromatin|nuclear chromatin|condensed chromosome|endodeoxyribonuclease activity|condensed nuclear chromosome|protein binding|synaptonemal complex|ATP binding|nucleus|nucleoplasm|reciprocal meiotic recombination|replication fork|nucleolus|protein C-terminus binding|cytoplasm|DNA-dependent ATPase activity|response to ionizing radiation|r…	mmu03440,mmu03460,mmu05200,mmu05212	Homologous recombination|Fanconi anemia pathway|Pathways in cancer|Pancreatic cancer
Rad54l	93.8527292192151	126.538512245574	61.166946192856	0.483386007211377	-1.04875238351109	7.52627985188791e-06	0.000524121991873715	Down	1.12879631632134	1.53139888876145	0.979223290661459	1.21950402852176	0.988228574163343	0.395737251041805	0.563636470078257	0.573029480858891	0.878935340551209	0.380190841798887	GeneID:19366,Genbank:XM_006502878.3,MGI:MGI:894697	RAD54 like (S. cerevisiae)		GO:0032991,GO:0003677,GO:0036310,GO:0004386,GO:0042493,GO:0005524,GO:0005634,GO:0005654,GO:0006281,GO:0006302,GO:0051276,GO:0006974,GO:0008340,GO:0010212,GO:0000166,GO:0000724,GO:0016787	protein-containing complex|DNA binding|annealing helicase activity|helicase activity|response to drug|ATP binding|nucleus|nucleoplasm|DNA repair|double-strand break repair|chromosome organization|cellular response to DNA damage stimulus|determination of adult lifespan|response to ionizing radiation|nucleotide binding|double-strand break repair via homologous recombination|hydrolase activity	mmu03440	Homologous recombination
Rasd1	233.411262018037	134.000941049038	332.821582987036	2.48372571402495	1.3125058608108	0.0452802149881987	0.375553400787396	Up	3.76231259236262	3.93900319385802	7.02658053385876	2.8662232824294	5.21411724418896	4.99663052883107	20.1579049786575	9.48967846347381	3.58957352559426	17.1176344248785	GeneID:19416,Genbank:NM_009026.5,MGI:MGI:1270848	RAS, dexamethasone-induced 1		GO:0005525,GO:0005634,GO:0005737,GO:0005886,GO:0007165,GO:0007263,GO:0016020,GO:0016529,GO:0045892,GO:0048471,GO:0000166,GO:0003924,GO:0005515	GTP binding|nucleus|cytoplasm|plasma membrane|signal transduction|nitric oxide mediated signal transduction|membrane|sarcoplasmic reticulum|negative regulation of transcription, DNA-templated|perinuclear region of cytoplasm|nucleotide binding|GTPase activity|protein binding	mmu04713,mmu04934	Circadian entrainment|Cushing's syndrome
Rbm20	76.9512934924214	34.227690663955	119.674896320888	3.49643502086797	1.80588469382153	0.0319364658488614	0.308580283071769	Up	0.147276876284704	0.245760691232351	0.203542655447306	0.153281350008507	0.265398993646968	0.200863708951712	1.48342989400788	1.03233014232876	0.244129456991239	0.522972621958767	GeneID:73713,Genbank:XM_011247371.1,MGI:MGI:1920963	RNA binding motif protein 20		GO:0006397,GO:0007507,GO:0008270,GO:0008380,GO:0033120,GO:0043484,GO:0003676,GO:0003723,GO:0005634	mRNA processing|heart development|zinc ion binding|RNA splicing|positive regulation of RNA splicing|regulation of RNA splicing|nucleic acid binding|RNA binding|nucleus
Rbm44	5.69197301176736	10.797318308014	0.586627715520664	0.0543308716836896	-4.20208399600223	0.000108041986300133	0.00477337532040367	Down	0.108530434089574	0.229075713691542	0.124075497698719	0.11345948091446	0.163974040256029	0	0	0.0273253889890635	0.012493228084758	0	GeneID:329207,Genbank:XM_006529703.1,MGI:MGI:2685663	RNA binding motif protein 44		GO:0005737,GO:0008150,GO:0042803,GO:0045171,GO:0003676,GO:0003723,GO:0005515	cytoplasm|biological_process|protein homodimerization activity|intercellular bridge|nucleic acid binding|RNA binding|protein binding
Rec8	214.623699000947	345.320305967426	83.9270920344685	0.243041288288402	-2.04072667262415	7.2792945283349e-08	1.0317412492719e-05	Down	5.3475982362925	8.84458533856219	12.2894135954383	6.04066680794578	10.0807939842936	2.28777458643079	1.35591792330147	1.75402359351968	1.69424673319242	3.02450411359177	GeneID:56739,Genbank:XM_017316099.1,MGI:MGI:1929645	REC8 meiotic recombination protein		GO:0030893,GO:0006302,GO:0000778,GO:0034991,GO:0007059,GO:0000780,GO:0051321,GO:0007062,GO:0000793,GO:0072520,GO:0000794,GO:0000795,GO:0000798,GO:0000800,GO:0007129,GO:0001556,GO:0007130,GO:0001673,GO:0007141,GO:0003682,GO:0007286,GO:0005515,GO:0000228,GO:0009566,GO:0005634,GO:0000724,GO:0005694,GO:0000775	meiotic cohesin complex|double-strand break repair|condensed nuclear chromosome kinetochore|nuclear meiotic cohesin complex|chromosome segregation|condensed nuclear chromosome, centromeric region|meiotic cell cycle|sister chromatid cohesion|condensed chromosome|seminiferous tubule development|condensed nuclear chromosome|synaptonemal complex|nuclear cohesin complex|lateral element|synapsis|oocyte…	mmu04114	Oocyte meiosis
Retnlg	328.74004705879	203.913337621077	453.566756496502	2.2243113755479	1.15335876131447	1.11476418715171e-06	0.000108416746797244	Up	15.447290197412	16.8598705783667	23.7289854425639	17.1085990843464	18.8485560403452	51.6968112562376	27.3953899423179	37.2645498030954	37.6312262890192	46.7734785634157	GeneID:245195,Genbank:NM_181596.4,MGI:MGI:2667763	resistin like gamma		GO:0005615,GO:0002408,GO:0005179,GO:0005576	extracellular space|myeloid dendritic cell chemotaxis|hormone activity|extracellular region
Rgs18	158.129579301721	104.065038843095	212.194119760346	2.03905290498459	1.02789920780607	1.31395672631253e-07	1.74089744810857e-05	Up	1.81785920635666	2.04410969762443	1.70789991859505	1.78488044375483	1.62059199504981	2.6657172473801	3.82690988975349	3.886079680154	3.11124148213151	4.44889356596217	GeneID:64214,Genbank:XM_011248054.2,MGI:MGI:1927498	regulator of G-protein signaling 18		GO:0007186,GO:0008277,GO:0009968,GO:0005096,GO:0005737,GO:0005886	G-protein coupled receptor signaling pathway|regulation of G-protein coupled receptor protein signaling pathway|negative regulation of signal transduction|GTPase activator activity|cytoplasm|plasma membrane
Rgs4	443.208090620405	283.564416091951	602.85176514886	2.12597819379909	1.08812679919298	0.00521958768839927	0.0898634098820077	Up	5.44001420361641	6.91563804534616	4.43386268411258	5.22771341706345	4.48823877613409	18.9543194711917	9.67358739349147	10.658156016348	9.43810070000521	6.62953201980718	GeneID:19736,Genbank:NM_009062.3,MGI:MGI:108409	regulator of G-protein signaling 4		GO:0005634,GO:0005737,GO:0005829,GO:0005886,GO:0007186,GO:0009968,GO:0016020,GO:0032991,GO:0043547,GO:0001965,GO:0045744,GO:0005096	nucleus|cytoplasm|cytosol|plasma membrane|G-protein coupled receptor signaling pathway|negative regulation of signal transduction|membrane|protein-containing complex|positive regulation of GTPase activity|G-protein alpha-subunit binding|negative regulation of G-protein coupled receptor protein signaling pathway|GTPase activator activity
Rgs5	203.006957297838	128.73441105492	277.279503540757	2.15388800297122	1.10694323513803	0.0495583992947529	0.395825977662106	Up	2.06598161901155	1.25272538882131	1.08635051970288	1.22779941278968	2.12493055707142	1.83092097239694	5.66808423376285	5.32262031452172	1.8583195844508	1.8127225024177	GeneID:19737,Genbank:NM_009063.4,MGI:MGI:1098434	regulator of G-protein signaling 5		GO:0005886,GO:0007165,GO:0007186,GO:0009968,GO:0016020,GO:0045744,GO:0005096,GO:0005737,GO:0005829	plasma membrane|signal transduction|G-protein coupled receptor signaling pathway|negative regulation of signal transduction|membrane|negative regulation of G-protein coupled receptor protein signaling pathway|GTPase activator activity|cytoplasm|cytosol
Rnf207	37.9215101859629	14.3285283725154	61.5144919994103	4.29314793537385	2.10203588672774	0.0474552062836995	0.387007578809617	Up	0.0486453226292356	0.314067515234114	0.222451616141356	0.135612297158337	0.160355257023005	0.146349198344563	1.84238409632856	0.832846210056424	0.223987719559692	0.647763906405676	GeneID:433809,Genbank:XM_006539010.3,MGI:MGI:2684989	ring finger protein 207		GO:0010628,GO:0030544,GO:0044325,GO:0046872,GO:0048471,GO:0051087,GO:1902261,GO:1903762,GO:0005622,GO:0005737,GO:0008270	positive regulation of gene expression|Hsp70 protein binding|ion channel binding|metal ion binding|perinuclear region of cytoplasm|chaperone binding|positive regulation of delayed rectifier potassium channel activity|positive regulation of voltage-gated potassium channel activity involved in ventricular cardiac muscle cell action potential repolarization|intracellular|cytoplasm|zinc ion binding
Rnps1	700.137404385648	1073.95467731254	326.32013145876	0.30384907142948	-1.71857321191053	6.28971880153638e-35	2.87503046418228e-31	Down	24.938927091728	27.6729241343991	25.3672358043327	26.3308961356182	23.9319816731379	7.31231424800988	7.36662324257348	7.58267658674878	8.94591753102685	7.14546003598387	GeneID:19826,Genbank:XM_017317362.1,MGI:MGI:97960	ribonucleic acid binding protein S1		GO:0048025,GO:0000398,GO:0061574,GO:0003676,GO:0003723,GO:0003730,GO:0005634,GO:0005654,GO:0005737,GO:0006397,GO:0008380,GO:0000184,GO:0000381,GO:0043065	negative regulation of mRNA splicing, via spliceosome|mRNA splicing, via spliceosome|ASAP complex|nucleic acid binding|RNA binding|mRNA 3'-UTR binding|nucleus|nucleoplasm|cytoplasm|mRNA processing|RNA splicing|nuclear-transcribed mRNA catabolic process, nonsense-mediated decay|regulation of alternative mRNA splicing, via spliceosome|positive regulation of apoptotic process	mmu03013,mmu03015	RNA transport|mRNA surveillance pathway
Rspo2	11.0547290446729	6.18228851092931	15.9271695784165	2.5762578938624	1.36527702030551	0.0298714676356096	0.297640280244951	Up	0.0658677619436875	0.104679457615379	0.0937093458694922	0.0734498449024047	0.0723758649008135	0.145319398999557	0.242724028730926	0.278610193522388	0.133446965851064	0.233893038983634	GeneID:239405,Genbank:XM_017316596.1,MGI:MGI:1922667	R-spondin 2		GO:0071542,GO:0008201,GO:0090263,GO:0009986,GO:0016055,GO:0030282,GO:0035115,GO:0035116,GO:0042489,GO:0050896,GO:0060437,GO:0001649,GO:0060441,GO:0005102,GO:0060535,GO:0005576	dopaminergic neuron differentiation|heparin binding|positive regulation of canonical Wnt signaling pathway|cell surface|Wnt signaling pathway|bone mineralization|embryonic forelimb morphogenesis|embryonic hindlimb morphogenesis|negative regulation of odontogenesis of dentin-containing tooth|response to stimulus|lung growth|osteoblast differentiation|epithelial tube branching involved in lung morp…
Runx3	240.060654523601	324.631847605353	155.48946144185	0.47897168003946	-1.06198773803755	6.78840727654454e-05	0.00334553203893101	Down	4.47512488156012	5.75773076486865	2.79241724391837	4.09775212076035	4.27028009221759	2.50634253950623	2.54489587596242	1.47595079754012	2.71128197561921	0.877667172137378	GeneID:12399,Genbank:NM_019732.2,MGI:MGI:102672	runt related transcription factor 3	Runt	GO:0003700,GO:0005515,GO:0005524,GO:0005634,GO:0005730,GO:0042826,GO:0005737,GO:0043231,GO:0005829,GO:0045595,GO:0006351,GO:0045786,GO:0045893,GO:0045944,GO:0046332,GO:0048469,GO:0050680,GO:0071559,GO:0000122,GO:0000790,GO:0000977,GO:0000981,GO:0001503,GO:0002062,GO:0003677,GO:0006355,GO:0006357,GO:0006468,GO:0007411,GO:0030097,GO:0030182,GO:0031069,GO:2001238,GO:0031175,GO:0032609,GO:0042789	DNA binding transcription factor activity|protein binding|ATP binding|nucleus|nucleolus|histone deacetylase binding|cytoplasm|intracellular membrane-bounded organelle|cytosol|regulation of cell differentiation|transcription, DNA-templated|negative regulation of cell cycle|positive regulation of transcription, DNA-templated|positive regulation of transcription by RNA polymerase II|SMAD binding|cel…	mmu04658	Th1 and Th2 cell differentiation
Rxfp1	20.0946247701561	7.91846600769181	32.2707835326204	4.07538322463889	2.0269357281267	0.0304586641652507	0.300524158249644	Up	0.0196772521266007	0.0977244035621047	0.0799846051230981	0.0548557850667509	0.140539584871363	0.108531334928498	0.694897756128013	0.42606681975515	0.0543624249093524	0.281432560070347	GeneID:381489,Genbank:XM_006501629.2,MGI:MGI:2682211	relaxin/insulin-like family peptide receptor 1		GO:0046872,GO:0005886,GO:0060427,GO:0007165,GO:0060658,GO:0007186,GO:0007188,GO:0007189,GO:0007567,GO:0016020,GO:0016021,GO:0030154,GO:0004871,GO:0030198,GO:0004930,GO:0042562	metal ion binding|plasma membrane|lung connective tissue development|signal transduction|nipple morphogenesis|G-protein coupled receptor signaling pathway|adenylate cyclase-modulating G-protein coupled receptor signaling pathway|adenylate cyclase-activating G-protein coupled receptor signaling pathway|parturition|membrane|integral component of membrane|cell differentiation|signal transducer activ…	mmu04080,mmu04926	Neuroactive ligand-receptor interaction|Relaxin signaling pathway
Rxrg	33.1599955905303	20.6052493325223	45.7147418485384	2.21859687843644	1.14964755202594	0.0184613780747373	0.217913387164943	Up	0.485269516579626	0.459052424688685	0.46965145835082	0.343574108754936	0.634781972098756	0.532990609149494	1.60845899135042	1.67560256644744	0.680968166448087	0.729382909925922	GeneID:20183,Genbank:NM_009107.3,MGI:MGI:98216	retinoid X receptor gamma	RXR-like	GO:1901522,GO:0003707,GO:0004886,GO:0005634,GO:0006351,GO:0006355,GO:0008270,GO:0031641,GO:0043401,GO:0043565,GO:0045944,GO:0046872,GO:0000977,GO:0048384,GO:0003677,GO:0051289,GO:0003700	positive regulation of transcription from RNA polymerase II promoter involved in cellular response to chemical stimulus|steroid hormone receptor activity|9-cis retinoic acid receptor activity|nucleus|transcription, DNA-templated|regulation of transcription, DNA-templated|zinc ion binding|regulation of myelination|steroid hormone mediated signaling pathway|sequence-specific DNA binding|positive re…	mmu04659,mmu04920,mmu03320,mmu04919,mmu05200,mmu05202,mmu05226,mmu05216,mmu05222,mmu05223	Th17 cell differentiation|Adipocytokine signaling pathway|PPAR signaling pathway|Thyroid hormone signaling pathway|Pathways in cancer|Transcriptional misregulation in cancers|Gastric cancer|Thyroid cancer|Small cell lung cancer|Non-small cell lung cancer
Ryr2	298.757720978101	186.583896664093	410.931545292109	2.20239555845437	1.13907360558266	0.0371065421886741	0.33790395597681	Up	0.343929131604127	0.680038283911833	0.839460512695219	0.445049362892921	0.709908052305018	0.564093686716313	2.43474940914623	1.42757383418626	0.668970151124329	1.41721127012683	GeneID:20191,Genbank:XM_017315461.1,MGI:MGI:99685	ryanodine receptor 2, cardiac		GO:0098904,GO:0098907,GO:0098910,GO:0098911,GO:0005219,GO:1901896,GO:0005262,GO:0005509,GO:0005513,GO:0005515,GO:0005516,GO:0007275,GO:0005635,GO:0010460,GO:0005737,GO:0010881,GO:0005783,GO:0010882,GO:0014808,GO:0030018,GO:0014850,GO:0015278,GO:0030509,GO:0030659,GO:0031000,GO:0001666,GO:0034704,GO:0002027,GO:0035584,GO:0031234,GO:0035994,GO:0031672,GO:0003143,GO:0042383,GO:0003220,GO:0003300,GO:…	regulation of AV node cell action potential|regulation of SA node cell action potential|regulation of atrial cardiac muscle cell action potential|regulation of ventricular cardiac muscle cell action potential|ryanodine-sensitive calcium-release channel activity|positive regulation of calcium-transporting ATPase activity|calcium channel activity|calcium ion binding|detection of calcium ion|protein…	mmu04371,mmu04020,mmu04024,mmu04911,mmu04921,mmu04260,mmu04261,mmu04972,mmu04713,mmu05410,mmu05412,mmu05414	Apelin signaling pathway|Calcium signaling pathway|cAMP signaling pathway|Insulin secretion|Oxytocin signaling pathway|Cardiac muscle contraction|Adrenergic signaling in cardiomyocytes|Pancreatic secretion|Circadian entrainment|Hypertrophic cardiomyopathy (HCM)|Arrhythmogenic right ventricular cardiomyopathy (ARVC)|Dilated cardiomyopathy (DCM)
S100a8	755.40888650968	350.930314248862	1159.8874587705	3.30517886792751	1.7247283488553	2.36807118540472e-09	5.15450161356428e-07	Up	46.6644528270183	47.7341330919745	57.3295268384706	55.2721012927039	38.5711662874978	201.574553681614	95.3904400922622	198.926392073508	149.059827586269	152.650179189107	GeneID:20201,Genbank:NM_013650.2,MGI:MGI:88244	S100 calcium binding protein A8 (calgranulin A)		GO:0045111,GO:0008017,GO:0002793,GO:0046872,GO:0008270,GO:0005509,GO:0050544,GO:0014002,GO:0005576,GO:0050727,GO:0005615,GO:0005737,GO:0005829,GO:0005856,GO:0016020,GO:0005886,GO:0050729,GO:0016209,GO:0006914,GO:0050786,GO:0018119,GO:0006915,GO:0070488,GO:0030593,GO:0006919,GO:0002376,GO:2001244,GO:0035662,GO:0006935,GO:0002523,GO:0045087,GO:0006954	intermediate filament cytoskeleton|microtubule binding|positive regulation of peptide secretion|metal ion binding|zinc ion binding|calcium ion binding|arachidonic acid binding|astrocyte development|extracellular region|regulation of inflammatory response|extracellular space|cytoplasm|cytosol|cytoskeleton|membrane|plasma membrane|positive regulation of inflammatory response|antioxidant activity|au…	mmu04657	IL-17 signaling pathway
S100a9	1503.78766820303	713.020480183962	2294.5548562221	3.21807706789867	1.68619887675864	3.52478312175762e-08	5.70328624762977e-06	Up	63.0451272214633	66.5542352618139	94.8825010391561	76.8870827142656	71.7934049346174	317.581251562243	139.094867813078	286.715815782862	226.57148629801	211.021637557617	GeneID:20202,Genbank:NM_009114.3,MGI:MGI:1338947	S100 calcium binding protein A9 (calgranulin B)		GO:0005829,GO:0005856,GO:0005886,GO:0006417,GO:0006914,GO:0006915,GO:0006919,GO:0031532,GO:0006935,GO:0035606,GO:0006954,GO:0035662,GO:0008017,GO:0035821,GO:0045087,GO:0045113,GO:0046872,GO:0050544,GO:0050727,GO:0050729,GO:0002376,GO:0002523,GO:0002793,GO:0005509,GO:0005576,GO:0005615,GO:0005654,GO:0005737,GO:0008270,GO:0010976,GO:0014002,GO:0016020,GO:0016209,GO:0018119,GO:0030054,GO:0050786,GO:…	cytosol|cytoskeleton|plasma membrane|regulation of translation|autophagy|apoptotic process|activation of cysteine-type endopeptidase activity involved in apoptotic process|actin cytoskeleton reorganization|chemotaxis|peptidyl-cysteine S-trans-nitrosylation|inflammatory response|Toll-like receptor 4 binding|microtubule binding|modification of morphology or physiology of other organism|innate immun…	mmu04657	IL-17 signaling pathway
Scgb1a1	639708.004289529	379320.694136893	900095.314442165	2.37291381238834	1.24665970074339	0.0315511506087912	0.306851722197414	Up	20249.7056466011	30416.6673614339	86344.2272214002	34612.1689206205	50488.3746277705	87161.6890094983	104068.563229984	102027.133803196	32738.2719502016	187491.167791361	GeneID:22287,Genbank:NM_011681.2,MGI:MGI:98919	secretoglobin, family 1A, member 1 (uteroglobin)		GO:0032713,GO:0005615,GO:0005622,GO:0032714,GO:0005635,GO:0005737,GO:0005783,GO:0005791,GO:0007165,GO:0034097,GO:0019834,GO:0042130,GO:0030141,GO:0043488,GO:0032689,GO:0000122,GO:0050727,GO:0032696,GO:0097160,GO:0005576	negative regulation of interleukin-4 production|extracellular space|intracellular|negative regulation of interleukin-5 production|nuclear envelope|cytoplasm|endoplasmic reticulum|rough endoplasmic reticulum|signal transduction|response to cytokine|phospholipase A2 inhibitor activity|negative regulation of T cell proliferation|secretory granule|regulation of mRNA stability|negative regulation of i…
Scimp	345.14666371458	483.979673685165	206.313653743995	0.426285782154985	-1.2301071567719	3.42117312177994e-05	0.00192469936488075	Down	25.3612735347349	34.9070643226174	15.2529883821832	25.5391376589207	25.137269824859	13.0279686447346	13.9867324991931	7.61031508977402	14.6327674062875	3.87998868565689	GeneID:327957,Genbank:NM_001045526.2,MGI:MGI:3610314	SLP adaptor and CSK interacting membrane protein		GO:0007127,GO:0016020,GO:0016021,GO:0031256,GO:0031259,GO:0070374,GO:0097197,GO:0001772,GO:0005515	meiosis I|membrane|integral component of membrane|leading edge membrane|uropod membrane|positive regulation of ERK1 and ERK2 cascade|tetraspanin-enriched microdomain|immunological synapse|protein binding
Sct	10.5399333239508	17.2371229273683	3.84274372053335	0.22293417159728	-2.16531032344257	0.00653329894676598	0.105383026939776	Down	2.56849845920829	1.0393858601858	0.870041599716627	0.707200016539994	3.03133827191717	0.572393641608963	0.681633535968624	0.287416439061796	0.175209906066728	0.0938333959143595	GeneID:20287,Genbank:NM_001309439.1,MGI:MGI:99466	secretin		GO:0090274,GO:0005576,GO:0097150,GO:0005615,GO:1903640,GO:0007420,GO:0008542,GO:0021542,GO:0030819,GO:0043524,GO:0043950,GO:0047485,GO:0090187,GO:0005102,GO:0005179	positive regulation of somatostatin secretion|extracellular region|neuronal stem cell population maintenance|extracellular space|negative regulation of gastrin-induced gastric acid secretion|brain development|visual learning|dentate gyrus development|positive regulation of cAMP biosynthetic process|negative regulation of neuron apoptotic process|positive regulation of cAMP-mediated signaling|prot…	mmu04080,mmu04972	Neuroactive ligand-receptor interaction|Pancreatic secretion
Serinc4	13.331132635561	8.15774057263745	18.5045246984846	2.268339441996	1.18163654620671	0.0354542943508308	0.329560914036904	Up	0.124383541346963	0.205911328690084	0.252798723481318	0.15411268393848	0.113894441918706	0.353417941965342	0.403183389916141	0.480191322259407	0.419998233449248	0.24537753646853	GeneID:574418,Genbank:NM_001025371.2	serine incorporator 4
Serpina3f	524.523255360747	738.134590840878	310.911919880617	0.421213046697118	-1.24737797164404	0.000517779469969973	0.0163507423643022	Down	21.2694769384169	24.2053532508565	9.78938218378879	16.308217673993	17.0566525737145	9.73227494653586	8.24984938118182	4.46662717612716	12.5822900709954	1.95214438783926	GeneID:238393,Genbank:NM_001168294.1,MGI:MGI:2182838	serine (or cysteine) peptidase inhibitor, clade A, member 3F		GO:0010951,GO:0030414,GO:0034097,GO:0043434,GO:0004867,GO:0005615,GO:0010466	negative regulation of endopeptidase activity|peptidase inhibitor activity|response to cytokine|response to peptide hormone|serine-type endopeptidase inhibitor activity|extracellular space|negative regulation of peptidase activity
Serpina3g	958.761533201686	1306.87237586117	610.6506905422	0.467261150990209	-1.09769900119769	3.50546232925252e-06	0.000280712736043434	Down	43.9020292861024	45.8886021128889	26.876304717864	30.4345468380218	37.1264791972016	20.5100379431322	18.2107020102033	13.0638562815018	23.5300880726165	9.67220586926363	GeneID:20715,Genbank:NM_009251.1,MGI:MGI:105046	serine (or cysteine) peptidase inhibitor, clade A, member 3G		GO:0004869,GO:0005615,GO:0005634,GO:0005737,GO:0006915,GO:0010466,GO:0010951,GO:0030414,GO:0034097,GO:0043434,GO:0002250,GO:0002376,GO:0004867	cysteine-type endopeptidase inhibitor activity|extracellular space|nucleus|cytoplasm|apoptotic process|negative regulation of peptidase activity|negative regulation of endopeptidase activity|peptidase inhibitor activity|response to cytokine|response to peptide hormone|adaptive immune response|immune system process|serine-type endopeptidase inhibitor activity
Serpina3m	324.084298445662	445.909792964243	202.25880392708	0.453586817599449	-1.14054938242966	0.0175913683246761	0.210911854720248	Down	21.9006754446829	12.3561610978704	7.31873522596694	19.4083582476877	12.230132662436	6.79563026665605	5.32802040884827	3.79143867755179	14.4705735370218	2.71239269628702	GeneID:20717,Genbank:XM_006515637.2,MGI:MGI:98378	serine (or cysteine) peptidase inhibitor, clade A, member 3M		GO:0005615,GO:0010466,GO:0010951,GO:0030414,GO:0034097,GO:0043434,GO:0004867,GO:0005576	extracellular space|negative regulation of peptidase activity|negative regulation of endopeptidase activity|peptidase inhibitor activity|response to cytokine|response to peptide hormone|serine-type endopeptidase inhibitor activity|extracellular region
Serpinb11	6.13450629798309	1.69515262283741	10.5738599731288	6.23770380948346	2.64101504954848	0.0209712732264283	0.237271778617673	Up	0.0321391257512166	0.0319229217051019	0	0.209058980757629	0	0.161150652483591	0.657962918769007	0.614982084443388	0.0887908941279887	0.158506089625787	GeneID:66957,Genbank:NM_025867.2,MGI:MGI:1914207	serine (or cysteine) peptidase inhibitor, clade B (ovalbumin), member 11		GO:0010466,GO:0010951,GO:0030414,GO:0004867,GO:0005615,GO:0005737	negative regulation of peptidase activity|negative regulation of endopeptidase activity|peptidase inhibitor activity|serine-type endopeptidase inhibitor activity|extracellular space|cytoplasm
Sgol1	67.2690024135144	93.6201361750744	40.9178686519545	0.437062691037278	-1.19408786421925	1.30101063555042e-05	0.000820264774496683	Down	1.18120087553506	1.94552375711468	1.30670358793999	1.58393826267494	1.03504224977404	0.404844681346098	0.581590935946942	0.783023537159227	0.936307920810039	0.339208240104429	GeneID:72415,Genbank:XM_017317658.1,MGI:MGI:1919665	shugoshin-like 1 (S. pombe)		GO:0007059,GO:0000776,GO:0008608,GO:0010457,GO:0000779,GO:0000780,GO:0000922,GO:0005634,GO:0005654,GO:0005694,GO:0019900,GO:0005737,GO:0045132,GO:0005813,GO:0051301,GO:0005829,GO:0000775,GO:0071962,GO:0005856,GO:0007049	chromosome segregation|kinetochore|attachment of spindle microtubules to kinetochore|centriole-centriole cohesion|condensed chromosome, centromeric region|condensed nuclear chromosome, centromeric region|spindle pole|nucleus|nucleoplasm|chromosome|kinase binding|cytoplasm|meiotic chromosome segregation|centrosome|cell division|cytosol|chromosome, centromeric region|mitotic sister chromatid cohesi…
Shcbp1	82.8402977901669	117.152514562929	48.5280810174052	0.41422995655239	-1.27149620379442	2.21973950819137e-07	2.78171920047895e-05	Down	2.66362803177156	3.76504808095276	2.68076920254568	3.23680007570228	2.75795497948963	0.924635882599094	1.52056711869924	1.34127671562172	1.60384452476466	0.783147958208308	GeneID:20419,Genbank:NM_011369.2,MGI:MGI:1338802	Shc SH2-domain binding protein 1		GO:0005856,GO:0008543,GO:0042169,GO:2000177,GO:0005515,GO:0005575,GO:0005737	cytoskeleton|fibroblast growth factor receptor signaling pathway|SH2 domain binding|regulation of neural precursor cell proliferation|protein binding|cellular_component|cytoplasm
Shcbp1l	5.71662307816899	10.0218676587232	1.41137849761482	0.140829887769107	-2.82797455096564	0.00285710734659663	0.0577230394753291	Down	0.278335551976129	0.251330138910881	0.179993159698353	0.258645789181738	0.305836659884392	0.0761246409368732	0.0518016218252337	0	0.023301780834639	0.0249584658270817	GeneID:71836,Genbank:XM_006529876.3,MGI:MGI:1919086	Shc SH2-domain binding protein 1-like		GO:0007283,GO:0030154,GO:0072687,GO:2001252,GO:0005515,GO:0005737,GO:0005856	spermatogenesis|cell differentiation|meiotic spindle|positive regulation of chromosome organization|protein binding|cytoplasm|cytoskeleton
Siglec1	1191.1220668454	1623.93317158964	758.310962101165	0.466959463214159	-1.09863077998081	9.46066606931e-07	9.35020640060886e-05	Down	14.8284510005637	16.3597006408928	9.67314962850535	14.4688308680871	12.7674295911872	4.81471213970696	8.95873110164838	5.99367036683103	8.47426474086867	3.19824204550964	GeneID:20612,Genbank:NM_011426.3,MGI:MGI:99668	sialic acid binding Ig-like lectin 1, sialoadhesin		GO:0006897,GO:0007155,GO:0016020,GO:0016021,GO:0030246,GO:0070234,GO:2001238,GO:0005515,GO:0005576,GO:0005886	endocytosis|cell adhesion|membrane|integral component of membrane|carbohydrate binding|positive regulation of T cell apoptotic process|positive regulation of extrinsic apoptotic signaling pathway|protein binding|extracellular region|plasma membrane	mmu04514	Cell adhesion molecules (CAMs)
Siglech	67.0994101071734	96.8468329009864	37.3519873133604	0.385681040819869	-1.37451986669987	0.0209838364703991	0.237271778617673	Down	0.977683886060458	1.15953060346271	1.72013925635524	0.596640954627675	2.64562605036285	0.365840404288643	0.552665993620739	0.455575282083164	0.980978819349016	0.359836780163297	GeneID:233274,Genbank:XM_006540831.3,MGI:MGI:2443256	sialic acid binding Ig-like lectin H		GO:0038024,GO:0006898,GO:0009986,GO:0033691	cargo receptor activity|receptor-mediated endocytosis|cell surface|sialic acid binding	mmu04640	Hematopoietic cell lineage
Sik1	3774.54611995681	2433.5466848371	5115.54555507653	2.10209468630718	1.07182765521313	0.00181969010969159	0.041177245006932	Up	33.1816337424281	22.7220616705462	37.3005385509817	28.6061544060112	26.0011538641431	45.7842977958514	69.4924558475246	79.6773102926199	30.8915775613192	78.7658626893835	GeneID:17691,Genbank:NM_010831.2,MGI:MGI:104754	salt inducible kinase 1		GO:0005524,GO:0005634,GO:0005737,GO:0005829,GO:0019901,GO:0006468,GO:0030154,GO:0032792,GO:0032870,GO:0035556,GO:0042826,GO:0043153,GO:0043276,GO:0000122,GO:0000166,GO:0000287,GO:0002028,GO:0004672,GO:0004674,GO:0005515,GO:0007049,GO:0007275,GO:0007346,GO:0008140,GO:0010830,GO:0010868,GO:0016301,GO:0045595,GO:0016310,GO:0045721,GO:0016740,GO:0046872,GO:0048511,GO:0055007	ATP binding|nucleus|cytoplasm|cytosol|protein kinase binding|protein phosphorylation|cell differentiation|negative regulation of CREB transcription factor activity|cellular response to hormone stimulus|intracellular signal transduction|histone deacetylase binding|entrainment of circadian clock by photoperiod|anoikis|negative regulation of transcription by RNA polymerase II|nucleotide binding|magn…	mmu04922	Glucagon signaling pathway
Sirpb1a	295.327148059738	397.88144609022	192.772850029257	0.484498214037218	-1.04543674731594	0.00013374990511662	0.0055705769137865	Down	13.5991319142486	15.3656878259926	7.39254124633855	13.3820971047151	9.72260925330438	5.24066478610693	5.71400902147488	4.45560601181787	8.99610927707377	4.04172428339763	GeneID:320832,Genbank:XM_017319615.1,MGI:MGI:2444824	signal-regulatory protein beta 1A		GO:0035556,GO:0050766,GO:0003674,GO:0005886	intracellular signal transduction|positive regulation of phagocytosis|molecular_function|plasma membrane	mmu04380	Osteoclast differentiation
Ska1	34.7844351671949	50.9910825716324	18.5777877627575	0.364334052658313	-1.45666625131548	5.28002302226488e-05	0.00272711697568054	Down	0.736514607511206	1.25990885221882	0.977144260320352	1.06464206311641	1.21392954970019	0.28723337729297	0.544489583621246	0.329665614630141	0.52753346015445	0.201799809872021	GeneID:66468,Genbank:NM_001164355.1,MGI:MGI:1913718	spindle and kinetochore associated complex subunit 1		GO:0000940,GO:0005694,GO:0005737,GO:0005856,GO:0005874,GO:0005876,GO:0007049,GO:0007059,GO:0008017,GO:0015630,GO:0031110,GO:0000278,GO:0051301,GO:0000775,GO:0000776	condensed chromosome outer kinetochore|chromosome|cytoplasm|cytoskeleton|microtubule|spindle microtubule|cell cycle|chromosome segregation|microtubule binding|microtubule cytoskeleton|regulation of microtubule polymerization or depolymerization|mitotic cell cycle|cell division|chromosome, centromeric region|kinetochore
Slamf7	631.845582998626	957.927851685081	305.763314312172	0.319192425373484	-1.64750167893416	8.90151109890271e-10	2.19939498557212e-07	Down	9.86363039134674	9.95844379558345	5.28511037859352	7.30094981104238	8.74563962255016	2.68913409417769	3.51413323110255	1.78032772685041	3.68055892137295	1.32250202893498	GeneID:75345,Genbank:NM_144539.5,MGI:MGI:1922595	SLAM family member 7		GO:0005783,GO:0005886,GO:0009897,GO:0016020,GO:0016021,GO:0032814,GO:0042802,GO:0045087,GO:0002250,GO:0002376,GO:0005515	endoplasmic reticulum|plasma membrane|external side of plasma membrane|membrane|integral component of membrane|regulation of natural killer cell activation|identical protein binding|innate immune response|adaptive immune response|immune system process|protein binding
Slamf8	183.335463245642	251.384718749727	115.286207741557	0.458604676986484	-1.12467702686181	6.16620753490649e-05	0.00307734534611118	Down	6.70508092789359	6.39520533562448	3.02138617033483	4.40154332487345	5.40739845312274	2.85824252656232	2.68660367762924	2.04440187334155	2.71914194439569	1.4157813923541	GeneID:74748,Genbank:NM_029084.3,MGI:MGI:1921998	SLAM family member 8		GO:0016021,GO:0033860,GO:0035690,GO:0038023,GO:0042742,GO:0042802,GO:0043549,GO:0060266,GO:0090027,GO:0090383,GO:1902623,GO:0002232,GO:2000509,GO:0010760,GO:0016020	integral component of membrane|regulation of NAD(P)H oxidase activity|cellular response to drug|signaling receptor activity|defense response to bacterium|identical protein binding|regulation of kinase activity|negative regulation of respiratory burst involved in inflammatory response|negative regulation of monocyte chemotaxis|phagosome acidification|negative regulation of neutrophil migration|leu…
Slamf9	1073.78134208403	1604.26925158915	543.293432578923	0.33865476885551	-1.56211278330007	4.39672736261873e-11	1.38603039824346e-08	Down	79.5844106189714	93.3360855887709	51.0446756910176	66.2867160011808	73.8723300380979	20.8002776122255	35.7241265572722	20.2985783379019	31.6410860424088	13.2983075203946	GeneID:98365,Genbank:XM_017313038.1,MGI:MGI:1923692	SLAM family member 9		GO:0016020,GO:0016021,GO:0003674,GO:0005575,GO:0008150	membrane|integral component of membrane|molecular_function|cellular_component|biological_process
Slc17a7	18.2146661434072	8.11704163003605	28.3122906567783	3.48800609227041	1.80240255997741	0.0374411138081534	0.338846697741478	Up	0.0928645827403349	0.276719612127388	0.150991346405849	0.0172590480227022	0.224488269398135	0.111753044314131	1.02662357049968	0.823014692170603	0.136830593309254	0.494636044177123	GeneID:72961,Genbank:NM_182993.2,MGI:MGI:1920211	solute carrier family 17 (sodium-dependent inorganic phosphate cotransporter), member 7		GO:0007268,GO:0007616,GO:0008021,GO:0008068,GO:0015293,GO:0015319,GO:0035249,GO:0015321,GO:0035725,GO:0042137,GO:0016020,GO:0043005,GO:0043229,GO:0044300,GO:0045202,GO:0097401,GO:0098700,GO:0048786,GO:0005313,GO:0005315,GO:0005326,GO:0005623,GO:0006811,GO:0006814,GO:0006817,GO:0006820,GO:0006836,GO:0016021,GO:0022857,GO:0030054,GO:0030285,GO:0030672,GO:0050803,GO:0050896,GO:0031410,GO:0051938,GO:…	chemical synaptic transmission|long-term memory|synaptic vesicle|extracellularly glutamate-gated chloride channel activity|symporter activity|sodium:inorganic phosphate symporter activity|synaptic transmission, glutamatergic|sodium-dependent phosphate transmembrane transporter activity|sodium ion transmembrane transport|sequestering of neurotransmitter|membrane|neuron projection|intracellular org…	mmu04724,mmu04723,mmu04721,mmu05033	Glutamatergic synapse|Retrograde endocannabinoid signaling|Synaptic vesicle cycle|Nicotine addiction
Slc22a1	34.8464961377634	13.2153476531116	56.4776446224152	4.27364047506668	2.09546554471854	0.000111618099705649	0.004905830132255	Up	0.109537361386794	0.353601590622159	0.612219175371758	0.203577136155445	0.541621191599769	0.878780208046927	1.65383302257583	2.61999639285185	0.907857948586476	1.56665066037154	GeneID:20517,Genbank:NM_009202.5,MGI:MGI:108111	solute carrier family 22 (organic cation transporter), member 1		GO:0005887,GO:0006811,GO:0006812,GO:0006836,GO:0006855,GO:0008504,GO:0015711,GO:0008513,GO:0015844,GO:0015872,GO:0008514,GO:0015874,GO:0016020,GO:0016021,GO:0016323,GO:0005215,GO:0005277,GO:0005329,GO:0005333,GO:0005452,GO:0005886,GO:0010248,GO:0015101,GO:0015347,GO:0015651,GO:0015695,GO:0022857,GO:0042802,GO:0015697,GO:0042803,GO:0043252,GO:0048241,GO:0051260,GO:0055085	integral component of plasma membrane|ion transport|cation transport|neurotransmitter transport|drug transmembrane transport|monoamine transmembrane transporter activity|organic anion transport|secondary active organic cation transmembrane transporter activity|monoamine transport|dopamine transport|organic anion transmembrane transporter activity|norepinephrine transport|membrane|integral compone…	mmu04976,mmu05231	Bile secretion|Choline metabolism in cancer
Slc26a10	22.9325650071759	9.50002046856616	36.3651095457856	3.82789802044228	1.93655239529887	0.00353244003717411	0.0669296721654832	Up	0.205912965774593	0.204527762683116	0.0570682068606267	0.139161059134027	0.287965131312596	1.16388669395382	0.785619454208609	0.263933093852199	0.930888969565358	0.240035927429877	GeneID:216441,Genbank:XM_017313912.1,MGI:MGI:2143920	solute carrier family 26, member 10		GO:1902358,GO:0008272,GO:1902476,GO:0015106,GO:0015116,GO:0015297,GO:0015301,GO:0015701,GO:0016020,GO:0016021,GO:0019531,GO:0019532,GO:0042391,GO:0005254,GO:0051453,GO:0005887,GO:0055085,GO:0008271	sulfate transmembrane transport|sulfate transport|chloride transmembrane transport|bicarbonate transmembrane transporter activity|sulfate transmembrane transporter activity|antiporter activity|anion:anion antiporter activity|bicarbonate transport|membrane|integral component of membrane|oxalate transmembrane transporter activity|oxalate transport|regulation of membrane potential|chloride channel a…
Slc28a2	307.891791222425	503.085649297432	112.697933147417	0.224013412636201	-2.15834297972757	2.18265891102043e-15	1.47806427885546e-12	Down	7.7377763131487	8.36689943815314	4.43125610758254	6.25251957751355	5.97152337468371	1.16784579484672	2.39734714238064	1.34223022987453	1.5133236649825	0.816839723296187	GeneID:269346,Genbank:XM_011239576.2,MGI:MGI:1913105	solute carrier family 28 (sodium-coupled nucleoside transporter), member 2		GO:0005415,GO:0005887,GO:0015211,GO:0015860,GO:0016020,GO:0016021,GO:0034394,GO:1901642,GO:0001895,GO:0005337	nucleoside:sodium symporter activity|integral component of plasma membrane|purine nucleoside transmembrane transporter activity|purine nucleoside transmembrane transport|membrane|integral component of membrane|protein localization to cell surface|nucleoside transmembrane transport|retina homeostasis|nucleoside transmembrane transporter activity
Slc37a2	282.222302677327	378.184093490092	186.260511864562	0.492512813391083	-1.02176683615529	1.29540210695032e-05	0.00081955474475708	Down	5.07146130665973	5.69757946196284	3.02714503890986	5.28463024081965	4.34171980002042	1.95038789242561	2.59561625103291	1.99588990077073	3.41205098182742	1.4448566143657	GeneID:56857,Genbank:NM_020258.4,MGI:MGI:1929693	solute carrier family 37 (glycerol-3-phosphate transporter), member 2		GO:0008643,GO:0015169,GO:0015297,GO:0015712,GO:0015760,GO:0015794,GO:0016020,GO:0016021,GO:0022857,GO:0030176,GO:0035435,GO:0005783,GO:0055085,GO:0006072,GO:0061513,GO:0006127	carbohydrate transport|glycerol-3-phosphate transmembrane transporter activity|antiporter activity|hexose phosphate transport|glucose-6-phosphate transport|glycerol-3-phosphate transmembrane transport|membrane|integral component of membrane|transmembrane transporter activity|integral component of endoplasmic reticulum membrane|phosphate ion transmembrane transport|endoplasmic reticulum|transmembr…
Slc47a1	60.6517696790488	27.5173607449308	93.7861786131668	3.40825486435664	1.76903322224079	0.00392916947882498	0.072639974470006	Up	0.329483335800596	0.446272989388109	0.471796191423102	0.347926502926115	0.477232081206927	0.796002896554575	1.93160660823583	2.44343388512327	0.482716266165738	1.27043109048723	GeneID:67473,Genbank:XM_011249188.2,MGI:MGI:1914723	solute carrier family 47, member 1		GO:0006855,GO:0015238,GO:0015297,GO:0015695,GO:0015893,GO:0016020,GO:0016021,GO:0031982,GO:0005451,GO:0055085,GO:0005886	drug transmembrane transport|drug transmembrane transporter activity|antiporter activity|organic cation transport|drug transport|membrane|integral component of membrane|vesicle|monovalent cation:proton antiporter activity|transmembrane transport|plasma membrane
Slc6a13	10.136156286922	5.10295770006222	15.1693548737818	2.97265934099294	1.57175414362919	0.0221197832676459	0.24465047249042	Up	0.0697670885664186	0.138595512717976	0.0945303574176309	0.0648316880580212	0.22998140035135	0.209893920538891	0.737952490814413	0.32789303013921	0.1927458208562	0.275265941677218	GeneID:14412,Genbank:NM_144512.2,MGI:MGI:95629	solute carrier family 6 (neurotransmitter transporter, GABA), member 13		GO:0005332,GO:0005886,GO:0005887,GO:0006810,GO:0006836,GO:0015293,GO:0016020,GO:0016021,GO:0042165,GO:0043005,GO:0005215,GO:0005328	gamma-aminobutyric acid:sodium symporter activity|plasma membrane|integral component of plasma membrane|transport|neurotransmitter transport|symporter activity|membrane|integral component of membrane|neurotransmitter binding|neuron projection|transporter activity|neurotransmitter:sodium symporter activity	mmu04727	GABAergic synapse
Slco1a6	3.70762783852021	6.21064976249904	1.20460591454138	0.193958113982694	-2.36618296450534	0.0425091452792895	0.364657512413179	Down	0.0838261815341065	0.166524543988235	0.102221651466041	0.0623169802723298	0.110530412040727	0.0336254170794744	0.0171611759132414	0.0168843553394198	0.0154391289656589	0.016536803578398	GeneID:28254,Genbank:XM_006506965.3,MGI:MGI:1351906	solute carrier organic anion transporter family, member 1a6		GO:0055085,GO:0006805,GO:0070328,GO:0006811,GO:0008206,GO:0015125,GO:0015347,GO:0015721,GO:0016020,GO:0016021,GO:0035264,GO:0042168,GO:0042493,GO:0005215,GO:0042632,GO:0005886,GO:0043252,GO:0005887	transmembrane transport|xenobiotic metabolic process|triglyceride homeostasis|ion transport|bile acid metabolic process|bile acid transmembrane transporter activity|sodium-independent organic anion transmembrane transporter activity|bile acid and bile salt transport|membrane|integral component of membrane|multicellular organism growth|heme metabolic process|response to drug|transporter activity|c…	mmu04976	Bile secretion
Sln	671.215868438848	231.042505015697	1111.389231862	4.81032367523237	2.26613397277739	0.0414881264844461	0.359536983519489	Up	9.24074032560748	26.909917973188	33.6137225736674	19.0281004450292	33.3459270938496	26.221132570706	202.938033662536	262.271185470031	19.7272876546054	65.6682194376347	GeneID:66402,Genbank:NM_025540.2,MGI:MGI:1913652	sarcolipin		GO:0016529,GO:0030234,GO:0033017,GO:0070296,GO:1901077,GO:1901894,GO:0005783,GO:0016020,GO:0016021	sarcoplasmic reticulum|enzyme regulator activity|sarcoplasmic reticulum membrane|sarcoplasmic reticulum calcium ion transport|regulation of relaxation of muscle|regulation of calcium-transporting ATPase activity|endoplasmic reticulum|membrane|integral component of membrane
Slurp1	531.403835095693	348.165799209427	714.641870981959	2.05259066974609	1.0374459520415	0.000707573573971174	0.0204380335331579	Up	32.9706414561285	50.4146237347818	41.2206375687967	22.5196058600219	35.3140455787758	63.8333389122316	87.6204205873877	101.709652048793	41.3775714167185	71.9164168526561	GeneID:57277,Genbank:NM_020519.1,MGI:MGI:1930923	secreted Ly6/Plaur domain containing 1		GO:0005576,GO:0005615,GO:0007626,GO:0008285,GO:0010839,GO:0030336,GO:0030549,GO:0038195,GO:0001775,GO:0050884,GO:0005125,GO:0005515	extracellular region|extracellular space|locomotory behavior|negative regulation of cell proliferation|negative regulation of keratinocyte proliferation|negative regulation of cell migration|acetylcholine receptor activator activity|urokinase plasminogen activator signaling pathway|cell activation|neuromuscular process controlling posture|cytokine activity|protein binding
Sox11	167.559094929452	241.227190643408	93.8909992154949	0.389222288602981	-1.36133376725476	2.1255441376917e-06	0.000187679771349574	Down	1.679935795686	1.32207206948946	1.87131181448143	1.34494363576272	1.60453293014164	0.304540599994608	0.793666310960982	0.422967985697772	0.273709759779073	1.17267872948657	GeneID:20666,Genbank:NM_009234.6,MGI:MGI:98359	SRY (sex determining region Y)-box 11	HMG	GO:0001158,GO:0001501,GO:0001841,GO:0002089,GO:0003151,GO:0003211,GO:0008135,GO:0003357,GO:0008284,GO:0010628,GO:0003677,GO:0010629,GO:0014009,GO:0045893,GO:0014032,GO:0021510,GO:0045944,GO:0021782,GO:0046887,GO:0048485,GO:0048557,GO:0000122,GO:0061053,GO:0048704,GO:0061303,GO:0050672,GO:0000976,GO:0061386,GO:0050769,GO:2000648,GO:0000979,GO:2000678,GO:0001077,GO:2001111,GO:0001105,GO:0003700,GO:…	enhancer sequence-specific DNA binding|skeletal system development|neural tube formation|lens morphogenesis in camera-type eye|outflow tract morphogenesis|cardiac ventricle formation|translation factor activity, RNA binding|noradrenergic neuron differentiation|positive regulation of cell proliferation|positive regulation of gene expression|DNA binding|negative regulation of gene expression|glial …
Spc25	118.18765952869	158.109762199074	78.265556858307	0.495007745061079	-1.01447699661674	5.06367410468098e-05	0.00263684475461654	Down	3.22420197020235	6.31688215333052	4.98983049159739	5.00269307474946	4.03030845522428	2.16544225087566	2.66450032261625	2.02572019672445	3.40501374872365	1.25460231742049	GeneID:66442,Genbank:NM_025565.4,MGI:MGI:1913692	SPC25, NDC80 kinetochore complex component, homolog (S. cerevisiae)		GO:0000777,GO:0003674,GO:0005634,GO:0005694,GO:0005829,GO:0007049,GO:0007052,GO:0007059,GO:0031262,GO:0000775,GO:0051301,GO:0000776	condensed chromosome kinetochore|molecular_function|nucleus|chromosome|cytosol|cell cycle|mitotic spindle organization|chromosome segregation|Ndc80 complex|chromosome, centromeric region|cell division|kinetochore
Spink2	31.294377809299	18.7766923667875	43.8120632518105	2.3333216732733	1.2223852119281	0.00104197411152543	0.0276108038480159	Up	1.2958967015415	1.2871790372096	1.13732154938386	0.547374338584084	1.29448957934788	3.30798655445496	3.61773138831244	2.0169792250018	1.51886386747813	2.26597022755	GeneID:69982,Genbank:NM_001289767.1,MGI:MGI:1917232	serine peptidase inhibitor, Kazal type 2		GO:0043065,GO:0004867,GO:0060046,GO:0005576,GO:0072520,GO:0005615,GO:0005737,GO:0006915,GO:0007283,GO:0007286,GO:1900004,GO:0008584,GO:0009566,GO:0010466,GO:0030154,GO:0001669,GO:0030414,GO:0043005,GO:0002176	positive regulation of apoptotic process|serine-type endopeptidase inhibitor activity|regulation of acrosome reaction|extracellular region|seminiferous tubule development|extracellular space|cytoplasm|apoptotic process|spermatogenesis|spermatid development|negative regulation of serine-type endopeptidase activity|male gonad development|fertilization|negative regulation of peptidase activity|cell …
Spns3	23.4001581353036	34.2034893746002	12.5968268960071	0.368290695666907	-1.44108314479815	0.000775927704090922	0.0220638602513195	Down	0.751867465078374	0.980187541752436	0.692422665370194	0.742347005313819	0.877790932914944	0.329873444059784	0.384812047844593	0.236627991998668	0.281285782932428	0.231757182680044	GeneID:77577,Genbank:XM_006534486.1,MGI:MGI:1924827	spinster homolog 3		GO:0016020,GO:0016021,GO:0031982,GO:0040011,GO:0046624,GO:0055085,GO:0003376,GO:0005765,GO:0006869	membrane|integral component of membrane|vesicle|locomotion|sphingolipid transporter activity|transmembrane transport|sphingosine-1-phosphate signaling pathway|lysosomal membrane|lipid transport
Stag3	24.5267351455501	33.2456593082962	15.8078109828041	0.475484959892474	-1.07252838709639	0.0115936789806423	0.160955828763906	Down	0.219898922928152	0.47132657970659	0.388119447549158	0.311891995425094	0.546838163653942	0.127670391872227	0.296173961156354	0.151526174104785	0.255796064643413	0.0799115270843358	GeneID:50878,Genbank:XM_011240948.2,MGI:MGI:1355311	stromal antigen 3		GO:0034502,GO:0000800,GO:0034991,GO:0000802,GO:0051321,GO:0001673,GO:0005515,GO:0005634,GO:0005694,GO:0007049,GO:0007059,GO:0007065,GO:0007066,GO:0007129,GO:0000775,GO:0030893,GO:0000794,GO:0000795	protein localization to chromosome|lateral element|nuclear meiotic cohesin complex|transverse filament|meiotic cell cycle|male germ cell nucleus|protein binding|nucleus|chromosome|cell cycle|chromosome segregation|male meiosis sister chromatid cohesion|female meiosis sister chromatid cohesion|synapsis|chromosome, centromeric region|meiotic cohesin complex|condensed nuclear chromosome|synaptonemal…	mmu04114	Oocyte meiosis
Stfa2l1	29.8071075078004	19.1247807560422	40.4894342595585	2.11711887189956	1.08210227599894	0.00466977379754582	0.0822564008808552	Up	2.50599787047107	1.4410808786151	3.61886868287931	3.18667060593082	1.88404515950741	7.53928146785912	3.78026714633807	6.77441935353866	4.25116788995237	4.03302281859931	GeneID:268885,Genbank:NM_173869.3,MGI:MGI:3524944	stefin A2 like 1		GO:0005829,GO:0008150,GO:0003674,GO:0004869,GO:0005575	cytosol|biological_process|molecular_function|cysteine-type endopeptidase inhibitor activity|cellular_component
Stra6l	98.538351893816	142.549811123099	54.5268926645326	0.382511153364108	-1.3864262799749	5.13422182979291e-07	5.58774475809129e-05	Down	1.34233756825011	1.4999709264921	0.722644053639053	1.00978310819392	1.15890344518089	0.416661921147798	0.564337510463926	0.329921884542011	0.610722149899843	0.244318327026648	GeneID:74152,Genbank:XM_006538310.3,MGI:MGI:1921402	STRA6-like		GO:0016020,GO:0016021,GO:0034633,GO:0042573,GO:0071939,GO:0005515,GO:0005886	membrane|integral component of membrane|retinol transport|retinoic acid metabolic process|vitamin A import|protein binding|plasma membrane
Strc	4.17619480210168	7.55731413697644	0.795075467226918	0.105206089467258	-3.24870988274803	0.00601409248544669	0.0996932611096168	Down	0.0934686317208438	0.0742718849393607	0.0379933719987329	0.0260569674016148	0.123244625818777	0	0.0191352105270206	0.00941327376591755	0.00860753903477421	0	GeneID:140476,Genbank:NM_080459.2,MGI:MGI:2153816	stereocilin		GO:0007605,GO:0009986,GO:0032426,GO:0042995,GO:0050910,GO:0060088,GO:0060091,GO:0003674,GO:0005929,GO:0007160	sensory perception of sound|cell surface|stereocilium tip|cell projection|detection of mechanical stimulus involved in sensory perception of sound|auditory receptor cell stereocilium organization|kinocilium|molecular_function|cilium|cell-matrix adhesion
Sv2b	3.37907522703413	0.812259896555964	5.9458905575123	7.32018234892953	2.87187958711856	0.0313189477245338	0.305568644714715	Up	0.00811840241619342	0	0.0247499196271853	0	0	0.0244241711480482	0.0249303969444367	0.0981130157725073	0	0.0880856470120823	GeneID:64176,Genbank:NM_153579.4,MGI:MGI:1927338	synaptic vesicle glycoprotein 2 b		GO:0008021,GO:0016020,GO:0016021,GO:0022857,GO:0030054,GO:0030672,GO:0031410,GO:0043005,GO:0043195,GO:0005215,GO:0045202,GO:0006836,GO:0055085,GO:0007268	synaptic vesicle|membrane|integral component of membrane|transmembrane transporter activity|cell junction|synaptic vesicle membrane|cytoplasmic vesicle|neuron projection|terminal bouton|transporter activity|synapse|neurotransmitter transport|transmembrane transport|chemical synaptic transmission	mmu04512	ECM-receptor interaction
Sycp2	38.3424357823788	17.823132406079	58.8617391586786	3.30254737593726	1.72357925747195	6.93826594777461e-07	7.16718952480853e-05	Up	0.0942945022040298	0.202930370326834	0.20761581737054	0.0803220050444942	0.120879880276132	0.54372865567143	0.482607137280994	0.609355388000828	0.332871086471858	0.317783154331348	GeneID:320558,Genbank:NM_177191.3,MGI:MGI:1933281	synaptonemal complex protein 2		GO:0048808,GO:0000800,GO:0051301,GO:0051321,GO:0003677,GO:0005515,GO:0005634,GO:0005694,GO:0007049,GO:0007140,GO:0007143,GO:0009566,GO:0009887,GO:0000080,GO:0043066,GO:0000795,GO:0046982	male genitalia morphogenesis|lateral element|cell division|meiotic cell cycle|DNA binding|protein binding|nucleus|chromosome|cell cycle|male meiotic nuclear division|female meiotic nuclear division|fertilization|animal organ morphogenesis|mitotic G1 phase|negative regulation of apoptotic process|synaptonemal complex|protein heterodimerization activity
Tbx20	60.3337803227829	21.3315178984658	99.3360427471001	4.65677328823584	2.21933064726465	0.0441615089060678	0.371240932799331	Up	0.0316914536571776	0.259695654561803	0.193230364959313	0.125160652956277	0.243759224619513	0.214523037764938	1.99505393029006	0.869728038611934	0.189700568640442	0.617377999293753	GeneID:57246,Genbank:NM_194263.2,MGI:MGI:1888496	T-box 20	T-box	GO:0001105,GO:0001569,GO:0001764,GO:0001947,GO:0003143,GO:0003148,GO:0003700,GO:0003151,GO:0005515,GO:0003175,GO:0005634,GO:0003176,GO:0005737,GO:0006351,GO:0006355,GO:0006936,GO:0045893,GO:0007275,GO:0045944,GO:0008015,GO:0055008,GO:0008283,GO:0060045,GO:0060413,GO:0060577,GO:0000122,GO:0000977,GO:0000978,GO:0001077,GO:0001085,GO:0001102,GO:0003180,GO:0003193,GO:0003203,GO:0003207,GO:0003215,GO:…	RNA polymerase II transcription coactivator activity|branching involved in blood vessel morphogenesis|neuron migration|heart looping|embryonic heart tube morphogenesis|outflow tract septum morphogenesis|DNA binding transcription factor activity|outflow tract morphogenesis|protein binding|tricuspid valve development|nucleus|aortic valve development|cytoplasm|transcription, DNA-templated|regulation…
Tff1	3.64123733129735	1.16760292951431	6.1148717330804	5.23711578526447	2.38877250109819	0.0493356374883	0.394692082657788	Up	0	0.333424450678083	0	0.207957381912888	0.122949983612243	0.897688388752855	1.48897817488228	0.112689232255103	0.206087061644061	0.662217654772652	GeneID:21784,Genbank:XM_006524030.2,MGI:MGI:88135	trefoil factor 1		GO:0005615,GO:0005737,GO:0007586,GO:0008083,GO:0008285,GO:0009611,GO:0030154,GO:0030277,GO:0042060,GO:0005515,GO:0005576	extracellular space|cytoplasm|digestion|growth factor activity|negative regulation of cell proliferation|response to wounding|cell differentiation|maintenance of gastrointestinal epithelium|wound healing|protein binding|extracellular region	mmu04915	Estrogen signaling pathway
Tff2	904.794963605245	575.459036549694	1234.1308906608	2.14460250387296	1.10071027297745	0.0155405878197785	0.194087505257397	Up	27.5412607698411	95.4609968421243	39.3575735913844	52.0745679429638	63.6773253129269	69.6235166099981	135.47675434327	95.9236006289463	85.4232675129884	193.086122354925	GeneID:21785,Genbank:NM_009363.3,MGI:MGI:1306805	trefoil factor 2 (spasmolytic protein 1)		GO:0008284,GO:0019722,GO:0030334,GO:0031723,GO:0042060,GO:0043031,GO:0050728,GO:0060455,GO:0070098,GO:0005576,GO:0005615,GO:0070374	positive regulation of cell proliferation|calcium-mediated signaling|regulation of cell migration|CXCR4 chemokine receptor binding|wound healing|negative regulation of macrophage activation|negative regulation of inflammatory response|negative regulation of gastric acid secretion|chemokine-mediated signaling pathway|extracellular region|extracellular space|positive regulation of ERK1 and ERK2 cas…
Tgtp1	1361.27671057591	1845.5642412412	876.989179910614	0.475187566118431	-1.07343100818885	6.77108479327139e-05	0.00334553203893101	Down	47.7423795456157	31.8587121972223	26.213715692455	33.0208782375824	41.2243547758471	16.453039874173	26.2058853981472	14.5654342945265	18.9218589870048	8.51335135249199	GeneID:21822,Genbank:NM_011579.3,MGI:MGI:98734	T cell specific GTPase 1		GO:0034341,GO:0035455,GO:0035458,GO:0003924,GO:0005525,GO:0005789	response to interferon-gamma|response to interferon-alpha|cellular response to interferon-beta|GTPase activity|GTP binding|endoplasmic reticulum membrane
Tgtp2	1756.59903703552	2494.65987212811	1018.53820194293	0.408287403554556	-1.29234303653249	2.34947021882138e-12	9.99016592579771e-10	Down	57.8038497285426	47.3033309685489	38.0700873088127	44.2547487623028	55.5464972838185	15.4981947428969	27.1331781182056	17.0679367285471	21.1248020304267	16.9652512532121	GeneID:100039796,Genbank:NM_001145164.1,MGI:MGI:3710083	T cell specific GTPase 2		GO:0035458,GO:0003924,GO:0005789,GO:0006952	cellular response to interferon-beta|GTPase activity|endoplasmic reticulum membrane|defense response
Tlr11	21.581420424103	30.0204363874807	13.1424044607253	0.437781925988458	-1.19171570141254	0.00553335955836249	0.0940259722723975	Down	0.425665533608645	0.659571161553401	0.415261513969312	0.680351995955727	0.392887880280094	0.119523835982996	0.331145946067701	0.257213963238963	0.125438710423825	0.268714034324128	GeneID:239081,Genbank:NM_205819.3,MGI:MGI:3045226	toll-like receptor 11		GO:0007165,GO:0009617,GO:0016020,GO:0016021,GO:0045087,GO:0002376,GO:0005515,GO:0006954	signal transduction|response to bacterium|membrane|integral component of membrane|innate immune response|immune system process|protein binding|inflammatory response	mmu05145	Toxoplasmosis
Tlr13	762.975120377445	1030.27636962495	495.673871129937	0.4811076772637	-1.05556827351359	1.70421981418663e-11	6.10979511423303e-09	Down	14.5693286625711	15.9981714172223	11.7918260570352	15.8646510935138	12.2570168017626	6.09797441358348	8.48017327334358	5.57595529486287	8.56878580970285	4.73659948852998	GeneID:279572,Genbank:NM_205820.1,MGI:MGI:3045213	toll-like receptor 13		GO:0042803,GO:0005515,GO:0043408,GO:0005737,GO:0045087,GO:0005768,GO:0005887,GO:0006954,GO:0007165,GO:0009615,GO:0016020,GO:0016021,GO:0019843,GO:0034178,GO:0002376,GO:0038023,GO:0002755,GO:0042802,GO:0003723	protein homodimerization activity|protein binding|regulation of MAPK cascade|cytoplasm|innate immune response|endosome|integral component of plasma membrane|inflammatory response|signal transduction|response to virus|membrane|integral component of membrane|rRNA binding|toll-like receptor 13 signaling pathway|immune system process|signaling receptor activity|MyD88-dependent toll-like receptor sign…
Tlr9	319.76783554976	510.014532185395	129.521138914124	0.253955781140451	-1.97735077853168	2.53063571714683e-09	5.380249238641e-07	Down	10.2727331164823	9.92236327438051	4.70004610268508	7.70406909404045	7.76139925360003	1.27786756808639	2.76973765234845	1.63186734948732	3.62181237691954	0.86896591134289	GeneID:81897,Genbank:NM_031178.2,MGI:MGI:1932389	toll-like receptor 9		GO:0002639,GO:0002730,GO:0002755,GO:0004888,GO:0005149,GO:0005515,GO:0007249,GO:0005578,GO:0007252,GO:0005615,GO:0007409,GO:0005737,GO:0009615,GO:0010508,GO:0010628,GO:0016020,GO:0032725,GO:0016021,GO:0032728,GO:0016323,GO:0032733,GO:0016324,GO:0032735,GO:0032741,GO:0032755,GO:0001774,GO:0045078,GO:0032757,GO:0001816,GO:0045087,GO:0032760,GO:0001932,GO:0045322,GO:0034122,GO:0002218,GO:0045335,GO:…	positive regulation of immunoglobulin production|regulation of dendritic cell cytokine production|MyD88-dependent toll-like receptor signaling pathway|transmembrane signaling receptor activity|interleukin-1 receptor binding|protein binding|I-kappaB kinase/NF-kappaB signaling|proteinaceous extracellular matrix|I-kappaB phosphorylation|extracellular space|axonogenesis|cytoplasm|response to virus|po…	mmu04620,mmu05152,mmu05162,mmu05168,mmu05144,mmu05142,mmu05143	Toll-like receptor signaling pathway|Tuberculosis|Measles|Herpes simplex infection|Malaria|Chagas disease (American trypanosomiasis)|African trypanosomiasis
Tmem74b	4.71341740456345	1.34715107906461	8.07968373006229	5.9976077335531	2.58438716752777	0.0149621139504307	0.189451032873736	Up	0	0.00715481089334056	0	0.0133874021995237	0.0039574956798875	0.0108354973380234	0.0516136995773353	0.039899465651698	0.0165837487768455	0.0248679232757665	GeneID:108832,Genbank:XM_017314899.1,MGI:MGI:1918629	transmembrane protein 74B		GO:0003674,GO:0005575,GO:0008150	molecular_function|cellular_component|biological_process
Tnfsf18	14.5182656596917	20.1161954741889	8.92033584519457	0.443440503282057	-1.17318754476459	0.0294875273567729	0.295101231631766	Down	0.582023373221402	0.656940939643509	0.51080284703432	0.491682182042099	0.436043546531791	0.212244153929939	0.216643216858245	0.106574312675369	0.316719069542133	0.3131416817142	GeneID:240873,Genbank:NM_183391.3,MGI:MGI:2673064	tumor necrosis factor (ligand) superfamily, member 18		GO:0005886,GO:0006955,GO:0007267,GO:0009986,GO:0010759,GO:0016020,GO:0042531,GO:0016021,GO:0042802,GO:0032613,GO:0032615,GO:0045785,GO:0050729,GO:0051092,GO:0071637,GO:0090026,GO:0090073,GO:0002250,GO:0002309,GO:0002376,GO:0002687,GO:0005125,GO:0005164,GO:0005515,GO:0005615,GO:0032649,GO:0032675,GO:0032680,GO:0032813,GO:0033209,GO:2000329,GO:0035741,GO:2000348,GO:0042129,GO:2000508	plasma membrane|immune response|cell-cell signaling|cell surface|positive regulation of macrophage chemotaxis|membrane|positive regulation of tyrosine phosphorylation of STAT protein|integral component of membrane|identical protein binding|interleukin-10 production|interleukin-12 production|positive regulation of cell adhesion|positive regulation of inflammatory response|positive regulation of NF…	mmu04060	Cytokine-cytokine receptor interaction
Tnfsf8	48.4956634918687	68.472467076356	28.5188599073814	0.416501129944377	-1.26360768533991	4.30597162765488e-05	0.00230880895132088	Down	1.68971191917756	1.87709639171103	0.835954736463162	1.69414140770076	1.56350728345992	0.758064217538038	0.682743688307335	0.4702114218853	0.982773479631614	0.263161413297275	GeneID:21949,Genbank:XM_017320114.1,MGI:MGI:88328	tumor necrosis factor (ligand) superfamily, member 8		GO:0006955,GO:0016020,GO:0016021,GO:0043374,GO:0045944,GO:0050830,GO:0005125,GO:0005164,GO:0005615	immune response|membrane|integral component of membrane|CD8-positive, alpha-beta T cell differentiation|positive regulation of transcription by RNA polymerase II|defense response to Gram-positive bacterium|cytokine activity|tumor necrosis factor receptor binding|extracellular space	mmu04060	Cytokine-cytokine receptor interaction
Tnnc1	387.080751958096	187.538876683969	586.622627232223	3.12800544401665	1.64524302353049	0.013719154488362	0.179814351731335	Up	8.46639663868214	18.4390519352708	14.6813847561476	11.4042290007193	20.3981543224226	17.4480997779787	84.198709810019	58.2778055173048	15.7364914211283	48.8037769777163	GeneID:21924,Genbank:NM_009393.2,MGI:MGI:98779	troponin C, cardiac/slow skeletal		GO:0046872,GO:0005509,GO:0048306,GO:0005861,GO:0006937,GO:0010038,GO:0014883,GO:0051015,GO:0031013,GO:0031014,GO:0055010,GO:0032972,GO:0060048,GO:0042803,GO:0002086,GO:1990584,GO:0043292,GO:0003009,GO:0043462	metal ion binding|calcium ion binding|calcium-dependent protein binding|troponin complex|regulation of muscle contraction|response to metal ion|transition between fast and slow fiber|actin filament binding|troponin I binding|troponin T binding|ventricular cardiac muscle tissue morphogenesis|regulation of muscle filament sliding speed|cardiac muscle contraction|protein homodimerization activity|di…	mmu04020,mmu04260,mmu04261,mmu05410,mmu05414	Calcium signaling pathway|Cardiac muscle contraction|Adrenergic signaling in cardiomyocytes|Hypertrophic cardiomyopathy (HCM)|Dilated cardiomyopathy (DCM)
Tnni3	1232.26603143261	676.661951433314	1787.87011143191	2.64219099011674	1.40173475520524	0.02773708080484	0.285233287646622	Up	14.354258345284	40.8463705972193	40.508189057736	23.4781298563889	46.1453345243362	33.4584247772467	158.647481383987	115.94300873741	31.4840997726567	87.8220585718388	GeneID:21954,Genbank:XM_017322110.1,MGI:MGI:98783	troponin I, cardiac 3		GO:0046872,GO:0019901,GO:0003779,GO:0048306,GO:0019904,GO:0005737,GO:0051015,GO:0030016,GO:0005861,GO:0055010,GO:0006874,GO:0006936,GO:0030017,GO:0006937,GO:0060047,GO:0006940,GO:0060048,GO:0030172,GO:0006941,GO:0031014,GO:0007507,GO:0001570,GO:0097512,GO:0032780,GO:0010882,GO:0001980,GO:1990584,GO:0043292,GO:0019855,GO:0003009	metal ion binding|protein kinase binding|actin binding|calcium-dependent protein binding|protein domain specific binding|cytoplasm|actin filament binding|myofibril|troponin complex|ventricular cardiac muscle tissue morphogenesis|cellular calcium ion homeostasis|muscle contraction|sarcomere|regulation of muscle contraction|heart contraction|regulation of smooth muscle contraction|cardiac muscle co…	mmu04024,mmu04260,mmu04261,mmu05410,mmu05414	cAMP signaling pathway|Cardiac muscle contraction|Adrenergic signaling in cardiomyocytes|Hypertrophic cardiomyopathy (HCM)|Dilated cardiomyopathy (DCM)
Tnni3k	25.9550062288766	9.61488105534207	42.295131402411	4.39892403857785	2.13715068874219	0.0147806227020697	0.188064652390148	Up	0.0176313770265796	0.262691527172916	0.286673915681753	0.114688798290995	0.174361100427824	0.28290082900316	1.51601284977458	0.923345804877461	0.129894073080144	0.817383711649205	GeneID:435766,Genbank:NM_177066.5,MGI:MGI:2443276	TNNI3 interacting kinase		GO:1903779,GO:0016301,GO:0002027,GO:0016310,GO:0004672,GO:0016740,GO:0004674,GO:0004871,GO:0005524,GO:0005634,GO:0031013,GO:0035556,GO:0005737,GO:0046872,GO:0055117,GO:0006468,GO:0000166,GO:0086069,GO:0008022	regulation of cardiac conduction|kinase activity|regulation of heart rate|phosphorylation|protein kinase activity|transferase activity|protein serine/threonine kinase activity|signal transducer activity|ATP binding|nucleus|troponin I binding|intracellular signal transduction|cytoplasm|metal ion binding|regulation of cardiac muscle contraction|protein phosphorylation|nucleotide binding|bundle of H…
Tnnt2	1758.40023005858	857.986683099337	2658.81377701782	3.09889865354703	1.63175557376377	0.0230054662189905	0.251343065823743	Up	15.242325439478	40.2202619062333	42.6382656777282	25.6042742184647	57.1928626222765	42.4970089068184	214.06011199957	149.58423997141	31.813899930176	110.694623928664	GeneID:21956,Genbank:XM_006529383.3,MGI:MGI:104597	troponin T2, cardiac		GO:0005861,GO:0005865,GO:0006936,GO:0006937,GO:0031013,GO:0007507,GO:0032780,GO:0008016,GO:0032781,GO:0032972,GO:0045214,GO:0051291,GO:0051592,GO:0051764,GO:0055009,GO:0003009,GO:0003779,GO:0005200,GO:0005509,GO:0005515,GO:0005523,GO:0005737,GO:0016887,GO:0030016,GO:0030017,GO:0030049,GO:0030172,GO:0055010,GO:0030674,GO:0030899,GO:0060048,GO:0097512,GO:1990584	troponin complex|striated muscle thin filament|muscle contraction|regulation of muscle contraction|troponin I binding|heart development|negative regulation of ATPase activity|regulation of heart contraction|positive regulation of ATPase activity|regulation of muscle filament sliding speed|sarcomere organization|protein heterooligomerization|response to calcium ion|actin crosslink formation|atrial…	mmu04260,mmu04261,mmu05410,mmu05414	Cardiac muscle contraction|Adrenergic signaling in cardiomyocytes|Hypertrophic cardiomyopathy (HCM)|Dilated cardiomyopathy (DCM)
Tob1	1092.91386897009	726.303288804292	1459.52444913589	2.00952476965744	1.00685436034849	0.0159995182945762	0.198098837098723	Up	16.8729426916438	16.5935012167298	21.2692891032513	14.6370003423302	17.7009285847346	25.1776482880455	36.9613401544944	29.8275789193831	20.2195907333299	58.5919838615833	GeneID:22057,Genbank:NM_009427.2,MGI:MGI:1349721	transducer of ErbB-2.1		GO:0060213,GO:0005634,GO:1900153,GO:0005737,GO:0008285,GO:0010468,GO:0017148,GO:0030014,GO:0030509,GO:0030514,GO:0030971,GO:0045668,GO:0003714,GO:0046332,GO:0060212,GO:0005515	positive regulation of nuclear-transcribed mRNA poly(A) tail shortening|nucleus|positive regulation of nuclear-transcribed mRNA catabolic process, deadenylation-dependent decay|cytoplasm|negative regulation of cell proliferation|regulation of gene expression|negative regulation of translation|CCR4-NOT complex|BMP signaling pathway|negative regulation of BMP signaling pathway|receptor tyrosine kin…	mmu03018	RNA degradation
Top2a	1026.7346034135	1380.36428240583	673.104924421183	0.487628470977265	-1.03614573238581	2.69693724604068e-05	0.00155065410712603	Down	11.7493838825498	19.1223669286272	13.2546626705879	15.0198242381554	13.4033103480304	4.80305316198952	6.99608966498658	7.01985222385774	12.194147414336	3.983176552957	GeneID:21973,Genbank:XM_006533155.2,MGI:MGI:98790	topoisomerase (DNA) II alpha		GO:0003682,GO:0003916,GO:0003918,GO:0005080,GO:0005515,GO:0007059,GO:0005524,GO:0005634,GO:0008022,GO:0008094,GO:0008144,GO:0008301,GO:0043565,GO:0009330,GO:0044774,GO:0016853,GO:0045070,GO:0019899,GO:0045870,GO:0045944,GO:0046872,GO:0046982,GO:0000166,GO:0048511,GO:0000228,GO:0051309,GO:0000287,GO:1905463,GO:0000712,GO:0000793,GO:0000819,GO:0002244,GO:0003677,GO:0005654,GO:0005730,GO:0005814,GO:…	chromatin binding|DNA topoisomerase activity|DNA topoisomerase type II (ATP-hydrolyzing) activity|protein kinase C binding|protein binding|chromosome segregation|ATP binding|nucleus|protein C-terminus binding|DNA-dependent ATPase activity|drug binding|DNA binding, bending|sequence-specific DNA binding|DNA topoisomerase complex (ATP-hydrolyzing)|mitotic DNA integrity checkpoint|isomerase activity|…	mmu01524	Platinum drug resistance
Tpx2	329.16568852621	444.477844406806	213.853532645613	0.481134291251387	-1.05548846849714	1.34085891973923e-05	0.00082546345079165	Down	5.27904836262446	7.46768921653101	4.80526068407066	5.7077035928274	4.74223579403371	1.76884715502023	2.70186103993795	3.01103563261791	4.40067877244437	1.44368000064526	GeneID:72119,Genbank:NM_001141977.1,MGI:MGI:1919369	TPX2, microtubule-associated		GO:0090307,GO:0032147,GO:0005654,GO:0043203,GO:0005737,GO:0045171,GO:0005815,GO:0005818,GO:0005819,GO:0005856,GO:0005874,GO:0051225,GO:0005876,GO:0051301,GO:0006915,GO:0060236,GO:0007049,GO:0061676,GO:0015630,GO:0000922,GO:0019901,GO:0005515,GO:0072686,GO:0005634	mitotic spindle assembly|activation of protein kinase activity|nucleoplasm|axon hillock|cytoplasm|intercellular bridge|microtubule organizing center|aster|spindle|cytoskeleton|microtubule|spindle assembly|spindle microtubule|cell division|apoptotic process|regulation of mitotic spindle organization|cell cycle|importin-alpha family protein binding|microtubule cytoskeleton|spindle pole|protein kina…
Trim63	44.4597824464581	13.8341703088972	75.0853945840191	5.42753146068538	2.44029618344627	0.0296413580940691	0.296069701019687	Up	0.0289524786062126	0.575154230932854	0.500168842349172	0.376660878374562	0.540823469802314	0.580689201632281	2.99326031012309	5.27763229407675	0.639897048243702	1.25655156267925	GeneID:433766,Genbank:NM_001039048.2,MGI:MGI:2447992	tripartite motif-containing 63		GO:0061630,GO:0005634,GO:0071549,GO:0005737,GO:0006936,GO:0008270,GO:0010468,GO:0010614,GO:0014878,GO:0014894,GO:0016740,GO:0031432,GO:0043161,GO:0004842,GO:0043292,GO:0005515,GO:0046872,GO:0005622	ubiquitin protein ligase activity|nucleus|cellular response to dexamethasone stimulus|cytoplasm|muscle contraction|zinc ion binding|regulation of gene expression|negative regulation of cardiac muscle hypertrophy|response to electrical stimulus involved in regulation of muscle adaptation|response to denervation involved in regulation of muscle adaptation|transferase activity|titin binding|proteaso…
Trim69	19.1680382696981	30.0671931590888	8.26888338030738	0.275013478529765	-1.86242576740814	9.35617077610725e-05	0.00426604056035773	Down	0.920966057775204	0.914770600264424	0.875511574711823	0.993850730534714	0.783454955422516	0.178756229751657	0.364922415339024	0.418875318153898	0.13679337062337	0.117215167039918	GeneID:70928,Genbank:NM_080510.2,MGI:MGI:1918178	tripartite motif-containing 69		GO:0006915,GO:0016607,GO:0016740,GO:0046872,GO:0004842,GO:0005634,GO:0005737	apoptotic process|nuclear speck|transferase activity|metal ion binding|ubiquitin-protein transferase activity|nucleus|cytoplasm
Tubb3	39.8161779872551	53.5942357716091	26.0381202029011	0.485838072472236	-1.04145254436465	0.0363658223379286	0.333959164051576	Down	2.91561373646034	1.4794782744733	1.06276700727622	1.94367131649747	1.11432788397492	0.603842624819825	0.810997532638235	0.765999006483905	1.66352806346234	0.281336809804748	GeneID:22152,Genbank:NM_023279.2,MGI:MGI:107813	tubulin, beta 3 class III		GO:0030424,GO:0007017,GO:0000278,GO:0030425,GO:0003924,GO:0042277,GO:0007411,GO:0005200,GO:0043025,GO:0005515,GO:0005525,GO:0005622,GO:0071944,GO:0005737,GO:0015630,GO:0030182,GO:0005856,GO:0000166,GO:0005874,GO:0000226	axon|microtubule-based process|mitotic cell cycle|dendrite|GTPase activity|peptide binding|axon guidance|structural constituent of cytoskeleton|neuronal cell body|protein binding|GTP binding|intracellular|cell periphery|cytoplasm|microtubule cytoskeleton|neuron differentiation|cytoskeleton|nucleotide binding|microtubule|microtubule cytoskeleton organization	mmu04145,mmu04540	Phagosome|Gap junction
Ubd	92.3731362352047	155.442570661658	29.3037018087516	0.188517866656588	-2.40722683444191	1.54891478996942e-05	0.000937760199331154	Down	11.7134250852878	5.20953464026375	11.8440383786872	4.44056701954435	12.1664060624623	1.6363412678654	4.71251018783858	0.469518423397996	1.01965807660818	0.632298891999216	GeneID:24108,Genbank:NM_023137.3,MGI:MGI:1344410	ubiquitin D		GO:0070628,GO:0032446,GO:0005634,GO:0034341,GO:0070842,GO:0034612,GO:0005737,GO:1901990,GO:0006511,GO:0016235,GO:0043011,GO:0016567,GO:0043065,GO:0019941,GO:0001650,GO:0043123,GO:0031386,GO:0005515,GO:0031625	proteasome binding|protein modification by small protein conjugation|nucleus|response to interferon-gamma|aggresome assembly|response to tumor necrosis factor|cytoplasm|regulation of mitotic cell cycle phase transition|ubiquitin-dependent protein catabolic process|aggresome|myeloid dendritic cell differentiation|protein ubiquitination|positive regulation of apoptotic process|modification-dependen…
Ulbp1	29.0092883917708	38.9708026866526	19.047774096889	0.488770381509562	-1.03277123146545	0.00780435997147554	0.120417652083088	Down	1.43260720578632	1.17668662513099	0.699915739204709	1.17765572885482	0.908167386520298	0.276281491997599	0.507614076230923	0.721393026666372	0.837241685347114	0.27174757444421	GeneID:77777,Genbank:NM_029975.2,MGI:MGI:1925027	UL16 binding protein 1		GO:0046658,GO:0005886,GO:0046703,GO:0005887,GO:0009897,GO:0015629,GO:0030101,GO:0032729,GO:0032816,GO:0042267,GO:0042271,GO:0001913,GO:0043032,GO:0002839,GO:0045429,GO:0005829	anchored component of plasma membrane|plasma membrane|natural killer cell lectin-like receptor binding|integral component of plasma membrane|external side of plasma membrane|actin cytoskeleton|natural killer cell activation|positive regulation of interferon-gamma production|positive regulation of natural killer cell activation|natural killer cell mediated cytotoxicity|susceptibility to natural ki…	mmu04650	Natural killer cell mediated cytotoxicity
Vmn2r96	2.83024006047728	5.0499454104986	0.610534710455954	0.120899269363721	-3.04812256898124	0.0336026867196042	0.31960152509458	Down	0.100671782174257	0.179990190189054	0	0.0561300898083458	0.176989946910839	0.0201913686260782	0	0.0405548269472643	0	0	GeneID:433070,Genbank:XM_006524579.1,MGI:MGI:3644514	vomeronasal 2, receptor 96		GO:0005887,GO:0008150,GO:0003674,GO:0004930,GO:0005575	integral component of plasma membrane|biological_process|molecular_function|G-protein coupled receptor activity|cellular_component
Vwc2	16.5418101951519	10.5172034013513	22.5664169889525	2.14566706830573	1.10142623817896	0.0302103212578703	0.299379305799427	Up	0.061121449168957	0.0910654159400612	0.124224026425967	0.0354985316823454	0.0923458111138265	0.107265409821595	0.242439128086224	0.19236163894113	0.0633226790779849	0.241154584602624	GeneID:319922,Genbank:XM_006514734.3,MGI:MGI:2442987	von Willebrand factor C domain containing 2		GO:0005604,GO:0005614,GO:0005615,GO:0010811,GO:0030054,GO:0030514,GO:0032281,GO:0045202,GO:0045666,GO:0003674,GO:0005576,GO:0005578	basement membrane|interstitial matrix|extracellular space|positive regulation of cell-substrate adhesion|cell junction|negative regulation of BMP signaling pathway|AMPA glutamate receptor complex|synapse|positive regulation of neuron differentiation|molecular_function|extracellular region|proteinaceous extracellular matrix
Wfdc16	9.20556773693773	3.19372774398034	15.2174077298951	4.7647792641616	2.25240938058312	0.00157642225161518	0.037481540245165	Up	0.186204176134073	0.138713667460277	0.189221891915258	0.129773916078631	0.102301094633886	1.07370571988087	0.428853835929109	0.468817948341776	0.643033798480191	0.87241859833078	GeneID:277345,Genbank:XM_011239588.1,MGI:MGI:2670994	WAP four-disulfide core domain 16		GO:0003674,GO:0005575,GO:0008150	molecular_function|cellular_component|biological_process
Wfikkn1	41.4638887437733	20.6008648942365	62.32691259331	3.02545125718228	1.59715034170793	4.85148676052642e-06	0.000362059526242715	Up	0.516760643387857	0.470510633869597	0.481374225430317	0.240102213817403	0.52050119245309	1.79219097486424	1.36649246721786	1.51792751334161	0.634514107774775	1.29553727308572	GeneID:215001,Genbank:NM_001100454.1,MGI:MGI:2670967	WAP, FS, Ig, KU, and NTR-containing protein 1		GO:0005515,GO:0005576,GO:0008191,GO:0010466,GO:0030414,GO:0030512,GO:0032091,GO:0043392,GO:0045861,GO:0048019,GO:0048747,GO:0001501,GO:0050431,GO:0004857,GO:0060021,GO:0004867	protein binding|extracellular region|metalloendopeptidase inhibitor activity|negative regulation of peptidase activity|peptidase inhibitor activity|negative regulation of transforming growth factor beta receptor signaling pathway|negative regulation of protein binding|negative regulation of DNA binding|negative regulation of proteolysis|receptor antagonist activity|muscle fiber development|skelet…
Wnt10b	209.285315987118	139.202534985078	279.368096989157	2.00691817156278	1.00498179463413	0.000535524538277388	0.0167950783153752	Up	2.85031633077256	1.47919210846277	2.96160005992821	1.88978983891981	1.98825627457874	5.89341641026691	3.70440841307054	4.91867018441336	2.68384581627257	4.81742305651816	GeneID:22410,Genbank:XM_006520892.3,MGI:MGI:108061	wingless-type MMTV integration site family, member 10B		GO:0007050,GO:0007165,GO:0007224,GO:0007267,GO:0007275,GO:0008284,GO:0009887,GO:0045598,GO:0010971,GO:0045599,GO:0014835,GO:0016055,GO:0045669,GO:0045778,GO:0045899,GO:0061196,GO:0045944,GO:0071310,GO:0071320,GO:0048641,GO:0071374,GO:0071407,GO:0071425,GO:0000086,GO:0090263,GO:0000122,GO:0005102,GO:0005109,GO:0005576,GO:0005578,GO:0005615,GO:0006357,GO:0006629,GO:0030182,GO:0030501,GO:0030858,GO:…	cell cycle arrest|signal transduction|smoothened signaling pathway|cell-cell signaling|multicellular organism development|positive regulation of cell proliferation|animal organ morphogenesis|regulation of fat cell differentiation|positive regulation of G2/M transition of mitotic cell cycle|negative regulation of fat cell differentiation|myoblast differentiation involved in skeletal muscle regener…	mmu04310,mmu04390,mmu04150,mmu04550,mmu04916,mmu05200,mmu05205,mmu05225,mmu05226,mmu05217,mmu05224,mmu04934,mmu05166,mmu05165	Wnt signaling pathway|Hippo signaling pathway|mTOR signaling pathway|Signaling pathways regulating pluripotency of stem cells|Melanogenesis|Pathways in cancer|Proteoglycans in cancer|Hepatocellular carcinoma|Gastric cancer|Basal cell carcinoma|Breast cancer|Cushing's syndrome|HTLV-I infection|Human papillomavirus infection
Xcl1	110.454580571416	149.776362802176	71.1327983406558	0.474926730826064	-1.07422313560647	0.00105294728879886	0.027798903122798	Down	21.428409972728	15.8821622801082	10.27989390794	14.1510441556658	20.0795447339962	11.0172473368652	7.34860696546253	6.68233678440221	11.2190183677468	2.25312301663683	GeneID:16963,Genbank:NM_008510.1,MGI:MGI:104593	chemokine (C motif) ligand 1		GO:0005615,GO:0006935,GO:0006954,GO:0006955,GO:0007186,GO:0007267,GO:0008009,GO:0042379,GO:0042803,GO:0009615,GO:0043433,GO:0043547,GO:0045089,GO:0045892,GO:0071560,GO:0048020,GO:0071636,GO:0048245,GO:0071663,GO:0048247,GO:0090023,GO:2000412,GO:2000503,GO:0001916,GO:2000513,GO:0002548,GO:2000518,GO:0002690,GO:2000538,GO:0002725,GO:0002726,GO:0002839,GO:0005125,GO:0005576,GO:0010820,GO:0030593,GO:…	extracellular space|chemotaxis|inflammatory response|immune response|G-protein coupled receptor signaling pathway|cell-cell signaling|chemokine activity|chemokine receptor binding|protein homodimerization activity|response to virus|negative regulation of DNA binding transcription factor activity|positive regulation of GTPase activity|positive regulation of innate immune response|negative regulati…	mmu04060,mmu04062	Cytokine-cytokine receptor interaction|Chemokine signaling pathway
Zfp534	2.74307267161152	0.21919245718258	5.26695288604047	24.0288965858587	4.58669849588701	0.00604146253254689	0.0996993208937227	Up	0	0	0	0	0.0263618594036794	0.144355865678183	0.221021770450283	0	0.243030612237548	0.0236644856128481	GeneID:100503584,Genbank:NM_001127188.2,MGI:MGI:3650650	zinc finger protein 534	zf-C2H2	GO:0006355,GO:0003700,GO:0005575,GO:0005634	regulation of transcription, DNA-templated|DNA binding transcription factor activity|cellular_component|nucleus
Zfp663	23.0564350819938	13.9909827699699	32.1218873940177	2.29589928900233	1.19905935871936	0.0123687305412453	0.168517041144657	Up	0.193813397790962	0.0810566694966832	0.114026250298084	0.180102825060367	0.145711693636478	0.450101930770159	0.208832243412767	0.267102742173127	0.554236753115618	0.150925749826758	GeneID:381405,Genbank:XM_011239643.1,MGI:MGI:2685854	zinc finger protein 663	zf-C2H2	GO:0032502,GO:0003674,GO:0005575,GO:0008150	developmental process|molecular_function|cellular_component|biological_process
