# Supplementary material for: Transcriptomic profiling reveals SARS-CoV-2-infected humanized MHC mice recapitulate human post vaccination immune responses
Source: Front Cell Infect Microbiol. 2025 Aug 1;15:1634577. doi: 10.3389/fcimb.2025.1634577 (PMC12353716; doi:10.3389/fcimb.2025.1634577)
Supplement: Supplementary file 2 [file SupplementaryFile1.zip › Supplementary file 1/original RNAseq data/1.1.different_expressed_gene/MHC_6D-vs-MHC_0D-all.gene.xls]

gene_id	BaseMean	BaseMean_control_MHC_0D	BaseMean_case_MHC_6D	FoldChange	log2FoldChange	pValue	qValue	Expression_MHC_0D_1	Expression_MHC_0D_2	Expression_MHC_0D_3	Expression_MHC_0D_4	Expression_MHC_0D_5	Expression_MHC_6D_1	Expression_MHC_6D_2	Expression_MHC_6D_3	Expression_MHC_6D_4	Expression_MHC_6D_5	Dbxref	product	TF_Family	GO_id	GO_term	pathway	pathway_description
0610007P14Rik	477.66580094451	490.651934373834	464.679667515185	0.947065801560949	-0.0784634281296118	0.707338257530828	0.931855958900796	18.0291075983554	16.8121232074256	16.0786221469771	17.5659151865973	16.6322253878573	20.6333335200111	13.3082345156503	13.4346682072209	11.322506328486	19.7671816737064	GeneID:58520,Genbank:XM_006516117.2,MGI:MGI:1915571	RIKEN cDNA 0610007P14 gene		GO:0006694,GO:0006696,GO:0008202,GO:0016020,GO:0016021,GO:0016126,GO:0030133,GO:0030674,GO:0005783,GO:0005789,GO:0006629	steroid biosynthetic process|ergosterol biosynthetic process|steroid metabolic process|membrane|integral component of membrane|sterol biosynthetic process|transport vesicle|protein binding, bridging|endoplasmic reticulum|endoplasmic reticulum membrane|lipid metabolic process
0610009B22Rik	221.902934998279	235.954845537977	207.85102445858	0.880893223382123	-0.182960940024296	0.380864595797443	0.692935317740499	9.82024562772814	7.94771655910054	8.09573985321002	9.01734088372749	10.0375305629728	7.83254958311888	7.22410553082393	7.03054693671304	6.69272726735987	9.51313667525189	GeneID:66050,Genbank:XM_006533917.3,MGI:MGI:1913300	RIKEN cDNA 0610009B22 gene		GO:0003674,GO:0005575,GO:0008150	molecular_function|cellular_component|biological_process
0610009O20Rik	1014.80627627222	1161.73705381433	867.875498730113	0.74704985597267	-0.420723567315451	0.0205416044684583	0.10355562662526	25.4223387717817	27.6958370961548	27.012539199177	26.5997021046698	24.7424842234721	20.2449306537984	17.2686378234752	19.5925253861729	21.8350915096718	16.1728863575516	GeneID:66839,Genbank:NM_024179.5,MGI:MGI:1914089	RIKEN cDNA 0610009O20 gene		GO:0008625,GO:0043281,GO:0003674,GO:0005739	extrinsic apoptotic signaling pathway via death domain receptors|regulation of cysteine-type endopeptidase activity involved in apoptotic process|molecular_function|mitochondrion
0610010B08Rik	2.86631105794741	3.05018145973715	2.68244065615767	0.879436417657863	-0.185348818776935	0.943124983594918	1	0.0784121486681966	0.0344333421143808	0.0240448861444777	0.0236575239091698	0.0220985047605879	0.0368044554303068	0.0121622666581221	0.023800068634707	0.0363284760620874	0.0479198847638156	GeneID:100039060,Genbank:NM_001177543.1,MGI:MGI:3615377	RIKEN cDNA 0610010B08 gene
0610010F05Rik	418.521644822549	385.797599250612	451.245690394486	1.16964359361231	0.22606898787721	0.257305028050106	0.562437647769469	2.31138436383968	2.46307773537086	2.26366657839364	2.33093154853174	2.55921103452838	2.27828739445158	2.62251311001117	2.57210741745083	2.70483443505845	3.28153590000885	GeneID:71675,Genbank:XM_006514811.3,MGI:MGI:1918925	RIKEN cDNA 0610010F05 gene		GO:0003674,GO:0005575,GO:0008150	molecular_function|cellular_component|biological_process
0610010K14Rik	578.319248483407	580.341461073199	576.297035893614	0.993030955995964	-0.0100894029486613	0.967299076849577	1	34.4162220393453	31.6123726472707	37.5952329320669	36.8131542392386	32.5195109310617	35.5579816445888	30.5952807785053	33.2486437467193	35.2185277162474	31.6852261483172	GeneID:104457,Genbank:NM_001177606.1,MGI:MGI:1915609	RIKEN cDNA 0610010K14 gene		GO:0005654,GO:0005829,GO:0006325,GO:0008150,GO:0016589,GO:0071339,GO:0003674,GO:0003677,GO:0005634	nucleoplasm|cytosol|chromatin organization|biological_process|NURF complex|MLL1 complex|molecular_function|DNA binding|nucleus
0610011F06Rik	317.58073356279	369.988915557377	265.172551568202	0.716704042792005	-0.48055060237904	0.0167094587179609	0.089153742763924	25.5790732894869	23.7683467929118	23.8869340718085	25.090991916147	25.7874427658228	19.6374233599155	16.2005890875085	18.3155614497886	19.2479106486689	12.8064414846194	GeneID:68347,Genbank:NM_026686.2,MGI:MGI:1915597	RIKEN cDNA 0610011F06 gene		GO:0003674,GO:0005575,GO:0008150	molecular_function|cellular_component|biological_process
0610030E20Rik	989.934155641304	1108.30629862064	871.562012661967	0.786390922569583	-0.346681426361756	0.0604918495397432	0.222963822074569	11.4613649026994	13.3182764592293	12.9336576537159	11.4360965176371	13.2778140825426	12.6792910727923	7.95329160409985	10.286300001066	8.8858730540662	7.98040908055051	GeneID:68364,Genbank:XM_006506534.3,MGI:MGI:1915614	RIKEN cDNA 0610030E20 gene		GO:0003674,GO:0005575,GO:0008150	molecular_function|cellular_component|biological_process
0610037L13Rik	700.993791336421	744.163329453041	657.824253219802	0.883978324628414	-0.177917100083415	0.340493027922381	0.653304016915956	22.1087433335794	19.341807906114	22.0961328961048	23.174212827769	21.4327164761343	20.1382694987813	17.7527382871005	19.764831837623	16.3544317548289	18.5904578583726	GeneID:74098,Genbank:XM_006503438.3,MGI:MGI:1921348	RIKEN cDNA 0610037L13 gene		GO:0003674,GO:0008150	molecular_function|biological_process
0610040J01Rik	352.423130818477	341.656533225632	363.189728411321	1.06302585518383	0.0881766868895883	0.682527646787049	0.916548633971042	7.43037069844551	7.42778328034096	7.62897576001065	7.05953630492585	7.26963790052295	6.83659157642645	8.24241868997166	7.08068065691117	7.24884743203384	8.31269562178042	GeneID:76261,Genbank:XM_011240792.2,MGI:MGI:1923511	RIKEN cDNA 0610040J01 gene		GO:0030054,GO:0003674,GO:0005654,GO:0008150	cell junction|molecular_function|nucleoplasm|biological_process
1110001J03Rik	125.254711077528	134.883811950685	115.62561020437	0.857223773054725	-0.222256234615579	0.36214571197102	0.675002472766498	17.4094020614016	12.876742588384	19.6748507657094	16.8011872350041	16.4900696153115	14.3947983708167	11.8921319598991	15.6776071158908	14.7071840028769	12.4537097796139	GeneID:66117,Genbank:NM_025363.3,MGI:MGI:1913367	RIKEN cDNA 1110001J03 gene		GO:0050995,GO:0061469,GO:0003674,GO:0005739	negative regulation of lipid catabolic process|regulation of type B pancreatic cell proliferation|molecular_function|mitochondrion
1110004E09Rik	485.996131963462	438.104721400493	533.887542526432	1.2186299677843	0.285260123756219	0.140815899065641	0.390645020815441	21.859276673931	17.2464264388112	18.8155782554271	20.5899180810747	23.9766306484177	21.5462712637355	19.0344074573066	23.9650524294903	29.5383621463555	26.7443637513699	GeneID:68001,Genbank:NM_026502.2,MGI:MGI:1915251	RIKEN cDNA 1110004E09 gene		GO:0005829,GO:0005856,GO:0005929,GO:0042995,GO:0048858,GO:0060271,GO:0003352,GO:0003674,GO:0005737	cytosol|cytoskeleton|cilium|cell projection|cell projection morphogenesis|cilium assembly|regulation of cilium movement|molecular_function|cytoplasm
1110004F10Rik	1135.96609219473	1152.6437245009	1119.28845988857	0.971061947500927	-0.0423647616510679	0.820123116515655	0.986052977487497	43.5453712670772	43.0419684241902	46.8509784011037	45.2649677080994	41.9996779024937	44.5167630197308	38.3051829445172	40.5201946847673	43.0900721253197	41.0985178319385	GeneID:56372,Genbank:NM_019772.2,MGI:MGI:1929274	RIKEN cDNA 1110004F10 gene		GO:0003674,GO:0005575,GO:0008150	molecular_function|cellular_component|biological_process
1110008F13Rik	1509.96592982104	1356.55569437586	1663.37616526621	1.22617609594829	0.294166184989287	0.0999762373005257	0.312870452779572	71.1148201608357	64.1926283270031	73.4175022971621	72.1836636282201	70.2899294046329	78.9976644428989	79.2613066575404	80.6359346313867	75.7795073496941	101.51079836396	GeneID:67388,Genbank:NM_026124.3,MGI:MGI:1914638	RIKEN cDNA 1110008F13 gene		GO:0003674,GO:0005739,GO:0008150	molecular_function|mitochondrion|biological_process
1110008L16Rik	160.0266935005	151.399025496008	168.654361504993	1.11397256985277	0.155713708598416	0.496070126905955	0.793050021093879	2.8056735763532	2.390106983165	2.88868412008572	2.46319452139753	2.67094141417697	3.4836710002825	2.95770171200612	2.70331212690694	2.57455492626339	2.54701797511005	GeneID:66132,Genbank:NM_025373.1,MGI:MGI:1913382	RIKEN cDNA 1110008L16 gene		GO:0004526,GO:0005634,GO:0005739,GO:0008033,GO:0016787,GO:0030678,GO:0042645,GO:0046872,GO:0097745,GO:0001682,GO:0004518	ribonuclease P activity|nucleus|mitochondrion|tRNA processing|hydrolase activity|mitochondrial ribonuclease P complex|mitochondrial nucleoid|metal ion binding|mitochondrial tRNA 5'-end processing|tRNA 5'-leader removal|nuclease activity
1110008P14Rik	430.698336045628	359.152624806571	502.244047284684	1.39841396830993	0.483791500642521	0.0242581455067416	0.116731504309998	37.8432988109628	24.3439535952068	31.0641264006539	28.7658206699772	26.7174958812085	34.2417001380303	38.5675472112605	38.7225486544995	32.2929740225695	56.9428270840015	GeneID:73737,Genbank:NM_198001.2,MGI:MGI:1920987	RIKEN cDNA 1110008P14 gene		GO:0003674,GO:0005575,GO:0008150	molecular_function|cellular_component|biological_process
1110012L19Rik	267.522988302969	275.679769094469	259.366207511469	0.940824233723838	-0.0880028733366755	0.666223950864504	0.907369768772075	15.0080788964918	13.9978539638718	11.770984064253	15.4418052560129	14.7088860281815	13.6447034400265	12.2734760311124	13.0308753268204	11.1802002087197	14.5074164280782	GeneID:68618,Genbank:NM_026787.2,MGI:MGI:1915868	RIKEN cDNA 1110012L19 gene		GO:0003674,GO:0005575,GO:0008150	molecular_function|cellular_component|biological_process
1110017D15Rik	237.22781086076	253.506589989062	220.949031732457	0.871571156165964	-0.198309642289538	0.332362125361269	0.6449547095274	5.80563668650858	5.60014845459099	6.45005143300464	5.60376254227271	7.31484656253722	4.66940522766199	4.45674381506695	5.32433118839844	7.52642737491305	3.92912063166363	GeneID:73721,Genbank:XM_006538307.3,MGI:MGI:1920971	RIKEN cDNA 1110017D15 gene		GO:0005856,GO:0007283,GO:0030154,GO:0034622,GO:0043014,GO:0048471,GO:0002177,GO:0005634,GO:0005737	cytoskeleton|spermatogenesis|cell differentiation|cellular protein-containing complex assembly|alpha-tubulin binding|perinuclear region of cytoplasm|manchette|nucleus|cytoplasm
1110025L11Rik	0	0	0					0	0	0	0	0	0	0	0	0	0	GeneID:68637,Genbank:NM_001276278.1,MGI:MGI:1915887	RIKEN cDNA 1110025L11 gene		GO:0003674,GO:0005575,GO:0008150	molecular_function|cellular_component|biological_process
1110032A03Rik	675.93991835883	732.69979985513	619.180036862531	0.845066474680294	-0.242863263646915	0.184783334311289	0.46448437141711	13.8208746497385	12.0940965365671	12.9206436108144	14.0263534736673	13.0522691825792	8.58110970131655	8.99994460386227	10.9493183812317	14.6682348926998	10.5733229069494	GeneID:68721,Genbank:NM_023483.3,MGI:MGI:1915971	RIKEN cDNA 1110032A03 gene		GO:0008150,GO:0003674,GO:0005634,GO:0005654	biological_process|molecular_function|nucleus|nucleoplasm
1110032F04Rik	8.91629059999713	11.3007832655433	6.53179793445092	0.577995151395099	-0.790870704389065	0.26342274787554	0.569268654213503	0.295837922092107	0.222294070135624	0.16934016789726	0.270744668989213	0.233448672866505	0.324001984480532	0.0856548151454089	0.12571199945648	0.0639623556422866	0.0843709685581688	GeneID:68725,Genbank:NM_001167996.1,MGI:MGI:1915975	RIKEN cDNA 1110032F04 gene		GO:0016020,GO:0016021,GO:0003674,GO:0005575,GO:0008150	membrane|integral component of membrane|molecular_function|cellular_component|biological_process
1110034G24Rik	226.287933762046	266.356014295039	186.219853229052	0.699138908959567	-0.516348967817203	0.0149573840239917	0.0822362484967517	2.8407449442731	2.6339898272321	2.50907439921742	2.73420564980716	2.55402284705164	1.98911934564583	1.54722345471076	1.94922300531124	2.33593631679972	1.17539778893887	GeneID:73747,Genbank:XM_011239801.2,MGI:MGI:1920997	RIKEN cDNA 1110034G24 gene		GO:0003674,GO:0005575,GO:0008150	molecular_function|cellular_component|biological_process
1110037F02Rik	1344.34598095371	1349.18375699602	1339.5082049114	0.992828588370965	-0.0103834366036206	0.950745584747779	1	10.2060484120292	10.5745644316617	10.2797254827015	9.75989920169283	10.7077538628395	11.9905960689679	10.205553600747	9.44718735050792	8.3867122283081	9.54881227314858	GeneID:66185,Genbank:XM_006538160.3,MGI:MGI:1913435	RIKEN cDNA 1110037F02 gene		GO:0006397,GO:0008380,GO:0016604,GO:0016607,GO:0036396,GO:0080009,GO:0005634,GO:0005654,GO:0005829	mRNA processing|RNA splicing|nuclear body|nuclear speck|RNA N6-methyladenosine methyltransferase complex|mRNA methylation|nucleus|nucleoplasm|cytosol
1110038F14Rik	424.705140831509	425.729995456187	423.680286206831	0.995185424397547	-0.00696273914489846	0.975580898262632	1	12.7261766696995	11.8096200128207	14.8504779559358	14.6746266156975	14.3293018726155	14.1349531631661	12.2206010244723	12.1165390739419	14.3739598801055	13.0325255193095	GeneID:117171,Genbank:XM_006520348.2,MGI:MGI:2152337	RIKEN cDNA 1110038F14 gene		GO:0003674,GO:0005575,GO:0008150	molecular_function|cellular_component|biological_process
1110051M20Rik	485.892797399856	566.553583327994	405.232011471717	0.715258050423656	-0.483464264322932	0.0112870159099212	0.067190594383324	5.28603984331833	5.06492994766628	5.52072207591851	4.88418901678878	4.60357403474553	3.22440691811993	3.06035960811479	3.23428016104526	4.45759783697904	3.55119335854396	GeneID:228356,Genbank:NM_001311144.1,MGI:MGI:1915079	RIKEN cDNA 1110051M20 gene		GO:0003674,GO:0008150	molecular_function|biological_process
1110059E24Rik	536.726143642389	521.157501870244	552.294785414535	1.05974639803236	0.0837190628311484	0.648974817611024	0.900697472707651	18.1944189249026	18.8981659304426	19.2217396076756	22.5591388705297	20.4052068333079	23.2801325045058	19.0200475866375	19.6690567216828	17.2824075228223	22.7713580973196	GeneID:66206,Genbank:NM_025423.2,MGI:MGI:1913456	RIKEN cDNA 1110059E24 gene		GO:0003674,GO:0005575,GO:0008150	molecular_function|cellular_component|biological_process
1110059G10Rik	301.897739063978	312.744240190877	291.051237937079	0.930636605040087	-0.103710160670779	0.613882139212784	0.878968980203302	5.06782712796601	4.61919032802122	5.14687548534686	5.52722394439269	4.95407580362369	4.44023142091714	3.92558234999424	4.01772208914515	4.49728374815026	5.92145631070538	GeneID:66202,Genbank:NM_025419.4,MGI:MGI:1913452	RIKEN cDNA 1110059G10 gene		GO:0003674,GO:0005575,GO:0008150	molecular_function|cellular_component|biological_process
1110065P20Rik	213.625849186114	195.20353364101	232.048164731217	1.18874981616863	0.24944511798373	0.28737238567928	0.598892268920819	13.0841833859283	11.4661863326369	11.8255246818728	12.9681948188919	10.585246135019	13.1985097334891	10.4676758066414	10.4248732912708	13.400041314784	21.542165148696	GeneID:68920,Genbank:NM_001142727.1,MGI:MGI:1916170	RIKEN cDNA 1110065P20 gene		GO:0003674,GO:0005575,GO:0008150	molecular_function|cellular_component|biological_process
1190002N15Rik	1972.75981397855	2652.24794946004	1293.27167849706	0.487613414409595	-1.03619027935583	7.51080340531065e-09	7.99571141463597e-07	34.2783231135467	40.8340035272415	38.8067752697827	36.3330066122035	32.4277542884329	20.6951359708778	13.5845067258486	17.2435383598773	19.9961221299102	15.0466224138389	GeneID:68861,Genbank:NM_001033145.2,MGI:MGI:1916111	RIKEN cDNA 1190002N15 gene		GO:0005615,GO:0005794,GO:0009966,GO:0014066,GO:0030126,GO:0030137,GO:0031410,GO:0048199,GO:0000139,GO:0060038,GO:0003674,GO:0005576	extracellular space|Golgi apparatus|regulation of signal transduction|regulation of phosphatidylinositol 3-kinase signaling|COPI vesicle coat|COPI-coated vesicle|cytoplasmic vesicle|vesicle targeting, to, from or within Golgi|Golgi membrane|cardiac muscle cell proliferation|molecular_function|extracellular region
1190003K10Rik	0	0	0					0	0	0	0	0	0	0	0	0	0	GeneID:68880,Genbank:NM_001195435.1,MGI:MGI:1916130	RIKEN cDNA 1190003K10 gene		GO:0003674,GO:0005575,GO:0008150	molecular_function|cellular_component|biological_process
1190005I06Rik	0	0	0					0	0	0	0	0	0	0	0	0	0	GeneID:68918,Genbank:NM_197988.1,MGI:MGI:1916168	RIKEN cDNA 1190005I06 gene		GO:0003674,GO:0005575,GO:0008150	molecular_function|cellular_component|biological_process
1190007I07Rik	68.3679579660307	75.0355678350591	61.7003480970023	0.822281351060475	-0.282295985250556	0.33547617021037	0.648107944674571	5.50590759495808	5.64159007505843	5.83634963688685	5.81410533617744	4.49227445070633	5.06228555145947	3.17352235231589	3.46615545025459	6.02557314320714	4.07101202834416	GeneID:544717,Genbank:NM_001135569.1,MGI:MGI:3698433	RIKEN cDNA 1190007I07 gene		GO:0008150,GO:0003674,GO:0005575,GO:0005576	biological_process|molecular_function|cellular_component|extracellular region
1300017J02Rik	3.84563914752783	4.40630310841555	3.28497518664012	0.745517297792378	-0.423686267999347	0.736343993775245	0.948850149549413	0.178246021186901	0.0456596377029431	0.143479059872635	0.0705838087360133	0.0879098274393589	0.122009511538243	0.0241912920075443	0.0946788006423618	0.12043160447401	0.0238286981751708	GeneID:71775,Genbank:XM_006511835.3,MGI:MGI:1919025	RIKEN cDNA 1300017J02 gene		GO:0005575,GO:0005576,GO:0005615,GO:0005785,GO:0043086,GO:0004857,GO:0005047,GO:0005506	cellular_component|extracellular region|extracellular space|signal recognition particle receptor complex|negative regulation of catalytic activity|enzyme inhibitor activity|signal recognition particle binding|iron ion binding	mmu04066,mmu04216,mmu04978	HIF-1 signaling pathway|Ferroptosis|Mineral absorption
1500009L16Rik	72.6139106055713	47.4674990934091	97.7603221177335	2.05952122999687	1.04230899789995	0.000365939136190596	0.00526189260285435	1.67419840157761	1.4544081733309	1.67967385219067	1.96007750615956	2.47711267160819	4.74340142223368	3.87261544695717	2.7451769215599	2.20332077293382	4.90444756170595	GeneID:69784,Genbank:XM_011243557.2,MGI:MGI:1917034	RIKEN cDNA 1500009L16 gene		GO:0003674,GO:0005575,GO:0008150	molecular_function|cellular_component|biological_process
1500015O10Rik	18.9395553899681	13.3779870972819	24.5011236826543	1.83145068869385	0.872986857402155	0.0620575167570649	0.22707437890364	0.916120316100243	0.586685209674078	0.798883218877925	0.725550682592713	1.07308398032537	1.69312928917057	0.31083630834018	1.0948835628338	1.91882264948208	2.32694751234022	GeneID:78896,Genbank:NM_024283.3,MGI:MGI:1926146	RIKEN cDNA 1500015O10 gene		GO:0005615,GO:0031045,GO:0031145,GO:0031410,GO:0070314,GO:0090398,GO:0003674,GO:0005576	extracellular space|dense core granule|anaphase-promoting complex-dependent catabolic process|cytoplasmic vesicle|G1 to G0 transition|cellular senescence|molecular_function|extracellular region
1520401A03Rik	0.922566356387367	0.384405894373942	1.46072681840079	3.7999594693515	1.92598403074637	0.492221571116179	0.790437674717618	0	0.0224124098167598	0	0	0	0.0119778750410958	0.0118744952379471	0.0116184675772139	0.0236459386026837	0.0233930261285179	GeneID:320309,Genbank:XM_017317755.1,MGI:MGI:2443785	RIKEN cDNA 1520401A03 gene		GO:0003674,GO:0005575,GO:0008150	molecular_function|cellular_component|biological_process
1600002H07Rik	144.793839552991	144.306755773731	145.280923332252	1.00675067188156	0.00970643510450239	0.960639867895325	1	3.11699116530241	2.80729216455682	3.23882081372261	3.52207968996197	2.64373101710692	3.37024477361905	2.75914862562892	2.65747607441425	3.06911079746863	3.09998243983522	GeneID:72016,Genbank:NM_028056.1,MGI:MGI:1919266	RIKEN cDNA 1600002H07 gene		GO:0003674,GO:0005575,GO:0008150	molecular_function|cellular_component|biological_process
1600002K03Rik	112.132574298616	117.127882286104	107.137266311127	0.914703350048003	-0.128624160021901	0.650740513776017	0.901275418883611	9.29418836817827	9.44319861912266	10.9810335679583	10.2268096213068	9.01359311341943	11.8897613028902	6.02077037426473	10.4543720838324	6.75452955845632	8.60344115404178	GeneID:69770,Genbank:NM_027207.2,MGI:MGI:1917020	RIKEN cDNA 1600002K03 gene		GO:0008150,GO:0016020,GO:0016021,GO:0003674,GO:0005576,GO:0005737	biological_process|membrane|integral component of membrane|molecular_function|extracellular region|cytoplasm
1600012H06Rik	765.935713695414	780.564007277397	751.307420113432	0.962518657161747	-0.0551135891702731	0.766094981102834	0.966123521717769	8.24243713740478	7.40239953886501	9.21404990469587	7.94920815241065	8.0916138606818	8.05150961505712	7.17425041274949	6.41640273544675	7.0796254302304	9.36994510319352	GeneID:67912,Genbank:NM_001083882.1,MGI:MGI:1915162	RIKEN cDNA 1600012H06 gene		GO:0008150,GO:0003674,GO:0005576,GO:0006915	biological_process|molecular_function|extracellular region|apoptotic process
1600014C10Rik	925.503865999686	524.685554182425	1326.32217781695	2.52784199458979	1.33790628916935	5.15459414934086e-06	0.000179759064932186	8.46675053216015	7.81540137523084	8.99225471204274	7.69676267111818	8.38054594026846	16.8845475517401	25.6438063977383	23.8238376867448	11.954446335284	22.1886240177114	GeneID:72244,Genbank:NM_001085385.1,MGI:MGI:1919494	RIKEN cDNA 1600014C10 gene		GO:0005739,GO:0005783,GO:0006914,GO:0006915,GO:0006979,GO:0016020,GO:0016021,GO:0031966,GO:0051560,GO:0003674,GO:0005623,GO:0005737	mitochondrion|endoplasmic reticulum|autophagy|apoptotic process|response to oxidative stress|membrane|integral component of membrane|mitochondrial membrane|mitochondrial calcium ion homeostasis|molecular_function|cell|cytoplasm
1600014C23Rik	0	0	0					0	0	0	0	0	0	0	0	0	0	GeneID:72240,Genbank:XM_006524968.2,MGI:MGI:1919490	RIKEN cDNA 1600014C23 gene		GO:0003674,GO:0005575,GO:0008150	molecular_function|cellular_component|biological_process
1600015I10Rik	0.112338140815275	0	0.224676281630549	Inf	Inf	0.989701360965521	1	0	0	0	0	0	0	0.0222240452339839	0	0	0	GeneID:69761,Genbank:NM_001081273.2,MGI:MGI:1917011	RIKEN cDNA 1600015I10 gene		GO:0003674,GO:0005575,GO:0008150	molecular_function|cellular_component|biological_process
1700001C02Rik	149.276516701039	172.607973010333	125.945060391745	0.729659575946734	-0.454704566023477	0.0503812846243533	0.197192196366744	9.76620538955575	7.68569242201946	10.6438259541225	7.65491888485936	10.7753512596549	6.45065495517657	5.13784719401417	7.59408348399839	9.95900210256901	3.71487045273866	GeneID:75434,Genbank:XM_017321128.1,MGI:MGI:1922684	RIKEN cDNA 1700001C02 gene		GO:0003674,GO:0008150	molecular_function|biological_process
1700001C19Rik	3.51695061212977	2.84240370999085	4.1914975142687	1.47463131276387	0.56035429702711	0.661400935734728	0.905999332144385	0.0454782446722392	0.0931979367067229	0.0244051292955689	0.0480239271125767	0.134577522059448	0.0747117277272641	0.0740668985168373	0.048313287805427	0.221236519918356	0.0729567386883808	GeneID:75462,Genbank:NM_029296.2,MGI:MGI:1922712	RIKEN cDNA 1700001C19 gene		GO:0003674,GO:0005575,GO:0008150	molecular_function|cellular_component|biological_process
1700001F09Rik	0	0	0					0	0	0	0	0	0	0	0	0	0	GeneID:71826,Genbank:NM_027940.2,MGI:MGI:1919076	RIKEN cDNA 1700001F09 gene		GO:0003674,GO:0008150	molecular_function|biological_process
1700001J03Rik	16.8603134015018	19.6985174847461	14.0221093182574	0.711835767799057	-0.490383668741165	0.317225350081347	0.628435667315752	1.56847334324617	0.937489784918783	1.47296561851251	1.17319120655737	1.74051288812618	0.715747314473704	1.06435465992062	1.31911421537645	0.989087120754673	0.629040878048404	GeneID:69282,Genbank:NM_001008547.1,MGI:MGI:1916532	RIKEN cDNA 1700001J03 gene		GO:0003674,GO:0005575,GO:0008150	molecular_function|cellular_component|biological_process
1700001K19Rik	0.105539734170541	0	0.211079468341082	Inf	Inf	0.98970078681833	1	0	0	0	0	0	0	0	0	0.0379592432886314	0	GeneID:66323,Genbank:NM_025488.2,MGI:MGI:1913573	RIKEN cDNA 1700001K19 gene		GO:0003674,GO:0005575,GO:0008150	molecular_function|cellular_component|biological_process
1700001L19Rik	91.0812277694406	84.9485844553911	97.2138710834901	1.14438482650102	0.194572274080222	0.477055414366977	0.778001079309179	2.95281589716491	2.6221713729725	2.17313638028331	1.90055754024286	3.13453478463464	2.9259338502628	2.38161128991972	2.95763900491166	3.67851941267397	2.22561095323271	GeneID:69315,Genbank:NM_027035.1,MGI:MGI:1916565	RIKEN cDNA 1700001L19 gene		GO:0003674,GO:0005575,GO:0008150	molecular_function|cellular_component|biological_process
1700001O22Rik	19.2754665863514	16.891426424706	21.6595067479968	1.28227813349835	0.358709224747319	0.506167459475184	0.800736718033534	0.611796721624313	0.223883311641848	0.445564036524688	0.392240119768643	0.301734332513176	0.406810226954414	0.521916469250861	0.278543648129613	0.968441923317348	0.257046833516604	GeneID:73598,Genbank:XM_011239200.2,MGI:MGI:1923631	RIKEN cDNA 1700001O22 gene		GO:0003674,GO:0005575,GO:0008150	molecular_function|cellular_component|biological_process
1700001P01Rik	1.99158875008985	1.73178728825779	2.2513902119219	1.30003853659581	0.378554389201154	0.848196461838711	0.992752167318866	0.081481855037762	0	0.174903426618244	0.2581286082301	0.241118060356511	0.356956032474706	0.0884687954506667	0.25968392195417	0.176169821416469	0.0871427712111215	GeneID:72215,Genbank:NM_028156.2,MGI:MGI:1919465	RIKEN cDNA 1700001P01 gene		GO:0003674,GO:0005575,GO:0008150	molecular_function|cellular_component|biological_process
1700003E16Rik	163.483587782315	151.459853183874	175.507322380756	1.15877124327916	0.212595787431228	0.488858756920757	0.787567370994572	4.46441071114216	3.37999365869987	4.31235063170367	4.033353940891	3.91434587739741	4.5363017356249	3.28534266344798	4.47923096599974	7.64147342456215	2.62601552894548	GeneID:71837,Genbank:NM_027948.1,MGI:MGI:1919087	RIKEN cDNA 1700003E16 gene		GO:0003674,GO:0005575,GO:0008150	molecular_function|cellular_component|biological_process
1700003F12Rik	2.00536918312409	1.33872580855067	2.6720125576975	1.99593713711268	0.997066283098038	0.535717099102619	0.824361290960615	0.0656907978599011	0.269238483819422	0.0705037068538657	0	0.0647965846952897	0.215833880100985	0	0.0697858601633946	0.284056766314926	0.351273186277389	GeneID:75480,Genbank:NM_029305.2,MGI:MGI:1922730	RIKEN cDNA 1700003F12 gene		GO:0003674,GO:0005575,GO:0008150	molecular_function|cellular_component|biological_process
1700006A11Rik	0	0	0					0	0	0	0	0	0	0	0	0	0	GeneID:71824,Genbank:XM_006502121.1,MGI:MGI:1919074	RIKEN cDNA 1700006A11 gene		GO:0008150,GO:0003674,GO:0005096,GO:0005575	biological_process|molecular_function|GTPase activator activity|cellular_component
1700006E09Rik	0	0	0					0	0	0	0	0	0	0	0	0	0	GeneID:75437,Genbank:NM_029287.1,MGI:MGI:1922687	RIKEN cDNA 1700006E09 gene		GO:0003674,GO:0005575,GO:0008150	molecular_function|cellular_component|biological_process
1700007B14Rik	0	0	0					0	0	0	0	0	0	0	0	0	0	GeneID:71831,Genbank:NM_001164235.1,MGI:MGI:1919081	RIKEN cDNA 1700007B14 gene		GO:0003674,GO:0005575,GO:0008150	molecular_function|cellular_component|biological_process
1700007G11Rik	81.60744444603	79.2250106715548	83.9898782205051	1.06014347626539	0.084259527514043	0.768454780206868	0.967468119245574	3.0092545510026	2.80310166282403	3.14584180082007	3.21896890078796	4.39461294940322	3.46694575430468	2.50351050984761	3.57050422437832	4.73180494971336	2.75856102195144	GeneID:75784,Genbank:XM_006535280.3,MGI:MGI:1916571	RIKEN cDNA 1700007G11 gene		GO:0003674,GO:0005575,GO:0008150	molecular_function|cellular_component|biological_process
1700007K09Rik	2.21409158107288	1.30937211908217	3.11881104306358	2.38191343592207	1.25212098338035	0.417581284431368	0.726735153134667	0.230326965089755	0.059000732297914	0	0	0.113595824584721	0.252254319665024	0.125038569334578	0	0.311240001596479	0.246328830059976	GeneID:69318,Genbank:XM_006508181.2,MGI:MGI:1916568	RIKEN cDNA 1700007K09 gene		GO:0008150,GO:0003674,GO:0005575,GO:0005576	biological_process|molecular_function|cellular_component|extracellular region
1700007K13Rik	292.582782308654	291.694131965291	293.471432652017	1.00609302859386	0.00876371039778401	0.955076246577801	1	17.8968205781449	18.2730551574308	22.3980806027542	15.6931920028449	24.5148690619187	22.3710206024073	12.8398592083923	20.3561187776612	24.3377293586692	16.7053993050096	GeneID:69327,Genbank:NM_027040.1,MGI:MGI:1916577	RIKEN cDNA 1700007K13 gene		GO:0003674,GO:0005575,GO:0008150	molecular_function|cellular_component|biological_process
1700008O03Rik	3.69513658399627	2.30539046987179	5.08488269812076	2.20564922279893	1.14120336900386	0.311109254540103	0.622492071845244	0.0775465341284649	0	0.110970755678479	0.0545915104340221	0.0764909352630721	0.0283096802572721	0.168392053974223	0.0823806646158629	0.223548487165992	0.165868091212221	GeneID:69349,Genbank:XM_011250899.2,MGI:MGI:1916599	RIKEN cDNA 1700008O03 gene		GO:0003674,GO:0005575,GO:0008150	molecular_function|cellular_component|biological_process
1700008P02Rik	0	0	0					0	0	0	0	0	0	0	0	0	0	GeneID:69347,Genbank:NM_027048.1,MGI:MGI:1916597	RIKEN cDNA 1700008P02 gene		GO:0003674,GO:0005575,GO:0008150	molecular_function|cellular_component|biological_process
1700009N14Rik	0.103386257598277	0	0.206772515196554	Inf	Inf	0.989700604936349	1	0	0	0	0	0	0	0	0	0	0.0430198490789081	GeneID:75471,Genbank:NM_001081095.1,MGI:MGI:1922721	RIKEN cDNA 1700009N14 gene		GO:0005737,GO:0006606,GO:0019904,GO:0000054,GO:0003924,GO:0005634	cytoplasm|protein import into nucleus|protein domain specific binding|ribosomal subunit export from nucleus|GTPase activity|nucleus	mmu03013,mmu03008,mmu05166,mmu05169	RNA transport|Ribosome biogenesis in eukaryotes|HTLV-I infection|Epstein-Barr virus infection
1700010B08Rik	0.189779673838789	0.379559347677577	0	0	-Inf	0.825948345818432	0.986052977487497	0.0567462919012985	0.0581446948873416	0	0	0	0	0	0	0	0	GeneID:75485,Genbank:NM_029308.1,MGI:MGI:1922735	RIKEN cDNA 1700010B08 gene		GO:0003674,GO:0005575,GO:0008150	molecular_function|cellular_component|biological_process
1700010D01Rik	0	0	0					0	0	0	0	0	0	0	0	0	0	GeneID:76386,Genbank:NM_029590.3,MGI:MGI:1923636	RIKEN cDNA 1700010D01 gene		GO:0003674,GO:0005575,GO:0008150	molecular_function|cellular_component|biological_process
1700010I14Rik	22.0865961165183	18.6325279082572	25.5406643247793	1.37075679964288	0.454972630145185	0.300155066963872	0.611404008503398	0.457091231221882	0.247952839540731	0.750299628094762	0.539462855486703	0.689564500480175	0.647844052592909	0.437899484620963	0.742660311966236	0.959198562297178	0.776404764338961	GeneID:66931,Genbank:XM_006523342.1,MGI:MGI:1914181	RIKEN cDNA 1700010I14 gene		GO:0003674,GO:0005575,GO:0008150	molecular_function|cellular_component|biological_process
1700011E24Rik	0.724892502337933	0.385837688549417	1.06394731612645	2.75749971478015	1.46336073659262	0.696056054355413	0.925283939478711	0.0158988985439536	0	0	0.0167888525678114	0	0.0174124893890101	0.034524407980748	0	0.0171872996503872	0.0170034675533896	GeneID:75467,Genbank:XM_006525072.3,MGI:MGI:1922717	RIKEN cDNA 1700011E24 gene		GO:0005634,GO:0005737,GO:0006325,GO:0007275,GO:0042393,GO:0042585,GO:0044727,GO:0090116,GO:1901537,GO:0001939,GO:0001940,GO:0003682	nucleus|cytoplasm|chromatin organization|multicellular organism development|histone binding|germinal vesicle|DNA demethylation of male pronucleus|C-5 methylation of cytosine|positive regulation of DNA demethylation|female pronucleus|male pronucleus|chromatin binding
1700011H14Rik	0.528036647780646	0	1.05607329556129	Inf	Inf	0.349061002465194	0.663261760972322	0	0	0	0	0	0	0.0265917766672524	0	0.0264763893458277	0.0785796087221673	GeneID:67082,Genbank:XM_011245156.2,MGI:MGI:1914332	RIKEN cDNA 1700011H14 gene		GO:0003674,GO:0005575,GO:0008150	molecular_function|cellular_component|biological_process
1700011I03Rik	1.01305050803142	0.762116966989761	1.26398404907308	1.65851713558564	0.729893917942469	0.838584412929707	0.989570862002143	0.0472973744591288	0.0484629270874959	0.0507626689347833	0	0.0466535409806086	0	0.0513530496383405	0.0502458193176441	0.102260435873374	0.101166677647888	GeneID:75444,Genbank:NM_001311063.1,MGI:MGI:1922694	RIKEN cDNA 1700011I03 gene		GO:0003674,GO:0005575,GO:0008150	molecular_function|cellular_component|biological_process
1700011L22Rik	1.11349464443198	0.750787533134573	1.47620175572939	1.96620440614694	0.975413311711732	0.732979899983665	0.94737450228619	0.0832155115279271	0.0426330987062669	0	0	0.0410413719755763	0	0.0451755551237447	0.0884030372609941	0.17991811548916	0	GeneID:67687,Genbank:XM_006531314.1,MGI:MGI:1914937	RIKEN cDNA 1700011L22 gene		GO:0003674,GO:0005575,GO:0008150	molecular_function|cellular_component|biological_process
1700012A03Rik	0	0	0					0	0	0	0	0	0	0	0	0	0	GeneID:76382,Genbank:NM_029587.2,MGI:MGI:1923632	RIKEN cDNA 1700012A03 gene		GO:0003674,GO:0005575,GO:0008150	molecular_function|cellular_component|biological_process
1700012B07Rik	5.42048124285617	2.48347025785595	8.35749222785639	3.36524756091569	1.75071263909063	0.0670133164615581	0.239291960154218	0.166376562642551	0.0681906369359399	0.107139795363008	0.0351379257276576	0.0656447075316155	0.145772620591765	0.252900326262115	0.176748219131111	0.143887393408215	0.711742005703401	GeneID:69324,Genbank:XM_006534114.3,MGI:MGI:1916574	RIKEN cDNA 1700012B07 gene		GO:0003674,GO:0005575,GO:0008150	molecular_function|cellular_component|biological_process
1700012B09Rik	38.5838199975571	45.7988963664062	31.368743628708	0.684923570597592	-0.545985085605006	0.11965874230804	0.350937287735712	3.62120523202705	3.78616617871062	3.80720017010875	2.96547749920161	3.93639252023885	2.26625574106034	1.36406538101842	2.51229096588221	4.1543302073558	1.73880227207308	GeneID:69325,Genbank:NM_029306.3,MGI:MGI:1916575	RIKEN cDNA 1700012B09 gene		GO:0003674,GO:0008150,GO:0097546	molecular_function|biological_process|ciliary base
1700012L04Rik	0.494566974559422	0.595648410463416	0.393485538655429	0.660600333591583	-0.598150396728046	1	1	0	0	0.103942607818842	0.204536192426136	0	0.212133870727825	0	0	0	0	GeneID:76383,Genbank:NM_029588.3,MGI:MGI:1923633	RIKEN cDNA 1700012L04 gene		GO:0006342,GO:0000790,GO:0003677,GO:0006325	chromatin silencing|nuclear chromatin|DNA binding|chromatin organization
1700012P22Rik	0.411615667652639	0.183871784966389	0.639359550338889	3.4772031524889	1.79792735769725	0.809007225285099	0.982189746567242	0	0	0	0	0.0504045794514113	0	0.0554819380514734	0.0542856841874044	0.0552411902331038	0	GeneID:69364,Genbank:XM_006539154.2,MGI:MGI:1916614	RIKEN cDNA 1700012P22 gene		GO:0003674,GO:0005575,GO:0008150	molecular_function|cellular_component|biological_process
1700013D24Rik	0	0	0					0	0	0	0	0	0	0	0	0	0	GeneID:76921,Genbank:NM_001177502.1,MGI:MGI:1924171	RIKEN cDNA 1700013D24 gene		GO:0003674,GO:0005575,GO:0008150	molecular_function|cellular_component|biological_process
1700013F07Rik	95.4719830154338	106.62737358494	84.316592445928	0.790759348290251	-0.338689388624914	0.201204947361903	0.488023806933729	9.96280843759014	7.74424476769782	9.03352562885038	10.0670157209739	12.1992705131727	6.96064263325677	5.96805712013146	6.38682078319716	12.9056297553875	5.23563190276549	GeneID:75504,Genbank:NM_029314.1,MGI:MGI:1922754	RIKEN cDNA 1700013F07 gene		GO:0003674,GO:0005575,GO:0008150	molecular_function|cellular_component|biological_process
1700013G24Rik	0	0	0					0	0	0	0	0	0	0	0	0	0	GeneID:69380,Genbank:NM_027063.2,MGI:MGI:1916630	RIKEN cDNA 1700013G24 gene		GO:0003674,GO:0005575,GO:0008150	molecular_function|cellular_component|biological_process
1700013H16Rik	0.316249259649673	0	0.632498519299345	Inf	Inf	0.601974113606874	0.871784945433535	0	0	0	0	0	0.0408548357051021	0.0405022218350815	0	0.0403264741613634	0	GeneID:75514,Genbank:NM_001200013.1,MGI:MGI:1922764	RIKEN cDNA 1700013H16 gene		GO:0005515,GO:0005634,GO:0005730,GO:0051321,GO:0000785,GO:0000800,GO:0001741	protein binding|nucleus|nucleolus|meiotic cell cycle|chromatin|lateral element|XY body
1700015E13Rik	0.103386257598277	0	0.206772515196554	Inf	Inf	0.989700604936349	1	0	0	0	0	0	0	0	0	0	0.0762652022941652	GeneID:76925,Genbank:NM_001039593.1,MGI:MGI:1924175	RIKEN cDNA 1700015E13 gene		GO:0007342,GO:0016020,GO:0030154,GO:0031965,GO:0003674,GO:0005634,GO:0007283	fusion of sperm to egg plasma membrane involved in single fertilization|membrane|cell differentiation|nuclear membrane|molecular_function|nucleus|spermatogenesis
1700015F17Rik	0.304123295372844	0.397167122404605	0.211079468341082	0.531462592027064	-0.911959946303756	1	1	0	0	0.0768589705702705	0.075620775368818	0	0	0	0	0.0774154708196314	0	GeneID:381716,Genbank:NM_001200025.1,MGI:MGI:2686532	RIKEN cDNA 1700015F17 gene		GO:0005634,GO:0005737,GO:0006606,GO:0003674,GO:0005622,GO:0005623	nucleus|cytoplasm|protein import into nucleus|molecular_function|intracellular|cell
1700015G11Rik	0	0	0					0	0	0	0	0	0	0	0	0	0	GeneID:100503036,Genbank:NM_001195601.1,MGI:MGI:1922779	RIKEN cDNA 1700015G11 gene		GO:0003674,GO:0005575,GO:0008150	molecular_function|cellular_component|biological_process
1700016C15Rik	5.45158038945205	5.9131213530863	4.9900394258178	0.843892612353254	-0.244868671171108	0.80919773347569	0.982189746567242	0.156565596746924	0.320847708200512	0.210045685546159	0.165329485794798	0.386085885713274	0.128603097150241	0.0849954247285851	0.166325652860562	0.338506446694	0.293025115204141	GeneID:69428,Genbank:XM_006496976.3,MGI:MGI:1916678	RIKEN cDNA 1700016C15 gene		GO:0003674,GO:0005575,GO:0008150	molecular_function|cellular_component|biological_process
1700016D06Rik	0	0	0					0	0	0	0	0	0	0	0	0	0	GeneID:76413,Genbank:NM_024271.1,MGI:MGI:1923663	RIKEN cDNA 1700016D06 gene		GO:0007338,GO:0016998,GO:0050829,GO:0050830,GO:0001669,GO:0003796,GO:0005615	single fertilization|cell wall macromolecule catabolic process|defense response to Gram-negative bacterium|defense response to Gram-positive bacterium|acrosomal vesicle|lysozyme activity|extracellular space
1700016G14Rik	7.43209037978542	5.57638766226552	9.28779309730531	1.66555728543663	0.736004975143499	0.317174922507412	0.628435667315752	0.31097662106155	0.39830005060442	0.292040583894682	0.0820959487948941	0.0766858662907557	0.681163805089347	0.379847672210202	0.45424832831127	0.168088636947823	0.207863490962308	GeneID:666145,Genbank:XM_011244363.1,MGI:MGI:1916676	RIKEN cDNA 1700016G14 gene		GO:0003674,GO:0005575,GO:0008150	molecular_function|cellular_component|biological_process
1700016H13Rik	5.56210356909707	7.14668020583127	3.97752693236288	0.556555885782807	-0.845401533836576	0.33821315742949	0.651404777992516	0.235573795568634	0.281608900643557	0.252833370370156	0.497520468063575	0.232367057393765	0.0860002178626319	0.127886938288531	0.0834197000254323	0.21222001653258	0.29393021208508	GeneID:74218,Genbank:XM_006535261.3,MGI:MGI:1921468	RIKEN cDNA 1700016H13 gene		GO:0003674,GO:0005575,GO:0008150	molecular_function|cellular_component|biological_process
1700016K19Rik	271.371037073152	273.568816702309	269.173257443994	0.983932528161283	-0.0233687067868343	0.894619412727563	1	17.2242555847902	14.7638281949774	17.3011962851558	12.8834482770046	18.6778793681595	13.5434002158481	11.7481949606931	15.8934455078313	22.4395592725394	13.2843051878843	GeneID:74230,Genbank:NM_198637.2,MGI:MGI:1921480	RIKEN cDNA 1700016K19 gene		GO:0016598,GO:0005515,GO:0005575	protein arginylation|protein binding|cellular_component
1700017B05Rik	850.622827578661	496.050211345692	1205.19544381163	2.42958357086908	1.28070905797682	4.6868243908013e-06	0.000166964679471912	4.49996982831669	4.00685688399353	4.96332741532085	4.55897946867531	4.01285968509725	10.420504843517	10.7632604283625	8.70543279580394	6.86613536506904	14.9883289728819	GeneID:74211,Genbank:NM_028820.2,MGI:MGI:1921461	RIKEN cDNA 1700017B05 gene		GO:0003674,GO:0005829,GO:0008150	molecular_function|cytosol|biological_process
1700017D01Rik	0.112338140815275	0	0.224676281630549	Inf	Inf	0.989701360965521	1	0	0	0	0	0	0	0.0287523585214667	0	0	0	GeneID:69369,Genbank:XM_006527323.3,MGI:MGI:1916619	RIKEN cDNA 1700017D01 gene		GO:0003674,GO:0005575,GO:0008150	molecular_function|cellular_component|biological_process
1700017N19Rik	0	0	0					0	0	0	0	0	0	0	0	0	0	GeneID:66605,Genbank:XM_006513956.2,MGI:MGI:1913855	RIKEN cDNA 1700017N19 gene		GO:0003674,GO:0005575,GO:0008150	molecular_function|cellular_component|biological_process
1700018B08Rik	0.489326997452071	0.568277679340331	0.410376315563812	0.722140478999959	-0.469648580984568	1	1	0	0.0442818925788849	0	0	0.0213143036779236	0	0	0.0229554848136283	0	0.0231096851830598	GeneID:76405,Genbank:XM_011248542.2,MGI:MGI:1923655	RIKEN cDNA 1700018B08 gene		GO:0003674,GO:0005575,GO:0008150	molecular_function|cellular_component|biological_process
1700018C11Rik	0	0	0					0	0	0	0	0	0	0	0	0	0	GeneID:75524,Genbank:XM_006538331.3,MGI:MGI:1922774	RIKEN cDNA 1700018C11 gene		GO:0003674,GO:0005575,GO:0008150	molecular_function|cellular_component|biological_process
1700018F24Rik	4.47379663003741	2.51479209921182	6.432801160863	2.55798527555385	1.35500795970564	0.163572832828944	0.429754552751031	0.0879665701445735	0	0.141617307365637	0.232226429549571	0.130153693479639	0.240852686271861	0.047754782319391	0.140175404238237	0.713213463865981	0.329273031704307	GeneID:69396,Genbank:XM_017321091.1,MGI:MGI:1916646	RIKEN cDNA 1700018F24 gene		GO:0003674,GO:0005575,GO:0008150	molecular_function|cellular_component|biological_process
1700019A02Rik	1.02027424484092	0.566224857991589	1.47432363169026	2.60377765278571	1.38060625613821	0.616351758831672	0.879798276309242	0	0	0	0.02840780450363	0.0530714884170945	0.0294630376010869	0.0584174903293291	0.0285789713050092	0.0290820022655758	0.0575418933711532	GeneID:69397,Genbank:XM_006496255.2,MGI:MGI:1916647	RIKEN cDNA 1700019A02 gene		GO:0003674,GO:0005575,GO:0008150	molecular_function|cellular_component|biological_process
1700019B03Rik	3.25692470897797	2.08192308346354	4.4319263344924	2.12876564446335	1.09001713242021	0.377535822556077	0.69092922471438	0.037317194527386	0.0191184024290121	0.0200256400384925	0.0394060554215492	0.0920230395489069	0.0204349141526804	0.0810341700715098	0.0396434904708018	0.161365091469911	0.119729370794289	GeneID:76406,Genbank:XM_017313004.1,MGI:MGI:1923656	RIKEN cDNA 1700019B03 gene		GO:0003674,GO:0005575,GO:0008150	molecular_function|cellular_component|biological_process
1700019D03Rik	11.9778120313389	13.6193514741655	10.3362725885124	0.758940145433448	-0.397941984334055	0.519720351139433	0.811435586741125	0.191505376811915	0.183960616592719	0.244074273303425	0.0884734589413902	0.1652862033329	0.183519768108465	0.0779724976853334	0.101721762272067	0.168207343612335	0.115205697533347	GeneID:67080,Genbank:XM_011238566.2,MGI:MGI:1914330	RIKEN cDNA 1700019D03 gene		GO:0016020,GO:0034237,GO:0003674,GO:0005886,GO:0008150	membrane|protein kinase A regulatory subunit binding|molecular_function|plasma membrane|biological_process
1700019N19Rik	0.0961014735934855	0.192202947186971	0	0	-Inf	1	1	0	0.0394978367089144	0	0	0	0	0	0	0	0	GeneID:67507,Genbank:NM_026208.2,MGI:MGI:1914757	RIKEN cDNA 1700019N19 gene		GO:0003674,GO:0005575,GO:0008150	molecular_function|cellular_component|biological_process
1700019O17Rik	3.0189210469873	4.37175859995705	1.66608349401756	0.381101439140288	-1.39175303872721	0.257444159851878	0.562606660977621	0.177262094864254	0.121086918347607	0.126832932260063	0.0623948291828713	0.203990642579361	0.0647125404602605	0.0320770066015201	0.0313853897539032	0.127751270847038	0	GeneID:71863,Genbank:NM_027966.1,MGI:MGI:1919113	RIKEN cDNA 1700019O17 gene		GO:0003674,GO:0005737,GO:0008150	molecular_function|cytoplasm|biological_process
1700020A23Rik	0.208925991768818	0	0.417851983537635	Inf	Inf	0.782008642508617	0.970728678095749	0	0	0	0	0	0	0	0	0.0749863359917302	0.0741842963652658	GeneID:75656,Genbank:NM_029375.1,MGI:MGI:1922906	RIKEN cDNA 1700020A23 gene		GO:0003674,GO:0005575,GO:0008150	molecular_function|cellular_component|biological_process
1700020D05Rik	12.4085304290013	13.6018011015731	11.2152597564295	0.824542255299737	-0.278334665567485	0.647514535083046	0.899866752931656	0.647385708194246	0.816417576792291	0.80171208283387	0.525864353691095	0.835057258982	0.763557272208382	0.432552621831272	0.370323007213782	0.861351369746339	0.479327916867442	GeneID:75555,Genbank:NM_023781.5,MGI:MGI:1922805	RIKEN cDNA 1700020D05 gene		GO:0003674,GO:0005575,GO:0008150	molecular_function|cellular_component|biological_process
1700020L24Rik	8.6523050103545	6.17863883671338	11.1259711839956	1.80071557474525	0.848570323770785	0.222856601638092	0.516668565489024	0.375583952307025	0.0962098737194055	0.453489216938161	0.396607575341538	0.231544582429152	0.462757404981059	0.815579366370689	0.797994545026296	0.253762623646991	0.351467797460922	GeneID:66330,Genbank:NM_025492.3,MGI:MGI:1913580	RIKEN cDNA 1700020L24 gene		GO:0003674,GO:0005575,GO:0008150	molecular_function|cellular_component|biological_process
1700020N15Rik	0	0	0					0	0	0	0	0	0	0	0	0	0	GeneID:75509,Genbank:NM_029316.1,MGI:MGI:1922759	RIKEN cDNA 1700020N15 gene		GO:0003674,GO:0005575,GO:0008150	molecular_function|cellular_component|biological_process
1700021F05Rik	235.811515857195	245.28198613679	226.3410455776	0.922778917206637	-0.115943051842723	0.589234695375329	0.863989399485501	3.60089784302857	3.52729108837249	4.25119376879471	3.87851030609759	3.65133343751208	3.70708446190446	3.2215673774534	3.33572457707929	3.39443812279392	3.23489765991653	GeneID:67851,Genbank:NM_026411.1,MGI:MGI:1915101	RIKEN cDNA 1700021F05 gene		GO:0003674,GO:0005739,GO:0008150	molecular_function|mitochondrion|biological_process
1700021F07Rik	0	0	0					0	0	0	0	0	0	0	0	0	0	GeneID:72221,Genbank:NM_028158.1,MGI:MGI:1919471	RIKEN cDNA 1700021F07 gene		GO:0003674,GO:0005575,GO:0008150	molecular_function|cellular_component|biological_process
1700022I11Rik	0	0	0					0	0	0	0	0	0	0	0	0	0	GeneID:67317,Genbank:NM_026088.3,MGI:MGI:1914567	RIKEN cDNA 1700022I11 gene		GO:0003674,GO:0005575,GO:0008150	molecular_function|cellular_component|biological_process
1700023F06Rik	2.15052027661208	2.8664943718767	1.43454618134747	0.500453165169925	-0.998693033895383	0.532432143524494	0.821386765574825	0.0415737347044673	0.085196478526669	0.133859041140373	0.131702576889274	0.246046884157748	0.13659478593472	0	0	0.179771003375105	0	GeneID:69441,Genbank:XM_011249227.1,MGI:MGI:1916691	RIKEN cDNA 1700023F06 gene		GO:0003674,GO:0005575,GO:0008150	molecular_function|cellular_component|biological_process
1700024G13Rik	105.657609840379	125.82572608519	85.489493595568	0.679427778844589	-0.55760788994366	0.0626586306560469	0.228431657843899	20.5678218203862	14.9224414939011	17.1387779852048	13.6250397027586	19.7837974346789	11.3329055938452	7.90617617233496	13.4357068363826	19.6106225327518	4.37202727523536	GeneID:67085,Genbank:NM_001034037.1,MGI:MGI:1914335	RIKEN cDNA 1700024G13 gene		GO:0003674,GO:0005575,GO:0008150	molecular_function|cellular_component|biological_process
1700024P04Rik	0	0	0					0	0	0	0	0	0	0	0	0	0	GeneID:69382,Genbank:NM_027064.1,MGI:MGI:1916632	RIKEN cDNA 1700024P04 gene		GO:0006334,GO:0046982,GO:0000786,GO:0003677,GO:0005737	nucleosome assembly|protein heterodimerization activity|nucleosome|DNA binding|cytoplasm	mmu05203,mmu05322,mmu05034	Viral carcinogenesis|Systemic lupus erythematosus|Alcoholism
1700024P16Rik	6.42911124758641	5.19388005677563	7.6643424383972	1.47564871630002	0.561349323316073	0.524306791285087	0.81493176473307	0.0450670781276046	0.055413203282104	0.0580427609695714	0.0475897451798092	0.0444536044621116	0.0394860067832329	0.137008224970222	0.0478764897770497	0.0584630217499787	0.0674773310849457	GeneID:242594,Genbank:XM_017320219.1,MGI:MGI:2685466	RIKEN cDNA 1700024P16 gene		GO:0016020,GO:0033627,GO:0045121,GO:0050852,GO:0001772,GO:0003674,GO:0007165	membrane|cell adhesion mediated by integrin|membrane raft|T cell receptor signaling pathway|immunological synapse|molecular_function|signal transduction
1700025F22Rik	0	0	0					0	0	0	0	0	0	0	0	0	0	GeneID:69416,Genbank:XM_011247336.1,MGI:MGI:1916666	RIKEN cDNA 1700025F22 gene		GO:0003674,GO:0005575,GO:0008150	molecular_function|cellular_component|biological_process
1700025G04Rik	464.659642442178	484.179649866846	445.13963501751	0.919368740796783	-0.121284480575292	0.579974244509507	0.856690291062241	2.62007293725587	2.80453610977119	2.52810180063689	2.69152151355236	2.53422464076925	3.64956647971438	1.64055882762469	2.26996071862281	1.6609390887678	2.63887215122412	GeneID:69399,Genbank:NM_197990.3,MGI:MGI:1916649	RIKEN cDNA 1700025G04 gene		GO:0003674,GO:0005575,GO:0008150	molecular_function|cellular_component|biological_process
1700028K03Rik	1.577128894479	1.90522507583257	1.24903271312543	0.655582759732263	-0.609150179400276	0.783588153940192	0.970728678095749	0.062520353573395	0.0160152617949764	0.0335504882292604	0.0165049955462222	0.0308346489727355	0	0.0169703437937953	0.0498133314784514	0	0.0334319638707284	GeneID:76421,Genbank:NM_175241.1,MGI:MGI:1923671	RIKEN cDNA 1700028K03 gene		GO:0003674,GO:0005575,GO:0008150	molecular_function|cellular_component|biological_process
1700028P14Rik	63.9098900879695	64.8428108601216	62.9769693158175	0.971225159434728	-0.0421223000219694	0.916185528225369	1	4.80329903061314	3.84130113320244	3.457768203651	3.7113422012807	4.50679655670971	4.4907371827463	2.03518998566695	5.04050082613348	4.36933630812643	3.32026005702098	GeneID:67483,Genbank:NM_026188.2,MGI:MGI:1914733	RIKEN cDNA 1700028P14 gene		GO:0008150,GO:0016020,GO:0016021,GO:0003674,GO:0005737,GO:0005886	biological_process|membrane|integral component of membrane|molecular_function|cytoplasm|plasma membrane
1700029F12Rik	0	0	0					0	0	0	0	0	0	0	0	0	0	GeneID:66479,Genbank:NM_001284205.1,MGI:MGI:1913729	RIKEN cDNA 1700029F12 gene		GO:0003674,GO:0005575,GO:0008150	molecular_function|cellular_component|biological_process
1700029H14Rik	1.86222456931532	0.788260450224355	2.93618868840628	3.72489662213877	1.89720038670304	0.253290564885459	0.557275978145383	0	0.0313841244693121	0.0986202453702869	0	0	0.0670905314048845	0.0997672199299085	0.097616124879158	0.132445745257683	0.0655145653442648	GeneID:66501,Genbank:NM_025601.3,MGI:MGI:1913751	RIKEN cDNA 1700029H14 gene		GO:0003674,GO:0005575,GO:0008150	molecular_function|cellular_component|biological_process
1700029I15Rik	14.0431919415826	13.1969090376631	14.8894748455021	1.1282547150252	0.17409280764791	0.762243592057138	0.963908729112329	2.09524770097102	1.28812862519649	1.94892389660329	1.91752680399503	2.61785322672783	3.05962313549748	1.51660792201143	1.92908056308812	2.26504056106888	2.09142650906692	GeneID:75641,Genbank:NM_183112.3,MGI:MGI:1916742	RIKEN cDNA 1700029I15 gene		GO:0008150,GO:0003674,GO:0005575,GO:0005576	biological_process|molecular_function|cellular_component|extracellular region
1700029J07Rik	241.025649238003	266.342538797784	215.708759678222	0.809892256234726	-0.304198102612245	0.224810596646486	0.520138802917213	4.69185105176106	4.92432097168284	4.54603203052609	4.0599221790449	4.99757932981159	4.19288950673589	2.44095639661897	3.73825031898653	5.89979805653615	2.00364154505289	GeneID:69479,Genbank:XM_006509484.3,MGI:MGI:1916729	RIKEN cDNA 1700029J07 gene		GO:0005856,GO:0008150,GO:0003674,GO:0005737,GO:0005813	cytoskeleton|biological_process|molecular_function|cytoplasm|centrosome
1700029P11Rik	0	0	0					0	0	0	0	0	0	0	0	0	0	GeneID:66346,Genbank:NM_025503.4,MGI:MGI:1913596	RIKEN cDNA 1700029P11 gene		GO:0003674,GO:0005739,GO:0008150	molecular_function|mitochondrion|biological_process
1700030F18Rik	0.206772515196554	0	0.413545030393107	Inf	Inf	0.783226733951002	0.970728678095749	0	0	0	0	0	0	0	0	0	0.175127501564379	GeneID:72277,Genbank:NM_028180.3,MGI:MGI:1919527	RIKEN cDNA 1700030F18 gene
1700030J22Rik	75.9226723994476	68.3769438305166	83.4684009683785	1.22070973477944	0.287720191334318	0.302922437852949	0.61364617081425	1.29604080013005	1.00449710801452	1.19483046732934	1.17558179225316	1.40951629531283	1.45582068146547	1.17264521028727	1.42978912323002	1.86809096905934	1.26169063259396	GeneID:69528,Genbank:NM_027103.2,MGI:MGI:1916778	RIKEN cDNA 1700030J22 gene		GO:0005829,GO:0008150,GO:0003674,GO:0005634,GO:0005654	cytosol|biological_process|molecular_function|nucleus|nucleoplasm
1700030K09Rik	210.283935904177	210.190672730146	210.377199078207	1.00088741496298	0.00127970143714975	0.98739751112019	1	4.25141936522452	4.59165699015427	4.46013619426048	4.28717103898851	3.94797902818013	5.05465875590171	3.84664321914311	4.31300272033563	4.32681043876652	3.37936712764485	GeneID:72254,Genbank:NM_028170.2,MGI:MGI:1919504	RIKEN cDNA 1700030K09 gene		GO:0003674,GO:0005575,GO:0008150	molecular_function|cellular_component|biological_process
1700031F05Rik	0	0	0					0	0	0	0	0	0	0	0	0	0	GeneID:73300,Genbank:XM_006528312.2,MGI:MGI:1920550	RIKEN cDNA 1700031F05 gene		GO:0003674,GO:0005575,GO:0008150	molecular_function|cellular_component|biological_process
1700034E13Rik	2.02208477613562	1.92119651009714	2.12297304217409	1.10502649313408	0.14408095880673	1	1	0.213185230790622	0.218438769891229	0.228804482620093	0.225118450783483	0.210283255992261	0.116740337664684	0.462931055439967	0.226474866945356	0	0.341994271922892	GeneID:78414,Genbank:NM_030097.1,MGI:MGI:1925664	RIKEN cDNA 1700034E13 gene		GO:0003674,GO:0005575,GO:0008150	molecular_function|cellular_component|biological_process
1700034J05Rik	0	0	0					0	0	0	0	0	0	0	0	0	0	GeneID:73344,Genbank:XM_006507112.3,MGI:MGI:1920594	RIKEN cDNA 1700034J05 gene		GO:0003674,GO:0005575,GO:0008150	molecular_function|cellular_component|biological_process
1700034O15Rik	0.105539734170541	0	0.211079468341082	Inf	Inf	0.98970078681833	1	0	0	0	0	0	0	0	0	0.0574947534329898	0	GeneID:76606,Genbank:XM_006506737.1,MGI:MGI:1923856	RIKEN cDNA 1700034O15 gene		GO:0008150,GO:0003674,GO:0005575,GO:0005576	biological_process|molecular_function|cellular_component|extracellular region
1700037C18Rik	92.3818626855042	82.4174382548699	102.346287116138	1.24180378914035	0.312437238939718	0.236129672722954	0.534042062647366	3.92890690109354	2.76275398737429	3.63799127365947	3.09128563553138	3.5714699364322	3.92327130238109	3.47119382877343	4.05106918248506	5.62141884701641	3.33677593037494	GeneID:73261,Genbank:NM_028484.2,MGI:MGI:1920511	RIKEN cDNA 1700037C18 gene		GO:0003674,GO:0005575,GO:0008150	molecular_function|cellular_component|biological_process
1700037H04Rik	225.97843442085	227.789289672418	224.167579169282	0.984100611102725	-0.0231222755435514	0.935815610573508	1	8.63730079316381	7.09445256573143	9.34518391136047	9.82237939212859	7.72639110600451	8.73192033222858	7.25176404194791	8.72995192924336	7.71173094464609	8.22762010444481	GeneID:67326,Genbank:NM_001311138.1,MGI:MGI:1914576	RIKEN cDNA 1700037H04 gene		GO:0003674,GO:0005575,GO:0008150	molecular_function|cellular_component|biological_process
1700039E15Rik	0.993743592507412	0	1.98748718501482	Inf	Inf	0.164816397350335	0.43213563263222	0	0	0	0	0	0.14119845595196	0	0	0	0.0344704210686148	GeneID:76713,Genbank:XM_006541270.1,MGI:MGI:1923963	RIKEN cDNA 1700039E15 gene		GO:0003333,GO:0005887,GO:0015171	amino acid transmembrane transport|integral component of plasma membrane|amino acid transmembrane transporter activity
1700040L02Rik	103.913433660141	117.031903528389	90.7949637918924	0.775813782861933	-0.366217688327232	0.145981340521009	0.39925545715812	1.17093162498578	1.07567108365734	1.38672687024542	1.10856423530544	1.58313609134614	0.895472786648876	0.679507794003453	0.932944262791873	1.5713634577326	0.669322916937834	GeneID:73287,Genbank:NM_028491.1,MGI:MGI:1920537	RIKEN cDNA 1700040L02 gene		GO:0005856,GO:0005929,GO:0008150,GO:0031514,GO:0036126,GO:0042995,GO:0046872,GO:0005509,GO:0005737,GO:0005813	cytoskeleton|cilium|biological_process|motile cilium|sperm flagellum|cell projection|metal ion binding|calcium ion binding|cytoplasm|centrosome
1700042G07Rik	0.0993429171728974	0.198685834345795	0	0	-Inf	1	1	0	0	0.139208849757378	0	0	0	0	0	0	0	GeneID:67323,Genbank:NM_001099295.2,MGI:MGI:1914573	RIKEN cDNA 1700042G07 gene		GO:0003674,GO:0005575,GO:0008150	molecular_function|cellular_component|biological_process
1700047I17Rik2	222.493203382274	220.769921288444	224.216485476105	1.01561156595766	0.0223487298486902	0.951704596634848	1	2.39978664832064	2.59041806763111	3.27804867414546	4.26869924564264	2.62028753324329	2.65635831940541	3.84564609482474	2.29035713497388	3.46825998750241	2.52533680448665	GeneID:100101807,Genbank:XM_006515319.3,MGI:MGI:3714351	RIKEN cDNA 1700047I17 gene 2		GO:0003674,GO:0005575,GO:0008150	molecular_function|cellular_component|biological_process
1700049G17Rik	134.160965751898	147.242030247174	121.079901256623	0.82231887901415	-0.282230143848274	0.240700299203108	0.539951724792777	1.40961397610112	1.59585656568654	1.39651468046641	1.47810906798841	1.88631174321557	1.65176940347156	0.931134929706436	1.30899223939675	1.21481353395521	1.11748186486786	GeneID:73430,Genbank:NM_028538.1,MGI:MGI:1920680	RIKEN cDNA 1700049G17 gene		GO:0003700,GO:0005575,GO:0006355	DNA binding transcription factor activity|cellular_component|regulation of transcription, DNA-templated
1700056E22Rik	8.22836700255811	5.76480938986761	10.6919246152486	1.85468831528776	0.891176758937581	0.198303471446931	0.48351411655772	0.420638490536202	0	0.451457034993936	0.388661068855249	0.363048496255512	0.691025535462926	0.114176894232091	0.558575550842476	0.738929468112924	0.843491560016646	GeneID:73363,Genbank:NM_028516.1,MGI:MGI:1920613	RIKEN cDNA 1700056E22 gene		GO:0003674,GO:0005575,GO:0008150	molecular_function|cellular_component|biological_process
1700057G04Rik	0.511208495267073	0	1.02241699053415	Inf	Inf	0.355792829581173	0.669027235791309	0	0	0	0	0	0.0776640740112331	0	0	0.0766596712439864	0.0379198669705298	GeneID:78459,Genbank:XM_011242838.2,MGI:MGI:1925709	RIKEN cDNA 1700057G04 gene		GO:0017121,GO:0017128,GO:0005886,GO:0015914,GO:0016020	phospholipid scrambling|phospholipid scramblase activity|plasma membrane|phospholipid transport|membrane
1700061G19Rik	7.42279610973973	8.41455104627523	6.43104117320423	0.764276208895421	-0.387833973394848	0.622890272485812	0.883199496608921	0.179858723283354	0.0992336126077297	0.103942607818842	0.116877824243506	0.122822587479561	0.121219354701614	0.0901298422223935	0.0881865400268856	0.0448693749240312	0.118371894934944	GeneID:78625,Genbank:XM_006525141.2,MGI:MGI:1925875	RIKEN cDNA 1700061G19 gene		GO:0003674,GO:0005575,GO:0008150	molecular_function|cellular_component|biological_process	mmu00061,mmu00071,mmu04920,mmu03320	Fatty acid biosynthesis|Fatty acid degradation|Adipocytokine signaling pathway|PPAR signaling pathway
1700065D16Rik	0	0	0					0	0	0	0	0	0	0	0	0	0	GeneID:73410,Genbank:NM_001271569.1,MGI:MGI:1920660	RIKEN cDNA 1700065D16 gene		GO:0003674,GO:0005575,GO:0008150	molecular_function|cellular_component|biological_process
1700066B19Rik	23.0563302147103	7.11362999607266	38.999030433348	5.48229672542412	2.45478041512334	2.87467554757261e-05	0.000726813800944608	0.147056189569236	0.0376700264779885	0.276203242034884	0.0776438908342166	0.163186192692476	0.765016399316724	1.05778741979192	0.5467820540351	0.278203101933165	1.04193265708395	GeneID:73449,Genbank:XM_006526290.3,MGI:MGI:1920699	RIKEN cDNA 1700066B19 gene		GO:0003674,GO:0005575,GO:0008150	molecular_function|cellular_component|biological_process
1700066C05Rik	0	0	0					0	0	0	0	0	0	0	0	0	0	GeneID:78654,Genbank:XM_001473318.2,MGI:MGI:1925904	RIKEN cDNA 1700066C05 gene		GO:0003674,GO:0005575,GO:0008150	molecular_function|cellular_component|biological_process
1700066M21Rik	163.039628723602	165.719674159501	160.359583287703	0.967655675773059	-0.0474343151820927	0.86005762247607	0.997857171131863	3.00876083868161	2.52867566701545	3.19291787315858	2.94513757794449	3.3179384156505	3.86908061263475	2.3307762971657	2.5498751059968	2.50339190379839	2.87432087383066	GeneID:73467,Genbank:NM_028546.1,MGI:MGI:1920717	RIKEN cDNA 1700066M21 gene		GO:0008150,GO:0003674,GO:0005575,GO:0005576	biological_process|molecular_function|cellular_component|extracellular region
1700067K01Rik	7.58267938465495	6.48474157635488	8.68061719295502	1.33862191588434	0.420748539376128	0.582850878478435	0.859050034743319	0.200967104915271	0.0686398506179949	0.167759808403269	0.117898002880678	0.220257165367388	0.293465829070114	0.145466477895167	0.189773406294132	0.193113690933468	0.191048183524778	GeneID:73453,Genbank:XM_006531403.3,MGI:MGI:1920703	RIKEN cDNA 1700067K01 gene		GO:0003674,GO:0005575,GO:0008150	molecular_function|cellular_component|biological_process
1700067P10Rik	0.698231880675432	0.763965242051519	0.632498519299345	0.827915308818057	-0.272444899381766	1	1	0.0640361178130522	0.19684249352289	0	0	0	0.0701324194786576	0.069527113805058	0	0.0692254210099978	0	GeneID:68224,Genbank:NM_026625.2,MGI:MGI:1915474	RIKEN cDNA 1700067P10 gene		GO:0003674,GO:0005575,GO:0008150	molecular_function|cellular_component|biological_process
1700071K01Rik	0	0	0					0	0	0	0	0	0	0	0	0	0	GeneID:237880,Genbank:NM_001033765.2,MGI:MGI:3588264	RIKEN cDNA 1700071K01 gene
1700074P13Rik	0	0	0					0	0	0	0	0	0	0	0	0	0	GeneID:73481,Genbank:XM_006506690.3,MGI:MGI:1920731	RIKEN cDNA 1700074P13 gene		GO:0005794	Golgi apparatus
1700080E11Rik	0	0	0					0	0	0	0	0	0	0	0	0	0	GeneID:73532,Genbank:NM_028562.3,MGI:MGI:1920782	RIKEN cDNA 1700080E11 gene		GO:0003674,GO:0005575,GO:0008150	molecular_function|cellular_component|biological_process	mmu00230,mmu03018	Purine metabolism|RNA degradation
1700080G18Rik	5.45739569065154	6.15016812283973	4.76462325846335	0.774714310779422	-0.368263705027471	0.71037222682792	0.933845942350585	0.190667540788363	0.0976830874107339	0.204637009143345	0.302010471629217	0.250762782770771	0.139212852665135	0.06900566045152	0.135035639416169	0.206118691057269	0.237899765406362	GeneID:73533,Genbank:XM_017321874.1,MGI:MGI:1920783	RIKEN cDNA 1700080G18 gene		GO:0003674,GO:0005575,GO:0008150	molecular_function|cellular_component|biological_process
1700080O16Rik	0	0	0					0	0	0	0	0	0	0	0	0	0	GeneID:74279,Genbank:XM_006541551.3,MGI:MGI:1921529	RIKEN cDNA 1700080O16 gene		GO:0003674,GO:0005575,GO:0008150	molecular_function|cellular_component|biological_process
1700088E04Rik	315.416010098934	310.885205915969	319.946814281899	1.02914776320485	0.0414501366908947	0.861896770390475	0.998758035650547	13.2233410461282	11.1065312572497	12.3931570860927	11.3281583497552	13.9251420762084	10.2395387601316	10.0702766021559	13.1375332706719	17.4760462845137	10.676234370094	GeneID:27660,Genbank:NM_001310576.1,MGI:MGI:1920774	RIKEN cDNA 1700088E04 gene		GO:0003674,GO:0005575,GO:0008150	molecular_function|cellular_component|biological_process
1700092M07Rik	2.71414799387371	2.51022735011808	2.91806863762934	1.16247185239699	0.217195783834505	0.920055699338914	1	0.669008915046888	0	0.143604918697084	0.847748692292538	0.131980411984616	0.293079689821338	0.435825223904337	0.852856669996854	0.28928939095757	0.143097603251947	GeneID:74307,Genbank:NM_001177347.1,MGI:MGI:1921557	RIKEN cDNA 1700092M07 gene		GO:0003674,GO:0005575,GO:0008150	molecular_function|cellular_component|biological_process
1700093K21Rik	4.31256288454072	2.67519424946562	5.94993151961581	2.22411195777814	1.15322941255149	0.267951688136135	0.575550741100908	0.0367109585152083	0.112846887983519	0.0197003137562787	0.0387658848461089	0.0543168482535967	0.0603088170390478	0.179364893592399	0.0584991939709033	0.178586591529763	0.0785228725425846	GeneID:67358,Genbank:XM_006514789.2,MGI:MGI:1914608	RIKEN cDNA 1700093K21 gene		GO:0016020,GO:0016021,GO:0003674,GO:0005575,GO:0008150	membrane|integral component of membrane|molecular_function|cellular_component|biological_process
1700094D03Rik	806.241677763676	849.788457809497	762.694897717855	0.89751148148547	-0.155997700045044	0.43892778654584	0.746472480033677	14.7756570194405	12.8688084157505	16.6335022392697	13.2796625418422	17.1331626846287	14.3123578587598	9.75036390493548	12.9585379510769	18.9191712123171	9.07747986273086	GeneID:73545,Genbank:NM_028567.1,MGI:MGI:1920795	RIKEN cDNA 1700094D03 gene		GO:0003674,GO:0005575,GO:0008150	molecular_function|cellular_component|biological_process
1700102P08Rik	15.6704305069941	14.8490166188123	16.4918443951759	1.11063545947429	0.151385362982714	0.757365971969398	0.961308754269344	0.499052839630819	0.421112617013172	0.567123350974629	0.52698773597092	0.318520855713451	0.739467808613883	0.382479411278633	0.717279377961172	0.285614814398063	0.408142124748624	GeneID:112418,Genbank:NM_053216.2,MGI:MGI:2148248	RIKEN cDNA 1700102P08 gene		GO:0003674,GO:0005575,GO:0008150	molecular_function|cellular_component|biological_process
1700109H08Rik	28.8454441284039	19.9946034746949	37.6962847821129	1.88532294875571	0.914811672916308	0.0200610142130636	0.10169610212604	1.28000586822957	1.02009377995359	2.21332336229632	1.35165525764125	1.7535858935019	2.57008343381788	2.16185565610356	2.64405447807882	3.76683109065032	2.73786743005123	GeneID:77036,Genbank:NM_029843.2,MGI:MGI:1924286	RIKEN cDNA 1700109H08 gene		GO:0003674,GO:0005575,GO:0008150	molecular_function|cellular_component|biological_process
1700112E06Rik	81.6358064388111	61.4338233986415	101.837789478981	1.65768275267778	0.729167930276263	0.00693673697279224	0.0464318699512158	1.39886006233724	1.45323966495653	1.20942010243934	1.23096867814736	1.09235602735453	2.10654526768795	2.02508013858492	1.87821829375183	1.40720441226208	2.82586325413092	GeneID:76633,Genbank:XM_006519680.3,MGI:MGI:1923883	RIKEN cDNA 1700112E06 gene		GO:0030318,GO:0003674,GO:0005575,GO:0030154	melanocyte differentiation|molecular_function|cellular_component|cell differentiation
1700113H08Rik	1.09031117013334	1.13519342750851	1.04542891275817	0.920925797687752	-0.118843177029537	1	1	0.0560580788793423	0.0861592832729737	0	0	0.0276474953440762	0	0.0304324853148931	0.0595526524437348	0	0.0599526893448068	GeneID:76640,Genbank:NM_029685.1,MGI:MGI:1923890	RIKEN cDNA 1700113H08 gene		GO:0003674,GO:0005575,GO:0008150	molecular_function|cellular_component|biological_process
1700122O11Rik	0	0	0					0	0	0	0	0	0	0	0	0	0	GeneID:76651,Genbank:NM_029689.1,MGI:MGI:1923901	RIKEN cDNA 1700122O11 gene		GO:0003674,GO:0005575,GO:0008150	molecular_function|cellular_component|biological_process
1700123K08Rik	0.304123295372844	0.397167122404605	0.211079468341082	0.531462592027064	-0.911959946303756	1	1	0	0	0.011837281801495	0.0116465836251325	0	0	0	0	0.01192299008285	0	GeneID:76658,Genbank:XM_011240960.1,MGI:MGI:1923908	RIKEN cDNA 1700123K08 gene		GO:0003674,GO:0005575,GO:0008150	molecular_function|cellular_component|biological_process
1700123O20Rik	610.314369411989	612.580463581936	608.048275242041	0.992601480769736	-0.0107134880283104	0.959027082105799	1	17.3340245304684	15.8030447393967	18.3729151671315	19.0148819970539	17.7087110755007	17.8935313007384	16.4532289398436	16.8991133710864	14.5486988570509	18.9700909509542	GeneID:58248,Genbank:NM_021437.2,MGI:MGI:1920893	RIKEN cDNA 1700123O20 gene		GO:0008150,GO:0003674,GO:0005739,GO:0005829	biological_process|molecular_function|mitochondrion|cytosol
1700125H20Rik	0.80226217608008	0.37607473215336	1.2284496200068	3.26650400831995	1.70774741006808	0.590375586414597	0.864392482630167	0	0.00806340297462592	0	0	0.00776235204367037	0.0258559701591336	0.00854426998316298	0	0	0.016832406511605	GeneID:73634,Genbank:XM_006534343.3,MGI:MGI:1920884	RIKEN cDNA 1700125H20 gene		GO:0003674,GO:0005575,GO:0008150	molecular_function|cellular_component|biological_process
1700129C05Rik	0	0	0					0	0	0	0	0	0	0	0	0	0	GeneID:67932,Genbank:NM_026461.2,MGI:MGI:1915182	RIKEN cDNA 1700129C05 gene		GO:0003674,GO:0005575,GO:0008150	molecular_function|cellular_component|biological_process
1810009A15Rik	1.60639875530031	1.77274482087179	1.44005268972883	0.81232937350828	-0.299863282282666	0.967403857294903	1	0	0	0.41720083413526	0.246287846384682	0.0766858662907557	0.170290951272337	0.0844105938244893	0.247771815442511	0.0840443184739117	0	GeneID:66276,Genbank:NM_025463.3,MGI:MGI:1913526	RIKEN cDNA 1810009A15 gene		GO:0003674,GO:0005575,GO:0008150	molecular_function|cellular_component|biological_process
1810009J06Rik	0	0	0					0	0	0	0	0	0	0	0	0	0	GeneID:73626,Genbank:NM_023707.3,MGI:MGI:1920876	RIKEN cDNA 1810009J06 gene		GO:0004252,GO:0005615,GO:0006508	serine-type endopeptidase activity|extracellular space|proteolysis	mmu04080,mmu04972,mmu04974,mmu05164	Neuroactive ligand-receptor interaction|Pancreatic secretion|Protein digestion and absorption|Influenza A
1810010H24Rik	949.151471625832	1107.72324432535	790.579698926309	0.713697850953559	-0.486614666558002	0.0784317796834317	0.267222930443045	18.9112054703568	25.2855865010802	20.0898380572302	19.5996224722718	19.9849553176844	12.3040935619927	9.97144876293595	15.6587346086174	25.5025401046153	8.28496154505239	GeneID:69066,Genbank:XM_017314738.1,MGI:MGI:1916316	RIKEN cDNA 1810010H24 gene		GO:0003674,GO:0005575,GO:0008150	molecular_function|cellular_component|biological_process
1810011H11Rik	57.2504458005153	56.5412951012911	57.9595964997396	1.02508434580261	0.0357426221841572	0.943708217263816	1	1.72588857921125	1.5915777989529	2.07461824159807	2.29634574490647	2.75787989197997	1.73897928651629	2.39856742370525	2.05349512757785	1.5299147016697	2.58411150475342	GeneID:69069,Genbank:NM_001163616.1,MGI:MGI:1916319	RIKEN cDNA 1810011H11 gene		GO:0003674,GO:0005575,GO:0008150	molecular_function|cellular_component|biological_process
1810011O10Rik	1197.50753525452	1276.80597000198	1118.20910050705	0.875786240649642	-0.191349310890884	0.411123088509279	0.721332913132441	53.7479048112651	47.5180638584046	50.3059574693483	56.5951337100982	52.7901816171075	34.8921169414644	36.291481830251	51.6605165970797	69.62506649087	28.1486209492297	GeneID:69068,Genbank:NM_026931.2,MGI:MGI:1916318	RIKEN cDNA 1810011O10 gene		GO:0043620,GO:0005634,GO:0045746,GO:1900020,GO:0005654,GO:0005730,GO:0005737,GO:0005829,GO:1901224,GO:0005886,GO:1902806,GO:0006915,GO:1903706,GO:0010739,GO:0016607,GO:0002264,GO:0034605,GO:0005112,GO:0043066,GO:0005622	regulation of DNA-templated transcription in response to stress|nucleus|negative regulation of Notch signaling pathway|positive regulation of protein kinase C activity|nucleoplasm|nucleolus|cytoplasm|cytosol|positive regulation of NIK/NF-kappaB signaling|plasma membrane|regulation of cell cycle G1/S phase transition|apoptotic process|regulation of hemopoiesis|positive regulation of protein kinase…
1810013L24Rik	1440.69478451345	1398.27266307735	1483.11690594955	1.06067789574423	0.0849866084067178	0.638411402028067	0.893491286424151	17.8468063051781	18.9771496275607	18.7257430065388	18.5163241210516	19.3150125757163	17.3998980307037	17.2903726531447	22.4860524742093	19.4009934701589	19.1801367775548	GeneID:69053,Genbank:NM_001081400.3,MGI:MGI:1916303	RIKEN cDNA 1810013L24 gene		GO:0003674,GO:0005575,GO:0008150	molecular_function|cellular_component|biological_process
1810022K09Rik	620.279670272491	582.063905469639	658.495435075342	1.13131123384817	0.177995882253952	0.328428474210129	0.640592894198444	24.7973645434509	23.0948330373144	26.3977955225886	25.9725280033585	25.3347966098305	32.0598036589654	22.7209755903815	24.4584774327144	24.4095092766736	34.3252680663354	GeneID:69126,Genbank:NM_001099674.1,MGI:MGI:1916376	RIKEN cDNA 1810022K09 gene		GO:0003674,GO:0005575	molecular_function|cellular_component
1810024B03Rik	25.3159676500563	27.2658198264905	23.3661154736221	0.856974615922619	-0.222675623367469	0.616034133379955	0.879532275368697	0.710759346590004	0.57221578912595	0.953542395741998	0.991791197672915	0.475735683738857	0.583818253812849	0.551218455928268	0.404500167996511	0.686033253643763	0.841582509389882	GeneID:329509,Genbank:XM_006499778.2,MGI:MGI:1925560	RIKEN cDNA 1810024B03 gene		GO:0003674,GO:0005575,GO:0008150	molecular_function|cellular_component|biological_process
1810026J23Rik	870.851472395859	904.812585651037	836.890359140681	0.924932270408811	-0.112580368958781	0.544667920765453	0.831248728170213	16.215763090392	15.9579857624938	15.9750279272365	14.7014420959922	14.8084520298702	15.7218300486178	12.5908119890092	14.8922585299346	13.8192720734085	12.6250907500014	GeneID:69773,Genbank:NM_178619.4,MGI:MGI:1917023	RIKEN cDNA 1810026J23 gene		GO:0005739,GO:0005743,GO:0005758,GO:0015031,GO:0016020,GO:0016021,GO:0042721,GO:0045039,GO:0003674,GO:0005622,GO:0005623	mitochondrion|mitochondrial inner membrane|mitochondrial intermembrane space|protein transport|membrane|integral component of membrane|mitochondrial inner membrane protein insertion complex|protein import into mitochondrial inner membrane|molecular_function|intracellular|cell
1810030O07Rik	948.620261163139	1062.92758248454	834.312939841735	0.784919832347909	-0.349382782768751	0.0568554103942348	0.213562910926852	11.0363542268969	10.6933097972857	11.4708940388044	10.9896338157369	10.8765730988541	9.99830312743509	7.55751254602329	8.13504880260391	7.80728832336747	8.44853480890398	GeneID:69155,Genbank:XM_006527698.3,MGI:MGI:1916405	RIKEN cDNA 1810030O07 gene		GO:0003674,GO:0005575,GO:0008150	molecular_function|cellular_component|biological_process
1810037I17Rik	1363.35691746586	1354.16015979576	1372.55367513596	1.01358296890301	0.019464188386152	0.913692359283738	1	74.7041676203586	60.9051381069112	83.2525974356397	78.8307843068612	79.9049441001126	75.5971433529936	68.9490984347565	64.529326048874	63.7503711138874	97.4441896242919	GeneID:67704,Genbank:NM_024461.2,MGI:MGI:1914954	RIKEN cDNA 1810037I17 gene		GO:0016020,GO:0016021,GO:0003674,GO:0005575,GO:0008150	membrane|integral component of membrane|molecular_function|cellular_component|biological_process
1810041L15Rik	82.8191687290881	104.236117876747	61.4022195814292	0.58906855735009	-0.763492546411899	0.00531041074124983	0.0383157816621926	0.880689244771495	0.730179894436091	0.844198689048311	0.731210802951429	0.563660889475488	0.55221282294778	0.226277982176081	0.449940250335508	0.654085493240043	0.273215574634155	GeneID:72301,Genbank:XM_006521444.3,MGI:MGI:1919551	RIKEN cDNA 1810041L15 gene		GO:0008150,GO:0016020,GO:0016021,GO:0003674,GO:0004871,GO:0005575	biological_process|membrane|integral component of membrane|molecular_function|signal transducer activity|cellular_component
1810043G02Rik	251.774586906353	236.171098210586	267.378075602121	1.13213715661223	0.179048748962797	0.409302316602925	0.720036661329692	5.99694392858866	5.49410889414674	5.85578613891534	6.43196317417758	5.93850808411817	5.5376065352459	6.86864853337979	5.7212139549126	7.01680650407723	7.26872284418538	GeneID:67884,Genbank:XM_006514008.1,MGI:MGI:1915134	RIKEN cDNA 1810043G02 gene		GO:0060271,GO:0005739,GO:0005856,GO:0005886,GO:0006974,GO:0007010,GO:0007224,GO:0008360,GO:0030030,GO:0032391,GO:0036064,GO:0001750,GO:0042769,GO:0003674,GO:0042995,GO:0005737	cilium assembly|mitochondrion|cytoskeleton|plasma membrane|cellular response to DNA damage stimulus|cytoskeleton organization|smoothened signaling pathway|regulation of cell shape|cell projection organization|photoreceptor connecting cilium|ciliary basal body|photoreceptor outer segment|DNA damage response, detection of DNA damage|molecular_function|cell projection|cytoplasm
1810043H04Rik	175.515598119822	184.937612967746	166.093583271898	0.898106018600259	-0.155042334240875	0.496837299988445	0.793825162036069	21.2024363845629	17.8228791065199	19.9942232955171	21.4110887668757	21.4214360990416	21.0791930756116	15.1980078079461	19.0252641768529	17.2460983070859	16.291111754837	GeneID:208501,Genbank:NM_001110242.1,MGI:MGI:1913676	RIKEN cDNA 1810043H04 gene		GO:0032981,GO:0003674,GO:0005739	mitochondrial respiratory chain complex I assembly|molecular_function|mitochondrion
1810046K07Rik	1.38699226241807	2.3382287748645	0.435755749971631	0.186361469269354	-2.42382448511042	0.246591112613501	0.549485297839938	0.0348012851085308	0.106976687102789	0.186755198853156	0.0734986317753056	0.0343275541096196	0	0.0377854403567529	0	0.0376214813702521	0	GeneID:69809,Genbank:XM_006510589.3,MGI:MGI:1917059	RIKEN cDNA 1810046K07 gene		GO:0003674,GO:0005575,GO:0008150	molecular_function|cellular_component|biological_process
1810055G02Rik	302.151109859656	276.118739387217	328.183480332095	1.1885592446946	0.249213817371094	0.299222529646096	0.610757175349157	6.92828573121085	7.05321984996479	5.90074189002349	6.84409566964379	6.2828477441468	5.23807480797169	9.14817898557294	8.49982574259136	5.0978512894457	9.70421900207049	GeneID:72056,Genbank:XM_006531840.1,MGI:MGI:1919306	RIKEN cDNA 1810055G02 gene		GO:0005886,GO:0008150,GO:0016020,GO:0016021,GO:0003674,GO:0005575,GO:0005794	plasma membrane|biological_process|membrane|integral component of membrane|molecular_function|cellular_component|Golgi apparatus
1810062G17Rik	22.2180613724245	19.7853761971672	24.6507465476818	1.2459073965554	0.317196842442897	0.484829770836937	0.784798252562298	1.61854626648007	0.97218440452688	1.43762553075457	1.0019130172356	0.880835241346288	1.03912996500869	1.1513567934831	1.1265322278407	1.99104772920303	1.79068350940965	GeneID:72282,Genbank:NM_028183.1,MGI:MGI:1919532	RIKEN cDNA 1810062G17 gene		GO:0003674,GO:0005575,GO:0008150	molecular_function|cellular_component|biological_process
1810065E05Rik	0.599966917462241	0.386042234836401	0.81389160008808	2.10829677854547	1.07607796507708	0.82507839693392	0.986052977487497	0.0549672189660146	0	0.0589944530863698	0	0	0.0602001525038423	0	0.0583937900178026	0	0.117572084834032	GeneID:69864,Genbank:NM_027239.2,MGI:MGI:1917114	RIKEN cDNA 1810065E05 gene		GO:0003674,GO:0005575,GO:0008150	molecular_function|cellular_component|biological_process
2010003K11Rik	1.51148575828144	1.55181659970191	1.47115491686096	0.948021123851596	-0.0770088892064292	1	1	0.0435687039790604	0.178569482841673	0.0467608132861115	0.0920149965927348	0	0.0477164876315803	0.0946093031040549	0.092569418622909	0.0470993867026035	0.0465956205961781	GeneID:69861,Genbank:NM_027237.1,MGI:MGI:1917111	RIKEN cDNA 2010003K11 gene		GO:0003674,GO:0005575,GO:0008150	molecular_function|cellular_component|biological_process
2010005H15Rik	41.8176617599508	14.2551193829139	69.3802041369876	4.86703774786665	2.28304396394225	0.0307072920323996	0.138502364756641	0.665119328331499	1.06012653003897	1.50701673400138	1.17058322336906	1.23923468229742	1.0521901654923	10.350849067728	2.66930915124984	1.99727413815183	9.80052189713915	GeneID:76770,Genbank:NM_029733.3,MGI:MGI:1924020	RIKEN cDNA 2010005H15 gene		GO:0004869,GO:0005198,GO:0005615,GO:0005634,GO:0005737,GO:0005829,GO:0030674,GO:0001533,GO:0002020	cysteine-type endopeptidase inhibitor activity|structural molecule activity|extracellular space|nucleus|cytoplasm|cytosol|protein binding, bridging|cornified envelope|protease binding
2010106E10Rik	0	0	0					0	0	0	0	0	0	0	0	0	0	GeneID:67715,Genbank:NM_001168590.1,MGI:MGI:1914965	RIKEN cDNA 2010106E10 gene		GO:0003674,GO:0005575,GO:0008150	molecular_function|cellular_component|biological_process
2010107E04Rik	704.108486036304	628.576099466333	779.640872606276	1.24032853503052	0.310722308580696	0.0906681367735052	0.293161290200065	55.7575835025274	42.7488357993805	54.6535652231511	55.0906627184584	54.0755326036356	70.2896795971819	56.3899016695857	58.7363609485052	47.1248868306802	82.9834413950324	GeneID:70257,Genbank:XM_006516214.3,MGI:MGI:1917507	RIKEN cDNA 2010107E04 gene		GO:0008150,GO:0016020,GO:0016021,GO:0003674,GO:0005739,GO:0005753	biological_process|membrane|integral component of membrane|molecular_function|mitochondrion|mitochondrial proton-transporting ATP synthase complex
2010107G12Rik	26.3312293889282	10.0046388990338	42.6578198788226	4.26380405223244	2.09214113899574	0.000670735951873925	0.0082389185343542	0.0879665701445735	0.150223894518622	0.236028845609395	0.123854095759771	0.18799977947059	0.465648526792264	1.01876868948034	0.358226033053273	0.396229702147767	0.956459758760129	GeneID:243753,Genbank:NM_001025573.2,MGI:MGI:1917272	RIKEN cDNA 2010107G12 gene		GO:0003674,GO:0005575,GO:0008150	molecular_function|cellular_component|biological_process
2010107G23Rik	110.28635991049	124.450106593945	96.1226132270348	0.772378713508561	-0.372619690229574	0.122490488404625	0.356371559999647	3.61320746129364	3.0247124140187	2.71201857604433	3.34164448146277	3.0282546920762	1.83634232033899	2.41023022106563	2.13247177898269	3.03800888506765	2.27307850962219	GeneID:69894,Genbank:NM_027251.3,MGI:MGI:1917144	RIKEN cDNA 2010107G23 gene		GO:0016020,GO:0016021,GO:0005515,GO:0005575,GO:0008150	membrane|integral component of membrane|protein binding|cellular_component|biological_process
2010109A12Rik	3.51269293686329	4.17791931230762	2.84746656141897	0.681551353332914	-0.553105729995532	0.661003305061953	0.90575116035738	0.463911291455871	0.4753434910498	0.298740159333351	0.195951644203871	0.640634846494671	0.406460883693826	0	0.492830800788936	0.200602132415833	0.297684795086167	GeneID:75610,Genbank:NM_029363.1,MGI:MGI:1922860	RIKEN cDNA 2010109A12 gene		GO:0003674,GO:0005575,GO:0008150	molecular_function|cellular_component|biological_process
2010109I03Rik	24.7950257963241	23.3449411446266	26.2451104480215	1.1242311679189	0.168938717515875	0.710276874827966	0.933835059177256	0.673617879485473	0.441739451989894	0.780808937907836	0.569059358896246	0.903649667642419	0.855786481672269	0.643614003151432	0.715610171786797	1.13600126496852	0.316983562052537	GeneID:67038,Genbank:NM_025929.2,MGI:MGI:1914288	RIKEN cDNA 2010109I03 gene		GO:0003674,GO:0008150,GO:0009986	molecular_function|biological_process|cell surface
2010111I01Rik	1836.57337870732	2170.21542078014	1502.9313366345	0.692526337359743	-0.530059155774984	0.00299534266344595	0.0251982252987978	14.8059907902798	14.779991048718	15.9324032890173	16.4472301606145	13.1121129546466	10.671097099001	8.69766157674805	9.89070807524327	10.2045876210109	10.9252035850037	GeneID:72061,Genbank:NM_001289926.1,MGI:MGI:1919311	RIKEN cDNA 2010111I01 gene		GO:0044255,GO:0005730,GO:0046872,GO:0070006,GO:0005737,GO:0006508,GO:0008233,GO:0008237,GO:0008270,GO:0016787,GO:0004177,GO:0042277,GO:0043171,GO:0004301	cellular lipid metabolic process|nucleolus|metal ion binding|metalloaminopeptidase activity|cytoplasm|proteolysis|peptidase activity|metallopeptidase activity|zinc ion binding|hydrolase activity|aminopeptidase activity|peptide binding|peptide catabolic process|epoxide hydrolase activity
2010300C02Rik	746.119993040029	720.183229152251	772.056756927806	1.07202823625401	0.100342905578478	0.608687395826694	0.875517173959319	6.31529745058823	7.12248106938639	6.83408845565806	5.7857601630907	7.51815778394466	5.95297721864276	5.95834381832553	7.07913408623395	9.62381599043017	6.13919852772872	GeneID:72097,Genbank:NM_028096.1,MGI:MGI:1919347	RIKEN cDNA 2010300C02 gene		GO:0003674,GO:0005575,GO:0008150	molecular_function|cellular_component|biological_process
2010315B03Rik	299.625738264449	325.15754653725	274.093929991649	0.842957307651628	-0.246468528487438	0.242774208614107	0.543287466717186	6.0525037448774	6.12693728614237	6.73074039873893	6.91107186581499	5.89818520966748	6.90823191425412	3.89935177022573	4.45438466342327	5.51817698061768	5.26418576323046	GeneID:630836,Genbank:XM_011249866.2,MGI:MGI:1919321	RIKEN cDNA 2010315B03 gene	zf-C2H2	GO:0003700,GO:0006355	DNA binding transcription factor activity|regulation of transcription, DNA-templated
2200002D01Rik	171.324985325807	129.573537206424	213.076433445189	1.64444405886472	0.717599931024528	0.157841196978517	0.419404634330307	13.9396650464602	12.3308039335049	13.346476861946	16.8379276753173	13.0574703454603	8.01778165250878	17.2037780691758	16.4066970178224	24.5011567016135	43.6518250866787	GeneID:72275,Genbank:NM_028179.1,MGI:MGI:1919525	RIKEN cDNA 2200002D01 gene		GO:0003674,GO:0005730,GO:0008150	molecular_function|nucleolus|biological_process
2200002J24Rik	0.799647109822558	0.766758967399142	0.832535252245975	1.08578482631895	0.11873822767263	1	1	0	0.097652570982302	0	0.0503193538068048	0.0470033332278859	0	0	0.0506225452356771	0.103027149544402	0.05096259534746	GeneID:69147,Genbank:XM_017312282.1,MGI:MGI:1916397	RIKEN cDNA 2200002J24 gene		GO:0003674,GO:0008150,GO:0016020	molecular_function|biological_process|membrane
2210010C04Rik	0.201641207764026	0.192202947186971	0.211079468341082	1.09821140326089	0.135155796673927	1	1	0	0.0243219638744436	0	0	0	0	0	0	0.0256605902343316	0	GeneID:67373,Genbank:NM_023333.4,MGI:MGI:1914623	RIKEN cDNA 2210010C04 gene		GO:0004252,GO:0005615,GO:0006508	serine-type endopeptidase activity|extracellular space|proteolysis	mmu04080,mmu04972,mmu04974,mmu05164	Neuroactive ligand-receptor interaction|Pancreatic secretion|Protein digestion and absorption|Influenza A
2210011C24Rik	165.186417383911	209.911120646862	120.461714120961	0.573870092016782	-0.801203906443866	0.000388281323422692	0.00547184724377768	12.8933581422487	10.4539930371208	13.8981695294709	12.9639188115739	12.7731428489632	6.26227606255515	5.05179256227225	5.95526524437348	11.2717608340028	6.41493775989433	GeneID:70134,Genbank:NM_001291292.1,MGI:MGI:1917384	RIKEN cDNA 2210011C24 gene		GO:0003674,GO:0005575,GO:0008150	molecular_function|cellular_component|biological_process
2210013O21Rik	356.135807509465	390.115222473975	322.156392544955	0.825798056538146	-0.27613907165794	0.168547533830759	0.438452866259795	23.8779910893838	21.9710869503271	28.0499327174679	27.0335437740794	23.0842374793654	19.5808732019653	15.8648527767046	18.9933305907788	24.4645549198814	20.2643591894871	GeneID:70123,Genbank:NM_027327.1,MGI:MGI:1917373	RIKEN cDNA 2210013O21 gene
2210016F16Rik	669.072512330561	670.416731329663	667.728293331459	0.99598990020301	-0.00579698211299164	0.977524735934742	1	14.0174199606281	11.3905910573915	13.2460525644405	13.2229169403768	12.7602890169677	12.7669334761648	11.3656381920151	11.8479179019998	11.0825925075914	15.2610399272523	GeneID:70153,Genbank:NM_027335.1,MGI:MGI:1917403	RIKEN cDNA 2210016F16 gene		GO:0003674,GO:0005575,GO:0006400	molecular_function|cellular_component|tRNA modification
2210016L21Rik	393.468990709526	404.299722412066	382.638259006986	0.946422264957673	-0.0794440808396467	0.693211218087886	0.923875614179067	12.25909850815	11.6347777752813	11.5589942403145	11.344698329912	10.7282403925989	12.2612156845234	9.35474225367887	9.83104655163738	11.3552138030155	10.0108448802199	GeneID:72357,Genbank:XM_017321112.1,MGI:MGI:1919607	RIKEN cDNA 2210016L21 gene		GO:0003674,GO:0005575,GO:0008150	molecular_function|cellular_component|biological_process
2210404O09Rik	99.4530023685553	107.455549172416	91.4504555646946	0.851053819639963	-0.232677725758115	0.367091163934515	0.679748455561482	2.38084037124295	2.46296843538996	2.5798452300827	2.80419948643667	2.93553910492573	2.50721031364494	1.9636009637713	2.09150202427564	1.90558477699651	2.39934927739869	GeneID:70081,Genbank:NM_001256493.1,MGI:MGI:1917331	RIKEN cDNA 2210404O09 gene		GO:0006355,GO:0008150,GO:0003700,GO:0005575,GO:0005634	regulation of transcription, DNA-templated|biological_process|DNA binding transcription factor activity|cellular_component|nucleus
2210407C18Rik	16.8057503321134	3.84465038783001	29.7668502763968	7.74240757251214	2.95278225536532	0.104893646315851	0.322856024180648	0.230849841287462	0.354808035998126	0.309704137939229	0.12188592624713	0.170780555803022	0.252826974193208	0.939918190032055	1.16489314365821	0.436725187257171	6.04875680488365	GeneID:78354,Genbank:NM_144544.2,MGI:MGI:1925604	RIKEN cDNA 2210407C18 gene		GO:0003674,GO:0005575,GO:0008150	molecular_function|cellular_component|biological_process
2210408I21Rik	159.029445636185	157.304925859497	160.753965412873	1.02192582040601	0.031290477668467	0.926522543153872	1	1.26048633097843	1.02701453908537	1.46693196518527	1.09851147253956	1.54292512696472	0.96467687629365	1.10475011953449	1.11319702744512	1.80589852778172	1.30745390784858	GeneID:72371,Genbank:XM_017315609.1,MGI:MGI:1919621	RIKEN cDNA 2210408I21 gene		GO:0003674,GO:0005575,GO:0008150	molecular_function|cellular_component|biological_process
2210418O10Rik	8.26152202631848	9.91882273739531	6.60422131524166	0.665827133934236	-0.586780430184632	0.417852399714509	0.726859539837832	0.103316591401704	0.079396972241389	0.138607744741915	0.122737301144716	0.242036722003792	0.127296487069974	0.0420659347431161	0.0823178904238772	0.139611339298802	0.055247233157978	GeneID:100504263,Genbank:NM_001305137.1,MGI:MGI:1924208	predicted gene 2210418O10Rik		GO:0003674,GO:0005575,GO:0008150	molecular_function|cellular_component|biological_process
2300002M23Rik	1.04910412235027	0	2.09820824470055	Inf	Inf	0.0873611780739744	0.286286748093363	0	0	0	0	0	0.0892390081186765	0.132703193176	0.0432806536590284	0	0.174285542422243	GeneID:69542,Genbank:NM_175148.3,MGI:MGI:1916792	RIKEN cDNA 2300002M23 gene		GO:0005540,GO:0005576,GO:0005578,GO:0005614,GO:0008201,GO:0030198,GO:0043236,GO:0070052,GO:0001968,GO:0005518,GO:0005539	hyaluronic acid binding|extracellular region|proteinaceous extracellular matrix|interstitial matrix|heparin binding|extracellular matrix organization|laminin binding|collagen V binding|fibronectin binding|collagen binding|glycosaminoglycan binding
2300003K06Rik	0	0	0					0	0	0	0	0	0	0	0	0	0	GeneID:100502865,Genbank:NM_001195383.1,MGI:MGI:1916701	RIKEN cDNA 2300003K06 gene		GO:0003674,GO:0005575,GO:0008150	molecular_function|cellular_component|biological_process
2300009A05Rik	103.64163951826	104.121594174731	103.161684861788	0.990780881520766	-0.0133620648187256	0.964715294628395	1	9.9478716933059	9.32181971277461	10.220443711953	9.24773796441749	8.63831659712021	8.75318270937975	7.8467975095374	7.67761160560156	10.6621039744228	10.4571325453346	GeneID:69478,Genbank:NM_027090.1,MGI:MGI:1916728	RIKEN cDNA 2300009A05 gene		GO:0008150,GO:0003674,GO:0005575,GO:0005576	biological_process|molecular_function|cellular_component|extracellular region
2310002L09Rik	5.32272860012721	6.49942833076294	4.14602886949148	0.637906698634954	-0.648582666602536	0.4794863181359	0.779754237568869	0.259171201565894	0.0965665368286526	0.101148969610551	0.199038926828029	0.162682064818851	0.0516081010806804	0.0767440153306988	0.250297756100405	0.0509406712529548	0.0755937292433825	GeneID:71886,Genbank:NM_027104.3,MGI:MGI:1916780	RIKEN cDNA 2310002L09 gene		GO:0005886,GO:0031032,GO:0005200,GO:0005739,GO:0005856	plasma membrane|actomyosin structure organization|structural constituent of cytoskeleton|mitochondrion|cytoskeleton
2310007B03Rik	1192.72712201447	1105.49156819904	1279.9626758299	1.15782219661348	0.211413719856346	0.469225030971122	0.77124793538928	25.7839954739744	23.1278673903015	28.7918849126648	25.6322788008507	22.53717394944	13.6300449889714	23.9527597952222	24.5211161115553	37.9925330685197	39.861364159421	GeneID:71874,Genbank:XM_006529877.1,MGI:MGI:1919124	RIKEN cDNA 2310007B03 gene		GO:0003674,GO:0005575,GO:0008150	molecular_function|cellular_component|biological_process
2310009A05Rik	111.939509858812	108.433423160753	115.445596556872	1.06466800725939	0.0904036286202727	0.700064479191192	0.927590881840295	14.0612535090416	10.0227937383358	11.7013546978426	12.3736198574429	10.9551676641339	16.6274268914671	10.2886195142146	10.1750301443846	10.2439750264935	13.9484317077649	GeneID:66364,Genbank:NM_001308425.1,MGI:MGI:1913614	RIKEN cDNA 2310009A05 gene
2310009B15Rik	55.3022372788655	53.6601038448001	56.9443707129308	1.06120500395656	0.0857033835121705	0.790192325621607	0.971608314462393	5.07556325741352	5.93055521933236	5.92527475394625	4.51340809907061	4.12814388449256	4.48601836959456	4.35061957312561	3.97302756951249	6.35322060001388	7.04711839482442	GeneID:69549,Genbank:NM_001081226.1,MGI:MGI:1916799	RIKEN cDNA 2310009B15 gene		GO:0003674,GO:0005575,GO:0008150	molecular_function|cellular_component|biological_process
2310011J03Rik	689.529113094898	680.501054636883	698.557171552913	1.02653356198789	0.0377807963914244	0.839938583862212	0.990222635612645	21.6679849447254	21.7623080813787	23.2884070682722	24.078311260292	20.7986491315601	21.9182622761503	21.163399661081	21.2605840961442	22.2642974306585	24.1566695399278	GeneID:66374,Genbank:NM_025521.3,MGI:MGI:1913624	RIKEN cDNA 2310011J03 gene		GO:0003674,GO:0005575,GO:0008150	molecular_function|cellular_component|biological_process
2310022A10Rik	315.274331462388	273.785665722855	356.762997201921	1.30307405342054	0.381919074287298	0.0553304009833467	0.209534973892416	5.41713046406218	5.94177664336058	5.17018781294115	5.9315130168627	4.15995463731276	7.70473707277903	6.65138579110826	6.21830187944316	5.58099947660725	7.46542805381626	GeneID:66367,Genbank:XM_017312231.1,MGI:MGI:1913617	RIKEN cDNA 2310022A10 gene		GO:0003674,GO:0005654,GO:0008150	molecular_function|nucleoplasm|biological_process
2310022B05Rik	1655.8746587682	1924.15986079003	1387.58945674638	0.72114042342441	-0.471647880563651	0.00777281245409807	0.050534384969429	33.8247023271363	30.1684285683388	33.5636872571365	31.334486993617	29.4212155171029	20.4588589039177	17.8283750498273	20.4656372771042	31.413311246708	20.2413658449337	GeneID:69551,Genbank:NM_175149.4,MGI:MGI:1916801	RIKEN cDNA 2310022B05 gene		GO:0008150,GO:0003674,GO:0005737,GO:0005829	biological_process|molecular_function|cytoplasm|cytosol
2310030G06Rik	370.046671248331	408.807318677037	331.286023819625	0.8103720473785	-0.303343683586321	0.119710199327911	0.351031647642604	19.281677232704	18.4145465907943	18.5853902023908	16.5568095378765	16.7175188513847	12.6434861357708	12.3565691500951	13.4383293332032	18.1003853231182	13.5723813712394	GeneID:66952,Genbank:NM_025865.2,MGI:MGI:1914202	RIKEN cDNA 2310030G06 gene		GO:0003674,GO:0008150	molecular_function|biological_process
2310033P09Rik	262.029689852435	320.280133064823	203.779246640047	0.636253159663835	-0.652327179188182	0.0018430343757755	0.0174476826450087	14.6030168005247	12.9510642037723	14.0485584179931	15.9387666443094	12.548226137041	10.975751859359	7.19479774297425	9.25586200986127	9.86097465395996	6.08078471743188	GeneID:67862,Genbank:NM_024210.2,MGI:MGI:1915112	RIKEN cDNA 2310033P09 gene		GO:0005575,GO:0008150	cellular_component|biological_process
2310034C09Rik	0	0	0					0	0	0	0	0	0	0	0	0	0	GeneID:117172,Genbank:NM_054100.2,MGI:MGI:2152338	RIKEN cDNA 2310034C09 gene		GO:0003674,GO:0005575,GO:0008150	molecular_function|cellular_component|biological_process
2310034P14Rik	41.333566798493	45.3904394488417	37.2766941481443	0.821245500170973	-0.284114534352008	0.422931785262958	0.730856398623036	2.62001559000649	2.01343561812785	1.4059869656655	2.11823411842285	1.7767411339636	1.07604137325709	0.800065628423421	1.39167164615697	2.9208445753687	1.7074931402527	GeneID:69579,Genbank:XM_006508373.3,MGI:MGI:1916829	RIKEN cDNA 2310034P14 gene
2310035C23Rik	853.683052334007	813.697402621666	893.668702046348	1.09828137482929	0.135247713784497	0.460567888048313	0.76430820338157	7.8031690590176	8.1932307589625	8.28609726104652	7.71586165165027	8.0233211407134	9.26072483383403	7.96334302824483	8.0162154707646	8.63423198499717	8.68932517794541	GeneID:227446,Genbank:XM_006529501.3,MGI:MGI:1922832	RIKEN cDNA 2310035C23 gene		GO:0003674,GO:0005575,GO:0008150	molecular_function|cellular_component|biological_process
2310036O22Rik	1290.30346954047	1240.73889583503	1339.86804324592	1.07989525253351	0.110891380926429	0.519008595322951	0.810989911524377	74.6709950471616	71.4298450842018	83.8124671229845	80.4759343434505	68.0882802545749	87.0236397377573	67.6441137879026	73.7548918425531	81.5231773598703	86.3205811186183	GeneID:68544,Genbank:NM_026760.2,MGI:MGI:1922833	RIKEN cDNA 2310036O22 gene		GO:0005575,GO:0008408,GO:0008409,GO:0016075,GO:0016787,GO:0090503,GO:0003723,GO:0004518,GO:0004527	cellular_component|3'-5' exonuclease activity|5'-3' exonuclease activity|rRNA catabolic process|hydrolase activity|RNA phosphodiester bond hydrolysis, exonucleolytic|RNA binding|nuclease activity|exonuclease activity
2310039H08Rik	151.04312501156	143.619550856912	158.466699166208	1.10337832294217	0.141927542561147	0.538894024236521	0.826594777317293	10.1952458205076	10.4464880025278	10.3068575540935	9.93244155652793	9.66718101755367	9.36490082611519	8.28425005161845	10.5512970514057	13.5101513758969	12.2401209922623	GeneID:67101,Genbank:NM_025966.3,MGI:MGI:1914351	RIKEN cDNA 2310039H08 gene		GO:0003674,GO:0005575,GO:0008150	molecular_function|cellular_component|biological_process
2310045n01rik-mef2b	0	0	0					0	0	0	0	0	0	0	0	0	0	GeneID:105980076,Genbank:NM_001310055.1	2310045N01Rik-mef2b readthrough
2310050C09Rik	0	0	0					0	0	0	0	0	0	0	0	0	0	GeneID:66533,Genbank:NM_025621.2,MGI:MGI:1913783	RIKEN cDNA 2310050C09 gene		GO:0018149,GO:0030216,GO:0001533,GO:0005198,GO:0005737	peptide cross-linking|keratinocyte differentiation|cornified envelope|structural molecule activity|cytoplasm
2310057J18Rik	0	0	0					0	0	0	0	0	0	0	0	0	0	GeneID:67719,Genbank:NM_026336.3,MGI:MGI:1914969	RIKEN cDNA 2310057J18 gene		GO:0008150,GO:0003674,GO:0005576,GO:0007275	biological_process|molecular_function|extracellular region|multicellular organism development
2310057M21Rik	171.607756152289	177.861718819084	165.353793485494	0.929676124707236	-0.10519988905251	0.653071347445989	0.902353761586852	2.18487689371467	2.2766633628139	2.54367925907727	2.51573557873006	2.22819078645551	2.39287933204457	1.92994709492962	2.26862496906989	2.21514624685646	1.78220612935782	GeneID:68277,Genbank:XM_011241888.2,MGI:MGI:1915527	RIKEN cDNA 2310057M21 gene		GO:0005575,GO:0008150,GO:0042802	cellular_component|biological_process|identical protein binding
2310057N15Rik	0	0	0					0	0	0	0	0	0	0	0	0	0	GeneID:69696,Genbank:NM_027170.1,MGI:MGI:1916946	RIKEN cDNA 2310057N15 gene		GO:0003674,GO:0005575,GO:0008150	molecular_function|cellular_component|biological_process
2310061I04Rik	271.768714399552	273.048068705208	270.489360093895	0.990629090974909	-0.0135831068758774	0.944214104018383	1	7.95142601701187	7.51481352397293	6.54626404512304	7.06663107756885	6.99066718360479	7.38321685819951	6.27385120763699	6.47961203220857	7.58137714233631	6.89287046650223	GeneID:69662,Genbank:NM_001033630.1,MGI:MGI:1916912	RIKEN cDNA 2310061I04 gene		GO:0003674,GO:0005739,GO:0008150	molecular_function|mitochondrion|biological_process
2310061N02Rik	0	0	0					0	0	0	0	0	0	0	0	0	0	GeneID:69661,Genbank:NM_027155.1,MGI:MGI:1916911	RIKEN cDNA 2310061N02 gene		GO:0005515,GO:0005575,GO:0008150	protein binding|cellular_component|biological_process
2310079G19Rik	0	0	0					0	0	0	0	0	0	0	0	0	0	GeneID:69699,Genbank:NM_027173.1,MGI:MGI:1916949	RIKEN cDNA 2310079G19 gene		GO:0003674,GO:0005575,GO:0008150	molecular_function|cellular_component|biological_process
2410002F23Rik	743.919553836866	712.444874770428	775.394232903303	1.08835681238237	0.122151614550314	0.489614042032201	0.788318166130182	11.0734418881815	10.5919565230236	13.2070693844287	11.6932869761352	10.7300386953923	14.8427887829731	10.5710798989563	11.0135450587655	12.6367487503983	11.4731801756259	GeneID:668661,Genbank:XM_011250893.2,MGI:MGI:1914226	RIKEN cDNA 2410002F23 gene
2410004B18Rik	319.454933443788	337.39404774607	301.515819141506	0.893660754111565	-0.162200826393754	0.418536532578333	0.727771424114621	11.497540148042	11.0609325108302	11.6543690299393	11.6352443006231	11.8135733089245	10.283562483304	9.6399867364435	11.2642794688864	9.08027064456644	9.59796612766513	GeneID:66421,Genbank:XM_006501885.3,MGI:MGI:1913671	RIKEN cDNA 2410004B18 gene		GO:0005634,GO:0008150	nucleus|biological_process
2410004P03Rik	523.865099832851	518.009043467192	529.721156198511	1.02260986150536	0.0322558437878811	0.876518679360923	1	15.0833725183171	13.9657661109341	15.3643320780764	13.2054920352797	18.4217319381764	14.8073217613618	11.2850680954158	15.2952989629964	19.9225832996022	14.0195515936805	GeneID:73667,Genbank:NM_001201333.1,MGI:MGI:1920917	RIKEN cDNA 2410004P03 gene		GO:0003674,GO:0005575,GO:0008150	molecular_function|cellular_component|biological_process
2410015M20Rik	657.225454629555	611.847514014017	702.603395245092	1.14833088171867	0.199538402147952	0.281190360525308	0.591220758027572	44.8510665483619	40.2980471861324	43.2945054222919	47.6460964807241	44.3733877856623	50.7435457661527	44.1636226889728	48.0047226745691	43.0255704776497	59.2746283986938	GeneID:224904,Genbank:NM_153152.3,MGI:MGI:2442174	RIKEN cDNA 2410015M20 gene		GO:0005739,GO:0005743,GO:0016020,GO:0016021,GO:0042407,GO:0044284,GO:0061617,GO:0003674,GO:0005654	mitochondrion|mitochondrial inner membrane|membrane|integral component of membrane|cristae formation|mitochondrial crista junction|MICOS complex|molecular_function|nucleoplasm
2410016O06Rik	412.119123757913	400.116866655623	424.121380860202	1.059993757337	0.0840557682927466	0.685969138632251	0.918803808156744	9.81783415483131	9.01604626058721	9.21128225299969	9.2688635794133	9.08560807140476	7.71426719798278	9.20075472686934	11.8343254322098	11.1757448859695	7.50987933179015	GeneID:71952,Genbank:NM_023633.3,MGI:MGI:1919202	RIKEN cDNA 2410016O06 gene		GO:0051864,GO:0032453,GO:0005634,GO:0055114,GO:0034720,GO:0070544,GO:0042254,GO:0005730,GO:0006325,GO:0006338,GO:0006351,GO:0045668,GO:0006355,GO:0045892,GO:0016491,GO:0016706,GO:0046872,GO:0030685,GO:0003723,GO:0051213,GO:0030961,GO:0005506,GO:0005515	histone demethylase activity (H3-K36 specific)|histone demethylase activity (H3-K4 specific)|nucleus|oxidation-reduction process|histone H3-K4 demethylation|histone H3-K36 demethylation|ribosome biogenesis|nucleolus|chromatin organization|chromatin remodeling|transcription, DNA-templated|negative regulation of osteoblast differentiation|regulation of transcription, DNA-templated|negative regulati…
2410089E03Rik	521.740049050216	521.867967110742	521.61213098969	0.99950976849093	-0.000707427982937789	0.99391388935944	1	2.41024430793416	2.77344507020193	2.60736394895459	2.48456068960078	3.0802877567591	2.84396459733516	2.3469193772827	2.60113797520987	2.65209151021768	2.49074891439102	GeneID:73692,Genbank:XM_011245335.1,MGI:MGI:1920942	RIKEN cDNA 2410089E03 gene		GO:0060976,GO:0003281,GO:1904491,GO:0003674,GO:0007507,GO:0016020,GO:0016021,GO:0021549,GO:0030030,GO:0035869,GO:0042733,GO:0042995,GO:0060021,GO:0001736,GO:0060271,GO:0001822,GO:0003279	coronary vasculature development|ventricular septum development|protein localization to ciliary transition zone|molecular_function|heart development|membrane|integral component of membrane|cerebellum development|cell projection organization|ciliary transition zone|embryonic digit morphogenesis|cell projection|roof of mouth development|establishment of planar polarity|cilium assembly|kidney develo…
2410124H12Rik	0.101801900183629	0	0.203603800367258	Inf	Inf	0.989700471117701	1	0	0	0	0	0	0	0	0.0766159656261949	0	0	GeneID:76785,Genbank:NM_029740.1,MGI:MGI:1924035	RIKEN cDNA 2410124H12 gene		GO:0003674,GO:0005575,GO:0008150	molecular_function|cellular_component|biological_process
2410131K14Rik	193.246066359046	178.205586789451	208.286545928641	1.16879919244468	0.225027086456946	0.30622124063812	0.616929571662148	3.3515592687892	4.3317144379891	3.16791374953493	3.61960115810297	3.68161089311395	4.40058605428368	4.15584651708031	4.3899226596717	3.43788478467554	4.15465400902282	GeneID:76792,Genbank:NM_001081236.1,MGI:MGI:1924042	RIKEN cDNA 2410131K14 gene		GO:0008150,GO:0003674,GO:0005575,GO:0005576	biological_process|molecular_function|cellular_component|extracellular region
2410137M14Rik	5.25189901580651	8.83771453759546	1.66608349401756	0.188519722709992	-2.40721263045208	0.0114268568644972	0.0677351033413568	0.411459818271612	0.542056438811009	0.820125200420343	0.372421390833716	0.637778175833176	0.128751771250992	0.0638202640014058	0.0624442263196155	0.254173337719946	0	GeneID:76797,Genbank:NM_029747.3,MGI:MGI:1924047	RIKEN cDNA 2410137M14 gene		GO:0003674,GO:0005575,GO:0008150	molecular_function|cellular_component|biological_process
2410141K09Rik	0	0	0					0	0	0	0	0	0	0	0	0	0	GeneID:76803,Genbank:NM_183119.3,MGI:MGI:1924053	RIKEN cDNA 2410141K09 gene	zf-C2H2	GO:0003700,GO:0005575,GO:0006355	DNA binding transcription factor activity|cellular_component|regulation of transcription, DNA-templated
2510002D24Rik	216.290543911281	241.203494008457	191.377593814105	0.793427950124948	-0.333828874620695	0.126239745978733	0.362968240495413	10.8952880450493	10.5294756559622	11.1620186805461	11.6359012878789	9.03723015829728	10.6217598624373	6.54209508176748	7.23405211158046	10.3505489881572	6.35576367690465	GeneID:72307,Genbank:NM_001033164.2,MGI:MGI:1919557	RIKEN cDNA 2510002D24 gene		GO:0003674,GO:0005575,GO:0008150	molecular_function|cellular_component|biological_process
2510009E07Rik	1147.57915791938	1393.35894023121	901.799375607553	0.647212537681003	-0.627688539228545	0.000495632306024534	0.0065882283879811	13.5185403306182	14.4771732955748	15.2275719171475	14.7535195538982	15.4420148956439	9.6942180128549	8.38116774500259	8.42011539349463	10.9206184882395	8.5714466765864	GeneID:72190,Genbank:NM_001001881.2,MGI:MGI:1919440	RIKEN cDNA 2510009E07 gene		GO:0003674,GO:0005575,GO:0008150	molecular_function|cellular_component|biological_process
2510039O18Rik	1313.07925997541	1270.78044750301	1355.37807244781	1.06657139328121	0.09298053884816	0.59422498588148	0.866768561136736	24.0961819930287	22.0966492990482	24.9499469722674	24.0720548663815	22.6738117936613	26.4850909604997	21.5698566321015	23.0937186263724	23.0129562557859	27.6983877661764	GeneID:77034,Genbank:XM_006539279.3,MGI:MGI:1924284	RIKEN cDNA 2510039O18 gene		GO:0016021,GO:0003674,GO:0008150,GO:0016020	integral component of membrane|molecular_function|biological_process|membrane
2610002M06Rik	591.174817243997	633.61893681845	548.730697669544	0.866026353986277	-0.207517166717348	0.260438374347944	0.566254712196601	5.8138042792024	5.8678965209415	6.10898568890781	5.76242734867112	5.95786960776841	5.09954646873314	5.35791981869385	5.17767600637141	4.61961781623274	4.43058789390828	GeneID:67028,Genbank:NM_025921.3,MGI:MGI:1914278	RIKEN cDNA 2610002M06 gene		GO:0005768,GO:0007034,GO:0007049,GO:0008150,GO:0015031,GO:0016020,GO:0051301,GO:0003674,GO:0005575,GO:0005737	endosome|vacuolar transport|cell cycle|biological_process|protein transport|membrane|cell division|molecular_function|cellular_component|cytoplasm	mmu04144,mmu04217	Endocytosis|Necroptosis
2610008E11Rik	576.994905763959	698.398461998337	455.59134952958	0.652337274950449	-0.616310027534744	0.00121767046226211	0.0128799959878091	8.55386928085832	9.10789445599063	8.53857951876547	9.77803315204241	8.72064453965176	6.69531931405969	4.26049065940679	5.49039023320328	6.42766992661725	5.4760927512698	GeneID:72128,Genbank:XM_011243581.2,MGI:MGI:1919378	RIKEN cDNA 2610008E11 gene	zf-C2H2	GO:0032502,GO:0003674,GO:0005575,GO:0008150	developmental process|molecular_function|cellular_component|biological_process
2610020H08Rik	137.065065339533	129.81580357535	144.314327103717	1.11168535054325	0.152748507983671	0.499182649197826	0.796207916060389	1.21058756056104	1.05022240009847	1.20400187390159	0.988591596726325	1.1543048730718	1.70590987710293	1.00770170818093	1.14887464646137	1.00332907816237	1.20837976079422	GeneID:434234,Genbank:XM_017322343.1,MGI:MGI:1919402	RIKEN cDNA 2610020H08 gene		GO:0003674,GO:0005730,GO:0008150	molecular_function|nucleolus|biological_process
2610028H24Rik	880.926135168805	933.805257634906	828.047012702704	0.886744860271979	-0.173409031814991	0.330133135761219	0.642597417821541	27.6614839385421	21.0165202176152	26.209469978846	22.1294723520905	26.6504096141783	15.0119553044253	16.4673361972873	25.4957800941476	27.3353839105309	21.512687858227	GeneID:76964,Genbank:XM_006514295.3,MGI:MGI:1924214	RIKEN cDNA 2610028H24 gene		GO:0003674,GO:0005575,GO:0008150	molecular_function|cellular_component|biological_process
2610042L04Rik	1.75891134939546	2.27248230187574	1.24534039691518	0.54800884296756	-0.867728921405005	0.634002834578128	0.89106815835965	0.0203216137264442	0	0.0327157488638442	0.0107295664492128	0.0601349598970674	0.0111281257126407	0.0110320800082366	0.0107942157806689	0	0.0326001734027217	GeneID:554327,Genbank:XM_017316088.1,MGI:MGI:1914305	RIKEN cDNA 2610042L04 gene		GO:0007416,GO:0010821,GO:0060025,GO:0001933,GO:0005515,GO:0005575	synapse assembly|regulation of mitochondrion organization|regulation of synaptic activity|negative regulation of protein phosphorylation|protein binding|cellular_component
2610044O15Rik8	157.319187623665	172.307761920194	142.330613327135	0.826025547201159	-0.275741693084696	0.222497688731717	0.516428398020168	4.52334406074495	5.16282984513188	4.73184675796924	5.98579313138988	5.98667904813103	3.69980103929864	3.38811576090797	3.71043874071454	5.19939040504821	5.08254325063784	GeneID:72139,Genbank:NM_153780.3,MGI:MGI:1919389	RIKEN cDNA 2610044O15 gene		GO:0003700,GO:0005575,GO:0006355	DNA binding transcription factor activity|cellular_component|regulation of transcription, DNA-templated
2610301B20Rik	442.494886864768	462.405525608701	422.584248120835	0.913882349404354	-0.129919646076619	0.488357176935997	0.78728781871616	11.4921430020306	9.64037567348857	9.89035650443545	10.0712687905645	12.0561067508719	8.61037669208949	7.48654567129292	8.67149015262257	11.7035707976751	10.5216336586265	GeneID:67157,Genbank:XM_006538200.3,MGI:MGI:1914407	RIKEN cDNA 2610301B20 gene		GO:0005886,GO:0008150,GO:0030054,GO:0097546,GO:0003674,GO:0005737,GO:0005829	plasma membrane|biological_process|cell junction|ciliary base|molecular_function|cytoplasm|cytosol
2610305D13Rik	143.101397886958	114.850984509789	171.351811264127	1.49194899804732	0.577198218219249	0.555223866379428	0.838965085042649	2.36854087935855	2.26511507039383	2.43615487075411	2.6261780141671	2.43364501912627	12.7107387215993	1.20009844263513	1.48874695629627	1.49361370331354	1.41431093897305	GeneID:112422,Genbank:NM_145078.2,MGI:MGI:2148252	RIKEN cDNA 2610305D13 gene		GO:0005634,GO:0006355,GO:0008150,GO:0003674,GO:0003700,GO:0005575	nucleus|regulation of transcription, DNA-templated|biological_process|molecular_function|DNA binding transcription factor activity|cellular_component
2610318N02Rik	23.4068607524326	8.50915747653056	38.3045640283347	4.50156953070665	2.17042810352517	0.00471581500169741	0.0352408441259851	0.252330905923392	0.25854911473478	0.473931865675241	0.266455337527845	0.186672046727621	2.76353057399773	0.993133574736517	1.10575089348227	0.204584308741706	1.31557473957435	GeneID:70458,Genbank:XM_006522540.1,MGI:MGI:1917708	RIKEN cDNA 2610318N02 gene		GO:0003674,GO:0005575,GO:0008150	molecular_function|cellular_component|biological_process
2610507B11Rik	5149.27524691853	5000.97469943225	5297.57579440481	1.05930865737158	0.08312301763838	0.646542184248399	0.899108034007232	31.4481953678537	33.7357678368532	30.9406742366505	31.6944090063471	34.0696032089085	35.5751454525993	35.399476837053	33.4150542277325	28.1953887719462	33.2318812844788	GeneID:72503,Genbank:XM_006534313.2,MGI:MGI:1919753	RIKEN cDNA 2610507B11 gene		GO:0008150,GO:0003674,GO:0005575,GO:0005576	biological_process|molecular_function|cellular_component|extracellular region
2610524H06Rik	75.3230681959767	48.4908161519832	102.15532023997	2.10669418142578	1.07498090031443	0.0532701031045978	0.203981690558708	2.52878290428305	2.3705807456291	3.23377002103064	3.1248584953993	2.70664590927182	8.42642875391084	3.68030189074774	2.45779153223079	3.31534825827564	10.875417847148	GeneID:330173,Genbank:NM_181075.3,MGI:MGI:2447819	RIKEN cDNA 2610524H06 gene		GO:0003674,GO:0005575,GO:0008150	molecular_function|cellular_component|biological_process
2610528A11Rik	3.10226896918263	0.971518596329792	5.23301934203546	5.38643250042232	2.42933007483834	0.131800262776876	0.373082255262051	0	0.0689122309775901	0	0.213058533777225	0.0663393605213681	1.25217909804619	0.146043725823323	0.285789713050092	0.0727050056639395	0.143854733427883	GeneID:70045,Genbank:NM_001206684.1,MGI:MGI:1917295	RIKEN cDNA 2610528A11 gene		GO:0005615,GO:0006935,GO:0008009,GO:0042742,GO:0048247,GO:0005125,GO:0005575,GO:0005576	extracellular space|chemotaxis|chemokine activity|defense response to bacterium|lymphocyte chemotaxis|cytokine activity|cellular_component|extracellular region
2610528J11Rik	105.296269460477	120.038247211209	90.5542917097446	0.754378656916015	-0.406639235413324	0.101972386475862	0.316937907359841	5.33366350843916	6.04744823179092	6.19365668258448	5.67838547975828	4.82982487881795	3.59104521062258	3.892322721943	3.34396080411492	5.86041104983693	3.74047045473705	GeneID:66451,Genbank:XM_006503272.2,MGI:MGI:1913701	RIKEN cDNA 2610528J11 gene		GO:0016020,GO:0016021,GO:0003674,GO:0005768,GO:0005886	membrane|integral component of membrane|molecular_function|endosome|plasma membrane
2700049A03Rik	239.552111755878	237.803949260828	241.300274250928	1.01470255225352	0.021056880829931	0.918897656083056	1	2.0862961278825	2.16172807547959	1.65210760929211	1.9885463152541	2.05018903387199	2.46462588397473	1.72222518170076	1.95072231521743	2.01884604939039	1.64627118171826	GeneID:76967,Genbank:NM_001163378.1,MGI:MGI:1924217	RIKEN cDNA 2700049A03 gene		GO:0005813,GO:0005814,GO:0005856,GO:0007224,GO:0030030,GO:0036064,GO:0042995,GO:0060271,GO:0005515,GO:0070201,GO:0005737	centrosome|centriole|cytoskeleton|smoothened signaling pathway|cell projection organization|ciliary basal body|cell projection|cilium assembly|protein binding|regulation of establishment of protein localization|cytoplasm
2700060E02Rik	1603.36422730277	1426.19850371918	1780.52995088637	1.24844469142492	0.320131908431151	0.0701806612217434	0.247399062137997	50.3395979653161	48.4059590771778	49.6188280006734	54.579670222322	54.0053357331489	67.1540674710494	53.4862417168603	53.0842089784355	56.7122155703708	80.5573169671192	GeneID:68045,Genbank:NM_026528.3,MGI:MGI:1915295	RIKEN cDNA 2700060E02 gene		GO:0005654,GO:0005737,GO:0005813,GO:0005856,GO:0006351,GO:0006355,GO:0006388,GO:0006469,GO:0042802,GO:0045944,GO:0048471,GO:0000993,GO:0072669,GO:0003723,GO:0072686,GO:0005634	nucleoplasm|cytoplasm|centrosome|cytoskeleton|transcription, DNA-templated|regulation of transcription, DNA-templated|tRNA splicing, via endonucleolytic cleavage and ligation|negative regulation of protein kinase activity|identical protein binding|positive regulation of transcription by RNA polymerase II|perinuclear region of cytoplasm|RNA polymerase II core binding|tRNA-splicing ligase complex|R…
2700062C07Rik	208.540872662332	195.96383677349	221.117908551174	1.12836078427449	0.174228431621155	0.415854322622854	0.725116100481459	11.7258074179923	9.38969212320233	9.62375598555267	11.237598944343	9.67089026577199	13.3277420962358	10.2706099276681	9.15939414644554	11.2912564610183	12.4877617721612	GeneID:68046,Genbank:NM_026529.4,MGI:MGI:1915296	RIKEN cDNA 2700062C07 gene		GO:0003674,GO:0005575,GO:0008150	molecular_function|cellular_component|biological_process
2700081O15Rik	840.551117912676	989.007261856953	692.0949739684	0.699787555319793	-0.515011086265673	0.00557719610655581	0.0396884752823605	5.92816012635783	6.97024616134474	6.55019659994672	6.13262872054583	6.33524762545063	4.99323528003048	2.97270263029203	4.57433028315238	5.14379938304463	4.03748758884748	GeneID:108899,Genbank:NM_175381.6,MGI:MGI:1919667	RIKEN cDNA 2700081O15 gene	zf-BED	GO:0008150,GO:0003674,GO:0003676,GO:0005575	biological_process|molecular_function|nucleic acid binding|cellular_component
2700094K13Rik	330.558869875147	300.225471326205	360.892268424089	1.20207078643227	0.265521854641331	0.17066626103432	0.441810098957446	23.9749355424394	20.4587838547834	26.209469978846	25.6304750618664	22.9896390627802	37.3131091230932	24.4189373626985	24.0501430785001	19.498527270819	34.2139057819034	GeneID:72657,Genbank:NM_001037279.2,MGI:MGI:1919907	RIKEN cDNA 2700094K13 gene
2700097O09Rik	95.0027603370034	98.0573039363354	91.9482167376713	0.937698805153459	-0.092803500602203	0.739214231716713	0.950798832344453	2.92564770844248	3.15552069164495	3.0408406769534	3.08941326385631	3.94902020111451	3.81127858295828	2.30715472860321	3.10802804228613	2.63006284571358	2.89835484721084	GeneID:72658,Genbank:NM_028314.2,MGI:MGI:1919908	RIKEN cDNA 2700097O09 gene
2810004N23Rik	255.217107585717	244.89280431102	265.541410860413	1.08431691820217	0.116786481318899	0.574464549819012	0.852866880452082	9.71273145549982	9.57511016008738	9.35821923144676	9.90675932020586	9.6530969923336	11.765601440874	10.1061835567204	10.0446191982505	8.43167631531904	10.3088258898436	GeneID:66523,Genbank:NM_025615.2,MGI:MGI:1913773	RIKEN cDNA 2810004N23 gene		GO:0005694,GO:0008150	chromosome|biological_process
2810006K23Rik	127.018583773563	144.645328988023	109.391838559102	0.756276330002748	-0.403014628848293	0.0923561905002456	0.296517123785974	2.48927067140363	2.78577693726908	2.23584880360322	3.16924568993623	2.97780804540291	2.45556004006558	2.01266509650267	1.87549499189123	1.50772005495595	2.17130738267711	GeneID:72650,Genbank:NM_001134717.2,MGI:MGI:1919900	RIKEN cDNA 2810006K23 gene		GO:0005762,GO:0006412,GO:0006415,GO:0016150,GO:0070126,GO:0072344,GO:0003747,GO:0004045,GO:0005739	mitochondrial large ribosomal subunit|translation|translational termination|translation release factor activity, codon nonspecific|mitochondrial translational termination|rescue of stalled ribosome|translation release factor activity|aminoacyl-tRNA hydrolase activity|mitochondrion
2810021J22Rik	158.360036818118	170.74425614548	145.975817490756	0.854938378520799	-0.226107656416595	0.318011550372524	0.629241650159836	1.4113039484409	1.46154894032982	1.4418044679636	1.21933870095216	1.36231525150812	1.46300578427959	1.15538644781527	0.873913296503629	1.18300767713835	1.04121189125878	GeneID:69944,Genbank:XM_017314749.1,MGI:MGI:1917194	RIKEN cDNA 2810021J22 gene	zf-C2H2	GO:0005634,GO:0008150,GO:0043565,GO:0003674,GO:0003700,GO:0005575	nucleus|biological_process|sequence-specific DNA binding|molecular_function|DNA binding transcription factor activity|cellular_component
2810403A07Rik	1476.78788901068	1499.30767808137	1454.26809993998	0.969959749556523	-0.0440032138969047	0.82012722488956	0.986052977487497	20.0802377780094	19.9927630468069	20.9414922421903	19.5505812842494	20.7660983049615	23.5963364775679	16.5915249173054	18.1120827830927	18.908719133255	18.2607612137904	GeneID:74200,Genbank:XM_017319752.1,MGI:MGI:1921450	RIKEN cDNA 2810403A07 gene		GO:0005515,GO:0005634,GO:0005681,GO:0005737,GO:0006376,GO:0006397,GO:0008380,GO:0003723	protein binding|nucleus|spliceosomal complex|cytoplasm|mRNA splice site selection|mRNA processing|RNA splicing|RNA binding
2810408A11Rik	28.8669856744478	30.5956382798573	27.1383330690383	0.887000062584244	-0.172993888568491	0.675918412027297	0.912790710129444	0.67821162209005	0.629775636495492	0.545926160282372	0.716175079774716	0.898941197094053	0.533871715097643	0.276137699180739	0.472821747017847	0.710260322109248	0.997328856345374	GeneID:70419,Genbank:XM_006534171.3,MGI:MGI:1917669	RIKEN cDNA 2810408A11 gene		GO:0000164,GO:0004864,GO:0043666	protein phosphatase type 1 complex|protein phosphatase inhibitor activity|regulation of phosphoprotein phosphatase activity
2810417H13Rik	218.158713734977	71.1651695180459	365.152257951907	5.1310530196842	2.35925493311854	0.00724730545659131	0.0479675585837288	1.87445815828805	1.17858102950529	1.44026047490917	1.37207196532196	2.24814560171533	19.3859875265568	6.08244279807282	5.72501328400346	1.51976915065267	8.49713208417719	GeneID:68026,Genbank:NM_026515.2,MGI:MGI:1915276	RIKEN cDNA 2810417H13 gene		GO:0005634,GO:0005737,GO:0005813,GO:0006260,GO:0006281,GO:0006974,GO:0007098,GO:0009411,GO:0019985,GO:0048471,GO:0003682,GO:0051726	nucleus|cytoplasm|centrosome|DNA replication|DNA repair|cellular response to DNA damage stimulus|centrosome cycle|response to UV|translesion synthesis|perinuclear region of cytoplasm|chromatin binding|regulation of cell cycle
2810428I15Rik	435.579171179279	436.13113008142	435.027212277138	0.997468839694898	-0.00365632174267119	0.995308793719366	1	37.8396082874786	30.4906746831193	35.6439029413457	33.5955129647915	33.9182029874916	34.9239179518317	29.3573214406467	34.8126561731857	26.3704837884444	40.3113392744718	GeneID:66462,Genbank:XM_006509716.2,MGI:MGI:1913712	RIKEN cDNA 2810428I15 gene		GO:0003674,GO:0005575,GO:0008150	molecular_function|cellular_component|biological_process
2810459M11Rik	12.0377026986845	18.2225296948186	5.8528757025504	0.321188978729699	-1.63850570578309	0.00603990376886031	0.0420621301485589	0.213697233746589	0.218963390173165	0.39317828235287	0.257896129747755	0.406520272279245	0.0668689775635595	0.0497188787402126	0.0324312553386175	0.214513598218312	0.0979473237509573	GeneID:72792,Genbank:NM_001144992.1,MGI:MGI:1920042	RIKEN cDNA 2810459M11 gene		GO:0005515,GO:0005575,GO:0008150	protein binding|cellular_component|biological_process
2810474O19Rik	2364.86089573159	2099.318181524	2630.40360993918	1.25297995944075	0.325363339921815	0.110206225252323	0.333864890080427	14.8942772878543	17.097324325392	15.0442434677279	17.1411213901807	20.747124510581	14.9459746653127	25.8414654693098	21.0836314330077	18.2263070555721	22.0095816951203	GeneID:67246,Genbank:XM_006507086.3,MGI:MGI:1914496	RIKEN cDNA 2810474O19 gene		GO:0003674,GO:0005575,GO:0008150	molecular_function|cellular_component|biological_process
2900011O08Rik	1.32483530038459	1.15744320264492	1.49222739812426	1.28924459940177	0.3665260021533	0.945831647869893	1	0	0.0264365595157602	0	0.0181633120811437	0.00848317939008022	0.00941900221009035	0.0280131233226739	0.00913637614453103	0.00929718949288536	0.00919774851754733	GeneID:67254,Genbank:NM_144518.3,MGI:MGI:1914504	RIKEN cDNA 2900011O08 gene		GO:0021822,GO:0005515,GO:0007026,GO:0015630	negative regulation of cell motility involved in cerebral cortex radial glia guided migration|protein binding|negative regulation of microtubule depolymerization|microtubule cytoskeleton
2900026A02Rik	1610.7344568908	1919.79804727419	1301.67086650741	0.678024893480633	-0.560589852437586	0.00153053343707802	0.0152250440921138	7.70322372148303	9.57882315345391	8.29954781787614	8.9514512141012	9.13313279054749	5.4940189346107	5.34505383296724	5.68143258814515	7.15555857248979	4.93758519314494	GeneID:243219,Genbank:XM_006534937.3,MGI:MGI:1920194	RIKEN cDNA 2900026A02 gene		GO:0003674,GO:0005575,GO:0008150	molecular_function|cellular_component|biological_process
2900092C05Rik	0.101801900183629	0	0.203603800367258	Inf	Inf	0.989700471117701	1	0	0	0	0	0	0	0	0.0431768631226758	0	0	GeneID:73090,Genbank:XM_017312332.1,MGI:MGI:1920340	RIKEN cDNA 2900092C05 gene		GO:0003674,GO:0008150	molecular_function|biological_process
3010026O09Rik	59.4482974709986	61.9809217025133	56.915673239484	0.918277296885957	-0.122998217465228	0.709426389460695	0.933374865114449	2.02279905747969	1.48411763453112	1.7421618329165	1.55587145392917	1.47797317939551	1.85981807096841	1.05745412872663	1.56524611504007	1.40382081663104	1.52234483616757	GeneID:68067,Genbank:NM_026543.3,MGI:MGI:1915317	RIKEN cDNA 3010026O09 gene		GO:0006281,GO:0006974,GO:0007095,GO:0010212,GO:0030870,GO:0045860,GO:0071168,GO:1905168,GO:2001032,GO:0003682,GO:0005634,GO:0005654	DNA repair|cellular response to DNA damage stimulus|mitotic G2 DNA damage checkpoint|response to ionizing radiation|Mre11 complex|positive regulation of protein kinase activity|protein localization to chromatin|positive regulation of double-strand break repair via homologous recombination|regulation of double-strand break repair via nonhomologous end joining|chromatin binding|nucleus|nucleoplasm
3110001I22Rik	48.6568682174138	38.5457447055651	58.7679917292626	1.52462981784803	0.608458996914963	0.0565013006972101	0.212767529055315	1.29399862153079	1.26120932224908	1.55817130901616	0.999827756273012	1.40090940095403	2.21219678971289	1.91896560411428	2.6152153629947	1.09179360460709	1.78894210396909	GeneID:66598,Genbank:NM_025653.2,MGI:MGI:1913848	RIKEN cDNA 3110001I22 gene
3110002H16Rik	773.472327304138	771.384055275388	775.560599332888	1.00541435103427	0.00779018696291484	0.963465207787398	1	15.7733392609293	16.2418553611311	16.4064907113521	15.4635941726998	16.4998261509071	18.6399131718619	15.1807167228468	16.0325730444321	14.0412273136932	14.4741773339101	GeneID:76482,Genbank:XM_006526341.2,MGI:MGI:1916528	RIKEN cDNA 3110002H16 gene		GO:0010506,GO:0016020,GO:0031902,GO:0035658,GO:0005764,GO:0005768,GO:0006914	regulation of autophagy|membrane|late endosome membrane|Mon1-Ccz1 complex|lysosome|endosome|autophagy
3110009E18Rik	23.6179434872632	23.3630706260281	23.8728163484984	1.02181843862178	0.0311388743873355	0.940105801055848	1	0.257027322141176	0.203506432105696	0.313475810574977	0.444133046513554	0.242004523813704	0.383858968745778	0.241012417018177	0.173759094836982	0.290485900387082	0.362347331763891	GeneID:73103,Genbank:XM_006529893.2,MGI:MGI:1920353	RIKEN cDNA 3110009E18 gene		GO:0003674,GO:0005575,GO:0008150	molecular_function|cellular_component|biological_process
3110035E14Rik	2.34773523876941	3.67305348700468	1.02241699053415	0.278356139966781	-1.84499618843257	0.215136475554637	0.506970148996326	0.0319075478779815	0.0490407718409709	0.119858513879587	0.0505403989757083	0.0629464155056847	0.0349451779517127	0	0	0.0344932439798797	0.0170621553924505	GeneID:76982,Genbank:NM_178399.4,MGI:MGI:1924232	RIKEN cDNA 3110035E14 gene		GO:0003674,GO:0005575,GO:0008150	molecular_function|cellular_component|biological_process
3110040M04Rik	4.75989217135588	3.91031960950313	5.60946473320863	1.4345284512233	0.520576581582855	0.580399415253854	0.857074046547066	0.0296643392902937	0.243162878035277	0.318377299328425	0.0313248252694637	0	0.0974652410724402	0.0644160190912672	0.220594976875888	0.320682522064984	0.158626281317794	GeneID:73176,Genbank:XM_993996.5,MGI:MGI:1920426	RIKEN cDNA 3110040M04 gene		GO:0003674,GO:0005575,GO:0008150	molecular_function|cellular_component|biological_process
3110040N11Rik	172.235573308065	170.343363752435	174.127782863694	1.0222164164655	0.0317006658532174	0.867818655178716	1	3.13343092794858	3.05100279825604	3.3444250728228	3.3819505770154	2.86878770891996	3.96261303466303	2.80063831318393	2.86899009178376	2.47033637222194	3.57329867977452	GeneID:67290,Genbank:XM_011250896.2,MGI:MGI:1914540	RIKEN cDNA 3110040N11 gene		GO:0003674,GO:0005575,GO:0008150	molecular_function|cellular_component|biological_process
3110043O21Rik	480.922542336428	348.843363565679	613.001721107176	1.75724059887916	0.813311736619918	0.00458156146774668	0.0344924503551946	5.29133649498474	5.10450232580863	4.96913560351771	4.96338518432369	5.94112765158539	7.24384619458773	11.795708800127	8.05803594191141	5.72013121782695	11.4985043388058	GeneID:73205,Genbank:NM_001081343.1,MGI:MGI:1920455	RIKEN cDNA 3110043O21 gene		GO:0005634,GO:0005737,GO:0005764,GO:0005768,GO:0005776,GO:0031410,GO:0031965,GO:0006897,GO:0032045,GO:0034063,GO:0042995,GO:0043005,GO:0043204,GO:0044295,GO:0044304,GO:0000932,GO:0001933,GO:0005085,GO:0005515,GO:0005576,GO:0005615,GO:0006914,GO:0010494,GO:0010506,GO:0016239,GO:0017112,GO:0048675,GO:0017137,GO:0110053,GO:0030425,GO:1902774,GO:1903432,GO:1904425,GO:1990316,GO:2000785	nucleus|cytoplasm|lysosome|endosome|autophagosome|cytoplasmic vesicle|nuclear membrane|endocytosis|guanyl-nucleotide exchange factor complex|stress granule assembly|cell projection|neuron projection|perikaryon|axonal growth cone|main axon|P-body|negative regulation of protein phosphorylation|guanyl-nucleotide exchange factor activity|protein binding|extracellular region|extracellular space|autoph…
3110052M02Rik	411.473746706971	458.368983598348	364.578509815594	0.7953821546858	-0.330279900905051	0.0973584024335971	0.307213097226764	3.3786923964745	3.5571025929843	3.480573275305	3.44713023095257	3.65681045962434	3.91939528998218	2.28790894444489	2.85323969769482	2.4864744224198	2.03971379965475	GeneID:73229,Genbank:XM_017317664.1,MGI:MGI:1920479	RIKEN cDNA 3110052M02 gene		GO:0006355,GO:0003700,GO:0005575,GO:0005634	regulation of transcription, DNA-templated|DNA binding transcription factor activity|cellular_component|nucleus
3110062M04Rik	163.098855805776	202.495594482954	123.702117128597	0.610887942744895	-0.711020329037561	0.00196085517421478	0.0184041231578121	2.93899870194008	2.81978854533	3.09697628130759	2.55334362654934	3.070295763825	2.3994648278594	1.13135922547947	1.75979183264371	1.63190836149738	1.71446419030183	GeneID:78412,Genbank:NM_001135611.1,MGI:MGI:1925662	RIKEN cDNA 3110062M04 gene		GO:0005737,GO:0006281,GO:0006303,GO:0006974,GO:2001033,GO:0003674,GO:0005634	cytoplasm|DNA repair|double-strand break repair via nonhomologous end joining|cellular response to DNA damage stimulus|negative regulation of double-strand break repair via nonhomologous end joining|molecular_function|nucleus
3110067G11Rik	0.0983713846638572	0	0.196742769327714	Inf	Inf	0.989700181355595	1	0	0	0	0	0	0.0127076999237915	0	0	0	0	GeneID:73187,Genbank:XM_017319868.1,MGI:MGI:1920437	RIKEN cDNA 3110067G11 gene
3110079O15Rik	0	0	0					0	0	0	0	0	0	0	0	0	0	GeneID:73234,Genbank:XM_006529895.3,MGI:MGI:1920484	RIKEN cDNA 3110079O15 gene		GO:0005737,GO:0016020,GO:0016021,GO:0031012,GO:0051216,GO:0071944,GO:0005515,GO:0005576,GO:0005578	cytoplasm|membrane|integral component of membrane|extracellular matrix|cartilage development|cell periphery|protein binding|extracellular region|proteinaceous extracellular matrix
3110082I17Rik	184.878388527039	174.389969387713	195.366807666364	1.12028695430305	0.163868316680491	0.484506028172863	0.784567885452087	5.09417093709367	3.77807360977902	4.68634372083997	4.53399944685084	4.54627182504261	4.22420678888483	5.63634020481881	4.20053611160982	4.4318140952517	5.91506505045261	GeneID:73212,Genbank:NM_028469.3,MGI:MGI:1920462	RIKEN cDNA 3110082I17 gene		GO:0005575,GO:0008150	cellular_component|biological_process
3110082J24Rik	0	0	0					0	0	0	0	0	0	0	0	0	0	GeneID:433868,Genbank:NM_001256263.1,MGI:MGI:3641994	RIKEN cDNA 3110082J24 gene		GO:0003674,GO:0005575,GO:0008150	molecular_function|cellular_component|biological_process
3300002I08Rik	16.2165997485849	14.9817316145347	17.451467882635	1.16484985391837	0.220144007268119	0.674835566167571	0.911801873859902	0.185934658570212	0.207836356193051	0.417256312969587	0.196342505196299	0.350134204666635	0.29619755886199	0.275288539035319	0.413007939703707	0.201002269648046	0.343472305677878	GeneID:69277,Genbank:XM_006500134.3,MGI:MGI:1916527	RIKEN cDNA 3300002I08 gene		GO:0003674,GO:0005575,GO:0008150	molecular_function|cellular_component|biological_process
3425401B19Rik	46.7138612854339	54.6754385193719	38.7522840514959	0.708769515177563	-0.496611541287821	0.136067460352062	0.381895166242513	0.324568681557401	0.48188286997826	0.469204189802355	0.342736682527511	0.320150504319119	0.398994627232019	0.251714238228578	0.253323763365402	0.207658226182414	0.226689272478332	GeneID:100504518,Genbank:XM_006518317.3,MGI:MGI:3588196	RIKEN cDNA 3425401B19 gene		GO:0003674,GO:0005575,GO:0008150	molecular_function|cellular_component|biological_process
3632451O06Rik	140.345906500822	170.348810674224	110.34300232742	0.647747418315944	-0.626496734524767	0.00701290744129748	0.0467801271752947	2.5812360705519	2.54312082519809	3.01390072043755	2.09670992235997	2.69998421616507	1.78627370225836	1.58607152613815	1.17520556479343	1.83983210985567	1.71397798706795	GeneID:67419,Genbank:XM_006519450.3,MGI:MGI:1914669	RIKEN cDNA 3632451O06 gene		GO:0016020,GO:0016021,GO:0003674,GO:0005575,GO:0008150	membrane|integral component of membrane|molecular_function|cellular_component|biological_process
3830403N18Rik	7.86107610557951	7.63168091860486	8.09047129255416	1.06011655608279	0.0842228927491116	0.993672153607117	1	0.335485409011782	0.381947555858197	0.280050647899006	0.157450881266454	0.367687364766527	0.0816497669590237	0.566615393736821	0.237599365541646	0.201484546488044	0.43852491319145	GeneID:70691,Genbank:XM_011247677.1,MGI:MGI:1917941	RIKEN cDNA 3830403N18 gene		GO:0051321,GO:0000800,GO:0002244,GO:0003674	meiotic cell cycle|lateral element|hematopoietic progenitor cell differentiation|molecular_function
3830406C13Rik	564.288803110833	623.226547723337	505.35105849833	0.81086253521194	-0.302470738493602	0.110973300373309	0.335102703184647	3.99017443433709	3.82989436202035	3.92134268003479	4.28967584753787	4.00698832651085	3.61976451794466	2.81862146933522	2.75146486648711	3.07923443442131	3.48974819229485	GeneID:218734,Genbank:XM_006517987.3,MGI:MGI:1917937	RIKEN cDNA 3830406C13 gene		GO:0003674,GO:0005575,GO:0008150	molecular_function|cellular_component|biological_process
3830417A13Rik	0	0	0					0	0	0	0	0	0	0	0	0	0	GeneID:70696,Genbank:NM_027512.2,MGI:MGI:1917946	RIKEN cDNA 3830417A13 gene		GO:0003674,GO:0005575,GO:0008150	molecular_function|cellular_component|biological_process
4430402I18Rik	126.237675327803	131.741930901264	120.733419754343	0.916438820414956	-0.125889522283713	0.58748956767822	0.86277451061907	2.9043856706831	1.85538163206095	2.36674679122064	2.36648230394309	3.1477979783637	2.31694169456784	1.75190675335312	2.20932780991193	3.35294156585872	1.59143103193456	GeneID:381218,Genbank:NM_198651.2,MGI:MGI:1918036	RIKEN cDNA 4430402I18 gene		GO:0003674,GO:0005575,GO:0008150	molecular_function|cellular_component|biological_process
4833420G17Rik	1094.20621681288	1134.37959204622	1054.03284157955	0.929171195400529	-0.105983664047716	0.574671731637456	0.852866880452082	8.68152562483533	8.59004139622459	9.86144637349141	9.60814984244204	8.49719410473433	10.1364422107635	7.09576013084955	7.31484278590296	9.67506172103296	6.5909208263164	GeneID:67392,Genbank:XM_006517749.1,MGI:MGI:1914642	RIKEN cDNA 4833420G17 gene		GO:0003674,GO:0005575,GO:0008150	molecular_function|cellular_component|biological_process
4833423E24Rik	4.08403885291474	3.44114010427324	4.72693760155623	1.37365450354267	0.458019188505342	0.672788125822455	0.91038690570668	0.301748828151712	0.0309184846403906	0.0971570369820037	0.0955918406739361	0.0297641285187859	0.165237807317668	0.0327623313716416	0.0961678144210102	0.0978605061399495	0.354983965337174	GeneID:228151,Genbank:NM_001081664.2,MGI:MGI:2687041	RIKEN cDNA 4833423E24 gene		GO:0006631,GO:0006633,GO:0008150,GO:0016020,GO:0016021,GO:0016491,GO:0046872,GO:0055114,GO:0005575,GO:0005783,GO:0006629	fatty acid metabolic process|fatty acid biosynthetic process|biological_process|membrane|integral component of membrane|oxidoreductase activity|metal ion binding|oxidation-reduction process|cellular_component|endoplasmic reticulum|lipid metabolic process
4833427G06Rik	205.389655066931	213.28108221664	197.498227917222	0.925999745803112	-0.110916297437099	0.604541850142828	0.874043351600353	14.8269640320585	13.8478905851948	14.4346105374231	13.7863991636907	17.9902073832966	13.5081374457009	9.33134608428297	12.7543339422755	19.5037041000426	12.1383695971393	GeneID:235345,Genbank:NM_177702.3,MGI:MGI:1921013	RIKEN cDNA 4833427G06 gene		GO:0048741,GO:0003674,GO:0005575,GO:0008150	skeletal muscle fiber development|molecular_function|cellular_component|biological_process
4833439L19Rik	2395.41694965144	2638.55119852529	2152.28270077758	0.81570624893711	-0.293878390607815	0.0912805861963378	0.294466027134172	51.3227830105192	51.4004990874468	50.2674345787198	53.8266764625237	52.7826182902672	38.9896683920003	38.0941193899458	41.9025600792306	46.2978113535748	39.4110983104602	GeneID:97820,Genbank:NM_001252648.1,MGI:MGI:1921162	RIKEN cDNA 4833439L19 gene		GO:0016491,GO:0055114,GO:0003674,GO:0005737,GO:0008150	oxidoreductase activity|oxidation-reduction process|molecular_function|cytoplasm|biological_process
4921501E09Rik	0.101801900183629	0	0.203603800367258	Inf	Inf	0.989700471117701	1	0	0	0	0	0	0	0	0.0137932215951143	0	0	GeneID:74042,Genbank:NM_001009544.2,MGI:MGI:1921292	RIKEN cDNA 4921501E09 gene		GO:0003674,GO:0005575,GO:0008150	molecular_function|cellular_component|biological_process
4921504E06Rik	2.02240852763667	1.74967686058745	2.2951401946859	1.31175089891474	0.391493778629005	0.848028621670079	0.992752167318866	0.050743191161241	0	0.0272304736052356	0.133958958362926	0.0250262258254263	0	0	0.080859664321059	0.191993458070643	0.0271342760657384	GeneID:70909,Genbank:NM_027600.4,MGI:MGI:1918087	RIKEN cDNA 4921504E06 gene		GO:0003674,GO:0005575,GO:0008150	molecular_function|cellular_component|biological_process
4921507P07Rik	23.0782297034757	25.4139256912658	20.7425337156855	0.816187706207634	-0.293027114659953	0.483772672192905	0.783853825064499	0.589717173393995	0.453187212344108	0.454913733023747	0.408664646882594	0.59986747600112	0.242197061541374	0.300133354627851	0.352394564623564	0.836726835752594	0.236507818350445	GeneID:70821,Genbank:XM_006506605.1,MGI:MGI:1918071	RIKEN cDNA 4921507P07 gene		GO:0005856,GO:0008150,GO:0003674,GO:0005737,GO:0005813	cytoskeleton|biological_process|molecular_function|cytoplasm|centrosome
4921509C19Rik	0	0	0					0	0	0	0	0	0	0	0	0	0	GeneID:381393,Genbank:XM_006499822.3,MGI:MGI:2685851	RIKEN cDNA 4921509C19 gene		GO:0035174,GO:0004674,GO:0035404,GO:0004679,GO:0035556,GO:0004715,GO:0005524,GO:0005634,GO:0005737,GO:0006468,GO:0042149,GO:0016301,GO:0016310,GO:0016740,GO:0000166,GO:0031588,GO:0004672,GO:0032007	histone serine kinase activity|protein serine/threonine kinase activity|histone-serine phosphorylation|AMP-activated protein kinase activity|intracellular signal transduction|non-membrane spanning protein tyrosine kinase activity|ATP binding|nucleus|cytoplasm|protein phosphorylation|cellular response to glucose starvation|kinase activity|phosphorylation|transferase activity|nucleotide binding|nuc…
4921511H03Rik	0	0	0					0	0	0	0	0	0	0	0	0	0	GeneID:70920,Genbank:XM_006503604.3,MGI:MGI:1918170	RIKEN cDNA 4921511H03 gene		GO:0003674,GO:0005575,GO:0008150	molecular_function|cellular_component|biological_process
4921511M17Rik	0	0	0					0	0	0	0	0	0	0	0	0	0	GeneID:667256,Genbank:NM_001201358.1,MGI:MGI:1925342	RIKEN cDNA 4921511M17 gene		GO:0003674,GO:0005575,GO:0008150	molecular_function|cellular_component|biological_process
4921517D22Rik	0	0	0					0	0	0	0	0	0	0	0	0	0	GeneID:70900,Genbank:NM_183290.2,MGI:MGI:1918150	RIKEN cDNA 4921517D22 gene		GO:0003674,GO:0005575,GO:0008150	molecular_function|cellular_component|biological_process
4921524J17Rik	221.287771849225	236.740775848987	205.834767849463	0.869452113229375	-0.201821524410122	0.355469444037169	0.668902807448069	6.47114077827171	8.59039564941209	8.58748410365386	8.28083048646881	8.45833085458777	7.6457967984112	5.64159129961017	7.14545954026622	6.96108264887243	6.68207491548903	GeneID:66714,Genbank:NM_025722.3,MGI:MGI:1913964	RIKEN cDNA 4921524J17 gene		GO:0003674,GO:0005575,GO:0008150	molecular_function|cellular_component|biological_process
4921524L21Rik	0	0	0					0	0	0	0	0	0	0	0	0	0	GeneID:70901,Genbank:NM_027598.1,MGI:MGI:1918151	RIKEN cDNA 4921524L21 gene		GO:0003674,GO:0005575,GO:0008150	molecular_function|cellular_component|biological_process
4921528I07Rik	0.0983713846638572	0	0.196742769327714	Inf	Inf	0.989700181355595	1	0	0	0	0	0	0.0141584391218038	0	0	0	0	GeneID:77049,Genbank:XM_006512410.3,MGI:MGI:1924299	RIKEN cDNA 4921528I07 gene		GO:0003674,GO:0005575,GO:0008150	molecular_function|cellular_component|biological_process
4921530L21Rik	0	0	0					0	0	0	0	0	0	0	0	0	0	GeneID:66732,Genbank:XM_006519396.1,MGI:MGI:1913982	RIKEN cDNA 4921530L21 gene		GO:0008150,GO:0003674,GO:0005575,GO:0005737	biological_process|molecular_function|cellular_component|cytoplasm
4921536K21Rik	31.038043597104	31.1764851316435	30.8996020625645	0.991118849097011	-0.012870027665258	0.994067535742499	1	0.738005250823305	0.557194081487252	0.708699598764832	0.471691085474713	0.766272827412594	0.701913542849422	0.421730545158258	0.680851963442867	0.818806106568217	0.498491268776836	GeneID:67430,Genbank:NM_026150.3,MGI:MGI:1914680	RIKEN cDNA 4921536K21 gene		GO:0003674,GO:0005575,GO:0008150	molecular_function|cellular_component|biological_process
4921539E11Rik	0.0992406440294053	0.198481288058811	0	0	-Inf	1	1	0	0	0	0.0207701162521705	0	0	0	0	0	0	GeneID:70941,Genbank:XM_006503395.1,MGI:MGI:1918191	RIKEN cDNA 4921539E11 gene		GO:0003674,GO:0005575,GO:0008150	molecular_function|cellular_component|biological_process
4922502D21Rik	0.716202419811411	0.385837688549417	1.0465671510734	2.71245443908822	1.43959890491066	0.697369468207803	0.926095258189002	0.0279827614438984	0	0	0.0295491197093345	0	0	0.030382239054054	0.0891814899831603	0.0302504041177426	0	GeneID:381816,Genbank:XM_006506355.3,MGI:MGI:2685920	RIKEN cDNA 4922502D21 gene		GO:0003674,GO:0005575,GO:0008150	molecular_function|cellular_component|biological_process
4930401G09Rik	0	0	0					0	0	0	0	0	0	0	0	0	0	GeneID:73792,Genbank:XM_011248250.2,MGI:MGI:1921042	RIKEN cDNA 4930401G09 gene
4930402F06Rik	0.105539734170541	0	0.211079468341082	Inf	Inf	0.98970078681833	1	0	0	0	0	0	0	0	0	0.0400911628606406	0	GeneID:74854,Genbank:NM_001272040.1,MGI:MGI:1922104	RIKEN cDNA 4930402F06 gene		GO:0030259,GO:0031982,GO:0005794,GO:0009247,GO:0016757	lipid glycosylation|vesicle|Golgi apparatus|glycolipid biosynthetic process|transferase activity, transferring glycosyl groups
4930402H24Rik	1646.07617201318	1994.63483310947	1297.51751091689	0.650503786146245	-0.620370640959641	0.000457297039811078	0.00617096761506365	12.7562389435618	14.2298743791387	12.9902842825804	12.1442582769217	14.2320679498951	8.61250806315668	8.02520897682918	8.70409452258272	8.93794218058172	7.47277763797182	GeneID:228602,Genbank:XM_011239473.2,MGI:MGI:1923029	RIKEN cDNA 4930402H24 gene		GO:0003674,GO:0005575,GO:0008150	molecular_function|cellular_component|biological_process
4930402K13Rik	0	0	0					0	0	0	0	0	0	0	0	0	0	GeneID:75775,Genbank:NM_001270700.1,MGI:MGI:1923025	RIKEN cDNA 4930402K13 gene		GO:0003674,GO:0005575,GO:0008150	molecular_function|cellular_component|biological_process
4930404N11Rik	45.8258698697274	52.0189166049322	39.6328231345227	0.76189251374691	-0.392340615308207	0.229298803079401	0.525183116665503	3.95052170842076	4.49763855704099	4.39699664730066	3.55363240797927	3.96890735320645	2.80428767958546	2.2240673296605	2.48698731586613	5.45695527403416	2.03425082032983	GeneID:432479,Genbank:NM_001014836.3,MGI:MGI:1921072	RIKEN cDNA 4930404N11 gene		GO:0003674,GO:0005575,GO:0008150	molecular_function|cellular_component|biological_process
4930407I10Rik	0.0919358924831945	0.183871784966389	0	0	-Inf	1	1	0	0	0	0	0.0107324109895472	0	0	0	0	0	GeneID:328573,Genbank:NM_001166475.1,MGI:MGI:2685593	RIKEN cDNA 4930407I10 gene		GO:0003674,GO:0005575,GO:0008150	molecular_function|cellular_component|biological_process
4930415F15Rik	5.13103601391333	4.59658791753743	5.66548411028923	1.23254122665067	0.301635903389998	0.785633445648011	0.970728678095749	0.0806034837405889	0.0660718409880255	0.121112582033686	0.0340461322205839	0.0954075267358673	0.0353108060025708	0.0875151052016741	0.0685025437748477	0.104562430466592	0.17240675090596	GeneID:73862,Genbank:XM_006514821.3,MGI:MGI:1921112	RIKEN cDNA 4930415F15 gene		GO:0003674,GO:0005575,GO:0008150	molecular_function|cellular_component|biological_process
4930415L06Rik	0	0	0					0	0	0	0	0	0	0	0	0	0	GeneID:245511,Genbank:NM_001033880.3,MGI:MGI:3588286	RIKEN cDNA 4930415L06 gene		GO:0003674,GO:0005575,GO:0008150	molecular_function|cellular_component|biological_process	mmu04922	Glucagon signaling pathway
4930415O20Rik	4.88518780389194	5.36060317341124	4.40977243437264	0.822626165698154	-0.281691133767996	0.784001887837427	0.970728678095749	0.26949475729804	0.276135936143417	0.674892374088771	0.474299916182516	0.886087571628167	0.393534565837839	0.585207014429852	0.381726189162314	0.291333838950203	0.384290383291447	GeneID:73863,Genbank:NM_001201322.1,MGI:MGI:1921113	RIKEN cDNA 4930415O20 gene		GO:0003674,GO:0005575,GO:0008150	molecular_function|cellular_component|biological_process
4930426D05Rik	19.3374760488636	20.7313024744323	17.943649623295	0.865534119017591	-0.208337403698355	0.736884500989319	0.949193002417869	0.686733307081896	0.676592813234521	0.623655646913052	0.474152082442407	0.468958970376507	1.21494853235027	0.229421416566093	0.420890304673772	0.485405055996338	0.169487031384124	GeneID:74644,Genbank:NM_001271580.1,MGI:MGI:1921894	RIKEN cDNA 4930426D05 gene
4930427A07Rik	124.394374706251	63.4732001815077	185.315549230994	2.91958730142905	1.54576445120769	0.0030780146492412	0.0256516128823479	1.25785640420738	0.745361263104259	1.17109704189336	0.736147398970371	1.24073388792692	5.72619185329022	1.85934775106331	2.65643880818692	1.34340647127241	3.2253474688263	GeneID:104732,Genbank:NM_134041.3,MGI:MGI:2144738	RIKEN cDNA 4930427A07 gene		GO:0003674,GO:0005575,GO:0008150	molecular_function|cellular_component|biological_process
4930430A15Rik	2.44097179474423	3.84149758373071	1.04044600575776	0.270843852711036	-1.88446674826871	0.187244458745118	0.467789331033464	0.0474076247492433	0.0728638414252561	0.0763214952515973	0.150183917515694	0.140286871480152	0	0	0.0503629424395967	0.0768741038908228	0	GeneID:67575,Genbank:XM_006500082.2,MGI:MGI:1914825	RIKEN cDNA 4930430A15 gene		GO:0003674,GO:0005575,GO:0008150	molecular_function|cellular_component|biological_process
4930430F08Rik	106.168105886684	119.67430237938	92.6619093939882	0.774284099022699	-0.369065080135396	0.148586678277468	0.404436586627248	1.43607104512355	1.68356262611206	1.69402647094067	1.74870637799445	1.72279774422667	1.4877709445129	0.955192857140634	1.26445586018193	1.17482409152234	1.35596812852481	GeneID:68281,Genbank:NM_175128.2,MGI:MGI:1921197	RIKEN cDNA 4930430F08 gene		GO:0002244,GO:0003674,GO:0005575	hematopoietic progenitor cell differentiation|molecular_function|cellular_component
4930431P22Rik	0.692762114817006	0.747302917610355	0.638221312023657	0.854032945655414	-0.227636369752498	1	1	0.0387240499189364	0.0396783294890008	0	0	0.0763938409050332	0	0.0420445760557624	0	0	0.0828287726363135	GeneID:73883,Genbank:XM_017316332.1,MGI:MGI:1921133	RIKEN cDNA 4930431P22 gene
4930432K21Rik	19.837747218673	20.5193896543264	19.1561047830196	0.933561139279824	-0.099183586686081	0.871387051086236	1	0.410188084326511	0.362983236436415	0.500273827510928	0.570968743983851	0.202302208322588	0.285878978703615	0.242924217211072	0.495180195878873	0.644986980939503	0.179462340712013	GeneID:74666,Genbank:XM_006531445.3,MGI:MGI:1921916	RIKEN cDNA 4930432K21 gene		GO:0003674,GO:0005575,GO:0008150	molecular_function|cellular_component|biological_process
4930432M17Rik	0.0919358924831945	0.183871784966389	0	0	-Inf	1	1	0	0	0	0	0.0445009374925947	0	0	0	0	0	GeneID:619318,Genbank:NM_001033814.1,MGI:MGI:3588188	RIKEN cDNA 4930432M17 gene		GO:0003674,GO:0005575,GO:0008150	molecular_function|cellular_component|biological_process
4930433I11Rik	0	0	0					0	0	0	0	0	0	0	0	0	0	GeneID:243944,Genbank:NM_207248.3,MGI:MGI:2685327	RIKEN cDNA 4930433I11 gene		GO:0003674,GO:0005575,GO:0008150	molecular_function|cellular_component|biological_process
4930435E12Rik	0	0	0					0	0	0	0	0	0	0	0	0	0	GeneID:74663,Genbank:XM_006522676.2,MGI:MGI:1921913	RIKEN cDNA 4930435E12 gene		GO:0003674,GO:0005575,GO:0008150	molecular_function|cellular_component|biological_process
4930438A08Rik	13.0980267703607	3.04697125350324	23.1490822872181	7.59740751101689	2.92550720683747	6.45456272995632e-05	0.00138887541295656	0.159944808770385	0	0.0572211140561609	0.0375328560026989	0.0350594593178289	0.0778540944649481	0.656048222398233	0.415349048186747	0.499507022485283	0.437145422027968	GeneID:73988,Genbank:XM_001477470.6,MGI:MGI:1921238	RIKEN cDNA 4930438A08 gene		GO:0003674,GO:0005575,GO:0008150	molecular_function|cellular_component|biological_process	mmu00250,mmu00270,mmu00280,mmu00350,mmu00360,mmu00380,mmu00400	Alanine, aspartate and glutamate metabolism|Cysteine and methionine metabolism|Valine, leucine and isoleucine degradation|Tyrosine metabolism|Phenylalanine metabolism|Tryptophan metabolism|Phenylalanine, tyrosine and tryptophan biosynthesis
4930439D14Rik	1.98094570608248	1.9390860824268	2.02280532973815	1.04317459037537	0.0609806339742805	1	1	0.114343352796619	0.0781074162204769	0.0409069483544918	0.160991755657753	0	0.208714921536935	0.0413827049184528	0.161961786406199	0	0	GeneID:78167,Genbank:XM_017313158.1,MGI:MGI:1925417	RIKEN cDNA 4930439D14 gene		GO:0003674,GO:0005575,GO:0008150	molecular_function|cellular_component|biological_process
4930444G20Rik	0	0	0					0	0	0	0	0	0	0	0	0	0	GeneID:114671,Genbank:NM_053264.2,MGI:MGI:2149738	RIKEN cDNA 4930444G20 gene		GO:0016926,GO:0016929,GO:0004175,GO:0005634,GO:0006508	protein desumoylation|SUMO-specific protease activity|endopeptidase activity|nucleus|proteolysis	mmu03013,mmu04310	RNA transport|Wnt signaling pathway
4930444P10Rik	34.0585767802874	21.9359813653091	46.1811721952658	2.10527039689684	1.07400554217965	0.0038873088669316	0.0306605591913444	0.816563343847379	0.278895324513159	0.555046848497296	0.632332179475876	0.912840965118439	1.37126150376793	1.03434608813842	1.21445328811115	1.67719705785358	1.2226112140798	GeneID:75799,Genbank:XM_006495584.3,MGI:MGI:1923049	RIKEN cDNA 4930444P10 gene		GO:0003674,GO:0005575,GO:0008150	molecular_function|cellular_component|biological_process
4930447A16Rik	0	0	0					0	0	0	0	0	0	0	0	0	0	GeneID:74892,Genbank:NM_029113.1,MGI:MGI:1922142	RIKEN cDNA 4930447A16 gene		GO:0003674,GO:0005575,GO:0008150	molecular_function|cellular_component|biological_process
4930447C04Rik	0.513354793580129	0.198481288058811	0.828228299101447	4.17282811494069	2.06102549504898	0.665789164004504	0.907369768772075	0	0	0	0.0171153173451899	0	0	0	0.0172184430240572	0.0175215123627473	0.0346682111799425	GeneID:75801,Genbank:XM_011244201.2,MGI:MGI:1923051	RIKEN cDNA 4930447C04 gene		GO:0006310,GO:0007129,GO:0007275,GO:0007283,GO:0010705,GO:0048477,GO:0051090,GO:0051321,GO:0000801,GO:0003674,GO:0005694	DNA recombination|synapsis|multicellular organism development|spermatogenesis|meiotic DNA double-strand break processing involved in reciprocal meiotic recombination|oogenesis|regulation of DNA binding transcription factor activity|meiotic cell cycle|central element|molecular_function|chromosome
4930449I24Rik	0	0	0					0	0	0	0	0	0	0	0	0	0	GeneID:67410,Genbank:XM_006504863.3,MGI:MGI:1914660	RIKEN cDNA 4930449I24 gene		GO:0003674,GO:0005575,GO:0008150	molecular_function|cellular_component|biological_process
4930451I11Rik	0	0	0					0	0	0	0	0	0	0	0	0	0	GeneID:78118,Genbank:XM_006508347.2,MGI:MGI:1925368	RIKEN cDNA 4930451I11 gene		GO:0003674,GO:0005575,GO:0008150	molecular_function|cellular_component|biological_process
4930452B06Rik	67.2257421397826	82.6833187117813	51.7681655677839	0.626101689849171	-0.675531099827652	0.0163592897743402	0.0878762647975584	1.65688712205819	1.68056924577607	1.29329512032661	1.23711406709357	1.53528234349452	0.568215725163818	0.890395618729291	0.8711976736527	1.19410433265567	0.930746754528792	GeneID:74430,Genbank:XM_011244772.2,MGI:MGI:1926154	RIKEN cDNA 4930452B06 gene		GO:0003674,GO:0005575,GO:0008150	molecular_function|cellular_component|biological_process
4930453H23Rik	0.201144817356526	0.198685834345795	0.203603800367258	1.02475247436565	0.0352754735059923	1	1	0	0	0.0316163783921739	0	0	0	0	0.0312944703166092	0	0	GeneID:100503481,Genbank:XM_006527553.2,MGI:MGI:1921933	RIKEN cDNA 4930453H23 gene		GO:0003674,GO:0005575,GO:0008150	molecular_function|cellular_component|biological_process
4930453N24Rik	827.628169275009	785.154478163859	870.101860386159	1.10819193494375	0.148207772732569	0.415450262954811	0.724879586730629	7.89548406788816	7.57366668911417	8.11336159599166	7.5588850298453	8.07338327789891	8.95377818903514	7.25522068770754	8.01092486404289	8.18219571451027	9.71162037929053	GeneID:67609,Genbank:XM_006522489.2,MGI:MGI:1914859	RIKEN cDNA 4930453N24 gene		GO:0043065,GO:0003674,GO:0005634,GO:0006915	positive regulation of apoptotic process|molecular_function|nucleus|apoptotic process
4930467E23Rik	73.1582980661365	85.8645348525059	60.4520612797671	0.704039932011614	-0.506270836363807	0.0731332605791999	0.254944058901523	0.563036872172345	0.852826184423676	0.788202249950295	0.629020187348072	0.917572050581541	0.65238570018006	0.336667000116548	0.502780746983648	0.635127406242907	0.445070061149531	GeneID:626415,Genbank:XM_017312928.1,MGI:MGI:1923056	RIKEN cDNA 4930467E23 gene		GO:0003674,GO:0005575,GO:0008150	molecular_function|cellular_component|biological_process
4930469G21Rik	0.105539734170541	0	0.211079468341082	Inf	Inf	0.98970078681833	1	0	0	0	0	0	0	0	0	0.0576152875072728	0	GeneID:100502590,Genbank:NM_001195189.1,MGI:MGI:1922183	RIKEN cDNA 4930469G21 gene		GO:0003674,GO:0005575,GO:0008150	molecular_function|cellular_component|biological_process
4930474N05Rik	0	0	0					0	0	0	0	0	0	0	0	0	0	GeneID:218921,Genbank:XM_006518825.2,MGI:MGI:3586330	RIKEN cDNA 4930474N05 gene		GO:0002244,GO:0003674,GO:0005575	hematopoietic progenitor cell differentiation|molecular_function|cellular_component
4930480E11Rik	0	0	0					0	0	0	0	0	0	0	0	0	0	GeneID:74910,Genbank:NM_001177966.2,MGI:MGI:1922160	RIKEN cDNA 4930480E11 gene		GO:0003674,GO:0005575,GO:0008150	molecular_function|cellular_component|biological_process
4930486L24Rik	112.615296616134	112.3206462092	112.909947023069	1.00524659386994	0.0075494477868413	0.997531114041772	1	4.55491284621872	4.51538233624757	3.25908905069275	4.69256377379701	5.22346364693668	3.24458214514518	4.94548943075715	6.53049268553066	3.52288318777172	3.28718019414887	GeneID:214639,Genbank:NM_178098.2,MGI:MGI:1922258	RIKEN cDNA 4930486L24 gene		GO:0005764,GO:0006508,GO:0008234,GO:0030054,GO:0051603,GO:0004197,GO:0005576,GO:0005615	lysosome|proteolysis|cysteine-type peptidase activity|cell junction|proteolysis involved in cellular protein catabolic process|cysteine-type endopeptidase activity|extracellular region|extracellular space
4930488N24Rik	0	0	0					0	0	0	0	0	0	0	0	0	0	GeneID:75011,Genbank:XM_011246738.1,MGI:MGI:1922261	RIKEN cDNA 4930488N24 gene
4930502E18Rik	0.585838861694827	0.960598255048572	0.211079468341082	0.219737509652678	-2.1861469330421	0.611063314864135	0.877366452022994	0.0310407066810522	0.03180564506658	0.033314938403475	0.032778235965727	0.0306181663944776	0	0	0	0.0335561564602798	0	GeneID:75013,Genbank:NM_029142.1,MGI:MGI:1922263	RIKEN cDNA 4930502E18 gene		GO:0003674,GO:0005575,GO:0008150	molecular_function|cellular_component|biological_process
4930503B20Rik	9.56948862409786	10.1608007233065	8.97817652488924	0.883609153390384	-0.178519731103053	0.80567047740655	0.981097422617488	0.120962753870492	0.123943647785229	0.173100298508777	0.127733744278812	0.185602905566524	0.0883190183442572	0.116742328017375	0.157059691628639	0.130765228267894	0.129366588189706	GeneID:75015,Genbank:XM_011240265.1,MGI:MGI:1922264	RIKEN cDNA 4930503B20 gene		GO:0003674,GO:0005739,GO:0008150	molecular_function|mitochondrion|biological_process
4930503E14Rik	0.491719149207355	0.583091728719737	0.400346569694972	0.68659277773326	-0.542473413215863	1	1	0	0.0686398506179949	0.0359485303721292	0	0	0.0366832286337643	0	0.0355825136801498	0	0	GeneID:74954,Genbank:XM_006519637.2,MGI:MGI:1922204	RIKEN cDNA 4930503E14 gene		GO:0003674,GO:0005575,GO:0008150	molecular_function|cellular_component|biological_process
4930503L19Rik	494.062394432951	526.403651213708	461.721137652195	0.87712373686547	-0.189147715193446	0.322324939656931	0.63359111563766	8.19821157291566	8.77178980283676	8.44352393281896	9.0566723344038	9.93720422886963	9.0477562538333	7.24077999900601	7.38613543969368	6.98779645134719	7.11538966123479	GeneID:269033,Genbank:XM_006525964.3,MGI:MGI:1922045	RIKEN cDNA 4930503L19 gene		GO:0005576,GO:0008285	extracellular region|negative regulation of cell proliferation
4930504O13Rik	0	0	0					0	0	0	0	0	0	0	0	0	0	GeneID:403200,Genbank:NM_207527.3,MGI:MGI:2685370	RIKEN cDNA 4930504O13 gene		GO:0003674,GO:0005575,GO:0008150	molecular_function|cellular_component|biological_process
4930505A04Rik	13.6366731842139	12.2524169001627	15.020929468265	1.22595644521902	0.293907725046059	0.617179937026074	0.880110815748138	0.494704970694131	0.675861361544538	0.766927890122808	0.638484600681588	1.03016062111236	0.963202440061477	0.77584742561709	0.700725480213631	1.36669690646982	0.470288339336128	GeneID:75087,Genbank:NM_001100394.1,MGI:MGI:1922337	RIKEN cDNA 4930505A04 gene		GO:0003674,GO:0005575,GO:0008150	molecular_function|cellular_component|biological_process
4930512M02Rik	0.112338140815275	0	0.224676281630549	Inf	Inf	0.989701360965521	1	0	0	0	0	0	0	0.0757263763528341	0	0	0	GeneID:102631730,Genbank:NM_001305143.1,MGI:MGI:1922360	RIKEN cDNA 4930512M02 gene		GO:0003674,GO:0005575,GO:0008150	molecular_function|cellular_component|biological_process
4930513O06Rik	0	0	0					0	0	0	0	0	0	0	0	0	0	GeneID:75125,Genbank:NM_029174.1,MGI:MGI:1922375	RIKEN cDNA 4930513O06 gene		GO:0003674,GO:0005575,GO:0008150	molecular_function|cellular_component|biological_process
4930519F16Rik	0.808368695150991	0.776726470082183	0.840010920219799	1.08147585099156	0.113001450742614	1	1	0.0182043242189629	0.0186529347007011	0.0195380841764741	0.0192233263558399	0	0	0	0	0.0590386512158306	0.0194690616669315	GeneID:75106,Genbank:XM_011247690.1,MGI:MGI:1922356	RIKEN cDNA 4930519F16 gene
4930519G04Rik	1.37164529388187	0	2.74329058776375	Inf	Inf	0.0374714112216977	0.159974101754171	0	0	0	0	0	0.0165385034351215	0.0655830452761699	0.0320845000097817	0	0.0969000699181582	GeneID:67593,Genbank:XM_006530441.3,MGI:MGI:1914843	RIKEN cDNA 4930519G04 gene		GO:0003674,GO:0005575,GO:0008150	molecular_function|cellular_component|biological_process
4930521O11Rik	0	0	0					0	0	0	0	0	0	0	0	0	0	GeneID:74715,Genbank:XM_017316320.1,MGI:MGI:1921965	RIKEN cDNA 4930521O11 gene
4930522H14Rik	0	0	0					0	0	0	0	0	0	0	0	0	0	GeneID:67646,Genbank:NM_026291.3,MGI:MGI:1914896	RIKEN cDNA 4930522H14 gene		GO:0016020,GO:0016021,GO:0003674,GO:0005575,GO:0008150	membrane|integral component of membrane|molecular_function|cellular_component|biological_process
4930522L14Rik	201.043550002141	230.165414816517	171.921685187766	0.74694838633692	-0.420919537747513	0.052757092210638	0.202742264429482	0.686554981112776	0.862431828606843	0.751026502871794	0.798181113166458	0.966976713618788	0.744685734848556	0.494561471945457	0.515456738358265	0.642281041985776	0.554219878603684	GeneID:100041734,Genbank:XM_011249625.2,MGI:MGI:1925270	RIKEN cDNA 4930522L14 gene	zf-C2H2	GO:0005634,GO:0006355,GO:0008150,GO:0003674,GO:0003700,GO:0005575	nucleus|regulation of transcription, DNA-templated|biological_process|molecular_function|DNA binding transcription factor activity|cellular_component
4930523C07Rik	2080.46583946755	2285.51820713836	1875.41347179675	0.820563785464175	-0.285312610757015	0.0968100438954416	0.306164666251937	19.6081138870119	19.5103034130205	20.2685565222308	20.8185082395271	20.2977212884439	14.6885647680298	17.6668767019893	15.9764163653847	18.2120927392878	12.9285111145585	GeneID:67647,Genbank:XM_011238859.1,MGI:MGI:1914897	RIKEN cDNA 4930523C07 gene		GO:0003674,GO:0005575,GO:0008150	molecular_function|cellular_component|biological_process
4930524B15Rik	1.07315297644799	1.72414701621381	0.422158936682163	0.244850893057377	-2.03002463681455	0.414918369364349	0.724316647095187	0.0746983509454899	0	0.0534474721889247	0.0525864353691095	0.0491210152342353	0	0	0	0.0538344606091462	0	GeneID:67592,Genbank:XM_006514795.1,MGI:MGI:1914842	RIKEN cDNA 4930524B15 gene		GO:0003674,GO:0005575,GO:0008150	molecular_function|cellular_component|biological_process
4930524N10Rik	0	0	0					0	0	0	0	0	0	0	0	0	0	GeneID:75071,Genbank:NM_001256259.1,MGI:MGI:1922321	RIKEN cDNA 4930524N10 gene		GO:0003674,GO:0005575,GO:0008150	molecular_function|cellular_component|biological_process
4930538K18Rik	18.7631763531684	20.2333860011633	17.2929667051735	0.854674877659095	-0.226552378505742	0.654403659546295	0.902846426156351	0.231269854644364	0.236969054441929	0.235803391629054	0.341901527025722	0.205309533312435	0.202629578589235	0.150660527708572	0.221118172343965	0.387517514837409	0.0742011679359652	GeneID:75180,Genbank:XM_006503455.2,MGI:MGI:1922430	RIKEN cDNA 4930538K18 gene		GO:0016020,GO:0016021,GO:0046474,GO:0003882,GO:0005737,GO:0006659	membrane|integral component of membrane|glycerophospholipid biosynthetic process|CDP-diacylglycerol-serine O-phosphatidyltransferase activity|cytoplasm|phosphatidylserine biosynthetic process
4930539E08Rik	11.563841768505	7.26495266196128	15.8627308750488	2.18345963327536	1.12661585953045	0.057192755337579	0.214358023093533	0.0967967208340599	0.0360662143434116	0.0755553743231458	0.0557536350071244	0.0781192469690876	0.212023728531186	0.0955426243703981	0.177616971194683	0.0951280447939395	0.150576917232924	GeneID:207819,Genbank:XM_006523956.3,MGI:MGI:1925441	RIKEN cDNA 4930539E08 gene		GO:0042981,GO:0003674,GO:0005575,GO:0008150	regulation of apoptotic process|molecular_function|cellular_component|biological_process
4930544D05Rik	1.02567673948763	0	2.05135347897527	Inf	Inf	0.0899310974002239	0.291749361839479	0	0	0	0	0	0.306298905753873	0.121462108605536	0.118843247010929	0.0604675294630784	0	GeneID:668433,Genbank:XM_006533966.3,MGI:MGI:2148639	RIKEN cDNA 4930544D05 gene		GO:0003674,GO:0005575,GO:0008150	molecular_function|cellular_component|biological_process
4930544G11Rik	0	0	0					0	0	0	0	0	0	0	0	0	0	GeneID:67653,Genbank:NM_001161773.1,MGI:MGI:1914903	RIKEN cDNA 4930544G11 gene		GO:0043231,GO:0030334,GO:0004871,GO:0051017,GO:0030950,GO:0005525,GO:0031410,GO:0005575,GO:0005737,GO:0005886,GO:0005938,GO:0007015,GO:0032153,GO:0007163,GO:0032154,GO:0007266,GO:0032956,GO:0008150,GO:0043005,GO:0008360,GO:0000910,GO:0043149,GO:0016477,GO:0003674,GO:0043197,GO:0019901,GO:0003924	intracellular membrane-bounded organelle|regulation of cell migration|signal transducer activity|actin filament bundle assembly|establishment or maintenance of actin cytoskeleton polarity|GTP binding|cytoplasmic vesicle|cellular_component|cytoplasm|plasma membrane|cell cortex|actin filament organization|cell division site|establishment or maintenance of cell polarity|cleavage furrow|Rho protein s…	mmu04014,mmu04015,mmu04310,mmu04350,mmu04072,mmu04071,mmu04024,mmu04022,mmu04150,mmu04144,mmu04510,mmu04520,mmu04530,mmu04810,mmu04611,mmu04621,mmu04625,mmu04660,mmu04670,mmu04062,mmu04921,mmu04270,mmu04972,mmu04722,mmu04360,mmu05200,mmu05206,mmu05205,mmu05203,mmu05210,mmu05418,mmu05133,mmu05152,mmu05100	Ras signaling pathway|Rap1 signaling pathway|Wnt signaling pathway|TGF-beta signaling pathway|Phospholipase D signaling pathway|Sphingolipid signaling pathway|cAMP signaling pathway|cGMP - PKG signaling pathway|mTOR signaling pathway|Endocytosis|Focal adhesion|Adherens junction|Tight junction|Regulation of actin cytoskeleton|Platelet activation|NOD-like receptor signaling pathway|C-type lectin re…
4930548H24Rik	1.32108209068669	1.15464208898499	1.48752209238839	1.28829713257381	0.365465374704511	0.945783443024702	1	0.071260935590138	0	0.114722920332639	0	0.0351454495824487	0	0.0773714482988312	0	0.0385178586418628	0.152423515727372	GeneID:67656,Genbank:NM_026296.3,MGI:MGI:1914906	RIKEN cDNA 4930548H24 gene		GO:0003674,GO:0005575,GO:0008150	molecular_function|cellular_component|biological_process
4930549C01Rik	0.50477300308641	0.183871784966389	0.825674221206432	4.49048896412988	2.16687254690794	0.668073263629622	0.90832815677897	0	0	0	0	0.0377939386240801	0.0419631809088577	0	0	0.0828409710353252	0.0409774598611453	GeneID:67663,Genbank:XM_011250327.2,MGI:MGI:1914913	RIKEN cDNA 4930549C01 gene		GO:0003674,GO:0005575,GO:0008150	molecular_function|cellular_component|biological_process
4930550C14Rik	56.5412439182346	62.7097613074759	50.3727265289933	0.80326771269321	-0.316047206264551	0.298811203704209	0.610568992281	0.5262173956833	0.627575994223469	0.536995657971452	0.573891632549581	0.629672410079304	0.491283904892232	0.384015212556813	0.421556797634459	0.57818612580254	0.378259358443388	GeneID:75311,Genbank:XM_006510654.3,MGI:MGI:1922561	RIKEN cDNA 4930550C14 gene		GO:0003674,GO:0005575,GO:0008150	molecular_function|cellular_component|biological_process
4930550L24Rik	0.406401618422553	0.183871784966389	0.628931451878717	3.42048918486152	1.77420266841673	0.810019984466175	0.982189746567242	0	0	0	0	0.0319036619301236	0	0	0	0.0699300054477586	0.0345910236868574	GeneID:75352,Genbank:NM_023774.3,MGI:MGI:1922602	RIKEN cDNA 4930550L24 gene		GO:0003674,GO:0008150	molecular_function|biological_process
4930555G01Rik	0.0961014735934855	0.192202947186971	0	0	-Inf	1	1	0	0.0252288845612872	0	0	0	0	0	0	0	0	GeneID:108978,Genbank:NM_175393.4,MGI:MGI:1922055	RIKEN cDNA 4930555G01 gene		GO:0003674,GO:0005575,GO:0008150	molecular_function|cellular_component|biological_process
4930557A04Rik	0.0992406440294053	0.198481288058811	0	0	-Inf	1	1	0	0	0	0.0976195463852014	0	0	0	0	0	0	GeneID:385317,Genbank:NM_029229.1,MGI:MGI:1922521	RIKEN cDNA 4930557A04 gene		GO:0006342,GO:0000790,GO:0003677,GO:0006325	chromatin silencing|nuclear chromatin|DNA binding|chromatin organization
4930558K02Rik	0.39851817086677	0.3823530730252	0.41468326870834	1.08455586724422	0.117104370502351	1	1	0	0	0	0.0137703899748296	0.0128629280723658	0	0	0.013853361314816	0.0140972003800816	0	GeneID:75368,Genbank:NM_001204904.1,MGI:MGI:1922618	RIKEN cDNA 4930558K02 gene		GO:0003674,GO:0005575,GO:0008150	molecular_function|cellular_component|biological_process
4930562C15Rik	392.733695915549	308.583055148745	476.884336682353	1.54540026979927	0.627980554934747	0.0280028459555688	0.129447386433513	3.69887595697035	3.76565445737753	3.57416686534966	2.81326973442265	5.79540653514671	4.92373878899847	5.25572936678712	7.17663094160316	8.10010294681196	3.84137566063004	GeneID:78809,Genbank:NM_030192.1,MGI:MGI:1926059	RIKEN cDNA 4930562C15 gene		GO:0003674,GO:0005575,GO:0008150	molecular_function|cellular_component|biological_process
4930563D23Rik	0.103386257598277	0	0.206772515196554	Inf	Inf	0.989700604936349	1	0	0	0	0	0	0	0	0	0	0.0202975323761627	GeneID:75328,Genbank:NM_029252.2,MGI:MGI:1922578	RIKEN cDNA 4930563D23 gene		GO:0003674,GO:0005575,GO:0008150	molecular_function|cellular_component|biological_process
4930563E22Rik	15.3212029018907	20.6926324740953	9.94977332968614	0.480836517158562	-1.05638162911488	0.0446257745921123	0.180606402995734	0.276246361540641	0.345954791916474	0.32942872988163	0.324121645106313	0.423867064146188	0.151272644006788	0.0833150141280049	0.179341024277435	0.232269779639944	0.147719228228692	GeneID:75304,Genbank:NM_001163728.1,MGI:MGI:1922554	RIKEN cDNA 4930563E22 gene		GO:0003674,GO:0005575,GO:0008150	molecular_function|cellular_component|biological_process
4930563M21Rik	0	0	0					0	0	0	0	0	0	0	0	0	0	GeneID:75258,Genbank:XM_017313674.1,MGI:MGI:1922508	RIKEN cDNA 4930563M21 gene		GO:0003674,GO:0005575,GO:0008150	molecular_function|cellular_component|biological_process
4930564C03Rik	0	0	0					0	0	0	0	0	0	0	0	0	0	GeneID:75341,Genbank:NM_029257.1,MGI:MGI:1922591	RIKEN cDNA 4930564C03 gene		GO:0003674,GO:0005575,GO:0008150	molecular_function|cellular_component|biological_process
4930564D02Rik	0	0	0					0	0	0	0	0	0	0	0	0	0	GeneID:75269,Genbank:XM_017319782.1,MGI:MGI:1922519	RIKEN cDNA 4930564D02 gene		GO:0003674,GO:0005575,GO:0008150	molecular_function|cellular_component|biological_process
4930567H17Rik	0	0	0					0	0	0	0	0	0	0	0	0	0	GeneID:619303,Genbank:NM_001033807.2,MGI:MGI:3588249	RIKEN cDNA 4930567H17 gene		GO:0003674,GO:0005575,GO:0008150	molecular_function|cellular_component|biological_process
4930568D16Rik	0	0	0					0	0	0	0	0	0	0	0	0	0	GeneID:75859,Genbank:NM_029463.1,MGI:MGI:1923109	RIKEN cDNA 4930568D16 gene		GO:0016020,GO:0016021,GO:0016740,GO:0016757,GO:0016758,GO:0030259,GO:0031982,GO:0046872,GO:0047276,GO:0005794,GO:0005975,GO:0009247	membrane|integral component of membrane|transferase activity|transferase activity, transferring glycosyl groups|transferase activity, transferring hexosyl groups|lipid glycosylation|vesicle|metal ion binding|N-acetyllactosaminide 3-alpha-galactosyltransferase activity|Golgi apparatus|carbohydrate metabolic process|glycolipid biosynthetic process
4930571K23Rik	0	0	0					0	0	0	0	0	0	0	0	0	0	GeneID:75861,Genbank:NM_001145759.1,MGI:MGI:1923111	RIKEN cDNA 4930571K23 gene		GO:0003674,GO:0005575,GO:0008150	molecular_function|cellular_component|biological_process
4930578C19Rik	234.222634503044	306.660942953476	161.784326052612	0.527567431621564	-0.922572589601037	1.34612870424922e-05	0.000392707162374244	2.31112170652561	2.4816126814184	2.61636358722085	2.69122379589339	2.88861237936443	1.29157627939634	1.10855917786377	1.18555573833622	1.49733378725704	1.54903601029583	GeneID:75905,Genbank:XM_006527709.2,MGI:MGI:1923155	RIKEN cDNA 4930578C19 gene		GO:0009966,GO:0003674,GO:0005575,GO:0005576	regulation of signal transduction|molecular_function|cellular_component|extracellular region
4930578I06Rik	0	0	0					0	0	0	0	0	0	0	0	0	0	GeneID:67750,Genbank:XM_006519472.3,MGI:MGI:1915000	RIKEN cDNA 4930578I06 gene		GO:0003674,GO:0005575,GO:0008150	molecular_function|cellular_component|biological_process
4930579F01Rik	0.289839266260309	0.37607473215336	0.203603800367258	0.541391864328258	-0.885254887019498	1	1	0	0.0199684348865688	0	0	0.0192229040069583	0	0	0.0207030493547211	0	0	GeneID:67741,Genbank:XM_006501945.3,MGI:MGI:1914991	RIKEN cDNA 4930579F01 gene		GO:0003674,GO:0005575,GO:0008150	molecular_function|cellular_component|biological_process
4930579G24Rik	58.6849583759641	51.7320726016842	65.6378441502439	1.26880368114435	0.343468861811055	0.255252052058264	0.559495286654864	1.41952145426192	1.29582978900195	1.52352426434978	1.25369265154599	1.65477978478174	2.77012376876818	1.40113016145218	1.39833860106083	0.864931224741161	2.42902733641883	GeneID:75939,Genbank:NM_029482.1,MGI:MGI:1923189	RIKEN cDNA 4930579G24 gene		GO:0008150,GO:0003674,GO:0005575,GO:0005737	biological_process|molecular_function|cellular_component|cytoplasm
4930583I09Rik	0	0	0					0	0	0	0	0	0	0	0	0	0	GeneID:78057,Genbank:XM_128729.5,MGI:MGI:1925307	RIKEN cDNA 4930583I09 gene		GO:0003674,GO:0005575,GO:0008150	molecular_function|cellular_component|biological_process
4930590J08Rik	16.4835638554448	16.9767657911025	15.9903619197872	0.941896832208621	-0.0863590475886379	0.848683573915696	0.992784382161607	0.153867551409573	0.113865064903792	0.128442866084144	0.144427035674138	0.236091389293261	0.112343929521293	0.176342642714039	0.136216179639713	0.221782048212259	0.0548524773729722	GeneID:381798,Genbank:XM_006506332.3,MGI:MGI:2685917	RIKEN cDNA 4930590J08 gene		GO:0016020,GO:0016021,GO:0003674,GO:0005737,GO:0008150	membrane|integral component of membrane|molecular_function|cytoplasm|biological_process
4930591A17Rik	0	0	0					0	0	0	0	0	0	0	0	0	0	GeneID:68175,Genbank:NM_026596.2,MGI:MGI:1915425	RIKEN cDNA 4930591A17 gene		GO:0003674,GO:0005575,GO:0008150	molecular_function|cellular_component|biological_process
4930595M18Rik	0	0	0					0	0	0	0	0	0	0	0	0	0	GeneID:245492,Genbank:NM_173435.3,MGI:MGI:3045300	RIKEN cDNA 4930595M18 gene		GO:0003674,GO:0005575,GO:0008150	molecular_function|cellular_component|biological_process
4930596D02Rik	0	0	0					0	0	0	0	0	0	0	0	0	0	GeneID:239036,Genbank:NM_001033766.3,MGI:MGI:3588288	RIKEN cDNA 4930596D02 gene		GO:0003674,GO:0005575,GO:0008150	molecular_function|cellular_component|biological_process
4931406B18Rik	8.59050933736769	0.779520195429805	16.4014984793056	21.0405048842413	4.39509741858849	0.000865868015207348	0.00995720868530294	0	0	0.0113450871319942	0.0223246363874681	0.0104267269343356	0.0115769524045851	0.332833954776562	0.179673200054777	0.0571361582972331	0.29393021208508	GeneID:74054,Genbank:NM_028737.3,MGI:MGI:1921304	RIKEN cDNA 4931406B18 gene		GO:0003674,GO:0005575,GO:0008150	molecular_function|cellular_component|biological_process
4931406C07Rik	920.144639178243	1003.32190325289	836.967375103596	0.834196255847747	-0.26154125794434	0.146017976899704	0.399280326814001	17.4187023981705	15.8402707388449	18.2137185581972	18.1482451926113	19.5401698135552	13.6757759900956	13.034903332841	14.1474308049337	17.1788014231923	13.8517732213838	GeneID:70984,Genbank:NM_001199484.1,MGI:MGI:1918234	RIKEN cDNA 4931406C07 gene		GO:0016604,GO:0016787,GO:0016788,GO:0046872,GO:0005634,GO:0005654,GO:0008270	nuclear body|hydrolase activity|hydrolase activity, acting on ester bonds|metal ion binding|nucleus|nucleoplasm|zinc ion binding
4931406P16Rik	3407.06870412347	3806.96828528878	3007.16912295817	0.789911787439558	-0.340236544039718	0.0473470490596364	0.188065826114253	27.0245399372135	32.0759860409097	31.2171397523799	30.603806667551	31.2468036354001	19.4206735552832	23.0160792550508	24.6861098412634	29.25490495864	19.4837256715101	GeneID:233103,Genbank:XM_006539893.3,MGI:MGI:1924311	RIKEN cDNA 4931406P16 gene		GO:0003674,GO:0005575,GO:0008150	molecular_function|cellular_component|biological_process
4931408C20Rik	0.196742769327714	0	0.393485538655429	Inf	Inf	0.789037254433798	0.971455367628554	0	0	0	0	0	0.0257146807047121	0	0	0	0	GeneID:210940,Genbank:NM_001033764.3,MGI:MGI:3588222	RIKEN cDNA 4931408C20 gene		GO:0003674,GO:0005575,GO:0008150	molecular_function|cellular_component|biological_process
4931409K22Rik	0.720655351847423	0.187356400490606	1.25395430320424	6.69288212156439	2.74262760504995	0.442052880898615	0.74897633556281	0.0190429503908477	0	0	0	0	0.0208558580771738	0.0206758533188075	0.0202300583395009	0.0411722728703657	0.0203659510246216	GeneID:231045,Genbank:NM_177676.6,MGI:MGI:3045319	RIKEN cDNA 4931409K22 gene		GO:0005575,GO:0008150,GO:0000166,GO:0003674,GO:0005524	cellular_component|biological_process|nucleotide binding|molecular_function|ATP binding
4931414P19Rik	134.723733768847	139.679406020509	129.768061517184	0.929042191789749	-0.106183977823422	0.666855527759417	0.907414017289419	1.15022934761447	1.18632831265306	1.11267630114157	1.08676024253804	1.11964332238773	1.30117088069214	0.903780044609877	1.05311318729085	1.05528843166692	0.793117241420226	GeneID:74359,Genbank:XM_006519619.3,MGI:MGI:1921609	RIKEN cDNA 4931414P19 gene		GO:0005575,GO:0005576,GO:0008150	cellular_component|extracellular region|biological_process
4931417E11Rik	0	0	0					0	0	0	0	0	0	0	0	0	0	GeneID:66740,Genbank:NM_025737.3,MGI:MGI:1913990	RIKEN cDNA 4931417E11 gene		GO:0003674,GO:0005575,GO:0008150	molecular_function|cellular_component|biological_process
4931423N10Rik	6.1701820361498	8.22857642613781	4.11178764616178	0.499696111845156	-1.000877102436	0.233436720113766	0.53019114821597	0.119740188504124	0.0690136619916872	0.0562244750859942	0.0474160293010251	0.0369094469783296	0.0491773397698447	0.0081254825377121	0.0397514393335792	0.0647217948565655	0	GeneID:70981,Genbank:XM_017319257.1,MGI:MGI:1918231	RIKEN cDNA 4931423N10 gene		GO:0003674,GO:0005575,GO:0008150	molecular_function|cellular_component|biological_process
4931428F04Rik	120.80505879859	138.918703373937	102.691414223244	0.739219498376851	-0.435925283695364	0.0767632223526472	0.263461104771416	1.06485129822852	1.32547534060278	1.1936629760766	1.06615204243223	1.21374477543408	1.41674885740504	0.762209591087221	0.527908487944066	0.758902203086023	0.767656705003463	GeneID:74356,Genbank:NM_001166394.1,MGI:MGI:1921606	RIKEN cDNA 4931428F04 gene		GO:0003674,GO:0005575,GO:0008150	molecular_function|cellular_component|biological_process
4931429L15Rik	0	0	0					0	0	0	0	0	0	0	0	0	0	GeneID:74361,Genbank:XM_011242616.1,MGI:MGI:1921611	RIKEN cDNA 4931429L15 gene		GO:0003674,GO:0005575,GO:0008150	molecular_function|cellular_component|biological_process
4931431F19Rik	0	0	0					0	0	0	0	0	0	0	0	0	0	GeneID:70980,Genbank:NM_027634.1,MGI:MGI:1918230	RIKEN cDNA 4931431F19 gene		GO:0003674,GO:0005739,GO:0008150	molecular_function|mitochondrion|biological_process
4931440F15Rik	1.40743237064599	1.14952113299831	1.66534360829366	1.4487281359934	0.534786888440088	0.844979580932691	0.99255433074837	0	0.0318250742938657	0.0333352896181381	0	0.0306368702224522	0.0510248696390234	0.0337229861705657	0.0164979400630627	0.0335766550286733	0	GeneID:216622,Genbank:NM_176829.2,MGI:MGI:2441689	RIKEN cDNA 4931440F15 gene		GO:0008150,GO:0003674,GO:0005575,GO:0005737	biological_process|molecular_function|cellular_component|cytoplasm
4932411N23Rik	0	0	0					0	0	0	0	0	0	0	0	0	0	GeneID:237029,Genbank:NM_177705.3,MGI:MGI:3045322	RIKEN cDNA 4932411N23 gene	MYB	GO:0006357,GO:0006361,GO:0006363,GO:0030154,GO:0043565,GO:0044212,GO:0000981,GO:0001135,GO:0005634	regulation of transcription by RNA polymerase II|transcription initiation from RNA polymerase I promoter|termination of RNA polymerase I transcription|cell differentiation|sequence-specific DNA binding|transcription regulatory region DNA binding|RNA polymerase II transcription factor activity, sequence-specific DNA binding|transcription factor activity, RNA polymerase II transcription factor recr…
4932414N04Rik	0	0	0					0	0	0	0	0	0	0	0	0	0	GeneID:75721,Genbank:XM_006500335.2,MGI:MGI:1922971	RIKEN cDNA 4932414N04 gene		GO:0003674,GO:0005575,GO:0008150	molecular_function|cellular_component|biological_process
4932429P05Rik	0	0	0					0	0	0	0	0	0	0	0	0	0	GeneID:245509,Genbank:NM_001085511.1,MGI:MGI:3588287	RIKEN cDNA 4932429P05 gene		GO:0003674,GO:0005575,GO:0008150	molecular_function|cellular_component|biological_process	mmu04922	Glucagon signaling pathway
4932438A13Rik	1872.30459004356	1716.25227292593	2028.35690716119	1.18185242295596	0.241049898491841	0.181127024365918	0.459289086440615	5.37837670955407	6.14864960715808	5.67796536034209	5.32426360562749	6.34077144687762	7.48780103979399	7.42317460189458	6.84236229152963	5.73946574665804	5.4965403956992	GeneID:229227,Genbank:XM_006535446.3,MGI:MGI:2444631	RIKEN cDNA 4932438A13 gene		GO:0006629,GO:0007283,GO:0016020,GO:0016021,GO:0019915,GO:0045444,GO:0051647,GO:0060612,GO:0001558,GO:0003674,GO:0005634	lipid metabolic process|spermatogenesis|membrane|integral component of membrane|lipid storage|fat cell differentiation|nucleus localization|adipose tissue development|regulation of cell growth|molecular_function|nucleus
4932438H23Rik	7.13277119005494	4.74393962401222	9.52160275609767	2.0071087557486	1.00511879165231	0.238467365938698	0.536994053630389	0.0355457756876143	0.036421732815337	0.0152600305103166	0.0300283839551794	0.0631114386168048	0.0155719074569503	0.123500063447911	0.12838959004893	0.00768526066581911	0.0684275451792028	GeneID:74387,Genbank:XM_017317151.1,MGI:MGI:1921637	RIKEN cDNA 4932438H23 gene		GO:0003674,GO:0005575,GO:0008150	molecular_function|cellular_component|biological_process
4932443I19Rik	48.681456750207	48.813812077613	48.549101422801	0.9945771361927	-0.00784482871808021	0.984563365067155	1	1.05327957246553	0.686786301946152	0.719376805525884	0.623527234444083	1.08616647904477	0.961294023425291	0.606452759774815	0.881588606357911	1.01787007929515	0.563227854607474	GeneID:403185,Genbank:XM_006508821.3,MGI:MGI:2685952	RIKEN cDNA 4932443I19 gene		GO:0003674,GO:0005575,GO:0008150	molecular_function|cellular_component|biological_process
4933402D24Rik	0	0	0					0	0	0	0	0	0	0	0	0	0	GeneID:74426,Genbank:NM_001256158.1,MGI:MGI:1921676	RIKEN cDNA 4933402D24 gene		GO:0003674,GO:0005575,GO:0008150	molecular_function|cellular_component|biological_process
4933402E13Rik	0	0	0					0	0	0	0	0	0	0	0	0	0	GeneID:74437,Genbank:XM_006528321.2,MGI:MGI:1921687	RIKEN cDNA 4933402E13 gene		GO:0003674,GO:0005575,GO:0008150	molecular_function|cellular_component|biological_process
4933402J07Rik	0.309402598658855	0.187356400490606	0.431448796827103	2.3028238997831	1.20340409040844	0.977427548541818	1	0.0497015420758196	0	0	0	0	0	0.0539633708320782	0	0	0.053154534932297	GeneID:330820,Genbank:NM_177901.3,MGI:MGI:3607717	RIKEN cDNA 4933402J07 gene		GO:0003674,GO:0008150	molecular_function|biological_process
4933402N03Rik	0	0	0					0	0	0	0	0	0	0	0	0	0	GeneID:233918,Genbank:NM_173409.4,MGI:MGI:1914681	RIKEN cDNA 4933402N03 gene		GO:0008150,GO:0000151,GO:0003674,GO:0005634	biological_process|ubiquitin ligase complex|molecular_function|nucleus
4933402N22Rik	1.00454163382953	0	2.00908326765907	Inf	Inf	0.092355790230146	0.296517123785974	0	0	0	0	0	0.351801432727779	0.0498235815534441	0.0974986566181722	0	0	GeneID:545732,Genbank:NM_001177510.1,MGI:MGI:3703021	RIKEN cDNA 4933402N22 gene		GO:0003674,GO:0005575,GO:0008150	molecular_function|cellular_component|biological_process
4933402P03Rik	0	0	0					0	0	0	0	0	0	0	0	0	0	GeneID:108803,Genbank:XM_006531970.2,MGI:MGI:1918293	RIKEN cDNA 4933402P03 gene		GO:0016020,GO:0016021,GO:0003674,GO:0005575,GO:0008150	membrane|integral component of membrane|molecular_function|cellular_component|biological_process
4933403O08Rik	4.62706666199178	7.12436056769153	2.12977275629203	0.298942303110036	-1.74206102868879	0.0719716107542865	0.25214996192668	0.0307627526280031	0.0630416827432939	0.0396199436869981	0.0584725017675154	0.0424815943706534	0.00673827941263966	0.0200403660556205	0.00653609096883681	0.0332556778085299	0	GeneID:71030,Genbank:XM_011247708.1,MGI:MGI:1918280	RIKEN cDNA 4933403O08 gene		GO:0005938,GO:0007165,GO:0007265,GO:0008150,GO:0019887,GO:0003674,GO:0005575,GO:0005886	cell cortex|signal transduction|Ras protein signal transduction|biological_process|protein kinase regulator activity|molecular_function|cellular_component|plasma membrane
4933405L10Rik	0.0936782002453032	0.187356400490606	0	0	-Inf	1	1	0.0418130571904305	0	0	0	0	0	0	0	0	0	GeneID:71046,Genbank:XM_006531369.2,MGI:MGI:1918296	RIKEN cDNA 4933405L10 gene		GO:0003674,GO:0005575,GO:0008150	molecular_function|cellular_component|biological_process
4933405O20Rik	0	0	0					0	0	0	0	0	0	0	0	0	0	GeneID:243996,Genbank:NM_172901.2,MGI:MGI:2142174	RIKEN cDNA 4933405O20 gene		GO:0005739,GO:0006099,GO:0016616,GO:0046872,GO:0055114,GO:0000166,GO:0004449,GO:0005524	mitochondrion|tricarboxylic acid cycle|oxidoreductase activity, acting on the CH-OH group of donors, NAD or NADP as acceptor|metal ion binding|oxidation-reduction process|nucleotide binding|isocitrate dehydrogenase (NAD+) activity|ATP binding	mmu00020	Citrate cycle (TCA cycle)
4933406M09Rik	0.0961014735934855	0.192202947186971	0	0	-Inf	1	1	0	0.0226020158867931	0	0	0	0	0	0	0	0	GeneID:240755,Genbank:NM_173771.4,MGI:MGI:3045320	RIKEN cDNA 4933406M09 gene
4933408B17Rik	52.3655976439019	45.3167968247705	59.4143984630333	1.31108998486312	0.390766706353441	0.219661571604538	0.512393548114941	0.365504773481999	0.445365543275414	0.540715625480765	0.479847391401903	0.565154124760238	0.400301188934137	0.622083280542166	0.734602273878516	0.6087048968468	0.655018366546701	GeneID:271508,Genbank:XM_011246940.2,MGI:MGI:3045347	RIKEN cDNA 4933408B17 gene		GO:0003674,GO:0005575,GO:0008150	molecular_function|cellular_component|biological_process
4933409G03Rik	0.0961014735934855	0.192202947186971	0	0	-Inf	1	1	0	0.0172794847824405	0	0	0	0	0	0	0	0	GeneID:227998,Genbank:XM_006499181.3,MGI:MGI:3045336	RIKEN cDNA 4933409G03 gene		GO:0003674,GO:0005575,GO:0008150	molecular_function|cellular_component|biological_process
4933411K16Rik	9.92955423286712	8.23947691823799	11.6196315474962	1.41023898274129	0.495939666170503	0.474203489398452	0.775780763524579	0.326625337538952	0.29748834614737	0.233703936209388	0.383231623924774	0.357976849066055	0.119240130762429	0.551651247007155	0.462648871661391	0.588490195738097	0.42694359856755	GeneID:66765,Genbank:NM_025752.2,MGI:MGI:1914015	RIKEN cDNA 4933411K16 gene		GO:0003674,GO:0005575,GO:0008150	molecular_function|cellular_component|biological_process
4933412E24Rik	0	0	0					0	0	0	0	0	0	0	0	0	0	GeneID:71088,Genbank:NM_027668.1,MGI:MGI:1918338	RIKEN cDNA 4933412E24 gene		GO:0003674,GO:0005575,GO:0008150	molecular_function|cellular_component|biological_process
4933413G19Rik	3.07773347321114	3.02724079442414	3.12822615199814	1.03335887840835	0.0473413792598305	1	1	0.325927420151048	0.0954169351997401	0.099944815210425	0.0491673539485904	0.183708998366865	0.101987437849916	0.101107194800762	0.0989272083634934	0.201336938761679	0.24897934631749	GeneID:71149,Genbank:NM_027697.1,MGI:MGI:1918399	RIKEN cDNA 4933413G19 gene		GO:0003674,GO:0005575,GO:0008150	molecular_function|cellular_component|biological_process
4933415F23Rik	0.197714301836755	0.198685834345795	0.196742769327714	0.990220414935578	-0.0141784018762086	1	1	0	0	0.0306400163418821	0	0	0.031266221822602	0	0	0	0	GeneID:66755,Genbank:NM_025746.2,MGI:MGI:1914005	RIKEN cDNA 4933415F23 gene		GO:0045087,GO:0004865,GO:0005575,GO:0035304	innate immune response|protein serine/threonine phosphatase inhibitor activity|cellular_component|regulation of protein dephosphorylation
4933416C03Rik	0	0	0					0	0	0	0	0	0	0	0	0	0	GeneID:619332,Genbank:NM_001161855.1,MGI:MGI:3588269	RIKEN cDNA 4933416C03 gene		GO:0008134,GO:0035035,GO:0044212,GO:0051123,GO:0003713,GO:0005669,GO:0006357	transcription factor binding|histone acetyltransferase binding|transcription regulatory region DNA binding|RNA polymerase II transcriptional preinitiation complex assembly|transcription coactivator activity|transcription factor TFIID complex|regulation of transcription by RNA polymerase II	mmu03022	Basal transcription factors
4933416I08Rik	0	0	0					0	0	0	0	0	0	0	0	0	0	GeneID:71159,Genbank:NM_027700.1,MGI:MGI:1918409	RIKEN cDNA 4933416I08 gene
4933417A18Rik	0	0	0					0	0	0	0	0	0	0	0	0	0	GeneID:66761,Genbank:XM_017315571.1,MGI:MGI:1914011	RIKEN cDNA 4933417A18 gene		GO:0003674,GO:0005575,GO:0008150	molecular_function|cellular_component|biological_process
4933421I07Rik	0	0	0					0	0	0	0	0	0	0	0	0	0	GeneID:71162,Genbank:NM_027702.2,MGI:MGI:1918412	RIKEN cDNA 4933421I07 gene		GO:0003674,GO:0005575,GO:0008150	molecular_function|cellular_component|biological_process
4933425L06Rik	0.0936782002453032	0.187356400490606	0	0	-Inf	1	1	0.0235719413739284	0	0	0	0	0	0	0	0	0	GeneID:66763,Genbank:NM_025751.3,MGI:MGI:1914013	RIKEN cDNA 4933425L06 gene		GO:0003674,GO:0005575,GO:0008150	molecular_function|cellular_component|biological_process	mmu00230,mmu00240,mmu00760	Purine metabolism|Pyrimidine metabolism|Nicotinate and nicotinamide metabolism
4933427D14Rik	356.132037557057	339.080653635561	373.183421478552	1.10057420698393	0.138256423228933	0.475155758566039	0.776248355823043	3.41916810704133	3.7672391822977	3.6365175076989	3.57793334381248	4.28689059466338	4.87259083259781	3.23153913234584	3.98241626473448	3.9077799236298	3.9981534114996	GeneID:74477,Genbank:XM_006534367.2,MGI:MGI:1921727	RIKEN cDNA 4933427D14 gene		GO:0005829,GO:0005856,GO:0007099,GO:0034451,GO:0071539,GO:0003674,GO:0005737,GO:0005813	cytosol|cytoskeleton|centriole replication|centriolar satellite|protein localization to centrosome|molecular_function|cytoplasm|centrosome
4933427G17Rik	6.99703951011669	6.355471527628	7.63860749260538	1.20189469174701	0.265310494759585	0.739948720160241	0.951299196462772	0.0529264512944797	0.0903845361191154	0.170412498939635	0.130407790972597	0.156617976747879	0.154573604624717	0.057464810924236	0.16867741217842	0.190718196675705	0.132074817713455	GeneID:74466,Genbank:XM_006508266.2,MGI:MGI:1921716	RIKEN cDNA 4933427G17 gene		GO:0003674,GO:0005575,GO:0008150	molecular_function|cellular_component|biological_process
4933428G20Rik	1.82998039426816	1.74988140687443	1.91007938166189	1.09154790385115	0.126375446070318	1	1	0.0713609509383347	0	0.0765892899717783	0.150710878629785	0.0351947765292311	0.0390772919761784	0.116220059707823	0.0379047408887491	0.0771438375886853	0.0763187217343717	GeneID:100141474,Genbank:NM_001289118.1,MGI:MGI:1918475	RIKEN cDNA 4933428G20 gene		GO:0003674,GO:0005575,GO:0008150	molecular_function|cellular_component|biological_process
4933430I17Rik	20.2316775446233	14.4339673123903	26.0293877768563	1.8033425747412	0.85067348658369	0.0751420788958502	0.2595117443028	0.114842668747696	0.141207293953177	0.123256743950215	0.121271082318613	0.0906235022812605	0.327017091036909	0.174566344765176	0.122001782336547	0.0744895134072345	0.34389967593752	GeneID:214106,Genbank:XM_006537739.3,MGI:MGI:3045314	RIKEN cDNA 4933430I17 gene		GO:0003674,GO:0005575,GO:0008150	molecular_function|cellular_component|biological_process
4933434E20Rik	957.926723712314	993.220526252205	922.632921172424	0.928930581664342	-0.106357305847312	0.564186542718815	0.845722317494508	18.7615423845423	17.6050310079232	20.2902797201453	20.2098658353261	18.5592794028085	18.9942959992261	16.7056076290827	16.784090774891	15.099843845815	18.2601030590355	GeneID:99650,Genbank:NM_001287087.1,MGI:MGI:1914027	RIKEN cDNA 4933434E20 gene		GO:0003674,GO:0005575,GO:0008150	molecular_function|cellular_component|biological_process
4933436I01Rik	0	0	0					0	0	0	0	0	0	0	0	0	0	GeneID:66780,Genbank:NM_025763.1,MGI:MGI:1914030	RIKEN cDNA 4933436I01 gene		GO:0003674,GO:0005575,GO:0008150	molecular_function|cellular_component|biological_process
4933440N22Rik	17.6739377908008	12.5126935509775	22.8351820306242	1.82496134326251	0.867865904828749	0.0726294349684739	0.25381958805262	0.261595628147427	0.365512020245964	0.408380685537078	0.276238660257469	0.281492366066348	0.546954145176397	0.309847680231334	0.378958763562681	0.796966563489283	0.788442360293702	GeneID:74471,Genbank:XM_017321877.1,MGI:MGI:1921721	RIKEN cDNA 4933440N22 gene		GO:0003674,GO:0005575,GO:0008150	molecular_function|cellular_component|biological_process
5031410I06Rik	0.103386257598277	0	0.206772515196554	Inf	Inf	0.989700604936349	1	0	0	0	0	0	0	0	0	0	0.0184516760216287	GeneID:381622,Genbank:NM_207657.3,MGI:MGI:3036277	RIKEN cDNA 5031410I06 gene		GO:0003674,GO:0005575,GO:0008150	molecular_function|cellular_component|biological_process
5031414D18Rik	198.667076941441	123.542528283843	273.791625599039	2.21617308146709	1.14807055919538	0.0015764144505637	0.0155809830189337	2.38306638364376	2.09556815711496	3.13027580734603	2.34744449597153	1.80682522737946	7.7908556930471	6.60368964656729	4.1941814551087	3.05681444590003	3.63274712977485	GeneID:271221,Genbank:XM_006519070.2,MGI:MGI:2685590	RIKEN cDNA 5031414D18 gene		GO:0003674,GO:0005575,GO:0008150	molecular_function|cellular_component|biological_process
5031439G07Rik	1147.3613476553	981.363999077082	1313.35869623352	1.33829924214529	0.420400736973341	0.0189067923928973	0.0975644791413375	10.5084389199734	10.9848177787799	10.4216304073532	10.7445520201597	10.395293419313	17.086219754767	13.7243372376553	14.1154106384946	10.7155503935973	13.2592783172203	GeneID:223739,Genbank:NM_001033273.2,MGI:MGI:2444899	RIKEN cDNA 5031439G07 gene		GO:0003674,GO:0005575,GO:0008150	molecular_function|cellular_component|biological_process
5330417C22Rik	2792.92383356275	3452.37667355847	2133.47099356703	0.617971674385111	-0.694387383231296	0.00225319955025391	0.020406589359613	28.9412612272202	30.8765763324074	29.2983482408742	24.6975784162839	32.1312945827765	19.2393589763717	15.5056372964236	18.2341118192533	27.7087733408249	6.63135234582193	GeneID:229722,Genbank:XM_006501412.2,MGI:MGI:1923930	RIKEN cDNA 5330417C22 gene		GO:0005770,GO:0005794,GO:0005802,GO:0005886,GO:0005887,GO:0006914,GO:0009267,GO:0016020,GO:0016021,GO:0044090,GO:2000786,GO:0000045,GO:0005764,GO:0005768	late endosome|Golgi apparatus|trans-Golgi network|plasma membrane|integral component of plasma membrane|autophagy|cellular response to starvation|membrane|integral component of membrane|positive regulation of vacuole organization|positive regulation of autophagosome assembly|autophagosome assembly|lysosome|endosome
5430401F13Rik	0	0	0					0	0	0	0	0	0	0	0	0	0	GeneID:71392,Genbank:NM_001244628.1,MGI:MGI:1918642	RIKEN cDNA 5430401F13 gene		GO:0008150,GO:0003674,GO:0004252,GO:0005575	biological_process|molecular_function|serine-type endopeptidase activity|cellular_component
5430402E10Rik	0	0	0					0	0	0	0	0	0	0	0	0	0	GeneID:71351,Genbank:NM_027768.3,MGI:MGI:1918601	RIKEN cDNA 5430402E10 gene		GO:0005549,GO:0005575,GO:0008150	odorant binding|cellular_component|biological_process
5430419D17Rik	1.51862340402485	1.74176217925315	1.29548462879654	0.743778137008366	-0.42705575362364	0.865412055605638	1	0.0173649854998509	0.0533787362900185	0	0.0733480198249464	0.0171286053805172	0	0.056562016763541	0.0184474917235203	0.0187721940853614	0.0185714102581079	GeneID:71395,Genbank:NM_175166.3,MGI:MGI:1918645	RIKEN cDNA 5430419D17 gene		GO:0006952,GO:0008150,GO:0016020,GO:0031012,GO:0042494,GO:0050840,GO:0005044,GO:0005576,GO:0005615	defense response|biological_process|membrane|extracellular matrix|detection of bacterial lipoprotein|extracellular matrix binding|scavenger receptor activity|extracellular region|extracellular space	mmu04970	Salivary secretion
5430427O19Rik	121.755199775719	79.3631938077787	164.147205743659	2.06830393118038	1.04844820102444	0.000213360568543363	0.0034647776893518	1.09908607471989	0.6977363386481	1.23089930311787	0.883071554471394	1.16661257022116	2.49902771231587	2.30883600758845	2.34789410639015	0.955688166556258	2.05702804674674	GeneID:71398,Genbank:XM_011247682.2,MGI:MGI:1918648	RIKEN cDNA 5430427O19 gene		GO:0003674,GO:0005575,GO:0008150	molecular_function|cellular_component|biological_process
5530400C23Rik	0	0	0					0	0	0	0	0	0	0	0	0	0	GeneID:232426,Genbank:NM_027784.1,MGI:MGI:1918650	RIKEN cDNA 5530400C23 gene		GO:0003674,GO:0005575,GO:0008150	molecular_function|cellular_component|biological_process
5730409E04Rik	335.922002461698	389.37464744047	282.469357482926	0.725443629521647	-0.463064580621778	0.0208638433661349	0.104716130310758	7.5332044136348	6.97068336549219	7.72197096965898	7.99249350877087	6.88609533072801	5.01263791732957	4.31194739914227	4.99466323024427	5.81415945819452	5.92338870483891	GeneID:230757,Genbank:NM_001145950.1,MGI:MGI:3609248	RIKEN cDNA 5730409E04Rik gene		GO:0003674,GO:0005575,GO:0008150	molecular_function|cellular_component|biological_process
5730455P16Rik	376.424647869923	390.735434015856	362.113861723989	0.926749483665446	-0.109748688634146	0.574809039566392	0.852866880452082	4.87820795492013	4.9089647705015	4.14632617796347	4.22934222748506	4.65033364056549	4.61353604882956	3.6139474458405	3.59399426649601	4.15275262228853	4.52850625101246	GeneID:70591,Genbank:NM_027472.3,MGI:MGI:1917841	RIKEN cDNA 5730455P16 gene		GO:0003674,GO:0005575,GO:0008150	molecular_function|cellular_component|biological_process
5730507C01Rik	0.101801900183629	0	0.203603800367258	Inf	Inf	0.989700471117701	1	0	0	0	0	0	0	0	0.0187679832406072	0	0	GeneID:236366,Genbank:XM_011243861.1,MGI:MGI:1917882	RIKEN cDNA 5730507C01 gene	zf-C2H2	GO:0003700,GO:0005575,GO:0006355	DNA binding transcription factor activity|cellular_component|regulation of transcription, DNA-templated
5730508B09Rik	264.10532274615	252.130294028664	276.080351463637	1.0949907964342	0.130918743804041	0.555115517706698	0.838894478194647	8.88116638315519	7.6050214029068	8.40845768490851	8.60793691924405	9.2921455374821	8.47609134130831	10.1937245133624	8.15436674702752	8.40076178981589	9.9391685253099	GeneID:70617,Genbank:NM_027482.3,MGI:MGI:1917867	RIKEN cDNA 5730508B09 gene		GO:0016020,GO:0016021,GO:0043231,GO:0003674,GO:0005794,GO:0008150	membrane|integral component of membrane|intracellular membrane-bounded organelle|molecular_function|Golgi apparatus|biological_process
5730559C18Rik	98.5937928297552	72.3057187231298	124.881866936381	1.72713679003141	0.7883823495054	0.0397962274152904	0.16623463145203	0.97323443598592	0.65238555694706	0.663819516839474	0.672334979576074	0.556253757845718	1.10573357036351	0.878927195733135	0.859976522936601	0.943942484984986	2.10115407422537	GeneID:67313,Genbank:NM_028872.3,MGI:MGI:1921579	RIKEN cDNA 5730559C18 gene		GO:0034334,GO:0002376,GO:0043123,GO:0003674,GO:0045087,GO:0005634,GO:0005737,GO:0031398,GO:0032494,GO:0060729,GO:0032495,GO:0070431,GO:0032731,GO:1903409,GO:0032733,GO:0032755,GO:0000187,GO:0032874,GO:0002221,GO:0002367	adherens junction maintenance|immune system process|positive regulation of I-kappaB kinase/NF-kappaB signaling|molecular_function|innate immune response|nucleus|cytoplasm|positive regulation of protein ubiquitination|response to peptidoglycan|intestinal epithelial structure maintenance|response to muramyl dipeptide|nucleotide-binding oligomerization domain containing 2 signaling pathway|positive …
5830411N06Rik	39.8862496067408	34.8157219419278	44.9567772715537	1.29127804233217	0.368799680044266	0.31280156324099	0.624368383469187	0.346353389261332	0.547542412890062	0.254900128166098	0.303042383192675	0.390444192714319	0.466029790938172	0.633917316720854	0.283842916639669	0.417211830867184	0.486832640101991	GeneID:244234,Genbank:XM_006536189.1,MGI:MGI:2443685	RIKEN cDNA 5830411N06 gene		GO:0009897,GO:0032620,GO:0002365,GO:0003674	external side of plasma membrane|interleukin-17 production|gamma-delta T cell lineage commitment|molecular_function
5830473C10Rik	0.681509198936738	0.949473367480368	0.413545030393107	0.435552006572379	-1.19908310248234	0.775047204376511	0.96989804358618	0.0324575024216811	0.0166286775036891	0.0174177686258832	0	0.0160078380319675	0	0	0	0	0.0347124731795339	GeneID:622307,Genbank:XM_006535174.3,MGI:MGI:1923342	RIKEN cDNA 5830473C10 gene		GO:0003674,GO:0005575,GO:0008150	molecular_function|cellular_component|biological_process
6030419C18Rik	94.2323306370754	115.257154417359	73.2075068567915	0.635166703766594	-0.654792808303619	0.0112011933802991	0.0668326857735056	3.73193752891046	3.06886557924325	2.29606742376825	2.81129689449668	2.74326746930157	1.69216183697687	1.57432268818802	2.02016851861496	1.41331189130744	2.31337780292301	GeneID:319477,Genbank:NM_176921.3,MGI:MGI:2442108	RIKEN cDNA 6030419C18 gene		GO:0003674,GO:0005575,GO:0008150	molecular_function|cellular_component|biological_process
6030458C11Rik	577.305154475467	591.626391833294	562.983917117641	0.951586888091828	-0.0715927018708688	0.729749100493941	0.946790848377703	4.61004373318445	4.90159507081963	5.17655488636688	5.33489835857645	4.96775828001093	5.99127507510876	3.9939932023485	4.04205422751705	4.24973795565988	4.8459011366736	GeneID:77877,Genbank:NM_029998.3,MGI:MGI:1925127	RIKEN cDNA 6030458C11 gene		GO:0003674,GO:0005575,GO:0008150	molecular_function|cellular_component|biological_process
6030468B19Rik	3.08991285687856	1.36404371832502	4.81578199543211	3.53051880283256	1.81988020028898	0.29463016583229	0.606999495112155	0.0412365592405219	0	0.0885156027654373	0.130634429469248	0.040675228348868	0.812921767387652	0.0895450581690447	0.0876143645846998	0.0445782516479629	0.0441014511238766	GeneID:77727,Genbank:XM_006534500.3,MGI:MGI:1924977	RIKEN cDNA 6030468B19 gene		GO:0008150,GO:0003674,GO:0005575,GO:0005576	biological_process|molecular_function|cellular_component|extracellular region
6030498E09Rik	0.206772515196554	0	0.413545030393107	Inf	Inf	0.783226733951002	0.970728678095749	0	0	0	0	0	0	0	0	0	0.0918531912765875	GeneID:77883,Genbank:NM_183126.2,MGI:MGI:1925133	RIKEN cDNA 6030498E09 gene		GO:0003674,GO:0005575,GO:0008150	molecular_function|cellular_component|biological_process
6330403K07Rik	42.3097026651684	54.3104310277313	30.3089743026054	0.55806911727748	-0.841484282907619	0.0145355316380629	0.080647612904388	1.87724403946824	1.59748728681718	1.67329385866065	2.15031791787177	1.94584387131262	1.46356440849454	0.656374242092056	1.11543832308725	0.791110537224393	1.02084648127171	GeneID:103712,Genbank:NM_134022.2,MGI:MGI:1918001	RIKEN cDNA 6330403K07 gene		GO:0003674,GO:0005575,GO:0008150	molecular_function|cellular_component|biological_process
6330408A02Rik	154.318230571269	181.848159748121	126.788301394418	0.697220700886019	-0.520312690337358	0.0231787774301935	0.112850084070405	3.06860617382725	2.84848202309161	2.8043075847151	3.03183503039787	3.02683490407504	2.01311684164701	1.64937341981524	2.42071657154769	2.1184592089543	1.78711676603865	GeneID:321008,Genbank:NM_177312.4,MGI:MGI:2447816	RIKEN cDNA 6330408A02 gene		GO:0007275,GO:0002244,GO:0005634,GO:0006511	multicellular organism development|hematopoietic progenitor cell differentiation|nucleus|ubiquitin-dependent protein catabolic process
6330409D20Rik	1.61617292430132	1.74011845047838	1.49222739812426	0.857543575676717	-0.221718111863822	0.967046696426561	1	0.0454376028092614	0.0465573249500072	0.0975332781141949	0.143943030862898	0.0896381707849048	0.0497633074763665	0.148001416518005	0.0482701123918386	0.049119735730061	0.0485943603536549	GeneID:70730,Genbank:NM_027529.1,MGI:MGI:1917980	RIKEN cDNA 6330409D20 gene		GO:0003674,GO:0005575,GO:0008150	molecular_function|cellular_component|biological_process
6330416G13Rik	663.146473274903	416.194469842718	910.098476707088	2.18671448722281	1.12876486430124	2.30384191551394e-09	3.10660283185301e-07	4.61394660596757	4.19773618550049	5.18054600995784	4.20830972300783	4.39109938717067	9.7065842225232	10.9770472230021	10.1801898083988	7.89285773494128	8.90378744765504	GeneID:230279,Genbank:XM_006537868.3,MGI:MGI:1913920	RIKEN cDNA 6330416G13 gene		GO:0016020,GO:0016021,GO:0003674,GO:0005575,GO:0008150	membrane|integral component of membrane|molecular_function|cellular_component|biological_process
6430531B16Rik	98.5333755677993	77.061808893293	120.004942242306	1.55725571415636	0.639005866224245	0.271358241158036	0.579585289456868	3.54305583457303	2.43272056770027	3.05779438949826	2.93139155093493	3.09850564917907	2.96027330379886	3.25199089484175	3.72512108734258	10.1085028564484	2.53916005770337	GeneID:381933,Genbank:NM_001033465.2,MGI:MGI:2685939	RIKEN cDNA 6430531B16 gene		GO:0008150,GO:0031514,GO:0060285,GO:0003674,GO:0005575,GO:0005737	biological_process|motile cilium|cilium-dependent cell motility|molecular_function|cellular_component|cytoplasm
6430548M08Rik	2096.9073556602	2145.9658276907	2047.84888362971	0.954278421960438	-0.0675178439828228	0.750549896779378	0.957329759036701	16.5434920962639	19.881411412049	18.1499470377151	19.1228486112158	18.0202508781384	11.8544173047138	16.8085429637135	19.8236137424144	25.1206817401663	10.5849510703977	GeneID:234797,Genbank:NM_172286.4,MGI:MGI:2443793	RIKEN cDNA 6430548M08 gene		GO:0003674,GO:0005575,GO:0008150	molecular_function|cellular_component|biological_process
6430550D23Rik	21.6141904186868	21.3959023361414	21.8324785012323	1.02040466245508	0.02914139606151	0.97975172512527	1	0.317361653524214	0.393641876556615	0.340613506239471	0.317488012225195	0.543703799700095	0.420748437752709	0.290168348810597	0.283911988260013	0.487534354668966	0.410864997510518	GeneID:320095,Genbank:NM_001145352.1,MGI:MGI:2443361	RIKEN cDNA 6430550D23 gene		GO:0009311,GO:0018279,GO:0047288,GO:0097503,GO:0000139,GO:0003836,GO:0008373	oligosaccharide metabolic process|protein N-linked glycosylation via asparagine|monosialoganglioside sialyltransferase activity|sialylation|Golgi membrane|beta-galactoside (CMP) alpha-2,3-sialyltransferase activity|sialyltransferase activity
6430571L13Rik	8.25976185139276	8.50546831471936	8.01405538806615	0.94222388368636	-0.0858581926850143	0.929179760596948	1	0.139464240911028	0.163315506642815	0.277981308136206	0.189348258074744	0.13756578992127	0.0654605890274931	0.237950553281104	0.211654607235374	0.107690016226368	0.191768731630744	GeneID:235599,Genbank:NM_175486.3,MGI:MGI:2445137	RIKEN cDNA 6430571L13 gene		GO:0016020,GO:0016021,GO:0003674,GO:0005575,GO:0008150	membrane|integral component of membrane|molecular_function|cellular_component|biological_process
6430573F11Rik	28.5965025437176	32.8381805207304	24.3548245667048	0.741661815012252	-0.431166602144132	0.269293661341832	0.576935602102708	0.352729573483266	0.290900564877989	0.249303970529964	0.24528769269378	0.373386207848187	0.179021604104066	0.112090412916175	0.210207763558164	0.455716451745343	0.128812055719181	GeneID:319582,Genbank:XM_006509136.3,MGI:MGI:2442328	RIKEN cDNA 6430573F11 gene		GO:0005737,GO:0008033,GO:0008152,GO:0008168,GO:0008175,GO:0008198,GO:0016300,GO:0016706,GO:0016740,GO:0032259,GO:0000049,GO:0002098,GO:0005634	cytoplasm|tRNA processing|metabolic process|methyltransferase activity|tRNA methyltransferase activity|ferrous iron binding|tRNA (uracil) methyltransferase activity|oxidoreductase activity, acting on paired donors, with incorporation or reduction of molecular oxygen, 2-oxoglutarate as one donor, and incorporation of one atom each of oxygen into both donors|transferase activity|methylation|tRNA bi…
6430590A07Rik	3.76133689868735	4.4449334103905	3.07774038698421	0.692415409371415	-0.530290263342327	0.671698781881435	0.910113456223321	0.183224063220049	0.140804450321779	0.393296353909132	0.193480182024724	0.180729933528484	0.25083396876601	0.0994676186688577	0.145984475044507	0	0.244941843404233	GeneID:619719,Genbank:XM_006500806.1,MGI:MGI:3648839	RIKEN cDNA 6430590A07 gene		GO:0003674,GO:0005575,GO:0008150	molecular_function|cellular_component|biological_process
6430628N08Rik	0	0	0					0	0	0	0	0	0	0	0	0	0	GeneID:76237,Genbank:XM_017320502.1,MGI:MGI:1923487	RIKEN cDNA 6430628N08 gene		GO:0003674,GO:0005575,GO:0008150	molecular_function|cellular_component|biological_process
6720489N17Rik	68.7138958095381	73.7947034786763	63.6330881404	0.862298852637674	-0.213740134510484	0.463714075368806	0.766252161418373	1.07932855660732	1.20801205419762	1.55048289096199	1.29755569493067	1.4249746636876	1.3275686798896	1.02764798059742	0.987850530020306	1.04113948019347	1.10103838426384	GeneID:211378,Genbank:XM_017315473.1,MGI:MGI:2443901	RIKEN cDNA 6720489N17 gene		GO:0003674,GO:0005575,GO:0008150	molecular_function|cellular_component|biological_process
6820408C15Rik	239.879920771759	221.494143091436	258.265698452083	1.16601592641421	0.221587494200401	0.318569008023535	0.629735065920342	2.74775223048272	1.88082312268139	3.16662363355077	2.31886962343585	3.24353189674707	2.82434048817861	2.12748348501696	3.24205167501942	4.22432991048341	2.66164711430753	GeneID:228778,Genbank:NM_001289738.1,MGI:MGI:3045333	RIKEN cDNA 6820408C15 gene		GO:0003674,GO:0005575,GO:0008150	molecular_function|cellular_component|biological_process
7420426K07Rik	0.112338140815275	0	0.224676281630549	Inf	Inf	0.989701360965521	1	0	0	0	0	0	0	0.0367051385380426	0	0	0	GeneID:546157,Genbank:NM_001033983.3,MGI:MGI:3588253	RIKEN cDNA 7420426K07 gene		GO:0003674,GO:0005575,GO:0008150	molecular_function|cellular_component|biological_process
7420461P10Rik	0.103386257598277	0	0.206772515196554	Inf	Inf	0.989700604936349	1	0	0	0	0	0	0	0	0	0	0.0504894050471122	GeneID:100038657,Genbank:NM_001177581.1,MGI:MGI:3642786	RIKEN cDNA 7420461P10 gene		GO:0003674,GO:0005575,GO:0008150	molecular_function|cellular_component|biological_process
7530416G11Rik	0	0	0					0	0	0	0	0	0	0	0	0	0	GeneID:328577,Genbank:NM_001256072.1,MGI:MGI:3036279	RIKEN cDNA 7530416G11 gene		GO:0003674,GO:0005575,GO:0008150	molecular_function|cellular_component|biological_process
8030411F24Rik	0	0	0					0	0	0	0	0	0	0	0	0	0	GeneID:78609,Genbank:NM_030135.2,MGI:MGI:1925859	RIKEN cDNA 8030411F24 gene		GO:0005615,GO:0010466,GO:0030414,GO:2000117,GO:0002020,GO:0004869,GO:0005576	extracellular space|negative regulation of peptidase activity|peptidase inhibitor activity|negative regulation of cysteine-type endopeptidase activity|protease binding|cysteine-type endopeptidase inhibitor activity|extracellular region
8030423J24Rik	0	0	0					0	0	0	0	0	0	0	0	0	0	GeneID:77166,Genbank:XM_011244587.2,MGI:MGI:1924416	RIKEN cDNA 8030423J24 gene		GO:0003674,GO:0005575,GO:0008150	molecular_function|cellular_component|biological_process
8030462N17Rik	644.826522367308	634.467996048965	655.18504868565	1.0326526361703	0.0463550418585117	0.812442578585194	0.982769931594449	4.61710901325889	5.13598015822428	4.88719322030761	4.51026160228766	4.81887935788319	4.94841575705008	4.69108183241658	5.21242818074075	4.88441959739524	4.20550384675188	GeneID:212163,Genbank:XM_006526426.1,MGI:MGI:2444951	RIKEN cDNA 8030462N17 gene		GO:0003674,GO:0005575,GO:0008150	molecular_function|cellular_component|biological_process
8030474K03Rik	1.7521202450236	0	3.50424049004719	Inf	Inf	0.0134803509151966	0.0762464845142594	0	0	0	0	0	0.0236354588565595	0.0234314636507708	0.229262545698079	0.0699893687800572	0.0461605171780474	GeneID:382231,Genbank:XM_017318680.1,MGI:MGI:2685988	RIKEN cDNA 8030474K03 gene		GO:0003674,GO:0005575,GO:0008150	molecular_function|cellular_component|biological_process
8430408G22Rik	1085.12320383892	773.463710472967	1396.78269720487	1.80588006688866	0.852702082934816	0.0567169723862186	0.213365522901162	30.9237560458575	33.3867985926234	36.3384777562569	28.455690096643	30.7312931960535	22.2402309800642	60.0249693342911	59.6330507854545	96.1156862576339	37.8203597114181	GeneID:213393,Genbank:NM_145980.2,MGI:MGI:1918730	RIKEN cDNA 8430408G22 gene		GO:0005739,GO:0005777,GO:0006914,GO:0010506,GO:0003674,GO:0005737	mitochondrion|peroxisome|autophagy|regulation of autophagy|molecular_function|cytoplasm
9030025P20Rik	161.828628013449	186.058002980438	137.59925304646	0.739550306045838	-0.435279808530712	0.0963353443424938	0.305329148271456	2.3612079354596	2.40473235168183	4.03936830131906	2.68982651030431	2.76664820844757	3.00916045164154	1.67804364284023	1.97631670409253	2.53708342871879	1.07131895482741	GeneID:100041574,Genbank:XM_011246223.2,MGI:MGI:3583895	RIKEN cDNA 9030025P20 gene		GO:0003674,GO:0005575,GO:0008150	molecular_function|cellular_component|biological_process
9030617O03Rik	283.901745678793	282.027747673206	285.775743684381	1.01328945836747	0.0190463562706902	0.925963764117564	1	4.54356692942482	4.44862173966993	4.38107034232183	3.91447457632574	4.48171781973293	5.19727983283172	4.10314508670599	3.58562719130592	2.94705873171243	5.56883098272399	GeneID:217830,Genbank:XM_006515735.2,MGI:MGI:2444813	RIKEN cDNA 9030617O03 gene		GO:0016829,GO:0047820,GO:0005739,GO:0005759,GO:0006536	lyase activity|D-glutamate cyclase activity|mitochondrion|mitochondrial matrix|glutamate metabolic process
9030624G23Rik	1.52848491853049	1.35796992374016	1.69899991332081	1.25113221111803	0.323234251730677	0.941484359272709	1	0.0224182881585377	0.0229707436591967	0.0721823665408625	0.0236731704196917	0.0221131201737894	0.024552531334239	0.0730218629116614	0.023815809420841	0.0242350018879798	0.0479515778092944	GeneID:66808,Genbank:NM_001256489.1,MGI:MGI:1914058	RIKEN cDNA 9030624G23 gene		GO:0003674,GO:0005575,GO:0008150	molecular_function|cellular_component|biological_process
9030624J02Rik	1313.49153623901	1257.2227931284	1369.76027934962	1.08951276323999	0.123683097192856	0.499157319509118	0.796207916060389	19.0510870664461	18.4931662608325	18.8027650873608	18.9704377322105	18.3659184094506	19.6598594451229	19.762344170942	18.5373493495984	18.8184690091544	21.8640282109192	GeneID:71517,Genbank:XM_006508212.1,MGI:MGI:1918767	RIKEN cDNA 9030624J02 gene		GO:0015031,GO:0016020,GO:0016021,GO:0003674,GO:0005768,GO:0006893	protein transport|membrane|integral component of membrane|molecular_function|endosome|Golgi to plasma membrane transport
9130008F23Rik	52.295825731303	51.9069349207093	52.6847165418967	1.0149841562091	0.0214572072755082	0.969470605169638	1	1.34235600740302	1.37543578382877	1.26377649617629	1.44236383959607	1.11501746854998	1.05747604618259	1.3040439770366	1.20087275441891	1.3493025321643	1.48598808008738	GeneID:71583,Genbank:NM_027834.3,MGI:MGI:1918833	RIKEN cDNA 9130008F23 gene		GO:0003674,GO:0005575,GO:0008150	molecular_function|cellular_component|biological_process
9130011E15Rik	427.172826291185	405.649052845635	448.696599736735	1.10612017109154	0.14550813134101	0.45791245980258	0.762464514609228	5.80046232226036	5.45254208312526	5.69738893124669	5.85170390096165	5.30005372293711	5.74292898694982	5.52467014157319	5.70815282482403	6.70441239395173	6.3696106565929	GeneID:71617,Genbank:XM_011247345.2,MGI:MGI:1918867	RIKEN cDNA 9130011E15 gene		GO:0016020,GO:0016021,GO:0003674,GO:0005575,GO:0008150	membrane|integral component of membrane|molecular_function|cellular_component|biological_process
9130019O22Rik	145.411810758096	171.836287679629	118.987333836563	0.692445905595931	-0.530226723764166	0.0224350146393049	0.110290847014287	2.25510173736279	2.4853183663037	2.18110616587372	2.6859220214804	2.44425817141185	1.82362375332359	1.4092955925117	1.57390688540764	1.88508068836972	1.40219415254615	GeneID:78921,Genbank:NM_030226.3,MGI:MGI:1926171	RIKEN cDNA 9130019O22 gene	zf-C2H2	GO:0003700,GO:0005634,GO:0006355	DNA binding transcription factor activity|nucleus|regulation of transcription, DNA-templated
9130023H24Rik	154.545843311391	163.545856387932	145.545830234851	0.889938965433737	-0.168221699578561	0.467176330694752	0.769079211789407	2.28595171307281	2.63325161632212	2.59058300693428	2.54884880955497	2.3668757491349	2.08372211752339	1.84991438239205	2.0061144978889	2.24096277720273	2.52069165404435	GeneID:100043133,Genbank:NM_177001.3,MGI:MGI:2442738	RIKEN cDNA 9130023H24 gene	zf-C2H2	GO:0003700,GO:0005575,GO:0006355	DNA binding transcription factor activity|cellular_component|regulation of transcription, DNA-templated
9130204L05Rik	0	0	0					0	0	0	0	0	0	0	0	0	0	GeneID:229550,Genbank:XM_011240089.2,MGI:MGI:2684973	RIKEN cDNA 9130204L05 gene		GO:0003674,GO:0005575,GO:0008150	molecular_function|cellular_component|biological_process
9130401M01Rik	253.988198218561	224.276551455268	283.699844981854	1.26495544514576	0.3390865705328	0.104136503971702	0.32136716851623	10.4486006563931	8.6763078403015	9.46322405409511	9.0236555482119	9.00370572209797	11.7836394769267	11.133686392178	11.0174226811664	9.4897528248419	13.6254280132335	GeneID:75758,Genbank:NM_029418.4,MGI:MGI:1923008	RIKEN cDNA 9130401M01 gene		GO:0003674,GO:0005575,GO:0008150	molecular_function|cellular_component|biological_process
9130409I23Rik	0.396466967437998	0.382557619312184	0.410376315563812	1.07271766355522	0.101270412545944	1	1	0	0	0.0248496671698051	0	0.0228381405073562	0	0	0.0245966556313604	0	0.0247618803441438	GeneID:619326,Genbank:XM_017321873.1,MGI:MGI:3588271	RIKEN cDNA 9130409I23 gene		GO:0005575,GO:0042284,GO:0046513	cellular_component|sphingolipid delta-4 desaturase activity|ceramide biosynthetic process	mmu00600,mmu04071	Sphingolipid metabolism|Sphingolipid signaling pathway
9230104L09Rik	449.363611639714	641.451244325346	257.275978954082	0.401084230843881	-1.31802284908037	4.98184462291261e-08	4.19858794053246e-06	11.6654277910232	12.8396682270374	13.3715530324399	12.7372737916436	11.2754329274233	4.81814695748837	3.42581293021731	4.25218609225382	9.66760007228418	1.87041760846339	GeneID:77705,Genbank:XM_011239843.2,MGI:MGI:1924955	RIKEN cDNA 9230104L09 gene		GO:2000117,GO:0002020,GO:0004869,GO:0005615	negative regulation of cysteine-type endopeptidase activity|protease binding|cysteine-type endopeptidase inhibitor activity|extracellular space
9230110C19Rik	141.120168532312	152.637447892076	129.602889172548	0.849089728388184	-0.23601107484226	0.30190202930451	0.612484625148701	4.89637528898673	4.61934506134925	5.31920039425255	4.28769352296715	5.27146660199273	3.79299845194497	3.46851704911927	3.99635715007334	6.32597587742801	2.42669335403184	GeneID:234912,Genbank:NM_199017.2,MGI:MGI:3045346	RIKEN cDNA 9230110C19 gene		GO:0003674,GO:0005575,GO:0008150	molecular_function|cellular_component|biological_process
9230110F15Rik	0	0	0					0	0	0	0	0	0	0	0	0	0	GeneID:77080,Genbank:NM_029863.1,MGI:MGI:1924330	RIKEN cDNA 9230110F15 gene		GO:0003674,GO:0005575,GO:0008150	molecular_function|cellular_component|biological_process
9230112D13Rik	0.397099759885025	0.390684235245782	0.403515284524268	1.03284250584213	0.0466202799887432	1	1	0	0.0669635560656274	0	0.0690112474445511	0	0.0715747314473704	0	0	0	0.0698934308942671	GeneID:78243,Genbank:NM_030062.1,MGI:MGI:1925493	RIKEN cDNA 9230112D13 gene		GO:0003674,GO:0005575,GO:0008150	molecular_function|cellular_component|biological_process
9230113P08Rik	0	0	0					0	0	0	0	0	0	0	0	0	0	GeneID:77908,Genbank:XM_017313710.1,MGI:MGI:1925158	RIKEN cDNA 9230113P08 gene		GO:0003674,GO:0005575,GO:0008150	molecular_function|cellular_component|biological_process
9330159F19Rik	49.2756728561974	67.276131797739	31.2752139146558	0.464878301991002	-1.10507500467365	0.000576802741715812	0.00735302318641081	0.67412222604943	0.731366120061649	0.459643258721599	0.510861921887928	0.477196373390019	0.130288116673033	0.223883596535894	0.480239054545101	0.24863274749278	0.195082366623306	GeneID:212448,Genbank:XM_006512646.3,MGI:MGI:3036239	RIKEN cDNA 9330159F19 gene		GO:0003674,GO:0005575,GO:0008150	molecular_function|cellular_component|biological_process
9330182L06Rik	185.921628233912	191.695789670492	180.147466797332	0.939757034345875	-0.0896402856002588	0.6814495931948	0.915639521154768	1.56666644662879	2.17796623940433	1.48149378149524	1.63647690600775	1.82099555776243	0.927467372852334	1.33322062164829	1.4124314049526	2.16967043218177	2.01061189379318	GeneID:231014,Genbank:XM_006503570.1,MGI:MGI:2443264	RIKEN cDNA 9330182L06 gene		GO:0016020,GO:0016021,GO:0003674,GO:0005575,GO:0008150	membrane|integral component of membrane|molecular_function|cellular_component|biological_process
9330182O14Rik	0.48497234440142	0.566429404278573	0.403515284524268	0.712384070241201	-0.489272838471652	1	1	0	0	0.0265805499780283	0	0.0488578242125224	0.0271237900954964	0	0	0	0.0264866484343594	GeneID:328531,Genbank:NM_001256056.1,MGI:MGI:3045378	RIKEN cDNA 9330182O14 gene		GO:0003674,GO:0005575,GO:0008150	molecular_function|cellular_component|biological_process
9430007A20Rik	0	0	0					0	0	0	0	0	0	0	0	0	0	GeneID:381572,Genbank:NM_198662.3,MGI:MGI:2685880	RIKEN cDNA 9430007A20 gene		GO:0016020,GO:0016021,GO:0016787,GO:0005575,GO:0008152,GO:0009056	membrane|integral component of membrane|hydrolase activity|cellular_component|metabolic process|catabolic process
9430015G10Rik	300.031158123368	303.849529022633	296.212787224103	0.974866698582373	-0.0367231339141719	0.901678713672917	1	6.45797890118697	6.10961535847328	6.01106838397837	5.37108669414268	7.02774677828913	9.70160756677227	4.38492319691937	5.52487516831982	4.88074232851981	5.07302181330057	GeneID:230996,Genbank:NM_177205.1,MGI:MGI:2444364	RIKEN cDNA 9430015G10 gene		GO:0003674,GO:0005575,GO:0008150	molecular_function|cellular_component|biological_process
9430016H08Rik	234.605500340889	217.593715644078	251.6172850377	1.15636283103541	0.209594142133502	0.3172557560224	0.628435667315752	9.97706880100113	8.49289937337098	9.18421193237052	9.03625461444902	7.98655806258607	9.7081264801951	8.62440556284658	9.9875416322902	9.7899896532358	11.9014006629166	GeneID:68115,Genbank:NM_001081181.2,MGI:MGI:1915365	RIKEN cDNA 9430016H08 gene		GO:0007007,GO:0032979,GO:0036444,GO:0043022,GO:0051204,GO:0051560,GO:0005739,GO:0005743,GO:0005759	inner mitochondrial membrane organization|protein insertion into mitochondrial membrane from inner side|calcium import into the mitochondrion|ribosome binding|protein insertion into mitochondrial membrane|mitochondrial calcium ion homeostasis|mitochondrion|mitochondrial inner membrane|mitochondrial matrix
9430020K01Rik	7698.64077899298	8975.74605551301	6421.53550247295	0.715431949918944	-0.483113546919943	0.0139979828884022	0.0782635523943701	65.8553365882767	72.7973586708926	71.6141250289395	67.1481819386904	73.7864259570826	34.9933946589958	49.6951894652304	53.7190958988911	72.8440171329225	30.3241806235546	GeneID:240185,Genbank:XM_006525904.3,MGI:MGI:2685174	RIKEN cDNA 9430020K01 gene		GO:0007155,GO:0030054,GO:0032587,GO:0043410,GO:0048471,GO:0090050,GO:1900748,GO:1903589,GO:1903672,GO:0003674,GO:0005911,GO:0005912	cell adhesion|cell junction|ruffle membrane|positive regulation of MAPK cascade|perinuclear region of cytoplasm|positive regulation of cell migration involved in sprouting angiogenesis|positive regulation of vascular endothelial growth factor signaling pathway|positive regulation of blood vessel endothelial cell proliferation involved in sprouting angiogenesis|positive regulation of sprouting ang…
9430038I01Rik	108.214934741151	95.7344483001309	120.695421182171	1.26073135976913	0.334260894843168	0.183064587050242	0.462142246936987	2.26644913705036	1.84962059002573	2.02349810487568	2.09679854069989	2.03775673573092	2.10878640723519	2.26480116353707	2.8551914290756	2.5151629888382	2.76711815045776	GeneID:77252,Genbank:XM_011241948.2,MGI:MGI:1924502	RIKEN cDNA 9430038I01 gene		GO:0003674,GO:0005575,GO:0008150	molecular_function|cellular_component|biological_process
9430069I07Rik	1.86372745914158	1.33162189421858	2.39583302406457	1.79918416366268	0.847342867748004	0.605912225352666	0.874499579026301	0.177778592809662	0.0910798017815701	0	0.187729896894618	0.17535858935019	0.778813161762995	0	0.283291551222731	0.0960926298635284	0	GeneID:77358,Genbank:NM_001256161.1,MGI:MGI:1924608	RIKEN cDNA 9430069I07 gene		GO:0003674,GO:0005575,GO:0008150	molecular_function|cellular_component|biological_process
9530002B09Rik	0	0	0					0	0	0	0	0	0	0	0	0	0	GeneID:77432,Genbank:NM_023865.3,MGI:MGI:1924682	RIKEN cDNA 9530002B09 gene
9530003J23Rik	6.15515681100701	8.02196344958899	4.28835017242503	0.534576129568971	-0.903532676538194	0.288195344861055	0.599920875683322	0.333681230802713	0.64107030294165	0.0895321888513406	0.3523593142698	0.37028138555159	0.319767011864134	0	0.132930900163579	0.270541350034151	0.223039742558408	GeneID:77397,Genbank:NM_029906.3,MGI:MGI:1924647	RIKEN cDNA 9530003J23 gene		GO:0050829,GO:0050830,GO:0003796,GO:0005615,GO:0016998	defense response to Gram-negative bacterium|defense response to Gram-positive bacterium|lysozyme activity|extracellular space|cell wall macromolecule catabolic process
9530053A07Rik	73.9504798837337	74.529449529289	73.3715102381785	0.984463332301207	-0.0225906229325699	0.948442998741534	1	0.45568948568455	0.374850524777368	0.557960035028561	0.501529353430661	0.671064250787724	0.379575563944323	0.292677378335152	0.634098180545502	0.749333287357906	0.384387401817903	GeneID:319482,Genbank:NM_001164655.1,MGI:MGI:2442118	RIKEN cDNA 9530053A07 gene		GO:0003674,GO:0005575,GO:0008150	molecular_function|cellular_component|biological_process
9530057J20Rik	10.6111395688687	9.25945863594211	11.9628205017954	1.2919567948994	0.369557824810014	0.572976133786461	0.852019910623509	0.175460927105856	0.119856548970226	0.167392236518074	0.329391107434729	0.173072472771238	0.106758322595963	0.232841185572614	0.31066481460775	0.379359554093132	0.166800887226196	GeneID:78672,Genbank:XM_017313049.1,MGI:MGI:1925922	RIKEN cDNA 9530057J20 gene		GO:0003674,GO:0005575,GO:0008150	molecular_function|cellular_component|biological_process
9530068E07Rik	3356.62438104282	3608.12092635318	3105.12783573246	0.860594170514925	-0.216595027082771	0.213640290816785	0.504685680512427	80.8321140356124	78.811681062961	76.3801208022668	82.8321834001387	78.9999330236901	65.865116185953	58.0240543334549	61.7211945706006	66.684312102084	79.1740999330269	GeneID:213673,Genbank:NM_153117.2,MGI:MGI:2654705	RIKEN cDNA 9530068E07 gene		GO:0016020,GO:0016021,GO:0003674,GO:0005575,GO:0008150	membrane|integral component of membrane|molecular_function|cellular_component|biological_process
9530077C05Rik	65.7690479158927	52.4223743438234	79.115721487962	1.50919759889288	0.59378170995978	0.0412061964366757	0.170481272712101	0.712321952425215	0.431290218243105	0.625509006933596	0.535653847178403	0.723917182271808	0.886517847580994	0.773402435117864	0.745261435962722	0.86338544616078	1.15425789080322	GeneID:68283,Genbank:XM_006510570.3,MGI:MGI:1915533	RIKEN cDNA 9530077C05 gene		GO:0003674,GO:0005575,GO:0008150	molecular_function|cellular_component|biological_process
9830107B12Rik	47.9227712612805	9.97302784192959	85.8725146806314	8.6104757794416	3.1060929572129	0.000463715009946425	0.00624368937948574	0.0823469674090465	0.0468756942766404	0.12766030202692	0.0966182301815022	0.135376704752981	0.440911680206295	0.993423220464568	1.66212663956558	0.662705407034347	0.27398929253207	GeneID:328829,Genbank:XM_017317514.1,MGI:MGI:3608415	RIKEN cDNA 9830107B12 gene		GO:0003674,GO:0005575,GO:0008150	molecular_function|cellular_component|biological_process
9830147E19Rik	263.664145476882	320.853930313805	206.47436063996	0.64351513611824	-0.635954012415109	0.00214022939131806	0.0196870822837564	0.958557571907649	1.19936095377374	1.11027546026006	0.888609982339159	1.27628146034402	0.814211557399373	0.570181166498374	0.71248271668063	0.79342187365665	0.50411811200381	GeneID:208111,Genbank:XM_017322076.1,MGI:MGI:3036263	RIKEN cDNA 9830147E19 gene		GO:0006355,GO:0034605,GO:0003700,GO:0005575,GO:0005634	regulation of transcription, DNA-templated|cellular response to heat|DNA binding transcription factor activity|cellular_component|nucleus
9930012K11Rik	312.576843064966	339.223569743641	285.93011638629	0.842895782867842	-0.246573830071543	0.21019125843875	0.500606186168951	9.98460435145506	9.02396295919234	8.60038722549407	9.08363150653838	9.77293020466148	5.69188501329758	5.86513367785327	6.30982242589146	10.5723182254282	9.36403047261984	GeneID:268759,Genbank:NM_001112735.1,MGI:MGI:2145726	RIKEN cDNA 9930012K11 gene		GO:0003674,GO:0008150	molecular_function|biological_process
9930021J03Rik	771.182714850351	834.412301239009	707.953128461693	0.84844521995956	-0.237106580015064	0.194765138050006	0.478635951816169	4.06006653786761	4.97493555726968	4.69680435466625	3.90658365391332	4.41892061342704	3.9921929382891	3.60379279762358	3.59430398290559	3.82843343016803	3.09020761636951	GeneID:240613,Genbank:XM_006527069.3,MGI:MGI:2444398	RIKEN cDNA 9930021J03 gene		GO:0003674,GO:0005575,GO:0008150	molecular_function|cellular_component|biological_process
9930104L06Rik	304.489647764723	325.013155409354	283.966140120092	0.873706603544824	-0.194779200371243	0.345160390347612	0.658488759787039	5.64595226317331	5.43447460908498	5.20825914980922	5.40356589733931	5.35431087103085	5.21249714475759	3.71520227576247	5.23784615416646	4.8256196050524	3.95893155035365	GeneID:194268,Genbank:XM_006502884.3,MGI:MGI:3041172	RIKEN cDNA 9930104L06 gene		GO:0008150,GO:0003674,GO:0005634,GO:0005737	biological_process|molecular_function|nucleus|cytoplasm
9930111J21Rik1	176.816375027183	140.190333218035	213.442416836331	1.52251879239326	0.606460035373146	0.0876832860526354	0.287083909946434	1.56627404289	1.98248875304208	2.2743331415707	1.32037828077317	2.73937080842002	3.97853971893113	4.14426953785986	2.36303629938726	1.45131462509907	2.59005550592185	GeneID:667214,Genbank:NM_001114679.1,MGI:MGI:3041173	RIKEN cDNA 9930111J21 gene 1		GO:0035458,GO:0003924,GO:0005789,GO:0006952	cellular response to interferon-beta|GTPase activity|endoplasmic reticulum membrane|defense response
9930111J21Rik2	16.6457691305379	8.65664386628901	24.6348943947868	2.84577889252448	1.50882357365274	0.0151016857705548	0.0827546922839193	0.105794168838043	0.260163029308655	0.227090591364511	0.178745736202616	0.208708100516664	1.18183195770652	0.459463407084611	0.539468222386691	0.274481819135772	0.294174848133424	GeneID:245240,Genbank:NM_173434.1,MGI:MGI:3711310	RIKEN cDNA 9930111J21 gene 2		GO:0003674,GO:0005575,GO:0008150	molecular_function|cellular_component|biological_process
A130010J15Rik	106.040224661707	101.003896080826	111.076553242588	1.09972543191504	0.137143371513783	0.553196687779804	0.837454678115888	1.22836501881655	1.29565440431101	1.3183625411414	1.66591386003168	0.997824431679052	1.88606707068824	1.18986548575809	1.30493938611551	1.13262757757665	1.45537922397882	GeneID:319266,Genbank:NM_001160360.1,MGI:MGI:2441776	RIKEN cDNA A130010J15 gene		GO:0003674,GO:0005575,GO:0008150	molecular_function|cellular_component|biological_process
A1bg	0	0	0					0	0	0	0	0	0	0	0	0	0	GeneID:117586,Genbank:NM_001081067.1,MGI:MGI:2152878	alpha-1-B glycoprotein		GO:0031012,GO:0003674,GO:0005576,GO:0008150	extracellular matrix|molecular_function|extracellular region|biological_process
A1cf	0.192918844274709	0.385837688549417	0	0	-Inf	0.823976300617116	0.986052977487497	0.00748486346880075	0	0	0.00790383490532324	0	0	0	0	0	0	GeneID:69865,Genbank:XM_006527331.1,MGI:MGI:1917115	APOBEC1 complementation factor		GO:0016554,GO:0003729,GO:0016556,GO:0005515,GO:0030895,GO:0005634,GO:0005654,GO:0005720,GO:0005737,GO:0005783,GO:0045293,GO:0006397,GO:0050821,GO:0007566,GO:0010609,GO:0003676,GO:0003723,GO:0003727	cytidine to uridine editing|mRNA binding|mRNA modification|protein binding|apolipoprotein B mRNA editing enzyme complex|nucleus|nucleoplasm|nuclear heterochromatin|cytoplasm|endoplasmic reticulum|mRNA editing complex|mRNA processing|protein stabilization|embryo implantation|mRNA localization resulting in posttranscriptional regulation of gene expression|nucleic acid binding|RNA binding|single-str…
A230046K03Rik	951.556934360848	884.158901745027	1018.95496697667	1.15245683209839	0.204712712230369	0.262306304314034	0.568184669649295	6.50923194339067	8.21427087486137	7.13548539306784	7.0205329846739	7.69407473972049	9.72817805760928	8.6873478567521	7.73626713273716	6.20100628511452	8.47445894277532	GeneID:319277,Genbank:NM_001033375.2,MGI:MGI:2441787	RIKEN cDNA A230046K03 gene		GO:0005768,GO:0007032,GO:0015031,GO:0016197,GO:0031083,GO:0071203,GO:0003674,GO:0005654	endosome|endosome organization|protein transport|endosomal transport|BLOC-1 complex|WASH complex|molecular_function|nucleoplasm
A230050P20Rik	882.046869732153	883.870260444849	880.223479019458	0.995874076107555	-0.00596476349797004	0.97950888280691	1	15.2453454694805	14.3495578167865	16.7428314718021	15.571168531966	14.3224892092846	16.0966239785234	14.4004205519115	15.3054658178199	14.7560512477977	12.9264079007305	GeneID:319278,Genbank:XM_006510405.3,MGI:MGI:2441788	RIKEN cDNA A230050P20 gene		GO:0005737,GO:0005829,GO:0034340,GO:0034341,GO:0034342,GO:0045071,GO:0051607,GO:0003723,GO:0005634,GO:0005654	cytoplasm|cytosol|response to type I interferon|response to interferon-gamma|response to type III interferon|negative regulation of viral genome replication|defense response to virus|RNA binding|nucleus|nucleoplasm
A230065H16Rik	9.66714110952689	0.755634079830937	18.5786481392228	24.5868319536085	4.61981394859871	0.000217307145918179	0.00351944776182788	0.0474297365145182	0.0971971019012278	0	0	0.0467841012632036	1.6102979226191	1.3904125613366	0.15115929785392	0.153819918699454	1.26812241687826	GeneID:380787,Genbank:XM_006516048.1,MGI:MGI:2685744	RIKEN cDNA A230065H16 gene		GO:0003674,GO:0005575,GO:0008150	molecular_function|cellular_component|biological_process
A2m	136.227172243254	8.38457128691046	264.069773199598	31.4947257484529	4.97703834338416	0.000140399385604191	0.0025205428161131	0.0650916019120672	0.0750326163500597	0.0611280338829004	0.05155136871038	0.112359704233983	4.85652134437502	2.13786139596964	0.492688842805032	0.193507705905368	3.62861997300424	GeneID:232345,Genbank:XM_011241322.1,MGI:MGI:2449119	alpha-2-macroglobulin		GO:0043120,GO:0004867,GO:0048306,GO:0005102,GO:0048403,GO:0005515,GO:0005576,GO:0005615,GO:0007565,GO:0010466,GO:0048406,GO:0019838,GO:0048863,GO:0019899,GO:0019959,GO:0019966,GO:0001869,GO:0030414,GO:0002020,GO:0042803,GO:0004866	tumor necrosis factor binding|serine-type endopeptidase inhibitor activity|calcium-dependent protein binding|signaling receptor binding|brain-derived neurotrophic factor binding|protein binding|extracellular region|extracellular space|female pregnancy|negative regulation of peptidase activity|nerve growth factor binding|growth factor binding|stem cell differentiation|enzyme binding|interleukin-8 …	mmu04610	Complement and coagulation cascades
A330070K13Rik	0	0	0					0	0	0	0	0	0	0	0	0	0	GeneID:381673,Genbank:NM_198665.1,MGI:MGI:2685897	RIKEN cDNA A330070K13 gene		GO:0003674,GO:0005575,GO:0008150	molecular_function|cellular_component|biological_process
A3galt2	30.0809733645712	23.5221527336405	36.6397939955018	1.55767180029832	0.639391291191197	0.110744281685984	0.334826258729721	0.323989024279291	0.243446946818028	0.254999388340617	0.228083052301872	0.308926113014119	0.212899859640819	0.480753114445594	0.435968929296041	0.618764691364216	0.277198415815156	GeneID:215493,Genbank:NM_001009819.2,MGI:MGI:2685279	alpha 1,3-galactosyltransferase 2 (isoglobotriaosylceramide synthase)		GO:0031982,GO:0005794,GO:0046872,GO:0005975,GO:0047276,GO:0006688,GO:0016020,GO:0016021,GO:0016740,GO:0016757,GO:0016758,GO:0030259,GO:0001962	vesicle|Golgi apparatus|metal ion binding|carbohydrate metabolic process|N-acetyllactosaminide 3-alpha-galactosyltransferase activity|glycosphingolipid biosynthetic process|membrane|integral component of membrane|transferase activity|transferase activity, transferring glycosyl groups|transferase activity, transferring hexosyl groups|lipid glycosylation|alpha-1,3-galactosyltransferase activity	mmu00603	Glycosphingolipid biosynthesis - globo and isoglobo series
A430005L14Rik	282.282695208992	280.02925169353	284.536138724453	1.01609434372898	0.0230343616680585	0.913334844543543	1	13.8456817718811	14.139434146156	13.2200229343363	14.3762118856895	13.7942368664432	14.5045085108301	13.021833192673	14.4136401999772	12.0642633988589	14.2628430782268	GeneID:97159,Genbank:NM_175287.4,MGI:MGI:2140680	RIKEN cDNA A430005L14 gene		GO:0003674,GO:0005634,GO:0008150	molecular_function|nucleus|biological_process
A430033K04Rik	164.396971874384	177.325355266988	151.468588481781	0.854184604642262	-0.227380199022056	0.315042579162414	0.626657704526494	2.98232889840179	3.1218944866842	3.11432353800906	2.9620135031908	3.11664587337167	2.86017528620824	2.24038669316286	2.39758903211967	2.8928939095757	2.27576911195867	GeneID:243308,Genbank:NM_183025.2,MGI:MGI:3583896	RIKEN cDNA A430033K04 gene	zf-C2H2	GO:0005634,GO:0043565,GO:0045892,GO:0003674,GO:0003700	nucleus|sequence-specific DNA binding|negative regulation of transcription, DNA-templated|molecular_function|DNA binding transcription factor activity
A430078G23Rik	129.192869206245	119.89209050224	138.493647910251	1.15515249863512	0.208083323071322	0.523860876389442	0.814586434935799	1.85076682666156	2.4231463543748	2.70366388891781	2.02674892393947	1.99460791148979	4.11022780366224	2.2327412886235	3.44074632283867	1.70434059788956	0.934692130442443	GeneID:319493,Genbank:NM_001033378.3,MGI:MGI:2442135	RIKEN cDNA A430078G23 gene		GO:0003674,GO:0005575,GO:0008150	molecular_function|cellular_component|biological_process
A430089I19Rik	0.105539734170541	0	0.211079468341082	Inf	Inf	0.98970078681833	1	0	0	0	0	0	0	0	0	0.0297429568625207	0	GeneID:331195,Genbank:NM_177913.4,MGI:MGI:2683305	RIKEN cDNA A430089I19 gene
A430105I19Rik	1403.1619577579	1440.70073474473	1365.62318077106	0.947888168470346	-0.077211234403302	0.661629438241383	0.905999332144385	13.8931289165082	13.9844477092742	14.3461390668403	14.7762158288933	12.952123743327	7.1358078324874	13.1730241690069	12.4648282538002	17.5891873670382	13.2473187233241	GeneID:214239,Genbank:NM_001001982.2,MGI:MGI:2685199	RIKEN cDNA A430105I19 gene		GO:0005575,GO:0008150	cellular_component|biological_process
A4galt	604.73948723044	569.399445010661	640.079529450219	1.12413093314173	0.168810083239422	0.378074220741725	0.691307669520445	15.8261364124103	10.2758116779659	14.2007107647673	15.7986576218809	15.1264722296668	14.7725638598222	13.4013751607918	14.0561235695727	21.2531272556828	13.925535036463	GeneID:239559,Genbank:NM_001004150.3,MGI:MGI:3512453	alpha 1,4-galactosyltransferase		GO:0006629,GO:0007009,GO:0008378,GO:0015643,GO:0016020,GO:0016021,GO:0016740,GO:0016757,GO:0050512,GO:0001576,GO:0005794	lipid metabolic process|plasma membrane organization|galactosyltransferase activity|toxic substance binding|membrane|integral component of membrane|transferase activity|transferase activity, transferring glycosyl groups|lactosylceramide 4-alpha-galactosyltransferase activity|globoside biosynthetic process|Golgi apparatus	mmu00601,mmu00603	Glycosphingolipid biosynthesis - lacto and neolacto series|Glycosphingolipid biosynthesis - globo and isoglobo series
A4gnt	0	0	0					0	0	0	0	0	0	0	0	0	0	GeneID:333424,Genbank:XM_006511246.3,MGI:MGI:2143261	alpha-1,4-N-acetylglucosaminyltransferase		GO:0008375,GO:0009101,GO:0016020,GO:0016021,GO:0016740,GO:0016757,GO:0050680,GO:0005575,GO:0005794,GO:0006493	acetylglucosaminyltransferase activity|glycoprotein biosynthetic process|membrane|integral component of membrane|transferase activity|transferase activity, transferring glycosyl groups|negative regulation of epithelial cell proliferation|cellular_component|Golgi apparatus|protein O-linked glycosylation
A530016L24Rik	23.9533088096324	23.3795924278166	24.5270251914481	1.04907839036006	0.0691224845484206	0.949581092215742	1	0.433430038076279	0.495354672771372	0.125242322535818	0.61612336652955	0.411086529132412	0.0182574233003456	0.307697371193663	1.36363858820262	0.324383513795046	0.0891427692389177	GeneID:319942,Genbank:XM_006515980.3,MGI:MGI:2443020	RIKEN cDNA A530016L24 gene		GO:0008150,GO:0016020,GO:0016021,GO:0003674,GO:0005886	biological_process|membrane|integral component of membrane|molecular_function|plasma membrane
A530032D15Rik	52.2279357177184	18.2381317348713	86.2177397005656	4.72733397005337	2.24102678979071	0.0001131734982126	0.00215053273639058	0.411281517035903	0.298503536408489	0.404629969770012	0.271439588027607	0.287358766909546	2.45862941680253	2.13971040159752	1.34717051793683	0.444610590753798	1.28291076727394	GeneID:381287,Genbank:NM_213615.2,MGI:MGI:3037746	RIKEN cDNA A530032D15Rik gene		GO:0005634,GO:0006338,GO:0006355,GO:0008150,GO:0003674,GO:0003682,GO:0005575	nucleus|chromatin remodeling|regulation of transcription, DNA-templated|biological_process|molecular_function|chromatin binding|cellular_component
A530064D06Rik	105.05080840166	39.7082101849233	170.393406618396	4.29113792399266	2.10136027234297	0.000616722025483136	0.00769486480595956	0.963372837667518	0.520976466190581	1.80942197558326	1.18684816920955	1.21421979025847	2.46186939449924	6.15966316451463	8.32956681030261	3.15325436143751	3.26262535414439	GeneID:328830,Genbank:NM_001113556.1,MGI:MGI:2443476	RIKEN cDNA A530064D06 gene		GO:0005515,GO:0005575,GO:0008150	protein binding|cellular_component|biological_process
A530099J19Rik	39.7503904481561	47.5637482854459	31.9370326108663	0.671457438955432	-0.57463213909753	0.247195750453338	0.550132277402629	1.50135526055895	0.712895416465325	0.825327512569488	0.734695181653118	0.884938880501822	1.46381537552105	0.67589267709087	0.330659830043193	0.296894045455194	0.313299757930082	GeneID:319293,Genbank:NM_175688.4,MGI:MGI:2441809	RIKEN cDNA A530099J19 gene		GO:0003674,GO:0005575,GO:0008150	molecular_function|cellular_component|biological_process
A630001G21Rik	346.957593186177	236.750115302635	457.165071069718	1.93100252764535	0.949350052749999	0.0730969126953187	0.254914980594939	6.07900175852958	5.44125672429924	6.89935129315172	5.9027852143136	5.19215656492848	24.3861634718955	8.54747163815438	10.7632621431119	4.50697763924276	8.04571682232888	GeneID:319997,Genbank:NM_177055.3,MGI:MGI:2443131	RIKEN cDNA A630001G21 gene		GO:0003674,GO:0005575,GO:0008150	molecular_function|cellular_component|biological_process
A630023A22Rik	9.55238943618065	1.70325917224955	17.4015197001118	10.2166011982363	3.35284342325854	3.14410829005633e-05	0.00077864663780791	0.114001519155972	0.0389369556196249	0.081569311068598	0	0.112449678372543	0.79074565041482	1.03147474516472	0.444063388214605	0.164319833428814	0.97537379795049	GeneID:105518,Genbank:NM_001251843.1,MGI:MGI:2145657	RIKEN cDNA A630023A22 gene		GO:0003674,GO:0005575,GO:0008150	molecular_function|cellular_component|biological_process
A630033H20Rik	88.1989418987899	85.3087326941342	91.0891511034456	1.06775881233679	0.094585804757975	0.704598172763217	0.930367694639146	1.55983671520077	1.13723476395584	2.02826062159776	1.09282058563964	1.03559851291764	2.20112357016261	1.22133912303575	1.54554065172488	0.794479123839226	1.37947778002172	GeneID:213438,Genbank:NM_001122596.1,MGI:MGI:2441814	RIKEN cDNA A630033H20 gene		GO:0035025,GO:0051482,GO:0004930,GO:0005623,GO:0005887	positive regulation of Rho protein signal transduction|positive regulation of cytosolic calcium ion concentration involved in phospholipase C-activating G-protein coupled signaling pathway|G-protein coupled receptor activity|cell|integral component of plasma membrane
A630073D07Rik	0	0	0					0	0	0	0	0	0	0	0	0	0	GeneID:381819,Genbank:NM_001142969.1,MGI:MGI:2686534	RIKEN cDNA A630073D07 gene		GO:0003674,GO:0005575,GO:0008150	molecular_function|cellular_component|biological_process
A630076J17Rik	0	0	0					0	0	0	0	0	0	0	0	0	0	GeneID:319929,Genbank:NM_001256174.1,MGI:MGI:2442999	RIKEN cDNA A630076J17 gene		GO:0003674,GO:0005575,GO:0008150	molecular_function|cellular_component|biological_process
A630095E13Rik	0	0	0					0	0	0	0	0	0	0	0	0	0	GeneID:235973,Genbank:NM_001033325.2,MGI:MGI:3055869	RIKEN cDNA A630095E13 gene		GO:0005576,GO:0005615	extracellular region|extracellular space
A630095N17Rik	0.398975462383525	0.384405894373942	0.413545030393107	1.07580304164332	0.105413973011573	1	1	0	0.0819145387092108	0	0	0	0	0	0	0	0.085498567980723	GeneID:381272,Genbank:XM_006496500.3,MGI:MGI:2686470	RIKEN cDNA A630095N17 gene		GO:0003674,GO:0005575,GO:0008150	molecular_function|cellular_component|biological_process
A730017C20Rik	17.5970028080021	20.7622850862175	14.4317205297867	0.695093072359689	-0.524721928501993	0.282494996100719	0.593073337448677	0.597902133031502	0.471258675884741	0.493621611079983	0.582803262001202	0.408297611024322	0.176298501792121	0.324585648437724	0.31758721165268	0.248597848403158	0.639441121722856	GeneID:225583,Genbank:XM_006525876.3,MGI:MGI:2442934	RIKEN cDNA A730017C20 gene		GO:0016020,GO:0016021,GO:0003674,GO:0005575,GO:0008150	membrane|integral component of membrane|molecular_function|cellular_component|biological_process
A830005F24Rik	3.14099042201927	0.750787533134573	5.53119331090397	7.36718854109228	2.88111416454918	0.025736607171128	0.122071182111312	0.106036866618485	0.0543249704056914	0	0	0.0522967221628303	0.696790086332273	0.230258721006115	0.281617600450821	0.171944684927857	0.170105597192095	GeneID:442803,Genbank:XM_001473764.3,MGI:MGI:3045249	RIKEN cDNA A830005F24 gene		GO:0003674,GO:0005575,GO:0008150	molecular_function|cellular_component|biological_process
A830010M20Rik	161.866449820612	164.101929627693	159.63097001353	0.972754984512941	-0.0398516271282686	0.865300042832559	1	1.21918853790072	1.23381045871067	1.39736343326618	1.4225346864451	1.33621376254407	1.3105295188725	1.05408291275857	1.07932571469406	1.80613181033012	0.973893990160526	GeneID:231570,Genbank:NM_001007574.2,MGI:MGI:2445097	RIKEN cDNA A830010M20 gene		GO:0003674,GO:0005575,GO:0008150	molecular_function|cellular_component|biological_process
A830018L16Rik	49.6054019406532	55.524106342122	43.6866975391844	0.786805955416928	-0.345920217319277	0.259469560561727	0.5651259397703	0.318225024012807	0.292335990524552	0.253210787904431	0.295481631175666	0.47083979931061	0.228340925921016	0.23828435679817	0.256461341720575	0.379600625234062	0.134959863215929	GeneID:320492,Genbank:XM_006495540.2,MGI:MGI:2444149	RIKEN cDNA A830018L16 gene		GO:0003674,GO:0005575,GO:0008150	molecular_function|cellular_component|biological_process
A830021F12Rik	0	0	0					0	0	0	0	0	0	0	0	0	0	GeneID:442838,Genbank:XM_017318024.1,MGI:MGI:3045372	RIKEN cDNA A830021F12 gene
A830080D01Rik	263.881020311988	275.571187138614	252.190853485363	0.915156827910711	-0.127909099620068	0.548873029138716	0.833721958787567	3.92600025489931	4.41892878605641	4.70842684584474	4.5069451292495	4.37129624250891	5.11410772001784	3.92357425907444	3.61780186327027	3.3599537042776	3.46715573366226	GeneID:382252,Genbank:XM_006528900.3,MGI:MGI:2685992	RIKEN cDNA A830080D01 gene		GO:0008150,GO:0003674,GO:0005575,GO:0005739	biological_process|molecular_function|cellular_component|mitochondrion
A930009A15Rik	0.418051159833302	0	0.836102319666603	Inf	Inf	0.46145973432179	0.764834875057772	0	0	0	0	0	0.0552980546832713	0.0548207828810487	0.0536387842765317	0.0545829039542585	0	GeneID:77798,Genbank:NM_029982.1,MGI:MGI:1925048	RIKEN cDNA A930009A15 gene		GO:0003674,GO:0005575,GO:0008150	molecular_function|cellular_component|biological_process
A930018P22Rik	0.28941151913693	0.367743569932778	0.211079468341082	0.573985476835574	-0.800913861056725	1	1	0	0	0	0	0.12247266557791	0	0	0	0.0671123129205596	0	GeneID:68243,Genbank:NM_026634.2,MGI:MGI:1915493	RIKEN cDNA A930018P22 gene		GO:0003674,GO:0008150	molecular_function|biological_process
AA414768	50.0398120206793	53.3200723362296	46.7595517051291	0.876959644958269	-0.189417639170734	0.546341242283575	0.83222702683083	1.55367199204418	1.81046345350831	1.4059343148654	1.99450361398165	1.92316573964402	1.2011174825512	1.38920922179214	1.10035032717789	1.21851672764033	2.44354804834061	GeneID:245350,Genbank:NM_001272033.1,MGI:MGI:3035137	expressed sequence AA414768
AA415398	51.8298683145666	53.4941039134843	50.165632715649	0.937778727853478	-0.0926805408961954	0.789822859714423	0.97148211744874	1.2784413421116	1.582851494974	1.31493660493716	1.65937887909889	1.78647137018465	1.51682940567565	0.86754104286877	1.58449362122691	1.92910107223146	1.05392996423383	GeneID:433752,Genbank:NM_001004178.1,MGI:MGI:3035485	expressed sequence AA415398
AA467197	297.150183651813	10.0760551167565	584.224312186869	57.9814526039367	5.85751957244404	1.67974654396649e-05	0.000470432401328707	0.659097671861008	0.144715685052939	0.656859535521849	0.845132183982994	0.232187761824788	6.59972042264346	57.0957946106281	21.5556891068032	8.6518956740088	44.9114477761851	GeneID:433470,Genbank:XM_006499873.3,MGI:MGI:3034182	expressed sequence AA467197		GO:0005739,GO:0005751,GO:0008150,GO:0004129,GO:0005634	mitochondrion|mitochondrial respiratory chain complex IV|biological_process|cytochrome-c oxidase activity|nucleus
AA623943	0	0	0					0	0	0	0	0	0	0	0	0	0	GeneID:544808,Genbank:XM_006534607.3,MGI:MGI:3035046	expressed sequence AA623943
AA792892	0.0919358924831945	0.183871784966389	0	0	-Inf	1	1	0	0	0	0	0.041379997156893	0	0	0	0	0	GeneID:100554,Genbank:NM_178894.4,MGI:MGI:2140789	expressed sequence AA792892		GO:0003674,GO:0005575,GO:0008150	molecular_function|cellular_component|biological_process
AA986860	1799.79702138095	1505.67489291074	2093.91914985116	1.39068477511984	0.475795442950641	0.0888871085779011	0.289826423885386	25.319414323313	30.4957546842327	22.2771732850605	28.8741755451775	31.1846024727754	16.2508930574011	37.1382690797115	41.6769915445044	48.10363334256	41.0396587787955	GeneID:212439,Genbank:XM_017319617.1,MGI:MGI:2138143	expressed sequence AA986860		GO:0005829,GO:0005886,GO:0008150,GO:0003674,GO:0005737	cytosol|plasma membrane|biological_process|molecular_function|cytoplasm
AB124611	719.411240707971	317.568462934487	1121.25401848145	3.53074738001538	1.81997360199902	4.29668206418312e-07	2.31410651764466e-05	11.2258543899996	9.29170819159093	13.4243220430239	10.3683245145906	8.85226551724617	31.130254138403	49.3649349552325	45.410508999238	22.3781178318838	31.9707855531164	GeneID:382062,Genbank:XM_011242566.2,MGI:MGI:3043001	cDNA sequence AB124611		GO:0016020,GO:0016021,GO:0003674,GO:0005575,GO:0008150	membrane|integral component of membrane|molecular_function|cellular_component|biological_process
AF067061	0.976390993069584	1.33462016585319	0.618161820285978	0.463174344357971	-1.11037275151834	0.706905720405846	0.931592962806085	0.056494086159515	0	0.0606331878943245	0.119312778915246	0.167175188513848	0.123744757924565	0.0613383648457956	0	0	0	GeneID:236546,Genbank:NM_199060.2,MGI:MGI:2681166	cDNA sequence AF067061
AF067063	0	0	0					0	0	0	0	0	0	0	0	0	0	GeneID:380878,Genbank:NM_001001449.2,MGI:MGI:2687009	cDNA sequence AF067063
AF366264	0	0	0					0	0	0	0	0	0	0	0	0	0	GeneID:231201,Genbank:NM_153093.3,MGI:MGI:2667157	cDNA sequence AF366264		GO:0016926,GO:0016929,GO:0004175,GO:0005634,GO:0006508	protein desumoylation|SUMO-specific protease activity|endopeptidase activity|nucleus|proteolysis
AF529169	1.75444509778736	0.931174702576744	2.57771549299797	2.76824046643978	1.46896926980698	0.505615804002119	0.800291770956298	0.00632632543779563	0.00648222553428619	0	0	0.0187206258134208	0.076214576549284	0	0	0	0.0135316882507751	GeneID:209743,Genbank:XM_006510957.3,MGI:MGI:2667167	cDNA sequence AF529169		GO:0016020,GO:0016021,GO:0003674,GO:0005575,GO:0008150	membrane|integral component of membrane|molecular_function|cellular_component|biological_process
AI182371	75.8168276996864	76.082837037781	75.5508183615917	0.993007375948334	-0.0101236609156245	0.976199115308908	1	1.5638787673597	1.41165355174306	1.39871506310599	1.5334597363329	1.67113974603736	1.50886138370121	1.2128420731135	1.36469558692283	1.77111630055312	1.43359590808248	GeneID:98870,Genbank:NM_001243103.1,MGI:MGI:2138853	expressed sequence AI182371		GO:0003674,GO:0005575,GO:0008150	molecular_function|cellular_component|biological_process
AI314180	2042.64757898758	1958.0392525253	2127.25590544987	1.08642148144187	0.119583910894905	0.49944368941856	0.796414937121187	10.1383828732333	11.045640249629	10.2472212891009	10.4370302196817	11.4820975746416	12.6762469347162	10.5764910120187	11.0733281476173	10.8058351672954	11.0387941793535	GeneID:230249,Genbank:XM_006537847.3,MGI:MGI:2140220	expressed sequence AI314180		GO:0005768,GO:0005769,GO:0005770,GO:0005771,GO:0005783,GO:0005813,GO:0005856,GO:0030134,GO:0030139,GO:0030433,GO:0031410,GO:0000502,GO:0032947,GO:0005634,GO:0043248,GO:0005737	endosome|early endosome|late endosome|multivesicular body|endoplasmic reticulum|centrosome|cytoskeleton|COPII-coated ER to Golgi transport vesicle|endocytic vesicle|ubiquitin-dependent ERAD pathway|cytoplasmic vesicle|proteasome complex|protein-containing complex scaffold activity|nucleus|proteasome assembly|cytoplasm
AI413582	206.719358312853	174.992091262275	238.44662536343	1.36261372524574	0.446376643835317	0.0377762031158523	0.16078513011947	11.3283643480952	8.93725318569616	10.5600688121392	10.8392414736288	8.13142914842459	14.6202619326146	13.2236788647683	9.71804601656108	11.498950686598	16.6089017330921	GeneID:106672,Genbank:XM_011246240.2,MGI:MGI:2146839	expressed sequence AI413582		GO:0008150,GO:0003674,GO:0005575,GO:0005576	biological_process|molecular_function|cellular_component|extracellular region
AI429214	77.4626656100167	75.4021260456342	79.5232051743993	1.0546546807748	0.0767707033072914	0.800318324139077	0.978178781564909	2.23207874872203	2.2073020262286	2.22847857498283	1.80887674006269	1.99688586586219	1.73394262635493	1.94441677229398	1.84734820640802	2.16044093400166	2.97006051466266	GeneID:621080,Genbank:NM_001039220.3,MGI:MGI:2142538	expressed sequence AI429214		GO:0003674,GO:0005575,GO:0008150	molecular_function|cellular_component|biological_process
AI464131	304.998704771026	371.401406031197	238.596003510855	0.642420840729971	-0.638409398903127	0.00158710733641706	0.0156086990557191	4.53467856337869	4.91257076463234	4.05382807952476	4.13709060989647	3.86445838071602	2.06241263207608	1.97410829388767	2.93180826318629	3.76728925900045	2.61584124463116	GeneID:329828,Genbank:NM_001085515.2,MGI:MGI:2140300	expressed sequence AI464131		GO:0005783,GO:0005789,GO:0005975,GO:0008152,GO:0016020,GO:0016021,GO:0016787,GO:0016798,GO:0031965,GO:0043568,GO:0048741,GO:0004553,GO:0005515,GO:0051897,GO:0005634	endoplasmic reticulum|endoplasmic reticulum membrane|carbohydrate metabolic process|metabolic process|membrane|integral component of membrane|hydrolase activity|hydrolase activity, acting on glycosyl bonds|nuclear membrane|positive regulation of insulin-like growth factor receptor signaling pathway|skeletal muscle fiber development|hydrolase activity, hydrolyzing O-glycosyl compounds|protein bind…
AI467606	652.101155282108	590.700496989176	713.501813575041	1.20789099926577	0.272490270959436	0.16220222789928	0.427326302340123	15.9076124323655	13.0302917503197	16.8760091814226	13.1621117507632	13.6079848709014	24.0841377613002	14.8541304303769	21.1423746047527	12.8789285969869	12.4711337840884	GeneID:101602,Genbank:XM_006507162.3,MGI:MGI:2141979	expressed sequence AI467606		GO:0016020,GO:0016021,GO:0003674,GO:0005575,GO:0008150	membrane|integral component of membrane|molecular_function|cellular_component|biological_process
AI481877	0.197903373777114	0.192202947186971	0.203603800367258	1.05931674486342	0.0831340321238698	1	1	0	0.00822118456983716	0	0	0	0	0	0.00852363196567262	0	0	GeneID:100155,Genbank:XM_017320490.1,MGI:MGI:2140313	expressed sequence AI481877		GO:0003674,GO:0005575,GO:0008150	molecular_function|cellular_component|biological_process
AI593442	3.24167314167915	4.24324930441009	2.24009697894821	0.52792018998743	-0.921608252827026	0.4660521417916	0.768259124716686	0.0386710355518432	0.0316992069480122	0.0498051741145957	0.0326685430555892	0.0228867766447312	0.0592935788655885	0.0167948063161594	0	0	0.0165430755204563	GeneID:330941,Genbank:NM_001286641.1,MGI:MGI:2143099	expressed sequence AI593442		GO:0016020,GO:0016021,GO:0003674,GO:0005575,GO:0008150	membrane|integral component of membrane|molecular_function|cellular_component|biological_process
AI597479	576.870336041498	661.936937065864	491.803735017133	0.742976721010809	-0.42861108601904	0.0224599814291518	0.11038377482081	10.9131474507735	10.6395540969207	9.69218965299501	10.4523792578774	10.3873967291798	8.39223560758294	7.18601034496593	7.60918211115697	7.8226127470968	6.48057875762939	GeneID:98404,Genbank:NM_133818.1,MGI:MGI:2138299	expressed sequence AI597479		GO:0072669,GO:0003674,GO:0008150,GO:0048598	tRNA-splicing ligase complex|molecular_function|biological_process|embryonic morphogenesis
AI607873	754.804034348662	307.210133892335	1202.39793480499	3.91392666501809	1.96861672453756	0.000352526966236103	0.00510014668010703	5.18851552559147	3.45422322740276	5.24108974759127	4.1165350324237	4.81683489960772	9.28338913816073	25.350401427538	18.4223246133927	8.02353795111514	24.1544068965305	GeneID:226691,Genbank:XM_011238800.2,MGI:MGI:2138302	expressed sequence AI607873		GO:0003690,GO:0005634,GO:0005730,GO:0005829,GO:0008134,GO:0042802,GO:0000978,GO:0001047,GO:0001078	double-stranded DNA binding|nucleus|nucleolus|cytosol|transcription factor binding|identical protein binding|RNA polymerase II proximal promoter sequence-specific DNA binding|core promoter binding|transcriptional repressor activity, RNA polymerase II proximal promoter sequence-specific DNA binding
AI661453	983.889514829667	937.865038253192	1029.91399140614	1.09814733399637	0.135071627900713	0.505021319582313	0.799940507373071	10.5387517245502	10.9330514367499	9.70588888093768	10.0616807894842	9.458421337419	7.20409913235319	10.3014809481681	10.5838744407267	14.8335549791081	10.6333576724897	GeneID:224833,Genbank:NM_145489.2,MGI:MGI:2146908	expressed sequence AI661453		GO:0003674,GO:0005575,GO:0008150	molecular_function|cellular_component|biological_process
AI837181	718.86369353104	729.006492102094	708.720894959986	0.972173639930675	-0.0407140782849015	0.804736779546099	0.980419511100066	28.5466882974211	25.0378728576715	24.7788150786767	25.3867649574193	24.52479479621	21.0710268587592	22.7459796675903	22.6748072396102	28.5135300091297	25.359561021325	GeneID:107242,Genbank:NM_001256515.1,MGI:MGI:2147598	expressed sequence AI837181		GO:0005575,GO:0008150	cellular_component|biological_process
AI846148	415.94026399761	422.636707309194	409.243820686025	0.968311113560302	-0.0464574421421167	0.818958917042193	0.986052977487497	6.02944062335265	5.63779371814854	6.36962843314215	6.33839224335713	6.20072820996589	6.0260176585706	4.84379004498838	5.41435108321144	6.41574796590558	5.9856726784356	GeneID:68229,Genbank:XM_011247332.2,MGI:MGI:2147611	expressed sequence AI846148		GO:0006355,GO:0045892,GO:0003674,GO:0005575,GO:0006351	regulation of transcription, DNA-templated|negative regulation of transcription, DNA-templated|molecular_function|cellular_component|transcription, DNA-templated
AI987944	303.459087428165	307.123588820746	299.794586035584	0.97613663342076	-0.0348449936544501	0.862814569524766	0.999088888978363	3.88773347147143	4.41712166393054	4.39965134525788	4.21706284904602	4.81308019986552	4.75025390628498	3.93395078568874	3.66650734851703	4.15989868037556	4.04469376369872	GeneID:233168,Genbank:XM_011250853.2,MGI:MGI:2142079	expressed sequence AI987944	zf-C2H2	GO:0003700,GO:0005575,GO:0006355	DNA binding transcription factor activity|cellular_component|regulation of transcription, DNA-templated
AK010878	53.3766262068185	55.6747139479824	51.0785384656547	0.917445907551102	-0.12430499546918	0.722129333357732	0.942542653218911	2.75663914392814	2.69006781165532	2.48898714505962	2.67991697907739	2.41699067730864	3.35452657024423	2.04285259856479	2.74254827041444	1.37175950445457	2.15262143274013	GeneID:100233175,Genbank:NM_001142938.1,MGI:MGI:4845848	cDNA sequence AK010878		GO:0000408,GO:0005634	EKC/KEOPS complex|nucleus
AU015228	0	0	0					0	0	0	0	0	0	0	0	0	0	GeneID:99169,Genbank:NM_001033197.2,MGI:MGI:2139152	expressed sequence AU015228
AU018091	13.8648428260702	14.4044215375036	13.3252641146369	0.925081516112469	-0.112347596599377	0.888576663196775	1	0.363383916120379	0.178722629911005	0.24960489013101	0.199536808648997	0.129037452540706	0.0636765478171002	0.0789087026318125	0.108090277405738	0.235698903438843	0.512991407884338	GeneID:245128,Genbank:XM_006539984.2,MGI:MGI:2142124	expressed sequence AU018091		GO:0097638,GO:1903352,GO:0000064,GO:0015181,GO:0015189	L-arginine import across plasma membrane|L-ornithine transmembrane transport|L-ornithine transmembrane transporter activity|arginine transmembrane transporter activity|L-lysine transmembrane transporter activity
AU019823	531.300037614114	524.745570536657	537.85450469157	1.02498150511591	0.0355978778104423	0.871370281615041	1	6.95887418918529	6.77256627620819	7.361645329333	6.62409799054843	7.30699499464499	6.88381434812148	6.79731990123386	6.22680897970068	8.00814340531551	6.76212515146433	GeneID:270156,Genbank:NM_212449.2,MGI:MGI:2143205	expressed sequence AU019823		GO:0003674,GO:0005575,GO:0008150	molecular_function|cellular_component|biological_process
AU021092	1792.7475287626	2136.09695145209	1449.39810607311	0.678526367957141	-0.559523214126285	0.00219066650178929	0.0200222665655221	83.3104348495185	85.4010484260462	84.7683464522602	82.8216627664923	83.0086325651009	41.2616449313403	52.0977800118835	57.0929904025071	84.9855420751758	38.4876800434782	GeneID:239691,Genbank:XM_006522106.1,MGI:MGI:2146559	expressed sequence AU021092		GO:0016020,GO:0042803,GO:0005576,GO:0005829,GO:0008150	membrane|protein homodimerization activity|extracellular region|cytosol|biological_process
AU022252	352.90970823037	369.340694366779	336.47872209396	0.911025314096082	-0.13443695302964	0.501862428928693	0.797631938895119	3.16944584232334	3.52122073103772	3.56409756191993	3.47847621946918	3.86396863663594	3.02265693056852	2.50358480923743	3.30081864165595	3.34929338646726	3.35155584153045	GeneID:230696,Genbank:XM_006503016.3,MGI:MGI:2140466	expressed sequence AU022252		GO:0005575,GO:0008150,GO:0042802	cellular_component|biological_process|identical protein binding
AU022751	0	0	0					0	0	0	0	0	0	0	0	0	0	GeneID:102991,Genbank:NM_001033211.3,MGI:MGI:2147968	expressed sequence AU022751		GO:0003674,GO:0005575,GO:0008150	molecular_function|cellular_component|biological_process
AU040320	1273.16612188958	1172.35093907307	1373.9813047061	1.17198806169119	0.228957874003644	0.207681666700826	0.496976662725216	12.1103116171917	12.4278372843557	11.4478747022905	10.8994781178347	11.5503414416585	12.3552044395368	12.4407420088486	12.5980482943776	12.8802152613776	15.9106287118865	GeneID:100317,Genbank:NM_001035525.1,MGI:MGI:2140475	expressed sequence AU040320		GO:0008150,GO:0016020,GO:0016021,GO:0031410,GO:0003674,GO:0005794,GO:0005886	biological_process|membrane|integral component of membrane|cytoplasmic vesicle|molecular_function|Golgi apparatus|plasma membrane
AU041133	69.0497207523179	68.2400813333993	69.8593601712364	1.02372914577762	0.0338340632561308	0.904781666609728	1	1.48634782492574	1.16695563801231	1.45022431182325	1.63069857287352	1.3137913448127	1.64899050992871	1.27846477981556	1.33292582567213	1.35638723550721	1.38316817721889	GeneID:216177,Genbank:NM_001163064.1,MGI:MGI:2143755	expressed sequence AU041133	zf-C2H2	GO:0005634,GO:0008150,GO:0043565,GO:0003674,GO:0003700,GO:0005575	nucleus|biological_process|sequence-specific DNA binding|molecular_function|DNA binding transcription factor activity|cellular_component
AV320801	0.788145655573157	0.753785804769179	0.822505506377136	1.09116608613902	0.125870710655636	1	1	0.0130840652453843	0	0.0140426837634823	0	0.0258119179383192	0.0143296811801477	0	0.0138997055497857	0.0282887206803594	0	GeneID:331531,Genbank:XM_006528574.3,MGI:MGI:3035227	expressed sequence AV320801		GO:0003674,GO:0005575,GO:0008150	molecular_function|cellular_component|biological_process
AW146154	159.643213137695	182.194227728337	137.092198547054	0.752450833686493	-0.410330777884164	0.0728356631829919	0.254198698731439	2.75762689696841	3.08523149136609	3.11964950907474	2.67588026590921	2.89652701294881	2.4161245610601	1.78026916438985	2.09026143687297	2.07871092710936	2.24777765530323	GeneID:101835,Genbank:NM_001033530.3,MGI:MGI:2142212	expressed sequence AW146154	zf-C2H2	GO:0003700,GO:0005575,GO:0006355	DNA binding transcription factor activity|cellular_component|regulation of transcription, DNA-templated
AW209491	226.64378947354	254.128589562609	199.158989384471	0.783693758058673	-0.351638088559654	0.0998060213440152	0.312592494690276	6.61005941372081	6.74719891952211	7.01342855525059	7.11276378506114	6.69361852181001	5.42262619377789	4.39343997338398	5.87401693950708	5.43400734374081	4.83829760871634	GeneID:105351,Genbank:NM_001104646.1,MGI:MGI:2145422	expressed sequence AW209491		GO:0003674,GO:0005575,GO:0008150	molecular_function|cellular_component|biological_process
AW549877	2011.68764626982	2148.57565041227	1874.79964212736	0.872577906096825	-0.196644150130181	0.2659810919855	0.572533971680742	20.9519275086085	23.8456380178104	23.5066902713835	22.4098687226925	24.2772308575479	24.0747325065277	18.9154776564198	17.933922842997	20.0442723954983	16.343074813574	GeneID:106064,Genbank:NM_145930.2,MGI:MGI:2146232	expressed sequence AW549877		GO:0008150,GO:0003674,GO:0005654,GO:0005829	biological_process|molecular_function|nucleoplasm|cytosol
AW551984	31.5588653136331	33.2738911451467	29.8438394821195	0.896914621495133	-0.156957435281274	0.730359247449855	0.946860538023726	0.428407681727518	0.353313263137879	0.493439013689941	0.297914152038685	0.288588488186666	0.469192516175138	0.204209106145065	0.444013610903966	0.203322999809883	0.312897348664347	GeneID:244810,Genbank:NM_178737.5,MGI:MGI:2143322	expressed sequence AW551984		GO:0060923,GO:0003674,GO:0005575,GO:0055007	cardiac muscle cell fate commitment|molecular_function|cellular_component|cardiac muscle cell differentiation
AW554918	335.82219463544	336.107416422266	335.536972848614	0.998302793851667	-0.00245063109540244	0.994083116434351	1	1.80663840527736	1.8919564306647	1.84819642818057	1.74484428053424	1.65931520314254	1.80420729178386	1.56167861162798	1.69719813048513	1.98532490211778	1.60214407399742	GeneID:225289,Genbank:XM_006525833.3,MGI:MGI:2147376	expressed sequence AW554918		GO:0003674,GO:0005575,GO:0008150	molecular_function|cellular_component|biological_process
AY074887	0.112338140815275	0	0.224676281630549	Inf	Inf	0.989701360965521	1	0	0	0	0	0	0	0.0776434998048045	0	0	0	GeneID:246735,Genbank:NM_145229.2,MGI:MGI:3575512	cDNA sequence AY074887		GO:0007050,GO:0008285,GO:0097190,GO:0003674,GO:0005615,GO:0005737	cell cycle arrest|negative regulation of cell proliferation|apoptotic signaling pathway|molecular_function|extracellular space|cytoplasm
AY358078	0.909917086970778	0.584523522895212	1.23531065104634	2.11336345358303	1.0795409014851	0.7187754740317	0.939782283220072	0.0348012851085308	0	0.0373510397706311	0.0367493158876528	0	0.0762288036496292	0.0377854403567529	0.0369707431666444	0	0.0744381782830114	GeneID:278676,Genbank:NM_194347.1,MGI:MGI:2682312	cDNA sequence AY358078		GO:0003674,GO:0005575,GO:0008150	molecular_function|cellular_component|biological_process
AY761184	0	0	0					0	0	0	0	0	0	0	0	0	0	GeneID:382000,Genbank:NM_001007582.3,MGI:MGI:3611585	cDNA sequence AY761184		GO:0005615,GO:0008150,GO:0019731,GO:0050829,GO:0050830,GO:0051673,GO:0061844,GO:0071222,GO:0002227,GO:0003674,GO:0005575	extracellular space|biological_process|antibacterial humoral response|defense response to Gram-negative bacterium|defense response to Gram-positive bacterium|membrane disruption in other organism|antimicrobial humoral immune response mediated by antimicrobial peptide|cellular response to lipopolysaccharide|innate immune response in mucosa|molecular_function|cellular_component
AY761185	0	0	0					0	0	0	0	0	0	0	0	0	0	GeneID:100503970,Genbank:NM_001012640.2,MGI:MGI:3630303	cDNA sequence AY761185		GO:0005615,GO:0008150,GO:0019731,GO:0050829,GO:0050830,GO:0051673,GO:0061844,GO:0071222,GO:0002227,GO:0003674,GO:0005575	extracellular space|biological_process|antibacterial humoral response|defense response to Gram-negative bacterium|defense response to Gram-positive bacterium|membrane disruption in other organism|antimicrobial humoral immune response mediated by antimicrobial peptide|cellular response to lipopolysaccharide|innate immune response in mucosa|molecular_function|cellular_component
Aaas	392.563742636892	326.898058456429	458.229426817354	1.40175022446158	0.487229300822298	0.0120013284000214	0.070293494914411	10.1913340450755	9.89740533236511	9.4956380160495	9.25396746157072	10.1354560877614	18.0302108738105	11.8251990817803	12.0758743618864	10.4118692692658	14.4626289101665	GeneID:223921,Genbank:NM_153416.2,MGI:MGI:2443767	achalasia, adrenocortical insufficiency, alacrimia		GO:0005643,GO:0005654,GO:0005813,GO:0005829,GO:0006913,GO:0007612,GO:0009566,GO:0015031,GO:0031965,GO:0051028,GO:0003674,GO:0005634	nuclear pore|nucleoplasm|centrosome|cytosol|nucleocytoplasmic transport|learning|fertilization|protein transport|nuclear membrane|mRNA transport|molecular_function|nucleus	mmu03013	RNA transport
Aacs	708.391496663395	619.881357248253	796.901636078537	1.28557122546176	0.362409543095618	0.0771856570428747	0.264462206062204	10.9765534564579	11.6246876162285	10.1641325688595	10.1357578180286	10.2423122115008	14.0397456201838	12.7876862103668	18.9296729947406	8.48813183049157	11.979068823127	GeneID:78894,Genbank:NM_030210.1,MGI:MGI:1926144	acetoacetyl-CoA synthetase		GO:0034201,GO:0005524,GO:0042493,GO:0005623,GO:0045471,GO:0005737,GO:0005829,GO:0006629,GO:0006631,GO:0007584,GO:0047760,GO:0008152,GO:0071333,GO:0010243,GO:0014070,GO:0016874,GO:0000166,GO:0030729,GO:0001889,GO:0032024,GO:0003824	response to oleic acid|ATP binding|response to drug|cell|response to ethanol|cytoplasm|cytosol|lipid metabolic process|fatty acid metabolic process|response to nutrient|butyrate-CoA ligase activity|metabolic process|cellular response to glucose stimulus|response to organonitrogen compound|response to organic cyclic compound|ligase activity|nucleotide binding|acetoacetate-CoA ligase activity|liver…	mmu00650,mmu00280	Butanoate metabolism|Valine, leucine and isoleucine degradation
Aadac	2.25055526087018	2.67341583740719	1.82769468433317	0.683655216954859	-0.548659170650003	0.763428667877737	0.964335535502887	0.196463205346072	0.0402609324722242	0.0843429197911778	0.124476237662737	0.116273315040543	0.129100017927483	0	0.0417420832816595	0	0.210112400447217	GeneID:67758,Genbank:NM_023383.1,MGI:MGI:1915008	arylacetamide deacetylase (esterase)		GO:0017171,GO:0005789,GO:0019213,GO:0008152,GO:0009056,GO:0010898,GO:0043231,GO:0016020,GO:0052689,GO:0016021,GO:0016298,GO:0016787,GO:0004806,GO:0005783	serine hydrolase activity|endoplasmic reticulum membrane|deacetylase activity|metabolic process|catabolic process|positive regulation of triglyceride catabolic process|intracellular membrane-bounded organelle|membrane|carboxylic ester hydrolase activity|integral component of membrane|lipase activity|hydrolase activity|triglyceride lipase activity|endoplasmic reticulum
Aadacl2	0.0936782002453032	0.187356400490606	0	0	-Inf	1	1	0.0319777846185934	0	0	0	0	0	0	0	0	0	GeneID:639634,Genbank:NM_001128091.1,MGI:MGI:3646333	arylacetamide deacetylase-like 2		GO:0005575,GO:0009056,GO:0016787	cellular_component|catabolic process|hydrolase activity
Aadacl3	0	0	0					0	0	0	0	0	0	0	0	0	0	GeneID:230883,Genbank:NM_001085503.2,MGI:MGI:2685281	arylacetamide deacetylase-like 3		GO:0016020,GO:0016021,GO:0016787,GO:0052689,GO:0005575,GO:0008152,GO:0009056	membrane|integral component of membrane|hydrolase activity|carboxylic ester hydrolase activity|cellular_component|metabolic process|catabolic process
Aadat	0	0	0					0	0	0	0	0	0	0	0	0	0	GeneID:23923,Genbank:XM_006509397.3,MGI:MGI:1345167	aminoadipate aminotransferase		GO:0006103,GO:0006536,GO:0008483,GO:0009058,GO:0016212,GO:0016740,GO:0019441,GO:0030170,GO:0042803,GO:0047536,GO:0070189,GO:0003824,GO:0005739	2-oxoglutarate metabolic process|glutamate metabolic process|transaminase activity|biosynthetic process|kynurenine-oxoglutarate transaminase activity|transferase activity|tryptophan catabolic process to kynurenine|pyridoxal phosphate binding|protein homodimerization activity|2-aminoadipate transaminase activity|kynurenine metabolic process|catalytic activity|mitochondrion	mmu00310,mmu00380	Lysine degradation|Tryptophan metabolism
Aaed1	585.094120708339	773.808200028897	396.380041387782	0.512245852877987	-0.965091695605123	2.98987092755416e-07	1.73890128962287e-05	41.2720684998679	47.7025776655985	41.6572457570267	41.2623360415226	44.6832448311704	20.1658124025217	22.0363755186747	21.7279567949473	25.6729453333333	17.4543743225831	GeneID:66129,Genbank:NM_025370.2,MGI:MGI:1913379	AhpC/TSA antioxidant enzyme domain containing 1		GO:0005575,GO:0016209,GO:0055114	cellular_component|antioxidant activity|oxidation-reduction process
Aagab	661.526582337402	595.217991166592	727.835173508211	1.22280439151662	0.290193638567383	0.117428089650132	0.346966554778609	12.7545851447042	12.1000985695877	12.0322937191432	12.3274778215088	12.2383657929113	17.3078294243258	13.7644687412975	14.1441504663615	13.4127077393876	14.2597983536608	GeneID:66939,Genbank:XM_006511371.2,MGI:MGI:1914189	alpha- and gamma-adaptin binding protein		GO:0008150,GO:0015031,GO:0016607,GO:0003674,GO:0005737,GO:0005829	biological_process|protein transport|nuclear speck|molecular_function|cytoplasm|cytosol
Aak1	243.392385196969	202.08642511121	284.698345282728	1.40879500008996	0.494461694067239	0.0198293767825705	0.100944183064209	0.465449321864478	0.662531306897814	0.440144918803375	0.494160007680049	0.65764894288935	0.837660591027783	0.849552591436399	0.817871357540652	0.571163674561187	0.629632286662532	GeneID:269774,Genbank:XM_006506191.1,MGI:MGI:1098687	AP2 associated kinase 1		GO:0050821,GO:0005634,GO:0071439,GO:0005737,GO:2000369,GO:0006468,GO:0030100,GO:0031252,GO:0032880,GO:0035612,GO:0043195,GO:0045747,GO:0004674,GO:0046777,GO:0005112	protein stabilization|nucleus|clathrin complex|cytoplasm|regulation of clathrin-dependent endocytosis|protein phosphorylation|regulation of endocytosis|cell leading edge|regulation of protein localization|AP-2 adaptor complex binding|terminal bouton|positive regulation of Notch signaling pathway|protein serine/threonine kinase activity|protein autophosphorylation|Notch binding
Aamdc	304.040418279757	344.955495401054	263.12534115846	0.762780546089124	-0.390660045178278	0.0521020512867662	0.200903567384938	18.8048656643531	17.5927731296518	18.4824581792449	20.1812469260663	19.2545493504391	11.8645727698527	11.8176528049638	15.4171343092229	17.8429044452925	12.5695784163017	GeneID:66273,Genbank:XM_006508115.2,MGI:MGI:1913523	adipogenesis associated Mth938 domain containing		GO:0043066,GO:0045600,GO:0045944,GO:0003674,GO:0005737	negative regulation of apoptotic process|positive regulation of fat cell differentiation|positive regulation of transcription by RNA polymerase II|molecular_function|cytoplasm
Aamp	2508.94329642427	2511.46457894528	2506.42201390327	0.997992181500674	-0.00289958168393264	0.991183513005953	1	64.4976372048601	62.0795458768861	65.0769510278727	66.9170703642399	63.8800142235311	64.9878970534931	54.5792765062518	61.3045234159293	67.3120029313968	63.5126455207437	GeneID:227290,Genbank:NM_146110.3,MGI:MGI:107809	angio-associated migratory protein		GO:0015630,GO:0030687,GO:0042273,GO:0045171,GO:0051082,GO:0005829,GO:0008201,GO:0009986	microtubule cytoskeleton|preribosome, large subunit precursor|ribosomal large subunit biogenesis|intercellular bridge|unfolded protein binding|cytosol|heparin binding|cell surface
Aanat	0.600139411089376	0.367743569932778	0.832535252245975	2.26390158881135	1.17881124597031	0.825061450209739	0.986052977487497	0	0	0	0	0.036782219695016	0	0	0.0198072078351549	0.0403116863087189	0.0199402600791125	GeneID:11298,Genbank:XM_017314224.1,MGI:MGI:1328365	arylalkylamine N-acetyltransferase		GO:0030187,GO:0005737,GO:0032868,GO:0005829,GO:0006474,GO:0007623,GO:0008080,GO:0034695,GO:0009416,GO:0046688,GO:0009648,GO:0048471,GO:0010043,GO:0048511,GO:0014070,GO:0004059,GO:0071320,GO:0016740,GO:0071889,GO:0016746,GO:0004060	melatonin biosynthetic process|cytoplasm|response to insulin|cytosol|N-terminal protein amino acid acetylation|circadian rhythm|N-acetyltransferase activity|response to prostaglandin E|response to light stimulus|response to copper ion|photoperiodism|perinuclear region of cytoplasm|response to zinc ion|rhythmic process|response to organic cyclic compound|aralkylamine N-acetyltransferase activity|c…	mmu00380	Tryptophan metabolism
Aar2	653.943115239907	646.499683702371	661.386546777444	1.02302686830382	0.032844035855132	0.868648861941325	1	9.23305820227897	9.26021356113478	10.1194125400555	10.5463974219726	9.16248629354741	8.67403158913536	9.25130832426972	9.24474762156846	10.0416798207387	10.5168875884508	GeneID:68295,Genbank:XM_006500097.3,MGI:MGI:1915545	AAR2 splicing factor homolog		GO:0005681,GO:0006397,GO:0008380,GO:0000244,GO:0003674,GO:0005575	spliceosomal complex|mRNA processing|RNA splicing|spliceosomal tri-snRNP complex assembly|molecular_function|cellular_component
Aard	135.565478983923	194.721134872774	76.409823095073	0.392406418260644	-1.34957945619189	1.99903280530043e-08	1.87579346328294e-06	6.37444399470492	7.61367684269618	8.01545555101531	8.48377585981183	8.81762307369033	3.30475614635336	2.0476457107276	2.60454497390236	4.07752108916456	2.94475334881974	GeneID:239435,Genbank:NM_175503.3,MGI:MGI:2181621	alanine and arginine rich domain containing protein		GO:0003674,GO:0005575,GO:0008150	molecular_function|cellular_component|biological_process
Aars	2036.55232349527	1691.12447729154	2381.98016969899	1.40851853407852	0.494178547629949	0.0054398445175861	0.0389409868651739	21.4639226330794	20.521174702151	20.6193946086733	20.9545595783014	20.4123738653179	26.9931361777822	29.9164879119087	29.5888262096988	22.2841088817621	32.6262535414439	GeneID:234734,Genbank:XM_006530921.2,MGI:MGI:2384560	alanyl-tRNA synthetase		GO:0016597,GO:0005829,GO:0002161,GO:0016874,GO:0006400,GO:0021680,GO:0002196,GO:0043039,GO:0003676,GO:0003723,GO:0004812,GO:0004813,GO:0006412,GO:0043524,GO:0006419,GO:0046872,GO:0005515,GO:0050885,GO:0005524,GO:0000049,GO:0050905,GO:0005737,GO:0140018,GO:0005739,GO:0000166	amino acid binding|cytosol|aminoacyl-tRNA editing activity|ligase activity|tRNA modification|cerebellar Purkinje cell layer development|Ser-tRNA(Ala) hydrolase activity|tRNA aminoacylation|nucleic acid binding|RNA binding|aminoacyl-tRNA ligase activity|alanine-tRNA ligase activity|translation|negative regulation of neuron apoptotic process|alanyl-tRNA aminoacylation|metal ion binding|protein bind…	mmu00970	Aminoacyl-tRNA biosynthesis
Aars2	243.569133057371	235.23260429995	251.905661814792	1.07087902446372	0.0987955102804001	0.640106827403072	0.894555933691312	3.48488992617386	3.87175262426298	2.86606455382837	2.91858859137478	3.6613473534808	4.07987246781227	3.04436737286118	3.70213255122059	3.20436620551216	3.44140717064425	GeneID:224805,Genbank:NM_198608.2,MGI:MGI:2681839	alanyl-tRNA synthetase 2, mitochondrial		GO:0016874,GO:0003723,GO:0033108,GO:0004812,GO:0043039,GO:0004813,GO:0005524,GO:0005737,GO:0005739,GO:0046872,GO:0070143,GO:0006400,GO:0006412,GO:0000049,GO:0006419,GO:0000166,GO:0016597,GO:0003676	ligase activity|RNA binding|mitochondrial respiratory chain complex assembly|aminoacyl-tRNA ligase activity|tRNA aminoacylation|alanine-tRNA ligase activity|ATP binding|cytoplasm|mitochondrion|metal ion binding|mitochondrial alanyl-tRNA aminoacylation|tRNA modification|translation|tRNA binding|alanyl-tRNA aminoacylation|nucleotide binding|amino acid binding|nucleic acid binding	mmu00970	Aminoacyl-tRNA biosynthesis
Aarsd1	402.740333878497	402.903837066967	402.576830690027	0.999188376116443	-0.0011714011847934	0.979361250151941	1	15.7873884610151	13.1518520819149	14.3099069668406	15.5503543556857	12.693536818664	16.7091747491095	11.0553099849272	14.6574888446513	13.8757005330138	13.1597521894713	GeneID:69684,Genbank:XM_006534121.2,MGI:MGI:1916934	alanyl-tRNA synthetase domain containing 1		GO:0002196,GO:0003676,GO:0004812,GO:0004813,GO:0005515,GO:0005524,GO:0005737,GO:0006412,GO:0006419,GO:0006450,GO:0000166,GO:0043039,GO:0002161,GO:0046872	Ser-tRNA(Ala) hydrolase activity|nucleic acid binding|aminoacyl-tRNA ligase activity|alanine-tRNA ligase activity|protein binding|ATP binding|cytoplasm|translation|alanyl-tRNA aminoacylation|regulation of translational fidelity|nucleotide binding|tRNA aminoacylation|aminoacyl-tRNA editing activity|metal ion binding
Aasdh	325.195386948702	378.534593617559	271.856180279846	0.718180543769554	-0.477581525409422	0.0188335713841751	0.0973442173417161	2.70587488194332	2.9573930163885	2.57222393652051	2.26546121647867	2.54829893287074	2.62479377554133	1.41298970209904	1.71104459473098	2.05457049710742	1.33668972525767	GeneID:231326,Genbank:XM_006534859.3,MGI:MGI:2442517	aminoadipate-semialdehyde dehydrogenase		GO:0004043,GO:0005524,GO:0005575,GO:0006629,GO:0006631,GO:0008152,GO:0016491,GO:0016874,GO:0019482,GO:0043041,GO:0055114,GO:0000166,GO:0003674,GO:0003824	L-aminoadipate-semialdehyde dehydrogenase activity|ATP binding|cellular_component|lipid metabolic process|fatty acid metabolic process|metabolic process|oxidoreductase activity|ligase activity|beta-alanine metabolic process|amino acid activation for nonribosomal peptide biosynthetic process|oxidation-reduction process|nucleotide binding|molecular_function|catalytic activity
Aasdhppt	342.807634868233	365.009245998097	320.606023738368	0.878350417841305	-0.187131477194282	0.355360510704142	0.668830902926914	7.21868878704913	6.306745286875	6.71830693026621	6.57325031986773	7.24081835023969	6.95109442662679	4.92221446293421	6.31648189861639	5.33439319334312	5.5384072369735	GeneID:67618,Genbank:NM_001326359.1,MGI:MGI:1914868	aminoadipate-semialdehyde dehydrogenase-phosphopantetheinyl transferase		GO:0008897,GO:0016740,GO:0019878,GO:0046872,GO:0000287,GO:0005737,GO:0005829	holo-[acyl-carrier-protein] synthase activity|transferase activity|lysine biosynthetic process via aminoadipic acid|metal ion binding|magnesium ion binding|cytoplasm|cytosol	mmu00770	Pantothenate and CoA biosynthesis
Aass	168.975478758523	214.707544059092	123.243413457955	0.574005976352818	-0.800862337063598	0.000383471139655999	0.00544092644294451	3.06359445885292	3.4769302120798	2.88994713443903	2.82888309911182	3.5232814655715	2.24184977542342	1.41703058479209	1.75134036530021	2.04949144309848	1.35171364757851	GeneID:30956,Genbank:NM_013930.4,MGI:MGI:1353573	aminoadipate-semialdehyde synthase		GO:0005739,GO:0006091,GO:0008152,GO:0016491,GO:0019477,GO:0019878,GO:0043231,GO:0047130,GO:0047131,GO:0003824,GO:0055114,GO:0004753,GO:0005737	mitochondrion|generation of precursor metabolites and energy|metabolic process|oxidoreductase activity|L-lysine catabolic process|lysine biosynthetic process via aminoadipic acid|intracellular membrane-bounded organelle|saccharopine dehydrogenase (NADP+, L-lysine-forming) activity|saccharopine dehydrogenase (NAD+, L-glutamate-forming) activity|catalytic activity|oxidation-reduction process|saccha…	mmu00310	Lysine degradation
Aatf	368.176357290981	319.58162966051	416.771084921453	1.30411464940643	0.38307070765124	0.0500397756192468	0.196319843830338	7.52948031971404	6.86722437126722	7.592715717605	7.40486754415004	5.97831532561725	9.85477476148639	8.71414035970375	9.40524876649636	7.15573432474379	9.55691722938958	GeneID:56321,Genbank:NM_019816.1,MGI:MGI:1929608	apoptosis antagonizing transcription factor		GO:0042985,GO:0005634,GO:0043066,GO:0005730,GO:0043522,GO:0005737,GO:0005794,GO:0006357,GO:0045893,GO:0007155,GO:0045944,GO:0007346,GO:0048156,GO:0019904,GO:2000378,GO:0032929,GO:0003700,GO:0040016,GO:0005515,GO:0042254	negative regulation of amyloid precursor protein biosynthetic process|nucleus|negative regulation of apoptotic process|nucleolus|leucine zipper domain binding|cytoplasm|Golgi apparatus|regulation of transcription by RNA polymerase II|positive regulation of transcription, DNA-templated|cell adhesion|positive regulation of transcription by RNA polymerase II|regulation of mitotic cell cycle|tau prot…
Aatk	507.042405134058	575.981214978882	438.103595289235	0.760621325654341	-0.394749706294277	0.0356632831731559	0.154869848970451	4.19894107423618	4.68656015891837	4.91700192052633	4.68735058295555	4.62252585847905	2.55391223588598	3.1994366090485	3.64024699679629	4.60405708186712	2.93496750630892	GeneID:11302,Genbank:XM_006531991.2,MGI:MGI:1197518	apoptosis-associated tyrosine kinase		GO:0051402,GO:0030517,GO:0004713,GO:0055037,GO:0005515,GO:0032482,GO:0005524,GO:0005737,GO:0005783,GO:0006468,GO:0006915,GO:0038083,GO:0007420,GO:0016020,GO:0042995,GO:0016021,GO:0044295,GO:0016301,GO:0000166,GO:0046777,GO:0016310,GO:0004672,GO:0048471,GO:0016740,GO:0004674	neuron apoptotic process|negative regulation of axon extension|protein tyrosine kinase activity|recycling endosome|protein binding|Rab protein signal transduction|ATP binding|cytoplasm|endoplasmic reticulum|protein phosphorylation|apoptotic process|peptidyl-tyrosine autophosphorylation|brain development|membrane|cell projection|integral component of membrane|axonal growth cone|kinase activity|nuc…
Abat	154.233150755272	138.31207272906	170.154228781484	1.23021964333367	0.298915917238376	0.195743969417093	0.479601590537837	1.40382198567216	1.66316904651005	1.68323798144943	1.54030841632387	1.82825324798362	1.74166209115139	1.83380012243901	1.85251653728825	1.73099389671333	2.48661408929613	GeneID:268860,Genbank:NM_172961.3,MGI:MGI:2443582	4-aminobutyrate aminotransferase		GO:0007568,GO:0007620,GO:0007626,GO:0008483,GO:0009448,GO:0009449,GO:0009450,GO:0042493,GO:0010039,GO:0042803,GO:0014053,GO:0043005,GO:0016740,GO:0045471,GO:0045776,GO:0045964,GO:0046872,GO:0047298,GO:0048148,GO:0051536,GO:0001666,GO:0003824,GO:0003867,GO:0005739,GO:0005759,GO:0030170,GO:0031652,GO:0032024,GO:0032144,GO:0033602,GO:0035094,GO:0070474,GO:0035640,GO:0090331,GO:0042135,GO:0097151,GO:…	aging|copulation|locomotory behavior|transaminase activity|gamma-aminobutyric acid metabolic process|gamma-aminobutyric acid biosynthetic process|gamma-aminobutyric acid catabolic process|response to drug|response to iron ion|protein homodimerization activity|negative regulation of gamma-aminobutyric acid secretion|neuron projection|transferase activity|response to ethanol|negative regulation of …	mmu00640,mmu00650,mmu00250,mmu00280,mmu00410,mmu04727	Propanoate metabolism|Butanoate metabolism|Alanine, aspartate and glutamate metabolism|Valine, leucine and isoleucine degradation|beta-Alanine metabolism|GABAergic synapse
Abca1	2507.93985678803	1909.85607331434	3106.02364026173	1.62631293722128	0.701604889355102	0.092474645635463	0.296669017458565	7.98131958399533	10.276958797146	8.79941731955548	10.1320629529224	12.1807235416589	13.0693936177455	23.9146184719483	10.5780483784387	7.79767403391618	21.5152223087819	GeneID:11303,Genbank:NM_013454.3,MGI:MGI:99607	ATP-binding cassette, sub-family A (ABC1), member 1		GO:0005886,GO:0005887,GO:0006497,GO:0006869,GO:0006911,GO:0016197,GO:0007040,GO:0016887,GO:0007186,GO:0017127,GO:0007189,GO:0019905,GO:0030139,GO:0034364,GO:0030301,GO:0034380,GO:0031267,GO:0042157,GO:0032367,GO:0042158,GO:0042626,GO:0000166,GO:0055091,GO:0042632,GO:0002790,GO:0060155,GO:0043231,GO:0005102,GO:0071222,GO:0005515,GO:0071300,GO:0005524,GO:0071403,GO:0005548,GO:0090554,GO:0090556,GO:…	plasma membrane|integral component of plasma membrane|protein lipidation|lipid transport|phagocytosis, engulfment|endosomal transport|lysosome organization|ATPase activity|G-protein coupled receptor signaling pathway|cholesterol transporter activity|adenylate cyclase-activating G-protein coupled receptor signaling pathway|syntaxin binding|endocytic vesicle|high-density lipoprotein particle|choles…	mmu02010,mmu04975,mmu04979	ABC transporters|Fat digestion and absorption|Cholesterol metabolism
Abca12	4.18022318802398	2.67982886156269	5.68061751448527	2.11976876432801	1.08390689650915	0.299412231741001	0.610837192268652	0.0122178727726934	0.018778438046038	0.0196695431112191	0.0129017783279733	0.0241031150086047	0.0200715394927505	0.0464293762499714	0.0389385479513162	0.0330199352889212	0.0392001123890951	GeneID:74591,Genbank:NM_175210.3,MGI:MGI:2676312	ATP-binding cassette, sub-family A (ABC1), member 12		GO:0055088,GO:0034191,GO:0005737,GO:0061436,GO:0035627,GO:0005743,GO:0072659,GO:0042626,GO:0005829,GO:0097209,GO:0005886,GO:0006869,GO:0010875,GO:0043129,GO:2000010,GO:0043231,GO:0030216,GO:0045055,GO:0031424,GO:0005102,GO:0048286,GO:0032940,GO:0005319,GO:0033700,GO:0005515	lipid homeostasis|apolipoprotein A-I receptor binding|cytoplasm|establishment of skin barrier|ceramide transport|mitochondrial inner membrane|protein localization to plasma membrane|ATPase activity, coupled to transmembrane movement of substances|cytosol|epidermal lamellar body|plasma membrane|lipid transport|positive regulation of cholesterol efflux|surfactant homeostasis|positive regulation of …	mmu02010	ABC transporters
Abca13	38.1645068683505	9.93885484325808	66.390158893443	6.6798599980035	2.73981786582767	0.000871016702627559	0.00999747040014634	0.055116181619039	0.0188248045597319	0.0295771648264998	0.0291006777842064	0.0302032860910294	0.0972519777726932	0.382325851342357	0.299265975941885	0.148956596970022	0.104791740773482	GeneID:268379,Genbank:NM_178259.3,MGI:MGI:2388707	ATP-binding cassette, sub-family A (ABC1), member 13		GO:0016020,GO:0016021,GO:0016887,GO:0042626,GO:0043231,GO:0055085,GO:0000166,GO:0005524,GO:0006869	membrane|integral component of membrane|ATPase activity|ATPase activity, coupled to transmembrane movement of substances|intracellular membrane-bounded organelle|transmembrane transport|nucleotide binding|ATP binding|lipid transport	mmu02010	ABC transporters
Abca14	10.6871262668556	13.5438001562499	7.83045237746139	0.578157702205018	-0.790465029225651	0.198244444517208	0.48351411655772	0.0858427782265127	0.114345670445341	0.16583785984941	0.163166217999915	0.0931416718041021	0.0188030191004741	0.0652425626419909	0.0455970418423666	0.194878384251343	0.0183613335254904	GeneID:67928,Genbank:XM_017312273.1,MGI:MGI:2388708	ATP-binding cassette, sub-family A (ABC1), member 14		GO:0006869,GO:0042626,GO:0043231	lipid transport|ATPase activity, coupled to transmembrane movement of substances|intracellular membrane-bounded organelle	mmu02010	ABC transporters
Abca15	0.103386257598277	0	0.206772515196554	Inf	Inf	0.989700604936349	1	0	0	0	0	0	0	0	0	0	0.0098277768363889	GeneID:320631,Genbank:XM_006507945.3,MGI:MGI:2388709	ATP-binding cassette, sub-family A (ABC1), member 15		GO:0043231,GO:0002244,GO:0006869,GO:0042626	intracellular membrane-bounded organelle|hematopoietic progenitor cell differentiation|lipid transport|ATPase activity, coupled to transmembrane movement of substances
Abca16	0	0	0					0	0	0	0	0	0	0	0	0	0	GeneID:233810,Genbank:NM_001278943.1,MGI:MGI:2388711	ATP-binding cassette, sub-family A (ABC1), member 16		GO:0006869,GO:0042626,GO:0043231	lipid transport|ATPase activity, coupled to transmembrane movement of substances|intracellular membrane-bounded organelle
Abca17	90.1239177271415	130.350420614227	49.8974148400564	0.382794429085337	-1.38535826085611	2.35047838272892e-07	1.42627028263991e-05	0.796919449414551	0.885123931551358	0.901010042650766	0.88007092846673	0.780070872462318	0.339787292937157	0.217964756630788	0.336054235445837	0.54583557016043	0.136625852351105	GeneID:381072,Genbank:XM_017317536.1,MGI:MGI:3625331	ATP-binding cassette, sub-family A (ABC1), member 17		GO:0005783,GO:0006629,GO:0006638,GO:0006869,GO:0016020,GO:0016021,GO:0016887,GO:0042626,GO:0043231,GO:0055085,GO:0000166,GO:0005524,GO:0005737	endoplasmic reticulum|lipid metabolic process|neutral lipid metabolic process|lipid transport|membrane|integral component of membrane|ATPase activity|ATPase activity, coupled to transmembrane movement of substances|intracellular membrane-bounded organelle|transmembrane transport|nucleotide binding|ATP binding|cytoplasm	mmu02010	ABC transporters
Abca2	1726.4422451531	1814.04247491391	1638.84201539229	0.903419869190252	-0.146531451128516	0.400044222369876	0.711728403442262	9.51714122157737	9.93557533756863	9.16510202894982	8.3441361455033	8.88443338121432	9.07308290105518	8.16401385518402	7.98798840503633	8.44515411075949	6.42018396828846	GeneID:11305,Genbank:XM_006497612.1,MGI:MGI:99606	ATP-binding cassette, sub-family A (ABC1), member 2		GO:0055085,GO:0005765,GO:0005768,GO:0005815,GO:0006357,GO:0006869,GO:0008203,GO:0016020,GO:0016021,GO:0016887,GO:0031410,GO:0032383,GO:0000166,GO:0042626,GO:0005524,GO:0043231,GO:0005764	transmembrane transport|lysosomal membrane|endosome|microtubule organizing center|regulation of transcription by RNA polymerase II|lipid transport|cholesterol metabolic process|membrane|integral component of membrane|ATPase activity|cytoplasmic vesicle|regulation of intracellular cholesterol transport|nucleotide binding|ATPase activity, coupled to transmembrane movement of substances|ATP binding|…	mmu02010,mmu04142	ABC transporters|Lysosome
Abca3	13080.853080562	14856.3683388866	11305.3378222373	0.760975870034505	-0.394077387194659	0.0206919404356306	0.104198086774611	129.399627053329	143.605127469863	108.185719519139	121.314324241074	111.695797129577	85.737170677561	84.9803974134499	91.0228071102602	118.987743413621	70.9597041653376	GeneID:27410,Genbank:NM_013855.3,MGI:MGI:1351617	ATP-binding cassette, sub-family A (ABC1), member 3		GO:0006810,GO:0006869,GO:0016020,GO:0016021,GO:0016887,GO:0042626,GO:0043231,GO:0055085,GO:0097208,GO:0097233,GO:0000166,GO:0005524,GO:0005886	transport|lipid transport|membrane|integral component of membrane|ATPase activity|ATPase activity, coupled to transmembrane movement of substances|intracellular membrane-bounded organelle|transmembrane transport|alveolar lamellar body|alveolar lamellar body membrane|nucleotide binding|ATP binding|plasma membrane	mmu02010	ABC transporters
Abca4	220.467904501505	200.292454245249	240.643354757761	1.20145991352777	0.264788514036261	0.375136497007454	0.688752878620644	1.24011408642838	1.09080716832419	1.27019742097365	1.3394284569169	1.12827892014023	0.973668242273138	1.16815462619791	1.53999882795586	2.32005001034131	1.02346899218622	GeneID:11304,Genbank:XM_017319439.1,MGI:MGI:109424	ATP-binding cassette, sub-family A (ABC1), member 4		GO:0045332,GO:0005524,GO:0045494,GO:0005548,GO:0050896,GO:0005887,GO:0006649,GO:0006869,GO:0007601,GO:0055085,GO:0016020,GO:0090555,GO:0016021,GO:0016887,GO:0042626,GO:0000166,GO:0001750,GO:0043231,GO:0004012	phospholipid translocation|ATP binding|photoreceptor cell maintenance|phospholipid transporter activity|response to stimulus|integral component of plasma membrane|phospholipid transfer to membrane|lipid transport|visual perception|transmembrane transport|membrane|phosphatidylethanolamine-translocating ATPase activity|integral component of membrane|ATPase activity|ATPase activity, coupled to trans…	mmu02010	ABC transporters
Abca5	934.189422136211	1052.20608007534	816.172764197084	0.775677673463593	-0.366470818118835	0.0377434043419656	0.160683099308031	6.6260351054112	7.19869560995931	6.40562655958054	7.02938621909396	7.3422081705852	3.0360249783354	5.06530911824988	4.82549988049074	7.23608170732964	5.61388227844799	GeneID:217265,Genbank:NM_147219.2,MGI:MGI:2386607	ATP-binding cassette, sub-family A (ABC1), member 5		GO:0043691,GO:0005768,GO:0055085,GO:0005770,GO:0005794,GO:0006869,GO:0010745,GO:0016020,GO:0016021,GO:0016887,GO:0030301,GO:0033344,GO:0034375,GO:0000166,GO:0042626,GO:0005524,GO:0043231,GO:0005764	reverse cholesterol transport|endosome|transmembrane transport|late endosome|Golgi apparatus|lipid transport|negative regulation of macrophage derived foam cell differentiation|membrane|integral component of membrane|ATPase activity|cholesterol transport|cholesterol efflux|high-density lipoprotein particle remodeling|nucleotide binding|ATPase activity, coupled to transmembrane movement of substan…	mmu02010	ABC transporters
Abca6	130.233537921451	157.702197340507	102.764878502395	0.651638849904593	-0.61785547676075	0.00963186665137314	0.0594166386044042	0.877721085265191	1.27461952110711	1.00980011135481	1.1002202973742	1.06508782547943	0.587833704745977	0.425072125980551	0.583611556344097	1.01028535441218	0.756362890512029	GeneID:76184,Genbank:XM_006534413.1,MGI:MGI:1923434	ATP-binding cassette, sub-family A (ABC1), member 6		GO:0006869,GO:0016020,GO:0016021,GO:0016887,GO:0042626,GO:0043231,GO:0055085,GO:0000166,GO:0005524,GO:0005654	lipid transport|membrane|integral component of membrane|ATPase activity|ATPase activity, coupled to transmembrane movement of substances|intracellular membrane-bounded organelle|transmembrane transport|nucleotide binding|ATP binding|nucleoplasm	mmu02010	ABC transporters
Abca7	1748.65342855746	1549.98385904017	1947.32299807476	1.25635050114692	0.329239008595498	0.0631162362581703	0.22947233170436	12.9537704882403	12.5099098184245	13.8866954964365	11.1925236678816	11.8647637121013	17.0540378764214	15.0528104408524	15.2636822775489	14.3694521713545	14.1674884071812	GeneID:27403,Genbank:XM_006513714.2,MGI:MGI:1351646	ATP-binding cassette, sub-family A (ABC1), member 7		GO:0006869,GO:0006909,GO:0007613,GO:0009986,GO:0010875,GO:0016020,GO:0016021,GO:0038027,GO:0016324,GO:0042626,GO:0016887,GO:0042985,GO:0018149,GO:0043231,GO:0045332,GO:0050766,GO:0055085,GO:0070374,GO:0090554,GO:0090556,GO:0000166,GO:0001891,GO:0005515,GO:0005524,GO:0005548,GO:0005622,GO:0005768,GO:0005794,GO:0005886,GO:0030054,GO:0032587,GO:0033344,GO:0033700,GO:0034188,GO:1900223,GO:0034380,GO:…	lipid transport|phagocytosis|memory|cell surface|positive regulation of cholesterol efflux|membrane|integral component of membrane|apolipoprotein A-I-mediated signaling pathway|apical plasma membrane|ATPase activity, coupled to transmembrane movement of substances|ATPase activity|negative regulation of amyloid precursor protein biosynthetic process|peptide cross-linking|intracellular membrane-bou…	mmu02010	ABC transporters
Abca8a	1743.50648299026	2305.22318944594	1181.78977653459	0.512657421608981	-0.963933014168763	6.78114273871571e-08	5.21598623247767e-06	18.0442723107772	21.1527399222649	20.3398365252385	20.114788978002	20.2511517783977	9.72139449002793	8.6614304612612	11.9075708793869	12.3973268147857	6.87725531270746	GeneID:217258,Genbank:XM_006533063.2,MGI:MGI:2386846	ATP-binding cassette, sub-family A (ABC1), member 8a		GO:0005886,GO:0006869,GO:0016020,GO:0016021,GO:0016887,GO:0042626,GO:0043231,GO:0055085,GO:0000166,GO:0005524,GO:0005743	plasma membrane|lipid transport|membrane|integral component of membrane|ATPase activity|ATPase activity, coupled to transmembrane movement of substances|intracellular membrane-bounded organelle|transmembrane transport|nucleotide binding|ATP binding|mitochondrial inner membrane	mmu02010	ABC transporters
Abca8b	478.274450415032	603.063617526338	353.485283303726	0.586149243679566	-0.770660048494351	4.82420852942794e-05	0.00109364747284815	4.49215787314317	4.98946937656619	3.98844464754322	4.42787063168384	5.07002881995231	2.18311950412982	3.04544723807324	3.01003553557183	2.62434327081223	2.09376918787853	GeneID:27404,Genbank:XM_006533462.3,MGI:MGI:1351668	ATP-binding cassette, sub-family A (ABC1), member 8b		GO:0005743,GO:0005886,GO:0006810,GO:0006869,GO:0016020,GO:0016021,GO:0016887,GO:0042626,GO:0043231,GO:0055085,GO:0000166,GO:0005524	mitochondrial inner membrane|plasma membrane|transport|lipid transport|membrane|integral component of membrane|ATPase activity|ATPase activity, coupled to transmembrane movement of substances|intracellular membrane-bounded organelle|transmembrane transport|nucleotide binding|ATP binding	mmu02010	ABC transporters
Abca9	466.924833244602	495.107599391177	438.742067098028	0.886154984568082	-0.174369053089326	0.374464288275914	0.688004431143998	3.45698283242471	3.73896092831237	3.87058248967267	3.62795642098891	4.15365325686336	4.12107437380283	2.80347562886422	2.89416059856701	2.93741242245389	3.47654305830066	GeneID:217262,Genbank:XM_017314486.1,MGI:MGI:2386796	ATP-binding cassette, sub-family A (ABC1), member 9		GO:0006869,GO:0016020,GO:0016021,GO:0016887,GO:0042626,GO:0043231,GO:0055085,GO:0000166,GO:0005524,GO:0005739	lipid transport|membrane|integral component of membrane|ATPase activity|ATPase activity, coupled to transmembrane movement of substances|intracellular membrane-bounded organelle|transmembrane transport|nucleotide binding|ATP binding|mitochondrion	mmu02010	ABC transporters
Abcb10	489.121577176297	525.628975675728	452.614178676867	0.861090616427688	-0.215763028006408	0.259261507661385	0.564815280692657	7.09988136120248	6.35677285313959	6.22021037532899	5.85651951824669	6.365559821395	5.68900169713424	4.44542376497858	5.26527543384927	5.65221007226713	5.57962548481827	GeneID:56199,Genbank:NM_019552.2,MGI:MGI:1860508	ATP-binding cassette, sub-family B (MDR/TAP), member 10		GO:0005524,GO:0005739,GO:0005743,GO:0016020,GO:0016021,GO:0016887,GO:0032592,GO:0042626,GO:0042803,GO:0000166,GO:0055085,GO:0005215,GO:0005515	ATP binding|mitochondrion|mitochondrial inner membrane|membrane|integral component of membrane|ATPase activity|integral component of mitochondrial membrane|ATPase activity, coupled to transmembrane movement of substances|protein homodimerization activity|nucleotide binding|transmembrane transport|transporter activity|protein binding	mmu02010	ABC transporters
Abcb11	1.41583293522967	0.578245182023372	2.25342068843596	3.89699864087217	1.9623634283488	0.32277184146142	0.634040279481339	0.00835299450362469	0.00855883795285988	0.00896498588876164	0	0	0.0365928313231833	0.00906925059326697	0.00887370720658246	0.00902989720419554	0.0357332605459108	GeneID:27413,Genbank:XM_006499669.3,MGI:MGI:1351619	ATP-binding cassette, sub-family B (MDR/TAP), member 11		GO:0042493,GO:0005794,GO:0042626,GO:0005886,GO:0015126,GO:0015238,GO:0015721,GO:0015722,GO:0045177,GO:0046581,GO:0016020,GO:0046618,GO:0016021,GO:0055085,GO:0000139,GO:0016324,GO:0000166,GO:0016887,GO:0005524	response to drug|Golgi apparatus|ATPase activity, coupled to transmembrane movement of substances|plasma membrane|canalicular bile acid transmembrane transporter activity|drug transmembrane transporter activity|bile acid and bile salt transport|canalicular bile acid transport|apical part of cell|intercellular canaliculus|membrane|drug export|integral component of membrane|transmembrane transport|…	mmu02010,mmu04976,mmu04979,mmu01522	ABC transporters|Bile secretion|Cholesterol metabolism|Endocrine resistance
Abcb1a	1179.69807732114	1475.00805340529	884.38810123699	0.599581879702446	-0.737971311432216	6.57426102062649e-05	0.00140137994870591	13.5517504718602	13.9429678898047	14.2947266568961	15.9626466533706	15.7559323118473	7.25263515258555	7.24060126518239	7.70784122404802	13.7941066983432	6.54437582485456	GeneID:18671,Genbank:XM_006503555.3,MGI:MGI:97570	ATP-binding cassette, sub-family B (MDR/TAP), member 1A		GO:0016020,GO:0016021,GO:0016324,GO:0016787,GO:0016887,GO:0050892,GO:0031526,GO:0055085,GO:0033231,GO:0035633,GO:0060548,GO:0060856,GO:0072089,GO:0090554,GO:0090555,GO:0000086,GO:0000166,GO:0005524,GO:0005886,GO:0006855,GO:0008559,GO:0009914,GO:0009986,GO:0015893,GO:0042623,GO:0042626,GO:0043215,GO:0045177,GO:0045332,GO:0099038,GO:0046581,GO:0046618,GO:0099040,GO:0047484,GO:1901529,GO:1904478,GO:…	membrane|integral component of membrane|apical plasma membrane|hydrolase activity|ATPase activity|intestinal absorption|brush border membrane|transmembrane transport|carbohydrate export|maintenance of permeability of blood-brain barrier|negative regulation of cell death|establishment of blood-brain barrier|stem cell proliferation|phosphatidylcholine-translocating ATPase activity|phosphatidylethan…	mmu02010,mmu04976,mmu05206,mmu05226	ABC transporters|Bile secretion|MicroRNAs in cancer|Gastric cancer
Abcb1b	254.195493967968	105.259706447317	403.131281488618	3.82987275088391	1.93729645880336	9.03895306961815e-15	4.70128861940939e-12	1.11193470686891	1.23528029506514	1.33158520375657	1.47081015444554	1.44315597819274	4.39687002432242	5.17224747767379	5.95599183060265	3.2644949228223	5.58291477880754	GeneID:18669,Genbank:NM_011075.2,MGI:MGI:97568	ATP-binding cassette, sub-family B (MDR/TAP), member 1B		GO:0042493,GO:0005524,GO:0042626,GO:0005739,GO:0005886,GO:0008559,GO:0014045,GO:0015238,GO:0015893,GO:0046581,GO:0016020,GO:0055085,GO:0016021,GO:0016324,GO:0000139,GO:0016787,GO:0000166,GO:0016887,GO:0005215	response to drug|ATP binding|ATPase activity, coupled to transmembrane movement of substances|mitochondrion|plasma membrane|xenobiotic transmembrane transporting ATPase activity|establishment of endothelial blood-brain barrier|drug transmembrane transporter activity|drug transport|intercellular canaliculus|membrane|transmembrane transport|integral component of membrane|apical plasma membrane|Golg…	mmu02010,mmu04976,mmu05206,mmu05226	ABC transporters|Bile secretion|MicroRNAs in cancer|Gastric cancer
Abcb4	11.032598419294	14.8619125301266	7.20328430846137	0.484680843993637	-1.0448930307893	0.0963857275721595	0.305329148271456	0.169563002765576	0.186151667290584	0.259980319699343	0.204633637015191	0.143361286005205	0.0663234171820559	0.0263003946456484	0.21873328919246	0.10474508676882	0.0388592824457407	GeneID:18670,Genbank:XM_006503552.1,MGI:MGI:97569	ATP-binding cassette, sub-family B (MDR/TAP), member 4		GO:1903413,GO:0042626,GO:0016021,GO:0005654,GO:2001140,GO:0045332,GO:0005737,GO:0046581,GO:0016324,GO:0005829,GO:0055085,GO:0005886,GO:0005925,GO:0016787,GO:0006855,GO:0016887,GO:0006869,GO:0055088,GO:0031410,GO:0008525,GO:0061092,GO:0032376,GO:0008559,GO:0000139,GO:0090554,GO:0032782,GO:0015629,GO:0000166,GO:1901557,GO:0016020,GO:0005524	cellular response to bile acid|ATPase activity, coupled to transmembrane movement of substances|integral component of membrane|nucleoplasm|positive regulation of phospholipid transport|phospholipid translocation|cytoplasm|intercellular canaliculus|apical plasma membrane|cytosol|transmembrane transport|plasma membrane|focal adhesion|hydrolase activity|drug transmembrane transport|ATPase activity|l…	mmu02010,mmu04976	ABC transporters|Bile secretion
Abcb5	0	0	0					0	0	0	0	0	0	0	0	0	0	GeneID:77706,Genbank:XM_006516370.3,MGI:MGI:1924956	ATP-binding cassette, sub-family B (MDR/TAP), member 5		GO:0055085,GO:0005887,GO:0015562,GO:0016020,GO:0016021,GO:0016887,GO:0030154,GO:0042391,GO:0042626,GO:0000166,GO:0048058,GO:0005524,GO:0005886	transmembrane transport|integral component of plasma membrane|efflux transmembrane transporter activity|membrane|integral component of membrane|ATPase activity|cell differentiation|regulation of membrane potential|ATPase activity, coupled to transmembrane movement of substances|nucleotide binding|compound eye corneal lens development|ATP binding|plasma membrane	mmu02010	ABC transporters
Abcb6	333.145039809534	337.074383371596	329.215696247472	0.976685599642674	-0.03403386926901	0.884423620154519	1	6.13210537577647	5.99217098806123	6.56344794360516	5.75195026844121	5.7025253262364	5.65452138988194	4.22696520149962	6.44336997805707	6.53871978641527	5.68252197731359	GeneID:74104,Genbank:NM_023732.3,MGI:MGI:1921354	ATP-binding cassette, sub-family B (MDR/TAP), member 6		GO:0042626,GO:0015439,GO:0005739,GO:0015562,GO:0043588,GO:0015886,GO:0055085,GO:0005740,GO:0005741,GO:0005768,GO:0005783,GO:0016020,GO:0005794,GO:0016021,GO:0005829,GO:0005886,GO:0016887,GO:0006779,GO:0000166,GO:0020037,GO:0006810,GO:0005524,GO:0031307,GO:0007420,GO:0005654	ATPase activity, coupled to transmembrane movement of substances|heme-transporting ATPase activity|mitochondrion|efflux transmembrane transporter activity|skin development|heme transport|transmembrane transport|mitochondrial envelope|mitochondrial outer membrane|endosome|endoplasmic reticulum|membrane|Golgi apparatus|integral component of membrane|cytosol|plasma membrane|ATPase activity|porphyrin…	mmu02010	ABC transporters
Abcb7	598.659727165921	610.256291239644	587.063163092197	0.961994446463905	-0.0558995294597266	0.791563298823227	0.972505790090978	5.84462172839712	5.53633612274068	6.18755418049914	5.51917421479798	5.74764496019132	7.47432089669385	4.82164920397494	4.98968294283047	4.70528516252745	5.00431625194341	GeneID:11306,Genbank:NM_009592.1,MGI:MGI:109533	ATP-binding cassette, sub-family B (MDR/TAP), member 7		GO:0005743,GO:0006879,GO:0016020,GO:0016021,GO:0016887,GO:0042626,GO:0055085,GO:0000166,GO:0005524,GO:0005739	mitochondrial inner membrane|cellular iron ion homeostasis|membrane|integral component of membrane|ATPase activity|ATPase activity, coupled to transmembrane movement of substances|transmembrane transport|nucleotide binding|ATP binding|mitochondrion	mmu02010	ABC transporters
Abcb8	414.796069090363	399.313088930561	430.279049250164	1.07754807237232	0.107752233329316	0.582046686726992	0.858300307770414	7.5700549617527	7.38724226198663	7.01928431092636	7.66751771320632	7.02677615461648	8.14033291073648	7.39912145827237	7.71371714693306	7.16289126699128	7.83896593641489	GeneID:74610,Genbank:XM_006535812.1,MGI:MGI:1351667	ATP-binding cassette, sub-family B (MDR/TAP), member 8		GO:0005730,GO:0005739,GO:0005743,GO:0016020,GO:0016021,GO:0016887,GO:0042626,GO:0055085,GO:0000166,GO:0005524,GO:0005634	nucleolus|mitochondrion|mitochondrial inner membrane|membrane|integral component of membrane|ATPase activity|ATPase activity, coupled to transmembrane movement of substances|transmembrane transport|nucleotide binding|ATP binding|nucleus	mmu02010	ABC transporters
Abcb9	177.455281865742	193.69838951977	161.212174211715	0.832284535826048	-0.264851263338327	0.237638975692587	0.535725066688279	1.92978200824552	2.06059409320286	2.10387230068801	2.33811098913017	2.09386422689138	1.84653084637735	1.49976345527874	1.83428355579294	1.8665695820874	1.44469693734586	GeneID:56325,Genbank:NM_019875.2,MGI:MGI:1861729	ATP-binding cassette, sub-family B (MDR/TAP), member 9		GO:0042803,GO:0005765,GO:0043231,GO:0005789,GO:0055085,GO:0015031,GO:0015440,GO:0015833,GO:0016020,GO:0016021,GO:0016887,GO:0022857,GO:0030176,GO:0000166,GO:0042626,GO:0005524,GO:0005764	protein homodimerization activity|lysosomal membrane|intracellular membrane-bounded organelle|endoplasmic reticulum membrane|transmembrane transport|protein transport|peptide-transporting ATPase activity|peptide transport|membrane|integral component of membrane|ATPase activity|transmembrane transporter activity|integral component of endoplasmic reticulum membrane|nucleotide binding|ATPase activit…	mmu02010,mmu04142	ABC transporters|Lysosome
Abcc1	1232.10184916587	1043.68011019681	1420.52358813492	1.36107182100754	0.444743196950327	0.0149501078020543	0.0822210762624156	9.17108108818204	9.91091973461854	8.99463238673079	9.22669534038664	10.1613003249139	12.3806816479191	13.9995435513147	9.9414402539085	11.0352634775339	14.962335152462	GeneID:17250,Genbank:XM_017316888.1,MGI:MGI:102676	ATP-binding cassette, sub-family C (CFTR/MRP), member 1		GO:0006855,GO:0006979,GO:0008514,GO:0008559,GO:0015238,GO:0033700,GO:0015431,GO:0034040,GO:0034634,GO:0015562,GO:0034775,GO:0042493,GO:1901215,GO:0042626,GO:1905701,GO:0042908,GO:0000166,GO:0004012,GO:0005324,GO:0005524,GO:0005737,GO:0005774,GO:0005886,GO:0005887,GO:0015911,GO:0016020,GO:0016021,GO:0016323,GO:0016787,GO:0016887,GO:0045332,GO:0022857,GO:0046618,GO:0030335,GO:0046623,GO:0046624,GO:…	drug transmembrane transport|response to oxidative stress|organic anion transmembrane transporter activity|xenobiotic transmembrane transporting ATPase activity|drug transmembrane transporter activity|phospholipid efflux|glutathione S-conjugate-exporting ATPase activity|lipid-transporting ATPase activity|glutathione transmembrane transporter activity|efflux transmembrane transporter activity|glut…	mmu02010,mmu04071,mmu04977,mmu05206,mmu01523	ABC transporters|Sphingolipid signaling pathway|Vitamin digestion and absorption|MicroRNAs in cancer|Antifolate resistance
Abcc10	255.704522471982	263.569978436571	247.839066507392	0.94031599493049	-0.0887824362777277	0.674886740306635	0.911803341290039	2.06225429833127	2.36167159001615	2.36090415087174	2.12645091099942	2.49685862914749	2.22315419239376	1.59809514263422	2.05334931257925	2.80638777708004	1.72117715252302	GeneID:224814,Genbank:XM_006524142.3,MGI:MGI:2386976	ATP-binding cassette, sub-family C (CFTR/MRP), member 10		GO:0005887,GO:0016020,GO:0016021,GO:0016887,GO:0042626,GO:0055085,GO:0000166,GO:0005524,GO:0005886	integral component of plasma membrane|membrane|integral component of membrane|ATPase activity|ATPase activity, coupled to transmembrane movement of substances|transmembrane transport|nucleotide binding|ATP binding|plasma membrane	mmu02010	ABC transporters
Abcc12	6.78971956614906	5.90124075506117	7.67819837723694	1.30111593407738	0.379749517064678	0.654412026173915	0.902846426156351	0.0931221200431565	0.01060188168886	0.0444199178713	0.0764825505866962	0.102060554648259	0.101987437849916	0.0561706637782011	0.065951472242329	0.123039240354359	0.0663944923513307	GeneID:244562,Genbank:XM_006530984.3,MGI:MGI:2441679	ATP-binding cassette, sub-family C (CFTR/MRP), member 12		GO:0016020,GO:0016021,GO:0016887,GO:0042626,GO:0055085,GO:0000166,GO:0005524,GO:0005739	membrane|integral component of membrane|ATPase activity|ATPase activity, coupled to transmembrane movement of substances|transmembrane transport|nucleotide binding|ATP binding|mitochondrion	mmu02010	ABC transporters
Abcc2	1.36658599559204	0.566915748168184	2.1662562430159	3.8211255376403	1.93399765616597	0.375112138880605	0.688752878620644	0.0180140575885079	0.00922898965793766	0	0	0	0.00986450683189622	0.0586762037497425	0.0095685129790022	0.00973693255658782	0.00963278817285028	GeneID:12780,Genbank:NM_013806.2,MGI:MGI:1352447	ATP-binding cassette, sub-family C (CFTR/MRP), member 2		GO:0031526,GO:0009986,GO:0032870,GO:0015694,GO:0042493,GO:0015722,GO:0015732,GO:0016020,GO:0042626,GO:0016324,GO:0043627,GO:0046581,GO:0055085,GO:0016999,GO:0005515,GO:0070327,GO:0019904,GO:0005887,GO:1901086,GO:0030644,GO:0006855	brush border membrane|cell surface|cellular response to hormone stimulus|mercury ion transport|response to drug|canalicular bile acid transport|prostaglandin transport|membrane|ATPase activity, coupled to transmembrane movement of substances|apical plasma membrane|response to estrogen|intercellular canaliculus|transmembrane transport|antibiotic metabolic process|protein binding|thyroid hormone tr…	mmu02010,mmu04976,mmu01524,mmu01523	ABC transporters|Bile secretion|Platinum drug resistance|Antifolate resistance
Abcc3	1482.12906387856	1553.60641650078	1410.65171125635	0.907985250494514	-0.139259232625853	0.486217676295995	0.786095546687829	17.183384581125	17.5242232532293	16.4737186613975	15.3356534167674	17.2675898383679	9.70212864163758	14.4111722203611	13.5972457529066	22.6505851976511	12.7400831470058	GeneID:76408,Genbank:XM_006534428.3,MGI:MGI:1923658	ATP-binding cassette, sub-family C (CFTR/MRP), member 3		GO:0016323,GO:0005887,GO:0006855,GO:0016887,GO:0008514,GO:0008559,GO:0015238,GO:0022857,GO:0015432,GO:0042626,GO:0015722,GO:0015893,GO:0042908,GO:0016020,GO:0000166,GO:0055085,GO:0005524,GO:0016021	basolateral plasma membrane|integral component of plasma membrane|drug transmembrane transport|ATPase activity|organic anion transmembrane transporter activity|xenobiotic transmembrane transporting ATPase activity|drug transmembrane transporter activity|transmembrane transporter activity|bile acid-exporting ATPase activity|ATPase activity, coupled to transmembrane movement of substances|canalicul…	mmu02010,mmu04976,mmu01523	ABC transporters|Bile secretion|Antifolate resistance
Abcc4	407.019960179555	365.326841706823	448.713078652287	1.22825105474287	0.296605477983011	0.131570045170888	0.37248850735472	2.78519795401805	2.48276793004576	2.64298511334235	2.62821855652465	2.33161976210067	3.58398279070564	3.5316028244549	2.40622947211406	2.28486919897723	3.47866900834699	GeneID:239273,Genbank:NM_001163676.1,MGI:MGI:2443111	ATP-binding cassette, sub-family C (CFTR/MRP), member 4		GO:0060271,GO:0005887,GO:0005929,GO:0006855,GO:0015132,GO:0015238,GO:0016020,GO:0016323,GO:0031088,GO:0032310,GO:0042626,GO:0005886,GO:0048661,GO:0055085	cilium assembly|integral component of plasma membrane|cilium|drug transmembrane transport|prostaglandin transmembrane transporter activity|drug transmembrane transporter activity|membrane|basolateral plasma membrane|platelet dense granule membrane|prostaglandin secretion|ATPase activity, coupled to transmembrane movement of substances|plasma membrane|positive regulation of smooth muscle cell prol…	mmu02010,mmu04024,mmu04976,mmu01523	ABC transporters|cAMP signaling pathway|Bile secretion|Antifolate resistance
Abcc5	2934.82136494341	3054.61757687433	2815.02515301249	0.921563856086034	-0.117843959778128	0.486406205914656	0.786180745754826	12.8504058299516	13.8668797949024	13.0719859149482	12.2990325590854	14.3636729493068	12.6267738117318	11.9704710094841	10.511769292043	10.7934757652867	13.3257998326971	GeneID:27416,Genbank:NM_013790.2,MGI:MGI:1351644	ATP-binding cassette, sub-family C (CFTR/MRP), member 5		GO:0008514,GO:0015711,GO:0016020,GO:0016021,GO:0016887,GO:0042626,GO:0048471,GO:0055085,GO:0000166,GO:0005524,GO:0005887	organic anion transmembrane transporter activity|organic anion transport|membrane|integral component of membrane|ATPase activity|ATPase activity, coupled to transmembrane movement of substances|perinuclear region of cytoplasm|transmembrane transport|nucleotide binding|ATP binding|integral component of plasma membrane	mmu02010,mmu01523	ABC transporters|Antifolate resistance
Abcc6	9.16909286214415	13.4089123069325	4.9292734173558	0.367611727522995	-1.44374530277242	0.0354520070165536	0.154209877115733	0.131381595719802	0.0336548104774277	0.098705189595412	0.10405184207725	0.103674535512464	0.0791390893703612	0.0285294720213003	0.00697858601633946	0.0142028383157463	0.0421527823532867	GeneID:27421,Genbank:XM_006540945.3,MGI:MGI:1351634	ATP-binding cassette, sub-family C (CFTR/MRP), member 6		GO:0005774,GO:0005886,GO:0016020,GO:0016021,GO:0016323,GO:0016324,GO:0016328,GO:0016887,GO:0042626,GO:0000166,GO:0055085,GO:0005524,GO:0005634	vacuolar membrane|plasma membrane|membrane|integral component of membrane|basolateral plasma membrane|apical plasma membrane|lateral plasma membrane|ATPase activity|ATPase activity, coupled to transmembrane movement of substances|nucleotide binding|transmembrane transport|ATP binding|nucleus	mmu02010	ABC transporters
Abcc8	40.8107787850228	39.6150078553787	42.0065497146669	1.06036959194907	0.0845672039736946	0.809617689169489	0.982189746567242	0.389692970281447	0.493866355606239	0.506295679472577	0.530626618612581	0.252887033855155	0.370635267281119	0.523318441504065	0.653661828557492	0.321497487732192	0.350961447265767	GeneID:20927,Genbank:XM_006540749.1,MGI:MGI:1352629	ATP-binding cassette, sub-family C (CFTR/MRP), member 8		GO:0007613,GO:0008076,GO:0008282,GO:0008542,GO:0009268,GO:0010043,GO:0050768,GO:0010989,GO:0055085,GO:0016020,GO:0060253,GO:0016525,GO:0061045,GO:0061855,GO:0071310,GO:1900721,GO:1903818,GO:1905075,GO:1905604,GO:0001678,GO:0005267,GO:0005524,GO:0005739,GO:0005886,GO:0005887,GO:0006813,GO:0019905,GO:0030672,GO:0032760,GO:0042383,GO:0042493,GO:0042626,GO:0043268,GO:0044325,GO:0046676	memory|voltage-gated potassium channel complex|inward rectifying potassium channel|visual learning|response to pH|response to zinc ion|negative regulation of neurogenesis|negative regulation of low-density lipoprotein particle clearance|transmembrane transport|membrane|negative regulation of glial cell proliferation|negative regulation of angiogenesis|negative regulation of wound healing|negative…	mmu02010,mmu04911,mmu04930	ABC transporters|Insulin secretion|Type II diabetes mellitus
Abcc9	300.2559525018	376.409134644846	224.102770358754	0.595370169669771	-0.748141156058487	0.000281157179607173	0.00429065904430529	2.68754902811706	2.70254540543854	2.48868118474677	2.32318920469268	2.38586839415583	1.73181815485085	0.950047199824247	1.96536197994768	1.45942674921926	1.19649649332482	GeneID:20928,Genbank:NM_021042.2,MGI:MGI:1352630	ATP-binding cassette, sub-family C (CFTR/MRP), member 9		GO:0055085,GO:0030315,GO:0008282,GO:0005267,GO:0042383,GO:0010107,GO:0015459,GO:0005524,GO:0042493,GO:0005739,GO:0005886,GO:0005887,GO:0016020,GO:0006813,GO:0042626,GO:0042802,GO:0016021,GO:0008076,GO:0044325,GO:0016887,GO:0008144,GO:0000166,GO:0051607,GO:0019905,GO:0008281,GO:0001669,GO:0030017	transmembrane transport|T-tubule|inward rectifying potassium channel|potassium channel activity|sarcolemma|potassium ion import|potassium channel regulator activity|ATP binding|response to drug|mitochondrion|plasma membrane|integral component of plasma membrane|membrane|potassium ion transport|ATPase activity, coupled to transmembrane movement of substances|identical protein binding|integral comp…	mmu02010	ABC transporters
Abcd1	1382.36512740395	1392.48936529076	1372.24088951713	0.985458793238675	-0.0211325483604749	0.911665306380917	1	21.5476621388018	20.5648605075229	21.1667666621223	21.4144851959313	19.1509076973511	22.9884381703612	19.1732832877359	18.9079508261455	19.8133098494377	18.2896624156395	GeneID:11666,Genbank:NM_007435.2,MGI:MGI:1349215	ATP-binding cassette, sub-family D (ALD), member 1		GO:0016887,GO:0005524,GO:0019899,GO:0005737,GO:0042626,GO:0005739,GO:0005777,GO:0005778,GO:0005779,GO:0042758,GO:0006635,GO:0042760,GO:0042802,GO:0007031,GO:0042803,GO:0015910,GO:0000166,GO:0048471,GO:0016020,GO:0005324,GO:0055085,GO:0016021,GO:0005515	ATPase activity|ATP binding|enzyme binding|cytoplasm|ATPase activity, coupled to transmembrane movement of substances|mitochondrion|peroxisome|peroxisomal membrane|integral component of peroxisomal membrane|long-chain fatty acid catabolic process|fatty acid beta-oxidation|very long-chain fatty acid catabolic process|identical protein binding|peroxisome organization|protein homodimerization activi…	mmu02010,mmu04146	ABC transporters|Peroxisome
Abcd2	554.52365426542	587.825835006871	521.221473523969	0.886693715185002	-0.173492245030706	0.364724118734586	0.678047166814175	5.04257799981245	5.14254711691309	5.23388920219469	5.50010952701947	3.93704975281329	3.61827902465578	4.07619321802854	6.00344984813061	4.0414173115742	3.55019080973274	GeneID:26874,Genbank:XM_006521017.3,MGI:MGI:1349467	ATP-binding cassette, sub-family D (ALD), member 2		GO:0005739,GO:0005777,GO:0005778,GO:0006635,GO:0016020,GO:0016021,GO:0016887,GO:0032000,GO:0042626,GO:0042760,GO:0000038,GO:0042803,GO:0000166,GO:0055085,GO:0005524	mitochondrion|peroxisome|peroxisomal membrane|fatty acid beta-oxidation|membrane|integral component of membrane|ATPase activity|positive regulation of fatty acid beta-oxidation|ATPase activity, coupled to transmembrane movement of substances|very long-chain fatty acid catabolic process|very long-chain fatty acid metabolic process|protein homodimerization activity|nucleotide binding|transmembrane …	mmu02010,mmu04146	ABC transporters|Peroxisome
Abcd3	2700.13872869151	3012.14905185096	2388.12840553205	0.792832082484282	-0.334912751555093	0.0528036329474188	0.202878289188437	44.9440479370979	46.1081124090579	41.4748761119882	46.7755914844384	42.849974431166	29.4581643763209	31.2695932067734	31.1812230278767	41.4472942755071	36.6838931720501	GeneID:19299,Genbank:XM_006501152.2,MGI:MGI:1349216	ATP-binding cassette, sub-family D (ALD), member 3		GO:0016020,GO:0005524,GO:0016021,GO:0005739,GO:0016887,GO:0005743,GO:0005777,GO:0005778,GO:0042626,GO:0042760,GO:0005782,GO:0042803,GO:0006633,GO:0043231,GO:0006635,GO:0000166,GO:0043621,GO:0007031,GO:0005324,GO:0055085,GO:0015910,GO:0005515	membrane|ATP binding|integral component of membrane|mitochondrion|ATPase activity|mitochondrial inner membrane|peroxisome|peroxisomal membrane|ATPase activity, coupled to transmembrane movement of substances|very long-chain fatty acid catabolic process|peroxisomal matrix|protein homodimerization activity|fatty acid biosynthetic process|intracellular membrane-bounded organelle|fatty acid beta-oxid…	mmu02010,mmu04146	ABC transporters|Peroxisome
Abcd4	332.403746669486	356.687549259483	308.119944079489	0.86383711660016	-0.211168788547835	0.293993126037443	0.606235938648122	7.39625191067244	7.69051608995053	7.0387505832179	6.17510960741931	6.46897898942871	6.40448953142364	5.04376737087427	5.8059035220137	5.88840211404498	5.98128498580155	GeneID:19300,Genbank:NM_008992.2,MGI:MGI:1349217	ATP-binding cassette, sub-family D (ALD), member 4		GO:0005789,GO:0009235,GO:0016020,GO:0016021,GO:0016887,GO:0042626,GO:0055085,GO:1990830,GO:0000166,GO:0005524,GO:0005777	endoplasmic reticulum membrane|cobalamin metabolic process|membrane|integral component of membrane|ATPase activity|ATPase activity, coupled to transmembrane movement of substances|transmembrane transport|cellular response to leukemia inhibitory factor|nucleotide binding|ATP binding|peroxisome	mmu02010,mmu04146	ABC transporters|Peroxisome
Abce1	2063.73778021072	1922.92656387224	2204.54899654921	1.14645511584689	0.197179873965664	0.257350725298274	0.562469996797909	28.0292452652951	27.6132556562068	27.9074861669393	25.2471848066526	28.4237279605369	39.3286349045067	30.1431492389331	31.3631162514972	21.4497499636832	30.4899598179941	GeneID:24015,Genbank:NM_015751.2,MGI:MGI:1195458	ATP-binding cassette, sub-family E (OABP), member 1		GO:0005524,GO:0005737,GO:0005739,GO:0005829,GO:0005852,GO:0006413,GO:0006415,GO:0016887,GO:0043024,GO:0060698,GO:0000054,GO:0060702,GO:0000166,GO:0005506	ATP binding|cytoplasm|mitochondrion|cytosol|eukaryotic translation initiation factor 3 complex|translational initiation|translational termination|ATPase activity|ribosomal small subunit binding|endoribonuclease inhibitor activity|ribosomal subunit export from nucleus|negative regulation of endoribonuclease activity|nucleotide binding|iron ion binding
Abcf1	1840.80838743033	1663.20882349329	2018.40795136738	1.21356255622072	0.27924847785312	0.112242057944112	0.337770019349325	26.5283303885644	28.1171965628868	27.3430405889131	29.1730089486411	26.4876295035022	35.3897960714898	31.0871864912111	33.4733918455413	28.711554004286	33.1523233429944	GeneID:224742,Genbank:XM_006524122.2,MGI:MGI:1351658	ATP-binding cassette, sub-family F (GCN20), member 1		GO:0005635,GO:0005654,GO:0005737,GO:0005829,GO:0005840,GO:0006413,GO:0008494,GO:0016887,GO:0042788,GO:0043022,GO:0045727,GO:0000166,GO:0005524,GO:0005634	nuclear envelope|nucleoplasm|cytoplasm|cytosol|ribosome|translational initiation|translation activator activity|ATPase activity|polysomal ribosome|ribosome binding|positive regulation of translation|nucleotide binding|ATP binding|nucleus
Abcf2	1397.45031815479	1298.51094997439	1496.3896863352	1.15238896242247	0.204627747548443	0.253945235421626	0.557759669185717	23.3295191483914	22.7425279271782	22.8194762573753	23.8253805977526	23.1435379047868	26.0253611082739	24.8773440368353	26.6085313746258	23.4173547334332	28.2318570876275	GeneID:27407,Genbank:NM_001190443.1,MGI:MGI:1351657	ATP-binding cassette, sub-family F (GCN20), member 2		GO:0008150,GO:0016887,GO:0000166,GO:0005524,GO:0005739	biological_process|ATPase activity|nucleotide binding|ATP binding|mitochondrion
Abcf3	1176.89748004928	1149.81118628763	1203.98377381092	1.04711433335259	0.066418977278461	0.717813156689031	0.938905917866269	19.6543750480137	18.6651544152222	18.6380666072974	19.3992127761833	18.7767022865462	20.6109539773078	18.8044622154994	20.1074966721886	19.7091595098556	17.1830278941404	GeneID:27406,Genbank:NM_013852.2,MGI:MGI:1351656	ATP-binding cassette, sub-family F (GCN20), member 3		GO:0016887,GO:0045296,GO:0051607,GO:0000166,GO:0005515,GO:0005524	ATPase activity|cadherin binding|defense response to virus|nucleotide binding|protein binding|ATP binding
Abcg1	1807.44167258575	1951.81939035831	1663.06395481319	0.852058322111396	-0.230975910749446	0.186069114554205	0.46655677153509	18.5262946349249	17.5508477959067	19.9211427328458	17.9768549643732	17.2660579513013	16.9226961940989	17.1180507974566	11.348468442259	10.9816658168518	18.7484655722607	GeneID:11307,Genbank:NM_009593.2,MGI:MGI:107704	ATP-binding cassette, sub-family G (WHITE), member 1		GO:0009897,GO:0010033,GO:0010745,GO:0010872,GO:0010875,GO:0010888,GO:0033993,GO:0016020,GO:0034041,GO:0016021,GO:0016887,GO:0034374,GO:0034375,GO:0034436,GO:0034437,GO:0042626,GO:0042632,GO:0042803,GO:0000166,GO:0005524,GO:0005548,GO:0005739,GO:0005768,GO:0005886,GO:0006355,GO:0006869,GO:0008203,GO:0017127,GO:0019534,GO:0030301,GO:0032367,GO:0033344,GO:0042987,GO:0043531,GO:0043691,GO:0033700,GO:…	external side of plasma membrane|response to organic substance|negative regulation of macrophage derived foam cell differentiation|regulation of cholesterol esterification|positive regulation of cholesterol efflux|negative regulation of lipid storage|response to lipid|membrane|sterol-transporting ATPase activity|integral component of membrane|ATPase activity|low-density lipoprotein particle remod…	mmu02010	ABC transporters
Abcg2	645.662496530142	702.570297846853	588.754695213431	0.838001118205211	-0.254975925869614	0.163230946602524	0.42927710949904	13.230437891528	12.2330210392845	12.4013914683963	13.2890597731039	14.4621172349775	9.08013800424845	8.98281717927099	9.7533465613326	13.9629551557275	11.3308936375194	GeneID:26357,Genbank:XM_011241362.1,MGI:MGI:1347061	ATP-binding cassette, sub-family G (WHITE), member 2		GO:0046618,GO:0016887,GO:0005739,GO:0046983,GO:0017127,GO:0005886,GO:0055085,GO:0019389,GO:0006855,GO:0008092,GO:0008559,GO:0015238,GO:0033344,GO:0015747,GO:0060136,GO:0042626,GO:0015893,GO:1904479,GO:0042802,GO:0016020,GO:0042803,GO:0016021,GO:0000166,GO:0043235,GO:0016324,GO:0005524,GO:0046415,GO:0005634	drug export|ATPase activity|mitochondrion|protein dimerization activity|cholesterol transporter activity|plasma membrane|transmembrane transport|glucuronoside metabolic process|drug transmembrane transport|cytoskeletal protein binding|xenobiotic transmembrane transporting ATPase activity|drug transmembrane transporter activity|cholesterol efflux|urate transport|embryonic process involved in femal…	mmu02010,mmu04976,mmu01523	ABC transporters|Bile secretion|Antifolate resistance
Abcg3	220.792346837054	234.151808213366	207.432885460741	0.885890598255479	-0.174799548589667	0.693324081489549	0.923958387952837	3.58511618852387	2.74485634873674	3.43296686374157	3.34951471083168	3.58889854240737	6.46619069259816	2.44549548965806	2.32197587043268	1.77213448667848	1.5821381140674	GeneID:27405,Genbank:XM_017320904.1,MGI:MGI:1351624	ATP-binding cassette, sub-family G (WHITE), member 3		GO:0016020,GO:0016021,GO:0016324,GO:0016887,GO:0017127,GO:0033344,GO:0042626,GO:0043235,GO:0055085,GO:0005524,GO:0005886,GO:0006855	membrane|integral component of membrane|apical plasma membrane|ATPase activity|cholesterol transporter activity|cholesterol efflux|ATPase activity, coupled to transmembrane movement of substances|receptor complex|transmembrane transport|ATP binding|plasma membrane|drug transmembrane transport	mmu02010	ABC transporters
Abcg4	15.4822454127002	17.6725278742196	13.2919629511809	0.752125731292294	-0.410954240498309	0.44171915079058	0.748771340068137	0.271654554996777	0.220359591665651	0.182223516601376	0.239050536562158	0.156308056936367	0.198344224634209	0.147474252078048	0.180368173752674	0.146834330227796	0.108947863562257	GeneID:192663,Genbank:NM_138955.3,MGI:MGI:1890594	ATP-binding cassette, sub-family G (WHITE), member 4		GO:0030301,GO:0033344,GO:0034041,GO:0042626,GO:0042803,GO:0046982,GO:0055085,GO:1990830,GO:0005886,GO:0016021,GO:0017127	cholesterol transport|cholesterol efflux|sterol-transporting ATPase activity|ATPase activity, coupled to transmembrane movement of substances|protein homodimerization activity|protein heterodimerization activity|transmembrane transport|cellular response to leukemia inhibitory factor|plasma membrane|integral component of membrane|cholesterol transporter activity	mmu02010	ABC transporters
Abcg5	3.7050896941154	4.95949232908616	2.45068705914463	0.494140709679491	-1.01700617807511	0.366915513422311	0.679748455561482	0.105443130534142	0.151258202543926	0.0905348305348686	0.0668072382976285	0.145610906627574	0.0923851365674893	0.0228969424973936	0.0896130332085731	0.0227975878398749	0.0451074983291081	GeneID:27409,Genbank:NM_031884.2,MGI:MGI:1351659	ATP-binding cassette, sub-family G (WHITE), member 5		GO:0007588,GO:0010949,GO:0015238,GO:0016020,GO:0016021,GO:0016324,GO:0043190,GO:0043235,GO:0016887,GO:0045177,GO:0045796,GO:0046872,GO:0046982,GO:0055085,GO:0000166,GO:0005515,GO:0005524,GO:0005886,GO:0005887,GO:0006855,GO:0006869,GO:0017127,GO:0030299,GO:0033344,GO:0042626,GO:0042632	excretion|negative regulation of intestinal phytosterol absorption|drug transmembrane transporter activity|membrane|integral component of membrane|apical plasma membrane|ATP-binding cassette (ABC) transporter complex|receptor complex|ATPase activity|apical part of cell|negative regulation of intestinal cholesterol absorption|metal ion binding|protein heterodimerization activity|transmembrane tran…	mmu02010,mmu04976,mmu04975,mmu04979	ABC transporters|Bile secretion|Fat digestion and absorption|Cholesterol metabolism
Abcg8	1.35023990110958	2.10022174836717	0.600258053851983	0.285806988866132	-1.80688689965996	0.403887596833721	0.714793876410758	0.0404599556049577	0.0138190044082382	0.0289495326816404	0.0284831567702179	0.0399091961969397	0.0295411888944584	0	0	0	0.0144236310970132	GeneID:67470,Genbank:NM_001286005.1,MGI:MGI:1914720	ATP-binding cassette, sub-family G (WHITE), member 8		GO:0015248,GO:0015914,GO:0015918,GO:0016020,GO:0016021,GO:0016324,GO:0042632,GO:0016887,GO:0043190,GO:0017127,GO:0043235,GO:0045796,GO:0046872,GO:0046982,GO:0055085,GO:0005515,GO:0005524,GO:0005886,GO:0005887,GO:0006869,GO:0007588,GO:0010949,GO:0030299,GO:0030301,GO:0033344,GO:0055092,GO:0034041,GO:0042626	sterol transporter activity|phospholipid transport|sterol transport|membrane|integral component of membrane|apical plasma membrane|cholesterol homeostasis|ATPase activity|ATP-binding cassette (ABC) transporter complex|cholesterol transporter activity|receptor complex|negative regulation of intestinal cholesterol absorption|metal ion binding|protein heterodimerization activity|transmembrane transp…	mmu02010,mmu04976,mmu04975,mmu04979	ABC transporters|Bile secretion|Fat digestion and absorption|Cholesterol metabolism
Abhd10	257.889815111757	251.65204649185	264.127583731664	1.0495745511063	0.0698046446590975	0.738313120854172	0.950244064764518	4.06631333113434	3.9565788659855	4.38115192131651	4.56021873535333	4.25970257155557	4.19451000590551	3.90162196725271	4.15236684131554	4.27656883284765	5.02305412035042	GeneID:213012,Genbank:XM_006521976.3,MGI:MGI:2442422	abhydrolase domain containing 10		GO:0005829,GO:0016787,GO:0019391,GO:0102390,GO:0004553,GO:0005739	cytosol|hydrolase activity|glucuronoside catabolic process|mycophenolic acid acyl-glucuronide esterase activity|hydrolase activity, hydrolyzing O-glycosyl compounds|mitochondrion
Abhd11	668.890327853627	626.702219838701	711.078435868552	1.13463525955208	0.182228602534597	0.331779748878417	0.644307220754283	21.1436404772681	19.1046038277504	23.4301833564616	21.2388472540776	19.8392177032404	22.2672155000008	22.6853989395906	22.52805876255	24.3088382573683	23.0133995598432	GeneID:68758,Genbank:NM_001190437.1,MGI:MGI:1916008	abhydrolase domain containing 11		GO:0008152,GO:0016787,GO:0003824,GO:0005739	metabolic process|hydrolase activity|catalytic activity|mitochondrion
Abhd12	1430.86254526381	1345.81768398858	1515.90740653904	1.12638392597603	0.171698651303644	0.334116290369518	0.64704818615816	31.3947385248199	28.6157967500107	32.3334983261835	31.0535692149681	28.861180154241	30.4705387288679	28.0957765963112	29.4439456589766	33.1618262757141	44.7000022532464	GeneID:76192,Genbank:XM_006500366.3,MGI:MGI:1923442	abhydrolase domain containing 12		GO:0047372,GO:0005739,GO:0006660,GO:0052651,GO:0007628,GO:0008474,GO:0010996,GO:0016020,GO:0016021,GO:0016787,GO:0032281,GO:0032839,GO:0046464,GO:0002084,GO:0004622,GO:0046475,GO:0005737	acylglycerol lipase activity|mitochondrion|phosphatidylserine catabolic process|monoacylglycerol catabolic process|adult walking behavior|palmitoyl-(protein) hydrolase activity|response to auditory stimulus|membrane|integral component of membrane|hydrolase activity|AMPA glutamate receptor complex|dendrite cytoplasm|acylglycerol catabolic process|protein depalmitoylation|lysophospholipase activity…
Abhd12b	21.4262358293547	21.0732195660974	21.7792520926121	1.03350378067766	0.0475436663201474	0.932509500810839	1	1.36527374885494	0.578862740211757	0.858970161836264	1.34226876279652	1.16093880912394	1.54680947405706	0.817844864610608	0.600158397405194	1.42501811101321	0.956633977295422	GeneID:100504285,Genbank:NM_001195033.1,MGI:MGI:2685650	abhydrolase domain containing 12B		GO:0003674,GO:0005575,GO:0008150	molecular_function|cellular_component|biological_process
Abhd13	891.793372363886	896.205125078871	887.381619648901	0.990154591640844	-0.0142743058748023	0.929319612921741	1	8.77343017254309	9.99518640018216	8.87905803038487	9.54433144594167	9.86401372875568	9.28623082051164	8.7585644302103	8.65312339049758	8.67812336279203	9.69782483185168	GeneID:68904,Genbank:NM_026868.1,MGI:MGI:1916154	abhydrolase domain containing 13		GO:0016020,GO:0016021,GO:0016787,GO:0032839,GO:0002084,GO:0005737,GO:0008474	membrane|integral component of membrane|hydrolase activity|dendrite cytoplasm|protein depalmitoylation|cytoplasm|palmitoyl-(protein) hydrolase activity
Abhd14a	240.422686620324	265.004700195587	215.840673045061	0.814478659758713	-0.296051195846336	0.161954320376055	0.42690652304166	5.27457615279636	4.98441560394947	5.60101295798013	5.07779092084314	5.49692610325958	4.91939845928118	3.48063741866905	4.29658852687809	4.81548066106424	3.38860160193393	GeneID:68644,Genbank:XM_017313555.1,MGI:MGI:1915894	abhydrolase domain containing 14A		GO:0016021,GO:0016787,GO:0005737,GO:0008152,GO:0016020	integral component of membrane|hydrolase activity|cytoplasm|metabolic process|membrane
Abhd14b	758.988402070615	933.700470233607	584.276333907624	0.625764206546283	-0.67630895550797	0.000454820873627439	0.00614642215875265	29.1997145798531	29.7964134554754	32.0791034773452	31.1824229093059	27.5306781556118	18.616435721965	12.4665886570435	18.0578319690961	29.135330701334	12.6324134191518	GeneID:76491,Genbank:XM_017313683.1,MGI:MGI:1923741	abhydrolase domain containing 14b		GO:0005829,GO:0008152,GO:0016787,GO:0045944,GO:0005634,GO:0005730,GO:0005737	cytosol|metabolic process|hydrolase activity|positive regulation of transcription by RNA polymerase II|nucleus|nucleolus|cytoplasm
Abhd15	86.5553751421765	77.6596397358324	95.4511105485206	1.22909545902103	0.297596968524316	0.26200532602627	0.567735383285588	1.34584249576684	1.23469337939904	1.24289637234903	1.30549993549923	1.37383118907963	1.25115890976361	1.29133399675359	2.07811079433931	1.21806059350556	1.89123148157544	GeneID:67477,Genbank:NM_026185.4,MGI:MGI:1914727	abhydrolase domain containing 15		GO:0044255,GO:0005576,GO:0016787,GO:0016788	cellular lipid metabolic process|extracellular region|hydrolase activity|hydrolase activity, acting on ester bonds
Abhd16a	1648.75684825593	1631.61453951979	1665.89915699207	1.02101269426195	0.0300008033703733	0.882432633771971	1	40.4155751801947	37.6196945370084	39.8140994704418	40.2621419806631	37.6973781950943	35.9361982265713	38.694307704443	40.3617773570339	41.9208018630222	36.0994791794391	GeneID:193742,Genbank:XM_017317351.1,MGI:MGI:99476	abhydrolase domain containing 16A		GO:0047372,GO:0052651,GO:1905344,GO:0016020,GO:0016021,GO:0016787	acylglycerol lipase activity|monoacylglycerol catabolic process|prostaglandin catabolic process|membrane|integral component of membrane|hydrolase activity
Abhd16b	0.600120279740051	0.583091728719737	0.617148830760365	1.05840779479998	0.0818955917083159	1	1	0	0.0587015736552767	0.0307435882281082	0	0	0	0	0.0304305666289957	0	0.061269959702242	GeneID:241850,Genbank:NM_183181.2,MGI:MGI:3607711	abhydrolase domain containing 16B		GO:0016787,GO:0003674,GO:0005575,GO:0008150	hydrolase activity|molecular_function|cellular_component|biological_process
Abhd17a	815.656301586549	868.065874235221	763.246728937876	0.879249779989691	-0.185655026035156	0.322014284664689	0.633244899863454	23.0580368917598	20.7041941741127	22.9162058177783	23.9626503962332	22.5758631852113	22.5570202304965	16.3020083751242	17.6077152067104	18.1020825511465	22.0792879111561	GeneID:216169,Genbank:NM_145421.2,MGI:MGI:106388	abhydrolase domain containing 17A		GO:0008474,GO:0010008,GO:0014069,GO:0016787,GO:0018345,GO:0055038,GO:0072657,GO:1902817,GO:1905668,GO:0002084,GO:0005576,GO:0005886	palmitoyl-(protein) hydrolase activity|endosome membrane|postsynaptic density|hydrolase activity|protein palmitoylation|recycling endosome membrane|protein localization to membrane|negative regulation of protein localization to microtubule|positive regulation of protein localization to endosome|protein depalmitoylation|extracellular region|plasma membrane
Abhd17b	665.894565750984	642.846194397322	688.942937104646	1.07170726545335	0.0999108905416602	0.574289216369285	0.852866880452082	12.6776053777048	12.8721080858103	13.5035209855938	13.7923052050461	13.1293377022192	17.2663847439821	12.3486553444742	13.7939083945298	12.7304791961939	12.5532925734714	GeneID:226016,Genbank:XM_011247228.2,MGI:MGI:1917816	abhydrolase domain containing 17B		GO:0008474,GO:0014069,GO:0016787,GO:0018345,GO:0055038,GO:1902473,GO:1902817,GO:1902950,GO:1905668,GO:0002084,GO:0005576,GO:0005886	palmitoyl-(protein) hydrolase activity|postsynaptic density|hydrolase activity|protein palmitoylation|recycling endosome membrane|regulation of protein localization to synapse|negative regulation of protein localization to microtubule|regulation of dendritic spine maintenance|positive regulation of protein localization to endosome|protein depalmitoylation|extracellular region|plasma membrane
Abhd17c	1382.1669052087	1369.46588920667	1394.86792121074	1.01854886069399	0.0265151893270003	0.927114979263555	1	33.2148876535701	31.1934077165048	33.3319977955261	34.2344508402258	34.5106957521884	24.2844940484669	35.9643442138753	27.9725301310705	32.7383038640857	42.0584188860883	GeneID:70178,Genbank:NM_133722.2,MGI:MGI:1917428	abhydrolase domain containing 17C		GO:0014069,GO:0016787,GO:0018345,GO:1902817,GO:1905668,GO:0002084,GO:0008474	postsynaptic density|hydrolase activity|protein palmitoylation|negative regulation of protein localization to microtubule|positive regulation of protein localization to endosome|protein depalmitoylation|palmitoyl-(protein) hydrolase activity
Abhd18	137.93044614728	149.684127473429	126.176764821132	0.842953537899531	-0.246474980314557	0.292711370237358	0.605032108981591	1.578664091164	2.02495452590175	1.97043915581142	1.74112139424388	2.05316353878552	1.62649791062302	1.35852910180545	1.57769330320639	1.85829178690086	1.2256105669509	GeneID:269423,Genbank:XM_017319591.1,MGI:MGI:1915468	abhydrolase domain containing 18		GO:0008150,GO:0003674,GO:0005575,GO:0005576	biological_process|molecular_function|cellular_component|extracellular region
Abhd2	2029.48644331331	2159.15283315133	1899.82005347528	0.879891420517208	-0.184602590167168	0.269234024704823	0.576875728075164	38.8472252124092	48.346903200738	34.7570402945041	40.6518324578264	39.6659558554386	29.8087182971575	41.1704457120333	37.5104166810879	34.3460149801709	28.4716416253271	GeneID:54608,Genbank:NM_018811.6,MGI:MGI:1914344	abhydrolase domain containing 2		GO:0047372,GO:0036126,GO:0006629,GO:0048240,GO:0007340,GO:0042562,GO:0009611,GO:0051792,GO:0016020,GO:0016021,GO:0016042,GO:0016298,GO:0043401,GO:0016787,GO:0051793,GO:0016788,GO:0052689,GO:0044255,GO:0030336,GO:0097524,GO:0046464,GO:0031410,GO:0001669,GO:0032570,GO:0003707,GO:0034338,GO:0005886	acylglycerol lipase activity|sperm flagellum|lipid metabolic process|sperm capacitation|acrosome reaction|hormone binding|response to wounding|medium-chain fatty acid biosynthetic process|membrane|integral component of membrane|lipid catabolic process|lipase activity|steroid hormone mediated signaling pathway|hydrolase activity|medium-chain fatty acid catabolic process|hydrolase activity, acting …
Abhd3	114.588207160163	128.77127868103	100.405135639295	0.77971684887902	-0.358977784863504	0.144366099157882	0.396445990205172	2.12613710610591	1.91122715919069	1.56793877366545	1.51513149212537	1.86560305293801	1.69998250047728	1.09049478804865	1.46883301981671	1.5651906760634	0.990449803934717	GeneID:106861,Genbank:NM_134130.1,MGI:MGI:2147183	abhydrolase domain containing 3		GO:0047372,GO:0006629,GO:0051792,GO:0008970,GO:0051793,GO:0016020,GO:0016021,GO:0016298,GO:0016787,GO:0052689,GO:0016788,GO:0052739,GO:0034338,GO:0052740,GO:0044255,GO:0046470,GO:0004623,GO:0005575	acylglycerol lipase activity|lipid metabolic process|medium-chain fatty acid biosynthetic process|phosphatidylcholine 1-acylhydrolase activity|medium-chain fatty acid catabolic process|membrane|integral component of membrane|lipase activity|hydrolase activity|carboxylic ester hydrolase activity|hydrolase activity, acting on ester bonds|phosphatidylserine 1-acylhydrolase activity|short-chain carbo…
Abhd4	1526.46320007214	1738.70684618661	1314.21955395767	0.755860343473119	-0.403808395349747	0.0229701587263665	0.112224575806435	33.5671855630237	34.1367483145012	34.291698035183	33.246162362166	31.8524537917235	23.6234031862702	21.606011100045	23.9830164247437	29.3172470030826	23.6255103355563	GeneID:105501,Genbank:NM_001205181.1,MGI:MGI:1915938	abhydrolase domain containing 4		GO:0016787,GO:0052689,GO:0055088,GO:0070291,GO:0004622,GO:0006629,GO:0016042	hydrolase activity|carboxylic ester hydrolase activity|lipid homeostasis|N-acylethanolamine metabolic process|lysophospholipase activity|lipid metabolic process|lipid catabolic process
Abhd5	1249.7114680401	1246.52309864398	1252.89983743622	1.00511562023935	0.00736146672922104	0.991889767631432	1	20.8831983091201	22.3344839659508	20.6540019147778	20.7706313201495	20.4745557910171	14.3096658226159	19.33698606577	26.2201873931457	23.4614951507219	18.4571955093413	GeneID:67469,Genbank:XM_006512244.2,MGI:MGI:1914719	abhydrolase domain containing 5		GO:0052689,GO:0010898,GO:0005737,GO:0055088,GO:0005811,GO:0016740,GO:0005829,GO:0006629,GO:0006631,GO:0016746,GO:0006654,GO:0030154,GO:0042171,GO:0008654,GO:0010891,GO:0003841,GO:0050996,GO:0004806,GO:0051006,GO:0005515	carboxylic ester hydrolase activity|positive regulation of triglyceride catabolic process|cytoplasm|lipid homeostasis|lipid droplet|transferase activity|cytosol|lipid metabolic process|fatty acid metabolic process|transferase activity, transferring acyl groups|phosphatidic acid biosynthetic process|cell differentiation|lysophosphatidic acid acyltransferase activity|phospholipid biosynthetic proce…	mmu04923	Regulation of lipolysis in adipocyte
Abhd6	178.495736932082	188.171487429697	168.819986434467	0.897160291075129	-0.156562327714149	0.471343692297824	0.77307330161182	2.29861950254904	1.94258999178482	1.80282991053643	1.75304034708355	2.09291967072978	1.71057523753914	1.52516374722834	1.72186093536846	1.68845295611055	1.94353970413676	GeneID:66082,Genbank:XM_006518075.3,MGI:MGI:1913332	abhydrolase domain containing 6		GO:0047372,GO:0005739,GO:0009395,GO:0016020,GO:0016021,GO:0016787,GO:0030336,GO:0060292,GO:0032281,GO:2000124,GO:0046464,GO:0003824,GO:0046889,GO:0004620	acylglycerol lipase activity|mitochondrion|phospholipid catabolic process|membrane|integral component of membrane|hydrolase activity|negative regulation of cell migration|long term synaptic depression|AMPA glutamate receptor complex|regulation of endocannabinoid signaling pathway|acylglycerol catabolic process|catalytic activity|positive regulation of lipid biosynthetic process|phospholipase acti…	mmu04723	Retrograde endocannabinoid signaling
Abhd8	361.469227263155	366.577449826573	356.361004699738	0.972130186590395	-0.0407785640074381	0.866371043020033	1	10.2713932972136	9.18598303106818	10.309169226365	10.5488124431364	9.92944822457563	12.0908291181206	7.64798251855638	9.36065691872282	9.05468506810771	9.36874786832393	GeneID:64296,Genbank:NM_022419.3,MGI:MGI:1918946	abhydrolase domain containing 8		GO:0003824,GO:0016787	catalytic activity|hydrolase activity
Abi1	2456.76073562579	2248.84338912779	2664.67808212378	1.18491047220379	0.244778058121859	0.171290396228373	0.442796133618476	33.4225783339145	34.0529838528565	35.8868896681245	35.9214864337556	35.285650345947	38.9716550741885	43.9588698020411	39.3433366538634	37.2287796534441	40.0730446493341	GeneID:11308,Genbank:NM_001077193.2,MGI:MGI:104913	abl-interactor 1		GO:0045296,GO:0031209,GO:0005634,GO:0048813,GO:0031252,GO:0005737,GO:0072673,GO:0032433,GO:0005856,GO:0005886,GO:0008134,GO:0008154,GO:0016020,GO:0035855,GO:0017124,GO:0042995,GO:0018108,GO:0043005,GO:0030027,GO:0044877,GO:0001756,GO:0045202,GO:0030054,GO:0005515,GO:0045211,GO:0030296,GO:0005622	cadherin binding|SCAR complex|nucleus|dendrite morphogenesis|cell leading edge|cytoplasm|lamellipodium morphogenesis|filopodium tip|cytoskeleton|plasma membrane|transcription factor binding|actin polymerization or depolymerization|membrane|megakaryocyte development|SH3 domain binding|cell projection|peptidyl-tyrosine phosphorylation|neuron projection|lamellipodium|protein-containing complex bindi…
Abi2	444.71767703243	475.374152937454	414.061201127405	0.871021696423372	-0.199219439286465	0.309410164676892	0.621072073853582	3.46730183141396	3.34335111609443	3.45082773546477	3.43839479430191	3.6284003937893	3.07372429249924	2.21143542068644	2.99596756260953	3.15916107408247	3.20550901175315	GeneID:329165,Genbank:XM_006496075.3,MGI:MGI:106913	abl-interactor 2		GO:0042995,GO:0005913,GO:0043010,GO:0007611,GO:0044877,GO:0008154,GO:0016358,GO:0016477,GO:0016601,GO:0017124,GO:0048365,GO:0018108,GO:0070064,GO:0030027,GO:2000601,GO:0030425,GO:0031209,GO:0005737,GO:0031625,GO:0005829,GO:0032433,GO:0005856	cell projection|cell-cell adherens junction|camera-type eye development|learning or memory|protein-containing complex binding|actin polymerization or depolymerization|dendrite development|cell migration|Rac protein signal transduction|SH3 domain binding|Rac GTPase binding|peptidyl-tyrosine phosphorylation|proline-rich region binding|lamellipodium|positive regulation of Arp2/3 complex-mediated act…	mmu04810	Regulation of actin cytoskeleton
Abi3	1466.62371009006	1444.57368772363	1488.6737324565	1.03052806866665	0.0433838003402462	0.793083998185171	0.973266612991482	8.81108623495553	8.40436504428547	9.85734531164962	9.14659419022662	8.18690061237606	10.6438385318305	8.27569014181356	9.32374410428855	9.88525248269834	6.25348812042286	GeneID:66610,Genbank:NM_001163464.1,MGI:MGI:1913860	ABI gene family, member 3		GO:0030027,GO:0030334,GO:0042802,GO:0005622,GO:0005737,GO:0018108	lamellipodium|regulation of cell migration|identical protein binding|intracellular|cytoplasm|peptidyl-tyrosine phosphorylation
Abi3bp	1692.92910838972	2351.88795504556	1033.97026173388	0.439634149881876	-1.18562463864647	1.30731017467875e-08	1.26586566063042e-06	17.0175040764674	25.0436692380691	18.7015117141684	22.5437945249278	21.2795755817577	12.4736172760782	6.68844923408455	8.46070258735706	12.7257059750204	4.47215106042791	GeneID:320712,Genbank:XM_006522277.3,MGI:MGI:2444583	ABI gene family, member 3 (NESH) binding protein		GO:0005614,GO:0008201,GO:0010811,GO:0030198,GO:0005518,GO:0005539,GO:0005578	interstitial matrix|heparin binding|positive regulation of cell-substrate adhesion|extracellular matrix organization|collagen binding|glycosaminoglycan binding|proteinaceous extracellular matrix
Abl1	2125.25564669786	2288.39175944661	1962.11953394912	0.857422915394349	-0.22192111990182	0.2013652089858	0.488102831475034	13.7656537604927	16.0096435751728	14.1554606656448	13.8590841596623	14.2397748216932	11.9771696450069	11.656631292285	11.2615629863675	12.8334303229147	11.972648480344	GeneID:11350,Genbank:XM_006497621.3,MGI:MGI:87859	c-abl oncogene 1, non-receptor tyrosine kinase		GO:0043123,GO:0043124,GO:0043542,GO:0045087,GO:0002322,GO:0045184,GO:0002333,GO:0045202,GO:0003677,GO:0045580,GO:0004672,GO:0048668,GO:0045930,GO:0050731,GO:0050798,GO:0045931,GO:0004713,GO:0050853,GO:0005730,GO:0050885,GO:0005737,GO:0051015,GO:0051019,GO:0005739,GO:0071222,GO:0051281,GO:0005783,GO:0071901,GO:0051353,GO:0005829,GO:0072358,GO:0051444,GO:0090050,GO:0006979,GO:0005856,GO:0090135,GO:…	positive regulation of I-kappaB kinase/NF-kappaB signaling|negative regulation of I-kappaB kinase/NF-kappaB signaling|endothelial cell migration|innate immune response|B cell proliferation involved in immune response|establishment of protein localization|transitional one stage B cell differentiation|synapse|DNA binding|regulation of T cell differentiation|protein kinase activity|collateral sprout…	mmu04014,mmu04012,mmu04110,mmu04722,mmu04360,mmu05200,mmu05206,mmu05220,mmu05416	Ras signaling pathway|ErbB signaling pathway|Cell cycle|Neurotrophin signaling pathway|Axon guidance|Pathways in cancer|MicroRNAs in cancer|Chronic myeloid leukemia|Viral myocarditis
Abl2	1043.80653583384	967.52375246144	1120.08931920625	1.15768663700159	0.21124479700259	0.248185052599082	0.551197857035441	4.03988146761834	4.36059597252028	4.16540530692528	3.9520864814097	4.56735737301349	5.24069209071795	4.83288342000874	4.67676495663206	4.0018558840434	4.87368545092454	GeneID:11352,Genbank:XM_011238737.2,MGI:MGI:87860	v-abl Abelson murine leukemia viral oncogene 2 (arg, Abelson-related gene)		GO:0004713,GO:0004715,GO:0005102,GO:0005515,GO:0005524,GO:0007628,GO:0005737,GO:0008542,GO:0005856,GO:0009791,GO:0006468,GO:0010863,GO:0010976,GO:0015629,GO:0030145,GO:0016301,GO:0030154,GO:0016310,GO:0030182,GO:0016322,GO:0031223,GO:0031234,GO:0031410,GO:0032092,GO:0000166,GO:0048008,GO:0034613,GO:0000287,GO:0048813,GO:0035024,GO:0035264,GO:0001784,GO:0050885,GO:0001843,GO:0001891,GO:0051017,GO:…	protein tyrosine kinase activity|non-membrane spanning protein tyrosine kinase activity|signaling receptor binding|protein binding|ATP binding|adult walking behavior|cytoplasm|visual learning|cytoskeleton|post-embryonic development|protein phosphorylation|positive regulation of phospholipase C activity|positive regulation of neuron projection development|actin cytoskeleton|manganese ion binding|k…	mmu04014,mmu04012,mmu05416	Ras signaling pathway|ErbB signaling pathway|Viral myocarditis
Ablim1	4598.8602655421	4965.48307964312	4232.23745144108	0.852331461724618	-0.230513508108246	0.198737339927325	0.484118096619432	24.4887642384053	27.9671275729949	28.6478345409493	26.2040543465587	26.0714079777074	31.1737843026252	19.4768987525159	23.7652061156116	22.6642388297785	13.6130600495396	GeneID:226251,Genbank:NM_001290813.1,MGI:MGI:1194500	actin-binding LIM protein 1		GO:0051015,GO:0005515,GO:0060271,GO:0005737,GO:0005856,GO:0007010,GO:0007411,GO:0014069,GO:0015629,GO:0030027,GO:0030032,GO:0001725,GO:0045944,GO:0046872,GO:0003779	actin filament binding|protein binding|cilium assembly|cytoplasm|cytoskeleton|cytoskeleton organization|axon guidance|postsynaptic density|actin cytoskeleton|lamellipodium|lamellipodium assembly|stress fiber|positive regulation of transcription by RNA polymerase II|metal ion binding|actin binding	mmu04360	Axon guidance
Ablim2	113.994776870456	135.367928494913	92.6216252459986	0.684221338656882	-0.547464997074428	0.0252159826340807	0.120322869690906	1.9627540963508	1.81958692235681	1.81815970133487	1.46810645930869	1.39440701816467	0.998033318739022	0.989419396179883	1.34042730302814	1.59135754125097	0.674715721215521	GeneID:231148,Genbank:XM_006503906.1,MGI:MGI:2385758	actin-binding LIM protein 2		GO:0006351,GO:0007010,GO:0015629,GO:0030016,GO:0030032,GO:0030036,GO:0045944,GO:0046872,GO:0051015,GO:0003674,GO:0003779,GO:0005737	transcription, DNA-templated|cytoskeleton organization|actin cytoskeleton|myofibril|lamellipodium assembly|actin cytoskeleton organization|positive regulation of transcription by RNA polymerase II|metal ion binding|actin filament binding|molecular_function|actin binding|cytoplasm	mmu04360	Axon guidance
Ablim3	2010.30057634867	2290.46594256292	1730.13521013442	0.755363866357464	-0.404756322326803	0.0207570816511487	0.10438174430318	26.7659468163317	28.1873625952288	28.1000057120449	25.5723649816258	21.5508269964268	13.6217464358365	16.4564157032495	17.331501328033	24.8703062366155	22.4801043654751	GeneID:319713,Genbank:XM_017317925.1,MGI:MGI:2442582	actin binding LIM protein family, member 3		GO:0060271,GO:0003779,GO:1903955,GO:0005737,GO:0006351,GO:0007010,GO:0015629,GO:0030027,GO:0030032,GO:0030036,GO:0045944,GO:0046872,GO:0001725,GO:0051015,GO:0003674	cilium assembly|actin binding|positive regulation of protein targeting to mitochondrion|cytoplasm|transcription, DNA-templated|cytoskeleton organization|actin cytoskeleton|lamellipodium|lamellipodium assembly|actin cytoskeleton organization|positive regulation of transcription by RNA polymerase II|metal ion binding|stress fiber|actin filament binding|molecular_function	mmu04360	Axon guidance
Abo	0.299413928876891	0.198481288058811	0.400346569694972	2.01704943378012	1.012246441906	0.977306922678472	1	0	0	0	0.0224835638659383	0	0.0233187357898049	0	0.0226190350780852	0	0	GeneID:80908,Genbank:XM_006498456.3,MGI:MGI:2135738	ABO blood group (transferase A, alpha 1-3-N-acetylgalactosaminyltransferase, transferase B, alpha 1-3-galactosyltransferase)		GO:0016757,GO:0004380,GO:0016758,GO:0030145,GO:0004381,GO:0005576,GO:0005794,GO:0030259,GO:0005975,GO:0031410,GO:0009247,GO:0031982,GO:0016020,GO:0046872,GO:0016021,GO:0000166,GO:0016740,GO:0001962,GO:0003823	transferase activity, transferring glycosyl groups|glycoprotein-fucosylgalactoside alpha-N-acetylgalactosaminyltransferase activity|transferase activity, transferring hexosyl groups|manganese ion binding|fucosylgalactoside 3-alpha-galactosyltransferase activity|extracellular region|Golgi apparatus|lipid glycosylation|carbohydrate metabolic process|cytoplasmic vesicle|glycolipid biosynthetic proce…	mmu00601	Glycosphingolipid biosynthesis - lacto and neolacto series
Abr	2372.43203621986	1915.5566487568	2829.30742368293	1.47701579356536	0.562685252762555	0.00327025737716514	0.0268758563695882	16.0198611541727	15.7754048263668	14.794285284645	13.8736397393342	15.6626009221124	19.4564501066318	27.0861832844471	17.9100731215134	18.1771435019439	25.5046499468245	GeneID:109934,Genbank:NM_198894.2,MGI:MGI:107771	active BCR-related gene		GO:0042472,GO:0005096,GO:0043114,GO:0043314,GO:0005829,GO:0005886,GO:0007165,GO:0007420,GO:0050728,GO:0016020,GO:0050766,GO:0030036,GO:0050885,GO:0030336,GO:0060313,GO:0032496,GO:0002692,GO:0035023,GO:0005085,GO:0035556,GO:0005089	inner ear morphogenesis|GTPase activator activity|regulation of vascular permeability|negative regulation of neutrophil degranulation|cytosol|plasma membrane|signal transduction|brain development|negative regulation of inflammatory response|membrane|positive regulation of phagocytosis|actin cytoskeleton organization|neuromuscular process controlling balance|negative regulation of cell migration|n…
Abra	50.2933605565634	46.9460005267477	53.6407205863792	1.14260469442583	0.192326362402734	0.722425918793785	0.942688701416484	1.09653674611544	1.56706882565839	1.30075737934476	1.46263111496556	1.82165926189891	0.568860691934719	1.40987728504808	1.62471938457592	3.30663356066144	1.01841313551613	GeneID:223513,Genbank:NM_175456.4,MGI:MGI:2444891	actin-binding Rho activating protein		GO:1902531,GO:0035025,GO:0003779,GO:0005737,GO:0045893,GO:0005856,GO:0005886,GO:0006351,GO:0006355,GO:0015031,GO:0015629,GO:0045944,GO:0030016,GO:0030017,GO:0000060,GO:0051091,GO:0032970	regulation of intracellular signal transduction|positive regulation of Rho protein signal transduction|actin binding|cytoplasm|positive regulation of transcription, DNA-templated|cytoskeleton|plasma membrane|transcription, DNA-templated|regulation of transcription, DNA-templated|protein transport|actin cytoskeleton|positive regulation of transcription by RNA polymerase II|myofibril|sarcomere|prot…
Abracl	685.904851026808	559.918023821595	811.891678232021	1.45001883077569	0.536071636026619	0.0116756004790137	0.0688814258524991	36.7788030303781	29.8882190354234	36.9986187355164	35.9764552749543	33.0938638486596	54.1067640517102	48.3196098581165	41.3986812903991	31.6578367519554	67.0774071298015	GeneID:73112,Genbank:NM_028440.1,MGI:MGI:1920362	ABRA C-terminal like		GO:0008150,GO:0015629,GO:0032970,GO:1902531,GO:0003674,GO:0003779,GO:0005575	biological_process|actin cytoskeleton|regulation of actin filament-based process|regulation of intracellular signal transduction|molecular_function|actin binding|cellular_component
Abt1	300.784445251844	304.666533394006	296.902357109681	0.974515821617058	-0.0372424865379321	0.857297158244831	0.996339466366922	3.83388950956852	3.85821889234497	3.55145018860384	3.83161101049635	3.52283442581918	3.71150962670962	3.2210900749363	3.46680366903269	3.65117489844114	3.50229457151197	GeneID:30946,Genbank:NM_013924.3,MGI:MGI:1353636	activator of basal transcription 1		GO:0003676,GO:0003677,GO:0003723,GO:0005634,GO:0005667,GO:0005730,GO:0006351,GO:0006355,GO:0006357,GO:0006366,GO:0021522,GO:0000447,GO:0034462,GO:0000472,GO:0000480	nucleic acid binding|DNA binding|RNA binding|nucleus|transcription factor complex|nucleolus|transcription, DNA-templated|regulation of transcription, DNA-templated|regulation of transcription by RNA polymerase II|transcription by RNA polymerase II|spinal cord motor neuron differentiation|endonucleolytic cleavage in ITS1 to separate SSU-rRNA from 5.8S rRNA and LSU-rRNA from tricistronic rRNA trans…
Abtb1	763.003938249722	723.651376280003	802.356500219441	1.10876110585739	0.148948555290843	0.439379199095603	0.746880509172799	16.6816744583732	16.3189220733354	19.191238370222	18.3191245739464	15.5124552382443	14.4260763006423	17.5815208280151	23.9512754927761	22.5719026758506	13.4220425592805	GeneID:80283,Genbank:XM_006506791.3,MGI:MGI:1933148	ankyrin repeat and BTB (POZ) domain containing 1		GO:0005829,GO:0005886,GO:0006412,GO:0006414,GO:0006511,GO:0006950,GO:0019005,GO:0030162,GO:0031625,GO:0043161,GO:0003746,GO:0005730,GO:0005737	cytosol|plasma membrane|translation|translational elongation|ubiquitin-dependent protein catabolic process|response to stress|SCF ubiquitin ligase complex|regulation of proteolysis|ubiquitin protein ligase binding|proteasome-mediated ubiquitin-dependent protein catabolic process|translation elongation factor activity|nucleolus|cytoplasm
Abtb2	320.644033584308	198.596802850131	442.691264318486	2.22909562472946	1.15645850729478	0.00140186166012824	0.014296632863291	2.79991532765126	2.37742661183942	1.99937870568604	2.43834694075366	2.23364830638291	4.32482227674049	7.715069014062	5.77115896407846	3.14740256638567	4.36639198338762	GeneID:99382,Genbank:NM_178890.3,MGI:MGI:2139365	ankyrin repeat and BTB (POZ) domain containing 2		GO:0005829,GO:0006511,GO:0006950,GO:0019005,GO:0022008,GO:0030162,GO:0031625,GO:0043161,GO:0046982,GO:0097237,GO:0005634,GO:0005654,GO:0005737	cytosol|ubiquitin-dependent protein catabolic process|response to stress|SCF ubiquitin ligase complex|neurogenesis|regulation of proteolysis|ubiquitin protein ligase binding|proteasome-mediated ubiquitin-dependent protein catabolic process|protein heterodimerization activity|cellular response to toxic substance|nucleus|nucleoplasm|cytoplasm
Acaa1a	1648.81497894851	1731.60870724968	1566.02125064734	0.90437362903693	-0.145009170259582	0.41672558054662	0.726078911587927	50.4634105453793	48.1352117931844	55.5344141935163	50.3548495695063	47.896094448879	45.2460412411377	39.8584382597318	45.0456326879431	48.5764456696294	42.1735539439482	GeneID:113868,Genbank:XM_006511923.1,MGI:MGI:2148491	acetyl-Coenzyme A acyltransferase 1A		GO:0008775,GO:0003988,GO:0010124,GO:0016401,GO:0005739,GO:0005777,GO:0016740,GO:0006629,GO:0016746,GO:0006631,GO:0016747,GO:0006635,GO:0043231,GO:0000038,GO:0008152,GO:0003824,GO:0008206,GO:0003985	acetate CoA-transferase activity|acetyl-CoA C-acyltransferase activity|phenylacetate catabolic process|palmitoyl-CoA oxidase activity|mitochondrion|peroxisome|transferase activity|lipid metabolic process|transferase activity, transferring acyl groups|fatty acid metabolic process|transferase activity, transferring acyl groups other than amino-acyl groups|fatty acid beta-oxidation|intracellular mem…	mmu00071,mmu00592,mmu01040,mmu00280,mmu04146,mmu03320	Fatty acid degradation|alpha-Linolenic acid metabolism|Biosynthesis of unsaturated fatty acids|Valine, leucine and isoleucine degradation|Peroxisome|PPAR signaling pathway
Acaa1b	125.670016985122	177.587446745083	73.752587225162	0.415302931468067	-1.267764039644	1.73531777233051e-05	0.000480817727968106	3.77810727772875	2.85044425124606	4.35752004682317	3.47352360058249	3.41148628686299	0.844026167729472	0.979599763895885	1.87702034826171	2.88540767764704	0.562868206506734	GeneID:235674,Genbank:NM_146230.3,MGI:MGI:3605455	acetyl-Coenzyme A acyltransferase 1B		GO:0005739,GO:0005777,GO:0006629,GO:0006631,GO:0006635,GO:0008152,GO:0010124,GO:0016740,GO:0016746,GO:0016747,GO:0003824,GO:0003988	mitochondrion|peroxisome|lipid metabolic process|fatty acid metabolic process|fatty acid beta-oxidation|metabolic process|phenylacetate catabolic process|transferase activity|transferase activity, transferring acyl groups|transferase activity, transferring acyl groups other than amino-acyl groups|catalytic activity|acetyl-CoA C-acyltransferase activity	mmu00071,mmu00592,mmu01040,mmu00280,mmu04146,mmu03320	Fatty acid degradation|alpha-Linolenic acid metabolism|Biosynthesis of unsaturated fatty acids|Valine, leucine and isoleucine degradation|Peroxisome|PPAR signaling pathway
Acaa2	2281.59977731966	2590.75344555426	1972.44610908505	0.76134072598447	-0.393385841321601	0.122629643002601	0.356491539638988	97.8590560455118	85.5790675129061	97.7164456104934	102.370364309281	86.3627023862536	41.6524855174085	47.5495004284607	80.3732125805035	116.049403480599	59.343530052604	GeneID:52538,Genbank:NM_177470.3,MGI:MGI:1098623	acetyl-Coenzyme A acyltransferase 2 (mitochondrial 3-oxoacyl-Coenzyme A thiolase)		GO:0016747,GO:0005739,GO:0071456,GO:1901029,GO:0005743,GO:0005759,GO:0006084,GO:0006629,GO:1902109,GO:0006631,GO:0006635,GO:0008152,GO:0003824,GO:0016740,GO:0003988,GO:0016746	transferase activity, transferring acyl groups other than amino-acyl groups|mitochondrion|cellular response to hypoxia|negative regulation of mitochondrial outer membrane permeabilization involved in apoptotic signaling pathway|mitochondrial inner membrane|mitochondrial matrix|acetyl-CoA metabolic process|lipid metabolic process|negative regulation of mitochondrial membrane permeability involved …	mmu00062,mmu00071,mmu00280	Fatty acid elongation|Fatty acid degradation|Valine, leucine and isoleucine degradation
Acaca	1439.69009905544	1238.90160665812	1640.47859145277	1.32413953023912	0.405055153095099	0.091251429385661	0.294424144015699	6.67698854185688	8.3139577374312	5.76709931894842	7.0398995573743	6.20642316901112	7.03160507455675	8.15223831558081	13.357719453704	7.53431398555286	7.43726212924472	GeneID:107476,Genbank:XM_006531953.1,MGI:MGI:108451	acetyl-Coenzyme A carboxylase alpha		GO:0019900,GO:0006629,GO:0003824,GO:0042802,GO:0006631,GO:0003989,GO:0046872,GO:0006633,GO:0051289,GO:0004075,GO:0005515,GO:0005524,GO:0005737,GO:0055088,GO:0008152,GO:0005739,GO:0071380,GO:0009374,GO:0005829,GO:0014070,GO:0000166,GO:0015629,GO:0006084,GO:0001650,GO:0016874,GO:0001894	kinase binding|lipid metabolic process|catalytic activity|identical protein binding|fatty acid metabolic process|acetyl-CoA carboxylase activity|metal ion binding|fatty acid biosynthetic process|protein homotetramerization|biotin carboxylase activity|protein binding|ATP binding|cytoplasm|lipid homeostasis|metabolic process|mitochondrion|cellular response to prostaglandin E stimulus|biotin binding…	mmu00620,mmu00640,mmu00061,mmu04152,mmu04910,mmu04922	Pyruvate metabolism|Propanoate metabolism|Fatty acid biosynthesis|AMPK signaling pathway|Insulin signaling pathway|Glucagon signaling pathway
Acacb	652.180273173604	690.898204667867	613.462341679342	0.887920011276118	-0.171498378371687	0.612345964608686	0.878243091613245	3.78556317121261	4.47305805272935	3.80358154073596	4.07684545548927	3.70754985615249	2.3817174075142	2.07548971344312	4.92283268840019	5.82214375697371	1.84338849347053	GeneID:100705,Genbank:XM_006530111.3,MGI:MGI:2140940	acetyl-Coenzyme A carboxylase beta		GO:0042802,GO:0009374,GO:0003989,GO:0043086,GO:0010629,GO:0046322,GO:0010884,GO:0004075,GO:0046872,GO:0005524,GO:0005634,GO:0005739,GO:0010906,GO:0050995,GO:0014070,GO:0006084,GO:0051289,GO:0016020,GO:0006629,GO:0060421,GO:0016874,GO:0006631,GO:0000166,GO:0097009,GO:0031667,GO:0006633,GO:0003824,GO:2001295,GO:0031999,GO:0008152	identical protein binding|biotin binding|acetyl-CoA carboxylase activity|negative regulation of catalytic activity|negative regulation of gene expression|negative regulation of fatty acid oxidation|positive regulation of lipid storage|biotin carboxylase activity|metal ion binding|ATP binding|nucleus|mitochondrion|regulation of glucose metabolic process|negative regulation of lipid catabolic proce…	mmu00620,mmu00640,mmu00061,mmu04152,mmu04910,mmu04922,mmu04920,mmu04931	Pyruvate metabolism|Propanoate metabolism|Fatty acid biosynthesis|AMPK signaling pathway|Insulin signaling pathway|Glucagon signaling pathway|Adipocytokine signaling pathway|Insulin resistance
Acad10	210.878201665713	215.182148252443	206.574255078984	0.959997178003075	-0.0588979299774774	0.791512058070414	0.972505790090978	2.69842340950154	2.95560505002238	3.1671924029506	3.13020584683528	3.35661554976823	2.85340853567232	2.13601835227712	2.95136717782789	4.09543020139932	2.20351603438946	GeneID:71985,Genbank:XM_006530463.1,MGI:MGI:1919235	acyl-Coenzyme A dehydrogenase family, member 10		GO:0016491,GO:0016627,GO:0016787,GO:0033539,GO:0050660,GO:0055114,GO:0003995,GO:0005739,GO:0008152	oxidoreductase activity|oxidoreductase activity, acting on the CH-CH group of donors|hydrolase activity|fatty acid beta-oxidation using acyl-CoA dehydrogenase|flavin adenine dinucleotide binding|oxidation-reduction process|acyl-CoA dehydrogenase activity|mitochondrion|metabolic process
Acad11	593.013466738511	649.00270304465	537.024230432372	0.827460699182059	-0.273237303138633	0.143632176024797	0.395370630943606	10.2813162177397	11.5928156305849	9.53505777370426	10.2795015167571	11.0401535783786	8.91494492574822	7.98058295305513	9.32504176613446	7.97878804092652	8.05586507196145	GeneID:102632,Genbank:NM_175324.3,MGI:MGI:2143169	acyl-Coenzyme A dehydrogenase family, member 11		GO:0005739,GO:0005777,GO:0008152,GO:0016491,GO:0016627,GO:0017099,GO:0031966,GO:0033539,GO:0050660,GO:0055114,GO:0003995,GO:0070991,GO:0004466,GO:0005634	mitochondrion|peroxisome|metabolic process|oxidoreductase activity|oxidoreductase activity, acting on the CH-CH group of donors|very-long-chain-acyl-CoA dehydrogenase activity|mitochondrial membrane|fatty acid beta-oxidation using acyl-CoA dehydrogenase|flavin adenine dinucleotide binding|oxidation-reduction process|acyl-CoA dehydrogenase activity|medium-chain-acyl-CoA dehydrogenase activity|long…
Acad12	151.776162308108	175.728664820592	127.823659795623	0.727392198228573	-0.459194642887218	0.0448598088661004	0.181271467391452	3.38264177046021	4.34864653597097	3.58537569738754	4.10445820028688	4.33135715694969	2.27802849815676	1.96181381779528	3.45959076190184	4.27000704339025	1.93240895631141	GeneID:338350,Genbank:XM_011248231.1,MGI:MGI:2443320	acyl-Coenzyme A dehydrogenase family, member 12		GO:0050660,GO:0003995,GO:0005739,GO:0033539	flavin adenine dinucleotide binding|acyl-CoA dehydrogenase activity|mitochondrion|fatty acid beta-oxidation using acyl-CoA dehydrogenase
Acad8	539.193647373243	595.430001824174	482.957292922312	0.81110674880794	-0.30203629654701	0.11023615860243	0.333869792601233	8.23470788272521	7.76516311029312	7.69506921863919	7.95031084052882	7.80503741795046	6.26559551205967	5.14937514913437	6.18283005607396	7.8043316698417	5.58868281964983	GeneID:66948,Genbank:NM_025862.2,MGI:MGI:1914198	acyl-Coenzyme A dehydrogenase family, member 8		GO:0006629,GO:0008152,GO:0009083,GO:0016491,GO:0016627,GO:0050660,GO:0055114,GO:0003995,GO:0005739	lipid metabolic process|metabolic process|branched-chain amino acid catabolic process|oxidoreductase activity|oxidoreductase activity, acting on the CH-CH group of donors|flavin adenine dinucleotide binding|oxidation-reduction process|acyl-CoA dehydrogenase activity|mitochondrion	mmu00280	Valine, leucine and isoleucine degradation
Acad9	641.694225859211	660.07283536334	623.315616355082	0.944313389312522	-0.0826623685890812	0.660857774228445	0.905749864353126	9.71935057566713	8.64078013180902	8.89741285175598	9.30292073780772	9.33070819612172	10.0327177233755	7.98511705914855	7.78534123493167	7.64143916416417	8.58805038274654	GeneID:229211,Genbank:NM_172678.3,MGI:MGI:1914272	acyl-Coenzyme A dehydrogenase family, member 9		GO:0050660,GO:0004466,GO:0051791,GO:0005634,GO:0055114,GO:0005739,GO:0008152,GO:0016491,GO:0070991,GO:0016627,GO:0017099,GO:0030425,GO:0031966,GO:0000062,GO:0032981,GO:0001676,GO:0042760,GO:0003995	flavin adenine dinucleotide binding|long-chain-acyl-CoA dehydrogenase activity|medium-chain fatty acid metabolic process|nucleus|oxidation-reduction process|mitochondrion|metabolic process|oxidoreductase activity|medium-chain-acyl-CoA dehydrogenase activity|oxidoreductase activity, acting on the CH-CH group of donors|very-long-chain-acyl-CoA dehydrogenase activity|dendrite|mitochondrial membrane|…
Acadl	2571.34986766091	2439.71952876266	2702.98020655916	1.10790612391827	0.147835642853452	0.416087646184032	0.725314517967453	69.1414531893735	62.2336877220473	66.6996192704045	76.7050095865034	65.9089038904697	49.5391937718028	69.204034013393	88.4802310835716	89.0782625144143	67.1339320389909	GeneID:11363,Genbank:NM_007381.4,MGI:MGI:87866	acyl-Coenzyme A dehydrogenase, long-chain		GO:0050660,GO:0033539,GO:0009409,GO:0003995,GO:0051289,GO:0016401,GO:0004466,GO:0055114,GO:0042413,GO:0090181,GO:0042758,GO:0005739,GO:0016491,GO:0016627,GO:0005759,GO:0044242,GO:0019254,GO:0006629,GO:0045717,GO:0006631,GO:0000062,GO:0046322,GO:0031966,GO:0008152,GO:0001659,GO:0009062	flavin adenine dinucleotide binding|fatty acid beta-oxidation using acyl-CoA dehydrogenase|response to cold|acyl-CoA dehydrogenase activity|protein homotetramerization|palmitoyl-CoA oxidase activity|long-chain-acyl-CoA dehydrogenase activity|oxidation-reduction process|carnitine catabolic process|regulation of cholesterol metabolic process|long-chain fatty acid catabolic process|mitochondrion|oxi…	mmu00071,mmu03320	Fatty acid degradation|PPAR signaling pathway
Acadm	1379.07979579552	1578.46774677321	1179.69184481784	0.74736518831597	-0.420114729206653	0.0193350136588097	0.0990361813857544	38.984207175739	41.7892858913298	42.9254741455553	44.5773835481599	39.985840434059	26.8703760236294	23.4525542407494	35.5467240907354	38.9979495657011	25.7645083333258	GeneID:11364,Genbank:NM_007382.5,MGI:MGI:87867	acyl-Coenzyme A dehydrogenase, medium chain		GO:0006082,GO:0006111,GO:0006629,GO:0006631,GO:0006635,GO:0007507,GO:0033539,GO:0008152,GO:0009409,GO:0042594,GO:0009437,GO:0042802,GO:0045329,GO:0050660,GO:0051289,GO:0051791,GO:0051793,GO:0000062,GO:0001889,GO:0003995,GO:0005739,GO:0005759,GO:0005978,GO:0009791,GO:0016491,GO:0016607,GO:0016627,GO:0016853,GO:0019254,GO:0055007,GO:0030424,GO:0055114,GO:0031966,GO:0070991	organic acid metabolic process|regulation of gluconeogenesis|lipid metabolic process|fatty acid metabolic process|fatty acid beta-oxidation|heart development|fatty acid beta-oxidation using acyl-CoA dehydrogenase|metabolic process|response to cold|response to starvation|carnitine metabolic process|identical protein binding|carnitine biosynthetic process|flavin adenine dinucleotide binding|protein…	mmu00640,mmu00071,mmu00280,mmu00410,mmu03320	Propanoate metabolism|Fatty acid degradation|Valine, leucine and isoleucine degradation|beta-Alanine metabolism|PPAR signaling pathway
Acads	493.38033512176	499.344362256766	487.416307986753	0.976112568456555	-0.0348805612494942	0.862031809995559	0.998758035650547	15.1718342616623	12.9547623945786	14.9410550704303	15.4755692651834	14.1070827526658	13.4001676362162	11.4837227446594	12.5070442496687	14.1674451464675	17.0982505190455	GeneID:11409,Genbank:NM_007383.3,MGI:MGI:87868	acyl-Coenzyme A dehydrogenase, short chain		GO:0046359,GO:0004085,GO:0005654,GO:0050660,GO:0005739,GO:0005759,GO:0006629,GO:0051289,GO:0006631,GO:0055114,GO:0008152,GO:0016491,GO:0016627,GO:0000062,GO:0031966,GO:0003995,GO:0033539	butyrate catabolic process|butyryl-CoA dehydrogenase activity|nucleoplasm|flavin adenine dinucleotide binding|mitochondrion|mitochondrial matrix|lipid metabolic process|protein homotetramerization|fatty acid metabolic process|oxidation-reduction process|metabolic process|oxidoreductase activity|oxidoreductase activity, acting on the CH-CH group of donors|fatty-acyl-CoA binding|mitochondrial membr…	mmu00650,mmu00071,mmu00280	Butanoate metabolism|Fatty acid degradation|Valine, leucine and isoleucine degradation
Acadsb	1816.54790604053	1915.74736623532	1717.34844584574	0.896437847763059	-0.157724533915687	0.356515289948776	0.669694499818389	32.0892484018965	32.1797888913417	28.5888740770552	30.854541214104	31.9370521426096	23.6013187493222	25.9698722129377	27.7653925251166	28.631700295012	28.7315026457657	GeneID:66885,Genbank:NM_025826.4,MGI:MGI:1914135	acyl-Coenzyme A dehydrogenase, short/branched chain		GO:0005739,GO:0006629,GO:0006631,GO:0006637,GO:0008152,GO:0009055,GO:0016491,GO:0016627,GO:0016937,GO:0050660,GO:0055114,GO:0003995	mitochondrion|lipid metabolic process|fatty acid metabolic process|acyl-CoA metabolic process|metabolic process|electron transfer activity|oxidoreductase activity|oxidoreductase activity, acting on the CH-CH group of donors|short-branched-chain-acyl-CoA dehydrogenase activity|flavin adenine dinucleotide binding|oxidation-reduction process|acyl-CoA dehydrogenase activity	mmu00071,mmu00280	Fatty acid degradation|Valine, leucine and isoleucine degradation
Acadvl	1946.48595358951	2028.93982990497	1864.03207727404	0.918722206444809	-0.1222993943838	0.482478772369926	0.782456362899601	50.7749636346829	47.8593554407252	51.7017087086112	54.0588315254247	47.8833138215851	35.1213412573833	38.3252644335864	52.8539861042078	56.8239462731921	40.6088500051183	GeneID:11370,Genbank:NM_017366.3,MGI:MGI:895149	acyl-Coenzyme A dehydrogenase, very long chain		GO:0033539,GO:0009062,GO:0003995,GO:0042645,GO:0009409,GO:0004466,GO:0042760,GO:0016020,GO:0005634,GO:0005730,GO:0005739,GO:0016491,GO:0005743,GO:0045717,GO:0016627,GO:0005829,GO:0046322,GO:0017099,GO:0006629,GO:0050660,GO:0006631,GO:0000062,GO:0055114,GO:0031966,GO:0006635,GO:0090181,GO:0008152,GO:0001659	fatty acid beta-oxidation using acyl-CoA dehydrogenase|fatty acid catabolic process|acyl-CoA dehydrogenase activity|mitochondrial nucleoid|response to cold|long-chain-acyl-CoA dehydrogenase activity|very long-chain fatty acid catabolic process|membrane|nucleus|nucleolus|mitochondrion|oxidoreductase activity|mitochondrial inner membrane|negative regulation of fatty acid biosynthetic process|oxidor…	mmu00071	Fatty acid degradation
Acan	0.19706445784358	0.187356400490606	0.206772515196554	1.1036319797728	0.142259167160084	1	1	0.00656060355400819	0	0	0	0	0	0	0	0	0.0070163986110632	GeneID:11595,Genbank:XM_006540566.1,MGI:MGI:99602	aggrecan		GO:0030166,GO:0005201,GO:0030199,GO:0005509,GO:0030246,GO:0005515,GO:0005540,GO:0005576,GO:0005578,GO:0030336,GO:0005604,GO:0043005,GO:0005615,GO:0043025,GO:0046872,GO:0007155,GO:0001501,GO:0072534,GO:0007417,GO:0001502,GO:0007507,GO:0002063	proteoglycan biosynthetic process|extracellular matrix structural constituent|collagen fibril organization|calcium ion binding|carbohydrate binding|protein binding|hyaluronic acid binding|extracellular region|proteinaceous extracellular matrix|negative regulation of cell migration|basement membrane|neuron projection|extracellular space|neuronal cell body|metal ion binding|cell adhesion|skeletal s…
Acap1	720.782879620321	547.219853211274	894.345906029367	1.63434477163253	0.708712357936778	0.189882401211366	0.471773733119051	13.0099155958701	10.5656713196346	12.556448273946	10.5427629890614	9.7719537789368	41.2889067191819	13.5186221839824	18.8988468811408	8.35517767136363	9.15217119813058	GeneID:216859,Genbank:NM_153788.3,MGI:MGI:2388270	ArfGAP with coiled-coil, ankyrin repeat and PH domains 1		GO:0032012,GO:0005096,GO:0043231,GO:0005737,GO:0046872,GO:0005768,GO:0005829,GO:0006629,GO:0007165,GO:0008150,GO:0016020,GO:0016042,GO:0016192,GO:0003674,GO:0016787,GO:0004871,GO:0031267	regulation of ARF protein signal transduction|GTPase activator activity|intracellular membrane-bounded organelle|cytoplasm|metal ion binding|endosome|cytosol|lipid metabolic process|signal transduction|biological_process|membrane|lipid catabolic process|vesicle-mediated transport|molecular_function|hydrolase activity|signal transducer activity|small GTPase binding	mmu04144	Endocytosis
Acap2	2479.46938179452	2556.75954927151	2402.17921431752	0.939540526993227	-0.0899727013834639	0.587481806532153	0.86277451061907	13.845513707689	14.8429353999003	15.6696144205977	14.7236910829388	15.1828192130211	12.3104106690647	13.8364893885712	13.9475325255214	15.9766921647863	11.2260130851751	GeneID:78618,Genbank:XM_006522743.3,MGI:MGI:1925868	ArfGAP with coiled-coil, ankyrin repeat and PH domains 2		GO:0036010,GO:0005515,GO:0043231,GO:0005737,GO:0046872,GO:0005768,GO:0005829,GO:0010008,GO:0016020,GO:0080025,GO:1990090,GO:0016192,GO:0017137,GO:0030029,GO:0001726,GO:0031267,GO:0005096,GO:0032012	protein localization to endosome|protein binding|intracellular membrane-bounded organelle|cytoplasm|metal ion binding|endosome|cytosol|endosome membrane|membrane|phosphatidylinositol-3,5-bisphosphate binding|cellular response to nerve growth factor stimulus|vesicle-mediated transport|Rab GTPase binding|actin filament-based process|ruffle|small GTPase binding|GTPase activator activity|regulation o…	mmu04144	Endocytosis
Acap3	723.746939919976	721.124566381761	726.36931345819	1.00727301123958	0.0104547643567144	0.94317747430473	1	7.9609745980839	8.57402877965035	9.21692642104687	8.4414307141269	8.24306725371047	8.76703778029573	6.91250474073185	8.50397452378639	9.25988813919332	7.98487101882944	GeneID:140500,Genbank:NM_207223.1,MGI:MGI:2153589	ArfGAP with coiled-coil, ankyrin repeat and PH domains 3		GO:0005737,GO:0005829,GO:0008150,GO:0016020,GO:0016192,GO:0031267,GO:0032012,GO:0043231,GO:0003674,GO:0005096,GO:0005575	cytoplasm|cytosol|biological_process|membrane|vesicle-mediated transport|small GTPase binding|regulation of ARF protein signal transduction|intracellular membrane-bounded organelle|molecular_function|GTPase activator activity|cellular_component	mmu04144	Endocytosis
Acat1	1361.85892354483	1495.44082814047	1228.27701894919	0.821347789786183	-0.283934851746837	0.111556666903617	0.336388531441683	23.7415852745664	22.5349737376833	24.3161913028914	25.2456360248477	24.7863361327528	18.9029014291823	17.4631579488341	21.058033303559	19.9783785145735	18.4588696041868	GeneID:110446,Genbank:NM_144784.3,MGI:MGI:87870	acetyl-Coenzyme A acetyltransferase 1		GO:0046356,GO:0015936,GO:0003985,GO:0046872,GO:0015937,GO:0003988,GO:0046952,GO:0016740,GO:0005739,GO:0050662,GO:0005743,GO:0005759,GO:0016746,GO:0005829,GO:0051260,GO:0016747,GO:0006085,GO:1902860,GO:0016830,GO:0006550,GO:0016885,GO:0006635,GO:0003824,GO:0019899,GO:0006696,GO:0042803,GO:0008152	acetyl-CoA catabolic process|coenzyme A metabolic process|acetyl-CoA C-acetyltransferase activity|metal ion binding|coenzyme A biosynthetic process|acetyl-CoA C-acyltransferase activity|ketone body catabolic process|transferase activity|mitochondrion|coenzyme binding|mitochondrial inner membrane|mitochondrial matrix|transferase activity, transferring acyl groups|cytosol|protein homooligomerizatio…	mmu00620,mmu00630,mmu00640,mmu00650,mmu00071,mmu00072,mmu00280,mmu00310,mmu00380,mmu00900	Pyruvate metabolism|Glyoxylate and dicarboxylate metabolism|Propanoate metabolism|Butanoate metabolism|Fatty acid degradation|Synthesis and degradation of ketone bodies|Valine, leucine and isoleucine degradation|Lysine degradation|Tryptophan metabolism|Terpenoid backbone biosynthesis
Acat2	463.822274991805	450.019894485565	477.624655498044	1.06134120146852	0.0858885304595885	0.63615176619473	0.892318288781697	11.4131116258673	12.7483643942589	11.9338731086806	11.4054050942826	11.4751755121499	14.0017551235454	9.59963137687813	13.0352322442197	12.2585682671182	11.917907322862	GeneID:110460,Genbank:NM_009338.3,MGI:MGI:87871	acetyl-Coenzyme A acetyltransferase 2		GO:0003988,GO:0005634,GO:0005730,GO:0005737,GO:0005739,GO:0005829,GO:0006635,GO:0008152,GO:0016740,GO:0016746,GO:0003824,GO:0016747,GO:0003985,GO:0045797	acetyl-CoA C-acyltransferase activity|nucleus|nucleolus|cytoplasm|mitochondrion|cytosol|fatty acid beta-oxidation|metabolic process|transferase activity|transferase activity, transferring acyl groups|catalytic activity|transferase activity, transferring acyl groups other than amino-acyl groups|acetyl-CoA C-acetyltransferase activity|positive regulation of intestinal cholesterol absorption	mmu00620,mmu00630,mmu00640,mmu00650,mmu00071,mmu00072,mmu00280,mmu00310,mmu00380,mmu00900,mmu04975	Pyruvate metabolism|Glyoxylate and dicarboxylate metabolism|Propanoate metabolism|Butanoate metabolism|Fatty acid degradation|Synthesis and degradation of ketone bodies|Valine, leucine and isoleucine degradation|Lysine degradation|Tryptophan metabolism|Terpenoid backbone biosynthesis|Fat digestion and absorption
Acat3	37.518831082097	15.1703572770318	59.8673048871623	3.9463345387259	1.98051326140947	0.0162653577426508	0.087576034412072	0.408596102811158	0.601831176413027	0.356307533080661	0.377534157290834	0.327465211051735	1.03483185306078	1.60816807883	3.55392642160082	0.414100835875979	1.28363796789541	GeneID:224530,Genbank:NM_153151.3,MGI:MGI:109182	acetyl-Coenzyme A acetyltransferase 3		GO:0005634,GO:0005730,GO:0005737,GO:0005739,GO:0005829,GO:0006635,GO:0003985,GO:0003988	nucleus|nucleolus|cytoplasm|mitochondrion|cytosol|fatty acid beta-oxidation|acetyl-CoA C-acetyltransferase activity|acetyl-CoA C-acyltransferase activity
Acbd3	1083.65102843601	1031.4917631551	1135.81029371692	1.10113365349883	0.138989591097878	0.447837395344294	0.753622337540744	15.6591645906279	17.0656940956119	15.6116047309588	16.365547116551	16.1395579576463	17.9039520108662	17.7812338541745	17.0088105885188	13.776875922007	19.6139774483279	GeneID:170760,Genbank:NM_133225.3,MGI:MGI:2181074	acyl-Coenzyme A binding domain containing 3		GO:0005794,GO:0006629,GO:0006694,GO:0016020,GO:0034237,GO:0000062,GO:0000139,GO:0005739	Golgi apparatus|lipid metabolic process|steroid biosynthetic process|membrane|protein kinase A regulatory subunit binding|fatty-acyl-CoA binding|Golgi membrane|mitochondrion
Acbd4	480.590870645666	533.803782465666	427.377958825666	0.800627445634772	-0.320797022501283	0.144856386668549	0.397312891805676	14.3100200893692	14.5120191546099	14.1750166012226	14.8005345989322	12.1816330136355	10.0367434981707	8.46026025005624	10.6726963201213	17.5358166721172	7.49486627538389	GeneID:67131,Genbank:NM_025988.2,MGI:MGI:1914381	acyl-Coenzyme A binding domain containing 4		GO:0003674,GO:0005575,GO:0008150	molecular_function|cellular_component|biological_process
Acbd5	1479.01844841936	1684.46488835183	1273.57200848689	0.756069192830146	-0.403409823952924	0.0232584471009952	0.113147186271116	19.5677352524688	19.7853725292073	19.8567331165516	20.3429736980245	21.6379102465925	15.2215068756403	13.0423593169576	15.1344867669788	16.9785853412302	13.6993285091586	GeneID:74159,Genbank:XM_017319291.1,MGI:MGI:1921409	acyl-Coenzyme A binding domain containing 5		GO:0005654,GO:0005777,GO:0006914,GO:0008289,GO:0016020,GO:0016021,GO:0030242,GO:0000062,GO:0003674,GO:0005634	nucleoplasm|peroxisome|autophagy|lipid binding|membrane|integral component of membrane|autophagy of peroxisome|fatty-acyl-CoA binding|molecular_function|nucleus
Acbd6	375.538622089571	335.851316655357	415.225927523786	1.23633854307584	0.306073846429965	0.116653825120616	0.345848229484551	5.86927346314222	5.87644958565893	6.5872599249309	6.00302256712427	5.80591931085361	7.32795886720172	5.93557923672705	6.62707887372226	7.79516597666011	8.41123181120118	GeneID:72482,Genbank:NM_028250.3,MGI:MGI:1919732	acyl-Coenzyme A binding domain containing 6		GO:0008150,GO:0008289,GO:0000062,GO:0003674,GO:0005737	biological_process|lipid binding|fatty-acyl-CoA binding|molecular_function|cytoplasm
Acbd7	4.08892271565591	3.61448817966365	4.56335725164816	1.26251823904783	0.336304229998129	0.784677267787105	0.970728678095749	0.380147121821035	0.389515114908846	0.305999266008741	0.200713086025648	0.562458578177431	0.312253127473201	0.30955810296009	0.706728580122004	0.308214865132364	0.609836514793344	GeneID:78245,Genbank:NM_030063.2,MGI:MGI:1925495	acyl-Coenzyme A binding domain containing 7		GO:0008150,GO:0008289,GO:0000062,GO:0003674,GO:0005575	biological_process|lipid binding|fatty-acyl-CoA binding|molecular_function|cellular_component
Accs	255.55218599926	266.275116933038	244.829255065481	0.919459759835726	-0.121141658429375	0.572649957966278	0.852019910623509	2.26752957715061	2.14852826530003	2.61684154914764	2.37729186249767	2.17252922413296	2.3320823144671	1.78249915744336	1.63182454281687	2.17891881424563	2.39898923098852	GeneID:329470,Genbank:NM_001290782.1,MGI:MGI:1919717	1-aminocyclopropane-1-carboxylate synthase (non-functional)		GO:0009058,GO:0030170,GO:0042802,GO:0003824,GO:0005575,GO:0008150	biosynthetic process|pyridoxal phosphate binding|identical protein binding|catalytic activity|cellular_component|biological_process
Accsl	4.06995793476554	1.51241815623472	6.62749771329636	4.38205378980375	2.13160719354923	0.073673500702529	0.25618957149739	0.0144117566733457	0.014766906638055	0.0309352999460839	0	0.0568623090183155	0.0157837701434394	0.219065588734984	0.153101631991121	0.0311592881416884	0.0616520286119499	GeneID:381411,Genbank:NM_001033452.4,MGI:MGI:3584519	1-aminocyclopropane-1-carboxylate synthase (non-functional)-like		GO:0009058,GO:0030170,GO:0003824,GO:0005575,GO:0008150	biosynthetic process|pyridoxal phosphate binding|catalytic activity|cellular_component|biological_process
Acd	486.413201874441	484.547356616748	488.279047132134	1.00770139484702	0.0110681983670938	0.945882776299734	1	15.5827289785961	12.9215332056748	13.7645957352519	14.334497372045	12.808841458012	16.1571946958377	12.0351104484168	12.3729337853677	13.8642588051861	13.4582579993669	GeneID:497652,Genbank:XM_006531170.2,MGI:MGI:87873	adrenocortical dysplasia		GO:0051973,GO:0030326,GO:0000783,GO:0060381,GO:0031848,GO:0000784,GO:0070182,GO:0032202,GO:0070187,GO:0001501,GO:0001655,GO:0003677,GO:0005515,GO:0032211,GO:0005634,GO:0070198,GO:0032212,GO:0005694,GO:0070200,GO:0035282,GO:0006886,GO:0042162,GO:0016233,GO:0000723,GO:0000781,GO:0044877,GO:0016604	positive regulation of telomerase activity|embryonic limb morphogenesis|nuclear telomere cap complex|positive regulation of single-stranded telomeric DNA binding|protection from non-homologous end joining at telomere|nuclear chromosome, telomeric region|DNA polymerase binding|telomere assembly|shelterin complex|skeletal system development|urogenital system development|DNA binding|protein binding|…
Ace	24910.0417855282	24918.1234461776	24901.9601248788	0.999351342755254	-0.000936118233002659	0.949451065048897	1	262.58049473226	261.966320288946	238.932835239105	266.737517106967	251.768300265521	146.601376678345	254.972456601576	275.92529217718	325.600216138836	227.186594312135	GeneID:11421,Genbank:NM_001281819.1,MGI:MGI:87874	angiotensin I converting enzyme (peptidyl-dipeptidase A) 1		GO:0005515,GO:0005576,GO:0005615,GO:0005737,GO:0005764,GO:0005768,GO:0005886,GO:0008241,GO:0008270,GO:0006508,GO:0009792,GO:0006518,GO:0009897,GO:0009925,GO:0010608,GO:0010629,GO:0032092,GO:0010815,GO:0032496,GO:0014910,GO:0035814,GO:0016020,GO:0042310,GO:0042447,GO:0042755,GO:0001822,GO:0060978,GO:0043065,GO:0061098,GO:0043171,GO:0002446,GO:0070062,GO:0045777,GO:0003081,GO:0070573,GO:0003084,GO:…	protein binding|extracellular region|extracellular space|cytoplasm|lysosome|endosome|plasma membrane|peptidyl-dipeptidase activity|zinc ion binding|proteolysis|embryo development ending in birth or egg hatching|peptide metabolic process|external side of plasma membrane|basal plasma membrane|posttranscriptional regulation of gene expression|negative regulation of gene expression|positive regulatio…	mmu04924,mmu04614,mmu05410,mmu05142	Renin secretion|Renin-angiotensin system|Hypertrophic cardiomyopathy (HCM)|Chagas disease (American trypanosomiasis)
Ace2	367.350274963406	443.160895710555	291.539654216258	0.657864123477793	-0.604138457169107	0.00198020070799718	0.0185620873781569	6.33291731269625	6.37463659591218	6.67713624712808	6.00982886387906	7.69143459911447	3.48318577861738	3.66515661547717	4.53453011372813	6.3334138267254	2.98365373035609	GeneID:70008,Genbank:NM_001130513.1,MGI:MGI:1917258	angiotensin I converting enzyme (peptidyl-dipeptidase A) 2		GO:0060452,GO:0009986,GO:0004175,GO:0070373,GO:0015827,GO:0004180,GO:1903598,GO:0016020,GO:1903779,GO:0004181,GO:0005576,GO:0005615,GO:0005737,GO:0016021,GO:0005886,GO:0016787,GO:0032800,GO:0006508,GO:0046813,GO:0008233,GO:0001618,GO:0046872,GO:0008237,GO:0003051,GO:0048662,GO:0008241,GO:0003081	positive regulation of cardiac muscle contraction|cell surface|endopeptidase activity|negative regulation of ERK1 and ERK2 cascade|tryptophan transport|carboxypeptidase activity|positive regulation of gap junction assembly|membrane|regulation of cardiac conduction|metallocarboxypeptidase activity|extracellular region|extracellular space|cytoplasm|integral component of membrane|plasma membrane|hyd…	mmu04614,mmu04974	Renin-angiotensin system|Protein digestion and absorption
Ace3	158.987576839668	203.566350167849	114.408803511486	0.562022178111223	-0.831301032733397	0.000183336746577012	0.00309024271730363	1.76409765241451	1.57646554249685	1.49565705880012	1.75226467133132	2.1850369221154	0.6528359377199	1.32064064995938	0.889968726190211	1.01012962241838	0.844257722608127	GeneID:217246,Genbank:XM_006533054.3,MGI:MGI:3644400	angiotensin I converting enzyme (peptidyl-dipeptidase A) 3		GO:0008150,GO:0008237,GO:0008241,GO:0016020,GO:0016021,GO:0031410,GO:0001669,GO:0005515,GO:0006508	biological_process|metallopeptidase activity|peptidyl-dipeptidase activity|membrane|integral component of membrane|cytoplasmic vesicle|acrosomal vesicle|protein binding|proteolysis	mmu04924,mmu04614,mmu05410,mmu05142	Renin secretion|Renin-angiotensin system|Hypertrophic cardiomyopathy (HCM)|Chagas disease (American trypanosomiasis)
Acer1	0.0983713846638572	0	0.196742769327714	Inf	Inf	0.989700181355595	1	0	0	0	0	0	0.0229251301218831	0	0	0	0	GeneID:171168,Genbank:NM_175731.4,MGI:MGI:2181962	alkaline ceramidase 1		GO:0046514,GO:0006665,GO:0071277,GO:0006672,GO:0071633,GO:0010446,GO:0016020,GO:0016021,GO:0016787,GO:0016811,GO:0017040,GO:0019216,GO:0030148,GO:0005783,GO:0030154,GO:0046512,GO:0006629	ceramide catabolic process|sphingolipid metabolic process|cellular response to calcium ion|ceramide metabolic process|dihydroceramidase activity|response to alkaline pH|membrane|integral component of membrane|hydrolase activity|hydrolase activity, acting on carbon-nitrogen (but not peptide) bonds, in linear amides|N-acylsphingosine amidohydrolase activity|regulation of lipid metabolic process|sph…	mmu00600,mmu04071	Sphingolipid metabolism|Sphingolipid signaling pathway
Acer2	7877.40842896519	9103.05402792696	6651.76283000343	0.730717714032753	-0.452613913358722	0.0183236415401019	0.0953583678090381	103.738159604178	96.4905568921331	87.8528842066311	115.582366713719	118.673222428564	51.3619064853985	69.343409675671	84.8958239367473	105.314765242313	56.5911774683343	GeneID:230379,Genbank:XM_006537878.3,MGI:MGI:1920932	alkaline ceramidase 2		GO:0071633,GO:0006672,GO:0090285,GO:0006919,GO:0008284,GO:0010942,GO:0016020,GO:0016021,GO:0016787,GO:0016811,GO:0017040,GO:0030173,GO:0032526,GO:0001953,GO:0033629,GO:0005794,GO:0046512,GO:0006629	dihydroceramidase activity|ceramide metabolic process|negative regulation of protein glycosylation in Golgi|activation of cysteine-type endopeptidase activity involved in apoptotic process|positive regulation of cell proliferation|positive regulation of cell death|membrane|integral component of membrane|hydrolase activity|hydrolase activity, acting on carbon-nitrogen (but not peptide) bonds, in l…	mmu00600,mmu04071	Sphingolipid metabolism|Sphingolipid signaling pathway
Acer3	919.497337234581	879.098660868123	959.896013601038	1.09190931158185	0.12685303834178	0.512599996617254	0.805384867009874	11.6774863160673	11.2206365561993	12.6271826243208	11.5108311841594	11.9140129418937	10.6210692915539	13.7943301523591	11.1941816411038	11.6485673934123	14.7131700297788	GeneID:66190,Genbank:NM_025408.2,MGI:MGI:1913440	alkaline ceramidase 3		GO:0008284,GO:0016020,GO:0016021,GO:0016787,GO:0016811,GO:0030173,GO:0030176,GO:0046512,GO:0070774,GO:0071602,GO:0005783,GO:0005794,GO:0006672	positive regulation of cell proliferation|membrane|integral component of membrane|hydrolase activity|hydrolase activity, acting on carbon-nitrogen (but not peptide) bonds, in linear amides|integral component of Golgi membrane|integral component of endoplasmic reticulum membrane|sphingosine biosynthetic process|phytoceramidase activity|phytosphingosine biosynthetic process|endoplasmic reticulum|Go…	mmu00600	Sphingolipid metabolism
Ache	30.1335885849242	25.2474579015521	35.0197192682962	1.38705922017374	0.472029384508743	0.219385139800475	0.512034637331696	0.304293499988682	0.240930357052227	0.504726754506619	0.438172610270898	0.382010768094755	0.40900402850475	0.450526618834734	0.646525368260219	0.538286026700157	0.458566312923812	GeneID:11423,Genbank:XM_006504548.3,MGI:MGI:87876	acetylcholinesterase		GO:0005635,GO:0005737,GO:0005788,GO:0005791,GO:0005794,GO:0005886,GO:0030425,GO:0006581,GO:0031225,GO:0031594,GO:0007155,GO:0031623,GO:0033265,GO:0042135,GO:0042166,GO:0050772,GO:0042734,GO:0050775,GO:0042803,GO:0051262,GO:0043005,GO:0052689,GO:0060041,GO:0070997,GO:0001919,GO:0003990,GO:0004104,GO:0005515,GO:0005518,GO:0005576,GO:0005605,GO:0005615,GO:0007416,GO:0008291,GO:0009986,GO:0016020,GO:…	nuclear envelope|cytoplasm|endoplasmic reticulum lumen|rough endoplasmic reticulum|Golgi apparatus|plasma membrane|dendrite|acetylcholine catabolic process|anchored component of membrane|neuromuscular junction|cell adhesion|receptor internalization|choline binding|neurotransmitter catabolic process|acetylcholine binding|positive regulation of axonogenesis|presynaptic membrane|positive regulation …	mmu00564,mmu04725	Glycerophospholipid metabolism|Cholinergic synapse
Acin1	3777.63848042835	3781.18410821093	3774.09285264578	0.99812459394671	-0.002708179275138	0.999029560124414	1	33.5957438935785	38.0440347004622	33.2690626331944	31.1542189597326	32.9324410295637	41.8804954493833	30.4001279886309	34.5630895696387	31.171205148883	25.861947320103	GeneID:56215,Genbank:NM_001085473.2,MGI:MGI:1891824	apoptotic chromatin condensation inducer 1		GO:0005654,GO:0005730,GO:0005829,GO:0005886,GO:0006397,GO:0006915,GO:0008380,GO:0016607,GO:0030263,GO:0035145,GO:0043065,GO:0003676,GO:0048025,GO:0005634,GO:0061574	nucleoplasm|nucleolus|cytosol|plasma membrane|mRNA processing|apoptotic process|RNA splicing|nuclear speck|apoptotic chromosome condensation|exon-exon junction complex|positive regulation of apoptotic process|nucleic acid binding|negative regulation of mRNA splicing, via spliceosome|nucleus|ASAP complex	mmu03040,mmu03013,mmu03015	Spliceosome|RNA transport|mRNA surveillance pathway
Ackr1	66.4729386410034	11.5531598562279	121.392717425779	10.50731738645	3.39332247805321	1.52522201308288e-08	1.43860836923113e-06	0.790331775288551	0.449893321408101	0.235621196480536	0.3709205562132	0.866192686600246	5.81856828064987	8.67635937974207	5.87719881396796	2.5631339820593	4.46098745889057	GeneID:13349,Genbank:NM_010045.2,MGI:MGI:1097689	atypical chemokine receptor 1 (Duffy blood group)		GO:0005768,GO:0006954,GO:0007165,GO:0007186,GO:0016020,GO:0016021,GO:0019956,GO:0019957,GO:0032642,GO:0004871,GO:0004888,GO:0070098,GO:0004930	endosome|inflammatory response|signal transduction|G-protein coupled receptor signaling pathway|membrane|integral component of membrane|chemokine binding|C-C chemokine binding|regulation of chemokine production|signal transducer activity|transmembrane signaling receptor activity|chemokine-mediated signaling pathway|G-protein coupled receptor activity	mmu05144	Malaria
[truncated: 21,141 more rows]
