# Supplementary material for: Transcriptomic profiling reveals SARS-CoV-2-infected humanized MHC mice recapitulate human post vaccination immune responses
Source: Front Cell Infect Microbiol. 2025 Aug 1;15:1634577. doi: 10.3389/fcimb.2025.1634577 (PMC12353716; doi:10.3389/fcimb.2025.1634577)
Supplement: Supplementary file 2 [file SupplementaryFile1.zip › Supplementary file 1/original RNAseq data/1.1.different_expressed_gene/MHC_6D-vs-MHC_0D-diff-pval-0.05-FC-2.gene.xls]

gene_id	BaseMean	BaseMean_control_MHC_0D	BaseMean_case_MHC_6D	FoldChange	log2FoldChange	pValue	qValue	Regulation	Expression_MHC_0D_1	Expression_MHC_0D_2	Expression_MHC_0D_3	Expression_MHC_0D_4	Expression_MHC_0D_5	Expression_MHC_6D_1	Expression_MHC_6D_2	Expression_MHC_6D_3	Expression_MHC_6D_4	Expression_MHC_6D_5	Dbxref	product	TF_Family	GO_id	GO_term	pathway	pathway_description
1190002N15Rik	1972.75981397855	2652.24794946004	1293.27167849706	0.487613414409595	-1.03619027935583	7.51080340531065e-09	7.99571141463597e-07	Down	34.2783231135467	40.8340035272415	38.8067752697827	36.3330066122035	32.4277542884329	20.6951359708778	13.5845067258486	17.2435383598773	19.9961221299102	15.0466224138389	GeneID:68861,Genbank:NM_001033145.2,MGI:MGI:1916111	RIKEN cDNA 1190002N15 gene		GO:0005615,GO:0005794,GO:0009966,GO:0014066,GO:0030126,GO:0030137,GO:0031410,GO:0048199,GO:0000139,GO:0060038,GO:0003674,GO:0005576	extracellular space|Golgi apparatus|regulation of signal transduction|regulation of phosphatidylinositol 3-kinase signaling|COPI vesicle coat|COPI-coated vesicle|cytoplasmic vesicle|vesicle targeting, to, from or within Golgi|Golgi membrane|cardiac muscle cell proliferation|molecular_function|extracellular region
1500009L16Rik	72.6139106055713	47.4674990934091	97.7603221177335	2.05952122999687	1.04230899789995	0.000365939136190596	0.00526189260285435	Up	1.67419840157761	1.4544081733309	1.67967385219067	1.96007750615956	2.47711267160819	4.74340142223368	3.87261544695717	2.7451769215599	2.20332077293382	4.90444756170595	GeneID:69784,Genbank:XM_011243557.2,MGI:MGI:1917034	RIKEN cDNA 1500009L16 gene		GO:0003674,GO:0005575,GO:0008150	molecular_function|cellular_component|biological_process
1600014C10Rik	925.503865999686	524.685554182425	1326.32217781695	2.52784199458979	1.33790628916935	5.15459414934086e-06	0.000179759064932186	Up	8.46675053216015	7.81540137523084	8.99225471204274	7.69676267111818	8.38054594026846	16.8845475517401	25.6438063977383	23.8238376867448	11.954446335284	22.1886240177114	GeneID:72244,Genbank:NM_001085385.1,MGI:MGI:1919494	RIKEN cDNA 1600014C10 gene		GO:0005739,GO:0005783,GO:0006914,GO:0006915,GO:0006979,GO:0016020,GO:0016021,GO:0031966,GO:0051560,GO:0003674,GO:0005623,GO:0005737	mitochondrion|endoplasmic reticulum|autophagy|apoptotic process|response to oxidative stress|membrane|integral component of membrane|mitochondrial membrane|mitochondrial calcium ion homeostasis|molecular_function|cell|cytoplasm
1700017B05Rik	850.622827578661	496.050211345692	1205.19544381163	2.42958357086908	1.28070905797682	4.6868243908013e-06	0.000166964679471912	Up	4.49996982831669	4.00685688399353	4.96332741532085	4.55897946867531	4.01285968509725	10.420504843517	10.7632604283625	8.70543279580394	6.86613536506904	14.9883289728819	GeneID:74211,Genbank:NM_028820.2,MGI:MGI:1921461	RIKEN cDNA 1700017B05 gene		GO:0003674,GO:0005829,GO:0008150	molecular_function|cytosol|biological_process
1700066B19Rik	23.0563302147103	7.11362999607266	38.999030433348	5.48229672542412	2.45478041512334	2.87467554757261e-05	0.000726813800944608	Up	0.147056189569236	0.0376700264779885	0.276203242034884	0.0776438908342166	0.163186192692476	0.765016399316724	1.05778741979192	0.5467820540351	0.278203101933165	1.04193265708395	GeneID:73449,Genbank:XM_006526290.3,MGI:MGI:1920699	RIKEN cDNA 1700066B19 gene		GO:0003674,GO:0005575,GO:0008150	molecular_function|cellular_component|biological_process
2010005H15Rik	41.8176617599508	14.2551193829139	69.3802041369876	4.86703774786665	2.28304396394225	0.0307072920323996	0.138502364756641	Up	0.665119328331499	1.06012653003897	1.50701673400138	1.17058322336906	1.23923468229742	1.0521901654923	10.350849067728	2.66930915124984	1.99727413815183	9.80052189713915	GeneID:76770,Genbank:NM_029733.3,MGI:MGI:1924020	RIKEN cDNA 2010005H15 gene		GO:0004869,GO:0005198,GO:0005615,GO:0005634,GO:0005737,GO:0005829,GO:0030674,GO:0001533,GO:0002020	cysteine-type endopeptidase inhibitor activity|structural molecule activity|extracellular space|nucleus|cytoplasm|cytosol|protein binding, bridging|cornified envelope|protease binding
2010107G12Rik	26.3312293889282	10.0046388990338	42.6578198788226	4.26380405223244	2.09214113899574	0.000670735951873925	0.0082389185343542	Up	0.0879665701445735	0.150223894518622	0.236028845609395	0.123854095759771	0.18799977947059	0.465648526792264	1.01876868948034	0.358226033053273	0.396229702147767	0.956459758760129	GeneID:243753,Genbank:NM_001025573.2,MGI:MGI:1917272	RIKEN cDNA 2010107G12 gene		GO:0003674,GO:0005575,GO:0008150	molecular_function|cellular_component|biological_process
2410137M14Rik	5.25189901580651	8.83771453759546	1.66608349401756	0.188519722709992	-2.40721263045208	0.0114268568644972	0.0677351033413568	Down	0.411459818271612	0.542056438811009	0.820125200420343	0.372421390833716	0.637778175833176	0.128751771250992	0.0638202640014058	0.0624442263196155	0.254173337719946	0	GeneID:76797,Genbank:NM_029747.3,MGI:MGI:1924047	RIKEN cDNA 2410137M14 gene		GO:0003674,GO:0005575,GO:0008150	molecular_function|cellular_component|biological_process
2610318N02Rik	23.4068607524326	8.50915747653056	38.3045640283347	4.50156953070665	2.17042810352517	0.00471581500169741	0.0352408441259851	Up	0.252330905923392	0.25854911473478	0.473931865675241	0.266455337527845	0.186672046727621	2.76353057399773	0.993133574736517	1.10575089348227	0.204584308741706	1.31557473957435	GeneID:70458,Genbank:XM_006522540.1,MGI:MGI:1917708	RIKEN cDNA 2610318N02 gene		GO:0003674,GO:0005575,GO:0008150	molecular_function|cellular_component|biological_process
2810417H13Rik	218.158713734977	71.1651695180459	365.152257951907	5.1310530196842	2.35925493311854	0.00724730545659131	0.0479675585837288	Up	1.87445815828805	1.17858102950529	1.44026047490917	1.37207196532196	2.24814560171533	19.3859875265568	6.08244279807282	5.72501328400346	1.51976915065267	8.49713208417719	GeneID:68026,Genbank:NM_026515.2,MGI:MGI:1915276	RIKEN cDNA 2810417H13 gene		GO:0005634,GO:0005737,GO:0005813,GO:0006260,GO:0006281,GO:0006974,GO:0007098,GO:0009411,GO:0019985,GO:0048471,GO:0003682,GO:0051726	nucleus|cytoplasm|centrosome|DNA replication|DNA repair|cellular response to DNA damage stimulus|centrosome cycle|response to UV|translesion synthesis|perinuclear region of cytoplasm|chromatin binding|regulation of cell cycle
2810459M11Rik	12.0377026986845	18.2225296948186	5.8528757025504	0.321188978729699	-1.63850570578309	0.00603990376886031	0.0420621301485589	Down	0.213697233746589	0.218963390173165	0.39317828235287	0.257896129747755	0.406520272279245	0.0668689775635595	0.0497188787402126	0.0324312553386175	0.214513598218312	0.0979473237509573	GeneID:72792,Genbank:NM_001144992.1,MGI:MGI:1920042	RIKEN cDNA 2810459M11 gene		GO:0005515,GO:0005575,GO:0008150	protein binding|cellular_component|biological_process
4930427A07Rik	124.394374706251	63.4732001815077	185.315549230994	2.91958730142905	1.54576445120769	0.0030780146492412	0.0256516128823479	Up	1.25785640420738	0.745361263104259	1.17109704189336	0.736147398970371	1.24073388792692	5.72619185329022	1.85934775106331	2.65643880818692	1.34340647127241	3.2253474688263	GeneID:104732,Genbank:NM_134041.3,MGI:MGI:2144738	RIKEN cDNA 4930427A07 gene		GO:0003674,GO:0005575,GO:0008150	molecular_function|cellular_component|biological_process
4930438A08Rik	13.0980267703607	3.04697125350324	23.1490822872181	7.59740751101689	2.92550720683747	6.45456272995632e-05	0.00138887541295656	Up	0.159944808770385	0	0.0572211140561609	0.0375328560026989	0.0350594593178289	0.0778540944649481	0.656048222398233	0.415349048186747	0.499507022485283	0.437145422027968	GeneID:73988,Genbank:XM_001477470.6,MGI:MGI:1921238	RIKEN cDNA 4930438A08 gene		GO:0003674,GO:0005575,GO:0008150	molecular_function|cellular_component|biological_process	mmu00250,mmu00270,mmu00280,mmu00350,mmu00360,mmu00380,mmu00400	Alanine, aspartate and glutamate metabolism|Cysteine and methionine metabolism|Valine, leucine and isoleucine degradation|Tyrosine metabolism|Phenylalanine metabolism|Tryptophan metabolism|Phenylalanine, tyrosine and tryptophan biosynthesis
4930444P10Rik	34.0585767802874	21.9359813653091	46.1811721952658	2.10527039689684	1.07400554217965	0.0038873088669316	0.0306605591913444	Up	0.816563343847379	0.278895324513159	0.555046848497296	0.632332179475876	0.912840965118439	1.37126150376793	1.03434608813842	1.21445328811115	1.67719705785358	1.2226112140798	GeneID:75799,Genbank:XM_006495584.3,MGI:MGI:1923049	RIKEN cDNA 4930444P10 gene		GO:0003674,GO:0005575,GO:0008150	molecular_function|cellular_component|biological_process
4930519G04Rik	1.37164529388187	0	2.74329058776375	Inf	Inf	0.0374714112216977	0.159974101754171	Up	0	0	0	0	0	0.0165385034351215	0.0655830452761699	0.0320845000097817	0	0.0969000699181582	GeneID:67593,Genbank:XM_006530441.3,MGI:MGI:1914843	RIKEN cDNA 4930519G04 gene		GO:0003674,GO:0005575,GO:0008150	molecular_function|cellular_component|biological_process
4930563E22Rik	15.3212029018907	20.6926324740953	9.94977332968614	0.480836517158562	-1.05638162911488	0.0446257745921123	0.180606402995734	Down	0.276246361540641	0.345954791916474	0.32942872988163	0.324121645106313	0.423867064146188	0.151272644006788	0.0833150141280049	0.179341024277435	0.232269779639944	0.147719228228692	GeneID:75304,Genbank:NM_001163728.1,MGI:MGI:1922554	RIKEN cDNA 4930563E22 gene		GO:0003674,GO:0005575,GO:0008150	molecular_function|cellular_component|biological_process
4931406B18Rik	8.59050933736769	0.779520195429805	16.4014984793056	21.0405048842413	4.39509741858849	0.000865868015207348	0.00995720868530294	Up	0	0	0.0113450871319942	0.0223246363874681	0.0104267269343356	0.0115769524045851	0.332833954776562	0.179673200054777	0.0571361582972331	0.29393021208508	GeneID:74054,Genbank:NM_028737.3,MGI:MGI:1921304	RIKEN cDNA 4931406B18 gene		GO:0003674,GO:0005575,GO:0008150	molecular_function|cellular_component|biological_process
5031414D18Rik	198.667076941441	123.542528283843	273.791625599039	2.21617308146709	1.14807055919538	0.0015764144505637	0.0155809830189337	Up	2.38306638364376	2.09556815711496	3.13027580734603	2.34744449597153	1.80682522737946	7.7908556930471	6.60368964656729	4.1941814551087	3.05681444590003	3.63274712977485	GeneID:271221,Genbank:XM_006519070.2,MGI:MGI:2685590	RIKEN cDNA 5031414D18 gene		GO:0003674,GO:0005575,GO:0008150	molecular_function|cellular_component|biological_process
5430427O19Rik	121.755199775719	79.3631938077787	164.147205743659	2.06830393118038	1.04844820102444	0.000213360568543363	0.0034647776893518	Up	1.09908607471989	0.6977363386481	1.23089930311787	0.883071554471394	1.16661257022116	2.49902771231587	2.30883600758845	2.34789410639015	0.955688166556258	2.05702804674674	GeneID:71398,Genbank:XM_011247682.2,MGI:MGI:1918648	RIKEN cDNA 5430427O19 gene		GO:0003674,GO:0005575,GO:0008150	molecular_function|cellular_component|biological_process
6330416G13Rik	663.146473274903	416.194469842718	910.098476707088	2.18671448722281	1.12876486430124	2.30384191551394e-09	3.10660283185301e-07	Up	4.61394660596757	4.19773618550049	5.18054600995784	4.20830972300783	4.39109938717067	9.7065842225232	10.9770472230021	10.1801898083988	7.89285773494128	8.90378744765504	GeneID:230279,Genbank:XM_006537868.3,MGI:MGI:1913920	RIKEN cDNA 6330416G13 gene		GO:0016020,GO:0016021,GO:0003674,GO:0005575,GO:0008150	membrane|integral component of membrane|molecular_function|cellular_component|biological_process
8030474K03Rik	1.7521202450236	0	3.50424049004719	Inf	Inf	0.0134803509151966	0.0762464845142594	Up	0	0	0	0	0	0.0236354588565595	0.0234314636507708	0.229262545698079	0.0699893687800572	0.0461605171780474	GeneID:382231,Genbank:XM_017318680.1,MGI:MGI:2685988	RIKEN cDNA 8030474K03 gene		GO:0003674,GO:0005575,GO:0008150	molecular_function|cellular_component|biological_process
9230104L09Rik	449.363611639714	641.451244325346	257.275978954082	0.401084230843881	-1.31802284908037	4.98184462291261e-08	4.19858794053246e-06	Down	11.6654277910232	12.8396682270374	13.3715530324399	12.7372737916436	11.2754329274233	4.81814695748837	3.42581293021731	4.25218609225382	9.66760007228418	1.87041760846339	GeneID:77705,Genbank:XM_011239843.2,MGI:MGI:1924955	RIKEN cDNA 9230104L09 gene		GO:2000117,GO:0002020,GO:0004869,GO:0005615	negative regulation of cysteine-type endopeptidase activity|protease binding|cysteine-type endopeptidase inhibitor activity|extracellular space
9330159F19Rik	49.2756728561974	67.276131797739	31.2752139146558	0.464878301991002	-1.10507500467365	0.000576802741715812	0.00735302318641081	Down	0.67412222604943	0.731366120061649	0.459643258721599	0.510861921887928	0.477196373390019	0.130288116673033	0.223883596535894	0.480239054545101	0.24863274749278	0.195082366623306	GeneID:212448,Genbank:XM_006512646.3,MGI:MGI:3036239	RIKEN cDNA 9330159F19 gene		GO:0003674,GO:0005575,GO:0008150	molecular_function|cellular_component|biological_process
9830107B12Rik	47.9227712612805	9.97302784192959	85.8725146806314	8.6104757794416	3.1060929572129	0.000463715009946425	0.00624368937948574	Up	0.0823469674090465	0.0468756942766404	0.12766030202692	0.0966182301815022	0.135376704752981	0.440911680206295	0.993423220464568	1.66212663956558	0.662705407034347	0.27398929253207	GeneID:328829,Genbank:XM_017317514.1,MGI:MGI:3608415	RIKEN cDNA 9830107B12 gene		GO:0003674,GO:0005575,GO:0008150	molecular_function|cellular_component|biological_process
9930111J21Rik2	16.6457691305379	8.65664386628901	24.6348943947868	2.84577889252448	1.50882357365274	0.0151016857705548	0.0827546922839193	Up	0.105794168838043	0.260163029308655	0.227090591364511	0.178745736202616	0.208708100516664	1.18183195770652	0.459463407084611	0.539468222386691	0.274481819135772	0.294174848133424	GeneID:245240,Genbank:NM_173434.1,MGI:MGI:3711310	RIKEN cDNA 9930111J21 gene 2		GO:0003674,GO:0005575,GO:0008150	molecular_function|cellular_component|biological_process
A230065H16Rik	9.66714110952689	0.755634079830937	18.5786481392228	24.5868319536085	4.61981394859871	0.000217307145918179	0.00351944776182788	Up	0.0474297365145182	0.0971971019012278	0	0	0.0467841012632036	1.6102979226191	1.3904125613366	0.15115929785392	0.153819918699454	1.26812241687826	GeneID:380787,Genbank:XM_006516048.1,MGI:MGI:2685744	RIKEN cDNA A230065H16 gene		GO:0003674,GO:0005575,GO:0008150	molecular_function|cellular_component|biological_process
A2m	136.227172243254	8.38457128691046	264.069773199598	31.4947257484529	4.97703834338416	0.000140399385604191	0.0025205428161131	Up	0.0650916019120672	0.0750326163500597	0.0611280338829004	0.05155136871038	0.112359704233983	4.85652134437502	2.13786139596964	0.492688842805032	0.193507705905368	3.62861997300424	GeneID:232345,Genbank:XM_011241322.1,MGI:MGI:2449119	alpha-2-macroglobulin		GO:0043120,GO:0004867,GO:0048306,GO:0005102,GO:0048403,GO:0005515,GO:0005576,GO:0005615,GO:0007565,GO:0010466,GO:0048406,GO:0019838,GO:0048863,GO:0019899,GO:0019959,GO:0019966,GO:0001869,GO:0030414,GO:0002020,GO:0042803,GO:0004866	tumor necrosis factor binding|serine-type endopeptidase inhibitor activity|calcium-dependent protein binding|signaling receptor binding|brain-derived neurotrophic factor binding|protein binding|extracellular region|extracellular space|female pregnancy|negative regulation of peptidase activity|nerve growth factor binding|growth factor binding|stem cell differentiation|enzyme binding|interleukin-8 …	mmu04610	Complement and coagulation cascades
A530032D15Rik	52.2279357177184	18.2381317348713	86.2177397005656	4.72733397005337	2.24102678979071	0.0001131734982126	0.00215053273639058	Up	0.411281517035903	0.298503536408489	0.404629969770012	0.271439588027607	0.287358766909546	2.45862941680253	2.13971040159752	1.34717051793683	0.444610590753798	1.28291076727394	GeneID:381287,Genbank:NM_213615.2,MGI:MGI:3037746	RIKEN cDNA A530032D15Rik gene		GO:0005634,GO:0006338,GO:0006355,GO:0008150,GO:0003674,GO:0003682,GO:0005575	nucleus|chromatin remodeling|regulation of transcription, DNA-templated|biological_process|molecular_function|chromatin binding|cellular_component
A530064D06Rik	105.05080840166	39.7082101849233	170.393406618396	4.29113792399266	2.10136027234297	0.000616722025483136	0.00769486480595956	Up	0.963372837667518	0.520976466190581	1.80942197558326	1.18684816920955	1.21421979025847	2.46186939449924	6.15966316451463	8.32956681030261	3.15325436143751	3.26262535414439	GeneID:328830,Genbank:NM_001113556.1,MGI:MGI:2443476	RIKEN cDNA A530064D06 gene		GO:0005515,GO:0005575,GO:0008150	protein binding|cellular_component|biological_process
A630023A22Rik	9.55238943618065	1.70325917224955	17.4015197001118	10.2166011982363	3.35284342325854	3.14410829005633e-05	0.00077864663780791	Up	0.114001519155972	0.0389369556196249	0.081569311068598	0	0.112449678372543	0.79074565041482	1.03147474516472	0.444063388214605	0.164319833428814	0.97537379795049	GeneID:105518,Genbank:NM_001251843.1,MGI:MGI:2145657	RIKEN cDNA A630023A22 gene		GO:0003674,GO:0005575,GO:0008150	molecular_function|cellular_component|biological_process
A830005F24Rik	3.14099042201927	0.750787533134573	5.53119331090397	7.36718854109228	2.88111416454918	0.025736607171128	0.122071182111312	Up	0.106036866618485	0.0543249704056914	0	0	0.0522967221628303	0.696790086332273	0.230258721006115	0.281617600450821	0.171944684927857	0.170105597192095	GeneID:442803,Genbank:XM_001473764.3,MGI:MGI:3045249	RIKEN cDNA A830005F24 gene		GO:0003674,GO:0005575,GO:0008150	molecular_function|cellular_component|biological_process
AA467197	297.150183651813	10.0760551167565	584.224312186869	57.9814526039367	5.85751957244404	1.67974654396649e-05	0.000470432401328707	Up	0.659097671861008	0.144715685052939	0.656859535521849	0.845132183982994	0.232187761824788	6.59972042264346	57.0957946106281	21.5556891068032	8.6518956740088	44.9114477761851	GeneID:433470,Genbank:XM_006499873.3,MGI:MGI:3034182	expressed sequence AA467197		GO:0005739,GO:0005751,GO:0008150,GO:0004129,GO:0005634	mitochondrion|mitochondrial respiratory chain complex IV|biological_process|cytochrome-c oxidase activity|nucleus
AB124611	719.411240707971	317.568462934487	1121.25401848145	3.53074738001538	1.81997360199902	4.29668206418312e-07	2.31410651764466e-05	Up	11.2258543899996	9.29170819159093	13.4243220430239	10.3683245145906	8.85226551724617	31.130254138403	49.3649349552325	45.410508999238	22.3781178318838	31.9707855531164	GeneID:382062,Genbank:XM_011242566.2,MGI:MGI:3043001	cDNA sequence AB124611		GO:0016020,GO:0016021,GO:0003674,GO:0005575,GO:0008150	membrane|integral component of membrane|molecular_function|cellular_component|biological_process
AI607873	754.804034348662	307.210133892335	1202.39793480499	3.91392666501809	1.96861672453756	0.000352526966236103	0.00510014668010703	Up	5.18851552559147	3.45422322740276	5.24108974759127	4.1165350324237	4.81683489960772	9.28338913816073	25.350401427538	18.4223246133927	8.02353795111514	24.1544068965305	GeneID:226691,Genbank:XM_011238800.2,MGI:MGI:2138302	expressed sequence AI607873		GO:0003690,GO:0005634,GO:0005730,GO:0005829,GO:0008134,GO:0042802,GO:0000978,GO:0001047,GO:0001078	double-stranded DNA binding|nucleus|nucleolus|cytosol|transcription factor binding|identical protein binding|RNA polymerase II proximal promoter sequence-specific DNA binding|core promoter binding|transcriptional repressor activity, RNA polymerase II proximal promoter sequence-specific DNA binding
Aard	135.565478983923	194.721134872774	76.409823095073	0.392406418260644	-1.34957945619189	1.99903280530043e-08	1.87579346328294e-06	Down	6.37444399470492	7.61367684269618	8.01545555101531	8.48377585981183	8.81762307369033	3.30475614635336	2.0476457107276	2.60454497390236	4.07752108916456	2.94475334881974	GeneID:239435,Genbank:NM_175503.3,MGI:MGI:2181621	alanine and arginine rich domain containing protein		GO:0003674,GO:0005575,GO:0008150	molecular_function|cellular_component|biological_process
Abca13	38.1645068683505	9.93885484325808	66.390158893443	6.6798599980035	2.73981786582767	0.000871016702627559	0.00999747040014634	Up	0.055116181619039	0.0188248045597319	0.0295771648264998	0.0291006777842064	0.0302032860910294	0.0972519777726932	0.382325851342357	0.299265975941885	0.148956596970022	0.104791740773482	GeneID:268379,Genbank:NM_178259.3,MGI:MGI:2388707	ATP-binding cassette, sub-family A (ABC1), member 13		GO:0016020,GO:0016021,GO:0016887,GO:0042626,GO:0043231,GO:0055085,GO:0000166,GO:0005524,GO:0006869	membrane|integral component of membrane|ATPase activity|ATPase activity, coupled to transmembrane movement of substances|intracellular membrane-bounded organelle|transmembrane transport|nucleotide binding|ATP binding|lipid transport	mmu02010	ABC transporters
Abca17	90.1239177271415	130.350420614227	49.8974148400564	0.382794429085337	-1.38535826085611	2.35047838272892e-07	1.42627028263991e-05	Down	0.796919449414551	0.885123931551358	0.901010042650766	0.88007092846673	0.780070872462318	0.339787292937157	0.217964756630788	0.336054235445837	0.54583557016043	0.136625852351105	GeneID:381072,Genbank:XM_017317536.1,MGI:MGI:3625331	ATP-binding cassette, sub-family A (ABC1), member 17		GO:0005783,GO:0006629,GO:0006638,GO:0006869,GO:0016020,GO:0016021,GO:0016887,GO:0042626,GO:0043231,GO:0055085,GO:0000166,GO:0005524,GO:0005737	endoplasmic reticulum|lipid metabolic process|neutral lipid metabolic process|lipid transport|membrane|integral component of membrane|ATPase activity|ATPase activity, coupled to transmembrane movement of substances|intracellular membrane-bounded organelle|transmembrane transport|nucleotide binding|ATP binding|cytoplasm	mmu02010	ABC transporters
Abcb1b	254.195493967968	105.259706447317	403.131281488618	3.82987275088391	1.93729645880336	9.03895306961815e-15	4.70128861940939e-12	Up	1.11193470686891	1.23528029506514	1.33158520375657	1.47081015444554	1.44315597819274	4.39687002432242	5.17224747767379	5.95599183060265	3.2644949228223	5.58291477880754	GeneID:18669,Genbank:NM_011075.2,MGI:MGI:97568	ATP-binding cassette, sub-family B (MDR/TAP), member 1B		GO:0042493,GO:0005524,GO:0042626,GO:0005739,GO:0005886,GO:0008559,GO:0014045,GO:0015238,GO:0015893,GO:0046581,GO:0016020,GO:0055085,GO:0016021,GO:0016324,GO:0000139,GO:0016787,GO:0000166,GO:0016887,GO:0005215	response to drug|ATP binding|ATPase activity, coupled to transmembrane movement of substances|mitochondrion|plasma membrane|xenobiotic transmembrane transporting ATPase activity|establishment of endothelial blood-brain barrier|drug transmembrane transporter activity|drug transport|intercellular canaliculus|membrane|transmembrane transport|integral component of membrane|apical plasma membrane|Golg…	mmu02010,mmu04976,mmu05206,mmu05226	ABC transporters|Bile secretion|MicroRNAs in cancer|Gastric cancer
Abcc6	9.16909286214415	13.4089123069325	4.9292734173558	0.367611727522995	-1.44374530277242	0.0354520070165536	0.154209877115733	Down	0.131381595719802	0.0336548104774277	0.098705189595412	0.10405184207725	0.103674535512464	0.0791390893703612	0.0285294720213003	0.00697858601633946	0.0142028383157463	0.0421527823532867	GeneID:27421,Genbank:XM_006540945.3,MGI:MGI:1351634	ATP-binding cassette, sub-family C (CFTR/MRP), member 6		GO:0005774,GO:0005886,GO:0016020,GO:0016021,GO:0016323,GO:0016324,GO:0016328,GO:0016887,GO:0042626,GO:0000166,GO:0055085,GO:0005524,GO:0005634	vacuolar membrane|plasma membrane|membrane|integral component of membrane|basolateral plasma membrane|apical plasma membrane|lateral plasma membrane|ATPase activity|ATPase activity, coupled to transmembrane movement of substances|nucleotide binding|transmembrane transport|ATP binding|nucleus	mmu02010	ABC transporters
Abi3bp	1692.92910838972	2351.88795504556	1033.97026173388	0.439634149881876	-1.18562463864647	1.30731017467875e-08	1.26586566063042e-06	Down	17.0175040764674	25.0436692380691	18.7015117141684	22.5437945249278	21.2795755817577	12.4736172760782	6.68844923408455	8.46070258735706	12.7257059750204	4.47215106042791	GeneID:320712,Genbank:XM_006522277.3,MGI:MGI:2444583	ABI gene family, member 3 (NESH) binding protein		GO:0005614,GO:0008201,GO:0010811,GO:0030198,GO:0005518,GO:0005539,GO:0005578	interstitial matrix|heparin binding|positive regulation of cell-substrate adhesion|extracellular matrix organization|collagen binding|glycosaminoglycan binding|proteinaceous extracellular matrix
Abtb2	320.644033584308	198.596802850131	442.691264318486	2.22909562472946	1.15645850729478	0.00140186166012824	0.014296632863291	Up	2.79991532765126	2.37742661183942	1.99937870568604	2.43834694075366	2.23364830638291	4.32482227674049	7.715069014062	5.77115896407846	3.14740256638567	4.36639198338762	GeneID:99382,Genbank:NM_178890.3,MGI:MGI:2139365	ankyrin repeat and BTB (POZ) domain containing 2		GO:0005829,GO:0006511,GO:0006950,GO:0019005,GO:0022008,GO:0030162,GO:0031625,GO:0043161,GO:0046982,GO:0097237,GO:0005634,GO:0005654,GO:0005737	cytosol|ubiquitin-dependent protein catabolic process|response to stress|SCF ubiquitin ligase complex|neurogenesis|regulation of proteolysis|ubiquitin protein ligase binding|proteasome-mediated ubiquitin-dependent protein catabolic process|protein heterodimerization activity|cellular response to toxic substance|nucleus|nucleoplasm|cytoplasm
Acaa1b	125.670016985122	177.587446745083	73.752587225162	0.415302931468067	-1.267764039644	1.73531777233051e-05	0.000480817727968106	Down	3.77810727772875	2.85044425124606	4.35752004682317	3.47352360058249	3.41148628686299	0.844026167729472	0.979599763895885	1.87702034826171	2.88540767764704	0.562868206506734	GeneID:235674,Genbank:NM_146230.3,MGI:MGI:3605455	acetyl-Coenzyme A acyltransferase 1B		GO:0005739,GO:0005777,GO:0006629,GO:0006631,GO:0006635,GO:0008152,GO:0010124,GO:0016740,GO:0016746,GO:0016747,GO:0003824,GO:0003988	mitochondrion|peroxisome|lipid metabolic process|fatty acid metabolic process|fatty acid beta-oxidation|metabolic process|phenylacetate catabolic process|transferase activity|transferase activity, transferring acyl groups|transferase activity, transferring acyl groups other than amino-acyl groups|catalytic activity|acetyl-CoA C-acyltransferase activity	mmu00071,mmu00592,mmu01040,mmu00280,mmu04146,mmu03320	Fatty acid degradation|alpha-Linolenic acid metabolism|Biosynthesis of unsaturated fatty acids|Valine, leucine and isoleucine degradation|Peroxisome|PPAR signaling pathway
Acat3	37.518831082097	15.1703572770318	59.8673048871623	3.9463345387259	1.98051326140947	0.0162653577426508	0.087576034412072	Up	0.408596102811158	0.601831176413027	0.356307533080661	0.377534157290834	0.327465211051735	1.03483185306078	1.60816807883	3.55392642160082	0.414100835875979	1.28363796789541	GeneID:224530,Genbank:NM_153151.3,MGI:MGI:109182	acetyl-Coenzyme A acetyltransferase 3		GO:0005634,GO:0005730,GO:0005737,GO:0005739,GO:0005829,GO:0006635,GO:0003985,GO:0003988	nucleus|nucleolus|cytoplasm|mitochondrion|cytosol|fatty acid beta-oxidation|acetyl-CoA C-acetyltransferase activity|acetyl-CoA C-acyltransferase activity
Ackr1	66.4729386410034	11.5531598562279	121.392717425779	10.50731738645	3.39332247805321	1.52522201308288e-08	1.43860836923113e-06	Up	0.790331775288551	0.449893321408101	0.235621196480536	0.3709205562132	0.866192686600246	5.81856828064987	8.67635937974207	5.87719881396796	2.5631339820593	4.46098745889057	GeneID:13349,Genbank:NM_010045.2,MGI:MGI:1097689	atypical chemokine receptor 1 (Duffy blood group)		GO:0005768,GO:0006954,GO:0007165,GO:0007186,GO:0016020,GO:0016021,GO:0019956,GO:0019957,GO:0032642,GO:0004871,GO:0004888,GO:0070098,GO:0004930	endosome|inflammatory response|signal transduction|G-protein coupled receptor signaling pathway|membrane|integral component of membrane|chemokine binding|C-C chemokine binding|regulation of chemokine production|signal transducer activity|transmembrane signaling receptor activity|chemokine-mediated signaling pathway|G-protein coupled receptor activity	mmu05144	Malaria
Ackr4	113.592760437219	193.762184202135	33.4233366723036	0.172496696452575	-2.53535936231322	2.89808346952856e-12	9.42084133558893e-10	Down	1.25958552183985	1.83596033095773	1.63747688172391	2.603982666137	1.85490962831136	0.77718270852832	0.24077341399693	0.150772521329986	0.278085231014691	0.123325568748189	GeneID:252837,Genbank:XM_006511735.3,MGI:MGI:2181676	atypical chemokine receptor 4		GO:0005044,GO:0005768,GO:0005886,GO:0006935,GO:0007165,GO:0007186,GO:0016020,GO:0016021,GO:0019956,GO:0004871,GO:0004930,GO:0004950	scavenger receptor activity|endosome|plasma membrane|chemotaxis|signal transduction|G-protein coupled receptor signaling pathway|membrane|integral component of membrane|chemokine binding|signal transducer activity|G-protein coupled receptor activity|chemokine receptor activity
Acnat1	20.4015229624371	28.9379985196456	11.8650474052286	0.410016172928253	-1.28624727749028	0.00539264509417138	0.0387527921486428	Down	0.265290996477096	0.271828581739746	0.275830090045924	0.201351257422599	0.269857225874301	0.127114295601624	0.0900122751691114	0.0792643570680266	0.143394708708791	0.0709304930516743	GeneID:230161,Genbank:NM_001164565.1,MGI:MGI:2140197	acyl-coenzyme A amino acid N-acyltransferase 1		GO:0006631,GO:0006637,GO:0016410,GO:0016740,GO:0016746,GO:0016790,GO:0047617,GO:0005777,GO:0006629	fatty acid metabolic process|acyl-CoA metabolic process|N-acyltransferase activity|transferase activity|transferase activity, transferring acyl groups|thiolester hydrolase activity|acyl-CoA hydrolase activity|peroxisome|lipid metabolic process
Acod1	3806.73017781321	61.4382254271097	7552.02213019931	122.920577176485	6.94158263604292	0.000171992354510432	0.00293945826692502	Up	0.314341128553715	0.281826527305569	0.948857847650751	4.06622376364942	0.833292091123892	22.7646364945461	379.669783733108	61.9869936732644	47.9350732319686	230.031056009613	GeneID:16365,Genbank:NM_008392.1,MGI:MGI:103206	aconitate decarboxylase 1		GO:2000379,GO:0071219,GO:0034144,GO:0005739,GO:0071222,GO:0035458,GO:0045087,GO:0006952,GO:0071346,GO:0006954,GO:0007566,GO:0045824,GO:0016829,GO:0071347,GO:0047547,GO:0019679,GO:0071356,GO:0047613,GO:0032088,GO:0071393,GO:0032480,GO:0002376,GO:0072573,GO:0032496,GO:0002760,GO:0050728,GO:0034136	positive regulation of reactive oxygen species metabolic process|cellular response to molecule of bacterial origin|negative regulation of toll-like receptor 4 signaling pathway|mitochondrion|cellular response to lipopolysaccharide|cellular response to interferon-beta|innate immune response|defense response|cellular response to interferon-gamma|inflammatory response|embryo implantation|negative re…
Acoxl	634.809202959138	954.676149626217	314.942256292059	0.329894337902302	-1.59992407827694	8.62360796980062e-10	1.36344599824044e-07	Down	9.51590115459632	11.0258102566146	7.98654284398367	10.4962226475201	7.01975645223128	2.69683227089459	2.80086838944612	2.98961287903811	5.33366088384251	0.839241930727224	GeneID:74121,Genbank:XM_006500273.2,MGI:MGI:1921371	acyl-Coenzyme A oxidase-like		GO:0006631,GO:0006635,GO:0008152,GO:0016491,GO:0016627,GO:0033539,GO:0050660,GO:0055088,GO:0055114,GO:0071949,GO:0003995,GO:0003997,GO:0005777	fatty acid metabolic process|fatty acid beta-oxidation|metabolic process|oxidoreductase activity|oxidoreductase activity, acting on the CH-CH group of donors|fatty acid beta-oxidation using acyl-CoA dehydrogenase|flavin adenine dinucleotide binding|lipid homeostasis|oxidation-reduction process|FAD binding|acyl-CoA dehydrogenase activity|acyl-CoA oxidase activity|peroxisome
Acp5	794.650564549511	454.132612570643	1135.16851652838	2.49964104119873	1.32172093278148	0.000113475493933427	0.00215177905371262	Up	9.13863392351349	7.89960845681068	8.99399299959186	8.66280325746539	8.17893878572259	25.5432881642344	22.8901496848207	16.980192825961	9.59312529278798	28.8300459237371	GeneID:11433,Genbank:NM_001102405.1,MGI:MGI:87883	acid phosphatase 5, tartrate resistant		GO:0050830,GO:0005764,GO:0060349,GO:0016311,GO:0016787,GO:0032496,GO:0032691,GO:0032695,GO:0032720,GO:0032929,GO:0034097,GO:0045019,GO:0045453,GO:0003993,GO:0046872,GO:0050728	defense response to Gram-positive bacterium|lysosome|bone morphogenesis|dephosphorylation|hydrolase activity|response to lipopolysaccharide|negative regulation of interleukin-1 beta production|negative regulation of interleukin-12 production|negative regulation of tumor necrosis factor production|negative regulation of superoxide anion generation|response to cytokine|negative regulation of nitric…	mmu00740,mmu04142,mmu04380,mmu05323	Riboflavin metabolism|Lysosome|Osteoclast differentiation|Rheumatoid arthritis
Acsbg1	75.4940822127644	39.3076504749347	111.680513950594	2.84119026706542	1.50649544826816	0.000561410085776102	0.0072123565289119	Up	0.529316988109673	0.433888788023089	0.860262659892707	0.718644786744121	0.641451496677166	1.72256236492256	2.24955990050166	1.59054471174309	0.637606896786315	2.50697466732292	GeneID:94180,Genbank:XM_006511588.2,MGI:MGI:2385656	acyl-CoA synthetase bubblegum family member 1		GO:0016874,GO:0001676,GO:0031410,GO:0031957,GO:0003824,GO:0004467,GO:0005524,GO:0005737,GO:0005777,GO:0043231,GO:0005783,GO:0051384,GO:0005794,GO:0102391,GO:0006629,GO:0000038,GO:0006631,GO:0008152,GO:0000166	ligase activity|long-chain fatty acid metabolic process|cytoplasmic vesicle|very long-chain fatty acid-CoA ligase activity|catalytic activity|long-chain fatty acid-CoA ligase activity|ATP binding|cytoplasm|peroxisome|intracellular membrane-bounded organelle|endoplasmic reticulum|response to glucocorticoid|Golgi apparatus|decanoate-CoA ligase activity|lipid metabolic process|very long-chain fatty …	mmu00061,mmu00071,mmu04920,mmu03320	Fatty acid biosynthesis|Fatty acid degradation|Adipocytokine signaling pathway|PPAR signaling pathway
Acta1	27.9871628575226	47.3030533191775	8.67127239586774	0.183313164529958	-2.4476176989708	1.41925928586563e-08	1.35024040597227e-06	Down	1.65059105965738	1.92340133921411	1.21575138043999	2.08474588238288	1.30888276175705	0.177228329299981	0.105419213929757	0.275056681178701	0.0699745185002397	0.830713011876356	GeneID:11459,Genbank:NM_009606.3,MGI:MGI:87902	actin, alpha 1, skeletal muscle		GO:0005524,GO:0005737,GO:0005856,GO:0005865,GO:0005884,GO:0015629,GO:0030017,GO:0030240,GO:0032991,GO:0048741,GO:0000166,GO:0001725,GO:0005515	ATP binding|cytoplasm|cytoskeleton|striated muscle thin filament|actin filament|actin cytoskeleton|sarcomere|skeletal muscle thin filament assembly|protein-containing complex|skeletal muscle fiber development|nucleotide binding|stress fiber|protein binding
Actc1	2460.93384417164	3298.19655491748	1623.67113342581	0.492290591658335	-1.02241792691232	7.80856628398741e-06	0.000250259050411456	Down	101.445746091367	154.117747219418	132.222680788034	121.272742429254	105.110970683655	48.2909471120401	70.4698462653442	91.2437941352783	41.9855732092013	39.1172626877225	GeneID:11464,Genbank:NM_009608.4,MGI:MGI:87905	actin, alpha, cardiac muscle 1		GO:0055003,GO:0005737,GO:0055008,GO:0005856,GO:0060047,GO:0005884,GO:0016887,GO:0017022,GO:0030017,GO:0030048,GO:0060048,GO:0030240,GO:0070252,GO:0031032,GO:0031674,GO:0033275,GO:0000166,GO:0042643,GO:0005515,GO:0043066,GO:0005524	cardiac myofibril assembly|cytoplasm|cardiac muscle tissue morphogenesis|cytoskeleton|heart contraction|actin filament|ATPase activity|myosin binding|sarcomere|actin filament-based movement|cardiac muscle contraction|skeletal muscle thin filament assembly|actin-mediated cell contraction|actomyosin structure organization|I band|actin-myosin filament sliding|nucleotide binding|actomyosin, actin por…	mmu04260,mmu04261,mmu05410,mmu05414	Cardiac muscle contraction|Adrenergic signaling in cardiomyocytes|Hypertrophic cardiomyopathy (HCM)|Dilated cardiomyopathy (DCM)
Actn3	14.29646766065	20.8497053081021	7.74323001319793	0.371383187377183	-1.42901958935173	0.00910173010068492	0.0567813210256574	Down	0.193727555586837	0.469185594768102	0.567057870850974	0.371948392877456	0.364809036244281	0.173594135640626	0.172095862573933	0.0748379019971838	0.152310313216317	0.131846077121641	GeneID:11474,Genbank:NM_013456.2,MGI:MGI:99678	actinin alpha 3		GO:0090257,GO:0042803,GO:0005515,GO:0090324,GO:0045820,GO:0005622,GO:1900159,GO:0046872,GO:0005865,GO:1901078,GO:0005903,GO:0006936,GO:0014728,GO:0014732,GO:0048633,GO:0014883,GO:1903715,GO:0048743,GO:0014894,GO:1904025,GO:0051015,GO:0030017,GO:0030018,GO:0001649,GO:0060349,GO:0030674,GO:0003779,GO:0070885,GO:0031448,GO:0005509	regulation of muscle system process|protein homodimerization activity|protein binding|negative regulation of oxidative phosphorylation|negative regulation of glycolytic process|intracellular|positive regulation of bone mineralization involved in bone maturation|metal ion binding|striated muscle thin filament|negative regulation of relaxation of muscle|brush border|muscle contraction|regulation of…	mmu05412	Arrhythmogenic right ventricular cardiomyopathy (ARVC)
Ada	218.775224814764	105.662098092284	331.888351537245	3.14103503081471	1.65124003292966	0.00415114048182563	0.0321910334949589	Up	3.49109581725172	2.99622615532142	2.94626053852704	3.40293489159681	4.0322184553516	21.2413977071216	7.41891842413056	11.9820356101671	5.54810874207358	6.06317309553437	GeneID:11486,Genbank:NM_007398.4,MGI:MGI:87916	adenosine deaminase		GO:0002686,GO:0002906,GO:0004000,GO:0007155,GO:0005615,GO:0008270,GO:0005737,GO:0009117,GO:0009168,GO:0009897,GO:0033632,GO:0009986,GO:0042110,GO:0010460,GO:0016020,GO:0042323,GO:0043025,GO:0043066,GO:0043103,GO:0001666,GO:0046638,GO:0043278,GO:0001701,GO:0046872,GO:0045580,GO:0001821,GO:0048286,GO:0045582,GO:0001829,GO:0048541,GO:0001883,GO:0048566,GO:0001889,GO:0050728,GO:0001890,GO:0002314,GO:…	negative regulation of leukocyte migration|negative regulation of mature B cell apoptotic process|adenosine deaminase activity|cell adhesion|extracellular space|zinc ion binding|cytoplasm|nucleotide metabolic process|purine ribonucleoside monophosphate biosynthetic process|external side of plasma membrane|regulation of cell-cell adhesion mediated by integrin|cell surface|T cell activation|positiv…	mmu00230,mmu05340	Purine metabolism|Primary immunodeficiency
Adam8	1820.94236031928	730.822269313867	2911.0624513247	3.98327004191833	1.9939532891247	7.99422940095937e-06	0.000253973738246186	Up	9.87169713714148	7.40361042732812	8.70161173226772	7.70656209818534	13.586956861154	22.5890056558352	53.0005452897606	35.799847750161	24.0210565813889	44.4656758698148	GeneID:11501,Genbank:XM_017321933.1,MGI:MGI:107825	a disintegrin and metallopeptidase domain 8		GO:0005509,GO:0005515,GO:0005737,GO:0005886,GO:0005887,GO:0006508,GO:0033089,GO:0006954,GO:0042581,GO:0007160,GO:0043406,GO:0008233,GO:0043524,GO:0043534,GO:0045089,GO:0045670,GO:0061025,GO:0045780,GO:0070245,GO:0070820,GO:0045785,GO:0071065,GO:0071133,GO:0071456,GO:0072675,GO:0000902,GO:0098609,GO:0001525,GO:2000309,GO:0002102,GO:2000391,GO:0002523,GO:0002675,GO:0002693,GO:0004222,GO:0005178,GO:…	calcium ion binding|protein binding|cytoplasm|plasma membrane|integral component of plasma membrane|proteolysis|positive regulation of T cell differentiation in thymus|inflammatory response|specific granule|cell-matrix adhesion|positive regulation of MAP kinase activity|peptidase activity|negative regulation of neuron apoptotic process|blood vessel endothelial cell migration|positive regulation o…
Adamts17	187.504045690624	268.938202761934	106.069888619314	0.394402459486979	-1.34225954652193	8.13043548844306e-06	0.000256778815977856	Down	2.13085959437519	2.20156527621864	1.24513321822571	1.61884800728428	1.31365834978867	1.08258656088836	0.53340813201175	0.377282345283824	0.863826877539193	0.424128635482487	GeneID:233332,Genbank:NM_001033877.4,MGI:MGI:3588195	a disintegrin-like and metallopeptidase (reprolysin type) with thrombospondin type 1 motif, 17		GO:0003674,GO:0005575,GO:0008150	molecular_function|cellular_component|biological_process
Adamts3	87.3835396086186	57.9113472123621	116.855732004875	2.01783825847399	1.01281053864191	0.000593021087587942	0.00750198462713753	Up	0.373228078237951	0.382425564833038	0.334905333856738	0.400580810076458	0.40435875922122	0.52937739400942	0.930040188997623	0.734489879856898	0.50268818356526	0.974992334070425	GeneID:330119,Genbank:NM_001081401.2,MGI:MGI:3045353	a disintegrin-like and metallopeptidase (reprolysin type) with thrombospondin type 1 motif, 3		GO:0010573,GO:0016485,GO:0032964,GO:1900748,GO:0004175,GO:0005615,GO:0008233	vascular endothelial growth factor production|protein processing|collagen biosynthetic process|positive regulation of vascular endothelial growth factor signaling pathway|endopeptidase activity|extracellular space|peptidase activity
Adamts4	117.561865332881	27.1992345821936	207.924496083569	7.64449806318042	2.93442177751368	0.000862422975777895	0.0099238608413785	Up	0.429127417329286	0.368782687747212	0.371425735807869	0.394677447269328	0.450594709035418	1.63735236458858	5.09510893396467	2.99997500037009	0.41900886465948	4.51538584723677	GeneID:240913,Genbank:NM_172845.2,MGI:MGI:1339949	a disintegrin-like and metallopeptidase (reprolysin type) with thrombospondin type 1 motif, 4		GO:0005576,GO:0005578,GO:0005615,GO:0006508,GO:0008233,GO:0008237,GO:0016607,GO:0016787,GO:0031012,GO:0042742,GO:0002020,GO:0046872,GO:0004222,GO:0005515	extracellular region|proteinaceous extracellular matrix|extracellular space|proteolysis|peptidase activity|metallopeptidase activity|nuclear speck|hydrolase activity|extracellular matrix|defense response to bacterium|protease binding|metal ion binding|metalloendopeptidase activity|protein binding
Adap1	303.488529583359	181.874563027703	425.102496139015	2.33733892778763	1.22486694849173	6.70735354440647e-05	0.00141977516188809	Up	3.85732860063716	3.36604219506211	6.02793468645119	3.46897304265878	3.93025453613214	14.0199354747381	8.83640637378364	8.28563823345561	5.04055712464628	10.8119514653805	GeneID:231821,Genbank:NM_172723.4,MGI:MGI:2442201	ArfGAP with dual PH domains 1		GO:0005634,GO:0005737,GO:0005829,GO:0005886,GO:0016020,GO:0016192,GO:0031267,GO:0032012,GO:0005096,GO:0043087,GO:0043231,GO:0005547	nucleus|cytoplasm|cytosol|plasma membrane|membrane|vesicle-mediated transport|small GTPase binding|regulation of ARF protein signal transduction|GTPase activator activity|regulation of GTPase activity|intracellular membrane-bounded organelle|phosphatidylinositol-3,4,5-trisphosphate binding
Adcy8	669.683835670402	935.050929741342	404.316741599462	0.432400769561617	-1.2095590041882	2.45154343189214e-09	3.25751070322369e-07	Down	10.1305926282472	10.7317636814015	10.6562316331045	10.0583585003367	8.90782657590158	3.76833361848074	3.0017941597486	5.23098964358724	7.15559231771215	1.97479804130589	GeneID:11514,Genbank:NM_001291903.1,MGI:MGI:1341110	adenylate cyclase 8		GO:0019933,GO:0008022,GO:0004383,GO:0008074,GO:0005516,GO:0035556,GO:0008294,GO:0005524,GO:0046872,GO:0005886,GO:0006171,GO:0009190,GO:0006182,GO:0047485,GO:0007165,GO:0016020,GO:0007189,GO:0016021,GO:0000166,GO:0016829,GO:0007193,GO:0004016,GO:0016849,GO:0007616	cAMP-mediated signaling|protein C-terminus binding|guanylate cyclase activity|guanylate cyclase complex, soluble|calmodulin binding|intracellular signal transduction|calcium- and calmodulin-responsive adenylate cyclase activity|ATP binding|metal ion binding|plasma membrane|cAMP biosynthetic process|cyclic nucleotide biosynthetic process|cGMP biosynthetic process|protein N-terminus binding|signal …	mmu00230,mmu04015,mmu04371,mmu04020,mmu04072,mmu04024,mmu04022,mmu04114,mmu04540,mmu04611,mmu04062,mmu04911,mmu04923,mmu04912,mmu04913,mmu04915,mmu04914,mmu04921,mmu04926,mmu04918,mmu04916,mmu04925,mmu04927,mmu04261,mmu04270,mmu04970,mmu04971,mmu04972,mmu04976,mmu04724,mmu04727,mmu04725,mmu04720,mmu04723,mmu04742,mmu04750,mmu04211,mmu04213,mmu04713,mmu04714,mmu05200,mmu05032,mmu05414,mmu04934,mmu…	Purine metabolism|Rap1 signaling pathway|Apelin signaling pathway|Calcium signaling pathway|Phospholipase D signaling pathway|cAMP signaling pathway|cGMP - PKG signaling pathway|Oocyte meiosis|Gap junction|Platelet activation|Chemokine signaling pathway|Insulin secretion|Regulation of lipolysis in adipocyte|GnRH signaling pathway|Ovarian Steroidogenesis|Estrogen signaling pathway|Progesterone-med…
Adgrb1	13.4009071104584	3.09045549048687	23.7113587304299	7.67244789754098	2.93968694359636	0.0116249575341469	0.0686857276701107	Up	0.023926907079324	0.0490330791708782	0.0171199589348681	0.0336883140466577	0.0078670676947693	0.0524095445327568	0.406998091447397	0.127092366509335	0.0517317499124125	0.31560036105449	GeneID:107831,Genbank:NM_174991.3,MGI:MGI:1933736	adhesion G protein-coupled receptor B1		GO:0005615,GO:0005886,GO:0005925,GO:0006909,GO:0006910,GO:0006911,GO:0031397,GO:0007165,GO:0038023,GO:0007166,GO:0042177,GO:0007186,GO:0042995,GO:0043277,GO:0043652,GO:0045087,GO:0045202,GO:0045211,GO:0001530,GO:0001786,GO:0001891,GO:0002376,GO:0004871,GO:0004888,GO:0004930,GO:0005515,GO:0005576,GO:0007399,GO:0007517,GO:0010596,GO:0014069,GO:0016020,GO:0016021,GO:0016525,GO:0048167,GO:0030054,GO:…	extracellular space|plasma membrane|focal adhesion|phagocytosis|phagocytosis, recognition|phagocytosis, engulfment|negative regulation of protein ubiquitination|signal transduction|signaling receptor activity|cell surface receptor signaling pathway|negative regulation of protein catabolic process|G-protein coupled receptor signaling pathway|cell projection|apoptotic cell clearance|engulfment of a…	mmu04115	p53 signaling pathway
Adgrb2	39.4074017309503	23.3966697140341	55.4181337478664	2.36863341771349	1.24405493670824	0.0091883394316224	0.0572040119744372	Up	0.221988768609337	0.189549378275634	0.327597904395386	0.273483902916518	0.145977970687005	0.303902898304825	0.361535932509328	0.481480540759851	0.529951640338863	0.969429642550937	GeneID:230775,Genbank:NM_001290714.1,MGI:MGI:2451244	adhesion G protein-coupled receptor B2		GO:0005515,GO:0005813,GO:0005886,GO:0007165,GO:0007166,GO:0007186,GO:0007422,GO:0016020,GO:0016021,GO:0016525,GO:0033173,GO:0004871,GO:0051965,GO:0004888,GO:0004930	protein binding|centrosome|plasma membrane|signal transduction|cell surface receptor signaling pathway|G-protein coupled receptor signaling pathway|peripheral nervous system development|membrane|integral component of membrane|negative regulation of angiogenesis|calcineurin-NFAT signaling cascade|signal transducer activity|positive regulation of synapse assembly|transmembrane signaling receptor ac…
Adgrd1	828.096836257915	451.920759495251	1204.27291302058	2.66478777024014	1.41402063804475	1.04989627131052e-05	0.00031695375991603	Up	4.44199845056254	4.97144771824158	5.74958125927059	3.12038482539873	4.78583638658877	9.62536559109523	14.0236475308301	13.2554669663116	6.72893414625154	15.4853390605716	GeneID:243277,Genbank:XM_006504307.1,MGI:MGI:3041203	adhesion G protein-coupled receptor D1		GO:0007166,GO:0007186,GO:0007189,GO:0016020,GO:0016021,GO:0004888,GO:0004930,GO:0005886	cell surface receptor signaling pathway|G-protein coupled receptor signaling pathway|adenylate cyclase-activating G-protein coupled receptor signaling pathway|membrane|integral component of membrane|transmembrane signaling receptor activity|G-protein coupled receptor activity|plasma membrane
Adgre1	1129.1603840822	569.087903720449	1689.23286444395	2.9683162362097	1.5696448008899	0.00120942326557591	0.012807644634406	Up	9.364240809206	8.09853588671362	9.17437675461013	7.71114693355365	9.26501748789783	25.0120529429334	29.6621346418474	19.1506471444614	9.64325125532175	41.3915156869064	GeneID:13733,Genbank:XM_006523601.1,MGI:MGI:106912	adhesion G protein-coupled receptor E1		GO:0004888,GO:0004930,GO:0005509,GO:0005886,GO:0007165,GO:0007166,GO:0007186,GO:0009897,GO:0016020,GO:0016021,GO:0071944,GO:0002250,GO:0002376,GO:0004871	transmembrane signaling receptor activity|G-protein coupled receptor activity|calcium ion binding|plasma membrane|signal transduction|cell surface receptor signaling pathway|G-protein coupled receptor signaling pathway|external side of plasma membrane|membrane|integral component of membrane|cell periphery|adaptive immune response|immune system process|signal transducer activity
Adm2	5.17117142499842	0.779724741716789	9.56261810828005	12.2640947460833	3.61636884255903	0.000535445586616361	0.00695735293273678	Up	0	0	0.0840830032432852	0.0413642145700006	0.038638333246652	0.471907975136052	0.425304532829091	0.4577479302243	0.169383618742491	0.418929809212171	GeneID:223780,Genbank:NM_182928.5,MGI:MGI:2675256	adrenomedullin 2		GO:0006468,GO:0007189,GO:0007586,GO:0007631,GO:0010628,GO:0044877,GO:0045766,GO:0045776,GO:0001525,GO:0005179,GO:0005576	protein phosphorylation|adenylate cyclase-activating G-protein coupled receptor signaling pathway|digestion|feeding behavior|positive regulation of gene expression|protein-containing complex binding|positive regulation of angiogenesis|negative regulation of blood pressure|angiogenesis|hormone activity|extracellular region
Adora3	20.7555876530331	6.73184790656503	34.7793273995011	5.1663863893276	2.36915554533763	2.20494813058808e-05	0.000586825669140722	Up	0.235788976804046	0.175708757568493	0.161040929061655	0.135811341935567	0.0634307207683233	0.3990924949928	1.14039708671989	0.910864346820699	0.440276012376403	0.916982955071498	GeneID:11542,Genbank:NM_009631.4,MGI:MGI:104847	adenosine A3 receptor		GO:0050729,GO:0002553,GO:0050850,GO:0002687,GO:0005886,GO:0005887,GO:0008285,GO:0070257,GO:0014068,GO:0030336,GO:0032088,GO:0043306,GO:0001609,GO:0001973	positive regulation of inflammatory response|histamine secretion by mast cell|positive regulation of calcium-mediated signaling|positive regulation of leukocyte migration|plasma membrane|integral component of plasma membrane|negative regulation of cell proliferation|positive regulation of mucus secretion|positive regulation of phosphatidylinositol 3-kinase signaling|negative regulation of cell mi…	mmu04071,mmu04022,mmu04080	Sphingolipid signaling pathway|cGMP - PKG signaling pathway|Neuroactive ligand-receptor interaction
Agap2	225.56530823742	148.582440771545	302.548175703294	2.03623102522915	1.02590125495197	0.00655898348348258	0.0446187351768748	Up	1.22741357639912	0.94642152477928	1.07782477383474	0.949178105854647	0.727646211892753	3.50323491710363	1.89130364173393	1.86369597438555	1.0387189177884	1.52483912755671	GeneID:216439,Genbank:XM_006513561.3,MGI:MGI:3580016	ArfGAP with GTPase domain, ankyrin repeat and PH domain 2		GO:0046872,GO:0033601,GO:0016020,GO:0005096,GO:0060749,GO:0035014,GO:0016192,GO:0005515,GO:2001240,GO:0042177,GO:0016197,GO:0005524,GO:0043066,GO:0005525,GO:0005634,GO:0005730,GO:0019901,GO:0005737,GO:0043231,GO:0030036,GO:0043524,GO:0030295,GO:0005739,GO:0045860,GO:0031267,GO:0005768,GO:0000166,GO:0045944,GO:0032012,GO:0005829,GO:0003924,GO:0046427,GO:0014068	metal ion binding|positive regulation of mammary gland epithelial cell proliferation|membrane|GTPase activator activity|mammary gland alveolus development|phosphatidylinositol 3-kinase regulator activity|vesicle-mediated transport|protein binding|negative regulation of extrinsic apoptotic signaling pathway in absence of ligand|negative regulation of protein catabolic process|endosomal transport|A…	mmu04068,mmu04144	FoxO signaling pathway|Endocytosis
Agr2	143.317896008973	56.2186805350381	230.417111482908	4.09858625798415	2.03512636087257	0.00539439547927163	0.0387527921486428	Up	5.61967488639386	2.05648605075229	2.87209837394169	3.17905759609702	6.4010499812539	36.7082311501225	7.84485403027807	14.6407061682793	8.53403703324831	14.0951139203168	GeneID:23795,Genbank:NM_011783.2,MGI:MGI:1344405	anterior gradient 2		GO:0060480,GO:0005576,GO:0060548,GO:0005615,GO:0005739,GO:0005783,GO:0010628,GO:0070254,GO:0010811,GO:1903078,GO:0030154,GO:1903896,GO:0042803,GO:1903899,GO:0045742,GO:0002162,GO:0048546,GO:0048639,GO:0005154	lung goblet cell differentiation|extracellular region|negative regulation of cell death|extracellular space|mitochondrion|endoplasmic reticulum|positive regulation of gene expression|mucus secretion|positive regulation of cell-substrate adhesion|positive regulation of protein localization to plasma membrane|cell differentiation|positive regulation of IRE1-mediated unfolded protein response|protei…
Agtr1b	10.4023448085452	15.6000036555108	5.20468596157951	0.333633637306291	-1.58366334468827	0.0138517251508724	0.0776665060254485	Down	0.236817315060845	0.58236773118649	0.508335995387909	0.300088032669925	0.350390474295442	0.103745022945606	0.0771372077706791	0.100632055456856	0.204806648465536	0.15196205655074	GeneID:11608,Genbank:NM_175086.3,MGI:MGI:87965	angiotensin II receptor, type 1b		GO:0043627,GO:0016323,GO:0001991,GO:0045777,GO:0017046,GO:0002035,GO:0071549,GO:0019229,GO:0004871,GO:0090190,GO:0004930,GO:0004945,GO:0005886,GO:0006954,GO:0031983,GO:0007165,GO:0038166,GO:0007186,GO:0042756,GO:0007204,GO:0012506,GO:0001568,GO:0043524,GO:0016020,GO:0001596,GO:0043621,GO:0016021,GO:0001822	response to estrogen|basolateral plasma membrane|regulation of systemic arterial blood pressure by circulatory renin-angiotensin|positive regulation of blood pressure|peptide hormone binding|brain renin-angiotensin system|cellular response to dexamethasone stimulus|regulation of vasoconstriction|signal transducer activity|positive regulation of branching involved in ureteric bud morphogenesis|G-p…	mmu04371,mmu04020,mmu04072,mmu04022,mmu04080,mmu04924,mmu04614,mmu04925,mmu04927,mmu04261,mmu04270,mmu05200,mmu04933,mmu04934	Apelin signaling pathway|Calcium signaling pathway|Phospholipase D signaling pathway|cGMP - PKG signaling pathway|Neuroactive ligand-receptor interaction|Renin secretion|Renin-angiotensin system|Aldosterone synthesis and secretion|Cortisol synthesis and secretion|Adrenergic signaling in cardiomyocytes|Vascular smooth muscle contraction|Pathways in cancer|AGE-RAGE signaling pathway in diabetic com…
Ahcy	579.466690544326	355.493184810903	803.440196277749	2.26007200870847	1.17636873943321	6.18696568708128e-10	1.03328003089567e-07	Up	7.51773446967356	7.78494129580892	7.08142225899111	7.55850911649475	8.08594108816486	17.8026031013378	14.7834383853669	20.050907370643	13.0333800715725	17.683780101438	GeneID:269378,Genbank:NM_016661.3,MGI:MGI:87968	S-adenosylhomocysteine hydrolase		GO:0042802,GO:0004013,GO:0043005,GO:0005507,GO:0043621,GO:0005515,GO:0005634,GO:0005829,GO:0051287,GO:0007584,GO:0071268,GO:0019510,GO:0030554,GO:0002439,GO:0033353,GO:0042745	identical protein binding|adenosylhomocysteinase activity|neuron projection|copper ion binding|protein self-association|protein binding|nucleus|cytosol|NAD binding|response to nutrient|homocysteine biosynthetic process|S-adenosylhomocysteine catabolic process|adenyl nucleotide binding|chronic inflammatory response to antigenic stimulus|S-adenosylmethionine cycle|circadian sleep/wake cycle	mmu00270	Cysteine and methionine metabolism
Aif1	343.359338921065	101.023171243157	585.695506598973	5.79763532852514	2.53546459068214	8.67345919136648e-06	0.000269803777480715	Up	6.76940799170864	2.98713425706941	4.87893873435381	5.73953601195791	6.33608586204087	42.6973530623097	31.1162550529692	21.311747173164	9.82852974526399	45.6577309034783	GeneID:11629,Genbank:XM_006523504.3,MGI:MGI:1343098	allograft inflammatory factor 1		GO:0005737,GO:0005829,GO:0005856,GO:0005884,GO:0005886,GO:0043066,GO:0006911,GO:0043204,GO:0010629,GO:0045429,GO:0014739,GO:0046872,GO:0048471,GO:0048661,GO:0048662,GO:0051015,GO:0051017,GO:0001726,GO:0001774,GO:0001891,GO:0001934,GO:0003779,GO:0005509,GO:0005515,GO:0005634,GO:0016020,GO:0016601,GO:0030027,GO:0030041,GO:0030335,GO:0032587,GO:0071672,GO:0071673,GO:0042102,GO:0090026,GO:0042995,GO:…	cytoplasm|cytosol|cytoskeleton|actin filament|plasma membrane|negative regulation of apoptotic process|phagocytosis, engulfment|perikaryon|negative regulation of gene expression|positive regulation of nitric oxide biosynthetic process|positive regulation of muscle hyperplasia|metal ion binding|perinuclear region of cytoplasm|positive regulation of smooth muscle cell proliferation|negative regulat…
Aim2	321.601516186358	208.313828711613	434.889203661104	2.08766362920226	1.06188927916132	0.00402689776194011	0.0315157553131375	Up	1.58150092484236	1.05271666456946	1.49294340495845	1.17023772258795	1.1386662857113	4.48186684252837	2.59446869582739	1.90083088745657	1.35400176968789	2.79015147401003	GeneID:383619,Genbank:XM_017321511.1,MGI:MGI:2686159	absent in melanoma 2		GO:0097169,GO:0042802,GO:0032088,GO:0002376,GO:2001056,GO:0045087,GO:0032461,GO:0003677,GO:0050702,GO:0032731,GO:0003690,GO:0050718,GO:0005515,GO:0005634,GO:0005654,GO:0005737,GO:0051092,GO:0033209,GO:0005739,GO:0070269,GO:0035458,GO:0005829,GO:0002218,GO:0035690,GO:0006915,GO:0006954,GO:0002230	AIM2 inflammasome complex|identical protein binding|negative regulation of NF-kappaB transcription factor activity|immune system process|positive regulation of cysteine-type endopeptidase activity|innate immune response|positive regulation of protein oligomerization|DNA binding|interleukin-1 beta secretion|positive regulation of interleukin-1 beta production|double-stranded DNA binding|positive r…	mmu04621,mmu04623	NOD-like receptor signaling pathway|Cytosolic DNA-sensing pathway
Ak5	49.6203826059785	21.3130124227989	77.9277527891581	3.65634623784095	1.87040269292458	2.52302175099898e-07	1.52083072699289e-05	Up	0.310286520376809	0.361287424542705	0.34815727861651	0.282974829327422	0.306062758444215	1.48287754295179	1.05661926683049	1.1237362503426	0.518393749122303	1.53854732372967	GeneID:229949,Genbank:NM_001081277.1,MGI:MGI:2677491	adenylate kinase 5		GO:0005524,GO:0005737,GO:0005815,GO:0005829,GO:0006139,GO:0006165,GO:0009142,GO:0016301,GO:0016310,GO:0016740,GO:0019205,GO:0000166,GO:0019206,GO:0004017,GO:0046034,GO:0004550	ATP binding|cytoplasm|microtubule organizing center|cytosol|nucleobase-containing compound metabolic process|nucleoside diphosphate phosphorylation|nucleoside triphosphate biosynthetic process|kinase activity|phosphorylation|transferase activity|nucleobase-containing compound kinase activity|nucleotide binding|nucleoside kinase activity|adenylate kinase activity|ATP metabolic process|nucleoside d…	mmu00230,mmu00730	Purine metabolism|Thiamine metabolism
Alb	26.7296621644383	42.0253912997519	11.4339330291248	0.272072018260833	-1.87793950725301	0.0206262863167187	0.103896213644036	Down	0.493398132397511	2.09806146015615	1.8004614745913	0.963880528354609	0.194672708604189	0.432296097553065	0.321423745916833	0.262077902797028	0.240021765423311	0.211070700575409	GeneID:11657,Genbank:NM_009654.4,MGI:MGI:87991	albumin		GO:0051659,GO:0019899,GO:0005604,GO:0070062,GO:0030170,GO:0005615,GO:0032991,GO:0005737,GO:0005783,GO:0005794,GO:0008144,GO:0042802,GO:0008270,GO:0043066,GO:0008289,GO:0043209,GO:0009267,GO:0046010,GO:0015643,GO:0003677,GO:0046872,GO:0019825,GO:0005504,GO:0051087,GO:0019836,GO:0005576	maintenance of mitochondrion location|enzyme binding|basement membrane|extracellular exosome|pyridoxal phosphate binding|extracellular space|protein-containing complex|cytoplasm|endoplasmic reticulum|Golgi apparatus|drug binding|identical protein binding|zinc ion binding|negative regulation of apoptotic process|lipid binding|myelin sheath|cellular response to starvation|positive regulation of cir…	mmu04918	Thyroid hormone synthesis
Aldh1a3	68.3041035584529	35.8237465771037	100.784460539802	2.8133422706886	1.49228508133606	0.00223753378605943	0.0203025485463133	Up	0.433547676790162	0.582096610268806	0.625764450188413	0.678830423995887	0.545617345634727	1.80104837320375	2.43477778717507	1.06408560316181	0.614133902591489	1.83868428759485	GeneID:56847,Genbank:NM_053080.3,MGI:MGI:1861722	aldehyde dehydrogenase family 1, subfamily A3		GO:0004029,GO:0004030,GO:0005634,GO:0005737,GO:0005829,GO:0042803,GO:0005886,GO:0043065,GO:0006081,GO:0007626,GO:0043584,GO:0048048,GO:0048386,GO:0050885,GO:0051289,GO:0055114,GO:0001758,GO:0002072,GO:0002138,GO:0004028,GO:0008152,GO:0016491,GO:0021768,GO:0031076,GO:0042472,GO:0042573,GO:0060013,GO:0060166,GO:0060324,GO:0042574,GO:0070324,GO:0070384,GO:0070403	aldehyde dehydrogenase (NAD) activity|aldehyde dehydrogenase [NAD(P)+] activity|nucleus|cytoplasm|cytosol|protein homodimerization activity|plasma membrane|positive regulation of apoptotic process|cellular aldehyde metabolic process|locomotory behavior|nose development|embryonic eye morphogenesis|positive regulation of retinoic acid receptor signaling pathway|neuromuscular process controlling bal…	mmu00010,mmu00340,mmu00350,mmu00360,mmu00410,mmu00980,mmu00982,mmu05204	Glycolysis / Gluconeogenesis|Histidine metabolism|Tyrosine metabolism|Phenylalanine metabolism|beta-Alanine metabolism|Metabolism of xenobiotics by cytochrome P450|Drug metabolism - cytochrome P450|Chemical carcinogenesis
Aldh3b2	13.947133503166	3.82177958552034	24.0724874208117	6.29876393500443	2.65506874292982	0.00278178688994915	0.0238753647075126	Up	0.164698168813024	0.0482162393512801	0.126260687424554	0.0496906529494315	0.0928321268933906	0.128841140828446	0.587553980707066	1.24975140598027	0.534134507135911	0.402606861532548	GeneID:621603,Genbank:NM_001177438.1,MGI:MGI:2147613	aldehyde dehydrogenase 3 family, member B2		GO:0005811,GO:0006081,GO:0008152,GO:0016491,GO:0055114,GO:0004028,GO:0004029,GO:0004030	lipid droplet|cellular aldehyde metabolic process|metabolic process|oxidoreductase activity|oxidation-reduction process|3-chloroallyl aldehyde dehydrogenase activity|aldehyde dehydrogenase (NAD) activity|aldehyde dehydrogenase [NAD(P)+] activity	mmu00010,mmu00340,mmu00350,mmu00360,mmu00410,mmu00980,mmu00982,mmu05204	Glycolysis / Gluconeogenesis|Histidine metabolism|Tyrosine metabolism|Phenylalanine metabolism|beta-Alanine metabolism|Metabolism of xenobiotics by cytochrome P450|Drug metabolism - cytochrome P450|Chemical carcinogenesis
Alox12e	71.7163461590172	5.92157239213249	137.511119925902	23.2220617801788	4.53742416304211	2.7793703363437e-05	0.000707631574864346	Up	0.0803868419661082	0.0411839103707969	0.107845591116388	0.169773124148176	0.237877738596779	2.88330177061387	2.16017719674324	1.15287344323685	1.71629792817119	6.4263832733147	GeneID:11685,Genbank:XM_006532035.2,MGI:MGI:1274790	arachidonate lipoxygenase, epidermal		GO:0006629,GO:0006631,GO:0016491,GO:0016702,GO:0019369,GO:0019372,GO:0046872,GO:0051213,GO:0055114,GO:0004052,GO:0005506,GO:0005737	lipid metabolic process|fatty acid metabolic process|oxidoreductase activity|oxidoreductase activity, acting on single donors with incorporation of molecular oxygen, incorporation of two atoms of oxygen|arachidonic acid metabolic process|lipoxygenase pathway|metal ion binding|dioxygenase activity|oxidation-reduction process|arachidonate 12-lipoxygenase activity|iron ion binding|cytoplasm	mmu00590,mmu04726,mmu04750,mmu01523	Arachidonic acid metabolism|Serotonergic synapse|Inflammatory mediator regulation of TRP channels|Antifolate resistance
Alox5ap	2460.96368937993	963.947772846466	3957.97960591339	4.10601042650451	2.03773729092612	7.88306063801482e-05	0.0016087806710137	Up	56.0595162659802	41.616463275579	64.4182774344732	45.4306350484976	51.2901391978875	102.254174225831	292.681996518636	302.458524893493	149.771451253447	167.153241763117	GeneID:11690,Genbank:NM_009663.2,MGI:MGI:107505	arachidonate 5-lipoxygenase activating protein		GO:0019899,GO:0006691,GO:0004364,GO:0031965,GO:0008047,GO:0042803,GO:0016020,GO:0004464,GO:0046982,GO:0004602,GO:0005515,GO:0016021,GO:0005634,GO:0047485,GO:0019370,GO:0005635,GO:0050544,GO:0070207,GO:0005783,GO:0002540,GO:0071277,GO:0002675,GO:0019372,GO:0005829,GO:0004051	enzyme binding|leukotriene metabolic process|glutathione transferase activity|nuclear membrane|enzyme activator activity|protein homodimerization activity|membrane|leukotriene-C4 synthase activity|protein heterodimerization activity|glutathione peroxidase activity|protein binding|integral component of membrane|nucleus|protein N-terminus binding|leukotriene biosynthetic process|nuclear envelope|ar…	mmu04664	Fc epsilon RI signaling pathway
Alpk1	283.523046690099	170.963681882991	396.082411497208	2.31676346189297	1.21211075470162	0.00674693213101906	0.0455399156518617	Up	1.8666583157519	1.90274836424941	1.62972597478943	1.64432391714088	1.80308791872459	3.63325154758542	6.52121211951972	3.49340821011964	1.81927092734587	4.15818715479692	GeneID:71481,Genbank:XM_006502102.2,MGI:MGI:1918731	alpha-kinase 1		GO:0006468,GO:0016301,GO:0016310,GO:0016740,GO:0004674,GO:0005524,GO:0005737	protein phosphorylation|kinase activity|phosphorylation|transferase activity|protein serine/threonine kinase activity|ATP binding|cytoplasm
Ambp	9.34311633571444	1.5587085794347	17.1275240919942	10.988278577517	3.45789348643375	2.53340069070935e-05	0.000656951939795911	Up	0.0401299743832387	0.123356700755465	0.172280565445595	0	0	0.395553488235586	1.21998957704345	0.895263907731504	0.347055938638916	0.643769801528095	GeneID:11699,Genbank:NM_007443.4,MGI:MGI:88002	alpha 1 microglobulin/bikunin		GO:0005886,GO:0009986,GO:0010466,GO:0018298,GO:0019862,GO:0020037,GO:0030163,GO:0030414,GO:0031012,GO:0042803,GO:0043231,GO:0004867,GO:0051604,GO:0005576,GO:0005615	plasma membrane|cell surface|negative regulation of peptidase activity|protein-chromophore linkage|IgA binding|heme binding|protein catabolic process|peptidase inhibitor activity|extracellular matrix|protein homodimerization activity|intracellular membrane-bounded organelle|serine-type endopeptidase inhibitor activity|protein maturation|extracellular region|extracellular space
Amer2	35.765428229682	13.1090328516175	58.4218236077464	4.45660822343104	2.15594614045333	1.82509133530974e-07	1.17815470453824e-05	Up	0.0626878611595528	0.079055609437114	0.0879825279574322	0.0611047995203271	0.0475650194936971	0.221811070255527	0.314138059718604	0.414942594564099	0.156387474246789	0.345529683117846	GeneID:72125,Genbank:XM_006519590.3,MGI:MGI:1919375	APC membrane recruitment 2		GO:0005886,GO:0008013,GO:0008289,GO:0016020,GO:0016055,GO:0048856,GO:0060828,GO:0090090,GO:0005515,GO:0005546	plasma membrane|beta-catenin binding|lipid binding|membrane|Wnt signaling pathway|anatomical structure development|regulation of canonical Wnt signaling pathway|negative regulation of canonical Wnt signaling pathway|protein binding|phosphatidylinositol-4,5-bisphosphate binding
Amica1	262.06904918606	156.566733975743	367.571364396377	2.34769772008737	1.23124666491952	0.0015399725561827	0.0153022163825054	Up	2.38133299887576	1.89925597801123	1.9341219429582	2.25637078100478	2.31082665641926	5.31475903339302	7.53297235106214	4.82709678115519	2.4629879032666	4.19873727010143	GeneID:270152,Genbank:XM_006510382.3,MGI:MGI:2685484	adhesion molecule, interacts with CXADR antigen 1		GO:0060054,GO:0005886,GO:0072672,GO:0005923,GO:0007155,GO:0007157,GO:0016020,GO:0016021,GO:0030054,GO:0030593,GO:0035696,GO:0042803,GO:0046629,GO:0002376,GO:0050839,GO:0005178,GO:0050900	positive regulation of epithelial cell proliferation involved in wound healing|plasma membrane|neutrophil extravasation|bicellular tight junction|cell adhesion|heterophilic cell-cell adhesion via plasma membrane cell adhesion molecules|membrane|integral component of membrane|cell junction|neutrophil chemotaxis|monocyte extravasation|protein homodimerization activity|gamma-delta T cell activation|…
Amph	329.749686830878	441.752196683857	217.747176977899	0.49291702138095	-1.0205832939596	4.93706634174873e-07	2.56783873386268e-05	Down	4.29520453783686	3.94823579897406	3.7195381960791	3.75786131212932	2.60016304184392	1.91900608126384	1.34686254007236	1.80376974883446	2.22944279033174	1.46763415595089	GeneID:218038,Genbank:XM_011244304.2,MGI:MGI:103574	amphiphysin		GO:0046982,GO:0005737,GO:0048488,GO:0005856,GO:0007612,GO:0008021,GO:0008022,GO:0016020,GO:0030054,GO:0031256,GO:0031410,GO:0043195,GO:0043679,GO:0005515,GO:0044877,GO:0005543,GO:0045202,GO:0005623	protein heterodimerization activity|cytoplasm|synaptic vesicle endocytosis|cytoskeleton|learning|synaptic vesicle|protein C-terminus binding|membrane|cell junction|leading edge membrane|cytoplasmic vesicle|terminal bouton|axon terminus|protein binding|protein-containing complex binding|phospholipid binding|synapse|cell	mmu04144,mmu04666	Endocytosis|Fc gamma R-mediated phagocytosis
Angpt2	517.826426928443	747.3857660267	288.267087830185	0.385700532353846	-1.37444695767432	1.80703400558758e-12	6.32600904571469e-10	Down	10.1118066575401	12.8488016099812	11.0366027403153	12.6233590388841	10.4813208079468	6.97628452681465	4.15584651708031	3.88417120118417	3.31951450017324	3.16181389657251	GeneID:11601,Genbank:NM_007426.4,MGI:MGI:1202890	angiopoietin 2		GO:0050928,GO:0030971,GO:0005515,GO:0072012,GO:0042995,GO:0005576,GO:0043537,GO:0005615,GO:0005634,GO:0005886,GO:0007169,GO:0045765,GO:0007275,GO:0045766,GO:0007492,GO:0046872,GO:0010812,GO:0048014,GO:0016525,GO:0001525,GO:0030097,GO:0001974,GO:0048514,GO:0030154,GO:0005172	negative regulation of positive chemotaxis|receptor tyrosine kinase binding|protein binding|glomerulus vasculature development|cell projection|extracellular region|negative regulation of blood vessel endothelial cell migration|extracellular space|nucleus|plasma membrane|transmembrane receptor protein tyrosine kinase signaling pathway|regulation of angiogenesis|multicellular organism development|p…	mmu04014,mmu04015,mmu04010,mmu04066,mmu04151,mmu05167	Ras signaling pathway|Rap1 signaling pathway|MAPK signaling pathway|HIF-1 signaling pathway|PI3K-Akt signaling pathway|Kaposi's sarcoma-associated herpesvirus infection
Angptl2	1406.05346537117	1902.75942806967	909.347502672668	0.477909865670824	-1.06518954490612	3.84977672002768e-09	4.6720890274256e-07	Down	27.5288435735298	31.2822418405014	31.3420587594499	32.6349567526691	24.0942900812097	12.5939436519992	10.4017613030214	12.8904622870599	20.1205532700625	11.9277780871813	GeneID:26360,Genbank:XM_006498051.1,MGI:MGI:1347002	angiopoietin-like 2		GO:0005576,GO:0005615	extracellular region|extracellular space
Ankrd22	47.4809505971794	12.3173304113789	82.6445707829798	6.70961710230907	2.74623043850272	0.0333817457444133	0.147531269611872	Up	0.289878435254068	0.207915351387347	0.528898389272044	0.428546469307897	0.457491964005968	0.793687871523007	5.88554549803158	3.84936258312909	0.940108054993243	0.589033463785095	GeneID:52024,Genbank:NM_024204.6,MGI:MGI:1277101	ankyrin repeat domain 22		GO:0003674,GO:0005575,GO:0008150	molecular_function|cellular_component|biological_process
Ankrd37	136.424587853126	71.824892137461	201.024283568791	2.79881079645848	1.48481396199578	5.29972485740234e-06	0.000184466904979258	Up	2.06090426309911	1.63933928027969	2.18279476419568	2.69169629232795	1.84561408119288	5.3754722842431	6.59510098821994	4.1482948428647	3.92816421001586	8.06230976401902	GeneID:654824,Genbank:XM_017312930.1,MGI:MGI:3603344	ankyrin repeat domain 37		GO:0005737,GO:0005739,GO:0005829,GO:0008150,GO:0005515,GO:0005634	cytoplasm|mitochondrion|cytosol|biological_process|protein binding|nucleus
Ankub1	17.1979048731524	10.0254913503798	24.3703183959249	2.43083531212678	1.28145215481203	0.0104801629584389	0.0634666954409255	Up	0.31795989367777	0.177706583123564	0.310232342836226	0.091570353345982	0.655775327314126	1.20297632774875	0.596296781616319	0.675562039148541	0.593709324250612	0.618272759928821	GeneID:242037,Genbank:NM_001033349.2,MGI:MGI:2685256	ankrin repeat and ubiquitin domain containing 1		GO:0003674,GO:0005575,GO:0008150	molecular_function|cellular_component|biological_process
Ano5	29.0756679074031	44.6402493993475	13.5110864154587	0.302666015473834	-1.72420140208026	2.74102844576047e-05	0.000698847084406493	Down	0.190775936206662	0.177706583123564	0.304027695979501	0.372386103606993	0.336441254882899	0.120297632774875	0.0125536164550804	0.055273257748517	0.0687452901763867	0.154568189982205	GeneID:233246,Genbank:XM_006540824.3,MGI:MGI:3576659	anoctamin 5		GO:0005886,GO:0006821,GO:0016020,GO:0016021,GO:0017128,GO:0031982,GO:0046983,GO:0005229,GO:0005622,GO:0005783	plasma membrane|chloride transport|membrane|integral component of membrane|phospholipid scramblase activity|vesicle|protein dimerization activity|intracellular calcium activated chloride channel activity|intracellular|endoplasmic reticulum
Anxa1	6662.43263172422	4402.22898985136	8922.63627359709	2.02684510373422	1.01923583887228	0.00287944402421811	0.0245181450922555	Up	187.669709442156	143.669997522234	172.393844548573	165.613834733001	189.357358688696	192.123716093849	412.787408842899	330.16455836607	247.59853851448	484.404364109347	GeneID:16952,Genbank:NM_010730.2,MGI:MGI:96819	annexin A1		GO:0003727,GO:0004386,GO:0004859,GO:0005198,GO:0005509,GO:0005515,GO:0005543,GO:0005929,GO:0005544,GO:0006909,GO:0005576,GO:0006954,GO:0005615,GO:0007165,GO:0007166,GO:0007187,GO:0008360,GO:0031394,GO:0009986,GO:0031410,GO:0014839,GO:0031514,GO:0016020,GO:0031532,GO:0031966,GO:0032508,GO:0032652,GO:0001533,GO:0043065,GO:0032743,GO:0001780,GO:0045087,GO:0032991,GO:0045627,GO:0033031,GO:0002250,GO:…	single-stranded RNA binding|helicase activity|phospholipase inhibitor activity|structural molecule activity|calcium ion binding|protein binding|phospholipid binding|cilium|calcium-dependent phospholipid binding|phagocytosis|extracellular region|inflammatory response|extracellular space|signal transduction|cell surface receptor signaling pathway|G-protein coupled receptor signaling pathway, couple…
Anxa10	3.13630159759038	0	6.27260319518076	Inf	Inf	0.000347436106564126	0.0050516987890522	Up	0	0	0	0	0	0.089814743654926	0.148399269788215	0.14519961227545	0.177306400909478	0.321584936340397	GeneID:26359,Genbank:NM_001136089.2,MGI:MGI:1347090	annexin A10		GO:0005509,GO:0005544,GO:0005739	calcium ion binding|calcium-dependent phospholipid binding|mitochondrion
Aoah	260.356724907824	53.5738268127347	467.139623002913	8.71954927983364	3.12425356292026	0.00045243054361038	0.00611890461804113	Up	0.841021180482198	0.36750954803033	0.822994863659282	0.783615916008671	0.731976013925871	4.13134712360655	8.05709487149833	3.52124070674125	2.01890358223612	11.8912681155267	GeneID:27052,Genbank:XM_011244309.1,MGI:MGI:1350928	acyloxyacyl hydrolase		GO:0016788,GO:0031410,GO:0050528,GO:0050728,GO:0005576,GO:0008653,GO:0016787	hydrolase activity, acting on ester bonds|cytoplasmic vesicle|acyloxyacyl hydrolase activity|negative regulation of inflammatory response|extracellular region|lipopolysaccharide metabolic process|hydrolase activity
Aox3	3019.08201172808	4163.68131793219	1874.48270552397	0.450198409145995	-1.15136713609894	3.02518949833722e-07	1.74827141675336e-05	Down	44.068150314403	49.4221612006757	45.1727752810417	42.9241520802995	49.2735836860766	17.1356354207748	17.9777534789532	23.0058680562292	35.6762736780056	6.46053454747021	GeneID:71724,Genbank:XM_006496285.3,MGI:MGI:1918974	aldehyde oxidase 3		GO:0051536,GO:0005506,GO:0051537,GO:0005737,GO:0055114,GO:0005829,GO:0009055,GO:0009115,GO:0016491,GO:0016614,GO:0016903,GO:0030151,GO:0046872,GO:0003824,GO:0050660,GO:0004031,GO:0051287,GO:0004854	iron-sulfur cluster binding|iron ion binding|2 iron, 2 sulfur cluster binding|cytoplasm|oxidation-reduction process|cytosol|electron transfer activity|xanthine catabolic process|oxidoreductase activity|oxidoreductase activity, acting on CH-OH group of donors|oxidoreductase activity, acting on the aldehyde or oxo group of donors|molybdenum ion binding|metal ion binding|catalytic activity|flavin ad…	mmu00280,mmu00350,mmu00380,mmu00750,mmu00760,mmu00830,mmu00982,mmu04630	Valine, leucine and isoleucine degradation|Tyrosine metabolism|Tryptophan metabolism|Vitamin B6 metabolism|Nicotinate and nicotinamide metabolism|Retinol metabolism|Drug metabolism - cytochrome P450|Jak-STAT signaling pathway
Apc2	80.6030617440549	111.05853291026	50.1475905778498	0.45154198658802	-1.14706795208487	2.93173179348639e-05	0.000738163839123462	Down	0.519546170904968	0.532349384867291	0.443554440007251	0.47381526229696	0.368825891983639	0.224154461637623	0.162391397873216	0.179796640188737	0.289334179530253	0.16837618589794	GeneID:23805,Genbank:XM_006513645.3,MGI:MGI:1346052	adenomatosis polyposis coli 2		GO:0090090,GO:0030496,GO:0005794,GO:0030877,GO:0005829,GO:0090630,GO:0031258,GO:0005881,GO:0005884,GO:0007026,GO:0007389,GO:0031941,GO:0008013,GO:0045171,GO:0045295,GO:0008283,GO:0045595,GO:0015630,GO:0000226,GO:0045732,GO:0016342,GO:0001708,GO:0048471,GO:0016477,GO:0005737	negative regulation of canonical Wnt signaling pathway|midbody|Golgi apparatus|beta-catenin destruction complex|cytosol|activation of GTPase activity|lamellipodium membrane|cytoplasmic microtubule|actin filament|negative regulation of microtubule depolymerization|pattern specification process|filamentous actin|beta-catenin binding|intercellular bridge|gamma-catenin binding|cell proliferation|regu…	mmu04310,mmu04390,mmu04550,mmu04810,mmu05200,mmu05206,mmu05210,mmu05225,mmu05226,mmu05217,mmu05213,mmu05224,mmu04934,mmu05166,mmu05165	Wnt signaling pathway|Hippo signaling pathway|Signaling pathways regulating pluripotency of stem cells|Regulation of actin cytoskeleton|Pathways in cancer|MicroRNAs in cancer|Colorectal cancer|Hepatocellular carcinoma|Gastric cancer|Basal cell carcinoma|Endometrial cancer|Breast cancer|Cushing's syndrome|HTLV-I infection|Human papillomavirus infection
Apitd1	36.2898276979942	18.9276602629618	53.6519951330266	2.83458147428895	1.5031357370929	0.0262377688168271	0.123796171306762	Up	1.25744901451824	0.672227698310427	1.0561910149334	1.0969078061563	1.45604196447545	5.80802008968522	1.7214315295433	2.20703410658684	0.709225603637913	5.02841900459529	GeneID:69928,Genbank:NM_027263.2,MGI:MGI:1917178	apoptosis-inducing, TAF9-like domain 1		GO:0043240,GO:0003677,GO:0003682,GO:0046982,GO:0003690,GO:0005634,GO:0005694,GO:0051301,GO:0006281,GO:0051382,GO:0006312,GO:0071821,GO:0006974,GO:0007049,GO:0000712,GO:0031297,GO:0000775,GO:0036297,GO:0000776	Fanconi anaemia nuclear complex|DNA binding|chromatin binding|protein heterodimerization activity|double-stranded DNA binding|nucleus|chromosome|cell division|DNA repair|kinetochore assembly|mitotic recombination|FANCM-MHF complex|cellular response to DNA damage stimulus|cell cycle|resolution of meiotic recombination intermediates|replication fork processing|chromosome, centromeric region|interst…
Apln	577.72891122024	870.891556125075	284.566266315404	0.326752813612692	-1.61372843601248	6.45941672243975e-15	3.56324915197858e-12	Down	13.4056805467464	14.0504771218489	14.8732362426929	18.6928407118804	14.2268846895997	8.5615019936373	4.29641342074267	4.32388578562573	1.9730124599298	4.94023110591537	GeneID:30878,Genbank:NM_013912.3,MGI:MGI:1353624	apelin		GO:1905564,GO:0051466,GO:0042327,GO:0005179,GO:0060183,GO:0042756,GO:0005576,GO:0043576,GO:0005615,GO:0060976,GO:0007165,GO:0007186,GO:0007631,GO:0045776,GO:0008284,GO:0097755,GO:0045823,GO:0010629,GO:1902895,GO:0045906,GO:0023052,GO:1904022,GO:0048471,GO:0031652,GO:0001664,GO:0050878,GO:0031704,GO:0002026,GO:1904706,GO:0051461,GO:0040037,GO:0005102	positive regulation of vascular endothelial cell proliferation|positive regulation of corticotropin-releasing hormone secretion|positive regulation of phosphorylation|hormone activity|apelin receptor signaling pathway|drinking behavior|extracellular region|regulation of respiratory gaseous exchange|extracellular space|coronary vasculature development|signal transduction|G-protein coupled receptor…	mmu04371,mmu04080	Apelin signaling pathway|Neuroactive ligand-receptor interaction
Aplnr	1141.64674220372	1859.86273868932	423.430745718131	0.227667739618533	-2.13499821794811	2.51178795699159e-27	5.71557349613436e-24	Down	26.634964358539	29.937143736204	27.606474185219	29.8733889632491	27.90474737567	15.0774862875259	2.24597548046474	3.78887877149743	6.58531096756107	4.42462286149398	GeneID:23796,Genbank:NM_011784.3,MGI:MGI:1346086	apelin receptor		GO:1903589,GO:0005886,GO:1904325,GO:0007165,GO:0007186,GO:0007275,GO:0007369,GO:0007512,GO:0016020,GO:0016021,GO:0043951,GO:0045766,GO:0050878,GO:0001570,GO:0051281,GO:0004871,GO:0060976,GO:0004930	positive regulation of blood vessel endothelial cell proliferation involved in sprouting angiogenesis|plasma membrane|positive regulation of inhibitory G-protein coupled receptor phosphorylation|signal transduction|G-protein coupled receptor signaling pathway|multicellular organism development|gastrulation|adult heart development|membrane|integral component of membrane|negative regulation of cAMP…	mmu04371,mmu04080	Apelin signaling pathway|Neuroactive ligand-receptor interaction
Apob	29.5342785551983	43.490258933993	15.5782981764036	0.35820201024895	-1.48115466105859	0.000212221733141906	0.00345553169062188	Down	0.167746547672764	0.157556976509626	0.247550440643541	0.107019847745135	0.134438772809954	0.0880306718344385	0.0531214102039332	0.0519760520125468	0.0831142796207741	0.00747502773190457	GeneID:238055,Genbank:XM_006515078.2,MGI:MGI:88052	apolipoprotein B		GO:0006629,GO:0006642,GO:0006869,GO:0007283,GO:0007399,GO:0017127,GO:0008201,GO:0019433,GO:0008202,GO:0008203,GO:0030301,GO:0030317,GO:0031983,GO:0042632,GO:0033344,GO:0034359,GO:0034361,GO:0042953,GO:0043025,GO:0043231,GO:0001701,GO:0045540,GO:0005319,GO:0048844,GO:0005543,GO:0050750,GO:0005576,GO:0005615,GO:0005737,GO:0005783,GO:0005829,GO:0008289,GO:0009566,GO:0009743,GO:0009791,GO:0010628,GO:…	lipid metabolic process|triglyceride mobilization|lipid transport|spermatogenesis|nervous system development|cholesterol transporter activity|heparin binding|triglyceride catabolic process|steroid metabolic process|cholesterol metabolic process|cholesterol transport|flagellated sperm motility|vesicle lumen|cholesterol homeostasis|cholesterol efflux|mature chylomicron|very-low-density lipoprotein …	mmu04975,mmu04979,mmu04977	Fat digestion and absorption|Cholesterol metabolism|Vitamin digestion and absorption
Apobec1	727.982955805953	459.470712736019	996.495198875886	2.16878937275901	1.11688994898476	2.4364339490352e-05	0.000636339219630369	Up	7.33032135454519	6.19731720386897	8.33683850163732	7.21504300856509	8.01905309483511	17.7412760323175	17.6209055225952	13.5876858172543	8.77222235054369	20.0667751436548	GeneID:11810,Genbank:NM_001134391.1,MGI:MGI:103298	apolipoprotein B mRNA editing enzyme, catalytic polypeptide 1		GO:0005737,GO:0006397,GO:0006641,GO:0006970,GO:0008047,GO:0008270,GO:0042157,GO:0010332,GO:0042158,GO:0016554,GO:0042493,GO:0042953,GO:0043021,GO:0045471,GO:0046872,GO:0048255,GO:0051592,GO:0051607,GO:0003723,GO:0003729,GO:0003824,GO:0004126,GO:0004131,GO:0005515,GO:0005634,GO:0016556,GO:0016787,GO:0016814,GO:0070383,GO:0017091,GO:0080111,GO:0019904,GO:0042127,GO:0090209,GO:0090310,GO:0090366	cytoplasm|mRNA processing|triglyceride metabolic process|response to osmotic stress|enzyme activator activity|zinc ion binding|lipoprotein metabolic process|response to gamma radiation|lipoprotein biosynthetic process|cytidine to uridine editing|response to drug|lipoprotein transport|ribonucleoprotein complex binding|response to ethanol|metal ion binding|mRNA stabilization|response to calcium ion…
Apobr	668.852392159267	372.832613580904	964.87217073763	2.58795002258635	1.3718097568733	8.21815989379967e-05	0.00166781920520322	Up	6.43257024104302	4.2070777888876	6.4338096010613	5.0728003848353	5.17050583048212	10.1327470688163	19.0801115520327	15.0193071888993	8.37420756489288	15.1201973568019	GeneID:171504,Genbank:XM_006507399.3,MGI:MGI:2176230	apolipoprotein B receptor		GO:0006641,GO:0006869,GO:0008202,GO:0008203,GO:0016020,GO:0030228,GO:0030229,GO:0034361,GO:0034362,GO:0005886,GO:0042627,GO:0006629	triglyceride metabolic process|lipid transport|steroid metabolic process|cholesterol metabolic process|membrane|lipoprotein particle receptor activity|very-low-density lipoprotein particle receptor activity|very-low-density lipoprotein particle|low-density lipoprotein particle|plasma membrane|chylomicron|lipid metabolic process
Apoc2	3.05630658982597	0.374712800981213	5.73790037867072	15.3127951958022	3.93666575114396	0.00735265827568311	0.0484604602644951	Up	0.125079157548742	0	0	0	0	0	0.611120240161063	0.398629193848468	0.202822820228555	0.601960397443614	GeneID:11813,Genbank:NM_001277944.1,MGI:MGI:88054	apolipoprotein C-II		GO:0060697,GO:0042803,GO:0010898,GO:0070328,GO:0042953,GO:0010916,GO:0043274,GO:0016004,GO:0032375,GO:0033344,GO:0033700,GO:0034361,GO:0045723,GO:0034362,GO:0045833,GO:0034363,GO:0048261,GO:0034366,GO:0051006,GO:0034382,GO:0005615,GO:0055102,GO:0034384,GO:0008289,GO:0060230,GO:0042627,GO:0010518	positive regulation of phospholipid catabolic process|protein homodimerization activity|positive regulation of triglyceride catabolic process|triglyceride homeostasis|lipoprotein transport|negative regulation of very-low-density lipoprotein particle clearance|phospholipase binding|phospholipase activator activity|negative regulation of cholesterol transport|cholesterol efflux|phospholipid efflux|…	mmu04979	Cholesterol metabolism
Apod	470.735521693167	174.58985282759	766.881190558745	4.39247286218892	2.13503337292542	0.000119042518372816	0.00222947531322917	Up	6.44751696912111	4.11958247132378	3.6835977216417	4.504431335132	4.13504685186132	10.6859624610846	27.788586118182	29.6375231736933	16.749214110986	11.273938462569	GeneID:11815,Genbank:NM_001301354.1,MGI:MGI:88056	apolipoprotein D		GO:2000098,GO:0042308,GO:0005615,GO:2000405,GO:0043025,GO:0005622,GO:0048471,GO:0005737,GO:0005783,GO:0006006,GO:0006629,GO:0006869,GO:0048662,GO:0007568,GO:0051895,GO:0008289,GO:0060588,GO:0010642,GO:0015485,GO:0000302,GO:0071638,GO:0022626,GO:1900016,GO:0030425,GO:0005576	negative regulation of smooth muscle cell-matrix adhesion|negative regulation of protein import into nucleus|extracellular space|negative regulation of T cell migration|neuronal cell body|intracellular|perinuclear region of cytoplasm|cytoplasm|endoplasmic reticulum|glucose metabolic process|lipid metabolic process|lipid transport|negative regulation of smooth muscle cell proliferation|aging|negat…
Apoe	13609.2880596559	8086.05114894759	19132.5249703641	2.36611475959489	1.24252004793103	0.00049783859095032	0.00661025069997055	Up	261.853295192829	267.583498965225	275.636331273197	296.65324510431	285.325673258596	604.32071124144	676.829794441265	408.035812319071	464.464514089872	1012.97042967839	GeneID:11816,Genbank:NM_009696.4,MGI:MGI:88057	apolipoprotein E		GO:0042632,GO:0042802,GO:0005576,GO:0042803,GO:0005615,GO:0042982,GO:0043025,GO:0005635,GO:0046911,GO:0043407,GO:0005737,GO:0046983,GO:0043524,GO:0005764,GO:0048156,GO:0005768,GO:0048844,GO:0006898,GO:0005769,GO:0050728,GO:0006979,GO:0005770,GO:0050750,GO:0007186,GO:0005783,GO:0007263,GO:0070326,GO:0051000,GO:0007568,GO:0070328,GO:0007616,GO:0071813,GO:0051044,GO:0008104,GO:0072358,GO:0010976,GO:…	cholesterol homeostasis|identical protein binding|extracellular region|protein homodimerization activity|extracellular space|amyloid precursor protein metabolic process|neuronal cell body|nuclear envelope|metal chelating activity|negative regulation of MAP kinase activity|cytoplasm|protein dimerization activity|negative regulation of neuron apoptotic process|lysosome|tau protein binding|endosome|…	mmu04979,mmu05010	Cholesterol metabolism|Alzheimer's disease
Apol10b	145.113470389783	79.4498447720106	210.777096007555	2.6529579335542	1.40760179975285	0.00379309699854017	0.0301624357306728	Up	2.24926268687139	0.910256279217744	1.37946137514225	1.81630419947187	1.67796657616129	3.74684406429584	6.6491699587487	4.81911575611605	1.73681177099061	3.47689938607704	GeneID:328561,Genbank:XM_006521088.3,MGI:MGI:3043522	apolipoprotein L 10B		GO:0008289,GO:0016020,GO:0050896,GO:0003674,GO:0005575,GO:0008150	lipid binding|membrane|response to stimulus|molecular_function|cellular_component|biological_process
Apol11a	5.37098934218258	1.14031438349519	9.60166430086998	8.42019046663237	3.07385286775225	0.00158139728960507	0.0155927684483722	Up	0.0961601466544935	0.0246324570302875	0.0258013565507764	0	0	0.500244766078028	0.130507159246374	0.229847896878585	0.0779645167119692	0.2828122844412	GeneID:626615,Genbank:XM_006521234.1,MGI:MGI:3649094	apolipoprotein L 11a		GO:0008289,GO:0016020,GO:0050896,GO:0003674,GO:0005575,GO:0008150	lipid binding|membrane|response to stimulus|molecular_function|cellular_component|biological_process
Apol11b	44.867988586602	18.3874035395657	71.3485736336383	3.88029628436183	1.95616681521136	0.0208171614304078	0.104539477704592	Up	1.33476547756559	0.0759810111118981	0.344875205816041	0.261014829906956	0.414483938464085	1.57012065232433	3.03262601109257	3.09853290250032	1.14900064371577	0.185046001288371	GeneID:328563,Genbank:NM_001143686.1,MGI:MGI:3036248	apolipoprotein L 11b		GO:0008289,GO:0016020,GO:0050896,GO:0003674,GO:0005575,GO:0008150	lipid binding|membrane|response to stimulus|molecular_function|cellular_component|biological_process
Apol6	219.323812718762	51.4779270431619	387.169698394361	7.52108176519496	2.91094018119032	4.55759386787164e-06	0.000163319761359715	Up	1.15323845131826	0.688053903094078	0.595364635654866	1.03281087691492	0.547171159649113	4.18877604344134	8.09920011271358	8.59141478456013	1.81480711812314	6.322917352993	GeneID:71939,Genbank:XM_006521421.3,MGI:MGI:1919189	apolipoprotein L 6		GO:0008289,GO:0016020,GO:0050896,GO:0003674,GO:0005575,GO:0008150	lipid binding|membrane|response to stimulus|molecular_function|cellular_component|biological_process
Apol7a	86.4119184676635	20.090972743738	152.732864191589	7.60206417776327	2.92639120469869	2.55384934931993e-07	1.52427126409902e-05	Up	0.279017936133299	0.207922760265635	0.313072334600279	0.214280870089741	0.350279766404669	1.05564248466453	2.47862686580666	1.5359504009422	1.64524772108571	3.20104591160753	GeneID:75761,Genbank:NM_001164640.1,MGI:MGI:1923011	apolipoprotein L 7a		GO:0050896,GO:0005575,GO:0008289,GO:0016020	response to stimulus|cellular_component|lipid binding|membrane
Apol9a	235.215900149487	92.2208396039506	378.210960695024	4.1011441916955	2.03602646811942	1.32622370477265e-06	5.77573596212471e-05	Up	2.67189959270658	1.98620600196306	2.22103022116768	3.0980752484948	2.94559064769376	5.90991193179143	12.3719576698243	11.7156113743858	6.65469928194513	14.1755832835056	GeneID:223672,Genbank:NM_001162883.1,MGI:MGI:3606001	apolipoprotein L 9a		GO:0008289,GO:0016020,GO:0050896,GO:0003674,GO:0005575,GO:0008150	lipid binding|membrane|response to stimulus|molecular_function|cellular_component|biological_process
Apol9b	323.86762658073	169.015849693299	478.71940346816	2.83239355561539	1.50202173903913	1.75031703324516e-05	0.000483501840260924	Up	4.78356602079049	2.68789072086187	3.39509049059268	6.54500297084393	5.83464239122685	7.68945043552493	15.3299373142679	16.064937982136	9.23033625776606	14.8801240650153	GeneID:71898,Genbank:NM_173743.4,MGI:MGI:1919148	apolipoprotein L 9b		GO:0008289,GO:0016020,GO:0050896,GO:0003674,GO:0005575,GO:0008150	lipid binding|membrane|response to stimulus|molecular_function|cellular_component|biological_process
Apold1	107.797189677114	60.1683105947032	155.426068759526	2.58318818034436	1.36915274487315	0.00390125356203725	0.0307474228521653	Up	0.820574881184185	0.761475955455173	1.27950058498072	0.99730078599985	1.13011241930798	1.54304136327982	4.1016762850599	2.87834797781114	2.12562515341235	1.62270241933694	GeneID:381823,Genbank:NM_001109914.1,MGI:MGI:2685921	apolipoprotein L domain containing 1		GO:0005829,GO:0008150,GO:0008289,GO:0016020,GO:0045601,GO:0050896,GO:0001525,GO:0003674,GO:0005654	cytosol|biological_process|lipid binding|membrane|regulation of endothelial cell differentiation|response to stimulus|angiogenesis|molecular_function|nucleoplasm
Aqp3	75.1599513621475	35.3770212378766	114.942881486418	3.24908309022225	1.70003263881014	5.57721505192842e-06	0.000191200796243512	Up	1.15359449900314	0.472809044756058	1.05239679498941	1.21816790724585	1.56460045971553	2.49525022360651	4.10198140403817	2.11400093470576	3.64770457231241	4.65736839171679	GeneID:11828,Genbank:NM_016689.2,MGI:MGI:1333777	aquaporin 3		GO:0070295,GO:0015267,GO:0005886,GO:0071456,GO:0015793,GO:0090650,GO:0015840,GO:0005887,GO:0005911,GO:0006833,GO:0016020,GO:0016021,GO:0016323,GO:0015204,GO:0032526,GO:0015250,GO:0002684,GO:0055085,GO:0005634,GO:0015254,GO:0005737	renal water absorption|channel activity|plasma membrane|cellular response to hypoxia|glycerol transport|cellular response to oxygen-glucose deprivation|urea transport|integral component of plasma membrane|cell-cell junction|water transport|membrane|integral component of membrane|basolateral plasma membrane|urea transmembrane transporter activity|response to retinoic acid|water channel activity|po…	mmu04962	Vasopressin-regulated water reabsorption
Aqp9	52.6445747275413	30.84248034589	74.4466691091927	2.4137704968697	1.27128851007461	0.00123528834955087	0.0130209549016932	Up	0.608530645415707	0.305130092243019	0.486362469740571	0.341805134401966	0.395907627496507	0.70900357863578	1.44794153837669	1.26542183104533	0.643847536788684	0.872359720359462	GeneID:64008,Genbank:XM_011242783.1,MGI:MGI:1891066	aquaporin 9		GO:0015855,GO:0006833,GO:0016020,GO:0016021,GO:0006863,GO:0010033,GO:0015204,GO:0015250,GO:0016323,GO:0015254,GO:0043231,GO:0015265,GO:0046689,GO:0015267,GO:0055085,GO:0015722,GO:0005345,GO:0015791,GO:0005350,GO:0015837,GO:0005887	pyrimidine nucleobase transport|water transport|membrane|integral component of membrane|purine nucleobase transport|response to organic substance|urea transmembrane transporter activity|water channel activity|basolateral plasma membrane|glycerol channel activity|intracellular membrane-bounded organelle|urea channel activity|response to mercury ion|channel activity|transmembrane transport|canalicu…	mmu04976	Bile secretion
Arc	46.2031357772132	22.8695481188052	69.5367234356212	3.04058143494503	1.6043472292951	0.000125206467555996	0.00232577401570343	Up	0.465397506119574	0.272495046062416	0.374621527035872	0.315931189674238	0.606618042662212	1.31066693584698	1.1549819598293	1.65980387121541	1.45543109736417	0.408850295005562	GeneID:11838,Genbank:NM_001276684.1,MGI:MGI:88067	activity regulated cytoskeletal-associated protein		GO:0061001,GO:0016020,GO:0005737,GO:1900271,GO:0016477,GO:0005768,GO:0022604,GO:0005856,GO:2000969,GO:0005886,GO:0006897,GO:0007010,GO:0030054,GO:0031410,GO:0007275,GO:0042995,GO:0007492,GO:0045202,GO:0009952,GO:0003779,GO:0045211,GO:0015629,GO:0005515,GO:0048168	regulation of dendritic spine morphogenesis|membrane|cytoplasm|regulation of long-term synaptic potentiation|cell migration|endosome|regulation of cell morphogenesis|cytoskeleton|positive regulation of AMPA receptor activity|plasma membrane|endocytosis|cytoskeleton organization|cell junction|cytoplasmic vesicle|multicellular organism development|cell projection|endoderm development|synapse|anteri…	mmu05031	Amphetamine addiction
Areg	191.97123900212	74.9052220032667	309.037256000973	4.12571043428047	2.04464256827058	0.000785375401091339	0.00922980878080487	Up	2.84562804359038	3.30166155528187	3.18885654851633	3.27005394064008	4.16906025676509	6.59972042264346	13.9942343500037	11.9142555929327	8.68582467665197	25.1969557528572	GeneID:11839,Genbank:NM_009704.4,MGI:MGI:88068	amphiregulin		GO:0050731,GO:0009986,GO:0005615,GO:0051384,GO:0014009,GO:0060598,GO:0016020,GO:0005622,GO:0060744,GO:0005634,GO:0005737,GO:0007173,GO:0016021,GO:0007186,GO:0060749,GO:0031175,GO:0008083,GO:0060750,GO:0032355,GO:0042327,GO:0008284,GO:0005125,GO:0045668,GO:0005154,GO:0045740	positive regulation of peptidyl-tyrosine phosphorylation|cell surface|extracellular space|response to glucocorticoid|glial cell proliferation|dichotomous subdivision of terminal units involved in mammary gland duct morphogenesis|membrane|intracellular|mammary gland branching involved in thelarche|nucleus|cytoplasm|epidermal growth factor receptor signaling pathway|integral component of membrane|G…	mmu04010,mmu04012,mmu04390,mmu04151,mmu05210	MAPK signaling pathway|ErbB signaling pathway|Hippo signaling pathway|PI3K-Akt signaling pathway|Colorectal cancer
Arfgef3	110.781255063046	63.4571479723144	158.105362153777	2.49152959447147	1.31703171050295	0.00664970990186565	0.0451347200050568	Up	0.464137148949277	0.44386992007474	0.325453211555466	0.294070566338088	0.57379994110157	0.72520814192646	1.54540427496101	0.762616074599589	0.5418894506861	1.42958267708371	GeneID:215821,Genbank:NM_001033258.4,MGI:MGI:106387	ARFGEF family member 3		GO:0016020,GO:0016021,GO:0031410,GO:0032012,GO:0005085,GO:0005086,GO:0010923	membrane|integral component of membrane|cytoplasmic vesicle|regulation of ARF protein signal transduction|guanyl-nucleotide exchange factor activity|ARF guanyl-nucleotide exchange factor activity|negative regulation of phosphatase activity
Arg1	608.482300832624	41.6544995382679	1175.31010212698	28.2156817427905	4.81842530305764	0.00361915909170836	0.0290874932032932	Up	1.34254734204399	1.16399616684422	1.44091055862613	2.36282923715027	1.35822766565076	17.0410858238703	60.8109462719692	11.0442147877273	6.69850857870609	110.631789541908	GeneID:11846,Genbank:NM_007482.3,MGI:MGI:88070	arginase, liver		GO:0043025,GO:0016813,GO:0002376,GO:0045087,GO:0019547,GO:0004053,GO:0046007,GO:0046872,GO:0005615,GO:0005634,GO:0005737,GO:0030145,GO:0060336,GO:0005741,GO:0070207,GO:0032964,GO:0005829,GO:0070965,GO:0042130,GO:0006525,GO:0000050,GO:2000552,GO:0042832,GO:0010963,GO:0001938,GO:0043005,GO:0016787,GO:0002250	neuronal cell body|hydrolase activity, acting on carbon-nitrogen (but not peptide) bonds, in linear amidines|immune system process|innate immune response|arginine catabolic process to ornithine|arginase activity|negative regulation of activated T cell proliferation|metal ion binding|extracellular space|nucleus|cytoplasm|manganese ion binding|negative regulation of interferon-gamma-mediated signal…	mmu00220,mmu00330,mmu05146	Arginine biosynthesis|Arginine and proline metabolism|Amoebiasis
Arg2	540.50908945245	182.828035606432	898.190143298468	4.91275936056093	2.29653357394994	0.000342991627960964	0.00501511614088465	Up	8.39636876866186	5.22079450946101	7.93323432294126	7.08551188829779	6.47700624517306	10.7283299301572	56.3343316939438	33.1633045284592	24.6314502604311	38.6817967181551	GeneID:11847,Genbank:NM_009705.3,MGI:MGI:1330806	arginase type II		GO:0005739,GO:0005829,GO:0006525,GO:0006941,GO:0071641,GO:0010963,GO:0071644,GO:0016787,GO:0071650,GO:0016813,GO:1900425,GO:1903426,GO:1904468,GO:1905077,GO:1905403,GO:2000562,GO:2000666,GO:0000050,GO:0001657,GO:0002250,GO:0002376,GO:0002829,GO:0004053,GO:0005634,GO:0005737,GO:0019547,GO:0030145,GO:0032720,GO:0045087,GO:0045988,GO:0046872,GO:2000774,GO:0050706,GO:0050998,GO:0051001	mitochondrion|cytosol|arginine metabolic process|striated muscle contraction|negative regulation of macrophage inflammatory protein 1 alpha production|regulation of L-arginine import|negative regulation of chemokine (C-C motif) ligand 4 production|hydrolase activity|negative regulation of chemokine (C-C motif) ligand 5 production|hydrolase activity, acting on carbon-nitrogen (but not peptide) bon…	mmu00220,mmu00330,mmu05146	Arginine biosynthesis|Arginine and proline metabolism|Amoebiasis
Arhgap11a	350.090838978651	202.215491146391	497.966186810911	2.46255212193617	1.30015426071644	0.000875167461937493	0.0100135439830988	Up	2.83765391911456	1.83800746493388	1.9361045845467	2.03333517983926	2.31919336666609	8.77953888444266	4.72049883734536	3.87584853018303	2.64033510303909	6.38391579825608	GeneID:228482,Genbank:NM_181416.3,MGI:MGI:2444300	Rho GTPase activating protein 11A		GO:0003674,GO:0005096,GO:0007165	molecular_function|GTPase activator activity|signal transduction
Arhgap20	319.072478384643	435.542469515356	202.602487253931	0.465172747629811	-1.10416151658655	6.56571382627603e-08	5.15182131437625e-06	Down	3.00402243186359	4.53521310920148	3.66142899242441	3.40840088101693	4.0112588444476	2.2750057632266	1.3618967556114	1.82480593805633	1.71873536645282	1.25603898768915	GeneID:244867,Genbank:NM_175535.3,MGI:MGI:2445175	Rho GTPase activating protein 20		GO:0007165,GO:0003674,GO:0005096	signal transduction|molecular_function|GTPase activator activity
Arhgap30	1675.3454159282	1043.49391579751	2307.1969160589	2.21103053992949	1.14471895256279	0.00228228948586233	0.0205881059467978	Up	14.2292591342949	11.7475085513562	14.2261022399117	11.472689336202	11.5994549249581	46.3050237207028	27.7621703456472	28.3430419630193	12.2470998845673	21.9907346173948	GeneID:226652,Genbank:NM_001005508.2,MGI:MGI:2684948	Rho GTPase activating protein 30		GO:0031410,GO:0043231,GO:0005096,GO:0007165,GO:0007264	cytoplasmic vesicle|intracellular membrane-bounded organelle|GTPase activator activity|signal transduction|small GTPase mediated signal transduction
Arhgdib	3223.74803095993	2140.10138993894	4307.39467198093	2.01270588965125	1.00913637119529	0.00034437966552902	0.00502665689407272	Up	88.8577822023169	67.325104900136	96.143395906048	82.2071504792564	59.5179866008028	231.4060462975	166.958215003136	154.770211888356	88.1001676345817	130.313700996611	GeneID:11857,Genbank:XM_006505404.3,MGI:MGI:101940	Rho, GDP dissociation inhibitor (GDI) beta		GO:0005737,GO:0005829,GO:0016020,GO:0035023,GO:0048365,GO:1901164,GO:2000249,GO:0003924,GO:0005094,GO:0005096	cytoplasm|cytosol|membrane|regulation of Rho protein signal transduction|Rac GTPase binding|negative regulation of trophoblast cell migration|regulation of actin cytoskeleton reorganization|GTPase activity|Rho GDP-dissociation inhibitor activity|GTPase activator activity	mmu04962,mmu04722	Vasopressin-regulated water reabsorption|Neurotrophin signaling pathway
Arhgef37	202.977148961693	118.664581559852	287.289716363534	2.42102329597506	1.27561696154502	5.60350091792327e-08	4.55384512097657e-06	Up	1.05863397621935	0.782549421255929	1.50951749754758	0.718644786744121	0.738415095012087	2.49274649923889	2.75037433090532	2.3617179053155	1.76568063725441	1.85192644779661	GeneID:328967,Genbank:XM_006526028.3,MGI:MGI:3045339	Rho guanine nucleotide exchange factor (GEF) 37		GO:0005737,GO:0007264,GO:0035023,GO:0043547,GO:0005085,GO:0005089,GO:0005575	cytoplasm|small GTPase mediated signal transduction|regulation of Rho protein signal transduction|positive regulation of GTPase activity|guanyl-nucleotide exchange factor activity|Rho guanyl-nucleotide exchange factor activity|cellular_component
Arid3a	447.600059638505	283.246858943224	611.953260333785	2.16049442742964	1.1113615097844	4.4858085602152e-06	0.000161382725356042	Up	2.56775437169811	2.31723895386699	2.88230042221978	2.15592202827549	1.98286555642679	6.94881760330066	4.98759059325272	5.81435309177263	3.1663226466661	4.09822695707197	GeneID:13496,Genbank:NM_007880.4,MGI:MGI:1328360	AT rich interactive domain 3A (BRIGHT-like)	ARID	GO:0006355,GO:0001228,GO:0042803,GO:0043231,GO:0003677,GO:0003682,GO:0003700,GO:0005515,GO:0045121,GO:0005634,GO:0045944,GO:0005654,GO:0005737,GO:0000977,GO:0005829,GO:0006351	regulation of transcription, DNA-templated|transcriptional activator activity, RNA polymerase II transcription regulatory region sequence-specific DNA binding|protein homodimerization activity|intracellular membrane-bounded organelle|DNA binding|chromatin binding|DNA binding transcription factor activity|protein binding|membrane raft|nucleus|positive regulation of transcription by RNA polymerase …
Arid5a	1047.97530480307	467.5457103468	1628.40489925934	3.48287849342361	1.80028014275153	1.21900074252561e-06	5.37304830918551e-05	Up	3.78301139912604	3.73902451455298	4.64405305798012	4.42782979529914	4.35068268379248	10.4220585007578	19.2466158138363	17.4268216135434	8.74915881491923	14.0977638759325	GeneID:214855,Genbank:NM_001290726.1,MGI:MGI:2443039	AT rich interactive domain 5A (MRF1-like)	ARID	GO:1905078,GO:0045087,GO:0006357,GO:0003677,GO:2000318,GO:0045944,GO:0008134,GO:0003682,GO:2000556,GO:0046965,GO:0003714,GO:2000778,GO:0046966,GO:0003723,GO:0005515,GO:0005634,GO:0030331,GO:0050681,GO:0035066,GO:0005654,GO:0071222,GO:0035613,GO:0005667,GO:0071391,GO:0005730,GO:0000122,GO:1902715,GO:0043565,GO:0006351,GO:0002062,GO:1904469,GO:0044212,GO:0006355,GO:0002376	positive regulation of interleukin-17 secretion|innate immune response|regulation of transcription by RNA polymerase II|DNA binding|positive regulation of T-helper 17 type immune response|positive regulation of transcription by RNA polymerase II|transcription factor binding|chromatin binding|positive regulation of T-helper 1 cell cytokine production|retinoid X receptor binding|transcription corep…
Arl11	144.845640894645	96.5602309741216	193.131050815168	2.00010966074561	1.00007910133838	0.0391937484842401	0.164624595617699	Up	1.96015350905458	1.694090419728	1.88424288226748	1.42191394248642	1.84940704691819	2.55744697487409	4.10841612342942	2.64367460338728	1.49251214443077	6.12494199906422	GeneID:219144,Genbank:XM_011245028.1,MGI:MGI:2444054	ADP-ribosylation factor-like 11		GO:0005575,GO:0005622,GO:0000166,GO:0002244,GO:0005525	cellular_component|intracellular|nucleotide binding|hematopoietic progenitor cell differentiation|GTP binding
Arsi	78.261175652807	43.2354196327397	113.286931672874	2.62023435033549	1.3896958502921	0.00455097980720541	0.0343015231283578	Up	0.710121194742506	0.621785015514406	0.679005481498149	0.518092564614197	0.458479440312228	2.57356416303247	1.58408118456511	1.37161644912309	0.307066951295744	1.80888742759825	GeneID:545260,Genbank:NM_001038499.1,MGI:MGI:2670959	arylsulfatase i		GO:0005783,GO:0008152,GO:0008484,GO:0016787,GO:0046872,GO:0003824,GO:0005575,GO:0005576	endoplasmic reticulum|metabolic process|sulfuric ester hydrolase activity|hydrolase activity|metal ion binding|catalytic activity|cellular_component|extracellular region
Asb15	8.48660767548879	12.4332683741448	4.5399469768328	0.365145096222142	-1.45345823910183	0.0438213105969536	0.178102955594316	Down	0.108480216649378	0.155614903491959	0.151356581686281	0.25201547071921	0.053501767179597	0.0475230561690242	0.0117782223941148	0.0460970819427928	0.0703626852339726	0.0812117825155064	GeneID:78910,Genbank:NM_080847.3,MGI:MGI:1926160	ankyrin repeat and SOCS box-containing 15		GO:0005737,GO:0008150,GO:0031625,GO:0035556,GO:0000151,GO:0004842,GO:0005634	cytoplasm|biological_process|ubiquitin protein ligase binding|intracellular signal transduction|ubiquitin ligase complex|ubiquitin-protein transferase activity|nucleus
Asb4	24.834864927127	15.6181602189851	34.051569635269	2.18025485446594	1.12449678444442	0.0128853803308639	0.0738323775709938	Up	0.218510566934466	0.209901880012321	0.234519985409152	0.302848713604372	0.175123082246577	0.284184174121684	0.785882353785778	0.420739569494374	0.324799799678389	0.555017295449399	GeneID:65255,Genbank:NM_023048.5,MGI:MGI:1929751	ankyrin repeat and SOCS box-containing 4		GO:0005634,GO:0005737,GO:0019899,GO:0031462,GO:0031466,GO:0031625,GO:0035556,GO:0051865,GO:0061630,GO:0000151,GO:2001214,GO:0004842	nucleus|cytoplasm|enzyme binding|Cul2-RING ubiquitin ligase complex|Cul5-RING ubiquitin ligase complex|ubiquitin protein ligase binding|intracellular signal transduction|protein autoubiquitination|ubiquitin protein ligase activity|ubiquitin ligase complex|positive regulation of vasculogenesis|ubiquitin-protein transferase activity
Asf1b	166.059050748138	82.615170298551	249.502931197726	3.02006193651944	1.59457813716399	0.00342576146593398	0.0279402158269992	Up	3.75214005637304	1.88972076541924	2.52543484287806	2.31686165435797	3.57560440723801	15.0792158108827	6.59416192432287	5.84394386966783	2.92184094056582	11.2222885852371	GeneID:66929,Genbank:NM_024184.2,MGI:MGI:1914179	anti-silencing function 1B histone chaperone		GO:0005654,GO:0006325,GO:0006333,GO:0006334,GO:0006335,GO:0006336,GO:0006351,GO:0006355,GO:0032991,GO:0042393,GO:0000785,GO:0000790,GO:0005634	nucleoplasm|chromatin organization|chromatin assembly or disassembly|nucleosome assembly|DNA replication-dependent nucleosome assembly|DNA replication-independent nucleosome assembly|transcription, DNA-templated|regulation of transcription, DNA-templated|protein-containing complex|histone binding|chromatin|nuclear chromatin|nucleus
Asgr1	38.1112841230574	65.4793103542355	10.7432578918794	0.164071029975111	-2.60760757023981	7.91483514032361e-12	2.32389772410405e-09	Down	0.476320479279945	0.747664053532426	0.739635459265031	0.738421723204782	0.849704466235422	0.0554964531254277	0.13204192552015	0.150727442840451	0.197203451679268	0.0216771334405979	GeneID:11889,Genbank:XM_017314231.1,MGI:MGI:88081	asialoglycoprotein receptor 1		GO:0016021,GO:0030246,GO:0031668,GO:0042803,GO:0046872,GO:0004873,GO:0006897,GO:0016020	integral component of membrane|carbohydrate binding|cellular response to extracellular stimulus|protein homodimerization activity|metal ion binding|asialoglycoprotein receptor activity|endocytosis|membrane	mmu04918	Thyroid hormone synthesis
Aspm	152.986185482219	76.8434313909238	229.128939573515	2.98176350829354	1.57616583812373	0.00490027329679685	0.0361498194843756	Up	0.428932784066709	0.250469454899318	0.272255333886889	0.326313523611636	0.618718041669537	1.88412169971319	0.996525865736755	0.744753889377998	0.314114115544459	1.59323293025616	GeneID:12316,Genbank:XM_017312957.1,MGI:MGI:1334448	asp (abnormal spindle)-like, microcephaly associated (Drosophila)		GO:0097150,GO:0048477,GO:0016324,GO:0002052,GO:0097431,GO:0048589,GO:0019901,GO:0051301,GO:0021873,GO:0005516,GO:0051445,GO:0005634,GO:0005737,GO:0005813,GO:0005856,GO:0021987,GO:0005874,GO:0051653,GO:0030496,GO:0007049,GO:0051661,GO:0007051,GO:0072687,GO:0036449,GO:0007283,GO:0000922,GO:0090263,GO:0045665,GO:0007420,GO:0001764,GO:0090306,GO:0045769,GO:0008584	neuronal stem cell population maintenance|oogenesis|apical plasma membrane|positive regulation of neuroblast proliferation|mitotic spindle pole|developmental growth|protein kinase binding|cell division|forebrain neuroblast division|calmodulin binding|regulation of meiotic cell cycle|nucleus|cytoplasm|centrosome|cytoskeleton|cerebral cortex development|microtubule|spindle localization|midbody|cell…
Asprv1	863.306367515343	40.3036135540916	1686.3091214766	41.8401471424738	5.38681602011811	1.75803726225768e-05	0.000484898641244527	Up	1.12473587279191	0.711809094990384	1.59768647346789	1.74660866987185	1.95780962475553	9.85449471045331	121.722932085986	68.5281709463965	30.9334491892496	49.9193707948138	GeneID:67855,Genbank:NM_026414.2,MGI:MGI:1915105	aspartic peptidase, retroviral-like 1		GO:0006508,GO:0008233,GO:0016020,GO:0016021,GO:0016485,GO:0016787,GO:0043588,GO:0004190	proteolysis|peptidase activity|membrane|integral component of membrane|protein processing|hydrolase activity|skin development|aspartic-type endopeptidase activity
Ass1	560.916648174337	357.430623084748	764.402673263925	2.13860431617993	1.0966695802631	0.00105941019097187	0.0116023697175641	Up	13.9347460833678	11.1478103433791	12.647094127314	11.2582689607948	10.6393528925428	23.4895015655704	32.4593149591699	17.7839701695849	15.1987786089235	33.7064605869607	GeneID:11898,Genbank:NM_007494.3,MGI:MGI:88090	argininosuccinate synthetase 1		GO:0005524,GO:0005634,GO:0005737,GO:0005739,GO:0005741,GO:0005764,GO:0042802,GO:0005783,GO:0043005,GO:0005829,GO:0043025,GO:0006526,GO:0043204,GO:0043209,GO:0045429,GO:0051384,GO:0070852,GO:0071499,GO:1903038,GO:0000050,GO:0000052,GO:0000053,GO:0000166,GO:0004055,GO:0005515,GO:0006531,GO:0007623,GO:0008652,GO:0010043,GO:0010046,GO:0015643,GO:0016597,GO:0016874	ATP binding|nucleus|cytoplasm|mitochondrion|mitochondrial outer membrane|lysosome|identical protein binding|endoplasmic reticulum|neuron projection|cytosol|neuronal cell body|arginine biosynthetic process|perikaryon|myelin sheath|positive regulation of nitric oxide biosynthetic process|response to glucocorticoid|cell body fiber|cellular response to laminar fluid shear stress|negative regulation o…	mmu00250,mmu00220,mmu05418	Alanine, aspartate and glutamate metabolism|Arginine biosynthesis|Fluid shear stress and atherosclerosis
Atcay	8.6989227767212	3.86382464001617	13.5340209134262	3.50275236957172	1.80848899903954	0.0171451322827035	0.0907296476960277	Up	0.0138277610942517	0.0850111176813567	0.103886071181464	0.0292035629653852	0.0545581251608967	0.454325328251734	0.165148167520635	0.161587384669878	0.0896899389969077	0.118307509895545	GeneID:16467,Genbank:NM_178662.3,MGI:MGI:2448730	ataxia, cerebellar, Cayman type		GO:0043005,GO:0005739,GO:0006798,GO:0045202,GO:0006915,GO:0007399,GO:0019894,GO:0030054,GO:0030424,GO:0048311,GO:0030425,GO:0050699,GO:0031175,GO:2000212,GO:0031966,GO:0004309,GO:0032880,GO:0005737,GO:0042995	neuron projection|mitochondrion|polyphosphate catabolic process|synapse|apoptotic process|nervous system development|kinesin binding|cell junction|axon|mitochondrion distribution|dendrite|WW domain binding|neuron projection development|negative regulation of glutamate metabolic process|mitochondrial membrane|exopolyphosphatase activity|regulation of protein localization|cytoplasm|cell projection
Atf3	1243.8443307008	198.141718574	2289.5469428276	11.555097832527	3.53045756948339	1.63999497256366e-06	6.86309620242502e-05	Up	4.83500221456243	4.26900290960415	5.16164164016936	6.02900688600561	6.97620285907558	39.0950813351963	104.517222891265	75.8439929224651	51.4619048588102	29.2101511220818	GeneID:11910,Genbank:NM_007498.3,MGI:MGI:109384	activating transcription factor 3	TF_bZIP	GO:1990622,GO:0042802,GO:0006355,GO:0000977,GO:0042803,GO:0006357,GO:0000978,GO:0044212,GO:0045892,GO:0000982,GO:0001078,GO:0003677,GO:0003700,GO:0008284,GO:0005634,GO:0045944,GO:0010628,GO:0046982,GO:0070373,GO:0030968,GO:0005730,GO:0000122,GO:1903984,GO:0034198,GO:0006094,GO:1990440,GO:0035914,GO:0006351,GO:0000976	CHOP-ATF3 complex|identical protein binding|regulation of transcription, DNA-templated|RNA polymerase II regulatory region sequence-specific DNA binding|protein homodimerization activity|regulation of transcription by RNA polymerase II|RNA polymerase II proximal promoter sequence-specific DNA binding|transcription regulatory region DNA binding|negative regulation of transcription, DNA-templated|t…	mmu05166	HTLV-I infection
Atp10b	47.3710012433387	17.1520592718848	77.5899432147925	4.52365176594136	2.17748787387098	9.62703620257845e-09	9.9325022338654e-07	Up	0.125265673408676	0.148618805189222	0.120291464572506	0.0487338243753923	0.16257960501217	0.736499531734637	0.50823671079439	0.39922362275527	0.313596902023507	0.705097111459282	GeneID:319767,Genbank:XM_017314606.1,MGI:MGI:2442688	ATPase, class V, type 10B		GO:0045332,GO:0004012,GO:0005783,GO:0005886	phospholipid translocation|phospholipid-translocating ATPase activity|endoplasmic reticulum|plasma membrane
Atp1a2	2369.26081267124	3283.01631770897	1455.50530763351	0.443343915100982	-1.17350182022434	1.04302573280327e-10	2.37340505499385e-08	Down	28.1046057660102	32.4449451724277	30.4529139456399	28.3240911243717	24.1057654996923	16.6867630045378	9.9114602068154	17.1922683361391	12.8166303480608	5.37046890637225	GeneID:98660,Genbank:NM_178405.3,MGI:MGI:88106	ATPase, Na+/K+ transporting, alpha 2 polypeptide		GO:0005524,GO:0005737,GO:0005768,GO:0005886,GO:0005890,GO:0005901,GO:0006811,GO:0014704,GO:0006813,GO:0015991,GO:0006814,GO:0006883,GO:0016020,GO:0016021,GO:0016787,GO:0016887,GO:0042383,GO:0019229,GO:0043005,GO:0019829,GO:0043197,GO:0043209,GO:0045202,GO:0045822,GO:0000166,GO:1990239,GO:0045988,GO:0001504,GO:0046034,GO:0002026,GO:0046872,GO:0002087,GO:0005391,GO:0005515,GO:0006937,GO:0006940,GO:…	ATP binding|cytoplasm|endosome|plasma membrane|sodium:potassium-exchanging ATPase complex|caveola|ion transport|intercalated disc|potassium ion transport|ATP hydrolysis coupled proton transport|sodium ion transport|cellular sodium ion homeostasis|membrane|integral component of membrane|hydrolase activity|ATPase activity|sarcolemma|regulation of vasoconstriction|neuron projection|cation-transporti…	mmu04024,mmu04022,mmu04911,mmu04918,mmu04919,mmu04925,mmu04260,mmu04261,mmu04970,mmu04971,mmu04972,mmu04976,mmu04973,mmu04974,mmu04978,mmu04960,mmu04961,mmu04964	cAMP signaling pathway|cGMP - PKG signaling pathway|Insulin secretion|Thyroid hormone synthesis|Thyroid hormone signaling pathway|Aldosterone synthesis and secretion|Cardiac muscle contraction|Adrenergic signaling in cardiomyocytes|Salivary secretion|Gastric acid secretion|Pancreatic secretion|Bile secretion|Carbohydrate digestion and absorption|Protein digestion and absorption|Mineral absorption…
Atp1a3	336.532640398984	196.196574129725	476.868706668244	2.43056591983578	1.28129226226084	9.83176390117131e-06	0.000300802403457013	Up	3.29108405844557	2.30520560261319	3.40802975193637	2.28066904829143	2.2191396705378	6.25137866835096	7.73282141899208	7.29294881903757	3.33542256072445	7.02571241452921	GeneID:232975,Genbank:NM_001290469.1,MGI:MGI:88107	ATPase, Na+/K+ transporting, alpha 3 polypeptide		GO:0005886,GO:0005890,GO:0006811,GO:0006813,GO:0006814,GO:0006883,GO:0030424,GO:0031748,GO:0035235,GO:0007613,GO:0036376,GO:0042383,GO:1904646,GO:0042493,GO:1990535,GO:0043025,GO:0043209,GO:0000166,GO:0001540,GO:0005391,GO:0005524,GO:0005634,GO:0005737,GO:0005783,GO:0005794,GO:0008344,GO:0008542,GO:0010107,GO:0015991,GO:0016020,GO:0016021,GO:0016787,GO:0043395,GO:0030007,GO:0044326,GO:0044327,GO:…	plasma membrane|sodium:potassium-exchanging ATPase complex|ion transport|potassium ion transport|sodium ion transport|cellular sodium ion homeostasis|axon|D1 dopamine receptor binding|ionotropic glutamate receptor signaling pathway|memory|sodium ion export across plasma membrane|sarcolemma|cellular response to amyloid-beta|response to drug|neuron projection maintenance|neuronal cell body|myelin s…	mmu04024,mmu04022,mmu04911,mmu04918,mmu04919,mmu04925,mmu04260,mmu04261,mmu04970,mmu04971,mmu04972,mmu04976,mmu04973,mmu04974,mmu04978,mmu04960,mmu04961,mmu04964	cAMP signaling pathway|cGMP - PKG signaling pathway|Insulin secretion|Thyroid hormone synthesis|Thyroid hormone signaling pathway|Aldosterone synthesis and secretion|Cardiac muscle contraction|Adrenergic signaling in cardiomyocytes|Salivary secretion|Gastric acid secretion|Pancreatic secretion|Bile secretion|Carbohydrate digestion and absorption|Protein digestion and absorption|Mineral absorption…
Atp2a1	76.1457813531161	126.853502815677	25.4380598905552	0.200531000925671	-2.31810280870867	0.00125750030757221	0.0132108549769538	Down	0.776590175737425	3.9335975257041	2.10730906629843	1.40802832754448	1.71992917289463	0.369094594962319	0.206818117779772	0.217924951219177	0.934563133324023	0.203718201747728	GeneID:11937,Genbank:XM_006507268.1,MGI:MGI:105058	ATPase, Ca++ transporting, cardiac muscle, fast twitch 1		GO:0006811,GO:0006816,GO:0006874,GO:0006937,GO:0006942,GO:0008553,GO:0008637,GO:0042803,GO:0016020,GO:0043231,GO:0016021,GO:0043434,GO:0016529,GO:0045988,GO:0046872,GO:0051561,GO:0051659,GO:0070059,GO:0070296,GO:0070509,GO:0000166,GO:0005338,GO:0005388,GO:0005509,GO:0005515,GO:0005524,GO:0005783,GO:0005789,GO:0016787,GO:0031448,GO:0031673,GO:0031674,GO:0032470,GO:0032471,GO:0070588,GO:0033017,GO:…	ion transport|calcium ion transport|cellular calcium ion homeostasis|regulation of muscle contraction|regulation of striated muscle contraction|proton-exporting ATPase activity, phosphorylative mechanism|apoptotic mitochondrial changes|protein homodimerization activity|membrane|intracellular membrane-bounded organelle|integral component of membrane|response to peptide hormone|sarcoplasmic reticul…	mmu04020,mmu04022,mmu04972,mmu05010	Calcium signaling pathway|cGMP - PKG signaling pathway|Pancreatic secretion|Alzheimer's disease
Atp2b2	165.200372006331	236.594257008943	93.8064870037197	0.396486745661684	-1.33465545667002	1.08335563330358e-06	4.91805634629884e-05	Down	0.973844624397886	1.42768327342277	1.12023402837859	1.16547056901299	1.63546299734596	0.634463840846899	0.39040625105663	0.742755702515022	0.57227073311909	0.101479687209415	GeneID:11941,Genbank:XM_011241161.1,MGI:MGI:105368	ATPase, Ca++ transporting, plasma membrane 2		GO:0005886,GO:0005887,GO:0005929,GO:0006811,GO:0006816,GO:0016324,GO:0006874,GO:0016787,GO:0019829,GO:0006996,GO:0021549,GO:0021692,GO:0021702,GO:0021707,GO:0043025,GO:0030054,GO:0043231,GO:0030165,GO:0045121,GO:0045202,GO:0045299,GO:0046068,GO:0046872,GO:0000166,GO:0098839,GO:0048167,GO:0000902,GO:0048839,GO:0005388,GO:1901660,GO:0050808,GO:0005509,GO:0005516,GO:0005524,GO:0005737,GO:0005783,GO:…	plasma membrane|integral component of plasma membrane|cilium|ion transport|calcium ion transport|apical plasma membrane|cellular calcium ion homeostasis|hydrolase activity|cation-transporting ATPase activity|organelle organization|cerebellum development|cerebellar Purkinje cell layer morphogenesis|cerebellar Purkinje cell differentiation|cerebellar granule cell differentiation|neuronal cell body|…	mmu04020,mmu04024,mmu04022,mmu04925,mmu04261,mmu04970,mmu04972	Calcium signaling pathway|cAMP signaling pathway|cGMP - PKG signaling pathway|Aldosterone synthesis and secretion|Adrenergic signaling in cardiomyocytes|Salivary secretion|Pancreatic secretion
Atp8b4	357.389797045735	188.23484537538	526.54474871609	2.79727564610075	1.48402242530799	0.000518159609284926	0.00680385057156456	Up	1.90248448407138	1.33419828023044	1.64856068297251	1.41616455881614	1.55356792270191	3.42428179228458	6.59474430200694	4.28237543801007	2.19151907886888	4.53628838280056	GeneID:241633,Genbank:XM_006499495.1,MGI:MGI:1859664	ATPase, class I, type 8B, member 4		GO:0005886,GO:0007030,GO:0045332,GO:0004012,GO:0005794	plasma membrane|Golgi organization|phospholipid translocation|phospholipid-translocating ATPase activity|Golgi apparatus
Aunip	19.1494353242475	6.30892654431876	31.9899441041763	5.07058433466522	2.34215201313536	0.00166972593130088	0.0162370143447656	Up	0.240211075008961	0.28715238293969	0.257810405219963	0.211380907527011	0.355411818100306	2.67464063388134	0.869362651357733	0.808087290994394	0.476074667008914	1.92674725638448	GeneID:69885,Genbank:NM_001081099.1,MGI:MGI:1917135	aurora kinase A and ninein interacting protein		GO:2001033,GO:0003677,GO:0003684,GO:0005634,GO:0005694,GO:0005737,GO:0005813,GO:0005856,GO:0006281,GO:0006974,GO:0007051,GO:0000724,GO:0000922,GO:0090734	negative regulation of double-strand break repair via nonhomologous end joining|DNA binding|damaged DNA binding|nucleus|chromosome|cytoplasm|centrosome|cytoskeleton|DNA repair|cellular response to DNA damage stimulus|spindle organization|double-strand break repair via homologous recombination|spindle pole|site of DNA damage
Aurka	138.810375844874	65.3211488759328	212.299602813815	3.25008984788441	1.70047960161973	0.00158374392261309	0.0155927684483722	Up	2.57316129660856	1.14082437851952	1.43395276480008	1.28021740879863	2.22086746784819	9.45698989394302	3.94893706525487	4.44204828444428	1.95252742218078	7.77949597825183	GeneID:20878,Genbank:NM_001291185.1,MGI:MGI:894678	aurora kinase A		GO:0005515,GO:0005524,GO:0005634,GO:0005737,GO:0005813,GO:0005815,GO:0007057,GO:0005819,GO:0007098,GO:0005829,GO:0007100,GO:0005856,GO:0009611,GO:0009948,GO:0015630,GO:0035174,GO:0016301,GO:0016310,GO:0042585,GO:0016740,GO:0042995,GO:0043066,GO:0043203,GO:0045120,GO:0000166,GO:1990138,GO:0046982,GO:0000212,GO:0048471,GO:0000226,GO:0051233,GO:0000278,GO:0000780,GO:0004672,GO:0004674,GO:0004712,GO:…	protein binding|ATP binding|nucleus|cytoplasm|centrosome|microtubule organizing center|spindle assembly involved in female meiosis I|spindle|centrosome cycle|cytosol|mitotic centrosome separation|cytoskeleton|response to wounding|anterior/posterior axis specification|microtubule cytoskeleton|histone serine kinase activity|kinase activity|phosphorylation|germinal vesicle|transferase activity|cell …	mmu04114,mmu04914	Oocyte meiosis|Progesterone-mediated oocyte maturation
Aurkb	157.053219665668	73.8060118812697	240.300427450066	3.25583812652868	1.70302897360304	0.005961325260366	0.0417224010148799	Up	2.45344262043849	1.12527085987855	1.73038647437388	1.77653218605422	2.14346863949281	11.362225474875	4.41433269064871	4.29433191525683	1.54083825422713	7.94665182764947	GeneID:20877,Genbank:XM_006532725.3,MGI:MGI:107168	aurora kinase B		GO:0000780,GO:0002903,GO:0004672,GO:0004674,GO:0004712,GO:0005515,GO:0010369,GO:0005524,GO:0016301,GO:0005634,GO:0016310,GO:0016740,GO:0019900,GO:0030496,GO:0036089,GO:0031577,GO:0043988,GO:0031616,GO:0046872,GO:0032091,GO:0051233,GO:0051256,GO:0051301,GO:0051973,GO:0000122,GO:0097431,GO:0000166,GO:1904355,GO:0000278,GO:1990023,GO:0000775,GO:0000776,GO:0000779,GO:0005654,GO:0005694,GO:0005737,GO:…	condensed nuclear chromosome, centromeric region|negative regulation of B cell apoptotic process|protein kinase activity|protein serine/threonine kinase activity|protein serine/threonine/tyrosine kinase activity|protein binding|chromocenter|ATP binding|kinase activity|nucleus|phosphorylation|transferase activity|kinase binding|midbody|cleavage furrow formation|spindle checkpoint|histone H3-S28 ph…
Awat1	6.3570353294465	0.589574615878561	12.1244960430144	20.5648203237973	4.36210656185822	0.0212041521946659	0.106044062239477	Up	0	0.0373459832394682	0.0782363714765478	0	0	1.35720057078555	0.118719415830572	0.0387198966067867	0.078802844848657	0.779599845673689	GeneID:245533,Genbank:NM_001081136.1,MGI:MGI:3588200	acyl-CoA wax alcohol acyltransferase 1		GO:0008150,GO:0016020,GO:0016021,GO:0016740,GO:0016746,GO:0016747,GO:0047196,GO:0103095,GO:0005575,GO:0005783,GO:0006629	biological_process|membrane|integral component of membrane|transferase activity|transferase activity, transferring acyl groups|transferase activity, transferring acyl groups other than amino-acyl groups|long-chain-alcohol O-fatty-acyltransferase activity|wax ester synthase activity|cellular_component|endoplasmic reticulum|lipid metabolic process
B3galt5	9.49391005972982	1.91007162252894	17.0777484969307	8.94089430757561	3.16041914332982	7.71640611174848e-05	0.00158902100518404	Up	0.023473997019189	0.0160349789532343	0.0167958969236356	0.00826265781961539	0.0154363054952768	0.0942653973109566	0.220886078392062	0.124686647660359	0.0422937706078318	0.200838741406241	GeneID:93961,Genbank:NM_001122993.1,MGI:MGI:2136878	UDP-Gal:betaGlcNAc beta 1,3-galactosyltransferase, polypeptide 5		GO:0016757,GO:0006486,GO:0016758,GO:0006487,GO:0006493,GO:0008375,GO:0008376,GO:0008378,GO:0008499,GO:0009312,GO:0016020,GO:0005783,GO:0016021,GO:0005794,GO:0016740	transferase activity, transferring glycosyl groups|protein glycosylation|transferase activity, transferring hexosyl groups|protein N-linked glycosylation|protein O-linked glycosylation|acetylglucosaminyltransferase activity|acetylgalactosaminyltransferase activity|galactosyltransferase activity|UDP-galactose:beta-N-acetylglucosamine beta-1,3-galactosyltransferase activity|oligosaccharide biosynth…	mmu00601,mmu00603	Glycosphingolipid biosynthesis - lacto and neolacto series|Glycosphingolipid biosynthesis - globo and isoglobo series
B430306N03Rik	302.335493020654	83.0986171945034	521.572368846805	6.27654690842804	2.64997106736339	5.40423029589603e-08	4.47175492302233e-06	Up	1.22433798719167	0.556244750362501	1.63635227665737	0.792798451447285	0.934236628223682	4.13653819368462	8.27691701917369	8.47883933090163	3.44623708809972	6.5716972906437	GeneID:320148,Genbank:XM_006524395.3,MGI:MGI:2443478	RIKEN cDNA B430306N03 gene		GO:0003674,GO:0005575,GO:0008150	molecular_function|cellular_component|biological_process
B4galnt4	61.0564821966329	14.5807678845286	107.532196508737	7.37493370447504	2.88263008059507	3.9070233389484e-06	0.000143105538958182	Up	0.29475175387573	0.234900822114916	0.298772230203918	0.207500485069993	0.242282881904127	1.79340228876181	2.18684605102402	1.58302649750355	0.548764738402604	2.97716752659445	GeneID:330671,Genbank:NM_177897.3,MGI:MGI:2652891	beta-1,4-N-acetyl-galactosaminyl transferase 4		GO:0016020,GO:0016021,GO:0016740,GO:0032580,GO:0033842,GO:0005794,GO:0008376	membrane|integral component of membrane|transferase activity|Golgi cisterna membrane|N-acetyl-beta-glucosaminyl-glycoprotein 4-beta-N-acetylgalactosaminyltransferase activity|Golgi apparatus|acetylgalactosaminyltransferase activity
B4galt6	213.393414156813	139.288843852258	287.497984461369	2.06404171727001	1.04547213001037	0.00293775890838704	0.0248701437394024	Up	1.27812033769977	1.28270720842378	1.27780685231841	1.20175577936327	1.48523411282964	2.4065031693491	3.20315531297001	2.15759423860545	1.34384086915207	3.85732795542782	GeneID:56386,Genbank:NM_019737.2,MGI:MGI:1928380	UDP-Gal:betaGlcNAc beta 1,4-galactosyltransferase, polypeptide 6		GO:0005975,GO:0008378,GO:0008489,GO:0016020,GO:0016021,GO:0016740,GO:0016757,GO:0030148,GO:0046872,GO:0001572,GO:0005575,GO:0005794	carbohydrate metabolic process|galactosyltransferase activity|UDP-galactose:glucosylceramide beta-1,4-galactosyltransferase activity|membrane|integral component of membrane|transferase activity|transferase activity, transferring glycosyl groups|sphingolipid biosynthetic process|metal ion binding|lactosylceramide biosynthetic process|cellular_component|Golgi apparatus	mmu00600	Sphingolipid metabolism
BC030500	14.1057481252468	7.61202032252909	20.5994759279646	2.70617721119278	1.4362563157882	0.00934118763510689	0.0580167109210119	Up	0.241887143404203	0.22306318723669	0.15576556357248	0.102170790698118	0.262453911558371	0.529830076746472	0.393942876031513	0.308359214651574	0.601424661505509	0.750207225421719	GeneID:234290,Genbank:NM_173411.2,MGI:MGI:2447770	cDNA sequence BC030500		GO:0003674,GO:0005575,GO:0008150	molecular_function|cellular_component|biological_process
BC030867	37.7133735761528	14.3463925878744	61.0803545644311	4.25754099438601	2.09002042118102	0.00152399786749235	0.0151683199452328	Up	0.505143911399561	0.199073926706374	0.229372778048839	0.30774216953684	0.249133830800155	2.46827526314952	1.03363465406939	0.825590458792013	0.399057967656411	1.51682365846733	GeneID:217216,Genbank:XM_006533040.1,MGI:MGI:2387601	cDNA sequence BC030867		GO:0003674,GO:0005575,GO:0008150	molecular_function|cellular_component|biological_process
BC055324	56.9743902796329	37.0873887856227	76.8613917736431	2.07244010134893	1.05133040486426	0.00939039363652625	0.0582626877161976	Up	0.621711263871941	0.39380168631569	0.376092917352524	0.393907240304892	0.457148692467836	1.54749725061289	0.846845810787885	0.672476283442013	0.391035904184532	1.0880253515377	GeneID:381306,Genbank:XM_006496911.3,MGI:MGI:3590554	cDNA sequence BC055324		GO:0003674,GO:0005575,GO:0008150	molecular_function|cellular_component|biological_process
BC100530	77.5006438896773	2.12854531808843	152.872742461266	71.8202902057804	6.16631957743037	0.00051396701010848	0.00676518832394416	Up	0.115294053386765	0	0.123741199784336	0.730486401521915	0.341173854109893	1.01016128918012	46.3167244753967	17.8822706165629	5.48403471293715	17.3858720685699	GeneID:100034684,Genbank:NM_001082546.1,MGI:MGI:3696883	cDNA sequence BC100530		GO:0005829,GO:0008150,GO:0003674,GO:0004869,GO:0005575	cytosol|biological_process|molecular_function|cysteine-type endopeptidase inhibitor activity|cellular_component
BC117090	2.04752029687865	0	4.09504059375729	Inf	Inf	0.014415654775848	0.0800801280254921	Up	0	0	0	0	0	0	1.42647360106501	0.558286881307157	0	0.702546372554778	GeneID:100038854,Genbank:NM_001001332.2,MGI:MGI:3696881	cDNA sequence BC1179090		GO:0005829,GO:0008150,GO:0003674,GO:0004869,GO:0005575	cytosol|biological_process|molecular_function|cysteine-type endopeptidase inhibitor activity|cellular_component
Baiap2l2	12.0831334691966	17.9424579498984	6.22380898849474	0.346876052649742	-1.52750785044642	0.0108867872576242	0.065277692766071	Down	0.125627011001617	0.280849847003009	0.306434574937624	0.192958672100129	0.191507965278666	0.100063146569729	0.0495997559399964	0.0363977464733608	0.111115197335455	0.0732844868406197	GeneID:207495,Genbank:XM_006520679.1,MGI:MGI:2652819	BAI1-associated protein 2-like 2		GO:0051764,GO:0005886,GO:0061024,GO:0007009,GO:0071439,GO:0008286,GO:0008289,GO:0012506,GO:0015629,GO:0016020,GO:2000251,GO:0030054,GO:0030838,GO:0031410,GO:0042802,GO:0005543,GO:0044291,GO:0005654,GO:0051017,GO:0005829	actin crosslink formation|plasma membrane|membrane organization|plasma membrane organization|clathrin complex|insulin receptor signaling pathway|lipid binding|vesicle membrane|actin cytoskeleton|membrane|positive regulation of actin cytoskeleton reorganization|cell junction|positive regulation of actin filament polymerization|cytoplasmic vesicle|identical protein binding|phospholipid binding|cell…
Bard1	83.556865170022	54.8624605477608	112.251269792283	2.04604876761884	1.03284053216211	0.0132436025857097	0.0752775920831178	Up	0.604434598193533	0.388236543293194	0.551895411458277	0.552530789511697	0.551713716529021	1.91677029219562	0.754213748015194	0.891292722903029	0.487624062117976	1.27355851297332	GeneID:12021,Genbank:XM_006495631.3,MGI:MGI:1328361	BRCA1 associated RING domain 1		GO:0046826,GO:0005634,GO:0046872,GO:0005737,GO:0046982,GO:0006281,GO:0006974,GO:0016567,GO:0016607,GO:0016740,GO:0070531,GO:0031436,GO:0085020,GO:0036464,GO:0042325,GO:0042803,GO:0003723,GO:0043065,GO:0004842,GO:0043066	negative regulation of protein export from nucleus|nucleus|metal ion binding|cytoplasm|protein heterodimerization activity|DNA repair|cellular response to DNA damage stimulus|protein ubiquitination|nuclear speck|transferase activity|BRCA1-A complex|BRCA1-BARD1 complex|protein K6-linked ubiquitination|cytoplasmic ribonucleoprotein granule|regulation of phosphorylation|protein homodimerization acti…	mmu03440	Homologous recombination
Basp1	610.738483965928	221.404593794105	1000.07237413775	4.51694500552128	2.17534734885519	1.01464003258616e-05	0.000307841785886641	Up	7.12647771500081	5.50465700125897	6.97199944898082	5.18094034588845	7.70537930885928	27.0470685177977	38.7473293403252	21.7512932924804	12.8004707330444	40.687547093912	GeneID:70350,Genbank:NM_027395.2,MGI:MGI:1917600	brain abundant, membrane attached signal protein 1		GO:0042995,GO:0005515,GO:0044212,GO:0005634,GO:0005737,GO:0045892,GO:0005886,GO:0008180,GO:0016020,GO:0072112,GO:0016607,GO:0003714,GO:0019904,GO:0030054	cell projection|protein binding|transcription regulatory region DNA binding|nucleus|cytoplasm|negative regulation of transcription, DNA-templated|plasma membrane|COP9 signalosome|membrane|glomerular visceral epithelial cell differentiation|nuclear speck|transcription corepressor activity|protein domain specific binding|cell junction
Batf	252.16497872066	111.694919605019	392.635037836302	3.51524527010499	1.81362535433884	7.88434951296568e-06	0.000251776934500374	Up	5.84938768200288	6.9732469479049	7.06269323592077	6.41438169831965	7.32316091277474	20.5739348629005	33.4646919711796	19.0005899709476	13.1332263328525	27.1885446178699	GeneID:53314,Genbank:NM_016767.2,MGI:MGI:1859147	basic leucine zipper transcription factor, ATF-like	TF_bZIP	GO:0045190,GO:0006357,GO:0001077,GO:0045944,GO:0060218,GO:0006974,GO:0001816,GO:0072539,GO:0002320,GO:0003677,GO:0003700,GO:0005515,GO:0030154,GO:0005634,GO:0072540,GO:0030330,GO:0042832,GO:0005654,GO:0043011,GO:0005737,GO:0000978,GO:0043565,GO:0006351,GO:0045064,GO:0006355,GO:0000982	isotype switching|regulation of transcription by RNA polymerase II|transcriptional activator activity, RNA polymerase II proximal promoter sequence-specific DNA binding|positive regulation of transcription by RNA polymerase II|hematopoietic stem cell differentiation|cellular response to DNA damage stimulus|cytokine production|T-helper 17 cell differentiation|lymphoid progenitor cell differentiati…
Batf2	309.763710561846	116.710741363632	502.816679760059	4.30822967865014	2.10709516432428	6.32738661884442e-05	0.00136473632712611	Up	4.22305957888965	2.31108012373358	2.52375987365711	3.26857329685231	2.65081941201759	9.03996627027968	19.5651726282554	13.5099365531986	5.62878791372374	13.9856128520426	GeneID:74481,Genbank:XM_006531851.2,MGI:MGI:1921731	basic leucine zipper transcription factor, ATF-like 2	TF_bZIP	GO:0003700,GO:0005634,GO:0006351,GO:0006355,GO:0006357,GO:0030154,GO:0042832,GO:0043011,GO:0000978,GO:0000982,GO:0003677	DNA binding transcription factor activity|nucleus|transcription, DNA-templated|regulation of transcription, DNA-templated|regulation of transcription by RNA polymerase II|cell differentiation|defense response to protozoan|myeloid dendritic cell differentiation|RNA polymerase II proximal promoter sequence-specific DNA binding|transcription factor activity, RNA polymerase II proximal promoter seque…
Batf3	45.7688977759473	27.3675940691251	64.1702014827695	2.34475128945161	1.22943490248309	0.0157887845131977	0.085643335303412	Up	2.07092085500469	1.68292959584036	2.60586453590777	1.43275879174909	2.67668138912621	9.22871719914943	4.72960144667722	3.33795962601765	1.69835625590259	5.04057287859386	GeneID:381319,Genbank:NM_030060.2,MGI:MGI:1925491	basic leucine zipper transcription factor, ATF-like 3	TF_bZIP	GO:0097028,GO:0000982,GO:0001078,GO:0003677,GO:0003700,GO:0005634,GO:0006351,GO:0006355,GO:0006357,GO:0009615,GO:0000122,GO:0030154,GO:0000978,GO:0043011	dendritic cell differentiation|transcription factor activity, RNA polymerase II proximal promoter sequence-specific DNA binding|transcriptional repressor activity, RNA polymerase II proximal promoter sequence-specific DNA binding|DNA binding|DNA binding transcription factor activity|nucleus|transcription, DNA-templated|regulation of transcription, DNA-templated|regulation of transcription by RNA …
Bcan	63.3576634542682	99.4774768626074	27.237850045929	0.273809216970273	-1.86875708345044	9.65750876397591e-09	9.9325022338654e-07	Down	1.58118648734946	1.53971871348782	0.890641886581829	1.08944619477088	0.862792106577863	0.282478660017478	0.206986542157184	0.309742093058702	0.448545306226669	0.335809108645945	GeneID:12032,Genbank:NM_007529.2,MGI:MGI:1096385	brevican		GO:0005540,GO:0005576,GO:0005578,GO:0005615,GO:0007155,GO:0007417,GO:0021766,GO:0030246,GO:0030425,GO:0031225,GO:0001501,GO:0045202,GO:0005201,GO:0005509	hyaluronic acid binding|extracellular region|proteinaceous extracellular matrix|extracellular space|cell adhesion|central nervous system development|hippocampus development|carbohydrate binding|dendrite|anchored component of membrane|skeletal system development|synapse|extracellular matrix structural constituent|calcium ion binding
Bcat1	34.3242973861746	3.19909225535875	65.4495025169905	20.4587730808191	4.35464772368064	7.4886081796638e-06	0.0002434332558975	Up	0.0350169955534184	0.00597998698565864	0.0062637590799922	0.0123257003011618	0.0402970495728971	0.830930709204206	0.411879516009991	0.396798940433186	0.0567820085557214	0.312081549791895	GeneID:12035,Genbank:NM_007532.5,MGI:MGI:104861	branched chain aminotransferase 1, cytosolic		GO:0016740,GO:0004084,GO:0042802,GO:0005737,GO:0052654,GO:0005739,GO:0005829,GO:0008152,GO:0008483,GO:0052655,GO:0008652,GO:0052656,GO:0009081,GO:0009082,GO:0009083,GO:0003824,GO:0009098,GO:0009099	transferase activity|branched-chain-amino-acid transaminase activity|identical protein binding|cytoplasm|L-leucine transaminase activity|mitochondrion|cytosol|metabolic process|transaminase activity|L-valine transaminase activity|cellular amino acid biosynthetic process|L-isoleucine transaminase activity|branched-chain amino acid metabolic process|branched-chain amino acid biosynthetic process|br…	mmu00270,mmu00280,mmu00290,mmu00770	Cysteine and methionine metabolism|Valine, leucine and isoleucine degradation|Valine, leucine and isoleucine biosynthesis|Pantothenate and CoA biosynthesis
Bcl2a1b	464.790712090445	218.658369218829	710.923054962061	3.25129587996964	1.70101485259584	0.00256450561776089	0.0224012765190591	Up	18.5676243909086	10.4331674511988	16.7852346068713	15.9526182803565	16.1485980527774	53.935869618953	63.0805670933791	26.9364285955813	18.4175863562516	81.7791564553207	GeneID:12045,Genbank:NM_007534.3,MGI:MGI:1278326	B cell leukemia/lymphoma 2 related protein A1b		GO:0008630,GO:0015267,GO:0042803,GO:0043065,GO:0043066,GO:0046982,GO:0051400,GO:0097192,GO:2001243,GO:0001836,GO:0005741,GO:0008053	intrinsic apoptotic signaling pathway in response to DNA damage|channel activity|protein homodimerization activity|positive regulation of apoptotic process|negative regulation of apoptotic process|protein heterodimerization activity|BH domain binding|extrinsic apoptotic signaling pathway in absence of ligand|negative regulation of intrinsic apoptotic signaling pathway|release of cytochrome c from…	mmu04064,mmu04210,mmu05202,mmu05221	NF-kappa B signaling pathway|Apoptosis|Transcriptional misregulation in cancers|Acute myeloid leukemia
Bcl2a1d	205.202934779904	120.803306622419	289.602562937389	2.39730658898739	1.26141442551893	0.00678566066927573	0.0457089672320574	Up	12.1362923784888	6.1522346509943	9.11782988812895	7.14977330936839	6.74161250162626	27.7726143256577	25.5216915036778	10.5178513113096	7.80281812042591	24.2510887923211	GeneID:12047,Genbank:NM_007536.2,MGI:MGI:1278325	B cell leukemia/lymphoma 2 related protein A1d		GO:2001243,GO:0008630,GO:0015267,GO:0030217,GO:0042803,GO:0043027,GO:0043065,GO:0043066,GO:0043154,GO:0046982,GO:0050852,GO:0001836,GO:0051400,GO:0005741,GO:0097192,GO:0008053	negative regulation of intrinsic apoptotic signaling pathway|intrinsic apoptotic signaling pathway in response to DNA damage|channel activity|T cell differentiation|protein homodimerization activity|cysteine-type endopeptidase inhibitor activity involved in apoptotic process|positive regulation of apoptotic process|negative regulation of apoptotic process|negative regulation of cysteine-type endo…	mmu04064,mmu04210,mmu05202,mmu05221	NF-kappa B signaling pathway|Apoptosis|Transcriptional misregulation in cancers|Acute myeloid leukemia
Bcl2l15	12.6655223028385	3.43184364258575	21.8992009630912	6.38117677954321	2.67382250196169	8.10542243533575e-05	0.00164861575433354	Up	0.0500144378748411	0.0204987789175912	0.0214715204032627	0.0422512299916276	0.0493336184872656	0.230058619395463	0.249794245978353	0.159396780739133	0.0865079429973453	0.406517684626817	GeneID:229672,Genbank:XM_011240103.2,MGI:MGI:2685412	BCLl2-like 15		GO:0005829,GO:0008150,GO:0042981,GO:0003674,GO:0005634	cytosol|biological_process|regulation of apoptotic process|molecular_function|nucleus
Bcl3	687.274859350895	320.145159832645	1054.40455886915	3.29352022507644	1.71963040955259	7.18393205698892e-09	7.69272348031919e-07	Up	10.2680372083103	8.4337825333505	10.4589787022912	8.77888828076987	9.23219774142526	31.0835844283172	37.4804973280806	33.6602102800238	16.3079650170559	31.295531054462	GeneID:12051,Genbank:XM_006539487.3,MGI:MGI:88140	B cell leukemia/lymphoma 3		GO:0005654,GO:0005737,GO:0005829,GO:0005886,GO:0006351,GO:0006355,GO:0006974,GO:0042536,GO:0007249,GO:0042742,GO:0008134,GO:0042771,GO:0009615,GO:0042832,GO:0042981,GO:0043066,GO:0043231,GO:0045064,GO:0000060,GO:0002268,GO:0002315,GO:0002455,GO:0002467,GO:0003677,GO:0003700,GO:0005515,GO:0005634,GO:0010225,GO:0019730,GO:0030198,GO:0030330,GO:0030496,GO:0032729,GO:0032991,GO:0045082,GO:0032996,GO:…	nucleoplasm|cytoplasm|cytosol|plasma membrane|transcription, DNA-templated|regulation of transcription, DNA-templated|cellular response to DNA damage stimulus|negative regulation of tumor necrosis factor biosynthetic process|I-kappaB kinase/NF-kappaB signaling|defense response to bacterium|transcription factor binding|intrinsic apoptotic signaling pathway in response to DNA damage by p53 class me…	mmu04668,mmu04625	TNF signaling pathway|C-type lectin receptor signaling pathway
Bdkrb1	102.820311245684	49.5749719002608	156.065650591107	3.14807340496517	1.65446918117086	0.000333995506382516	0.00492312080824884	Up	1.97602633203685	1.67428909164387	2.03923277671495	1.84587034644663	2.54885937644431	5.16065582375988	9.11823674725616	6.74168962107628	2.3826375847178	7.03081946022645	GeneID:12061,Genbank:NM_007539.2,MGI:MGI:88144	bradykinin receptor, beta 1		GO:0019233,GO:0004930,GO:0030308,GO:0004947,GO:0032496,GO:0005623,GO:0005886,GO:0006950,GO:0006954,GO:0007165,GO:0042277,GO:0007186,GO:0007205,GO:0043005,GO:0009612,GO:0045776,GO:0016020,GO:0001933,GO:0051281,GO:0016021,GO:0002687,GO:0016477,GO:0004871	sensory perception of pain|G-protein coupled receptor activity|negative regulation of cell growth|bradykinin receptor activity|response to lipopolysaccharide|cell|plasma membrane|response to stress|inflammatory response|signal transduction|peptide binding|G-protein coupled receptor signaling pathway|protein kinase C-activating G-protein coupled receptor signaling pathway|neuron projection|respons…	mmu04020,mmu04080,mmu04810,mmu04610,mmu04750,mmu05200	Calcium signaling pathway|Neuroactive ligand-receptor interaction|Regulation of actin cytoskeleton|Complement and coagulation cascades|Inflammatory mediator regulation of TRP channels|Pathways in cancer
Bean1	18.1734019181533	5.82523036058271	30.5215734757239	5.23954789535067	2.38944233136673	0.000574144697815921	0.00732426774985356	Up	0.0612143962720485	0.0627229070780858	0.105118938800659	0.116353661114073	0.0362286707590809	0.14749254797173	0.505122099139468	0.390182439921508	0.198525105761877	0.667765844214479	GeneID:65115,Genbank:XM_006531267.3,MGI:MGI:1929597	brain expressed, associated with Nedd4, 1		GO:0016020,GO:0016021,GO:0005515,GO:0005575,GO:0008150	membrane|integral component of membrane|protein binding|cellular_component|biological_process
Best3	44.9789813362272	60.1991721367122	29.7587905357422	0.494338866789729	-1.01642775381448	0.00230369346918417	0.0207235589641861	Down	0.876632371440749	1.36184059571509	0.880159179111162	0.80625709889891	0.62760429503252	0.48004431953495	0.429846160765865	0.510702084555031	0.382125864029048	0.378038718268491	GeneID:382427,Genbank:NM_001007583.1,MGI:MGI:3580298	bestrophin 3		GO:0006821,GO:0015698,GO:0016020,GO:0016021,GO:0034707,GO:0043271,GO:0005254,GO:0005886,GO:0006811	chloride transport|inorganic anion transport|membrane|integral component of membrane|chloride channel complex|negative regulation of ion transport|chloride channel activity|plasma membrane|ion transport
Bex2	216.814630588409	320.380082400574	113.249178776245	0.353483830604204	-1.50028387148113	7.02080825678227e-12	2.13011322510774e-09	Down	18.8835554069776	20.6195785399155	18.8756088256389	23.0358319823616	15.179210575703	6.79087086171392	5.81422416221233	6.76675266253971	10.3592542438243	3.31567617291096	GeneID:12069,Genbank:NM_009749.2,MGI:MGI:1338017	brain expressed X-linked 2		GO:0005667,GO:0005737,GO:0006915,GO:0007049,GO:0045944,GO:0051091,GO:0001102,GO:0005515,GO:0005634	transcription factor complex|cytoplasm|apoptotic process|cell cycle|positive regulation of transcription by RNA polymerase II|positive regulation of DNA binding transcription factor activity|RNA polymerase II activating transcription factor binding|protein binding|nucleus
Bglap3	8.04287613852377	1.92583851050652	14.159913766541	7.3525966426005	2.87825384203436	0.0319810325780748	0.143012772956098	Up	0.040098326138457	0.123259416291147	0.0430361743729433	0.127028589539103	0.0791049787920414	0.439157263927872	0.435366942911798	0.127793980520033	0.303434455815117	1.62959731148116	GeneID:12095,Genbank:NM_001305449.1,MGI:MGI:88155	bone gamma-carboxyglutamate protein 3		GO:0005737,GO:0005791,GO:0005794,GO:0008147,GO:0008150,GO:0030425,GO:0030500,GO:0031214,GO:0031982,GO:0042995,GO:0043204,GO:0005509,GO:0046872,GO:0005576,GO:0005615	cytoplasm|rough endoplasmic reticulum|Golgi apparatus|structural constituent of bone|biological_process|dendrite|regulation of bone mineralization|biomineral tissue development|vesicle|cell projection|perikaryon|calcium ion binding|metal ion binding|extracellular region|extracellular space
Bhlha15	136.822707431298	57.6910236331307	215.954391229465	3.74329276254073	1.90430788568073	0.0255445202647843	0.121444880360442	Up	0.929126803579316	0.585860518628711	0.905151047846115	1.13207936136901	0.860080390723478	7.9371286253836	2.06415582570754	3.85707645900555	1.0198731972471	1.52873458632949	GeneID:17341,Genbank:XM_006504808.3,MGI:MGI:891976	basic helix-loop-helix family, member a15	bHLH	GO:0048469,GO:0019722,GO:0001228,GO:0030968,GO:0002071,GO:0042149,GO:0003677,GO:0005634,GO:0006351,GO:0042593,GO:0006355,GO:0042803,GO:0006851,GO:0045944,GO:0007030,GO:0007186,GO:0000977,GO:0046983,GO:0007267,GO:0048312,GO:0010832	cell maturation|calcium-mediated signaling|transcriptional activator activity, RNA polymerase II transcription regulatory region sequence-specific DNA binding|endoplasmic reticulum unfolded protein response|glandular epithelial cell maturation|cellular response to glucose starvation|DNA binding|nucleus|transcription, DNA-templated|glucose homeostasis|regulation of transcription, DNA-templated|pro…	mmu04950	Maturity onset diabetes of the young
Bhlhe40	1836.52023209795	1099.91653296935	2573.12393122654	2.33938108401743	1.22612689514035	0.000572519059487902	0.00730865144384135	Up	17.8193200128583	19.5303416654163	18.7918084421601	19.7653710525514	20.2189073162427	40.1763015850812	62.2447460802661	34.9973510700176	24.7192348200172	53.7657181714125	GeneID:20893,Genbank:NM_011498.4,MGI:MGI:1097714	basic helix-loop-helix family, member e40	bHLH	GO:0070888,GO:0043425,GO:0007623,GO:0001078,GO:0043426,GO:0009416,GO:0001102,GO:0043433,GO:0001191,GO:0045892,GO:0003677,GO:0003705,GO:0003714,GO:0016604,GO:0005515,GO:0019904,GO:0005634,GO:0046982,GO:0032922,GO:0005737,GO:0000122,GO:0046983,GO:0042803,GO:0006351,GO:0000981,GO:0048511,GO:0043153,GO:0006355	E-box binding|bHLH transcription factor binding|circadian rhythm|transcriptional repressor activity, RNA polymerase II proximal promoter sequence-specific DNA binding|MRF binding|response to light stimulus|RNA polymerase II activating transcription factor binding|negative regulation of DNA binding transcription factor activity|transcriptional repressor activity, RNA polymerase II transcription fa…	mmu04710	Circadian rhythm
Bicd1	197.889485154825	125.691676595969	270.08729371368	2.14880810749199	1.10353665320284	0.000165639834717659	0.00286353993466312	Up	0.710974319171444	0.666931960657563	0.60185380007365	0.597445082012828	0.790192914688792	0.866396089457071	1.44602703536026	1.55314255872068	1.12040883765251	1.97053361287565	GeneID:12121,Genbank:XM_006507016.3,MGI:MGI:1101760	bicaudal D homolog 1 (Drosophila)		GO:1900275,GO:0034452,GO:0005813,GO:1900276,GO:0045505,GO:0005829,GO:1900737,GO:0048260,GO:0005881,GO:0008093,GO:0016020,GO:0016032,GO:0017137,GO:0048471,GO:0019901,GO:1904781,GO:0070507,GO:0031410,GO:0070840,GO:0031871,GO:0072385,GO:0005794,GO:0072393,GO:0033365,GO:0072517,GO:0034063,GO:0005802	negative regulation of phospholipase C activity|dynactin binding|centrosome|regulation of proteinase activated receptor activity|dynein intermediate chain binding|cytosol|negative regulation of phospholipase C-activating G-protein coupled receptor signaling pathway|positive regulation of receptor-mediated endocytosis|cytoplasmic microtubule|cytoskeletal adaptor activity|membrane|viral process|Rab…
Bid	342.953582640721	178.275346246429	507.631819035012	2.847459448113	1.509675296043	1.06656726870652e-06	4.86611292218886e-05	Up	5.01378879339223	3.43998361689697	4.85961041116545	4.36149884696697	3.39869627386971	15.0703053362953	10.8394643002909	10.9342498641068	6.01701826196718	15.4721952430102	GeneID:12122,Genbank:XM_006505411.3,MGI:MGI:108093	BH3 interacting domain death agonist		GO:0005829,GO:0006626,GO:0006915,GO:0006919,GO:0008637,GO:0010918,GO:0016020,GO:0051260,GO:0031625,GO:0090150,GO:0032459,GO:0090200,GO:0032461,GO:0097191,GO:0097284,GO:0097345,GO:1902108,GO:1902230,GO:2000045,GO:0001836,GO:0005515,GO:0005737,GO:0005739,GO:0032464,GO:0032592,GO:0042127,GO:0042770,GO:0042775,GO:0042981,GO:2000271,GO:0043065,GO:2001235,GO:2001238,GO:0046982	cytosol|protein targeting to mitochondrion|apoptotic process|activation of cysteine-type endopeptidase activity involved in apoptotic process|apoptotic mitochondrial changes|positive regulation of mitochondrial membrane potential|membrane|protein homooligomerization|ubiquitin protein ligase binding|establishment of protein localization to membrane|regulation of protein oligomerization|positive re…	mmu04071,mmu04210,mmu04215,mmu04217,mmu04115,mmu04650,mmu05200,mmu05010,mmu05014,mmu05416,mmu04932,mmu05152,mmu05167,mmu01524	Sphingolipid signaling pathway|Apoptosis|Apoptosis - multiple species|Necroptosis|p53 signaling pathway|Natural killer cell mediated cytotoxicity|Pathways in cancer|Alzheimer's disease|Amyotrophic lateral sclerosis (ALS)|Viral myocarditis|Non-alcoholic fatty liver disease (NAFLD)|Tuberculosis|Kaposi's sarcoma-associated herpesvirus infection|Platinum drug resistance
Birc3	1801.82962223793	1110.21199580493	2493.44724867093	2.24591993069137	1.16730649512338	0.00102418563241405	0.0112995607590699	Up	17.9764054633423	16.1849630156837	17.0453851859807	16.9980310593419	17.024132487203	33.6247747972223	57.8993318054853	32.6920368563975	25.854014897853	33.2952267611612	GeneID:11796,Genbank:XM_006509828.3,MGI:MGI:1197007	baculoviral IAP repeat-containing 3		GO:0070266,GO:0034121,GO:0005515,GO:0071356,GO:0042326,GO:0005634,GO:0090307,GO:0042981,GO:1901222,GO:0005654,GO:0005737,GO:0005829,GO:0043027,GO:0006915,GO:1902916,GO:0045121,GO:0009966,GO:1990001,GO:0046872,GO:0016567,GO:2000378,GO:0051291,GO:0016740,GO:0000910,GO:0060544,GO:0031398,GO:0004842,GO:0060546,GO:0032991	necroptotic process|regulation of toll-like receptor signaling pathway|protein binding|cellular response to tumor necrosis factor|negative regulation of phosphorylation|nucleus|mitotic spindle assembly|regulation of apoptotic process|regulation of NIK/NF-kappaB signaling|nucleoplasm|cytoplasm|cytosol|cysteine-type endopeptidase inhibitor activity involved in apoptotic process|apoptotic process|po…	mmu04120,mmu04064,mmu04668,mmu04210,mmu04215,mmu04217,mmu04510,mmu04621,mmu05200,mmu05202,mmu05222,mmu05145,mmu01524	Ubiquitin mediated proteolysis|NF-kappa B signaling pathway|TNF signaling pathway|Apoptosis|Apoptosis - multiple species|Necroptosis|Focal adhesion|NOD-like receptor signaling pathway|Pathways in cancer|Transcriptional misregulation in cancers|Small cell lung cancer|Toxoplasmosis|Platinum drug resistance
Birc5	216.696924286811	95.0679498088632	338.325898764759	3.55877979324233	1.8313826659115	0.00176008971763768	0.0168635122209876	Up	1.96472407369742	0.9455661857089	1.48565510150906	1.43028638658646	1.74711774881275	9.19391673338833	4.21791039293834	3.41542132481176	1.76994972804836	7.81591066005511	GeneID:11799,Genbank:NM_001012273.1,MGI:MGI:1203517	baculoviral IAP repeat-containing 5		GO:0005515,GO:0005634,GO:0005694,GO:0005737,GO:0005814,GO:0008017,GO:0005829,GO:0008270,GO:0005856,GO:0008536,GO:0005874,GO:0009790,GO:0009966,GO:0010466,GO:0015631,GO:0043066,GO:0016324,GO:0043154,GO:0019899,GO:0043524,GO:0030414,GO:0045787,GO:0045892,GO:0045931,GO:0046872,GO:0000086,GO:0046982,GO:0000226,GO:0048037,GO:0000228,GO:0051087,GO:0000281,GO:0000775,GO:0000776,GO:0000777,GO:0004842,GO:…	protein binding|nucleus|chromosome|cytoplasm|centriole|microtubule binding|cytosol|zinc ion binding|cytoskeleton|Ran GTPase binding|microtubule|embryo development|regulation of signal transduction|negative regulation of peptidase activity|tubulin binding|negative regulation of apoptotic process|apical plasma membrane|negative regulation of cysteine-type endopeptidase activity involved in apoptoti…	mmu04390,mmu04210,mmu04215,mmu05200,mmu05210,mmu05161,mmu01524	Hippo signaling pathway|Apoptosis|Apoptosis - multiple species|Pathways in cancer|Colorectal cancer|Hepatitis B|Platinum drug resistance
Blm	98.7386531130701	60.7370788938435	136.740227332297	2.25134678556556	1.17078829903173	0.00153626647020703	0.015273727375013	Up	0.623703824681588	0.420212911731606	0.586871386777532	0.523284074892946	0.623641267855388	1.97438493781506	1.06679898530328	0.998415078862614	0.563411870475254	1.50768269600018	GeneID:12144,Genbank:NM_001042527.2,MGI:MGI:1328362	Bloom syndrome, RecQ helicase-like		GO:0000781,GO:0000800,GO:0001673,GO:0002039,GO:0003676,GO:0003677,GO:0005694,GO:0005730,GO:0003678,GO:0005737,GO:0003697,GO:0005829,GO:0006260,GO:0016605,GO:0006281,GO:0016787,GO:0006310,GO:0016818,GO:0016887,GO:0031297,GO:0032508,GO:0000079,GO:0045950,GO:0000166,GO:0035690,GO:0000228,GO:0046632,GO:0036310,GO:0000400,GO:0046641,GO:0000403,GO:0046872,GO:0000405,GO:0051098,GO:0000723,GO:0051259,GO:…	chromosome, telomeric region|lateral element|male germ cell nucleus|p53 binding|nucleic acid binding|DNA binding|chromosome|nucleolus|DNA helicase activity|cytoplasm|single-stranded DNA binding|cytosol|DNA replication|PML body|DNA repair|hydrolase activity|DNA recombination|hydrolase activity, acting on acid anhydrides, in phosphorus-containing anhydrides|ATPase activity|replication fork processi…	mmu03440,mmu03460	Homologous recombination|Fanconi anemia pathway
Bmp3	1062.34658764113	1487.92600701256	636.767168269698	0.427956205663877	-1.22446492700919	3.4462517841516e-11	8.96222392552797e-09	Down	12.085897645233	13.4832214591691	15.0322584522521	11.2629597233703	12.3988706936484	7.37814864965967	3.56525595731751	5.39114041210854	6.89024715689166	3.59810317538932	GeneID:110075,Genbank:NM_001310677.2,MGI:MGI:88179	bone morphogenetic protein 3		GO:0048468,GO:0005160,GO:0051216,GO:0005576,GO:0060395,GO:0005615,GO:0007275,GO:0008083,GO:0010862,GO:0070700,GO:0030154,GO:0030509,GO:0031982,GO:0042981,GO:0001503,GO:0043408,GO:0001649,GO:0045944,GO:0005125	cell development|transforming growth factor beta receptor binding|cartilage development|extracellular region|SMAD protein signal transduction|extracellular space|multicellular organism development|growth factor activity|positive regulation of pathway-restricted SMAD protein phosphorylation|BMP receptor binding|cell differentiation|BMP signaling pathway|vesicle|regulation of apoptotic process|ossi…
Bmp4	826.270068730473	1118.01410477428	534.526032686669	0.478103120885571	-1.06460627177561	1.21450540777659e-08	1.18935742547468e-06	Down	24.8667806692515	32.2877897315666	26.116261656406	27.3850987095024	22.2486210238053	15.2842082995988	9.33747922892946	12.7009045464858	11.8674397881458	12.667390106053	GeneID:12159,Genbank:NM_001316360.1,MGI:MGI:88180	bone morphogenetic protein 4		GO:0060272,GO:0060348,GO:0060363,GO:0060391,GO:0060393,GO:0060395,GO:0060548,GO:0060592,GO:0060684,GO:0060425,GO:0060686,GO:0060687,GO:0060688,GO:0070700,GO:0060976,GO:0061035,GO:0071363,GO:0061036,GO:0071549,GO:0071773,GO:0071893,GO:0072001,GO:0090190,GO:0072015,GO:0090191,GO:0072097,GO:0072101,GO:0030501,GO:0090194,GO:0030509,GO:1901341,GO:1901964,GO:0001541,GO:1902462,GO:0030513,GO:0001568,GO:…	embryonic skeletal joint morphogenesis|bone development|cranial suture morphogenesis|positive regulation of SMAD protein signal transduction|regulation of pathway-restricted SMAD protein phosphorylation|SMAD protein signal transduction|negative regulation of cell death|mammary gland formation|epithelial-mesenchymal cell signaling|lung morphogenesis|negative regulation of prostatic bud formation|r…	mmu04350,mmu04390,mmu04550,mmu04919,mmu05200,mmu05217,mmu05418	TGF-beta signaling pathway|Hippo signaling pathway|Signaling pathways regulating pluripotency of stem cells|Thyroid hormone signaling pathway|Pathways in cancer|Basal cell carcinoma|Fluid shear stress and atherosclerosis
Bpifa2	16.1186824427004	29.9511801301366	2.28618475526428	0.0763303731382503	-3.7115989458659	9.56871290625929e-10	1.47617669275885e-07	Down	1.90469135438947	1.35529777885167	1.24925818970617	1.62022035883867	2.34845478141201	0.115889991812808	0.114889757255392	0.224825206103923	0.114391226393212	0.0565838597666387	GeneID:19194,Genbank:NM_008953.2,MGI:MGI:97787	BPI fold containing family A, member 2		GO:0008150,GO:0008289,GO:0030141,GO:0042742,GO:0001530,GO:0005576	biological_process|lipid binding|secretory granule|defense response to bacterium|lipopolysaccharide binding|extracellular region
Brca1	126.224932453345	66.2348058715683	186.215059035121	2.81143813414656	1.49130830064291	0.0035581458763208	0.0286984880516366	Up	0.459212247163772	0.416924118364475	0.293218686170107	0.36829141771026	0.521765479184639	1.93532444084606	0.908820405169213	0.913925900701632	0.339328815733928	1.57903060087778	GeneID:12189,Genbank:XM_006532064.3,MGI:MGI:104537	breast cancer 1, early onset		GO:0003723,GO:0004842,GO:0005634,GO:0005694,GO:0005737,GO:0006629,GO:0005759,GO:0006631,GO:0005813,GO:0006633,GO:0005886,GO:0006974,GO:0007049,GO:0007059,GO:0007098,GO:0031625,GO:0008270,GO:0032991,GO:0008630,GO:0033147,GO:0009048,GO:0033160,GO:0035066,GO:0000724,GO:0045766,GO:0035067,GO:0045892,GO:0000793,GO:0045893,GO:0042127,GO:0000794,GO:0045944,GO:0000800,GO:0001105,GO:0003677,GO:0046872,GO:…	RNA binding|ubiquitin-protein transferase activity|nucleus|chromosome|cytoplasm|lipid metabolic process|mitochondrial matrix|fatty acid metabolic process|centrosome|fatty acid biosynthetic process|plasma membrane|cellular response to DNA damage stimulus|cell cycle|chromosome segregation|centrosome cycle|ubiquitin protein ligase binding|zinc ion binding|protein-containing complex|intrinsic apoptot…	mmu04120,mmu03440,mmu03460,mmu04151,mmu05206,mmu05224,mmu01524	Ubiquitin mediated proteolysis|Homologous recombination|Fanconi anemia pathway|PI3K-Akt signaling pathway|MicroRNAs in cancer|Breast cancer|Platinum drug resistance
Brip1	86.2108799869505	49.5611254661042	122.860634507797	2.47897184239336	1.30974188454679	0.00464052102285795	0.0348384520782826	Up	0.346323899828444	0.384429916871154	0.317491788463257	0.38094756997205	0.483946905872356	1.65151049848238	0.712872439459438	0.758820962236452	0.358789453238138	1.17288456986412	GeneID:237911,Genbank:XM_006533239.2,MGI:MGI:2442836	BRCA1 interacting protein C-terminal helicase 1		GO:0046872,GO:0007286,GO:0003682,GO:0051026,GO:0008026,GO:0004003,GO:0051536,GO:0008285,GO:0004386,GO:0051539,GO:0005524,GO:0005634,GO:0005737,GO:0006139,GO:0008584,GO:0006281,GO:0072520,GO:0010629,GO:0006357,GO:1990918,GO:0010705,GO:0006974,GO:0016787,GO:0007129,GO:0000166,GO:0016818,GO:0007283,GO:0003676,GO:0031965,GO:0007284,GO:0003677	metal ion binding|spermatid development|chromatin binding|chiasma assembly|ATP-dependent helicase activity|ATP-dependent DNA helicase activity|iron-sulfur cluster binding|negative regulation of cell proliferation|helicase activity|4 iron, 4 sulfur cluster binding|ATP binding|nucleus|cytoplasm|nucleobase-containing compound metabolic process|male gonad development|DNA repair|seminiferous tubule de…	mmu03440,mmu03460	Homologous recombination|Fanconi anemia pathway
Bst1	1063.62739256456	509.319374963594	1617.93541016552	3.17666181515512	1.66751151008027	0.000509484629324084	0.00673052118448159	Up	10.9694687296114	10.6412214370842	14.3971569553332	10.8295386138817	12.1646626535608	22.4873186688023	55.0870719178943	37.35028324277	18.6413159458318	45.3528063412979	GeneID:12182,Genbank:XM_006503706.2,MGI:MGI:105370	bone marrow stromal cell antigen 1		GO:0050727,GO:0003953,GO:0050730,GO:0005886,GO:0050848,GO:0008284,GO:0008305,GO:0016020,GO:0016740,GO:0016787,GO:0061809,GO:0016849,GO:0061811,GO:0019898,GO:0061812,GO:0030890,GO:0090022,GO:0031225,GO:0001931,GO:0032956,GO:0001952,GO:0050135	regulation of inflammatory response|NAD+ nucleosidase activity|regulation of peptidyl-tyrosine phosphorylation|plasma membrane|regulation of calcium-mediated signaling|positive regulation of cell proliferation|integrin complex|membrane|transferase activity|hydrolase activity|NAD+ nucleotidase, cyclic ADP-ribose generating|phosphorus-oxygen lyase activity|ADP-ribosyl cyclase activity|extrinsic com…	mmu00760,mmu04970,mmu04972	Nicotinate and nicotinamide metabolism|Salivary secretion|Pancreatic secretion
Btbd16	10.2179610495191	3.07427950993531	17.3616425891029	5.64738584536452	2.4975832036899	0.00833087310093387	0.0532684277939586	Up	0.074031271903849	0.0758556299054428	0.0158910509915236	0.0625401869678052	0.0146047048789034	0.21080571748943	0.466200152147718	0.0629170131234332	0.112042775181586	0.459212460057209	GeneID:330660,Genbank:NM_001081038.2,MGI:MGI:3045247	BTB (POZ) domain containing 16		GO:0008150,GO:0000151,GO:0003674,GO:0005634	biological_process|ubiquitin ligase complex|molecular_function|nucleus
Btbd17	13.0743359631349	3.23220496964178	22.916466956628	7.09004137171653	2.82579404588456	0.00105991764668804	0.0116023697175641	Up	0.0833324146113192	0.0121979973352981	0.0383305097903714	0.025142004454161	0.0469703175407673	0.260759265118493	0.413613886106044	0.11382072158703	0.102954782078086	0.509267986286488	GeneID:72014,Genbank:NM_028055.4,MGI:MGI:1919264	BTB (POZ) domain containing 17		GO:0008150,GO:0003674,GO:0005575,GO:0005576	biological_process|molecular_function|cellular_component|extracellular region
Btg1	4131.95572639183	2672.94398241467	5590.96747036899	2.09168897932468	1.06466834807423	1.28030212376296e-09	1.84827584685183e-07	Up	29.5731318087712	26.8911205901965	33.3083153139241	29.2995033731392	26.1173692714149	66.7443656889531	63.1270944074664	56.882078527721	44.9264691885304	62.137492190541	GeneID:12226,Genbank:NM_007569.2,MGI:MGI:88215	B cell translocation gene 1, anti-proliferative		GO:0005737,GO:0006479,GO:0008285,GO:0019899,GO:0043085,GO:0045603,GO:0045663,GO:0045766,GO:0005515,GO:0045930,GO:0005634,GO:2000271	cytoplasm|protein methylation|negative regulation of cell proliferation|enzyme binding|positive regulation of catalytic activity|positive regulation of endothelial cell differentiation|positive regulation of myoblast differentiation|positive regulation of angiogenesis|protein binding|negative regulation of mitotic cell cycle|nucleus|positive regulation of fibroblast apoptotic process	mmu03018	RNA degradation
Btg2	5824.32141180671	3551.16125906368	8097.48156454973	2.28023482287164	1.18918240348994	0.00041648350492656	0.00577430748186071	Up	73.1253001064419	70.2802829350187	57.6320122625782	55.9895435924854	56.2691187547258	105.626566641027	137.823306777905	168.735419165374	197.806195461597	78.0292710927385	GeneID:12227,Genbank:NM_007570.2,MGI:MGI:108384	B cell translocation gene 2, anti-proliferative		GO:0030182,GO:0005634,GO:0031175,GO:0005737,GO:0035914,GO:0006351,GO:0006355,GO:0006479,GO:0006974,GO:0008285,GO:0043066,GO:0043524,GO:0008306,GO:0045930,GO:0009952,GO:0060213,GO:0017148,GO:0000122,GO:2000178,GO:0021542,GO:0001078,GO:0021954,GO:0005515	neuron differentiation|nucleus|neuron projection development|cytoplasm|skeletal muscle cell differentiation|transcription, DNA-templated|regulation of transcription, DNA-templated|protein methylation|cellular response to DNA damage stimulus|negative regulation of cell proliferation|negative regulation of apoptotic process|negative regulation of neuron apoptotic process|associative learning|negati…	mmu03018	RNA degradation
Btnl2	23.1664782483283	9.07182785599461	37.261128640662	4.1073452045323	2.03820620466731	0.0267784745133449	0.125344722797786	Up	0.0632986959770476	0.178361068412586	0.237777207428724	0.133683785899435	0.156092612991454	1.59447027017647	0.137452918421951	0.554768266509002	0.393462383593084	0.473874415997732	GeneID:547431,Genbank:XM_006524645.3,MGI:MGI:1859549	butyrophilin-like 2		GO:0009897,GO:0016020,GO:0016021,GO:0042102,GO:0050776,GO:0050852,GO:0050860,GO:1900042,GO:0001817,GO:0005102	external side of plasma membrane|membrane|integral component of membrane|positive regulation of T cell proliferation|regulation of immune response|T cell receptor signaling pathway|negative regulation of T cell receptor signaling pathway|positive regulation of interleukin-2 secretion|regulation of cytokine production|signaling receptor binding
Btnl4	4.9593326255741	0.385837688549417	9.53282756259877	24.7068335870404	4.62683822247075	0.000111262667661679	0.00211864602731506	Up	0.0178527659914198	0	0	0.0188520893651197	0	0.136866568631453	0.329521412268495	0.113794078159693	0.0578985087239518	0.229116949026994	GeneID:632126,Genbank:XM_006524760.2,MGI:MGI:1932036	butyrophilin-like 4		GO:0009897,GO:0050776,GO:0050852,GO:0001817,GO:0003674,GO:0005102	external side of plasma membrane|regulation of immune response|T cell receptor signaling pathway|regulation of cytokine production|molecular_function|signaling receptor binding
Btnl6	5.03767035208129	1.53222586662946	8.54311483753312	5.57562368812241	2.47913319363099	0.0270764354915137	0.126481763327563	Up	0.156928017109764	0	0	0.0994273157627051	0	0.584350245754889	0.477076171022855	0.200052799135065	0.0339290026431718	0.100698313399518	GeneID:624681,Genbank:NM_030747.1,MGI:MGI:1932038	butyrophilin-like 6		GO:0005575,GO:0009897,GO:0045062,GO:0050776,GO:0050852,GO:0001817,GO:0003674,GO:0005102	cellular_component|external side of plasma membrane|extrathymic T cell selection|regulation of immune response|T cell receptor signaling pathway|regulation of cytokine production|molecular_function|signaling receptor binding
Bub1	141.031510012842	85.2963516383919	196.766668387293	2.30685914001892	1.20592991377364	0.0182741890667652	0.0951624040195948	Up	1.42927434569464	0.876296821011807	0.917880286787355	1.15051608239702	0.970694642983631	4.54205989340626	1.71719155040649	1.85440647677503	0.835873032858969	3.18243794144652	GeneID:12235,Genbank:XM_006498620.3,MGI:MGI:1100510	BUB1, mitotic checkpoint serine/threonine kinase		GO:0051754,GO:0006915,GO:0000776,GO:0051983,GO:0007049,GO:0000777,GO:0071174,GO:0007059,GO:0000778,GO:2001244,GO:0000780,GO:0000942,GO:0004672,GO:0004674,GO:0007063,GO:0005524,GO:0007094,GO:0005634,GO:0016301,GO:0005654,GO:0016310,GO:0005694,GO:0000166,GO:0016740,GO:0005829,GO:0000775,GO:0051301,GO:0006468	meiotic sister chromatid cohesion, centromeric|apoptotic process|kinetochore|regulation of chromosome segregation|cell cycle|condensed chromosome kinetochore|mitotic spindle checkpoint|chromosome segregation|condensed nuclear chromosome kinetochore|positive regulation of intrinsic apoptotic signaling pathway|condensed nuclear chromosome, centromeric region|condensed nuclear chromosome outer kinet…	mmu04110,mmu04114,mmu04914	Cell cycle|Oocyte meiosis|Progesterone-mediated oocyte maturation
Bub1b	223.579578498032	116.332294564001	330.826862432063	2.84380931083636	1.50782472953748	0.00253345175968943	0.0221725749198973	Up	2.12716119035826	1.27378109093052	1.67519565576007	1.57527874362428	1.94833349286717	8.81946135330333	3.61431440778404	3.97659965028869	1.80678160774641	5.80554090454924	GeneID:12236,Genbank:XM_006498622.3,MGI:MGI:1333889	BUB1B, mitotic checkpoint serine/threonine kinase		GO:0016740,GO:0005737,GO:0000776,GO:0034501,GO:0005829,GO:0048471,GO:0006468,GO:0000777,GO:0051301,GO:0000778,GO:0000940,GO:0006915,GO:0004672,GO:0051754,GO:0007049,GO:0004674,GO:0071459,GO:0007091,GO:0005515,GO:0007094,GO:0005524,GO:0000166,GO:0016301,GO:0005634,GO:0000775,GO:0016310,GO:0005694	transferase activity|cytoplasm|kinetochore|protein localization to kinetochore|cytosol|perinuclear region of cytoplasm|protein phosphorylation|condensed chromosome kinetochore|cell division|condensed nuclear chromosome kinetochore|condensed chromosome outer kinetochore|apoptotic process|protein kinase activity|meiotic sister chromatid cohesion, centromeric|cell cycle|protein serine/threonine kina…	mmu04110,mmu05166	Cell cycle|HTLV-I infection
C130026I21Rik	66.6032173722433	34.518836804048	98.6875979404386	2.85894911525135	1.51548494251961	2.38083956687959e-07	1.43989380317196e-05	Up	0.482702634907248	0.380459931492635	0.478216963918236	0.614280738572896	0.329629753398774	1.51819274571521	1.45133618865904	1.30170674802344	1.20419877930245	0.847160104938497	GeneID:620078,Genbank:XM_006496519.3,MGI:MGI:3612702	RIKEN cDNA C130026I21 gene		GO:0005575	cellular_component
C1qa	2299.4207719159	828.197665610191	3770.64387822161	4.55283084557297	2.18676385892082	0.000312992123919104	0.00467408418689366	Up	47.179349587558	32.2119460149259	40.1456708017505	41.6822832069899	47.0469915919284	210.234566778957	196.02199442125	119.410443431969	65.4804664874477	326.815352402972	GeneID:12259,Genbank:NM_007572.2,MGI:MGI:88223	complement component 1, q subcomponent, alpha polypeptide		GO:0005581,GO:0005615,GO:0006958,GO:0045087,GO:0002376,GO:0005515,GO:0005576	collagen trimer|extracellular space|complement activation, classical pathway|innate immune response|immune system process|protein binding|extracellular region	mmu04610,mmu05322,mmu05020,mmu05133,mmu05150,mmu05142	Complement and coagulation cascades|Systemic lupus erythematosus|Prion diseases|Pertussis|Staphylococcus aureus infection|Chagas disease (American trypanosomiasis)
C1qb	2577.47195130046	820.008638547654	4334.93526405326	5.28645072780089	2.4022994357705	4.19725712413933e-05	0.000979575239587594	Up	51.5149463624052	37.1355164695169	34.941159125543	40.8494598997961	45.5717674903567	246.860305215615	272.95572356379	143.325963041342	71.1646453744493	337.987915296722	GeneID:12260,Genbank:NM_009777.2,MGI:MGI:88224	complement component 1, q subcomponent, beta polypeptide		GO:0005602,GO:0005615,GO:0006958,GO:0042803,GO:0045087,GO:0048839,GO:0002376,GO:0005576,GO:0005581	complement component C1 complex|extracellular space|complement activation, classical pathway|protein homodimerization activity|innate immune response|inner ear development|immune system process|extracellular region|collagen trimer	mmu04610,mmu05322,mmu05020,mmu05133,mmu05150,mmu05142	Complement and coagulation cascades|Systemic lupus erythematosus|Prion diseases|Pertussis|Staphylococcus aureus infection|Chagas disease (American trypanosomiasis)
C1qc	2177.58915336802	823.461016788197	3531.71728994784	4.28887004720982	2.10059760296664	0.000398347218639853	0.00558238088384902	Up	44.3191574310206	31.7600626447734	35.747641525932	39.5741984610596	48.2751881269934	196.635052498847	189.13209181864	106.96940847869	53.1524134990223	282.935335969919	GeneID:12262,Genbank:NM_007574.2,MGI:MGI:88225	complement component 1, q subcomponent, C chain		GO:0005615,GO:0006958,GO:0030853,GO:0045087,GO:0045650,GO:0002376,GO:0005576,GO:0005581	extracellular space|complement activation, classical pathway|negative regulation of granulocyte differentiation|innate immune response|negative regulation of macrophage differentiation|immune system process|extracellular region|collagen trimer	mmu04610,mmu05322,mmu05020,mmu05133,mmu05150,mmu05142	Complement and coagulation cascades|Systemic lupus erythematosus|Prion diseases|Pertussis|Staphylococcus aureus infection|Chagas disease (American trypanosomiasis)
C1qtnf2	364.508705035694	548.881661378998	180.135748692389	0.328186859513252	-1.60741061988276	2.97132171459068e-15	1.80299801641362e-12	Down	22.0844759602926	22.8007867118917	30.2364840374753	28.5079707507238	19.7131436166618	8.96664121212268	6.70112772014761	6.69045281995881	9.16839539632662	7.72325297155016	GeneID:69183,Genbank:NM_026979.5,MGI:MGI:1916433	C1q and tumor necrosis factor related protein 2		GO:0005581,GO:0005615,GO:0042802,GO:0045725,GO:0046321,GO:0046326,GO:0051260,GO:0070206,GO:0070208,GO:0000187,GO:0005102,GO:0005576	collagen trimer|extracellular space|identical protein binding|positive regulation of glycogen biosynthetic process|positive regulation of fatty acid oxidation|positive regulation of glucose import|protein homooligomerization|protein trimerization|protein heterotrimerization|activation of MAPK activity|signaling receptor binding|extracellular region
C1ra	3354.34587534083	2190.73851358047	4517.95323710119	2.0622968962723	1.04425204364013	3.42261634991901e-09	4.18156429757891e-07	Up	43.8309837911747	45.8353661420388	42.5376278721335	39.830683489791	43.7609200925097	94.9792540051344	97.797160489294	94.5933943310655	61.950034782648	80.9159437939502	GeneID:50909,Genbank:NM_023143.3,MGI:MGI:1355313	complement component 1, r subcomponent A		GO:0005615,GO:0006508,GO:0006958,GO:0008233,GO:0008236,GO:0016787,GO:0045087,GO:0002376,GO:0004252,GO:0005509	extracellular space|proteolysis|complement activation, classical pathway|peptidase activity|serine-type peptidase activity|hydrolase activity|innate immune response|immune system process|serine-type endopeptidase activity|calcium ion binding	mmu04145,mmu04610,mmu05322,mmu05133,mmu05150	Phagosome|Complement and coagulation cascades|Systemic lupus erythematosus|Pertussis|Staphylococcus aureus infection
C1rb	36.2639242538073	14.4033091237177	58.1245393838969	4.03549898739479	2.01274707303993	8.56291089280541e-06	0.000267374322285814	Up	0.352109955287836	0.384839494877622	0.453489216938161	0.272667708047308	0.347316873643728	1.97957334353009	1.86054042953314	1.49623977192431	0.532901509658681	1.20503244843745	GeneID:667277,Genbank:NM_001113356.1,MGI:MGI:3779804	complement component 1, r subcomponent B		GO:0005615,GO:0006508,GO:0006958,GO:0008233,GO:0008236,GO:0016787,GO:0045087,GO:0002376,GO:0004252,GO:0005509	extracellular space|proteolysis|complement activation, classical pathway|peptidase activity|serine-type peptidase activity|hydrolase activity|innate immune response|immune system process|serine-type endopeptidase activity|calcium ion binding	mmu04145,mmu04610,mmu05322,mmu05133,mmu05150	Phagosome|Complement and coagulation cascades|Systemic lupus erythematosus|Pertussis|Staphylococcus aureus infection
C1s2	15.7339055427372	7.89037124277948	23.5774398426949	2.98812807626394	1.57924198582156	0.00237669110475496	0.0211877007203523	Up	0.112916479316289	0.181812853048743	0.155814981581227	0.119237072837254	0.111379408591079	0.600664592717589	0.350282540363046	0.342730049279616	0.209257554372861	0.483045208946927	GeneID:317677,Genbank:NM_173864.2,MGI:MGI:3644269	complement component 1, s subcomponent 2		GO:0004252,GO:0005509,GO:0005576,GO:0005615,GO:0006508,GO:0006958,GO:0008233,GO:0008236,GO:0016787,GO:0042802,GO:0045087,GO:0001867,GO:0046872,GO:0002376	serine-type endopeptidase activity|calcium ion binding|extracellular region|extracellular space|proteolysis|complement activation, classical pathway|peptidase activity|serine-type peptidase activity|hydrolase activity|identical protein binding|innate immune response|complement activation, lectin pathway|metal ion binding|immune system process	mmu04610,mmu05322,mmu05133,mmu05150	Complement and coagulation cascades|Systemic lupus erythematosus|Pertussis|Staphylococcus aureus infection
C3	63547.6497938207	25954.7321208895	101140.567466752	3.89680644730483	1.96229227524619	2.37569860085377e-15	1.54454347606936e-12	Up	284.985979680138	302.342410025809	291.489859567779	183.433088298299	294.212923932896	1152.02377861385	1267.05416534746	1067.24826442719	733.4047086667	881.988452190985	GeneID:12266,Genbank:NM_009778.3,MGI:MGI:88227	complement component 3		GO:2000427,GO:0045087,GO:0006958,GO:0002376,GO:0045745,GO:0007596,GO:0004866,GO:0045766,GO:0008289,GO:0005515,GO:0048037,GO:0005576,GO:0005615,GO:0006629,GO:0010575,GO:0006631,GO:0048639,GO:0010828,GO:0006911,GO:0050766,GO:0010866,GO:0006954,GO:0070374,GO:0010884,GO:0006956,GO:0001798,GO:0097242,GO:0031715,GO:0001934,GO:0032991,GO:0006957,GO:0001970	positive regulation of apoptotic cell clearance|innate immune response|complement activation, classical pathway|immune system process|positive regulation of G-protein coupled receptor protein signaling pathway|blood coagulation|endopeptidase inhibitor activity|positive regulation of angiogenesis|lipid binding|protein binding|cofactor binding|extracellular region|extracellular space|lipid metaboli…	mmu04145,mmu04610,mmu05203,mmu05322,mmu05133,mmu05134,mmu05150,mmu05152,mmu05168,mmu05167,mmu05140,mmu05142	Phagosome|Complement and coagulation cascades|Viral carcinogenesis|Systemic lupus erythematosus|Pertussis|Legionellosis|Staphylococcus aureus infection|Tuberculosis|Herpes simplex infection|Kaposi's sarcoma-associated herpesvirus infection|Leishmaniasis|Chagas disease (American trypanosomiasis)
C330027C09Rik	181.086943352287	98.2904015560106	263.883485148562	2.68473300516723	1.42477862032462	0.00838649554543106	0.0535127073715791	Up	1.62488023352606	1.06187956118362	1.24958683657403	1.21594553247797	1.57752128064149	6.01130486093036	2.93109096230916	2.44654404578866	0.995842694589722	5.30908671954379	GeneID:224171,Genbank:NM_172616.2,MGI:MGI:2146335	RIKEN cDNA C330027C09 gene		GO:0007283,GO:0016020,GO:0016021,GO:0042803,GO:0045296,GO:2000179,GO:0005737,GO:0005829,GO:0005886	spermatogenesis|membrane|integral component of membrane|protein homodimerization activity|cadherin binding|positive regulation of neural precursor cell proliferation|cytoplasm|cytosol|plasma membrane
C3ar1	625.037888346651	163.250220838233	1086.82555585507	6.65742165783667	2.73496354641516	0.0113105735747293	0.0672868239720169	Up	2.53099813778148	1.68447845546617	2.06905993582168	1.78594494607957	2.26322306850568	7.08531569274986	15.0114197846619	7.07374412573184	4.3470794733331	32.4314623867032	GeneID:12267,Genbank:NM_009779.2,MGI:MGI:1097680	complement component 3a receptor 1		GO:0030335,GO:0007186,GO:0002462,GO:0045766,GO:0007200,GO:0004871,GO:0048661,GO:0007204,GO:0004875,GO:0050900,GO:0004876,GO:0004930,GO:0072126,GO:0008217,GO:0005886,GO:0090023,GO:0010575,GO:0005887,GO:2000573,GO:0010759,GO:0006935,GO:0001850,GO:0016020,GO:0006954,GO:0002430,GO:0016021,GO:0007165	positive regulation of cell migration|G-protein coupled receptor signaling pathway|tolerance induction to nonself antigen|positive regulation of angiogenesis|phospholipase C-activating G-protein coupled receptor signaling pathway|signal transducer activity|positive regulation of smooth muscle cell proliferation|positive regulation of cytosolic calcium ion concentration|complement receptor activit…	mmu04080,mmu04610,mmu05150	Neuroactive ligand-receptor interaction|Complement and coagulation cascades|Staphylococcus aureus infection
C5ar1	630.362404219477	246.814690722338	1013.91011771662	4.10798123381257	2.0384295911139	0.000143909987504873	0.00257594632501348	Up	4.84706069967823	3.70967678260219	7.26182693925023	4.9512481989537	5.38603331087415	8.99195857681419	32.4568258185982	25.0104919696872	14.4149414031231	21.3065092841984	GeneID:12273,Genbank:NM_007577.4,MGI:MGI:88232	complement component 5a receptor 1		GO:0004930,GO:0005886,GO:0005887,GO:0006915,GO:0006935,GO:0006954,GO:0007165,GO:0032494,GO:0007186,GO:0042789,GO:0007200,GO:0043524,GO:0007204,GO:0045177,GO:0045766,GO:0050679,GO:0050830,GO:0050900,GO:0070374,GO:0090023,GO:0001856,GO:0002430,GO:0004871,GO:0004875,GO:0004878,GO:0009986,GO:0010575,GO:0010759,GO:0016020,GO:0016021,GO:0016323,GO:0021534,GO:0030593,GO:0031410	G-protein coupled receptor activity|plasma membrane|integral component of plasma membrane|apoptotic process|chemotaxis|inflammatory response|signal transduction|response to peptidoglycan|G-protein coupled receptor signaling pathway|mRNA transcription by RNA polymerase II|phospholipase C-activating G-protein coupled receptor signaling pathway|negative regulation of neuron apoptotic process|positiv…	mmu04080,mmu04610,mmu05150	Neuroactive ligand-receptor interaction|Complement and coagulation cascades|Staphylococcus aureus infection
Cabp4	16.6264278486773	3.07720053025428	30.1756551671002	9.80620368104732	3.29369472762249	8.13140409368321e-05	0.00165205446564073	Up	0.0677477382325962	0.104125875987458	0.181778378097575	0.0715399740331256	0.133651050111004	2.30011908467379	0.919462497688475	1.00759437805535	0.366189102477937	0.79699930925135	GeneID:73660,Genbank:XM_017318298.1,MGI:MGI:1920910	calcium binding protein 4		GO:0005829,GO:0007165,GO:0007601,GO:0007602,GO:0008594,GO:0044325,GO:0046549,GO:0046872,GO:0060040,GO:0005246,GO:0005509,GO:0005737	cytosol|signal transduction|visual perception|phototransduction|photoreceptor cell morphogenesis|ion channel binding|retinal cone cell development|metal ion binding|retinal bipolar neuron differentiation|calcium channel regulator activity|calcium ion binding|cytoplasm
Cabyr	9.31880155916801	3.83269992680156	14.8049031915345	3.8627869320021	1.94964210194946	0.00451494782508301	0.0341442063073829	Up	0.074243870835089	0.0253578226425204	0.0531222867898682	0.0522664886949241	0.0488221528879574	0.14907192789647	0.134350275885169	0.0920174714931302	0.240781143118737	0.330841380115234	GeneID:71132,Genbank:XM_017317979.1,MGI:MGI:1918382	calcium-binding tyrosine-(Y)-phosphorylation regulated (fibrousheathin 2)		GO:0035686,GO:0005515,GO:0042995,GO:0005634,GO:0046872,GO:0005737,GO:0005829,GO:0005856,GO:0005929,GO:0046982,GO:0019722,GO:0048240,GO:0019899,GO:0051259,GO:0019904,GO:0097228,GO:0031514,GO:0005509,GO:0097229	sperm fibrous sheath|protein binding|cell projection|nucleus|metal ion binding|cytoplasm|cytosol|cytoskeleton|cilium|protein heterodimerization activity|calcium-mediated signaling|sperm capacitation|enzyme binding|protein complex oligomerization|protein domain specific binding|sperm principal piece|motile cilium|calcium ion binding|sperm end piece
Cacna1h	92.2423055080714	24.1255260856093	160.359084930534	6.64686375590319	2.73267378255556	3.26076133163096e-05	0.000797834667755511	Up	0.172104807932758	0.182644070593893	0.158326506107037	0.116831903918459	0.16369910867531	2.10704172554098	0.647345170580024	1.01864408843918	0.544865656566603	0.887440407014612	GeneID:58226,Genbank:XM_006524734.3,MGI:MGI:1928842	calcium channel, voltage-dependent, T type, alpha 1H subunit		GO:0005737,GO:0005886,GO:0005887,GO:0005891,GO:0005901,GO:0006811,GO:0006816,GO:0042391,GO:0043204,GO:0008332,GO:0045956,GO:0046872,GO:0055085,GO:0070509,GO:0070588,GO:0086010,GO:0097110,GO:0005216,GO:0005244,GO:0005245,GO:0005248,GO:0005261,GO:0005262,GO:0005515,GO:0005634,GO:0016020,GO:0016021,GO:0019228,GO:0019233,GO:0030425,GO:0032342,GO:0098662,GO:0034651,GO:2000344,GO:0034765,GO:0042383	cytoplasm|plasma membrane|integral component of plasma membrane|voltage-gated calcium channel complex|caveola|ion transport|calcium ion transport|regulation of membrane potential|perikaryon|low voltage-gated calcium channel activity|positive regulation of calcium ion-dependent exocytosis|metal ion binding|transmembrane transport|calcium ion import|calcium ion transmembrane transport|membrane depo…	mmu04010,mmu04020,mmu04925,mmu04927,mmu04713,mmu04934	MAPK signaling pathway|Calcium signaling pathway|Aldosterone synthesis and secretion|Cortisol synthesis and secretion|Circadian entrainment|Cushing's syndrome
Cacna1s	64.6294534671573	24.747352419859	104.511554514456	4.22314083306093	2.07831635885382	0.0012994967002961	0.0135720240574815	Up	0.278262145267298	0.166319638035911	0.124437220518909	0.179567727464417	0.274474313765514	1.76079497442068	0.486753214495368	0.977150567985653	0.53477637489268	0.512523492340509	GeneID:12292,Genbank:XM_006529106.2,MGI:MGI:88294	calcium channel, voltage-dependent, L type, alpha 1S subunit		GO:0005262,GO:0005516,GO:0005737,GO:0005886,GO:0005891,GO:0006811,GO:0008331,GO:0006816,GO:0016020,GO:0016021,GO:0016529,GO:0030315,GO:0031674,GO:0034765,GO:0042383,GO:0043501,GO:0001501,GO:0002074,GO:0005216,GO:0005244,GO:0005245,GO:0005261,GO:0006936,GO:0006941,GO:0007029,GO:0007519,GO:0046872,GO:0007520,GO:0048741,GO:0007528,GO:0055001,GO:0055085,GO:0070509,GO:0070588,GO:0086010	calcium channel activity|calmodulin binding|cytoplasm|plasma membrane|voltage-gated calcium channel complex|ion transport|high voltage-gated calcium channel activity|calcium ion transport|membrane|integral component of membrane|sarcoplasmic reticulum|T-tubule|I band|regulation of ion transmembrane transport|sarcolemma|skeletal muscle adaptation|skeletal system development|extraocular skeletal mus…	mmu04010,mmu04020,mmu04024,mmu04022,mmu04911,mmu04912,mmu04921,mmu04924,mmu04925,mmu04927,mmu04260,mmu04261,mmu04270,mmu04727,mmu04725,mmu04726,mmu04723,mmu05010,mmu05410,mmu05412,mmu05414,mmu04934	MAPK signaling pathway|Calcium signaling pathway|cAMP signaling pathway|cGMP - PKG signaling pathway|Insulin secretion|GnRH signaling pathway|Oxytocin signaling pathway|Renin secretion|Aldosterone synthesis and secretion|Cortisol synthesis and secretion|Cardiac muscle contraction|Adrenergic signaling in cardiomyocytes|Vascular smooth muscle contraction|GABAergic synapse|Cholinergic synapse|Seroto…
Cacng6	5.14430082615284	0.958961914586112	9.32963973771956	9.72889496007381	3.28227594825846	0.0111199932743527	0.0664295417922266	Up	0	0.0602982021053913	0	0.0207140241172302	0.0193489801520657	0.193351184257132	0.127788260095407	0.0625164997297077	0.0848225066079294	0.482512751706024	GeneID:54378,Genbank:XM_006540200.2,MGI:MGI:1859168	calcium channel, voltage-dependent, gamma subunit 6		GO:0006816,GO:0016020,GO:0016021,GO:0034765,GO:0070588,GO:0005244,GO:0005262,GO:0006811	calcium ion transport|membrane|integral component of membrane|regulation of ion transmembrane transport|calcium ion transmembrane transport|voltage-gated ion channel activity|calcium channel activity|ion transport	mmu04010,mmu04921,mmu04260,mmu04261,mmu05410,mmu05412,mmu05414	MAPK signaling pathway|Oxytocin signaling pathway|Cardiac muscle contraction|Adrenergic signaling in cardiomyocytes|Hypertrophic cardiomyopathy (HCM)|Arrhythmogenic right ventricular cardiomyopathy (ARVC)|Dilated cardiomyopathy (DCM)
Cacng7	39.0099853270779	53.2828567360496	24.7371139181063	0.464260278698043	-1.10699424318109	0.00183848111480544	0.0174220250983437	Down	0.936391807426815	0.515534710908766	0.839997985122033	0.811707333191958	0.882287965768519	0.489808827408943	0.151744168117691	0.415722694189414	0.543908585527701	0.209257627625167	GeneID:81904,Genbank:XM_006540441.3,MGI:MGI:1932374	calcium channel, voltage-dependent, gamma subunit 7		GO:0098970,GO:0006811,GO:0099590,GO:0006816,GO:2000311,GO:0016020,GO:0016021,GO:0016247,GO:0019226,GO:0032281,GO:0034765,GO:0051968,GO:0070588,GO:0005244,GO:0098839,GO:0005245,GO:0098943,GO:0005262	postsynaptic neurotransmitter receptor diffusion trapping|ion transport|neurotransmitter receptor internalization|calcium ion transport|regulation of AMPA receptor activity|membrane|integral component of membrane|channel regulator activity|transmission of nerve impulse|AMPA glutamate receptor complex|regulation of ion transmembrane transport|positive regulation of synaptic transmission, glutamate…	mmu04010,mmu04921,mmu04260,mmu04261,mmu05410,mmu05412,mmu05414	MAPK signaling pathway|Oxytocin signaling pathway|Cardiac muscle contraction|Adrenergic signaling in cardiomyocytes|Hypertrophic cardiomyopathy (HCM)|Arrhythmogenic right ventricular cardiomyopathy (ARVC)|Dilated cardiomyopathy (DCM)
Cadm1	3042.24121654644	4122.97871799289	1961.50371509999	0.475749172931669	-1.07172694644569	1.142551603687e-09	1.67733946721921e-07	Down	15.1447576735955	16.4145317111818	14.9396070731735	17.6710558475148	16.2440196439922	7.2950489550897	6.91541022852749	6.44871187804161	9.11222168792781	7.21336692141966	GeneID:54725,Genbank:NM_001310841.1,MGI:MGI:1889272	cell adhesion molecule 1		GO:0005911,GO:0005913,GO:0006915,GO:0007155,GO:0007156,GO:0007157,GO:0016338,GO:0030054,GO:0007275,GO:0030154,GO:0007283,GO:0030165,GO:0030424,GO:0030425,GO:0038023,GO:0051606,GO:0042271,GO:0060348,GO:0070852,GO:0001889,GO:0002376,GO:0005102,GO:0005515,GO:0005886,GO:0005887,GO:0007416,GO:0008021,GO:0008037,GO:0009826,GO:0014069,GO:0042803,GO:0016020,GO:0016021,GO:0043005,GO:0016323,GO:0043196,GO:…	cell-cell junction|cell-cell adherens junction|apoptotic process|cell adhesion|homophilic cell adhesion via plasma membrane adhesion molecules|heterophilic cell-cell adhesion via plasma membrane cell adhesion molecules|calcium-independent cell-cell adhesion via plasma membrane cell-adhesion molecules|cell junction|multicellular organism development|cell differentiation|spermatogenesis|PDZ domain …	mmu04514	Cell adhesion molecules (CAMs)
Calca	47.1023558637167	22.9890281588967	71.2156835685368	3.09781183772993	1.63124951694283	0.0117306314890949	0.069063523812252	Up	0.44330082771113	0.533220795570345	0.579210134547755	0.284939540244902	0.532324330370098	0.675483136510134	0.732433090463443	1.08519922502759	2.75033279955112	1.83455683926491	GeneID:12310,Genbank:XM_011241660.2,MGI:MGI:2151253	calcitonin/calcitonin-related polypeptide, alpha		GO:0005615,GO:0005622,GO:0005634,GO:0005737,GO:0006874,GO:0006954,GO:0007189,GO:0042311,GO:0007190,GO:0043005,GO:0043025,GO:0007218,GO:0043195,GO:0045776,GO:0045778,GO:0045785,GO:0001976,GO:0001984,GO:0002027,GO:0005102,GO:0005179,GO:0005576,GO:0007528,GO:0007631,GO:0008016,GO:0008217,GO:0009408,GO:0030279,GO:0030424,GO:0045986,GO:0031645,GO:0048240,GO:0031716,GO:0048265,GO:0050965,GO:1990090	extracellular space|intracellular|nucleus|cytoplasm|cellular calcium ion homeostasis|inflammatory response|adenylate cyclase-activating G-protein coupled receptor signaling pathway|vasodilation|activation of adenylate cyclase activity|neuron projection|neuronal cell body|neuropeptide signaling pathway|terminal bouton|negative regulation of blood pressure|positive regulation of ossification|positi…
Camk1g	5.61659056117944	1.90966252995497	9.32351859240392	4.88228597783911	2.28755680284679	0.0396071909292747	0.165711170690995	Up	0.0601000916590585	0.0410540950504792	0	0.0634642441038543	0.0395213211616661	0.197465039241327	0.108755966038645	0.0425644253478861	0.129940861186615	0.492778980465727	GeneID:215303,Genbank:XM_011238932.2,MGI:MGI:2388073	calcium/calmodulin-dependent protein kinase I gamma		GO:0043005,GO:0008152,GO:0004674,GO:0012505,GO:0016020,GO:0004683,GO:0005516,GO:0005524,GO:0016301,GO:0005622,GO:0016310,GO:0005737,GO:0016740,GO:0005794,GO:0018105,GO:0005886,GO:0000166,GO:0018107,GO:0005954,GO:0003824,GO:0035556,GO:0006468,GO:0004672	neuron projection|metabolic process|protein serine/threonine kinase activity|endomembrane system|membrane|calmodulin-dependent protein kinase activity|calmodulin binding|ATP binding|kinase activity|intracellular|phosphorylation|cytoplasm|transferase activity|Golgi apparatus|peptidyl-serine phosphorylation|plasma membrane|nucleotide binding|peptidyl-threonine phosphorylation|calcium- and calmoduli…	mmu04921,mmu04925	Oxytocin signaling pathway|Aldosterone synthesis and secretion
Camk4	106.783928415189	70.030224399655	143.537632430722	2.04965261301418	1.03537941414526	0.00479481016249615	0.0356846787400163	Up	0.256711514706511	0.287318075963424	0.381488909386382	0.271081154518483	0.284382214420791	1.00781714062379	0.643209511743235	0.520255376343169	0.286053592270457	0.502631165065484	GeneID:12326,Genbank:XM_006525544.3,MGI:MGI:88258	calcium/calmodulin-dependent protein kinase IV		GO:0046777,GO:0009931,GO:0005737,GO:0002376,GO:0046827,GO:0016301,GO:0006468,GO:0004672,GO:0016310,GO:0004674,GO:0016740,GO:0004683,GO:0005515,GO:0005516,GO:0018105,GO:0006913,GO:0005524,GO:0035556,GO:0006954,GO:0005634,GO:0043011,GO:0007165,GO:0000166,GO:0045893,GO:0007270,GO:0005654,GO:0001650,GO:0007616,GO:0002250	protein autophosphorylation|calcium-dependent protein serine/threonine kinase activity|cytoplasm|immune system process|positive regulation of protein export from nucleus|kinase activity|protein phosphorylation|protein kinase activity|phosphorylation|protein serine/threonine kinase activity|transferase activity|calmodulin-dependent protein kinase activity|protein binding|calmodulin binding|peptidy…	mmu04371,mmu04020,mmu04024,mmu04921,mmu04925,mmu04725,mmu04720,mmu04722,mmu04380,mmu04211,mmu05031,mmu05034	Apelin signaling pathway|Calcium signaling pathway|cAMP signaling pathway|Oxytocin signaling pathway|Aldosterone synthesis and secretion|Cholinergic synapse|Long-term potentiation|Neurotrophin signaling pathway|Osteoclast differentiation|Longevity regulating pathway - mammal|Amphetamine addiction|Alcoholism
Capg	1518.91351376057	997.132209192636	2040.69481832851	2.04656393556962	1.03320373792119	0.00710026820728715	0.0472416968002395	Up	28.370042862282	26.0883911424043	28.6526350692522	29.3328201530622	24.91121923019	53.4859304315467	64.6801410773944	38.04244545375	28.3869792240896	86.4251560055632	GeneID:12332,Genbank:XM_017321370.1,MGI:MGI:1098259	capping protein (actin filament), gelsolin-like		GO:0071346,GO:0005634,GO:0072686,GO:0005654,GO:0090543,GO:0005730,GO:0005737,GO:0005814,GO:0019904,GO:0030031,GO:0044877,GO:0045296,GO:0045335,GO:0051015,GO:0003779,GO:0051016,GO:0005576,GO:0051693,GO:0005615	cellular response to interferon-gamma|nucleus|mitotic spindle|nucleoplasm|Flemming body|nucleolus|cytoplasm|centriole|protein domain specific binding|cell projection assembly|protein-containing complex binding|cadherin binding|phagocytic vesicle|actin filament binding|actin binding|barbed-end actin filament capping|extracellular region|actin filament capping|extracellular space
Capns2	9.91658281395252	2.65996371919993	17.1732019087051	6.45617900152055	2.69068057877461	0.00121866242461071	0.0128830027744561	Up	0.150279835104128	0.102655461318341	0.0537634178373321	0.158691873434071	0.247056928838198	0.768070911255919	1.74043833257036	0.638592186401585	0.379068857116816	0.857175790908214	GeneID:69543,Genbank:NM_027112.1,MGI:MGI:1916793	calpain, small subunit 2		GO:0005886,GO:0016020,GO:0046872,GO:0005509,GO:0005515,GO:0005737	plasma membrane|membrane|metal ion binding|calcium ion binding|protein binding|cytoplasm
Car11	36.7674439780796	50.0203098050197	23.5145781511396	0.470100609988221	-1.08895854235739	0.0272143288797525	0.126930474744303	Down	0.750726782522414	2.16782153716886	1.07430614792629	1.1050445295506	0.987343395249569	0.448470934760168	0.222300114206239	1.1117028032472	0.614820853265529	0.389276701463909	GeneID:12348,Genbank:XM_006540588.2,MGI:MGI:1336193	carbonic anhydrase 11		GO:0016323,GO:0004089,GO:0005576,GO:0008150	basolateral plasma membrane|carbonate dehydratase activity|extracellular region|biological_process
Car13	200.475491804706	98.2514522889142	302.699531320498	3.08086572023783	1.62333580377659	2.81894917130271e-05	0.000714709619977639	Up	2.25583171354653	2.42472735460601	2.25495326879719	2.03179438648625	2.66142318382202	6.5155732695818	8.09218184329265	6.32006733413647	3.34714997802147	10.2651834398917	GeneID:71934,Genbank:NM_024495.5,MGI:MGI:1931322	carbonic anhydrase 13		GO:0008270,GO:0016829,GO:0043209,GO:0043231,GO:0046872,GO:0004089,GO:0005829,GO:0006730	zinc ion binding|lyase activity|myelin sheath|intracellular membrane-bounded organelle|metal ion binding|carbonate dehydratase activity|cytosol|one-carbon metabolic process	mmu00910	Nitrogen metabolism
Card14	3.80992784057012	1.35817447002715	6.26168121111309	4.61036586189692	2.20488124223825	0.045953776713236	0.184260473851927	Up	0.0107836007515511	0.0110493418067992	0.0462946927719127	0	0.0106368094494495	0.0472408407771403	0.0585413874456162	0.0916466693810688	0.0932597824507966	0.0576639334419298	GeneID:170720,Genbank:XM_006532369.2,MGI:MGI:2386258	caspase recruitment domain family, member 14		GO:0033209,GO:0042981,GO:0043066,GO:0050700,GO:0051092,GO:0001934,GO:0005737,GO:0006915	tumor necrosis factor-mediated signaling pathway|regulation of apoptotic process|negative regulation of apoptotic process|CARD domain binding|positive regulation of NF-kappaB transcription factor activity|positive regulation of protein phosphorylation|cytoplasm|apoptotic process	mmu04064	NF-kappa B signaling pathway
Casc5	98.6507159704391	43.0540241976461	154.247407743232	3.58264786202414	1.84102624821578	0.00604779797516497	0.0421009997475729	Up	0.412020651901834	0.170231494638146	0.285295355403958	0.231576887582199	0.432632169987476	2.17616745245722	0.865840204332234	0.755394767613647	0.251440916202828	1.35036556721874	GeneID:76464,Genbank:XM_006500376.2,MGI:MGI:1923714	cancer susceptibility candidate 5		GO:0001669,GO:0003674,GO:0005634,GO:0005654,GO:0005694,GO:0005829,GO:0007049,GO:0007059,GO:0008608,GO:0010923,GO:0016604,GO:0000775,GO:0034501,GO:0000776,GO:0051301,GO:0000777	acrosomal vesicle|molecular_function|nucleus|nucleoplasm|chromosome|cytosol|cell cycle|chromosome segregation|attachment of spindle microtubules to kinetochore|negative regulation of phosphatase activity|nuclear body|chromosome, centromeric region|protein localization to kinetochore|kinetochore|cell division|condensed chromosome kinetochore
Casp1	498.383302196397	270.586500922845	726.18010346995	2.68372627974155	1.42423753480302	3.32709983477547e-05	0.000809712906313538	Up	11.5937962673691	7.02440179133368	10.6398621189314	9.40386575389498	10.0106226565463	33.3816410752883	30.4299911786214	23.9547690808325	10.5352580580054	28.2487720682693	GeneID:12362,Genbank:NM_009807.2,MGI:MGI:96544	caspase 1		GO:0005634,GO:0005737,GO:0006508,GO:0006915,GO:0032496,GO:0006919,GO:0007520,GO:0032611,GO:0007613,GO:0032991,GO:0033198,GO:0042493,GO:0042802,GO:0050727,GO:0042981,GO:0043005,GO:0051882,GO:0043065,GO:0060081,GO:0070269,GO:0071222,GO:0071310,GO:0001666,GO:0097194,GO:0071346,GO:0097199,GO:0072557,GO:0001774,GO:0097200,GO:0004175,GO:0004197,GO:0097300,GO:1901998,GO:1903265,GO:0005515,GO:0005576,GO:…	nucleus|cytoplasm|proteolysis|apoptotic process|response to lipopolysaccharide|activation of cysteine-type endopeptidase activity involved in apoptotic process|myoblast fusion|interleukin-1 beta production|memory|protein-containing complex|response to ATP|response to drug|identical protein binding|regulation of inflammatory response|regulation of apoptotic process|neuron projection|mitochondrial …	mmu04217,mmu04621,mmu04623,mmu04625,mmu05014,mmu05132,mmu05133,mmu05134,mmu05164	Necroptosis|NOD-like receptor signaling pathway|Cytosolic DNA-sensing pathway|C-type lectin receptor signaling pathway|Amyotrophic lateral sclerosis (ALS)|Salmonella infection|Pertussis|Legionellosis|Influenza A
Casp4	937.238482401009	347.659411605275	1526.81755319674	4.39170493370753	2.1347811269804	0.000185552488900822	0.00311892660013902	Up	12.9624467629807	9.90814138153866	15.0653012866266	12.6266591183313	13.9483592870449	37.1613858920702	90.3894186255221	53.8301580985517	25.1032988881381	63.7179389204068	GeneID:12363,Genbank:XM_006509837.2,MGI:MGI:107700	caspase 4, apoptosis-related cysteine peptidase		GO:0005886,GO:0006508,GO:0006915,GO:0006919,GO:0006954,GO:0007015,GO:0008233,GO:0050727,GO:0008234,GO:0061702,GO:0012501,GO:0070059,GO:0016020,GO:0070269,GO:0072557,GO:0072559,GO:0097110,GO:0097153,GO:0097169,GO:0002376,GO:0004197,GO:0005576,GO:0005737,GO:0005739,GO:0005783,GO:0005829,GO:0016787,GO:0032991,GO:0035234,GO:0042981,GO:0043005,GO:0043025,GO:0097193,GO:0045087,GO:0097194,GO:0050700,GO:…	plasma membrane|proteolysis|apoptotic process|activation of cysteine-type endopeptidase activity involved in apoptotic process|inflammatory response|actin filament organization|peptidase activity|regulation of inflammatory response|cysteine-type peptidase activity|inflammasome complex|programmed cell death|intrinsic apoptotic signaling pathway in response to endoplasmic reticulum stress|membrane|…	mmu04621	NOD-like receptor signaling pathway
Cat	4710.75491370428	6323.47678465933	3098.03304274923	0.489925581804145	-1.02936546997735	4.28944457898645e-09	5.03774510424963e-07	Down	130.908601374412	147.429600526453	129.547286279587	141.772205193216	124.585163027705	68.7605622728618	55.8104581119467	73.430591531991	91.4862106080399	30.5671289549396	GeneID:12359,Genbank:NM_009804.2,MGI:MGI:88271	catalase		GO:0004601,GO:0005102,GO:0005615,GO:0005737,GO:0005739,GO:0005758,GO:0008203,GO:0005764,GO:0009060,GO:0005777,GO:0009650,GO:0014068,GO:0016209,GO:0016491,GO:0016684,GO:0046872,GO:0019899,GO:0050661,GO:0020027,GO:0051092,GO:0020037,GO:0051262,GO:0051289,GO:0051781,GO:0055114,GO:0000302,GO:0001657,GO:0001666,GO:0001822,GO:0004046,GO:0004096,GO:0005778,GO:0005783,GO:0005794,GO:0005829,GO:0005886,GO:…	peroxidase activity|signaling receptor binding|extracellular space|cytoplasm|mitochondrion|mitochondrial intermembrane space|cholesterol metabolic process|lysosome|aerobic respiration|peroxisome|UV protection|positive regulation of phosphatidylinositol 3-kinase signaling|antioxidant activity|oxidoreductase activity|oxidoreductase activity, acting on peroxide as acceptor|metal ion binding|enzyme b…	mmu00630,mmu00380,mmu04068,mmu04146,mmu04211,mmu04213,mmu05014	Glyoxylate and dicarboxylate metabolism|Tryptophan metabolism|FoxO signaling pathway|Peroxisome|Longevity regulating pathway - mammal|Longevity regulating pathway - multiple species|Amyotrophic lateral sclerosis (ALS)
Ccdc129	236.468084710112	323.452353611736	149.483815808488	0.462150960224345	-1.11356391425684	5.47034527963287e-06	0.000188246059490429	Down	2.49223762095238	2.57693961226569	2.73174553326039	2.19178570325534	3.12332667455847	1.46845500129493	0.756677087191877	1.3036813817294	1.98175300897334	0.388870721590511	GeneID:232016,Genbank:XM_006505949.3,MGI:MGI:2685304	coiled-coil domain containing 129		GO:0008150,GO:0003674,GO:0005102,GO:0005575	biological_process|molecular_function|signaling receptor binding|cellular_component
Ccdc18	31.6462422264633	17.1964940018773	46.0959904510493	2.68054583951921	1.42252680657289	0.000191999027694965	0.00320655990840289	Up	0.176049172038719	0.137438144419609	0.143960083376467	0.123935780241723	0.190191063601904	0.688604382515097	0.236655851177513	0.311706339954882	0.371568731337093	0.421388820128569	GeneID:73254,Genbank:XM_006535255.3,MGI:MGI:1922974	coiled-coil domain containing 18		GO:0003674,GO:0005575,GO:0008150	molecular_function|cellular_component|biological_process
Ccdc3	54.1332411503194	73.1453604028263	35.1211218978124	0.480155155493025	-1.05842742678122	0.000732329520676124	0.00876808291113995	Down	1.7374636336704	1.34988269497372	1.29098826646947	1.49196978515873	1.60081385922009	1.00371264407458	0.538985256249199	0.973595297330243	0.660487982359003	0.326711764090063	GeneID:74186,Genbank:NM_028804.1,MGI:MGI:1921436	coiled-coil domain containing 3		GO:0010804,GO:0045600,GO:0046889,GO:0003674,GO:0005576,GO:0005783	negative regulation of tumor necrosis factor-mediated signaling pathway|positive regulation of fat cell differentiation|positive regulation of lipid biosynthetic process|molecular_function|extracellular region|endoplasmic reticulum
Ccdc67	132.578955352835	87.2330574982159	177.924853207454	2.03964939794862	1.02832118390697	1.81801316357951e-05	0.000496923598045066	Up	1.42992746700415	0.959488763018989	1.10008944686318	0.90865381652726	1.51031840294989	2.46688778241853	1.9921992564401	2.24499271105029	2.70857812041408	2.26007314643319	GeneID:234964,Genbank:NM_181816.2,MGI:MGI:2443026	coiled-coil domain containing 67		GO:0007099,GO:0030030,GO:0042802,GO:0098535,GO:0098536,GO:1903251,GO:0005515,GO:0005737,GO:0005814	centriole replication|cell projection organization|identical protein binding|de novo centriole assembly involved in multi-ciliated epithelial cell differentiation|deuterosome|multi-ciliated epithelial cell differentiation|protein binding|cytoplasm|centriole
Ccdc88b	949.440877244773	403.856999956476	1495.02475453307	3.70186663768163	1.88825292205316	0.000563693457383373	0.00722938036393325	Up	4.69155040771058	3.41508986872334	4.53175383570038	4.2936086530054	4.19384123434393	13.8624101654249	24.4079998521332	10.3625965503527	6.72005574842613	19.5159603235537	GeneID:78317,Genbank:XM_011247402.2,MGI:MGI:1925567	coiled-coil domain containing 88B		GO:0005794,GO:0005813,GO:0005856,GO:0008017,GO:0016020,GO:0030705,GO:0031122,GO:0042102,GO:0042832,GO:0050870,GO:0051959,GO:0001819,GO:0005737,GO:0005783	Golgi apparatus|centrosome|cytoskeleton|microtubule binding|membrane|cytoskeleton-dependent intracellular transport|cytoplasmic microtubule organization|positive regulation of T cell proliferation|defense response to protozoan|positive regulation of T cell activation|dynein light intermediate chain binding|positive regulation of cytokine production|cytoplasm|endoplasmic reticulum
Cckar	1223.72033840886	1667.3064144487	780.134262369024	0.467900954262792	-1.09572492387498	6.22374934008532e-08	4.92596230377883e-06	Down	32.8315230662315	29.3397508533131	32.1546387807235	26.1455292432424	31.1777256653499	15.1868566543784	10.2216940882733	14.496473054971	22.7796057852953	6.14286636419788	GeneID:12425,Genbank:NM_009827.2,MGI:MGI:99478	cholecystokinin A receptor		GO:0005737,GO:0005764,GO:0005768,GO:0005783,GO:0005886,GO:0005887,GO:0007165,GO:0030157,GO:0007186,GO:0030900,GO:0031532,GO:0007204,GO:0032870,GO:0038188,GO:0042277,GO:0042594,GO:0042755,GO:0043195,GO:0001659,GO:0001696,GO:0001764,GO:0002023,GO:0004871,GO:0004930,GO:0004951,GO:0007409,GO:0007586,GO:0007631,GO:0009408,GO:0016020,GO:0043266,GO:0016021,GO:0046883,GO:0017046,GO:0030073,GO:0051924,GO:…	cytoplasm|lysosome|endosome|endoplasmic reticulum|plasma membrane|integral component of plasma membrane|signal transduction|pancreatic juice secretion|G-protein coupled receptor signaling pathway|forebrain development|actin cytoskeleton reorganization|positive regulation of cytosolic calcium ion concentration|cellular response to hormone stimulus|cholecystokinin signaling pathway|peptide binding|…	mmu04020,mmu04080,mmu04911,mmu04972	Calcium signaling pathway|Neuroactive ligand-receptor interaction|Insulin secretion|Pancreatic secretion
Ccl1	13.2017733957203	1.11853110306735	25.2850156883732	22.6055543909633	4.49860539441932	0.00293192308699956	0.0248360762567427	Up	0.201365059578469	0.103163656671402	0	0	0.297935979529629	1.32321127285673	3.49810872783943	0.641753533859019	0.97957397730187	6.56832167005966	GeneID:20290,Genbank:NM_011329.3,MGI:MGI:98258	chemokine (C-C motif) ligand 1		GO:0048245,GO:0005576,GO:0048247,GO:0005615,GO:0070098,GO:0006935,GO:0006954,GO:0006955,GO:0007186,GO:0070374,GO:0007204,GO:0071346,GO:0008009,GO:0071347,GO:0071356,GO:0030593,GO:0002548,GO:0090026,GO:0043547,GO:0005125,GO:0048020,GO:0005515	eosinophil chemotaxis|extracellular region|lymphocyte chemotaxis|extracellular space|chemokine-mediated signaling pathway|chemotaxis|inflammatory response|immune response|G-protein coupled receptor signaling pathway|positive regulation of ERK1 and ERK2 cascade|positive regulation of cytosolic calcium ion concentration|cellular response to interferon-gamma|chemokine activity|cellular response to i…	mmu04060,mmu04062	Cytokine-cytokine receptor interaction|Chemokine signaling pathway
Ccl11	172.252789996283	86.75324271713	257.752337275436	2.97109743915706	1.57099592011225	0.00027823570385697	0.00426516550244595	Up	4.83332442632197	4.3697932858483	4.1194402586172	3.95300027067754	4.72079050509747	18.4752192166964	15.7947718610376	14.3467501336843	3.94436513486416	10.8956888962573	GeneID:20292,Genbank:NM_011330.3,MGI:MGI:103576	chemokine (C-C motif) ligand 11		GO:0071346,GO:0048020,GO:0030335,GO:0005125,GO:0071347,GO:0048245,GO:0030593,GO:0005576,GO:0071356,GO:0030838,GO:0005615,GO:0048247,GO:0006935,GO:0006954,GO:0006955,GO:0031728,GO:0007010,GO:0060444,GO:0043547,GO:0007015,GO:0060763,GO:0007186,GO:0070098,GO:0045766,GO:0008009,GO:0001938,GO:0070371,GO:0046983,GO:0002548,GO:0070374,GO:0048018,GO:0008360,GO:0002551	cellular response to interferon-gamma|CCR chemokine receptor binding|positive regulation of cell migration|cytokine activity|cellular response to interleukin-1|eosinophil chemotaxis|neutrophil chemotaxis|extracellular region|cellular response to tumor necrosis factor|positive regulation of actin filament polymerization|extracellular space|lymphocyte chemotaxis|chemotaxis|inflammatory response|imm…	mmu04060,mmu04657,mmu04062,mmu05310	Cytokine-cytokine receptor interaction|IL-17 signaling pathway|Chemokine signaling pathway|Asthma
Ccl12	161.153179915647	39.8332362137086	282.473123617586	7.09139277818389	2.82606900642719	0.000164464153644422	0.00285133852661244	Up	6.45044416597447	2.52712464943192	4.68323503512133	3.10524863035016	3.46202349347707	23.2714022365599	31.5160180569629	25.0924434437507	6.35788997291077	51.9422941953335	GeneID:20293,Genbank:NM_011331.2,MGI:MGI:108224	chemokine (C-C motif) ligand 12		GO:0006935,GO:0006954,GO:0006955,GO:0007010,GO:0007186,GO:0048246,GO:0008009,GO:0048247,GO:0008360,GO:0070098,GO:0019221,GO:0070374,GO:0070664,GO:0071346,GO:0071347,GO:0071356,GO:0071407,GO:0090280,GO:0000165,GO:0001525,GO:0002548,GO:0002687,GO:0005125,GO:0005576,GO:0005615,GO:0030593,GO:0031663,GO:0031727,GO:0034351,GO:0043491,GO:0043524,GO:0043547,GO:2000502,GO:0043615,GO:0048020,GO:0048245	chemotaxis|inflammatory response|immune response|cytoskeleton organization|G-protein coupled receptor signaling pathway|macrophage chemotaxis|chemokine activity|lymphocyte chemotaxis|regulation of cell shape|chemokine-mediated signaling pathway|cytokine-mediated signaling pathway|positive regulation of ERK1 and ERK2 cascade|negative regulation of leukocyte proliferation|cellular response to inter…	mmu04668,mmu04060,mmu04621,mmu04657,mmu04062,mmu05323,mmu05418,mmu04933,mmu05164,mmu05168,mmu05144,mmu05142	TNF signaling pathway|Cytokine-cytokine receptor interaction|NOD-like receptor signaling pathway|IL-17 signaling pathway|Chemokine signaling pathway|Rheumatoid arthritis|Fluid shear stress and atherosclerosis|AGE-RAGE signaling pathway in diabetic complications|Influenza A|Herpes simplex infection|Malaria|Chagas disease (American trypanosomiasis)
Ccl2	493.438003015492	30.536704345117	956.339301685867	31.3176985596611	4.96890629223665	8.35274291614637e-06	0.000262160917319877	Up	2.33406087979137	1.68056924577607	1.96343201494029	2.3980980377506	1.92894448285209	32.9551020949229	109.176201250345	52.3388756248276	10.3656049762464	102.210037459238	GeneID:20296,Genbank:NM_011333.3,MGI:MGI:98259	chemokine (C-C motif) ligand 2		GO:0005515,GO:0005576,GO:0005615,GO:0005737,GO:0005791,GO:0009611,GO:0006874,GO:0010574,GO:0006935,GO:0010759,GO:0006954,GO:0016525,GO:0019221,GO:0022409,GO:0043547,GO:0030139,GO:0043679,GO:0030425,GO:0044299,GO:0030593,GO:0045202,GO:0045785,GO:0048010,GO:0048020,GO:0001525,GO:0071222,GO:0048245,GO:0001664,GO:0071346,GO:0001912,GO:0048246,GO:0001938,GO:0071347,GO:0002523,GO:0002548,GO:0071356,GO:…	protein binding|extracellular region|extracellular space|cytoplasm|rough endoplasmic reticulum|response to wounding|cellular calcium ion homeostasis|regulation of vascular endothelial growth factor production|chemotaxis|positive regulation of macrophage chemotaxis|inflammatory response|negative regulation of angiogenesis|cytokine-mediated signaling pathway|positive regulation of cell-cell adhesio…	mmu04668,mmu04060,mmu04621,mmu04657,mmu04062,mmu05323,mmu05418,mmu04933,mmu05164,mmu05168,mmu05144,mmu05142	TNF signaling pathway|Cytokine-cytokine receptor interaction|NOD-like receptor signaling pathway|IL-17 signaling pathway|Chemokine signaling pathway|Rheumatoid arthritis|Fluid shear stress and atherosclerosis|AGE-RAGE signaling pathway in diabetic complications|Influenza A|Herpes simplex infection|Malaria|Chagas disease (American trypanosomiasis)
Ccl20	203.358551810297	18.4523026297587	388.264800990836	21.041536592006	4.39516815848721	0.0013293824417239	0.0137755080968218	Up	1.3313444244574	0.974394886890114	1.15671792366978	1.60670575097838	1.18815283607099	17.2193453670591	52.107017418255	5.52265457961388	4.86597741149329	45.1560366970109	GeneID:20297,Genbank:NM_016960.2,MGI:MGI:1329031	chemokine (C-C motif) ligand 20		GO:0070374,GO:0031731,GO:0005515,GO:0071346,GO:0035584,GO:0005576,GO:0071347,GO:0043547,GO:0005615,GO:0071356,GO:0006935,GO:0006954,GO:0048020,GO:0006955,GO:0072678,GO:0048247,GO:0007186,GO:0072679,GO:0050726,GO:0008009,GO:2000319,GO:0051770,GO:0002548,GO:2000406,GO:0060326,GO:0030593,GO:0002724,GO:0070098,GO:0005125	positive regulation of ERK1 and ERK2 cascade|CCR6 chemokine receptor binding|protein binding|cellular response to interferon-gamma|calcium-mediated signaling using intracellular calcium source|extracellular region|cellular response to interleukin-1|positive regulation of GTPase activity|extracellular space|cellular response to tumor necrosis factor|chemotaxis|inflammatory response|CCR chemokine r…	mmu04668,mmu04060,mmu04657,mmu04062,mmu05323	TNF signaling pathway|Cytokine-cytokine receptor interaction|IL-17 signaling pathway|Chemokine signaling pathway|Rheumatoid arthritis
Ccl24	30.1268272731718	11.2070878450222	49.0465667013214	4.37638817323148	2.12974070676836	0.0133025888296856	0.0755099242455868	Up	0.371400128148747	0.570828852655859	0.558055637303498	0.470627469789868	0.256441121898524	3.2947380762238	1.53233899030402	0.789105270510846	0.281048130002606	3.65426750159829	GeneID:56221,Genbank:NM_019577.4,MGI:MGI:1928953	chemokine (C-C motif) ligand 24		GO:0048247,GO:0030838,GO:0005576,GO:0050729,GO:0031728,GO:0005615,GO:0070098,GO:0043547,GO:0006935,GO:0070374,GO:0006954,GO:0006955,GO:0007010,GO:0007186,GO:0071346,GO:0045766,GO:0008009,GO:0071347,GO:0048018,GO:0071356,GO:0048020,GO:0008360,GO:0001938,GO:2000418,GO:0048245,GO:0030335,GO:0002548,GO:0030593,GO:0005125	lymphocyte chemotaxis|positive regulation of actin filament polymerization|extracellular region|positive regulation of inflammatory response|CCR3 chemokine receptor binding|extracellular space|chemokine-mediated signaling pathway|positive regulation of GTPase activity|chemotaxis|positive regulation of ERK1 and ERK2 cascade|inflammatory response|immune response|cytoskeleton organization|G-protein …	mmu04060,mmu04062	Cytokine-cytokine receptor interaction|Chemokine signaling pathway
Ccl28	38.4653897931723	23.9646677262737	52.9661118600708	2.21017509881855	1.14416067015534	0.00139449383742535	0.0142294651437731	Up	0.173794947927106	0.148398157859072	0.207253585662332	0.346655054577149	0.361906029065298	0.359531864080107	0.628991967655329	0.400029619235137	0.605387217689408	0.629890323467552	GeneID:56838,Genbank:XM_011244683.2,MGI:MGI:1861731	chemokine (C-C motif) ligand 28		GO:0005615,GO:0006935,GO:0006955,GO:0007204,GO:0008009,GO:0060326,GO:1903237,GO:0001954,GO:0005125,GO:0005576	extracellular space|chemotaxis|immune response|positive regulation of cytosolic calcium ion concentration|chemokine activity|cell chemotaxis|negative regulation of leukocyte tethering or rolling|positive regulation of cell-matrix adhesion|cytokine activity|extracellular region	mmu04060,mmu04672,mmu04062	Cytokine-cytokine receptor interaction|Intestinal immune network for IgA production|Chemokine signaling pathway
Ccl3	641.901255142595	47.6656461498601	1236.13686413533	25.9334964273627	4.69674482241909	0.000445349474951449	0.00608644282433648	Up	5.53499021360311	2.11028442001248	3.03933448179146	3.94185256922522	1.77755896647635	25.0935572398928	175.536424358702	36.5792744747596	34.0922054406959	129.610201304934	GeneID:20302,Genbank:NM_011337.2,MGI:MGI:98260	chemokine (C-C motif) ligand 3		GO:0071346,GO:0048020,GO:0030593,GO:0005576,GO:0071347,GO:0048245,GO:0005615,GO:0071356,GO:0048246,GO:0030595,GO:0048247,GO:0006935,GO:0006954,GO:0006955,GO:0032760,GO:0007186,GO:0050718,GO:0043525,GO:0007204,GO:0050729,GO:0043547,GO:0008009,GO:0043615,GO:0002548,GO:0070098,GO:0045672,GO:0005125,GO:0070374,GO:0045944,GO:0008360,GO:0005515	cellular response to interferon-gamma|CCR chemokine receptor binding|neutrophil chemotaxis|extracellular region|cellular response to interleukin-1|eosinophil chemotaxis|extracellular space|cellular response to tumor necrosis factor|macrophage chemotaxis|leukocyte chemotaxis|lymphocyte chemotaxis|chemotaxis|inflammatory response|immune response|positive regulation of tumor necrosis factor producti…	mmu04060,mmu04620,mmu04062,mmu05323,mmu05132,mmu05142	Cytokine-cytokine receptor interaction|Toll-like receptor signaling pathway|Chemokine signaling pathway|Rheumatoid arthritis|Salmonella infection|Chagas disease (American trypanosomiasis)
Ccl4	496.021266919289	59.01328639079	933.029247447787	15.8104946277556	3.98281059767837	0.00141073005764844	0.0143629362245147	Up	5.18235671451949	2.30102855961865	3.70803187575711	4.31714981465698	2.66950187774094	14.9460684401527	123.350548648561	34.5617831348291	22.9072641175009	74.5760533006579	GeneID:20303,Genbank:XM_011248832.1,MGI:MGI:98261	chemokine (C-C motif) ligand 4		GO:0071356,GO:0048245,GO:0031726,GO:0005576,GO:2000503,GO:0048247,GO:0031730,GO:0005615,GO:0050729,GO:0032760,GO:0050850,GO:0006935,GO:0006954,GO:0006955,GO:0035690,GO:0007186,GO:0051928,GO:0042802,GO:0008009,GO:0070098,GO:0043117,GO:0070374,GO:0043547,GO:0009636,GO:0002548,GO:0071346,GO:0043922,GO:0030593,GO:0005125,GO:0071347,GO:0048020,GO:0030595,GO:0005515	cellular response to tumor necrosis factor|eosinophil chemotaxis|CCR1 chemokine receptor binding|extracellular region|positive regulation of natural killer cell chemotaxis|lymphocyte chemotaxis|CCR5 chemokine receptor binding|extracellular space|positive regulation of inflammatory response|positive regulation of tumor necrosis factor production|positive regulation of calcium-mediated signaling|ch…	mmu04064,mmu04060,mmu04620,mmu04623,mmu04062,mmu05132	NF-kappa B signaling pathway|Cytokine-cytokine receptor interaction|Toll-like receptor signaling pathway|Cytosolic DNA-sensing pathway|Chemokine signaling pathway|Salmonella infection
Ccl7	326.856308142971	26.7991515120265	626.913464773915	23.3930340851493	4.54800708679233	2.94901015186914e-07	1.72616658535775e-05	Up	2.66601305471868	1.36585590387044	1.77130661264319	1.60871162582354	1.69053561418497	29.6153184695869	53.5504600957114	40.7298507901952	8.37169548364104	72.163353130576	GeneID:20306,Genbank:NM_013654.3,MGI:MGI:99512	chemokine (C-C motif) ligand 7		GO:0048247,GO:0005615,GO:0070098,GO:0070374,GO:0006935,GO:0006954,GO:0006955,GO:0007186,GO:0008009,GO:0071346,GO:0008201,GO:0071347,GO:0030593,GO:0071356,GO:0031727,GO:0071361,GO:0043547,GO:0002548,GO:0048020,GO:0005125,GO:0048245,GO:0005576	lymphocyte chemotaxis|extracellular space|chemokine-mediated signaling pathway|positive regulation of ERK1 and ERK2 cascade|chemotaxis|inflammatory response|immune response|G-protein coupled receptor signaling pathway|chemokine activity|cellular response to interferon-gamma|heparin binding|cellular response to interleukin-1|neutrophil chemotaxis|cellular response to tumor necrosis factor|CCR2 che…	mmu04060,mmu04657,mmu04062	Cytokine-cytokine receptor interaction|IL-17 signaling pathway|Chemokine signaling pathway
Ccl8	497.304619501598	74.0691678305544	920.540071172641	12.4281141281151	3.6355354898754	6.97038823170921e-06	0.00022904142124555	Up	17.611561497477	3.26247493504865	4.59198507144884	7.35489733039189	6.5757755168852	162.369589409825	86.425876103665	69.0240880929613	15.2740269433175	146.530825592199	GeneID:20307,Genbank:NM_021443.3,MGI:MGI:101878	chemokine (C-C motif) ligand 8		GO:0048247,GO:0005615,GO:0070098,GO:0070374,GO:0006935,GO:0006954,GO:0006955,GO:0007186,GO:0008009,GO:0071346,GO:0008201,GO:0071347,GO:0030593,GO:0071356,GO:0043547,GO:1901741,GO:0045663,GO:0002548,GO:0048020,GO:0005125,GO:0048245,GO:0005576	lymphocyte chemotaxis|extracellular space|chemokine-mediated signaling pathway|positive regulation of ERK1 and ERK2 cascade|chemotaxis|inflammatory response|immune response|G-protein coupled receptor signaling pathway|chemokine activity|cellular response to interferon-gamma|heparin binding|cellular response to interleukin-1|neutrophil chemotaxis|cellular response to tumor necrosis factor|positive…	mmu04060,mmu04062	Cytokine-cytokine receptor interaction|Chemokine signaling pathway
Ccl9	954.742135620292	442.225691558888	1467.25857968169	3.31789538167596	1.73026839662626	4.76548857680132e-05	0.00108489062968403	Up	7.94448086618179	6.16581190039384	10.2862751936416	7.94294680112302	7.6862794453009	17.9940017008659	32.5941630217818	25.947672733559	13.613335535254	37.2034739518459	GeneID:20308,Genbank:NM_011338.2,MGI:MGI:104533	chemokine (C-C motif) ligand 9		GO:0070098,GO:0005615,GO:0070374,GO:0006935,GO:0071346,GO:0006954,GO:0006955,GO:0007186,GO:0008009,GO:0030593,GO:0071347,GO:0043547,GO:0071356,GO:0045662,GO:0048020,GO:0048245,GO:0002548,GO:0048247,GO:0005125,GO:0050729,GO:0005576	chemokine-mediated signaling pathway|extracellular space|positive regulation of ERK1 and ERK2 cascade|chemotaxis|cellular response to interferon-gamma|inflammatory response|immune response|G-protein coupled receptor signaling pathway|chemokine activity|neutrophil chemotaxis|cellular response to interleukin-1|positive regulation of GTPase activity|cellular response to tumor necrosis factor|negativ…	mmu04060,mmu04062	Cytokine-cytokine receptor interaction|Chemokine signaling pathway
Ccna1	78.3019079747721	30.6436694067416	125.960146542803	4.11047857457605	2.03930637370572	0.0118956052653836	0.0698315376494819	Up	1.01594848251544	0.532596759116765	0.735374630130981	0.474035436675351	1.11864438410753	2.27708755288697	1.53915971267331	2.35935875559848	6.97278843353585	2.24886660872716	GeneID:12427,Genbank:XM_006500951.2,MGI:MGI:108042	cyclin A1		GO:0005856,GO:0007049,GO:0007275,GO:0007283,GO:0015630,GO:0030154,GO:0051301,GO:0051321,GO:0097123,GO:0005515,GO:0005634,GO:0005737	cytoskeleton|cell cycle|multicellular organism development|spermatogenesis|microtubule cytoskeleton|cell differentiation|cell division|meiotic cell cycle|cyclin A1-CDK2 complex|protein binding|nucleus|cytoplasm	mmu04152,mmu04110,mmu04218,mmu04914,mmu05202,mmu05203,mmu05221,mmu05161,mmu05169,mmu05165	AMPK signaling pathway|Cell cycle|Cellular senescence|Progesterone-mediated oocyte maturation|Transcriptional misregulation in cancers|Viral carcinogenesis|Acute myeloid leukemia|Hepatitis B|Epstein-Barr virus infection|Human papillomavirus infection
Ccna2	445.436434596357	206.187206078629	684.685663114085	3.320699068268	1.73148698740282	0.00425341767797829	0.0328368173918222	Up	4.384465205957	2.18429026859566	2.82341874048505	2.90565465154881	4.38443402525167	18.2471083719274	7.9942329205805	7.66125483217513	3.05633424345003	17.3495738180044	GeneID:12428,Genbank:XM_017319444.1,MGI:MGI:108069	cyclin A2		GO:0044843,GO:0001940,GO:0045893,GO:0005515,GO:0005634,GO:0005654,GO:0005737,GO:0048146,GO:0005829,GO:0051301,GO:0007049,GO:0097124,GO:0016572,GO:0019901,GO:0000086,GO:0097472,GO:0000307,GO:0019904,GO:0001939	cell cycle G1/S phase transition|male pronucleus|positive regulation of transcription, DNA-templated|protein binding|nucleus|nucleoplasm|cytoplasm|positive regulation of fibroblast proliferation|cytosol|cell division|cell cycle|cyclin A2-CDK2 complex|histone phosphorylation|protein kinase binding|G2/M transition of mitotic cell cycle|cyclin-dependent protein kinase activity|cyclin-dependent prote…	mmu04152,mmu04110,mmu04218,mmu04914,mmu05203,mmu05161,mmu05169,mmu05165	AMPK signaling pathway|Cell cycle|Cellular senescence|Progesterone-mediated oocyte maturation|Viral carcinogenesis|Hepatitis B|Epstein-Barr virus infection|Human papillomavirus infection
Ccnb1	213.602823247671	77.0731249738797	350.132521521462	4.54286136237661	2.18360127835005	0.000732600203682919	0.00876808291113995	Up	2.21731970289288	1.37217463029471	1.72003473430791	1.34458701627285	2.40368470531568	14.3059839958127	5.60149575340491	6.27367651173564	2.23087587327383	11.9977083762794	GeneID:268697,Genbank:NM_172301.3,MGI:MGI:88302	cyclin B1		GO:0005737,GO:0005759,GO:0005813,GO:0005829,GO:0005856,GO:0044877,GO:0006468,GO:0045787,GO:0007049,GO:0045931,GO:0007052,GO:0048146,GO:0051301,GO:0051987,GO:0060045,GO:0060623,GO:0061575,GO:0065003,GO:0000922,GO:0000942,GO:0001556,GO:0001701,GO:0001933,GO:0005113,GO:0005515,GO:0005634,GO:0007080,GO:0010629,GO:0010971,GO:0016020,GO:0016301,GO:0019901,GO:0031442,GO:0090266,GO:0033129,GO:0097125,GO:…	cytoplasm|mitochondrial matrix|centrosome|cytosol|cytoskeleton|protein-containing complex binding|protein phosphorylation|positive regulation of cell cycle|cell cycle|positive regulation of mitotic cell cycle|mitotic spindle organization|positive regulation of fibroblast proliferation|cell division|positive regulation of attachment of spindle microtubules to kinetochore|positive regulation of car…	mmu04068,mmu04110,mmu04114,mmu04115,mmu04218,mmu04914	FoxO signaling pathway|Cell cycle|Oocyte meiosis|p53 signaling pathway|Cellular senescence|Progesterone-mediated oocyte maturation
Ccnb2	203.334555362965	99.2200942653355	307.449016460594	3.09865676642486	1.63164295860243	0.00333075494534951	0.0272753319951159	Up	4.4542709074504	2.4003458208651	3.01001873712902	3.06605194357154	4.58891010651249	15.7551729427642	8.09618650852357	6.87008055173758	4.24453804643131	18.0668849375073	GeneID:12442,Genbank:NM_007630.2,MGI:MGI:88311	cyclin B2		GO:0005829,GO:0007049,GO:0015630,GO:0016020,GO:0040007,GO:0043029,GO:0045296,GO:0048538,GO:0051301,GO:0001701,GO:0005634,GO:0005813	cytosol|cell cycle|microtubule cytoskeleton|membrane|growth|T cell homeostasis|cadherin binding|thymus development|cell division|in utero embryonic development|nucleus|centrosome	mmu04068,mmu04110,mmu04114,mmu04115,mmu04218,mmu04914,mmu05166	FoxO signaling pathway|Cell cycle|Oocyte meiosis|p53 signaling pathway|Cellular senescence|Progesterone-mediated oocyte maturation|HTLV-I infection
Ccne1	93.2968988631844	33.6281897999305	152.965607926438	4.54873155041948	2.1854642945314	0.000312413031149967	0.00467310338459655	Up	1.11775109119286	0.559330561861053	0.948556006935752	0.823477768586822	1.23073758415102	7.65813034088373	3.61256627312661	3.61751917454357	1.01162547758169	4.97622646891484	GeneID:12447,Genbank:NM_007633.2,MGI:MGI:88316	cyclin E1		GO:0097134,GO:0016301,GO:0000723,GO:1903827,GO:0016538,GO:0005515,GO:0019901,GO:0005634,GO:0005654,GO:0005737,GO:0005813,GO:0006270,GO:0044877,GO:0006468,GO:0045597,GO:0051301,GO:0007049,GO:0000082,GO:0051726,GO:0007129,GO:0000122,GO:0070192,GO:0016055,GO:0000307	cyclin E1-CDK2 complex|kinase activity|telomere maintenance|regulation of cellular protein localization|cyclin-dependent protein serine/threonine kinase regulator activity|protein binding|protein kinase binding|nucleus|nucleoplasm|cytoplasm|centrosome|DNA replication initiation|protein-containing complex binding|protein phosphorylation|positive regulation of cell differentiation|cell division|cel…	mmu04151,mmu04110,mmu04114,mmu04115,mmu04218,mmu05200,mmu05206,mmu05203,mmu05226,mmu05215,mmu05222,mmu04934,mmu05162,mmu05161,mmu05165	PI3K-Akt signaling pathway|Cell cycle|Oocyte meiosis|p53 signaling pathway|Cellular senescence|Pathways in cancer|MicroRNAs in cancer|Viral carcinogenesis|Gastric cancer|Prostate cancer|Small cell lung cancer|Cushing's syndrome|Measles|Hepatitis B|Human papillomavirus infection
Ccne2	71.9076186592456	47.2449321861875	96.5703051323037	2.04403521528468	1.03142005169575	0.0356140672134203	0.154785781819059	Up	0.828908862427818	0.485334699216844	0.635456991032222	0.82841623788315	0.963629907590737	2.73967651824255	1.02855598693386	1.08500251757969	0.576052237015947	2.08959993569655	GeneID:12448,Genbank:XM_006537574.3,MGI:MGI:1329034	cyclin E2		GO:0006270,GO:0007049,GO:0007129,GO:0016538,GO:0019901,GO:0051301,GO:0051726,GO:0070192,GO:0097135,GO:1903827,GO:0000082,GO:0000723,GO:0005634	DNA replication initiation|cell cycle|synapsis|cyclin-dependent protein serine/threonine kinase regulator activity|protein kinase binding|cell division|regulation of cell cycle|chromosome organization involved in meiotic cell cycle|cyclin E2-CDK2 complex|regulation of cellular protein localization|G1/S transition of mitotic cell cycle|telomere maintenance|nucleus	mmu04151,mmu04110,mmu04114,mmu04115,mmu04218,mmu05200,mmu05206,mmu05203,mmu05226,mmu05215,mmu05222,mmu04934,mmu05162,mmu05161,mmu05165	PI3K-Akt signaling pathway|Cell cycle|Oocyte meiosis|p53 signaling pathway|Cellular senescence|Pathways in cancer|MicroRNAs in cancer|Viral carcinogenesis|Gastric cancer|Prostate cancer|Small cell lung cancer|Cushing's syndrome|Measles|Hepatitis B|Human papillomavirus infection
Ccnf	150.729438218457	74.2936091614162	227.165267275499	3.05766902213542	1.61243225039836	0.00248201801563528	0.0218590498096878	Up	1.67637195011438	0.858841452818065	1.1202523673166	1.11890522062043	1.51315644968988	6.37391350305068	3.00491211919527	2.57050735062815	1.36771345025041	5.51381993494593	GeneID:12449,Genbank:XM_006523554.1,MGI:MGI:102551	cyclin F		GO:0051726,GO:0005634,GO:0005737,GO:0005813,GO:0005814,GO:0005856,GO:0007049,GO:0010826,GO:0016567,GO:0019005,GO:0030054,GO:0000320,GO:0031146,GO:0001890,GO:0051301,GO:0004842	regulation of cell cycle|nucleus|cytoplasm|centrosome|centriole|cytoskeleton|cell cycle|negative regulation of centrosome duplication|protein ubiquitination|SCF ubiquitin ligase complex|cell junction|re-entry into mitotic cell cycle|SCF-dependent proteasomal ubiquitin-dependent protein catabolic process|placenta development|cell division|ubiquitin-protein transferase activity
Ccno	124.053396089919	76.4503906677041	171.656401512133	2.24533059952888	1.16692788112947	1.56670318812439e-06	6.60191315662415e-05	Up	3.06260584350889	2.05502444019739	2.18163122754099	1.88890700095033	1.89809782267855	4.86799740662734	3.64891338848123	4.86588977853571	5.59611513744681	5.15944663324183	GeneID:218630,Genbank:NM_001081062.1,MGI:MGI:2145534	cyclin O		GO:0005654,GO:0005737,GO:0006284,GO:0007049,GO:0030030,GO:0051301,GO:0060271,GO:1903251,GO:0000278,GO:0004844,GO:0005634	nucleoplasm|cytoplasm|base-excision repair|cell cycle|cell projection organization|cell division|cilium assembly|multi-ciliated epithelial cell differentiation|mitotic cell cycle|uracil DNA N-glycosylase activity|nucleus
Ccr1	1162.27583251141	226.027032520633	2098.52463250218	9.28439668963318	3.21480816528689	6.17940071544118e-05	0.00134076055570788	Up	3.91527365047575	3.12843515550684	5.53216263974003	4.60856671648964	4.55288132618073	14.3195982677808	67.6455347527582	38.3308512309548	19.2794875987159	51.7648376864425	GeneID:12768,Genbank:NM_009912.4,MGI:MGI:104618	chemokine (C-C motif) receptor 1		GO:0070374,GO:0030502,GO:0009897,GO:0004950,GO:0071791,GO:0030595,GO:0010629,GO:0005515,GO:0090026,GO:0016020,GO:0005886,GO:0035717,GO:0006816,GO:0006874,GO:0006887,GO:0006935,GO:0016021,GO:0006954,GO:0043025,GO:0016493,GO:0006955,GO:0045672,GO:0007165,GO:0045824,GO:0019957,GO:0007186,GO:0004435,GO:0051928,GO:0030099,GO:0007204,GO:0004871,GO:0070098,GO:0030335,GO:0007267,GO:0004930	positive regulation of ERK1 and ERK2 cascade|negative regulation of bone mineralization|external side of plasma membrane|chemokine receptor activity|chemokine (C-C motif) ligand 5 binding|leukocyte chemotaxis|negative regulation of gene expression|protein binding|positive regulation of monocyte chemotaxis|membrane|plasma membrane|chemokine (C-C motif) ligand 7 binding|calcium ion transport|cellul…	mmu04060,mmu04062,mmu05167	Cytokine-cytokine receptor interaction|Chemokine signaling pathway|Kaposi's sarcoma-associated herpesvirus infection
Ccr10	12.9862165344379	7.30168467505218	18.6707483938237	2.5570466576866	1.35447848525651	0.0167121343686389	0.089153742763924	Up	0.29475175387573	0.211410739903424	0.34798177400221	0.124500291041996	0.174443674970971	0.677906065151964	0.512042002190989	0.782815300963296	0.477956385060333	0.409798353660648	GeneID:12777,Genbank:NM_007721.4,MGI:MGI:1096320	chemokine (C-C motif) receptor 10		GO:0005515,GO:0005783,GO:0005886,GO:0005887,GO:0006935,GO:0006955,GO:0007165,GO:0007186,GO:0007204,GO:0009986,GO:0016020,GO:0004871,GO:0016021,GO:0004930,GO:0016493,GO:0004950	protein binding|endoplasmic reticulum|plasma membrane|integral component of plasma membrane|chemotaxis|immune response|signal transduction|G-protein coupled receptor signaling pathway|positive regulation of cytosolic calcium ion concentration|cell surface|membrane|signal transducer activity|integral component of membrane|G-protein coupled receptor activity|C-C chemokine receptor activity|chemokin…	mmu04060,mmu04672,mmu04062	Cytokine-cytokine receptor interaction|Intestinal immune network for IgA production|Chemokine signaling pathway
Ccr2	1419.43953561687	842.904669985843	1995.9744012479	2.36797169635022	1.24365183697226	1.38176892978761e-05	0.000401175783059868	Up	11.3272920737173	8.87550632925486	16.4204696852926	9.47165457618512	11.7671446955438	37.6520245665885	28.8265581563608	24.1076731256083	14.5446656996056	27.8600358911943	GeneID:12772,Genbank:XM_011243063.1,MGI:MGI:106185	chemokine (C-C motif) receptor 2		GO:0005515,GO:0005886,GO:0005887,GO:0006935,GO:0006954,GO:0006955,GO:0019725,GO:0006959,GO:0019955,GO:0006968,GO:0030097,GO:0007165,GO:0030334,GO:0032729,GO:0032743,GO:0035705,GO:0090026,GO:0035715,GO:0090265,GO:0035716,GO:0097350,GO:0035717,GO:1903238,GO:2000439,GO:2000451,GO:2000464,GO:0001525,GO:2000473,GO:0001974,GO:0002246,GO:0002548,GO:0002827,GO:0002829,GO:0004871,GO:0004930,GO:0004950,GO:…	protein binding|plasma membrane|integral component of plasma membrane|chemotaxis|inflammatory response|immune response|cellular homeostasis|humoral immune response|cytokine binding|cellular defense response|hemopoiesis|signal transduction|regulation of cell migration|positive regulation of interferon-gamma production|positive regulation of interleukin-2 production|T-helper 17 cell chemotaxis|posi…	mmu04060,mmu04062	Cytokine-cytokine receptor interaction|Chemokine signaling pathway
Ccr5	787.865027148779	238.241220775069	1337.48883352249	5.61401099764032	2.48903189003954	3.37419548768201e-05	0.000818984728770177	Up	6.29042148693437	3.16930317778275	4.19624762426545	4.07359761231479	4.42220081714689	24.7595244452961	31.922782634032	18.8846834070732	6.93167436774956	37.3168814714168	GeneID:12774,Genbank:NM_009917.5,MGI:MGI:107182	chemokine (C-C motif) receptor 5		GO:0006952,GO:0006954,GO:0006955,GO:0007165,GO:0007186,GO:0007204,GO:0007267,GO:0019957,GO:0009897,GO:0022409,GO:0030336,GO:0009986,GO:0030517,GO:0031622,GO:0032755,GO:0032760,GO:0045666,GO:0050718,GO:0050729,GO:0003779,GO:0004871,GO:0004930,GO:0004950,GO:0005737,GO:0005768,GO:0005886,GO:0006816,GO:0006935,GO:0010628,GO:0014808,GO:0016020,GO:0016021,GO:0016493,GO:0060139,GO:0019722,GO:0070723,GO:…	defense response|inflammatory response|immune response|signal transduction|G-protein coupled receptor signaling pathway|positive regulation of cytosolic calcium ion concentration|cell-cell signaling|C-C chemokine binding|external side of plasma membrane|positive regulation of cell-cell adhesion|negative regulation of cell migration|cell surface|negative regulation of axon extension|positive regul…	mmu04060,mmu04144,mmu04062,mmu05203,mmu05167,mmu05145	Cytokine-cytokine receptor interaction|Endocytosis|Chemokine signaling pathway|Viral carcinogenesis|Kaposi's sarcoma-associated herpesvirus infection|Toxoplasmosis
Ccr8	21.8375412768529	9.7318378466917	33.9432447070142	3.48785555634315	1.80234029456943	0.000986472491044822	0.0109842339604588	Up	0.791699131301161	0.225335841777933	0.377646152975032	0.418007573189227	0.477230209425343	2.071333101938	2.33998433365016	0.887777560175503	0.665665899608249	1.74044316757991	GeneID:12776,Genbank:NM_007720.2,MGI:MGI:1201402	chemokine (C-C motif) receptor 8		GO:0005515,GO:0005886,GO:0006935,GO:0006955,GO:0007165,GO:0007186,GO:0007204,GO:0016020,GO:0016021,GO:0016493,GO:0004871,GO:0004930,GO:0004950	protein binding|plasma membrane|chemotaxis|immune response|signal transduction|G-protein coupled receptor signaling pathway|positive regulation of cytosolic calcium ion concentration|membrane|integral component of membrane|C-C chemokine receptor activity|signal transducer activity|G-protein coupled receptor activity|chemokine receptor activity	mmu04060,mmu04062,mmu05203,mmu05167	Cytokine-cytokine receptor interaction|Chemokine signaling pathway|Viral carcinogenesis|Kaposi's sarcoma-associated herpesvirus infection
Ccrl2	1623.69583868341	953.328452627162	2294.06322473966	2.40637234566715	1.26685989259107	0.0269291538054583	0.125987745020448	Up	20.457819142692	23.5110829871066	22.2904445666553	24.2534888725487	22.7866574121103	19.0239319849953	90.1263968920334	34.216107846823	42.8866150841161	72.1939598896519	GeneID:54199,Genbank:NM_001302376.1,MGI:MGI:1920904	chemokine (C-C motif) receptor-like 2		GO:0005886,GO:0005887,GO:0006935,GO:0006954,GO:0007165,GO:0007186,GO:0016020,GO:0016021,GO:0016493,GO:0042379,GO:0004871,GO:0048020,GO:0004930,GO:0004950	plasma membrane|integral component of plasma membrane|chemotaxis|inflammatory response|signal transduction|G-protein coupled receptor signaling pathway|membrane|integral component of membrane|C-C chemokine receptor activity|chemokine receptor binding|signal transducer activity|CCR chemokine receptor binding|G-protein coupled receptor activity|chemokine receptor activity
Cd101	120.264216796438	69.6179664133245	170.910467179551	2.4549764376174	1.29570917790223	2.78429940462209e-06	0.000107384293139281	Up	1.16198460105735	0.91709878236143	1.26397164387489	1.37626074505387	1.1306783905044	1.99489696221812	3.47798758050898	3.48640502013332	2.22372234123963	2.60297987385413	GeneID:630146,Genbank:NM_001167906.1,MGI:MGI:2685862	CD101 antigen		GO:0007166,GO:0016020,GO:0016021,GO:0002763,GO:0003674,GO:0005886	cell surface receptor signaling pathway|membrane|integral component of membrane|positive regulation of myeloid leukocyte differentiation|molecular_function|plasma membrane
Cd14	2728.84043193431	667.191592372072	4790.48927149655	7.18008039409622	2.84399999774117	0.00649099515779671	0.0442706980027023	Up	23.3867150170274	18.3172941755147	20.5992221124427	24.0493187121158	22.9173933922957	53.7406870131757	343.39144312347	117.133864702478	83.0265777022174	141.033413863677	GeneID:12475,Genbank:NM_009841.4,MGI:MGI:88318	CD14 antigen		GO:0071726,GO:0045807,GO:0032481,GO:0005576,GO:0071727,GO:0046696,GO:0032729,GO:0005615,GO:1901224,GO:0050715,GO:0032760,GO:0005794,GO:2000484,GO:0070891,GO:0005886,GO:0006898,GO:0006954,GO:0009617,GO:0009897,GO:0071219,GO:0034142,GO:0009986,GO:0071222,GO:0034612,GO:0016020,GO:0045087,GO:0031225,GO:0001530,GO:0071223,GO:0045121,GO:0031362,GO:0002237,GO:0071723,GO:0031663,GO:0002376	cellular response to diacyl bacterial lipopeptide|positive regulation of endocytosis|positive regulation of type I interferon production|extracellular region|cellular response to triacyl bacterial lipopeptide|lipopolysaccharide receptor complex|positive regulation of interferon-gamma production|extracellular space|positive regulation of NIK/NF-kappaB signaling|positive regulation of cytokine secr…	mmu04010,mmu04064,mmu04145,mmu04810,mmu04640,mmu04620,mmu05202,mmu05221,mmu05132,mmu05133,mmu05134,mmu05152,mmu05146	MAPK signaling pathway|NF-kappa B signaling pathway|Phagosome|Regulation of actin cytoskeleton|Hematopoietic cell lineage|Toll-like receptor signaling pathway|Transcriptional misregulation in cancers|Acute myeloid leukemia|Salmonella infection|Pertussis|Legionellosis|Tuberculosis|Amoebiasis
Cd163	391.240243560937	199.296833935005	583.183653186869	2.92620631081905	1.54903148960718	0.00228163223304062	0.0205881059467978	Up	2.64640071378459	2.57315065250276	1.72834801373191	2.36643617981402	2.68813259935888	1.94867160319747	5.91782762498971	9.86971450882295	5.73388872575702	10.2491479378991	GeneID:93671,Genbank:XM_006506800.3,MGI:MGI:2135946	CD163 antigen		GO:0006953,GO:0006954,GO:0009897,GO:0016020,GO:0016021,GO:0005044,GO:0005576,GO:0005886	acute-phase response|inflammatory response|external side of plasma membrane|membrane|integral component of membrane|scavenger receptor activity|extracellular region|plasma membrane
Cd177	1872.4676615621	191.09884292652	3553.83648019768	18.5968498070089	4.21698635317162	2.2885095248097e-12	7.7148198869696e-10	Up	4.5919446579766	2.46638530971506	4.23284126705827	3.08927115108303	4.56596472634325	45.6472150545113	104.156832279483	56.6107167137266	46.9584315824571	82.9121895957912	GeneID:68891,Genbank:XM_011250689.1,MGI:MGI:1916141	CD177 antigen		GO:0048306,GO:0005886,GO:0070821,GO:0007155,GO:0072672,GO:0007159,GO:0016020,GO:0016021,GO:0030100,GO:0030667,GO:0098742,GO:0032930,GO:2001044,GO:0034394,GO:0043315,GO:0044853,GO:0002020,GO:0045087,GO:0002376,GO:0045217,GO:0005178	calcium-dependent protein binding|plasma membrane|tertiary granule membrane|cell adhesion|neutrophil extravasation|leukocyte cell-cell adhesion|membrane|integral component of membrane|regulation of endocytosis|secretory granule membrane|cell-cell adhesion via plasma-membrane adhesion molecules|positive regulation of superoxide anion generation|regulation of integrin-mediated signaling pathway|pro…
Cd180	391.333776042934	241.487801352093	541.179750733775	2.24102313948657	1.16415754534548	0.0478648592953417	0.189749977920819	Up	6.2080345753964	4.77076471619062	6.68633391869916	5.33214246269984	5.26105924299812	27.0046599838818	10.4190833837377	8.15090446003012	3.80454104445058	13.0215127705533	GeneID:17079,Genbank:NM_008533.2,MGI:MGI:1194924	CD180 antigen		GO:0005515,GO:0005886,GO:0005887,GO:0006954,GO:0016020,GO:0016021,GO:0031666,GO:0038023,GO:0045087,GO:0071222,GO:0002224,GO:0002322,GO:0002376	protein binding|plasma membrane|integral component of plasma membrane|inflammatory response|membrane|integral component of membrane|positive regulation of lipopolysaccharide-mediated signaling pathway|signaling receptor activity|innate immune response|cellular response to lipopolysaccharide|toll-like receptor signaling pathway|B cell proliferation involved in immune response|immune system process
Cd200r1	119.373132835842	77.7214257501215	161.024839921562	2.07182045835424	1.0508989861012	0.00754712127421336	0.0493546299078825	Up	1.66703860798569	2.47952839540731	2.39518727430251	2.4133864587563	2.2278237707821	5.15330496380723	4.23302835133597	3.45622683645825	2.15093010939367	7.47649032326406	GeneID:57781,Genbank:NM_021325.3,MGI:MGI:1889024	CD200 receptor 1		GO:0009897,GO:0016020,GO:0016021,GO:0038023,GO:0043235,GO:0005515,GO:0005886	external side of plasma membrane|membrane|integral component of membrane|signaling receptor activity|receptor complex|protein binding|plasma membrane	mmu05167	Kaposi's sarcoma-associated herpesvirus infection
Cd207	25.7839656373843	49.5625403233197	2.00539095144882	0.0404618273875131	-4.62729471161435	1.42271841223223e-17	1.36311399875134e-14	Down	1.8609816617252	1.56633447351417	1.96166196128697	1.75459968993009	1.67175188513848	0.291164136293094	0.0360813910857621	0	0	0.0355405811998299	GeneID:246278,Genbank:NM_144943.3,MGI:MGI:2180021	CD207 antigen		GO:0030246,GO:0051607,GO:0005887,GO:0016020,GO:0016021	carbohydrate binding|defense response to virus|integral component of plasma membrane|membrane|integral component of membrane
Cd209a	84.0055327242311	124.042546789815	43.9685186586473	0.354463204735309	-1.49629221947061	0.0142180511501066	0.0792969985099694	Down	2.91226252776475	4.24785393592051	3.53012630328143	3.54561559983986	8.51647186768657	4.31522319581956	0.595197071279957	0.837148168887298	2.11118874937364	0.183211217101549	GeneID:170786,Genbank:NM_133238.5,MGI:MGI:2157942	CD209a antigen		GO:0009986,GO:0016020,GO:0016021,GO:0030246,GO:0042129,GO:0046872,GO:0048306,GO:0097367,GO:0001618,GO:0005537,GO:0006897	cell surface|membrane|integral component of membrane|carbohydrate binding|regulation of T cell proliferation|metal ion binding|calcium-dependent protein binding|carbohydrate derivative binding|virus receptor activity|mannose binding|endocytosis	mmu04145,mmu04625,mmu05152,mmu05162	Phagosome|C-type lectin receptor signaling pathway|Tuberculosis|Measles
Cd209c	12.0725473221136	18.9679438423591	5.17715080186801	0.272942119867859	-1.87333304935706	0.013043363868381	0.0744330394545478	Down	0.348618569655235	0.412164925783687	0.201471035724813	0.594676034150357	1.16387789471666	0.176218800841944	0.0873489372804051	0.142442657611992	0.202929794289856	0.114719597543755	GeneID:170776,Genbank:XM_017312590.1,MGI:MGI:2157945	CD209c antigen		GO:0030246,GO:0046872,GO:0005537,GO:0005575,GO:0008150	carbohydrate binding|metal ion binding|mannose binding|cellular_component|biological_process	mmu04145,mmu04625,mmu05152,mmu05162	Phagosome|C-type lectin receptor signaling pathway|Tuberculosis|Measles
Cd209g	11.9388534386574	16.6968837860113	7.18082309130361	0.430069657508172	-1.21735774576399	0.0432979903878216	0.176606905001099	Down	0.767145176684109	0.56770277120516	0.686125764101744	0.945101224433425	0.840780495459418	0.420089077614826	0.138821110715547	0.588587866692436	0.230364561114578	0.227900625464123	GeneID:70192,Genbank:XM_006508885.1,MGI:MGI:1917442	CD209g antigen		GO:0005575,GO:0008150,GO:0030246	cellular_component|biological_process|carbohydrate binding	mmu04145,mmu04625,mmu05152,mmu05162	Phagosome|C-type lectin receptor signaling pathway|Tuberculosis|Measles
Cd244	336.567760011658	205.475465728286	467.66005429503	2.27598975204879	1.18649406172988	0.00131598579704557	0.0136736332473845	Up	3.35925193775313	1.97916968043142	3.27058677504544	2.14104219832574	2.44964115306983	5.49230508862922	7.37276145645311	8.48831862682098	3.22941979381846	4.34965390536003	GeneID:18106,Genbank:XM_006496695.3,MGI:MGI:109294	CD244 natural killer cell receptor 2B4		GO:0060732,GO:0002323,GO:0071663,GO:0002376,GO:1902715,GO:0005515,GO:0005886,GO:0006955,GO:0009897,GO:2000484,GO:0016020,GO:2000566,GO:0016021,GO:0032819,GO:0038023,GO:0001773,GO:0042288,GO:0002250,GO:0045087	positive regulation of inositol phosphate biosynthetic process|natural killer cell activation involved in immune response|positive regulation of granzyme B production|immune system process|positive regulation of interferon-gamma secretion|protein binding|plasma membrane|immune response|external side of plasma membrane|positive regulation of interleukin-8 secretion|membrane|positive regulation of …	mmu04650	Natural killer cell mediated cytotoxicity
Cd274	2801.27117577521	615.267482634022	4987.27486891639	8.10586453807922	3.01896606585178	0.000893835925133863	0.0101632661968375	Up	11.5549734346048	7.27276847553765	9.68731394387477	9.73781130470682	7.74546215538189	40.0767750623786	140.430975278861	51.8323113867832	25.1186504151864	96.1274567335845	GeneID:60533,Genbank:NM_021893.3,MGI:MGI:1926446	CD274 antigen		GO:0070062,GO:0031295,GO:0006955,GO:0071222,GO:0032689,GO:0007165,GO:1901998,GO:0032693,GO:1903556,GO:0007166,GO:0009897,GO:0034097,GO:0009986,GO:1905404,GO:0042102,GO:2001181,GO:0016020,GO:0042130,GO:0016021,GO:0005515,GO:0030335,GO:0005886,GO:0046007	extracellular exosome|T cell costimulation|immune response|cellular response to lipopolysaccharide|negative regulation of interferon-gamma production|signal transduction|toxin transport|negative regulation of interleukin-10 production|negative regulation of tumor necrosis factor superfamily cytokine production|cell surface receptor signaling pathway|external side of plasma membrane|response to cy…	mmu04514	Cell adhesion molecules (CAMs)
Cd300a	415.855460818441	270.085443814056	561.625477822826	2.07943630686548	1.05619249591161	6.81940630262406e-08	5.21598623247767e-06	Up	2.66598194895196	1.80410014427317	3.24459855507689	2.19253309832819	2.1053915443348	5.26653000281695	4.92350089598562	4.84381352757116	3.60926554742554	5.51587265850938	GeneID:217303,Genbank:XM_011248947.2,MGI:MGI:2443411	CD300A molecule		GO:1902567,GO:0043305,GO:0005515,GO:1902569,GO:0005886,GO:2000417,GO:0043407,GO:0006898,GO:0008429,GO:0014063,GO:0016020,GO:0016021,GO:0048147,GO:0019902,GO:0050856,GO:0030889,GO:0050859,GO:0032516,GO:0051134,GO:0033007,GO:0001786,GO:0060101,GO:0034125,GO:0002376,GO:1902564,GO:0038023,GO:0002552	negative regulation of eosinophil activation|negative regulation of mast cell degranulation|protein binding|negative regulation of activation of Janus kinase activity|plasma membrane|negative regulation of eosinophil migration|negative regulation of MAP kinase activity|receptor-mediated endocytosis|phosphatidylethanolamine binding|negative regulation of serotonin secretion|membrane|integral compo…
Cd300c2	509.886499932329	315.995572742249	703.777427122409	2.22717496012662	1.1552148963351	0.00341617802245333	0.0278745426807442	Up	19.5075716299712	10.3371976610247	16.52906482984	13.1987797570861	15.9396185009691	34.3693188493732	37.4654086244249	22.8576569617536	16.648744141588	50.9874726108605	GeneID:140497,Genbank:NM_134158.1,MGI:MGI:2153249	CD300C molecule 2		GO:0005886,GO:0016020,GO:0016021,GO:0050715,GO:0002376,GO:0005515	plasma membrane|membrane|integral component of membrane|positive regulation of cytokine secretion|immune system process|protein binding
Cd300lb	254.859974537409	150.717163695324	359.002785379494	2.3819635174745	1.25215131682853	2.30606919623726e-05	0.000608401212294247	Up	2.94623912205937	2.349997939097	3.73014025456757	2.7571932948492	2.45368163571678	5.71922337111451	6.35943907561545	10.0644189266457	5.54989952326302	5.05657873531515	GeneID:217304,Genbank:XM_006533072.1,MGI:MGI:2685099	CD300 molecule like family member B		GO:0005886,GO:0016020,GO:0016021,GO:0033005,GO:0071222,GO:0002376,GO:0002446,GO:0005515	plasma membrane|membrane|integral component of membrane|positive regulation of mast cell activation|cellular response to lipopolysaccharide|immune system process|neutrophil mediated immunity|protein binding
Cd300ld	370.732806447328	194.753172722148	546.712440172508	2.80720684819085	1.48913537231657	7.29663375883673e-05	0.00152500483290314	Up	5.58457933675205	3.33083314449716	5.30043400731943	4.13682831812698	3.37090953888578	9.51668189530516	16.244611214489	15.6729889683028	7.50136875651043	9.58284769318365	GeneID:217305,Genbank:NM_145437.2,MGI:MGI:2442358	CD300 molecule like family member d		GO:0005886,GO:0016020,GO:0016021,GO:0032675,GO:0032680,GO:0001618,GO:0002376,GO:0005515	plasma membrane|membrane|integral component of membrane|regulation of interleukin-6 production|regulation of tumor necrosis factor production|virus receptor activity|immune system process|protein binding
Cd300lf	1347.35672101316	294.706893680296	2400.00654834602	8.14370684843765	3.02568562920373	0.000126855240161963	0.00234143139813079	Up	6.43502950160725	3.82592092358708	9.10208363585505	5.99826353374694	5.99479777561375	17.988910805323	88.0037813445792	51.8621252632722	25.1636568665749	58.8164687866264	GeneID:246746,Genbank:XM_017314553.1,MGI:MGI:2442359	CD300 molecule like family member F		GO:0097001,GO:0005136,GO:1902216,GO:0005515,GO:2000426,GO:0005886,GO:0008289,GO:0016020,GO:0016021,GO:0030316,GO:2000427,GO:0033004,GO:0034125,GO:0035666,GO:0001618,GO:0035772,GO:0001786,GO:0002376	ceramide binding|interleukin-4 receptor binding|positive regulation of interleukin-4-mediated signaling pathway|protein binding|negative regulation of apoptotic cell clearance|plasma membrane|lipid binding|membrane|integral component of membrane|osteoclast differentiation|positive regulation of apoptotic cell clearance|negative regulation of mast cell activation|negative regulation of MyD88-depen…
Cd33	777.923990123353	204.009043370328	1351.83893687638	6.62636770676114	2.72821826288191	0.00038597195762391	0.00545594129801734	Up	3.48918151033072	3.15944872570094	4.0409223212049	3.0504160839806	3.98595166995991	7.73157879468036	41.8659302222309	25.929601236121	14.5087909355771	21.1225399297464	GeneID:12489,Genbank:XM_006540590.3,MGI:MGI:99440	CD33 antigen		GO:0016020,GO:0016021,GO:0030246,GO:0005886,GO:0007155,GO:0009897	membrane|integral component of membrane|carbohydrate binding|plasma membrane|cell adhesion|external side of plasma membrane	mmu04640	Hematopoietic cell lineage
Cd4	566.966340475352	372.949671720333	760.983009230371	2.04044423935307	1.02888328559822	0.0491313482191542	0.193842016250863	Up	5.72179658150408	5.81926359171095	6.56662491735749	5.39898633280828	4.76379436907148	23.7786410179	11.2100560376954	9.870014424179	4.83814346325696	6.98268471801561	GeneID:12504,Genbank:NM_013488.2,MGI:MGI:88335	CD4 antigen		GO:0005886,GO:0005887,GO:0006948,GO:0006955,GO:0007155,GO:0007166,GO:0008270,GO:0033674,GO:0009897,GO:0035397,GO:0035723,GO:0009986,GO:0042011,GO:0042012,GO:0042102,GO:0042110,GO:0050731,GO:0042289,GO:0050829,GO:0042802,GO:0050850,GO:0042803,GO:0050863,GO:0050870,GO:0051924,GO:0070374,GO:0001816,GO:0097011,GO:1990782,GO:0001934,GO:0002250,GO:0002376,GO:0005515,GO:0005788,GO:0005789,GO:0010524,GO:…	plasma membrane|integral component of plasma membrane|induction by virus of host cell-cell fusion|immune response|cell adhesion|cell surface receptor signaling pathway|zinc ion binding|positive regulation of kinase activity|external side of plasma membrane|helper T cell enhancement of adaptive immune response|interleukin-15-mediated signaling pathway|cell surface|interleukin-16 binding|interleuki…	mmu04514,mmu04640,mmu04612,mmu04660,mmu04658,mmu04659,mmu05340	Cell adhesion molecules (CAMs)|Hematopoietic cell lineage|Antigen processing and presentation|T cell receptor signaling pathway|Th1 and Th2 cell differentiation|Th17 cell differentiation|Primary immunodeficiency
Cd40lg	41.751414448735	22.6198652258237	60.8829636716462	2.69157057585559	1.42844825485835	0.00485808614532623	0.0359937322708664	Up	1.22027226104552	1.00027481508592	1.04774148681393	0.773146807370795	0.882684995353115	5.16758109092983	2.20818113444864	2.54947287217726	1.36313161019207	1.74006685554367	GeneID:21947,Genbank:NM_011616.2,MGI:MGI:88337	CD40 ligand		GO:2000353,GO:0042995,GO:0030168,GO:0005174,GO:2001200,GO:0043066,GO:0030183,GO:0005576,GO:0044297,GO:0030890,GO:0005615,GO:0045190,GO:0005886,GO:0006954,GO:0006955,GO:0007165,GO:0032729,GO:0007257,GO:0045348,GO:0032733,GO:0009897,GO:0048305,GO:0032735,GO:0009986,GO:0051023,GO:0032753,GO:0010628,GO:0002839,GO:0051092,GO:0042100,GO:0016020,GO:0005125,GO:0097028,GO:0042102,GO:0016021,GO:0005164	positive regulation of endothelial cell apoptotic process|cell projection|platelet activation|CD40 receptor binding|positive regulation of dendritic cell differentiation|negative regulation of apoptotic process|B cell differentiation|extracellular region|cell body|positive regulation of B cell proliferation|extracellular space|isotype switching|plasma membrane|inflammatory response|immune respons…	mmu04064,mmu04060,mmu04514,mmu04660,mmu04672,mmu05310,mmu05322,mmu05320,mmu05330,mmu05340,mmu05416,mmu05144,mmu05145	NF-kappa B signaling pathway|Cytokine-cytokine receptor interaction|Cell adhesion molecules (CAMs)|T cell receptor signaling pathway|Intestinal immune network for IgA production|Asthma|Systemic lupus erythematosus|Autoimmune thyroid disease|Allograft rejection|Primary immunodeficiency|Viral myocarditis|Malaria|Toxoplasmosis
Cd5	244.683155377299	150.801330840544	338.564979914055	2.24510604798343	1.16678359253273	0.0143849780556289	0.0800073756567886	Up	3.65257048902638	2.75527439148831	4.44928417117895	3.78603793825373	3.44812640918822	15.1422353626071	8.51546272649873	7.21300991504611	3.07648876324643	5.79958377921949	GeneID:12507,Genbank:XM_006526621.2,MGI:MGI:88340	CD5 antigen		GO:0005886,GO:0009897,GO:0016020,GO:0016021,GO:0031295,GO:0044214,GO:0097190,GO:0005044,GO:0005515	plasma membrane|external side of plasma membrane|membrane|integral component of membrane|T cell costimulation|spanning component of plasma membrane|apoptotic signaling pathway|scavenger receptor activity|protein binding	mmu04640	Hematopoietic cell lineage
Cd52	2596.47164341378	1271.96363030341	3920.97965652416	3.08261931639418	1.62415673691157	3.9282478454149e-05	0.000928699010103024	Up	165.674804162824	98.7058791808397	173.473599798653	125.740962431356	124.833003590062	666.561102104795	445.587246812201	356.945101725125	184.78287956413	413.287499300663	GeneID:23833,Genbank:NM_013706.2,MGI:MGI:1346088	CD52 antigen		GO:0031225,GO:0097225,GO:0005886,GO:0007204,GO:0016020	anchored component of membrane|sperm midpiece|plasma membrane|positive regulation of cytosolic calcium ion concentration|membrane
Cd53	2686.74442886258	1450.06031021482	3923.42854751034	2.70570025251509	1.43600202107239	0.000130267084721843	0.00238968103667832	Up	30.9749695099439	23.9849979081317	33.3417615658727	27.860939059331	24.6825037431045	80.2684813582415	105.168369875864	69.0503440954626	33.1712306997707	79.1398179526577	GeneID:12508,Genbank:NM_007651.3,MGI:MGI:88341	CD53 antigen		GO:0005911,GO:0007166,GO:0009986,GO:0016020,GO:0016021,GO:0030054,GO:0045661,GO:0098609,GO:1901741,GO:0001772,GO:0005886,GO:0005887	cell-cell junction|cell surface receptor signaling pathway|cell surface|membrane|integral component of membrane|cell junction|regulation of myoblast differentiation|cell-cell adhesion|positive regulation of myoblast fusion|immunological synapse|plasma membrane|integral component of plasma membrane
Cd59a	122.056432826925	168.368908785489	75.7439568683614	0.449869025194334	-1.15242305834808	2.6517696118847e-06	0.000104036237100752	Down	3.50980050207434	5.34584060456753	3.89421174116067	4.28223803056352	4.32752936684633	2.46739197820669	1.51915446516406	1.53678619484819	2.15347886179236	1.6739215902793	GeneID:12509,Genbank:NM_001111060.2,MGI:MGI:109177	CD59a antigen		GO:0005576,GO:0005886,GO:0009897,GO:0009986,GO:0016020,GO:0016525,GO:0030449,GO:0030948,GO:0031225,GO:0045916,GO:0001775,GO:0090272,GO:0001848,GO:0001971	extracellular region|plasma membrane|external side of plasma membrane|cell surface|membrane|negative regulation of angiogenesis|regulation of complement activation|negative regulation of vascular endothelial growth factor receptor signaling pathway|anchored component of membrane|negative regulation of complement activation|cell activation|negative regulation of fibroblast growth factor production…	mmu04640,mmu04610	Hematopoietic cell lineage|Complement and coagulation cascades
Cd59b	47.4101320014363	63.5952017937456	31.2250622091271	0.490997140167861	-1.02621347335689	0.00176548557980058	0.0169063122013097	Down	1.22892979632711	1.27800864722076	1.08273549811294	1.23961328743113	1.41121912381819	0.863802693304592	0.418216123948606	0.54559854309563	0.674173688883803	0.490413863958692	GeneID:333883,Genbank:XM_006499802.3,MGI:MGI:1888996	CD59b antigen		GO:0031362,GO:0001971,GO:0042102,GO:0042383,GO:0005576,GO:0005615,GO:0005886,GO:0007166,GO:0043066,GO:0009986,GO:0043218,GO:0045916,GO:0045918,GO:0016020,GO:0001775,GO:0030449,GO:0001848,GO:0031225	anchored component of external side of plasma membrane|negative regulation of activation of membrane attack complex|positive regulation of T cell proliferation|sarcolemma|extracellular region|extracellular space|plasma membrane|cell surface receptor signaling pathway|negative regulation of apoptotic process|cell surface|compact myelin|negative regulation of complement activation|negative regulati…	mmu04640,mmu04610	Hematopoietic cell lineage|Complement and coagulation cascades
Cd5l	142.933670764601	45.6163719212414	240.250969607961	5.26677066783751	2.3969186412696	0.000380733317249523	0.00541051468166302	Up	1.09826500339558	1.53454040115046	1.60735991472436	0.896163729702143	0.960210950226812	4.07318901268634	7.42564593567658	7.90193825154997	1.26821515034418	10.1706779572002	GeneID:11801,Genbank:NM_009690.2,MGI:MGI:1334419	CD5 antigen-like		GO:0005615,GO:0005737,GO:0006915,GO:0006954,GO:0016020,GO:0002376,GO:0005044,GO:0005576	extracellular space|cytoplasm|apoptotic process|inflammatory response|membrane|immune system process|scavenger receptor activity|extracellular region
Cd6	281.061271528791	139.758383769684	422.364159287898	3.02210248784744	1.59555258710832	6.4777674799334e-05	0.00139222289497884	Up	2.57653186630759	2.2628790239275	3.08852171307714	2.29674154871402	2.29391423528379	11.2872809794963	8.77386877211825	6.59404043743317	2.94810544190719	7.15723451605657	GeneID:12511,Genbank:NM_001037801.2,MGI:MGI:103566	CD6 antigen		GO:0042802,GO:0031226,GO:0001772,GO:0044214,GO:0031663,GO:0001934,GO:0070891,GO:0002438,GO:1900017,GO:0005044,GO:0005515,GO:0005886,GO:0006952,GO:0032496,GO:0006954,GO:0007155,GO:0042101,GO:0007157,GO:0016020,GO:0001530,GO:0042102,GO:0016021,GO:0019901,GO:0001771	identical protein binding|intrinsic component of plasma membrane|immunological synapse|spanning component of plasma membrane|lipopolysaccharide-mediated signaling pathway|positive regulation of protein phosphorylation|lipoteichoic acid binding|acute inflammatory response to antigenic stimulus|positive regulation of cytokine production involved in inflammatory response|scavenger receptor activity|…	mmu04514	Cell adhesion molecules (CAMs)
Cd68	1684.14632258479	890.953239400648	2477.33940576894	2.78054929957432	1.47536991657827	0.00366462232673175	0.0294009629069303	Up	42.4860898158726	34.0911625029282	42.2292892431603	37.4156072131572	38.207641320326	94.9817923396128	123.955637058063	69.0880015617606	49.0144847806859	183.539028543086	GeneID:12514,Genbank:NM_001291058.1,MGI:MGI:88342	CD68 antigen		GO:0016020,GO:0016021,GO:0071310,GO:0005764,GO:0005768,GO:0005886	membrane|integral component of membrane|cellular response to organic substance|lysosome|endosome|plasma membrane	mmu04142	Lysosome
Cd69	382.045305186493	165.150273279625	598.94033709336	3.62663848626676	1.85863294049311	9.15953182851366e-08	6.61667132564534e-06	Up	3.44077312361661	3.4193726480507	4.60495837941812	3.874138948471	2.98502782588933	13.5750975774563	17.39629042936	15.1715541064395	7.79772300453099	10.0640841879437	GeneID:12515,Genbank:XM_006505463.1,MGI:MGI:88343	CD69 antigen		GO:0016020,GO:0016021,GO:0030246,GO:0032991,GO:0035690,GO:0042803,GO:0005509,GO:0009897,GO:0009986	membrane|integral component of membrane|carbohydrate binding|protein-containing complex|cellular response to drug|protein homodimerization activity|calcium ion binding|external side of plasma membrane|cell surface
Cd72	507.726013795417	281.660246598407	733.791780992427	2.6052373022263	1.38141478868522	0.0187570098197515	0.0971692108021502	Up	8.77692619498567	6.87379614545022	10.1999755336247	8.02852344102591	8.27144967907987	45.8277384144492	16.1455794877223	17.9948537627703	6.70820588817498	21.6133235389994	GeneID:12517,Genbank:NM_001110322.1,MGI:MGI:88345	CD72 antigen		GO:0030246,GO:0005887,GO:0016020,GO:0016021	carbohydrate binding|integral component of plasma membrane|membrane|integral component of membrane	mmu04662	B cell receptor signaling pathway
Cd80	130.472707923787	55.092131399148	205.853284448425	3.73652787104927	1.9016982835135	0.0008784788434578	0.0100388128476496	Up	0.800130834018881	0.804942179521928	1.06173135883624	0.706659377266265	0.918387301706974	3.13876188555441	5.02290129295185	2.02456867107503	1.19523284847706	3.98298564931313	GeneID:12519,Genbank:XM_006521737.3,MGI:MGI:101775	CD80 antigen		GO:0046641,GO:0007166,GO:0050731,GO:0009897,GO:0071222,GO:0009986,GO:0016020,GO:0016021,GO:0031295,GO:0098636,GO:0042102,GO:0005515,GO:0006955,GO:0042130,GO:0007165	positive regulation of alpha-beta T cell proliferation|cell surface receptor signaling pathway|positive regulation of peptidyl-tyrosine phosphorylation|external side of plasma membrane|cellular response to lipopolysaccharide|cell surface|membrane|integral component of membrane|T cell costimulation|protein complex involved in cell adhesion|positive regulation of T cell proliferation|protein bindin…	mmu04514,mmu04620,mmu04672,mmu05322,mmu05323,mmu05320,mmu05330,mmu05332,mmu05416,mmu04940	Cell adhesion molecules (CAMs)|Toll-like receptor signaling pathway|Intestinal immune network for IgA production|Systemic lupus erythematosus|Rheumatoid arthritis|Autoimmune thyroid disease|Allograft rejection|Graft-versus-host disease|Viral myocarditis|Type I diabetes mellitus
Cd84	994.918028839477	514.587106042306	1475.24895163665	2.86685953517725	1.51947121993679	7.73547878926923e-07	3.64809989326055e-05	Up	4.28087743921044	3.29357299820411	4.72170462466218	4.24677021528629	3.85732700081478	9.84730681051562	12.8663139661975	9.78787096481944	7.71031024960037	16.1032224932642	GeneID:12523,Genbank:NM_013489.3,MGI:MGI:1336885	CD84 antigen		GO:0071639,GO:0007155,GO:1900165,GO:0016020,GO:1904469,GO:0016021,GO:0031664,GO:0032685,GO:0032701,GO:0033004,GO:2001180,GO:0042802,GO:2001256,GO:0043030,GO:0043305,GO:0043410,GO:0002250,GO:0045087,GO:0002376,GO:0051092,GO:0005886	positive regulation of monocyte chemotactic protein-1 production|cell adhesion|negative regulation of interleukin-6 secretion|membrane|positive regulation of tumor necrosis factor secretion|integral component of membrane|regulation of lipopolysaccharide-mediated signaling pathway|negative regulation of granulocyte macrophage colony-stimulating factor production|negative regulation of interleukin-…
Cd86	316.738706662173	166.939310490282	466.538102834064	2.7946569412794	1.48267119559395	0.00012581120330499	0.00233224760179637	Up	3.79089291932576	2.63249592456725	2.89239588895188	3.18729543674651	3.54435028651267	11.8847438883027	11.0213987717622	7.42457437920701	3.37947253182235	9.74176121643819	GeneID:12524,Genbank:NM_019388.3,MGI:MGI:101773	CD86 antigen		GO:0070062,GO:0034138,GO:0002668,GO:0071222,GO:0042102,GO:0005102,GO:0005886,GO:0006955,GO:0007165,GO:0007166,GO:0009897,GO:0042104,GO:0009986,GO:0042113,GO:0042130,GO:0016020,GO:0002224,GO:0043231,GO:0016021,GO:0002250,GO:0051607,GO:0031295,GO:0002376	extracellular exosome|toll-like receptor 3 signaling pathway|negative regulation of T cell anergy|cellular response to lipopolysaccharide|positive regulation of T cell proliferation|signaling receptor binding|plasma membrane|immune response|signal transduction|cell surface receptor signaling pathway|external side of plasma membrane|positive regulation of activated T cell proliferation|cell surfac…	mmu04514,mmu04620,mmu04672,mmu05202,mmu05322,mmu05323,mmu05320,mmu05330,mmu05332,mmu05416,mmu04940,mmu05167	Cell adhesion molecules (CAMs)|Toll-like receptor signaling pathway|Intestinal immune network for IgA production|Transcriptional misregulation in cancers|Systemic lupus erythematosus|Rheumatoid arthritis|Autoimmune thyroid disease|Allograft rejection|Graft-versus-host disease|Viral myocarditis|Type I diabetes mellitus|Kaposi's sarcoma-associated herpesvirus infection
Cd8a	54.8780847510021	15.9749959085054	93.7811735934988	5.87049750313664	2.55348277163074	0.0303962655332321	0.137440044154733	Up	0.389863342187068	0.199735386398945	0.348689259456179	0.274457510603761	0.176254991084887	4.57223043258017	0.811312557385284	1.46684081154943	0.28097116565847	1.02499944565772	GeneID:12525,Genbank:NM_001081110.2,MGI:MGI:88346	CD8 antigen, alpha chain		GO:0042803,GO:0002456,GO:0044853,GO:0005515,GO:0045065,GO:0005886,GO:0007166,GO:0009897,GO:0050850,GO:0009986,GO:0051607,GO:0016020,GO:0016021,GO:0002250,GO:0019901,GO:0002376,GO:0042110	protein homodimerization activity|T cell mediated immunity|plasma membrane raft|protein binding|cytotoxic T cell differentiation|plasma membrane|cell surface receptor signaling pathway|external side of plasma membrane|positive regulation of calcium-mediated signaling|cell surface|defense response to virus|membrane|integral component of membrane|adaptive immune response|protein kinase binding|immu…	mmu04514,mmu04640,mmu04612,mmu04660,mmu05340	Cell adhesion molecules (CAMs)|Hematopoietic cell lineage|Antigen processing and presentation|T cell receptor signaling pathway|Primary immunodeficiency
Cd8b1	36.9457686536929	11.909736679895	61.9818006274908	5.20429647551511	2.37970315105878	0.00881748001525819	0.0554833758028898	Up	0.430887097826809	0.441505479822526	0.500994560991241	0.455006360270006	0.460440137855936	5.74154703082197	1.01364246990933	2.05986568600935	0.776341585903083	2.26571205148916	GeneID:12526,Genbank:NM_009858.2,MGI:MGI:88347	CD8 antigen, beta chain 1		GO:0009897,GO:0009986,GO:0016020,GO:0016021,GO:0002250,GO:0002376,GO:0005515	external side of plasma membrane|cell surface|membrane|integral component of membrane|adaptive immune response|immune system process|protein binding	mmu04514,mmu04640,mmu04612,mmu04660,mmu05340	Cell adhesion molecules (CAMs)|Hematopoietic cell lineage|Antigen processing and presentation|T cell receptor signaling pathway|Primary immunodeficiency
Cdc20	292.259102985961	163.784299018387	420.733906953535	2.56882930461058	1.36111102820155	0.00434612777481339	0.0332917811433029	Up	5.98507975568852	3.76715045619871	5.07768961402023	4.75512252291144	5.39758456188207	19.88309128872	9.31421694883746	9.38588525089961	4.96040497163232	19.2636325095222	GeneID:107995,Genbank:NM_023223.2,MGI:MGI:1859866	cell division cycle 20		GO:0090129,GO:0030154,GO:0005654,GO:0090307,GO:0031145,GO:0005680,GO:0097027,GO:0031915,GO:0005737,GO:1904668,GO:0005813,GO:0005829,GO:0005856,GO:0007049,GO:0032991,GO:0007064,GO:0040020,GO:0007399,GO:0042826,GO:0008022,GO:0048471,GO:0008284,GO:0000089,GO:0050773,GO:0010997,GO:0005515,GO:0051301,GO:0019899,GO:0005634	positive regulation of synapse maturation|cell differentiation|nucleoplasm|mitotic spindle assembly|anaphase-promoting complex-dependent catabolic process|anaphase-promoting complex|ubiquitin-protein transferase activator activity|positive regulation of synaptic plasticity|cytoplasm|positive regulation of ubiquitin protein ligase activity|centrosome|cytosol|cytoskeleton|cell cycle|protein-contain…	mmu04120,mmu04110,mmu04114,mmu05203,mmu05166	Ubiquitin mediated proteolysis|Cell cycle|Oocyte meiosis|Viral carcinogenesis|HTLV-I infection
Cdc25c	34.0691237200735	13.1822921462584	54.9559552938887	4.16892257311164	2.05967457808893	0.00192022781023077	0.0181024479841745	Up	0.318525779442841	0.101992260413191	0.341862923131665	0.231244422721405	0.412374192496961	2.0494922710294	0.929441941868555	0.845955454447415	0.23673250865361	1.68198514080793	GeneID:12532,Genbank:XM_006525551.2,MGI:MGI:88350	cell division cycle 25C		GO:1902751,GO:0005515,GO:0005622,GO:0005634,GO:0005737,GO:0006470,GO:0007049,GO:0016607,GO:0016787,GO:0019901,GO:0048471,GO:0000086,GO:0050699,GO:0004721,GO:0051301,GO:0004725	positive regulation of cell cycle G2/M phase transition|protein binding|intracellular|nucleus|cytoplasm|protein dephosphorylation|cell cycle|nuclear speck|hydrolase activity|protein kinase binding|perinuclear region of cytoplasm|G2/M transition of mitotic cell cycle|WW domain binding|phosphoprotein phosphatase activity|cell division|protein tyrosine phosphatase activity	mmu04110,mmu04114,mmu04914,mmu05206	Cell cycle|Oocyte meiosis|Progesterone-mediated oocyte maturation|MicroRNAs in cancer
Cdc45	134.682347606824	69.6370124483062	199.727682765342	2.8681253796407	1.52010809260053	0.000500925436867485	0.00664638968858286	Up	1.63463262383045	0.954312031526672	1.28519691723671	1.46520552798723	1.74362159235004	6.64058317759674	3.07494382273689	3.97787229382956	1.49997901031084	4.71606904773519	GeneID:12544,Genbank:NM_009862.2,MGI:MGI:1338073	cell division cycle 45		GO:1902977,GO:0003697,GO:0005634,GO:0005656,GO:0005813,GO:0006260,GO:0006267,GO:0006270,GO:0007049,GO:0031261,GO:0031298,GO:0031938,GO:0000727,GO:0043138,GO:0003682,GO:1900087,GO:0003688	mitotic DNA replication preinitiation complex assembly|single-stranded DNA binding|nucleus|nuclear pre-replicative complex|centrosome|DNA replication|pre-replicative complex assembly involved in nuclear cell cycle DNA replication|DNA replication initiation|cell cycle|DNA replication preinitiation complex|replication fork protection complex|regulation of chromatin silencing at telomere|double-stra…	mmu04110	Cell cycle
Cdc6	108.720361024918	49.6188547589376	167.821867290899	3.38221968455792	1.75797036983928	0.00147317303777432	0.0148245671529263	Up	0.673096545892388	0.424420746387439	0.577929367302319	0.360854331342445	0.715005897920733	3.52710363982543	1.42789716942453	1.76013868078102	0.626891877757341	1.80518646546346	GeneID:23834,Genbank:XM_017314546.1,MGI:MGI:1345150	cell division cycle 6		GO:0051233,GO:0003682,GO:0051301,GO:0005524,GO:0051984,GO:0005634,GO:0005737,GO:0005819,GO:0006260,GO:0006270,GO:0007049,GO:0019900,GO:0030071,GO:0032467,GO:0000166,GO:0045737,GO:0000278,GO:0048146,GO:0000922	spindle midzone|chromatin binding|cell division|ATP binding|positive regulation of chromosome segregation|nucleus|cytoplasm|spindle|DNA replication|DNA replication initiation|cell cycle|kinase binding|regulation of mitotic metaphase/anaphase transition|positive regulation of cytokinesis|nucleotide binding|positive regulation of cyclin-dependent protein serine/threonine kinase activity|mitotic cel…	mmu04110	Cell cycle
Cdca2	127.480805076223	60.5748255413801	194.386784611065	3.20903581436277	1.68213989087096	0.00594927727038841	0.0416701205964412	Up	0.550321839548398	0.324070954336017	0.434495101108869	0.367378860183173	0.374365935960345	2.51476812726769	0.851624970986662	0.981099943008739	0.396612227961237	1.73860561502676	GeneID:108912,Genbank:XM_011244913.2,MGI:MGI:1919787	cell division cycle associated 2		GO:0005694,GO:0005829,GO:0007049,GO:0007059,GO:0035307,GO:0051301,GO:0003674,GO:0005634,GO:0005654	chromosome|cytosol|cell cycle|chromosome segregation|positive regulation of protein dephosphorylation|cell division|molecular_function|nucleus|nucleoplasm
Cdca3	205.771741536717	91.8476421740257	319.695840899409	3.48071908360667	1.79938538400089	0.00140840263661236	0.0143472644638452	Up	3.01532852507841	1.32108551753849	1.83015511926427	1.75675257298522	2.29737682374858	11.5469801719793	5.01243570396317	5.32410455612215	2.3604594476906	10.6307765458829	GeneID:14793,Genbank:XM_017321395.1,MGI:MGI:1315198	cell division cycle associated 3		GO:0007049,GO:0051301,GO:0003674,GO:0005737,GO:0005913	cell cycle|cell division|molecular_function|cytoplasm|cell-cell adherens junction
Cdca5	91.8277745508878	32.802210027632	150.853339074144	4.59887729964133	2.20128170640225	0.000263429816915311	0.00409869776677464	Up	1.01369241692309	0.60133694943299	1.00206999930285	1.0140960222597	1.05251954992979	7.59608430072092	3.591480334098	2.8905845163587	1.38421786229435	5.64882668870749	GeneID:67849,Genbank:NM_026410.3,MGI:MGI:1915099	cell division cycle associated 5		GO:0031536,GO:0007064,GO:0000790,GO:0051301,GO:0007076,GO:0003682,GO:0071922,GO:0005515,GO:0005634,GO:0005654,GO:0005694,GO:0007080,GO:0005737,GO:0006302,GO:0008278,GO:0007049,GO:0000278,GO:0000785	positive regulation of exit from mitosis|mitotic sister chromatid cohesion|nuclear chromatin|cell division|mitotic chromosome condensation|chromatin binding|regulation of cohesin loading|protein binding|nucleus|nucleoplasm|chromosome|mitotic metaphase plate congression|cytoplasm|double-strand break repair|cohesin complex|cell cycle|mitotic cell cycle|chromatin	mmu05206	MicroRNAs in cancer
Cdca8	142.999883057144	67.6975487867092	218.302217327579	3.22466944874728	1.68915128174698	0.00689457747361336	0.0462620303463537	Up	3.31459767504165	1.56997828064812	1.51023622984019	2.21234949833621	2.71428350354586	13.0137476046129	5.50008216144957	4.51779753028264	2.02822820228555	10.8018449096826	GeneID:52276,Genbank:NM_026560.4,MGI:MGI:1196274	cell division cycle associated 8		GO:0045171,GO:0005515,GO:0051233,GO:0005634,GO:0051276,GO:0005694,GO:0005730,GO:0005737,GO:0005856,GO:0007049,GO:0051301,GO:0007080,GO:0010369,GO:0030496,GO:0032133,GO:0000070,GO:0000775,GO:0032991	intercellular bridge|protein binding|spindle midzone|nucleus|chromosome organization|chromosome|nucleolus|cytoplasm|cytoskeleton|cell cycle|cell division|mitotic metaphase plate congression|chromocenter|midbody|chromosome passenger complex|mitotic sister chromatid segregation|chromosome, centromeric region|protein-containing complex
Cdh16	207.425787644005	330.19916952242	84.6524057655906	0.256367712517347	-1.96371351750261	5.98126618805546e-16	4.53679040364007e-13	Down	5.77710772571532	6.10789166208969	3.99652748417383	6.40793767410997	4.76131866020452	1.22514023442494	0.915084104842339	0.895353847846808	2.40202613649218	1.27830408691613	GeneID:12556,Genbank:NM_001252628.1,MGI:MGI:106671	cadherin 16		GO:0007155,GO:0007156,GO:0007267,GO:0007399,GO:0016020,GO:0016021,GO:0016323,GO:0016339,GO:0046872,GO:0005509,GO:0005886,GO:0005887	cell adhesion|homophilic cell adhesion via plasma membrane adhesion molecules|cell-cell signaling|nervous system development|membrane|integral component of membrane|basolateral plasma membrane|calcium-dependent cell-cell adhesion via plasma membrane cell adhesion molecules|metal ion binding|calcium ion binding|plasma membrane|integral component of plasma membrane
Cdh2	120.817833661001	164.097142468503	77.5385248534982	0.472515996848519	-1.08156492283753	3.24234158221848e-05	0.000794395506900474	Down	0.755220019715716	1.14506067940322	0.766738425801374	1.11541402608944	0.694605861548905	0.553274685421453	0.3268834979237	0.574619742196462	0.347530510815146	0.261953059345194	GeneID:12558,Genbank:NM_007664.5,MGI:MGI:88355	cadherin 2		GO:0005911,GO:0005912,GO:0005913,GO:0005916,GO:0009986,GO:0007043,GO:0010001,GO:0007155,GO:0014069,GO:0007156,GO:0014704,GO:0019903,GO:0016020,GO:0021537,GO:0016021,GO:0021987,GO:0016323,GO:0030027,GO:0030054,GO:0000902,GO:0043005,GO:0030315,GO:0005509,GO:0043410,GO:0030425,GO:0044331,GO:0030864,GO:0005515,GO:0005737,GO:0044853,GO:0044877,GO:0005886,GO:0045177,GO:0050770,GO:0045202,GO:0050998,GO:…	cell-cell junction|adherens junction|cell-cell adherens junction|fascia adherens|cell surface|cell-cell junction assembly|glial cell differentiation|cell adhesion|postsynaptic density|homophilic cell adhesion via plasma membrane adhesion molecules|intercalated disc|protein phosphatase binding|membrane|telencephalon development|integral component of membrane|cerebral cortex development|basolateral…	mmu04514,mmu05412	Cell adhesion molecules (CAMs)|Arrhythmogenic right ventricular cardiomyopathy (ARVC)
Cdh22	29.7964733327467	43.5106405550532	16.0823061104403	0.369617774072796	-1.43589396056271	0.000339334876584264	0.00498526719388311	Down	0.311883868833947	0.303980882427179	0.489855198428116	0.329341826898009	0.337651861899602	0.141628874644363	0.066073642562796	0.234352695575637	0.139797237102476	0.0569478792115767	GeneID:104010,Genbank:XM_017314852.1,MGI:MGI:1341843	cadherin 22		GO:0016339,GO:0005886,GO:0016342,GO:0034332,GO:0005913,GO:0007043,GO:0007155,GO:0007156,GO:0042803,GO:0007275,GO:0044331,GO:0008092,GO:0045296,GO:0009986,GO:0046872,GO:0016020,GO:0000902,GO:0016021,GO:0005509	calcium-dependent cell-cell adhesion via plasma membrane cell adhesion molecules|plasma membrane|catenin complex|adherens junction organization|cell-cell adherens junction|cell-cell junction assembly|cell adhesion|homophilic cell adhesion via plasma membrane adhesion molecules|protein homodimerization activity|multicellular organism development|cell-cell adhesion mediated by cadherin|cytoskeletal…
Cdh23	23.5670240280012	8.07805945469499	39.0559886013075	4.8348231181448	2.27346310971385	6.22316681545702e-07	3.09526034722895e-05	Up	0.0291683939358256	0.0341567917515542	0.0313054485932015	0.0484017583699777	0.0369917234049654	0.118653800009622	0.208114104623499	0.163786876197287	0.157660584319607	0.187169131937475	GeneID:22295,Genbank:XM_017313930.1,MGI:MGI:1890219	cadherin 23 (otocadherin)		GO:0060091,GO:0048563,GO:0032420,GO:0005813,GO:0060122,GO:0048839,GO:0032426,GO:0005886,GO:0050953,GO:0042472,GO:0006816,GO:0007155,GO:0007156,GO:0007605,GO:0042491,GO:0050957,GO:0045177,GO:0007626,GO:0051480,GO:0045202,GO:0008344,GO:0060013,GO:0045494,GO:0016020,GO:0001917,GO:0060088,GO:0046872,GO:0016021,GO:0005509,GO:0047485,GO:0016339,GO:0005515	kinocilium|post-embryonic animal organ morphogenesis|stereocilium|centrosome|inner ear receptor cell stereocilium organization|inner ear development|stereocilium tip|plasma membrane|sensory perception of light stimulus|inner ear morphogenesis|calcium ion transport|cell adhesion|homophilic cell adhesion via plasma membrane adhesion molecules|sensory perception of sound|inner ear auditory receptor …
Cdh26	27.0693554648674	36.3070688756301	17.8316420541048	0.491134167706765	-1.02581090202953	0.0297306511716199	0.135000442486448	Down	0.427985501208447	0.380061395088527	0.520587976870463	0.753237240626554	0.689527292691795	0.265613748070404	0.077447430360853	0.242488241375836	0.647735505006007	0.0915439212722892	GeneID:381409,Genbank:NM_198656.2,MGI:MGI:2685856	cadherin-like 26		GO:0016339,GO:0005886,GO:0016342,GO:0034332,GO:0005913,GO:0007043,GO:0007155,GO:0007156,GO:0042803,GO:0007275,GO:0044331,GO:0008092,GO:0045296,GO:0008150,GO:0046872,GO:0009986,GO:0000902,GO:0016020,GO:0005509,GO:0016021	calcium-dependent cell-cell adhesion via plasma membrane cell adhesion molecules|plasma membrane|catenin complex|adherens junction organization|cell-cell adherens junction|cell-cell junction assembly|cell adhesion|homophilic cell adhesion via plasma membrane adhesion molecules|protein homodimerization activity|multicellular organism development|cell-cell adhesion mediated by cadherin|cytoskeletal…
Cdh3	132.888479813958	64.5115529877956	201.265406640121	3.11983508873514	1.64146977173114	0.0041580698460983	0.0322100014801589	Up	0.894221477729256	0.967878002583442	1.16249906936357	0.531986628802187	0.795086356072795	1.9724981849011	1.87342590673436	1.77951350432008	2.27375585213864	5.21276530449128	GeneID:12560,Genbank:NM_001037809.5,MGI:MGI:88356	cadherin 3		GO:0005913,GO:0007043,GO:0007155,GO:0007156,GO:0007275,GO:0042803,GO:0008092,GO:0043568,GO:0009986,GO:0044331,GO:0010628,GO:0045296,GO:0046872,GO:0048023,GO:0051796,GO:0060070,GO:0060901,GO:0098609,GO:0000902,GO:0001895,GO:0005509,GO:0005737,GO:0005886,GO:0010838,GO:0016020,GO:0016021,GO:0016339,GO:0016342,GO:0022405,GO:0031424,GO:1902910,GO:0032773,GO:0032912,GO:0034332	cell-cell adherens junction|cell-cell junction assembly|cell adhesion|homophilic cell adhesion via plasma membrane adhesion molecules|multicellular organism development|protein homodimerization activity|cytoskeletal protein binding|positive regulation of insulin-like growth factor receptor signaling pathway|cell surface|cell-cell adhesion mediated by cadherin|positive regulation of gene expressio…	mmu04514	Cell adhesion molecules (CAMs)
Cdk1	273.450436582106	124.755587639971	422.145285524241	3.38377858266757	1.75863516888977	0.00300804514374065	0.0252692449453875	Up	3.53779399691228	1.22046934387304	2.15608224085762	2.02748288646188	2.92848844214817	12.6362435496046	5.75208022784699	4.92927299127552	3.01730857771479	12.9858573244791	GeneID:12534,Genbank:NM_007659.3,MGI:MGI:88351	cyclin-dependent kinase 1		GO:0005515,GO:0005524,GO:0005634,GO:0005737,GO:0005739,GO:0007346,GO:0005759,GO:0007569,GO:0008283,GO:0005813,GO:0008353,GO:0010243,GO:0010468,GO:0010628,GO:0033160,GO:0010971,GO:0034501,GO:0016301,GO:0035173,GO:0016310,GO:0043066,GO:0044772,GO:0045471,GO:0000166,GO:0045740,GO:0000226,GO:0045931,GO:0000307,GO:0051301,GO:0003682,GO:0004672,GO:0004674,GO:0004693,GO:0005829,GO:0005856,GO:0005876,GO:…	protein binding|ATP binding|nucleus|cytoplasm|mitochondrion|regulation of mitotic cell cycle|mitochondrial matrix|cell aging|cell proliferation|centrosome|RNA polymerase II carboxy-terminal domain kinase activity|response to organonitrogen compound|regulation of gene expression|positive regulation of gene expression|positive regulation of protein import into nucleus, translocation|positive regula…	mmu04110,mmu04114,mmu04115,mmu04218,mmu04540,mmu04914,mmu05203,mmu05168,mmu05169	Cell cycle|Oocyte meiosis|p53 signaling pathway|Cellular senescence|Gap junction|Progesterone-mediated oocyte maturation|Viral carcinogenesis|Herpes simplex infection|Epstein-Barr virus infection
Cdk5r1	45.5227864604356	24.5909368022896	66.4546361185815	2.70240359905256	1.4342431546299	0.00818702469689682	0.0526073411868372	Up	0.332076994116162	0.25204473448988	0.369607241155534	0.337677676175225	0.327556610295637	0.660031909104174	1.52233097077374	0.692490458544454	0.452058409672448	0.841832053964041	GeneID:12569,Genbank:NM_009871.2,MGI:MGI:101764	cyclin-dependent kinase 5, regulatory subunit 1 (p35)		GO:0005737,GO:0005886,GO:0007158,GO:0007213,GO:0007411,GO:0007413,GO:0021549,GO:0007420,GO:0008092,GO:0021722,GO:0014069,GO:0021766,GO:0021799,GO:0021819,GO:0030182,GO:0043292,GO:0030424,GO:0043525,GO:0030425,GO:0043539,GO:0030426,GO:0045296,GO:0045860,GO:0045892,GO:0046875,GO:0001764,GO:0048013,GO:0048471,GO:0002020,GO:0048511,GO:0003779,GO:0005509,GO:0005515,GO:0005634,GO:0005654,GO:0016020,GO:…	cytoplasm|plasma membrane|neuron cell-cell adhesion|G-protein coupled acetylcholine receptor signaling pathway|axon guidance|axonal fasciculation|cerebellum development|brain development|cytoskeletal protein binding|superior olivary nucleus maturation|postsynaptic density|hippocampus development|cerebral cortex radially oriented cell migration|layer formation in cerebral cortex|neuron differentia…	mmu05010,mmu05030	Alzheimer's disease|Cocaine addiction
Cdkn1a	3189.81708727573	1696.00790749072	4683.62626706073	2.76155921583541	1.46548306330474	0.00129101217505165	0.0134989004219645	Up	55.1649767650941	42.2717643490589	40.2305370955025	39.89887304737	49.0440766696076	54.6184807018223	133.86284701342	123.919739039867	195.806007365864	90.3525014167523	GeneID:12575,Genbank:NM_001111099.2,MGI:MGI:104556	cyclin-dependent kinase inhibitor 1A (P21)		GO:0005634,GO:0005654,GO:0005730,GO:0005737,GO:0005829,GO:0010942,GO:0006974,GO:0016604,GO:0019901,GO:0006977,GO:0019912,GO:0030308,GO:0030332,GO:0030890,GO:0046872,GO:0031625,GO:0048146,GO:0031668,GO:0048471,GO:0032991,GO:0051726,GO:0070557,GO:0071479,GO:0071480,GO:0000079,GO:0071493,GO:0000082,GO:0071850,GO:0000086,GO:0072331,GO:0000307,GO:0004693,GO:0004860,GO:0004861,GO:0005515,GO:0006978,GO:…	nucleus|nucleoplasm|nucleolus|cytoplasm|cytosol|positive regulation of cell death|cellular response to DNA damage stimulus|nuclear body|protein kinase binding|DNA damage response, signal transduction by p53 class mediator resulting in cell cycle arrest|cyclin-dependent protein kinase activating kinase activity|negative regulation of cell growth|cyclin binding|positive regulation of B cell prolife…	mmu04012,mmu04630,mmu04066,mmu04068,mmu04151,mmu04110,mmu04115,mmu04218,mmu04921,mmu05200,mmu05202,mmu05206,mmu05205,mmu05203,mmu05210,mmu05212,mmu05225,mmu05226,mmu05214,mmu05216,mmu05220,mmu05217,mmu05218,mmu05211,mmu05219,mmu05215,mmu05213,mmu05224,mmu05222,mmu05223,mmu04934,mmu05166,mmu05161,mmu05160,mmu05167,mmu05169,mmu05165,mmu01524,mmu01522	ErbB signaling pathway|Jak-STAT signaling pathway|HIF-1 signaling pathway|FoxO signaling pathway|PI3K-Akt signaling pathway|Cell cycle|p53 signaling pathway|Cellular senescence|Oxytocin signaling pathway|Pathways in cancer|Transcriptional misregulation in cancers|MicroRNAs in cancer|Proteoglycans in cancer|Viral carcinogenesis|Colorectal cancer|Pancreatic cancer|Hepatocellular carcinoma|Gastric c…
Cdkn2d	467.165368666685	311.360604154449	622.97013317892	2.0007994745215	1.00057658373042	2.57726774830174e-07	1.52885579197024e-05	Up	11.8032287154701	9.66096468897369	13.6049879705191	11.3576587621244	11.7803395202752	21.0349090565452	24.3036419502332	28.5281337118224	21.3668826260831	17.1048810920116	GeneID:12581,Genbank:XM_006509968.1,MGI:MGI:105387	cyclin-dependent kinase inhibitor 2D (p19, inhibits CDK4)		GO:1902807,GO:0019901,GO:0004861,GO:0030308,GO:0032526,GO:0005634,GO:0005654,GO:0005737,GO:0005829,GO:0033280,GO:0007049,GO:0042326,GO:0007050,GO:0043154,GO:0007605,GO:0048102,GO:0008285,GO:0000079,GO:0097129,GO:0009411,GO:0000082,GO:1902230,GO:0000731	negative regulation of cell cycle G1/S phase transition|protein kinase binding|cyclin-dependent protein serine/threonine kinase inhibitor activity|negative regulation of cell growth|response to retinoic acid|nucleus|nucleoplasm|cytoplasm|cytosol|response to vitamin D|cell cycle|negative regulation of phosphorylation|cell cycle arrest|negative regulation of cysteine-type endopeptidase activity inv…	mmu04068,mmu04110	FoxO signaling pathway|Cell cycle
Cdkn3	55.788184391285	25.0095972523946	86.5667715301754	3.46134208626198	1.79133153086054	0.00800392772920892	0.0517262724883773	Up	2.1137674933841	1.22927031348339	1.47154703204203	1.08588034743089	1.74688680132447	7.44554133355106	3.47354335755966	3.64141050111016	1.48220182333317	9.83675434489226	GeneID:72391,Genbank:XM_006519594.3,MGI:MGI:1919641	cyclin-dependent kinase inhibitor 3		GO:0016787,GO:0004722,GO:0016791,GO:0004725,GO:0048471,GO:0005515,GO:0005634,GO:0005737,GO:0005829,GO:0006974,GO:0007049,GO:0007050,GO:0000082,GO:0008138,GO:0004721,GO:0016311	hydrolase activity|protein serine/threonine phosphatase activity|phosphatase activity|protein tyrosine phosphatase activity|perinuclear region of cytoplasm|protein binding|nucleus|cytoplasm|cytosol|cellular response to DNA damage stimulus|cell cycle|cell cycle arrest|G1/S transition of mitotic cell cycle|protein tyrosine/serine/threonine phosphatase activity|phosphoprotein phosphatase activity|de…
Cdt1	239.809845927055	146.387026847707	333.232665006402	2.27638112599335	1.18674212291182	0.000769962286063031	0.00908974932262738	Up	3.99145802715332	2.99603079598417	3.86048822969341	3.60225482667436	3.73111214893982	12.2248073266874	7.05489180335029	6.95208586314186	3.61248641560891	10.5478151187537	GeneID:67177,Genbank:NM_026014.3,MGI:MGI:1914427	chromatin licensing and DNA replication factor 1		GO:2001178,GO:0051315,GO:0016604,GO:0000278,GO:0051383,GO:0030174,GO:0000775,GO:0071163,GO:0000776,GO:0072708,GO:0003677,GO:0003682,GO:0005515,GO:0005634,GO:0031334,GO:1902426,GO:0033044,GO:0005694,GO:1902595,GO:0033262,GO:0005737,GO:1905341,GO:0035563,GO:0006260,GO:0000076,GO:1905342,GO:0051276,GO:0007049,GO:2000105,GO:0051301,GO:0007059	positive regulation of mediator complex assembly|attachment of mitotic spindle microtubules to kinetochore|nuclear body|mitotic cell cycle|kinetochore organization|regulation of DNA-dependent DNA replication initiation|chromosome, centromeric region|DNA replication preinitiation complex assembly|kinetochore|response to sorbitol|DNA binding|chromatin binding|protein binding|nucleus|positive regula…
Ceacam10	43.1857482796511	5.19113634525029	81.1803602140519	15.6382639204476	3.96700845584584	0.000150364596498464	0.00266009437770461	Up	0.140325696992355	0.143783753318468	0.301213628913848	0.345754603112259	0.369108051916499	1.53684841948632	7.4147756584522	5.86355306388515	2.98338001162314	1.45072271190106	GeneID:26366,Genbank:XM_006539994.3,MGI:MGI:1347248	carcinoembryonic antigen-related cell adhesion molecule 10		GO:0003674,GO:0005576,GO:0030317	molecular_function|extracellular region|flagellated sperm motility
Ceacam16	54.4369552955822	20.8049562404431	88.0689543507213	4.23307568316451	2.08170628283305	0.000236725512611215	0.00376691541221552	Up	0.46020995429977	0.366761843446269	0.512221366053295	0.323980391958932	0.235379078698679	2.65078445570891	1.51752307261807	1.03211953693887	0.515930124000761	2.13279230324558	GeneID:330483,Genbank:XM_006540110.2,MGI:MGI:2685615	carcinoembryonic antigen-related cell adhesion molecule 16		GO:0007605,GO:0032426,GO:0042802,GO:0005515,GO:0005576,GO:0005615	sensory perception of sound|stereocilium tip|identical protein binding|protein binding|extracellular region|extracellular space
Ceacam19	3.54502390294686	0.183871784966389	6.90617602092732	37.5597377389345	5.23111508428854	0.000704986673193979	0.00856714112070974	Up	0	0	0	0	0.0148117414513155	0.082228501278875	0.130430072914864	0.0957133888360321	0.0324660273372347	0.192712661201677	GeneID:319930,Genbank:NM_177036.5,MGI:MGI:2443001	carcinoembryonic antigen-related cell adhesion molecule 19		GO:0003674,GO:0005575,GO:0008150	molecular_function|cellular_component|biological_process
Cebpb	1380.60746183771	810.020487058223	1951.1944366172	2.40882109501133	1.26832724748898	0.00036782725765316	0.00528486771769386	Up	36.375045989664	28.6228177077039	27.4646772043067	26.4563118464241	26.2326283952559	34.9958001166111	92.1893803660623	74.0472109683918	54.0597638556876	78.8431972383816	GeneID:12608,Genbank:NM_001287738.1,MGI:MGI:88373	CCAAT/enhancer binding protein (C/EBP), beta	C/EBP	GO:0001078,GO:0001541,GO:0001892,GO:0002432,GO:0003677,GO:0003682,GO:0030154,GO:0003700,GO:0030182,GO:0003705,GO:0032496,GO:0005515,GO:0032753,GO:0033598,GO:0034976,GO:0035035,GO:0045408,GO:0035259,GO:0045444,GO:0035711,GO:0036488,GO:0045600,GO:0045669,GO:0045670,GO:0045892,GO:0000122,GO:0071347,GO:0045893,GO:0000779,GO:0072574,GO:0045944,GO:0000790,GO:0000977,GO:0097421,GO:0000978,GO:1901329,GO:…	transcriptional repressor activity, RNA polymerase II proximal promoter sequence-specific DNA binding|ovarian follicle development|embryonic placenta development|granuloma formation|DNA binding|chromatin binding|cell differentiation|DNA binding transcription factor activity|neuron differentiation|transcription factor activity, RNA polymerase II distal enhancer sequence-specific binding|response t…	mmu04668,mmu04657,mmu05202,mmu05152	TNF signaling pathway|IL-17 signaling pathway|Transcriptional misregulation in cancers|Tuberculosis
Cebpd	1747.10815222289	1040.14821222055	2454.06809222523	2.35934462357648	1.2383861648307	0.00154378333038186	0.0153317139914192	Up	21.9352038075108	29.7602043297363	18.6406809508746	26.5365346556409	28.2718394026516	22.7914847283629	67.2225053318878	80.7823825179911	64.0123179779033	47.7122867055186	GeneID:12609,Genbank:NM_007679.4,MGI:MGI:103573	CCAAT/enhancer binding protein (C/EBP), delta		GO:0044212,GO:0001077,GO:0045444,GO:0002244,GO:0003677,GO:0003700,GO:0005515,GO:0005634,GO:0045669,GO:0005654,GO:0045892,GO:0006351,GO:0045944,GO:0006355,GO:0006357,GO:0000978,GO:0046982,GO:0042803,GO:0048839,GO:0043565	transcription regulatory region DNA binding|transcriptional activator activity, RNA polymerase II proximal promoter sequence-specific DNA binding|fat cell differentiation|hematopoietic progenitor cell differentiation|DNA binding|DNA binding transcription factor activity|protein binding|nucleus|positive regulation of osteoblast differentiation|nucleoplasm|negative regulation of transcription, DNA-…
Cebpe	9.12469221996566	4.35006503171358	13.8993194082177	3.19519807333605	1.67590536796796	0.0279085952405634	0.129208562502344	Up	0.533910184221587	0.0841642110162489	0.132237162612824	0.0433689422551379	0.16204380146738	0.359839360685326	0.891834060762779	1.00349586642064	0.488380312682812	0.175693341634054	GeneID:110794,Genbank:NM_207131.1,MGI:MGI:103572	CCAAT/enhancer binding protein (C/EBP), epsilon	C/EBP	GO:0046982,GO:0003700,GO:0005634,GO:0005654,GO:0006351,GO:0006355,GO:0006909,GO:0010628,GO:0030225,GO:0030851,GO:0042089,GO:0042742,GO:0000978,GO:0042803,GO:0001077,GO:0045944,GO:0003677	protein heterodimerization activity|DNA binding transcription factor activity|nucleus|nucleoplasm|transcription, DNA-templated|regulation of transcription, DNA-templated|phagocytosis|positive regulation of gene expression|macrophage differentiation|granulocyte differentiation|cytokine biosynthetic process|defense response to bacterium|RNA polymerase II proximal promoter sequence-specific DNA bind…	mmu05202,mmu05221	Transcriptional misregulation in cancers|Acute myeloid leukemia
Cecr6	47.2140903213852	72.2499636068067	22.1782170359636	0.306965096296245	-1.70385347272206	4.55736140727011e-07	2.41088605626795e-05	Down	0.877172502291914	0.866689130446438	0.885401449843186	1.01448943255108	0.391414489434763	0.320226730303865	0.170069403454147	0.221870017525025	0.338662872963267	0.156352279585204	GeneID:94047,Genbank:NM_033567.1,MGI:MGI:2136977	cat eye syndrome chromosome region, candidate 6
Celf4	35.6912202327673	23.3964519997327	47.985988465802	2.05099424760431	1.03632344551627	0.00755440691502602	0.0493703188325542	Up	0.113355528197448	0.159704815460187	0.162214195202652	0.0448877616912909	0.111812480938198	0.175875039131058	0.179485229228292	0.306072420042221	0.15317691857484	0.358641275962613	GeneID:108013,Genbank:NM_001146294.1,MGI:MGI:1932407	CUGBP, Elav-like family member 4		GO:0003729,GO:0005634,GO:0005737,GO:0006376,GO:0006397,GO:0008380,GO:0036002,GO:0048025,GO:0048026,GO:0000381,GO:0090394,GO:0003676,GO:1902866,GO:0003723	mRNA binding|nucleus|cytoplasm|mRNA splice site selection|mRNA processing|RNA splicing|pre-mRNA binding|negative regulation of mRNA splicing, via spliceosome|positive regulation of mRNA splicing, via spliceosome|regulation of alternative mRNA splicing, via spliceosome|negative regulation of excitatory postsynaptic potential|nucleic acid binding|regulation of retina development in camera-type eye|…
Celsr3	70.5713999599316	17.6994623349422	123.443337584921	6.97441172216966	2.80207153360121	3.69807383223008e-05	0.000884622024203894	Up	0.0719520118405543	0.0693883581041313	0.140819607279751	0.0402244863570088	0.0793222820718331	0.26885359042963	0.813385625566906	0.840811273481179	0.297404809650045	0.448125516884895	GeneID:107934,Genbank:XM_006511621.1,MGI:MGI:1858236	cadherin, EGF LAG seven-pass G-type receptor 3		GO:0032880,GO:0004888,GO:0036514,GO:0004930,GO:0036515,GO:0005509,GO:0005886,GO:0007155,GO:0007156,GO:0007165,GO:0060271,GO:0007166,GO:1904938,GO:0007186,GO:0007275,GO:0007413,GO:0001764,GO:0016020,GO:0001932,GO:0016021,GO:0004871	regulation of protein localization|transmembrane signaling receptor activity|dopaminergic neuron axon guidance|G-protein coupled receptor activity|serotonergic neuron axon guidance|calcium ion binding|plasma membrane|cell adhesion|homophilic cell adhesion via plasma membrane adhesion molecules|signal transduction|cilium assembly|cell surface receptor signaling pathway|planar cell polarity pathway…
Cemip	40.5969674846682	23.059274501032	58.1346604683045	2.52109668349291	1.33405144628892	0.0430184137075871	0.175827308941733	Up	0.116250850510307	0.0882337989991669	0.0785576911493916	0.150037663383132	0.09768048105221	0.391385105299559	0.243088786076995	0.146367701289437	0.0372359957875778	0.488099877973446	GeneID:80982,Genbank:XM_006508352.3,MGI:MGI:2443629	cell migration inducing protein, hyaluronan binding		GO:0032050,GO:0010800,GO:0005540,GO:0045334,GO:0016020,GO:0046923,GO:0016787,GO:0051281,GO:0005576,GO:0005634,GO:0005737,GO:0016798,GO:0005783,GO:0090314,GO:0030214,GO:0005886,GO:1900020,GO:0005905,GO:0004415,GO:0030335,GO:0007605,GO:0030665,GO:0008152	clathrin heavy chain binding|positive regulation of peptidyl-threonine phosphorylation|hyaluronic acid binding|clathrin-coated endocytic vesicle|membrane|ER retention sequence binding|hydrolase activity|positive regulation of release of sequestered calcium ion into cytosol|extracellular region|nucleus|cytoplasm|hydrolase activity, acting on glycosyl bonds|endoplasmic reticulum|positive regulation…
Cenpe	202.600372789864	91.3831666369313	313.817578942797	3.43408518758828	1.77992582797918	0.00806049869788233	0.0519593903315333	Up	0.856167551441559	0.458570942303229	0.522099780949982	0.458895303520178	0.876502136486686	4.33319760815066	1.69015012204259	1.38498091708891	0.532891798115488	2.78163194074903	GeneID:229841,Genbank:XM_017319565.1,MGI:MGI:1098230	centromere protein E		GO:0003777,GO:0005524,GO:0005634,GO:0005654,GO:0005694,GO:0005737,GO:0005828,GO:0007094,GO:0005829,GO:0007275,GO:0005856,GO:0008017,GO:0005871,GO:0008608,GO:0015630,GO:0051315,GO:0016887,GO:0051984,GO:0019901,GO:0051987,GO:0030071,GO:0099606,GO:0099607,GO:1990023,GO:0000166,GO:0000278,GO:0000775,GO:0000776,GO:0000778,GO:0000779,GO:0000940,GO:0005874,GO:0007018,GO:0007049,GO:0007052,GO:0007059,GO:…	microtubule motor activity|ATP binding|nucleus|nucleoplasm|chromosome|cytoplasm|kinetochore microtubule|mitotic spindle assembly checkpoint|cytosol|multicellular organism development|cytoskeleton|microtubule binding|kinesin complex|attachment of spindle microtubules to kinetochore|microtubule cytoskeleton|attachment of mitotic spindle microtubules to kinetochore|ATPase activity|positive regulatio…
Cenpf	205.407586191921	112.064499626725	298.750672757117	2.66588146783525	1.41461263580277	0.0169925805382117	0.0901845294803517	Up	0.640154170688847	0.296941073881488	0.376023768396109	0.465883160545283	0.814899047370775	2.33067540659282	0.986214458175701	0.79034045017715	0.481615770398949	2.19266187135182	GeneID:108000,Genbank:NM_001081363.2,MGI:MGI:1313302	centromere protein F		GO:0042803,GO:0008022,GO:0000922,GO:0045120,GO:0008134,GO:0000940,GO:0045892,GO:0010389,GO:0001822,GO:0051310,GO:0005634,GO:0005635,GO:0015031,GO:0005654,GO:0070840,GO:0016202,GO:0005737,GO:0097539,GO:0016363,GO:0005813,GO:0021591,GO:0005819,GO:0000278,GO:0030496,GO:0005930,GO:0000775,GO:0036064,GO:0007059,GO:0000776	protein homodimerization activity|protein C-terminus binding|spindle pole|pronucleus|transcription factor binding|condensed chromosome outer kinetochore|negative regulation of transcription, DNA-templated|regulation of G2/M transition of mitotic cell cycle|kidney development|metaphase plate congression|nucleus|nuclear envelope|protein transport|nucleoplasm|dynein complex binding|regulation of str…
Cenph	32.9884186298679	15.1479955949406	50.8288416647951	3.35548299748461	1.74652044687924	0.00274310307192619	0.0236148344618723	Up	0.449952898615606	0.390111717365309	0.557214456482901	0.657885302391759	0.751093426951255	3.07045365987092	1.69108493958797	1.103082146354	0.56124898858344	2.77622987929237	GeneID:26886,Genbank:NM_021886.1,MGI:MGI:1349448	centromere protein H		GO:0000776,GO:0005515,GO:0005634,GO:0005694,GO:0005730,GO:0007059,GO:0043515,GO:0051382,GO:0051383,GO:0000278,GO:0000775	kinetochore|protein binding|nucleus|chromosome|nucleolus|chromosome segregation|kinetochore binding|kinetochore assembly|kinetochore organization|mitotic cell cycle|chromosome, centromeric region
Cenpi	67.5533675857538	32.3793953443634	102.727339827144	3.17261452027167	1.66567224124403	0.00418530305103774	0.0323933914715523	Up	0.382037356128433	0.287832301762752	0.325610268692174	0.320364699186794	0.631755961013656	1.80899795286408	1.0247912447165	0.775895386700637	0.388702651275586	2.0308791338873	GeneID:102920,Genbank:NM_145924.3,MGI:MGI:2147897	centromere protein I		GO:0005634,GO:0005694,GO:0005829,GO:0008150,GO:0016604,GO:0034508,GO:0000775,GO:0000776,GO:0003674	nucleus|chromosome|cytosol|biological_process|nuclear body|centromere complex assembly|chromosome, centromeric region|kinetochore|molecular_function
Cenpk	31.4246702008477	19.0720835906387	43.7772568110567	2.29535785133325	1.19871909050093	0.0264075701143695	0.124314302136535	Up	0.574516130435745	0.294336986548351	0.450598658406323	0.326671233014364	0.6102875199984	2.05703476341356	0.575796905984	0.938970113280616	0.429973801423246	1.11070108391124	GeneID:60411,Genbank:XM_017315552.1,MGI:MGI:1926210	centromere protein K		GO:0005634,GO:0005694,GO:0045944,GO:0051382,GO:0000775,GO:0000776,GO:0005515	nucleus|chromosome|positive regulation of transcription by RNA polymerase II|kinetochore assembly|chromosome, centromeric region|kinetochore|protein binding
Cenpm	38.3529922227607	16.7600953995055	59.9458890460158	3.57670333116269	1.8386304592864	0.000172130439054168	0.00293945826692502	Up	0.858590860893948	0.329905941651028	0.374357941088969	0.339994198491994	0.502848851994159	2.35082389724767	1.63137392518633	1.11163903688244	0.754136987509443	2.52516298297895	GeneID:66570,Genbank:NM_178269.3,MGI:MGI:1913820	centromere protein M		GO:0005634,GO:0005694,GO:0005737,GO:0005829,GO:0008150,GO:0000775,GO:0000776,GO:0003674	nucleus|chromosome|cytoplasm|cytosol|biological_process|chromosome, centromeric region|kinetochore|molecular_function
Cenpn	61.4398275534797	35.3553653780073	87.524289728952	2.47555890861748	1.3077542802066	0.00421419588149087	0.0325893040894901	Up	0.910898131887945	0.791929481722924	0.859134747036846	1.48655172426976	1.17077086418493	3.68815809449436	1.97801241685139	2.16995381472236	0.895195183744923	3.8967295217794	GeneID:72155,Genbank:XM_006531387.3,MGI:MGI:1919405	centromere protein N		GO:0005634,GO:0005694,GO:0007059,GO:0051382,GO:0000775,GO:0000776,GO:0003674	nucleus|chromosome|chromosome segregation|kinetochore assembly|chromosome, centromeric region|kinetochore|molecular_function
Cenpp	28.171938969071	16.2230498493367	40.1208280888053	2.47307555986125	1.30630631905329	0.035554666974791	0.1546194834231	Up	0.258291478504259	0.132328287068982	0.18019006816449	0.231837124384464	0.318469371057622	0.650626489468756	0.350549456192634	0.30183226488755	0.293183812527484	1.10494466315956	GeneID:66336,Genbank:XM_006516942.1,MGI:MGI:1913586	centromere protein P		GO:0005694,GO:0005730,GO:0008150,GO:0034080,GO:0000775,GO:0003674,GO:0005634	chromosome|nucleolus|biological_process|CENP-A containing nucleosome assembly|chromosome, centromeric region|molecular_function|nucleus
Cenpw	27.09940243487	15.700379091332	38.498425778408	2.45206982292946	1.29400006049683	0.00244872326233876	0.0216286066315453	Up	0.547062986228214	0.428651522815035	0.414454702062471	0.645648265648959	0.666584612428632	2.07938184993493	0.873489372804051	1.0939596104601	0.626183365237271	1.8240416009457	GeneID:66311,Genbank:NM_001109747.1,MGI:MGI:1913561	centromere protein W		GO:0003674,GO:0003677,GO:0005634,GO:0005654,GO:0005694,GO:0007049,GO:0007059,GO:0046982,GO:0051276,GO:0051301,GO:0051382,GO:0000278,GO:0000775,GO:0000776	molecular_function|DNA binding|nucleus|nucleoplasm|chromosome|cell cycle|chromosome segregation|protein heterodimerization activity|chromosome organization|cell division|kinetochore assembly|mitotic cell cycle|chromosome, centromeric region|kinetochore
Cep55	135.363900565228	63.6718807580431	207.055920372412	3.25192090931375	1.70129216973508	0.00365913368353745	0.0293698719467001	Up	1.43578334044655	0.698803590372117	1.17499541666022	0.985499126938496	1.82340745678711	6.87956208016906	2.98139528389201	2.7264520206865	1.20290470366402	5.71986325176508	GeneID:74107,Genbank:XM_006527396.2,MGI:MGI:1921357	centrosomal protein 55		GO:0045184,GO:0000920,GO:0051301,GO:0005515,GO:0072001,GO:0005737,GO:0005813,GO:0005815,GO:0005856,GO:0005886,GO:0090543,GO:0007049,GO:1904888,GO:0030496,GO:0000281,GO:0045171	establishment of protein localization|cell separation after cytokinesis|cell division|protein binding|renal system development|cytoplasm|centrosome|microtubule organizing center|cytoskeleton|plasma membrane|Flemming body|cell cycle|cranial skeletal system development|midbody|mitotic cytokinesis|intercellular bridge
Cers6	1466.12692006262	946.304031187539	1985.9498089377	2.09863822142392	1.06945348576175	0.00253315874939443	0.0221725749198973	Up	2.60271604040277	2.48652476794354	2.7481803229989	2.20919429758241	2.50860584168108	3.61062975906065	7.49534962392681	5.69319524995625	3.08963664572323	5.32053520359447	GeneID:241447,Genbank:XM_006499452.3,MGI:MGI:2442564	ceramide synthase 6	Homeobox	GO:0005783,GO:0006629,GO:0016020,GO:0016021,GO:0016410,GO:0030148,GO:0046513,GO:0050291,GO:0003677,GO:0005634	endoplasmic reticulum|lipid metabolic process|membrane|integral component of membrane|N-acyltransferase activity|sphingolipid biosynthetic process|ceramide biosynthetic process|sphingosine N-acyltransferase activity|DNA binding|nucleus	mmu00600,mmu04071	Sphingolipid metabolism|Sphingolipid signaling pathway
Ces2b	53.32262606453	93.3219052189744	13.3233469100857	0.142767626516232	-2.80825921887768	3.77745435208839e-16	2.98977300110509e-13	Down	1.41193930623751	1.55333526896929	1.41967797437457	1.56944608336337	1.46602036112699	0.439491028583298	0.112958695857501	0.157890253628961	0.224937088555141	0.111265602060853	GeneID:234669,Genbank:XM_006530885.1,MGI:MGI:2448547	carboxyesterase 2B		GO:0008150,GO:0016042,GO:0052689,GO:0004771,GO:0004806,GO:0005615	biological_process|lipid catabolic process|carboxylic ester hydrolase activity|sterol esterase activity|triglyceride lipase activity|extracellular space	mmu00983	Drug metabolism - other enzymes
Ces2e	96.4331722407458	157.077003014663	35.7893414668283	0.227845838537468	-2.13387007401322	3.03822053480979e-11	8.13349509054078e-09	Down	2.19023226341504	3.01008624910113	2.5932348053265	3.01035319109236	3.80645044616145	1.75146426600922	0.301973488471609	0.406261069012746	0.45099474282616	0.408990072884197	GeneID:234673,Genbank:NM_172759.3,MGI:MGI:2443170	carboxylesterase 2E		GO:0005783,GO:0016042,GO:0016787,GO:0043231,GO:0052689,GO:0102209,GO:0004771,GO:0004806,GO:0005615	endoplasmic reticulum|lipid catabolic process|hydrolase activity|intracellular membrane-bounded organelle|carboxylic ester hydrolase activity|trans-permethrin hydrolase activity|sterol esterase activity|triglyceride lipase activity|extracellular space	mmu00983	Drug metabolism - other enzymes
Ces2f	5.26410102397219	0.198481288058811	10.3297207598856	52.0438015135454	5.7016544417323	0.00244772731701959	0.0216286066315453	Up	0	0	0	0.00881042837411565	0	0.118790094167821	0.0543529980583026	0.00886351423801566	0.0360780992989421	0.231999396148545	GeneID:71903,Genbank:XM_006531382.2,MGI:MGI:1919153	carboxylesterase 2F		GO:0008150,GO:0016042,GO:0052689,GO:0004771,GO:0004806,GO:0005615	biological_process|lipid catabolic process|carboxylic ester hydrolase activity|sterol esterase activity|triglyceride lipase activity|extracellular space
Ces2g	688.199598431406	943.13647588145	433.262720981362	0.459384969260612	-1.1222244413233	3.19645020654407e-09	4.09775912393861e-07	Down	14.1772614553694	15.9823933742176	16.4488249917838	15.0825681431951	14.5955270114498	9.26982134274385	4.98875642741072	6.90431925671254	6.89513179755587	6.11014855264853	GeneID:72361,Genbank:XM_006531391.3,MGI:MGI:1919611	carboxylesterase 2G		GO:0008150,GO:0016042,GO:0052689,GO:0004771,GO:0004806,GO:0005615	biological_process|lipid catabolic process|carboxylic ester hydrolase activity|sterol esterase activity|triglyceride lipase activity|extracellular space	mmu00983	Drug metabolism - other enzymes
Cfb	8349.65237467286	1712.32079815345	14986.9839511923	8.75243936028467	3.12968516123308	3.3631857804311e-10	6.24728917826201e-08	Up	35.7768656224496	34.6815558627774	34.2368242739764	25.7296476974078	37.9905162766561	242.704301140807	362.709911675789	263.375619371586	141.27609982405	406.914351180061	GeneID:14962,Genbank:NM_001142706.1,MGI:MGI:105975	complement factor B		GO:0005615,GO:0006508,GO:0006956,GO:0006957,GO:0008233,GO:0008236,GO:0008283,GO:0016787,GO:0045087,GO:0097066,GO:0002376,GO:0004252,GO:0005576	extracellular space|proteolysis|complement activation|complement activation, alternative pathway|peptidase activity|serine-type peptidase activity|cell proliferation|hydrolase activity|innate immune response|response to thyroid hormone|immune system process|serine-type endopeptidase activity|extracellular region	mmu04610,mmu05150	Complement and coagulation cascades|Staphylococcus aureus infection
Cfi	38.4653223008229	21.8754560612056	55.0551885404402	2.51675614837015	1.33156543875559	0.00666509023488266	0.045175115724313	Up	0.536490602378128	0.349816332214299	0.628142378185808	0.643773986952767	0.697565534805982	1.65586510604094	0.979648704731412	0.984432479197008	0.817225185966468	2.55585359477338	GeneID:12630,Genbank:XM_006500963.2,MGI:MGI:105937	complement component factor i		GO:0005576,GO:0005615,GO:0005634,GO:0006508,GO:0006958,GO:0008233,GO:0008236,GO:0016020,GO:0016787,GO:0045087,GO:0002376,GO:0046872,GO:0004252,GO:0005044	extracellular region|extracellular space|nucleus|proteolysis|complement activation, classical pathway|peptidase activity|serine-type peptidase activity|membrane|hydrolase activity|innate immune response|immune system process|metal ion binding|serine-type endopeptidase activity|scavenger receptor activity	mmu04610,mmu05150	Complement and coagulation cascades|Staphylococcus aureus infection
Cfp	967.255977483381	510.124497212402	1424.38745775436	2.79223496526434	1.4814203487677	1.72183726558495e-05	0.000478539321873411	Up	15.2596189938201	16.2407089093641	18.6124614673165	15.6871508219251	19.0677812815917	50.5795352225895	59.4899654650513	47.5431102100936	19.6207523353618	51.3524467415758	GeneID:18636,Genbank:NM_008823.4,MGI:MGI:97545	complement factor properdin		GO:0031012,GO:0045087,GO:0002376,GO:0005576,GO:0006957	extracellular matrix|innate immune response|immune system process|extracellular region|complement activation, alternative pathway	mmu05168	Herpes simplex infection
Ch25h	307.145238211065	129.248628776075	485.041847646054	3.75278138142878	1.907960248361	0.000386027927480023	0.00545594129801734	Up	5.22351084889529	4.38960215415567	5.52555215622337	5.0397082889921	5.81962407908516	10.2480414822228	30.6419813741857	16.5675655159527	12.0654843545718	23.3503982601366	GeneID:12642,Genbank:NM_009890.1,MGI:MGI:1333869	cholesterol 25-hydroxylase		GO:0016020,GO:0005506,GO:0016021,GO:0005783,GO:0016126,GO:0005789,GO:0006629,GO:0006694,GO:0008202,GO:0008203,GO:0016491,GO:0008395,GO:0035754,GO:0000254,GO:0046872,GO:0008610,GO:0001567,GO:0055114,GO:0004497	membrane|iron ion binding|integral component of membrane|endoplasmic reticulum|sterol biosynthetic process|endoplasmic reticulum membrane|lipid metabolic process|steroid biosynthetic process|steroid metabolic process|cholesterol metabolic process|oxidoreductase activity|steroid hydroxylase activity|B cell chemotaxis|C-4 methylsterol oxidase activity|metal ion binding|lipid biosynthetic process|ch…	mmu00120	Primary bile acid biosynthesis
Chad	759.010529252724	1072.62224693056	445.398811574885	0.415242936503926	-1.26797246747618	4.33786516058905e-07	2.31573306109569e-05	Down	41.1863419424268	30.1933124386314	35.7856854868137	30.0122525547244	39.4120816478199	21.2903866628834	10.7536951798618	16.044161876186	21.3143102992876	2.13824004859231	GeneID:12643,Genbank:NM_007689.4,MGI:MGI:1096866	chondroadherin		GO:0005737,GO:0006469,GO:0019221,GO:0046426,GO:0060348,GO:1900155,GO:0004860,GO:0005576,GO:0005578	cytoplasm|negative regulation of protein kinase activity|cytokine-mediated signaling pathway|negative regulation of JAK-STAT cascade|bone development|negative regulation of bone trabecula formation|protein kinase inhibitor activity|extracellular region|proteinaceous extracellular matrix	mmu04151,mmu04512,mmu04510,mmu05165	PI3K-Akt signaling pathway|ECM-receptor interaction|Focal adhesion|Human papillomavirus infection
Chaf1a	249.745356813944	158.895471947412	340.595241680476	2.14351760629905	1.09998026712737	0.000302261069688349	0.00455116667709405	Up	2.99719229776145	2.173360106841	2.78788025354497	2.36966432126109	2.74413927941412	7.91173406923986	4.1052944307313	4.71889961200396	3.28992348483186	7.33137297434702	GeneID:27221,Genbank:NM_013733.3,MGI:MGI:1351331	chromatin assembly factor 1, subunit A (p150)		GO:0006260,GO:0006281,GO:0006334,GO:0006335,GO:0006974,GO:0007049,GO:0031497,GO:0032991,GO:0033186,GO:0042802,GO:0000790,GO:0070087,GO:0005515,GO:0005634	DNA replication|DNA repair|nucleosome assembly|DNA replication-dependent nucleosome assembly|cellular response to DNA damage stimulus|cell cycle|chromatin assembly|protein-containing complex|CAF-1 complex|identical protein binding|nuclear chromatin|chromo shadow domain binding|protein binding|nucleus
Chaf1b	131.200421291099	80.9346282885462	181.466214293651	2.24213316513535	1.164871965465	0.00206523618764365	0.0191423419347582	Up	2.4223643034016	1.63764704499986	1.98338424055109	2.47884604524308	2.29085842806304	5.88030713615012	4.79921489191318	3.44884737212218	2.21371744161048	7.18439931454519	GeneID:110749,Genbank:XM_006522847.3,MGI:MGI:1314881	chromatin assembly factor 1, subunit B (p60)		GO:0042393,GO:0005654,GO:0006260,GO:0006281,GO:0006334,GO:0006335,GO:0006351,GO:0006355,GO:0006974,GO:0007049,GO:0031497,GO:0032991,GO:0000790,GO:0033186,GO:0005515,GO:0005634	histone binding|nucleoplasm|DNA replication|DNA repair|nucleosome assembly|DNA replication-dependent nucleosome assembly|transcription, DNA-templated|regulation of transcription, DNA-templated|cellular response to DNA damage stimulus|cell cycle|chromatin assembly|protein-containing complex|nuclear chromatin|CAF-1 complex|protein binding|nucleus
Chek1	69.0807675508333	33.7484231750561	104.41311192661	3.09386638258653	1.62941089124643	0.000283088296331802	0.00431241786311642	Up	0.584123178315128	0.319209476348582	0.515467234332654	0.452334635407558	0.473741279679272	2.37411757927778	1.12748589964189	0.923909914820862	0.785815450545964	1.88799697116687	GeneID:12649,Genbank:NM_007691.5,MGI:MGI:1202065	checkpoint kinase 1		GO:0004672,GO:0004674,GO:0005515,GO:0005524,GO:0005634,GO:0006915,GO:0006974,GO:0005654,GO:0006975,GO:0006997,GO:0007049,GO:0007093,GO:0042127,GO:0010468,GO:0043231,GO:0010569,GO:0045787,GO:0010767,GO:0045839,GO:0046602,GO:0048096,GO:0072425,GO:0000077,GO:1902742,GO:2000279,GO:2000615,GO:0000086,GO:0000166,GO:0000781,GO:0000785,GO:0000794,GO:0001833,GO:0005657,GO:0005737,GO:0005813,GO:0005856,GO:…	protein kinase activity|protein serine/threonine kinase activity|protein binding|ATP binding|nucleus|apoptotic process|cellular response to DNA damage stimulus|nucleoplasm|DNA damage induced protein phosphorylation|nucleus organization|cell cycle|mitotic cell cycle checkpoint|regulation of cell proliferation|regulation of gene expression|intracellular membrane-bounded organelle|regulation of doub…	mmu04110,mmu04115,mmu04218,mmu05203,mmu05166	Cell cycle|p53 signaling pathway|Cellular senescence|Viral carcinogenesis|HTLV-I infection
Chil3	14627.9821658081	7191.7497902367	22064.2145413795	3.06798973614644	1.61729365636255	2.51218201161644e-05	0.000654245512724831	Up	270.973388701954	228.227637105711	309.406548284138	215.984039258564	247.536594922258	655.123563445079	1021.2658394881	544.073419682767	494.291996401576	1029.98474874012	GeneID:12655,Genbank:NM_009892.3,MGI:MGI:1330860	chitinase-like 3		GO:0031410,GO:0004568,GO:0005576,GO:0005634,GO:0005737,GO:0005783,GO:0005975,GO:0006032,GO:0006954,GO:0008061,GO:0008152,GO:0016787,GO:0000272,GO:0016798,GO:0004563,GO:0030246	cytoplasmic vesicle|chitinase activity|extracellular region|nucleus|cytoplasm|endoplasmic reticulum|carbohydrate metabolic process|chitin catabolic process|inflammatory response|chitin binding|metabolic process|hydrolase activity|polysaccharide catabolic process|hydrolase activity, acting on glycosyl bonds|beta-N-acetylhexosaminidase activity|carbohydrate binding
Chl1	291.955916067941	11.3502765066649	572.561555629218	50.444723112517	5.65663145564469	5.82581889031226e-09	6.50633172265302e-07	Up	0.081397997210965	0.0714890519644022	0.074881467039303	0.0736751293473218	0.0516149810162823	3.47673951081367	4.39994925874987	3.37241665505903	0.163417906384265	5.77037607898988	GeneID:12661,Genbank:XM_006505473.2,MGI:MGI:1098266	cell adhesion molecule L1-like		GO:0031175,GO:0005576,GO:0035640,GO:0005578,GO:0043524,GO:0005886,GO:0007155,GO:0007156,GO:0007275,GO:0007399,GO:0045177,GO:0007411,GO:0050890,GO:0008344,GO:0016020,GO:0016021,GO:0001764,GO:0030154,GO:0002020,GO:0030425,GO:0005515	neuron projection development|extracellular region|exploration behavior|proteinaceous extracellular matrix|negative regulation of neuron apoptotic process|plasma membrane|cell adhesion|homophilic cell adhesion via plasma membrane adhesion molecules|multicellular organism development|nervous system development|apical part of cell|axon guidance|cognition|adult locomotory behavior|membrane|integral …
Chrdl2	5.09656266263748	1.52423393397952	8.66889139129543	5.68737593229039	2.50776316875752	0.009183569429134	0.057193875432075	Up	0.034009817754892	0.0348479241599051	0.0365015846855465	0	0.0335468605713406	0.279356894980205	0.166167476672557	0.198714653321452	0.0367658757738718	0.0909315873507354	GeneID:69121,Genbank:NM_133709.3,MGI:MGI:1916371	chordin-like 2		GO:0007275,GO:0030154,GO:0030514,GO:0051216,GO:0001503,GO:0005515,GO:0005576	multicellular organism development|cell differentiation|negative regulation of BMP signaling pathway|cartilage development|ossification|protein binding|extracellular region
Chrm1	16.0224884937557	26.9077288847758	5.1372481027356	0.19092091066973	-2.38895297188676	1.43701559578663e-05	0.000415229077868251	Down	0.18591853473799	0.231913212294694	0.208215716775423	0.290220273037085	0.247174762031603	0.0885296360350623	0.0175531091768572	0.0171746441228831	0.0786462414208974	0.0172900124755929	GeneID:12669,Genbank:NM_001112697.1,MGI:MGI:88396	cholinergic receptor, muscarinic 1, CNS		GO:0045211,GO:0016907,GO:0005886,GO:0046541,GO:0005887,GO:0050890,GO:0030054,GO:0007165,GO:0090316,GO:0007186,GO:0007197,GO:0007207,GO:0007213,GO:0030425,GO:0007271,GO:0032279,GO:0007274,GO:0040012,GO:0008144,GO:0043270,GO:0014069,GO:0003056,GO:0043679,GO:0016020,GO:0004871,GO:0045202,GO:0016021,GO:0004930	postsynaptic membrane|G-protein coupled acetylcholine receptor activity|plasma membrane|saliva secretion|integral component of plasma membrane|cognition|cell junction|signal transduction|positive regulation of intracellular protein transport|G-protein coupled receptor signaling pathway|adenylate cyclase-inhibiting G-protein coupled acetylcholine receptor signaling pathway|phospholipase C-activati…	mmu04020,mmu04024,mmu04151,mmu04080,mmu04810,mmu04725	Calcium signaling pathway|cAMP signaling pathway|PI3K-Akt signaling pathway|Neuroactive ligand-receptor interaction|Regulation of actin cytoskeleton|Cholinergic synapse
Chrm4	6.22379812224807	2.66870397399448	9.77889227050165	3.66428512333825	1.87353176599545	0.0258635730352175	0.122479105057336	Up	0.0364739437184817	0.0373727737582913	0.039146247564485	0.0128385343165616	0.0479699249681055	0.199731495932762	0.158406107205785	0.103327127243362	0.0657161457220687	0.0910185616093206	GeneID:12672,Genbank:XM_011239271.2,MGI:MGI:88399	cholinergic receptor, muscarinic 4		GO:0045211,GO:0016907,GO:0005737,GO:0005886,GO:0030054,GO:0005887,GO:0007165,GO:0007186,GO:0007197,GO:0032279,GO:0007207,GO:0040012,GO:0007271,GO:0042383,GO:0014069,GO:0043025,GO:0016020,GO:0004871,GO:0043679,GO:0004930,GO:0045202,GO:0016021,GO:0005085	postsynaptic membrane|G-protein coupled acetylcholine receptor activity|cytoplasm|plasma membrane|cell junction|integral component of plasma membrane|signal transduction|G-protein coupled receptor signaling pathway|adenylate cyclase-inhibiting G-protein coupled acetylcholine receptor signaling pathway|asymmetric synapse|phospholipase C-activating G-protein coupled acetylcholine receptor signaling…	mmu04080,mmu04810,mmu04725	Neuroactive ligand-receptor interaction|Regulation of actin cytoskeleton|Cholinergic synapse
Chrna10	20.7312642854741	13.6200224853276	27.8425060856206	2.04423348901328	1.03155998796017	0.02312596525253	0.112623079576526	Up	0.218722967593092	0.224112973543268	0.216690413388056	0.28426605168424	0.282128875387367	0.442238049498776	0.347083401344508	0.625578739849887	0.618401543873561	0.395862330637417	GeneID:504186,Genbank:XM_006508009.2,MGI:MGI:3609260	cholinergic receptor, nicotinic, alpha polypeptide 10		GO:0050877,GO:0007165,GO:0050910,GO:0007204,GO:0007268,GO:0007271,GO:0022848,GO:0030424,GO:0034220,GO:0042391,GO:0042472,GO:0043005,GO:0005230,GO:0043204,GO:0005887,GO:0045202,GO:0005892	nervous system process|signal transduction|detection of mechanical stimulus involved in sensory perception of sound|positive regulation of cytosolic calcium ion concentration|chemical synaptic transmission|synaptic transmission, cholinergic|acetylcholine-gated cation-selective channel activity|axon|ion transmembrane transport|regulation of membrane potential|inner ear morphogenesis|neuron project…	mmu04080	Neuroactive ligand-receptor interaction
Chrna2	1.91224243030656	0.192202947186971	3.63228191342615	18.8981592976966	4.24017381603167	0.0300270029247285	0.136006857736192	Up	0	0.012493440436225	0	0	0	0.133537508551689	0.0132384960098839	0.0647652946840137	0.0263621027731119	0	GeneID:110902,Genbank:XM_006518436.3,MGI:MGI:87886	cholinergic receptor, nicotinic, alpha polypeptide 2 (neuronal)		GO:0051291,GO:0042166,GO:0015464,GO:0005230,GO:0071944,GO:0016020,GO:0005886,GO:0098655,GO:0016021,GO:0005887,GO:0042391,GO:0005892,GO:0006811,GO:0007165,GO:0022848,GO:0043005,GO:0007268,GO:0045202,GO:0030054,GO:0007271,GO:0034220,GO:0007274,GO:0004888,GO:0045211,GO:0008144,GO:0005216,GO:0050877,GO:0035094	protein heterooligomerization|acetylcholine binding|acetylcholine receptor activity|extracellular ligand-gated ion channel activity|cell periphery|membrane|plasma membrane|cation transmembrane transport|integral component of membrane|integral component of plasma membrane|regulation of membrane potential|acetylcholine-gated channel complex|ion transport|signal transduction|acetylcholine-gated cati…	mmu04080	Neuroactive ligand-receptor interaction
Chrna7	26.2389288147379	15.3800060781688	37.0978515513071	2.41208302277369	1.27027956498366	0.0343058030529689	0.150555168461004	Up	0.316107512226841	0.373727737582913	0.417559974021173	0.462187235396219	0.431729324712949	0.665771653109208	1.26724885764628	1.03327127243362	0.10514583315531	1.56031819901692	GeneID:11441,Genbank:NM_007390.3,MGI:MGI:99779	cholinergic receptor, nicotinic, alpha polypeptide 7		GO:0095500,GO:0097061,GO:0097110,GO:0098793,GO:0005230,GO:0098815,GO:0005515,GO:0005737,GO:0140059,GO:0005886,GO:1900273,GO:0005887,GO:0005892,GO:1901214,GO:0008144,GO:0006811,GO:0008179,GO:0006816,GO:0008284,GO:0006874,GO:0008306,GO:0009409,GO:0009897,GO:0022848,GO:0014061,GO:0030054,GO:0014069,GO:0030317,GO:0015464,GO:0030424,GO:0030425,GO:0030426,GO:0030673,GO:0000187,GO:0035094,GO:0032094,GO:…	acetylcholine receptor signaling pathway|dendritic spine organization|scaffold protein binding|presynapse|extracellular ligand-gated ion channel activity|modulation of excitatory postsynaptic potential|protein binding|cytoplasm|dendrite arborization|plasma membrane|positive regulation of long-term synaptic potentiation|integral component of plasma membrane|acetylcholine-gated channel complex|regu…	mmu04020,mmu04080,mmu04725,mmu05204,mmu05033	Calcium signaling pathway|Neuroactive ligand-receptor interaction|Cholinergic synapse|Chemical carcinogenesis|Nicotine addiction
Chst2	403.960810959654	544.136534737219	263.785087182089	0.484777386450405	-1.04460569231571	1.53270411349911e-07	1.00364552813445e-05	Down	4.75701564970219	4.85755051782951	4.93069627926292	4.92007518307984	4.25035283837674	3.09560140178161	1.54770786017507	1.94700537447215	2.47439291624874	2.15173678968724	GeneID:54371,Genbank:NM_018763.2,MGI:MGI:1891160	carbohydrate sulfotransferase 2		GO:0005794,GO:0005802,GO:0005975,GO:0006044,GO:0006790,GO:0006954,GO:0008146,GO:0016020,GO:0016021,GO:0000139,GO:0016740,GO:0001517	Golgi apparatus|trans-Golgi network|carbohydrate metabolic process|N-acetylglucosamine metabolic process|sulfur compound metabolic process|inflammatory response|sulfotransferase activity|membrane|integral component of membrane|Golgi membrane|transferase activity|N-acetylglucosamine 6-O-sulfotransferase activity	mmu00533	Glycosaminoglycan biosynthesis - keratan sulfate
Chtf18	79.3785353860826	49.7226156750382	109.034455097127	2.19285437052871	1.13281000449107	0.00533551264816575	0.0383903842874345	Up	1.08767349789871	0.731895418658543	0.818896503170475	0.942845235680825	0.736595658202776	2.96916301341987	1.58633702187402	1.43141226967331	0.754627817408476	2.51745783498795	GeneID:214901,Genbank:NM_145409.2,MGI:MGI:2384887	CTF18, chromosome transmission fidelity factor 18		GO:1900264,GO:0005524,GO:0005634,GO:0005654,GO:0005737,GO:0005829,GO:0006260,GO:0007049,GO:0007131,GO:0007140,GO:0007283,GO:0031390,GO:0000166,GO:0043142,GO:0003677,GO:0051985,GO:0003689	positive regulation of DNA-directed DNA polymerase activity|ATP binding|nucleus|nucleoplasm|cytoplasm|cytosol|DNA replication|cell cycle|reciprocal meiotic recombination|male meiotic nuclear division|spermatogenesis|Ctf18 RFC-like complex|nucleotide binding|single-stranded DNA-dependent ATPase activity|DNA binding|negative regulation of chromosome segregation|DNA clamp loader activity
Ciita	1234.51536506328	754.418623213351	1714.61210691322	2.27275951859465	1.18444504021152	0.0323981731601114	0.144366074434924	Up	6.5459729975537	4.83451733370836	5.26009655597682	5.7329226348705	4.94781579105689	24.7250626355067	14.023464267501	10.6791598739454	4.77129140618077	6.64600824369713	GeneID:12265,Genbank:XM_006521724.2,MGI:MGI:108445	class II transactivator		GO:0045892,GO:0033613,GO:0005525,GO:0045893,GO:0034341,GO:0005634,GO:0045944,GO:0005737,GO:0006351,GO:0006355,GO:0008022,GO:0009986,GO:0035556,GO:0016301,GO:0046677,GO:0044212,GO:0016310,GO:0044877,GO:0016605,GO:0045345,GO:0016740,GO:0000122,GO:0045348,GO:0016746,GO:0000166,GO:0023052,GO:0005524	negative regulation of transcription, DNA-templated|activating transcription factor binding|GTP binding|positive regulation of transcription, DNA-templated|response to interferon-gamma|nucleus|positive regulation of transcription by RNA polymerase II|cytoplasm|transcription, DNA-templated|regulation of transcription, DNA-templated|protein C-terminus binding|cell surface|intracellular signal trans…	mmu04612,mmu05340,mmu05152,mmu05164,mmu05145	Antigen processing and presentation|Primary immunodeficiency|Tuberculosis|Influenza A|Toxoplasmosis
Ckap2	123.129681588273	71.7570713347301	174.502291841817	2.43184801993665	1.28205306935099	0.0426262875413024	0.174649772316423	Up	1.70160434121784	0.985477491520924	1.17119762720576	1.32810877948582	1.91561238202481	4.47668831414986	2.59053625267256	2.02381533064611	1.01972142538336	6.72543118957859	GeneID:80986,Genbank:XM_006509226.3,MGI:MGI:1931797	cytoskeleton associated protein 2		GO:0005813,GO:0005829,GO:0005856,GO:0005874,GO:0005881,GO:0006915,GO:0007026,GO:0007049,GO:0015630,GO:0045944,GO:0000281,GO:0003674,GO:0005737	centrosome|cytosol|cytoskeleton|microtubule|cytoplasmic microtubule|apoptotic process|negative regulation of microtubule depolymerization|cell cycle|microtubule cytoskeleton|positive regulation of transcription by RNA polymerase II|mitotic cytokinesis|molecular_function|cytoplasm
Ckap2l	201.379636083535	109.4521540066	293.30711816047	2.67977474561884	1.42211173686348	0.000233510600508428	0.00373206933420142	Up	2.00029381003955	1.4776093734591	1.66422290652309	1.5555417196178	2.38603196780972	7.2175007481162	3.72070776694991	3.55812114838578	2.64851098400313	6.63337471616222	GeneID:70466,Genbank:XM_006500158.3,MGI:MGI:1917716	cytoskeleton associated protein 2-like		GO:0005829,GO:0005856,GO:0008150,GO:0072686,GO:0003674,GO:0005737,GO:0005813	cytosol|cytoskeleton|biological_process|mitotic spindle|molecular_function|cytoplasm|centrosome
Ckap4	1201.38829815887	795.629884779932	1607.14671153782	2.01996775420565	1.01433226267067	0.000591640148439449	0.00748971993198312	Up	14.9656032015017	13.6544089252008	16.0620746799305	14.6245131754434	14.9683444947219	31.3288615260133	27.8200521998718	25.2190058655788	16.9703210475967	43.9680272139412	GeneID:216197,Genbank:NM_175451.1,MGI:MGI:2444926	cytoskeleton-associated protein 4		GO:0005791,GO:0005811,GO:0005829,GO:0005856,GO:0005886,GO:0008150,GO:0009986,GO:0016020,GO:0016021,GO:0016607,GO:0036464,GO:0005737,GO:0005783	rough endoplasmic reticulum|lipid droplet|cytosol|cytoskeleton|plasma membrane|biological_process|cell surface|membrane|integral component of membrane|nuclear speck|cytoplasmic ribonucleoprotein granule|cytoplasm|endoplasmic reticulum	mmu04141	Protein processing in endoplasmic reticulum
Ckm	163.165678690669	247.778505530198	78.5528518511398	0.317028515782884	-1.65731548250909	3.34346747890481e-09	4.11246499905292e-07	Down	7.29432476420027	12.5917986881398	8.75431822389435	10.4725421493099	8.5064406876304	1.33801752384865	2.88702127118727	5.45868450502109	2.48604875904173	2.34417133807783	GeneID:12715,Genbank:NM_007710.2,MGI:MGI:88413	creatine kinase, muscle		GO:0004111,GO:0005524,GO:0005737,GO:0006603,GO:0016301,GO:0016310,GO:0016740,GO:0016772,GO:0046314,GO:0000166,GO:0003824	creatine kinase activity|ATP binding|cytoplasm|phosphocreatine metabolic process|kinase activity|phosphorylation|transferase activity|transferase activity, transferring phosphorus-containing groups|phosphocreatine biosynthetic process|nucleotide binding|catalytic activity	mmu00330	Arginine and proline metabolism
Cks1b	210.156161673203	113.537076913854	306.775246432551	2.70198295368583	1.43401857299428	0.000560694673898763	0.0072123565289119	Up	8.19425450503929	6.8132985670895	7.92957146834627	7.87275205656083	10.0040106204456	31.6309255725275	17.3562453764457	17.695555389807	9.36655610616914	31.6062341660839	GeneID:54124,Genbank:NM_016904.1,MGI:MGI:1889208	CDC28 protein kinase 1b		GO:0061575,GO:0007346,GO:0008283,GO:0009790,GO:0016538,GO:0019005,GO:0019901,GO:0032147,GO:0042393,GO:0043130,GO:0044772,GO:0045737,GO:0000307,GO:0045893,GO:0006355,GO:0051301,GO:0007049	cyclin-dependent protein serine/threonine kinase activator activity|regulation of mitotic cell cycle|cell proliferation|embryo development|cyclin-dependent protein serine/threonine kinase regulator activity|SCF ubiquitin ligase complex|protein kinase binding|activation of protein kinase activity|histone binding|ubiquitin binding|mitotic cell cycle phase transition|positive regulation of cyclin-de…	mmu05200,mmu05222	Pathways in cancer|Small cell lung cancer
Cks2	146.681738736348	92.7642435627743	200.599233909921	2.16246288662047	1.11267537263465	0.00149580379062282	0.0149762380980491	Up	9.59748236052855	4.65425661438271	8.25624820751249	6.57595647479563	7.29885909505703	24.0713866279773	14.5568136744993	11.4410599390068	7.99922681912935	18.648050775369	GeneID:66197,Genbank:NM_025415.3,MGI:MGI:1913447	CDC28 protein kinase regulatory subunit 2		GO:0045893,GO:0007049,GO:0051301,GO:0007127,GO:0061575,GO:0007346,GO:0008283,GO:0009790,GO:0016538,GO:0019005,GO:0019901,GO:0032147,GO:0042393,GO:0043130,GO:0000307,GO:0044772,GO:0003682,GO:0045737,GO:0006357	positive regulation of transcription, DNA-templated|cell cycle|cell division|meiosis I|cyclin-dependent protein serine/threonine kinase activator activity|regulation of mitotic cell cycle|cell proliferation|embryo development|cyclin-dependent protein serine/threonine kinase regulator activity|SCF ubiquitin ligase complex|protein kinase binding|activation of protein kinase activity|histone binding…	mmu05200,mmu05222	Pathways in cancer|Small cell lung cancer
Clca2	10.5904324533169	6.06696840758864	15.1138964990452	2.49117771573371	1.31682794428542	0.0400944276055125	0.167020357009325	Up	0.112194875221504	0.0522544098486039	0.0437872570550789	0.032311384460498	0.0905462405190348	0.122875938159799	0.210408433071836	0.130024286699621	0.0882086006530604	0.239979130027337	GeneID:229933,Genbank:XM_006501432.3,MGI:MGI:2139758	chloride channel accessory 2		GO:0016020,GO:0005634,GO:0016021,GO:0005829,GO:0016787,GO:0005886,GO:0005887,GO:0006508,GO:0006811,GO:0030054,GO:0006821,GO:0031965,GO:0007155,GO:0046872,GO:0008233,GO:0008237,GO:0005229,GO:0015276,GO:0005254	membrane|nucleus|integral component of membrane|cytosol|hydrolase activity|plasma membrane|integral component of plasma membrane|proteolysis|ion transport|cell junction|chloride transport|nuclear membrane|cell adhesion|metal ion binding|peptidase activity|metallopeptidase activity|intracellular calcium activated chloride channel activity|ligand-gated ion channel activity|chloride channel activity	mmu04924,mmu04972	Renin secretion|Pancreatic secretion
Clca3a1	523.684526495917	113.881972672894	933.487080318939	8.19696970828052	3.03509066645911	3.67403000671747e-05	0.00088002687160901	Up	1.0584694687426	1.02592890003772	1.28953554148845	1.05730097594625	1.3826755089011	3.23750820151478	7.56836275919897	9.38057030002791	17.5657039040553	7.8934484374461	GeneID:12722,Genbank:NM_009899.4,MGI:MGI:1316732	chloride channel accessory 3A1		GO:0005887,GO:0006508,GO:0006811,GO:0006821,GO:0008233,GO:0008237,GO:0016020,GO:0016787,GO:0046872,GO:0005229,GO:0005886	integral component of plasma membrane|proteolysis|ion transport|chloride transport|peptidase activity|metallopeptidase activity|membrane|hydrolase activity|metal ion binding|intracellular calcium activated chloride channel activity|plasma membrane	mmu04924,mmu04972	Renin secretion|Pancreatic secretion
Clca3a2	35.2443872457654	0.750096642957978	69.7386778485728	92.9729235603041	6.53873871720616	6.2813551855332e-13	2.33358754688666e-10	Up	0	0	0	0.0114430414560658	0.0320668520167227	1.04439309757305	0.670643247354926	0.656183414042763	0.269436197460482	1.29800383512422	GeneID:80797,Genbank:XM_017319812.1,MGI:MGI:1931471	chloride channel accessory 3A2		GO:0005887,GO:0006821,GO:0043276,GO:0097192,GO:1902476,GO:0005229	integral component of plasma membrane|chloride transport|anoikis|extrinsic apoptotic signaling pathway in absence of ligand|chloride transmembrane transport|intracellular calcium activated chloride channel activity	mmu04924,mmu04972	Renin secretion|Pancreatic secretion
Clca3b	70.302894554193	2.49192868521446	138.113860423171	55.4244835506941	5.79245151690689	5.11385575400654e-07	2.63718498996983e-05	Up	0.0615180611537368	0	0	0.0974423784244297	0.0455104868912471	1.7517406747942	2.50474266611688	0.702544766472504	1.33006616532216	4.63833610540793	GeneID:229927,Genbank:NM_139148.2,MGI:MGI:2181989	chloride channel accessory 3B		GO:0005229,GO:0005887,GO:1902476	intracellular calcium activated chloride channel activity|integral component of plasma membrane|chloride transmembrane transport	mmu04924,mmu04972	Renin secretion|Pancreatic secretion
Cldn2	59.7389118448058	24.8124130752276	94.6654106143841	3.81524402029632	1.93177533376041	4.77295798798802e-10	8.35451223205133e-08	Up	0.636723206868082	0.254600594350925	0.383355830608588	0.327982593230671	0.459553053336783	2.12603623495931	1.26461198139621	1.30333726498196	1.29270121860392	1.6774850375106	GeneID:12738,Genbank:NM_016675.4,MGI:MGI:1276110	claudin 2		GO:0005923,GO:0016020,GO:0016021,GO:0016338,GO:0030054,GO:0042802,GO:0005198,GO:0005515,GO:0005886	bicellular tight junction|membrane|integral component of membrane|calcium-independent cell-cell adhesion via plasma membrane cell-adhesion molecules|cell junction|identical protein binding|structural molecule activity|protein binding|plasma membrane	mmu04514,mmu04530,mmu04670,mmu05160	Cell adhesion molecules (CAMs)|Tight junction|Leukocyte transendothelial migration|Hepatitis C
Cldn4	369.380675126992	116.091733951242	622.669616302742	5.36359993179412	2.42320163136212	0.0122669433605356	0.0714229042722821	Up	3.36719718831546	2.93264898186751	3.34285622000167	3.55567884184508	4.23473573553289	5.25505470325345	21.9660402585192	7.51191636487295	13.25590404592	41.1429301005515	GeneID:12740,Genbank:NM_009903.2,MGI:MGI:1313314	claudin 4		GO:0016328,GO:0005886,GO:0030054,GO:0034707,GO:0005887,GO:0005923,GO:0006811,GO:0006821,GO:0061436,GO:0009925,GO:0070293,GO:0016020,GO:0016021,GO:0016324,GO:0005198,GO:0016327,GO:0005254,GO:0005515	lateral plasma membrane|plasma membrane|cell junction|chloride channel complex|integral component of plasma membrane|bicellular tight junction|ion transport|chloride transport|establishment of skin barrier|basal plasma membrane|renal absorption|membrane|integral component of membrane|apical plasma membrane|structural molecule activity|apicolateral plasma membrane|chloride channel activity|protein…	mmu04514,mmu04530,mmu04670,mmu05160	Cell adhesion molecules (CAMs)|Tight junction|Leukocyte transendothelial migration|Hepatitis C
Cldn8	78.6977718939428	108.467528701677	48.9280150862087	0.451084445933839	-1.14853055425459	3.17027855579412e-05	0.000782002043762549	Down	2.45813962678806	2.54080973757069	2.84651988969539	2.18588297249306	2.48848563054964	0.897385649071271	0.678936099438196	1.30568811649221	2.05128015980092	0.530395696531813	GeneID:54420,Genbank:NM_018778.3,MGI:MGI:1859286	claudin 8		GO:0005923,GO:0016020,GO:0016021,GO:0016323,GO:0016327,GO:0030054,GO:0005198,GO:0005515,GO:0005886	bicellular tight junction|membrane|integral component of membrane|basolateral plasma membrane|apicolateral plasma membrane|cell junction|structural molecule activity|protein binding|plasma membrane	mmu04514,mmu04530,mmu04670,mmu05160	Cell adhesion molecules (CAMs)|Tight junction|Leukocyte transendothelial migration|Hepatitis C
Clec10a	185.515722230094	105.327314909245	265.704129550943	2.52265169562033	1.33494102609632	2.99165985034864e-06	0.00011369556558611	Up	4.57297233070025	3.50557115824442	3.99912431814665	3.0762188834244	3.94270597827462	7.01165333876365	8.6797259781792	10.1479148075575	7.14068749831976	13.4765337746137	GeneID:17312,Genbank:NM_001204252.1,MGI:MGI:96975	C-type lectin domain family 10, member A		GO:0030246,GO:0002248,GO:0016020,GO:0016021	carbohydrate binding|connective tissue replacement involved in inflammatory response wound healing|membrane|integral component of membrane
Clec12a	628.749656532629	283.072064549179	974.427248516079	3.44232925304005	1.78338509534741	0.000226307352973877	0.00363931011796507	Up	9.34514543701384	4.37928823931978	7.48671984670775	5.70581146554618	6.6404081848706	23.2587327013702	29.1410663648928	14.8915609321315	10.1503281078144	33.7962135624567	GeneID:232413,Genbank:XM_011241323.2,MGI:MGI:3040968	C-type lectin domain family 12, member a		GO:0016021,GO:0019903,GO:0030246,GO:0050776,GO:0005886,GO:0009986,GO:0016020	integral component of membrane|protein phosphatase binding|carbohydrate binding|regulation of immune response|plasma membrane|cell surface|membrane
Clec4a1	544.182343441171	247.877294699193	840.487392183149	3.3907397335569	1.76160005020907	4.465966872639e-05	0.00103039874460736	Up	10.247258503645	6.05242236075065	11.7335726252496	7.78826034382576	7.50035024205259	34.2760271388613	36.3187686586948	22.534830711299	11.0423877280146	37.6591009533782	GeneID:269799,Genbank:NM_199311.2,MGI:MGI:3036291	C-type lectin domain family 4, member a1		GO:0003674,GO:0005575,GO:0008150	molecular_function|cellular_component|biological_process
Clec4a2	302.196580541494	114.411327751942	489.981833331046	4.2826339223454	2.09849836156499	9.71468448718884e-05	0.00189952864022326	Up	2.40396093611587	1.74090962751207	2.32790056615252	1.87049184150813	2.72781413181145	7.26500062966295	10.1460153440273	7.6806620357579	4.53319457995367	16.0057696008505	GeneID:26888,Genbank:NM_001170332.1,MGI:MGI:1349412	C-type lectin domain family 4, member a2		GO:0016021,GO:0030246,GO:0045087,GO:0002250,GO:0002376,GO:0016020	integral component of membrane|carbohydrate binding|innate immune response|adaptive immune response|immune system process|membrane
Clec4a3	465.295022445137	288.688683816453	641.90136107382	2.22350717938753	1.15283706295345	0.00130845324960239	0.0136370575265214	Up	15.4445486673682	7.99091722578034	15.3452113122027	10.1729843075105	10.1436373782462	36.6768297547845	28.3078859716912	22.0524367527758	10.2077827952171	30.3775769189133	GeneID:73149,Genbank:NM_001204241.1,MGI:MGI:1920399	C-type lectin domain family 4, member a3		GO:0003674,GO:0005575,GO:0008150	molecular_function|cellular_component|biological_process
Clec4d	941.024935734493	114.747406881953	1767.30246458703	15.4016767141863	3.94501551435068	2.34013079398e-05	0.000614714876964098	Up	3.42516540338377	2.96363858012606	7.43391929422931	5.18421168864524	4.39210263236231	21.1320108686298	122.268113338951	57.8955196538783	36.3690464859532	103.259487568168	GeneID:17474,Genbank:NM_010819.4,MGI:MGI:1298389	C-type lectin domain family 4, member d		GO:0005886,GO:0016020,GO:0016021,GO:0030246,GO:0034987,GO:0038094,GO:0042742,GO:0045087,GO:0002250,GO:0002292,GO:0002376	plasma membrane|membrane|integral component of membrane|carbohydrate binding|immunoglobulin receptor binding|Fc-gamma receptor signaling pathway|defense response to bacterium|innate immune response|adaptive immune response|T cell differentiation involved in immune response|immune system process	mmu04625	C-type lectin receptor signaling pathway
Clec4e	1451.07014035199	115.052820661739	2787.08746004224	24.2244166115354	4.59839001700742	0.000109651202648785	0.00209233804299631	Up	1.49168186374045	0.783816147729059	2.32619803105107	1.70981076103468	1.54683160886684	12.9159366815697	75.8439345263547	25.2734707272388	13.9342023844131	51.4864315331378	GeneID:56619,Genbank:NM_019948.2,MGI:MGI:1861232	C-type lectin domain family 4, member e		GO:0006955,GO:0016020,GO:0016021,GO:0030246,GO:0038023,GO:0038094,GO:0042742,GO:0045087,GO:0050715,GO:0002292,GO:0002376,GO:0005515	immune response|membrane|integral component of membrane|carbohydrate binding|signaling receptor activity|Fc-gamma receptor signaling pathway|defense response to bacterium|innate immune response|positive regulation of cytokine secretion|T cell differentiation involved in immune response|immune system process|protein binding	mmu04625,mmu05152	C-type lectin receptor signaling pathway|Tuberculosis
Clec4g	12.2623788262362	18.6571468983173	5.8676107541551	0.314496679805009	-1.66888330847956	0.00486039200701513	0.0359961660275441	Down	0.905735146525017	0.801502255677817	0.486047417128593	1.2607544654607	0.64974972053965	0.180356732197746	0.17880009185819	0.131208718461054	0.57857878191514	0.176120127079319	GeneID:75863,Genbank:NM_029465.3,MGI:MGI:1923113	C-type lectin domain family 4, member g		GO:0005886,GO:0016020,GO:0016021,GO:0030246,GO:0030247,GO:0042130,GO:0002710,GO:0005515	plasma membrane|membrane|integral component of membrane|carbohydrate binding|polysaccharide binding|negative regulation of T cell proliferation|negative regulation of T cell mediated immunity|protein binding
Clec4n	489.784416300048	173.710285743607	805.858546856489	4.63909516587822	2.21384344177566	0.0124926817970444	0.0724716754014092	Up	6.86096853599892	7.28111687688041	6.96916400616694	8.0643938519823	8.78173279422139	27.9543880853686	44.0305997290663	16.48627886848	7.37281315267766	73.3326368086804	GeneID:56620,Genbank:NM_020001.2,MGI:MGI:1861231	C-type lectin domain family 4, member n		GO:0016020,GO:0016021,GO:0030246,GO:0043123,GO:0045087,GO:0050715,GO:0050832,GO:0002250,GO:0002376,GO:0005515	membrane|integral component of membrane|carbohydrate binding|positive regulation of I-kappaB kinase/NF-kappaB signaling|innate immune response|positive regulation of cytokine secretion|defense response to fungus|adaptive immune response|immune system process|protein binding	mmu04625	C-type lectin receptor signaling pathway
Clec5a	294.475088453556	79.4733125062355	509.476864400877	6.41066602528871	2.68047425098838	0.00242460405238802	0.0215199864308491	Up	1.19791125102636	0.804649515844091	1.24282162621089	1.20874464503142	1.20786261858173	3.97959254215518	10.8096825168036	4.77927184530523	1.79859241760269	13.2526361461973	GeneID:23845,Genbank:NM_021364.2,MGI:MGI:1345151	C-type lectin domain family 5, member a		GO:0050715,GO:0002376,GO:0005515,GO:0005829,GO:0005886,GO:0009986,GO:0016020,GO:0016021,GO:0030099,GO:0030246,GO:0033033,GO:0043066,GO:0001618,GO:0045087,GO:0002076	positive regulation of cytokine secretion|immune system process|protein binding|cytosol|plasma membrane|cell surface|membrane|integral component of membrane|myeloid cell differentiation|carbohydrate binding|negative regulation of myeloid cell apoptotic process|negative regulation of apoptotic process|virus receptor activity|innate immune response|osteoblast development
Clec7a	1793.29963529968	898.783804523096	2687.81546607626	2.99050278003446	1.58038805876562	0.000279607474428375	0.00427728946596146	Up	22.7425586587115	19.7067124104739	26.3177447082362	22.3377562763898	22.9943857708646	69.0610028426483	87.2355140334888	45.5745283029569	31.0716235772897	95.5910677842833	GeneID:56644,Genbank:NM_001309637.1,MGI:MGI:1861431	C-type lectin domain family 7, member a				mmu04145,mmu04625,mmu05152	Phagosome|C-type lectin receptor signaling pathway|Tuberculosis
Clgn	6.40096268702137	2.54319295008214	10.2587324239606	4.03380027599922	2.01213965411482	0.0147689963987939	0.0815947831391941	Up	0.0120143377938477	0.0246208159825416	0.0773674892791475	0.038060550929958	0.0118507931366149	0.171055490042227	0.195668224342684	0.114869636554397	0.0519517809848188	0.102792229179092	GeneID:12745,Genbank:XM_011248296.2,MGI:MGI:107472	calmegin		GO:0065003,GO:0005783,GO:0006457,GO:0007275,GO:0007283,GO:0007338,GO:0007339,GO:0016020,GO:0016021,GO:0030154,GO:0044183,GO:0005509,GO:0051082,GO:0005515,GO:0051321,GO:0005635	protein-containing complex assembly|endoplasmic reticulum|protein folding|multicellular organism development|spermatogenesis|single fertilization|binding of sperm to zona pellucida|membrane|integral component of membrane|cell differentiation|protein binding involved in protein folding|calcium ion binding|unfolded protein binding|protein binding|meiotic cell cycle|nuclear envelope
Clspn	129.003338879493	50.5758013752951	207.43087638369	4.10138585535126	2.03611147773373	0.00136704904720145	0.0140403637512568	Up	0.422511046511286	0.293769190016947	0.340100089390928	0.390391270972129	0.595370904337786	3.04908993224128	1.44994828905405	1.16220019084994	0.38334385832484	2.17056492126636	GeneID:269582,Genbank:XM_006503124.2,MGI:MGI:2445153	claspin		GO:0003677,GO:0005634,GO:0005654,GO:0005694,GO:0005794,GO:0006281,GO:0006974,GO:0007049,GO:0007095,GO:0010997,GO:0018105,GO:0000076,GO:0032147,GO:0000077,GO:0033314,GO:0000217	DNA binding|nucleus|nucleoplasm|chromosome|Golgi apparatus|DNA repair|cellular response to DNA damage stimulus|cell cycle|mitotic G2 DNA damage checkpoint|anaphase-promoting complex binding|peptidyl-serine phosphorylation|DNA replication checkpoint|activation of protein kinase activity|DNA damage checkpoint|mitotic DNA replication checkpoint|DNA secondary structure binding
Cma1	45.8734464916849	70.9082249912722	20.8386679920975	0.293882239961055	-1.76668991893421	0.000526023705146029	0.00685940940435409	Down	6.34392306965563	2.43759630969905	2.60333320500403	3.44802984938555	2.85271422601611	1.73696770297784	0.962280769599179	1.43707652956656	0.554692501927817	0.399097902647632	GeneID:17228,Genbank:NM_010780.3,MGI:MGI:96941	chymase 1, mast cell		GO:0031012,GO:0005576,GO:0005615,GO:0034769,GO:0005622,GO:0005737,GO:0006508,GO:0006955,GO:0042277,GO:0008233,GO:0043231,GO:0008236,GO:0045766,GO:0016485,GO:0050720,GO:0016787,GO:0004175,GO:0022617,GO:0004252,GO:0030141	extracellular matrix|extracellular region|extracellular space|basement membrane disassembly|intracellular|cytoplasm|proteolysis|immune response|peptide binding|peptidase activity|intracellular membrane-bounded organelle|serine-type peptidase activity|positive regulation of angiogenesis|protein processing|interleukin-1 beta biosynthetic process|hydrolase activity|endopeptidase activity|extracellul…	mmu04614	Renin-angiotensin system
Cngb3	7.60293257061914	3.28073291129644	11.9251322299418	3.63489883278229	1.86191521133211	0.0137380663663583	0.0772283027098254	Up	0.010799634142643	0.0442630812396415	0.0695452877292592	0.0228083052301872	0.0426104983467751	0.0709666198802729	0.152433914336408	0.183565864966754	0.0466992219897521	0.207898811861367	GeneID:30952,Genbank:NM_013927.2,MGI:MGI:1353562	cyclic nucleotide gated channel beta 3		GO:0016021,GO:0005222,GO:0030553,GO:0005223,GO:0005249,GO:0005515,GO:0005886,GO:0005887,GO:0042391,GO:0006811,GO:0050896,GO:0006812,GO:0071805,GO:0007601,GO:0000166,GO:0098655,GO:0009187,GO:0001750,GO:1902495,GO:0016020,GO:0005221	integral component of membrane|intracellular cAMP activated cation channel activity|cGMP binding|intracellular cGMP activated cation channel activity|voltage-gated potassium channel activity|protein binding|plasma membrane|integral component of plasma membrane|regulation of membrane potential|ion transport|response to stimulus|cation transport|potassium ion transmembrane transport|visual percepti…	mmu04024	cAMP signaling pathway
Cnih2	17.4632780884717	9.26363417147634	25.662922005467	2.77028664241575	1.47003526009993	0.00306738823530012	0.0256140988235796	Up	0.408540140963622	0.342497311593516	0.597916754253748	0.274532690710756	0.219806675913021	0.650812459500998	0.725844784880854	0.868015797561931	1.28479145144049	1.39021046256457	GeneID:12794,Genbank:NM_009920.4,MGI:MGI:1277225	cornichon family AMPA receptor auxiliary protein 2		GO:0045211,GO:0016020,GO:0051668,GO:0016021,GO:1902684,GO:0016192,GO:0016247,GO:0030054,GO:0030425,GO:0032281,GO:1903743,GO:0035249,GO:2000310,GO:0042391,GO:2000311,GO:0042995,GO:0043197,GO:0005783,GO:0043198,GO:0005886,GO:0045202,GO:0014069	postsynaptic membrane|membrane|localization within membrane|integral component of membrane|negative regulation of receptor localization to synapse|vesicle-mediated transport|channel regulator activity|cell junction|dendrite|AMPA glutamate receptor complex|negative regulation of anterograde synaptic vesicle transport|synaptic transmission, glutamatergic|regulation of NMDA receptor activity|regulat…
Cntn4	11.0562537683421	19.4987340132391	2.6137735234452	0.134048370610652	-2.89917441175651	2.25675918971421e-05	0.000598184828805742	Down	0.0799968703976349	0.17759785133021	0.114477239501544	0.11967257882544	0.203845450790453	0.0511073800265346	0	0.028327917014012	0.0144132645291565	0	GeneID:269784,Genbank:XM_006506197.2,MGI:MGI:1095737	contactin 4		GO:0007399,GO:0007411,GO:0016020,GO:0031175,GO:0031225,GO:0045665,GO:0005576,GO:0005886,GO:0007155	nervous system development|axon guidance|membrane|neuron projection development|anchored component of membrane|negative regulation of neuron differentiation|extracellular region|plasma membrane|cell adhesion
Cntn6	7.03338749079325	10.5205147778023	3.54626020378416	0.337080483102077	-1.56883499692439	0.0434423961517649	0.177055869626666	Down	0.205652990302303	0.123953477561404	0.129835520116327	0.102195099713273	0.119325616355352	0.0397467102541429	0.0525382140006814	0.0771081452768985	0.0261551198105821	0.0258753696101546	GeneID:53870,Genbank:XM_006506385.1,MGI:MGI:1858223	contactin 6		GO:0007155,GO:0007219,GO:0007399,GO:0016020,GO:0022008,GO:0030182,GO:0031225,GO:0045747,GO:0005112,GO:0005515,GO:0005886	cell adhesion|Notch signaling pathway|nervous system development|membrane|neurogenesis|neuron differentiation|anchored component of membrane|positive regulation of Notch signaling pathway|Notch binding|protein binding|plasma membrane
Col22a1	11.004154402095	5.04604197657781	16.9622668276121	3.36149935064865	1.74910487087957	0.0102352204460973	0.0622733800136216	Up	0.0316001724944459	0.0161894489182903	0.0423942426234401	0.0917648004397869	0.0311700165035141	0.224955510832413	0.137239349561755	0.0839251954109189	0.0256207198330974	0.228120169261183	GeneID:69700,Genbank:XM_006521382.3,MGI:MGI:1916950	collagen, type XXII, alpha 1		GO:0003674,GO:0005575,GO:0008150	molecular_function|cellular_component|biological_process	mmu04974	Protein digestion and absorption
Col25a1	11.3378663094204	5.56141908042142	17.1143135384193	3.07732851830372	1.62167846591017	0.0161228605449046	0.0869631269213163	Up	0.0311586453876477	0.0383117881743288	0.0334415180199118	0.0394833316670137	0.0430282995316926	0.0750749542501037	0.101491350094159	0.0794424646644943	0.0606305746460895	0.233263650355545	GeneID:77018,Genbank:XM_006502286.3,MGI:MGI:1924268	collagen, type XXV, alpha 1		GO:0005615,GO:0005887,GO:0008201,GO:0016020,GO:0016021,GO:0060385,GO:0001540,GO:0005576,GO:0005581	extracellular space|integral component of plasma membrane|heparin binding|membrane|integral component of membrane|axonogenesis involved in innervation|amyloid-beta binding|extracellular region|collagen trimer
Col6a5	37.7876416528507	19.3944477172723	56.180835588429	2.89674841003054	1.53443438831451	0.0173855004361386	0.0917615685530495	Up	0.0929718746090759	0.0784518718583213	0.135001289600142	0.121276299962254	0.140256692525332	0.646874823613407	0.261266994502905	0.447359115200386	0.0886818074894132	0.175466567395095	GeneID:665033,Genbank:NM_001167923.1,MGI:MGI:3648134	collagen, type VI, alpha 5		GO:0005581,GO:0007155,GO:0003674,GO:0005576,GO:0005578	collagen trimer|cell adhesion|molecular_function|extracellular region|proteinaceous extracellular matrix	mmu04151,mmu04512,mmu04510,mmu04974,mmu05165	PI3K-Akt signaling pathway|ECM-receptor interaction|Focal adhesion|Protein digestion and absorption|Human papillomavirus infection
Colec10	2.8091926817664	5.41161284833624	0.206772515196554	0.0382090369343632	-4.70994229500859	0.00522539044501876	0.0378072367492534	Down	0.0424059028720296	0.0760391005699347	0.0568910228366264	0.0895592168671572	0.0418286543404122	0	0	0	0	0.0113380085979441	GeneID:239447,Genbank:NM_173422.3,MGI:MGI:3606482	collectin sub-family member 10		GO:0048029,GO:0005581,GO:1904888,GO:0005615,GO:0005634,GO:0005737,GO:0005794,GO:0005829,GO:0006952,GO:0007157,GO:0009792,GO:0030246,GO:0005537,GO:0032502,GO:0042056,GO:0005576	monosaccharide binding|collagen trimer|cranial skeletal system development|extracellular space|nucleus|cytoplasm|Golgi apparatus|cytosol|defense response|heterophilic cell-cell adhesion via plasma membrane cell adhesion molecules|embryo development ending in birth or egg hatching|carbohydrate binding|mannose binding|developmental process|chemoattractant activity|extracellular region
Colgalt2	345.754615382686	524.754627022346	166.754603743026	0.317776338036797	-1.6539163908047	9.06167498828617e-16	6.34456659564467e-13	Down	7.18293891332886	5.25343625917031	7.37285213744597	8.3924891086094	6.99860626470693	3.63820571560758	1.83742882859077	1.82444601578058	2.42572292565753	1.20659221676937	GeneID:269132,Genbank:NM_177756.4,MGI:MGI:2138232	collagen beta(1-O)galactosyltransferase 2		GO:0008150,GO:0016740,GO:0016757,GO:0050211,GO:0003674,GO:0005575,GO:0005783	biological_process|transferase activity|transferase activity, transferring glycosyl groups|procollagen galactosyltransferase activity|molecular_function|cellular_component|endoplasmic reticulum	mmu00310,mmu00514	Lysine degradation|Other types of O-glycan biosynthesis
Colq	544.692981119558	879.81028905525	209.575673183867	0.238205526567451	-2.06972120956543	4.39039041727498e-14	1.94933334527009e-11	Down	13.9530278783232	12.2049729675338	13.8169233794995	11.2874160922633	9.9663776067974	7.34872961383221	1.34128649470985	2.94246457244439	2.44601208824994	0.445029886328305	GeneID:382864,Genbank:XM_006519194.1,MGI:MGI:1338761	collagen-like tail subunit (single strand of homotrimer) of asymmetric acetylcholinesterase		GO:0030054,GO:0031594,GO:0042135,GO:0045202,GO:0071340,GO:0090150,GO:0005515,GO:0005581,GO:0008582	cell junction|neuromuscular junction|neurotransmitter catabolic process|synapse|skeletal muscle acetylcholine-gated channel clustering|establishment of protein localization to membrane|protein binding|collagen trimer|regulation of synaptic growth at neuromuscular junction
Coro1a	4705.66066831813	3022.12326364855	6389.19807298771	2.11414211651783	1.08007236059197	0.000589282668684143	0.00746506729347678	Up	90.3243545302948	59.4460025854763	96.4817788813298	73.7430130038725	65.499144853059	245.468660734944	164.682299694237	172.293832709627	84.14742439039	127.253600582608	GeneID:12721,Genbank:NM_009898.3,MGI:MGI:1345961	coronin, actin binding protein 1A		GO:0005856,GO:0005884,GO:0005886,GO:0005911,GO:0006816,GO:0030595,GO:0006909,GO:0030833,GO:0007015,GO:0030864,GO:0008022,GO:0031252,GO:0031339,GO:0031410,GO:0043524,GO:0031589,GO:0043548,GO:0032036,GO:0045335,GO:0032426,GO:0048873,GO:0050870,GO:0050918,GO:0051015,GO:0001772,GO:0051126,GO:0001845,GO:0051279,GO:0001891,GO:0003779,GO:0003785,GO:0005515,GO:0005737,GO:0005769,GO:0008064,GO:0008092,GO:…	cytoskeleton|actin filament|plasma membrane|cell-cell junction|calcium ion transport|leukocyte chemotaxis|phagocytosis|regulation of actin filament polymerization|actin filament organization|cortical actin cytoskeleton|protein C-terminus binding|cell leading edge|negative regulation of vesicle fusion|cytoplasmic vesicle|negative regulation of neuron apoptotic process|cell-substrate adhesion|phosp…	mmu04145,mmu05152	Phagosome|Tuberculosis
Cotl1	2581.35330443726	1569.2952765018	3593.41133237271	2.28982485716963	1.19523725449868	1.53809571245682e-06	6.49640240129096e-05	Up	57.9486623864408	42.2121261196517	59.6639447443359	51.856289237508	48.8979776531656	138.992014704837	120.51360736817	109.577425517696	64.6567966415967	144.518975418476	GeneID:72042,Genbank:NM_028071.3,MGI:MGI:1919292	coactosin-like 1 (Dictyostelium)		GO:0005622,GO:0005634,GO:0005737,GO:0005856,GO:0019899,GO:0050832,GO:0003779,GO:0005515	intracellular|nucleus|cytoplasm|cytoskeleton|enzyme binding|defense response to fungus|actin binding|protein binding
Cox7a1	71.1557217075001	98.9452841436055	43.3661592713947	0.438284246154215	-1.19006127183966	0.00213430913835214	0.0196425498253602	Down	12.224949791895	21.4938378127808	15.8043883199961	13.0559475288405	10.962307443531	2.89075868922139	4.22329725167773	13.8725137760873	4.80568168585253	5.34856615433506	GeneID:12865,Genbank:NM_009944.3,MGI:MGI:1316714	cytochrome c oxidase subunit VIIa 1		GO:0005746,GO:0009055,GO:0016020,GO:0016021,GO:0004129,GO:0005739,GO:0005743	mitochondrial respiratory chain|electron transfer activity|membrane|integral component of membrane|cytochrome-c oxidase activity|mitochondrion|mitochondrial inner membrane	mmu00190,mmu04260,mmu04714,mmu05010,mmu05012,mmu05016,mmu04932	Oxidative phosphorylation|Cardiac muscle contraction|Thermogenesis|Alzheimer's disease|Parkinson's disease|Huntington's disease|Non-alcoholic fatty liver disease (NAFLD)
Cpb1	16.7606201662843	25.679029039596	7.84221129297263	0.305393606622754	-1.71125823507806	0.000942553192989018	0.010571927495485	Down	0.913377440902338	0.935885867408229	0.943989751648166	0.821614944625947	1.03441733411762	0.296394629759437	0.110188679363705	0.359376285871373	0.365701824896462	0.253253243280225	GeneID:76703,Genbank:NM_029706.2,MGI:MGI:1923953	carboxypeptidase B1 (tissue)		GO:0006508,GO:0004180,GO:0004181,GO:0005615	proteolysis|carboxypeptidase activity|metallocarboxypeptidase activity|extracellular space	mmu04972,mmu04974	Pancreatic secretion|Protein digestion and absorption
Cpm	2358.71557180586	3264.91342709449	1452.51771651723	0.444887054113975	-1.16848897712733	6.05828120314712e-11	1.45111777660645e-08	Down	33.2870772832019	40.0000657562057	29.0119584997731	35.5223635877161	28.4291739118773	16.8619612553951	10.4309679993384	13.6148292624841	19.9685523421274	11.0383454553449	GeneID:70574,Genbank:NM_027468.1,MGI:MGI:1917824	carboxypeptidase M		GO:0005615,GO:0005886,GO:0006508,GO:0006518,GO:0008233,GO:0008237,GO:0008270,GO:0009986,GO:0016020,GO:0016485,GO:0016787,GO:0004180,GO:0031225,GO:0004181,GO:0046872,GO:0004185	extracellular space|plasma membrane|proteolysis|peptide metabolic process|peptidase activity|metallopeptidase activity|zinc ion binding|cell surface|membrane|protein processing|hydrolase activity|carboxypeptidase activity|anchored component of membrane|metallocarboxypeptidase activity|metal ion binding|serine-type carboxypeptidase activity
Cpne2	451.485545316512	247.705520174528	655.265570458496	2.64534100813259	1.40345371063069	0.0003837930500592	0.00544125286859632	Up	5.36821633189961	4.81294246669277	4.95902656647021	5.18281754563965	5.08711829301188	8.25198357426821	19.421502624817	12.6481345516502	8.76703934813721	15.132085918543	GeneID:234577,Genbank:XM_017312732.1,MGI:MGI:2387578	copine II		GO:0005886,GO:0016020,GO:0045334,GO:0071277,GO:0003674,GO:0005634,GO:0005737	plasma membrane|membrane|clathrin-coated endocytic vesicle|cellular response to calcium ion|molecular_function|nucleus|cytoplasm
Cpvl	1.42922250362937	2.85844500725874	0	0	-Inf	0.0351337530829647	0.153348062797724	Down	0.0664926035879208	0.0454207904263802	0.0237880859219233	0.0936194429151888	0.109312459795454	0	0	0	0	0	GeneID:71287,Genbank:NM_001289714.1,MGI:MGI:1918537	carboxypeptidase, vitellogenic-like		GO:0008233,GO:0016787,GO:0051603,GO:0004180,GO:0004185,GO:0006508	peptidase activity|hydrolase activity|proteolysis involved in cellular protein catabolic process|carboxypeptidase activity|serine-type carboxypeptidase activity|proteolysis
Crabp1	14.8803628532286	24.014544326659	5.74618137979824	0.239279217695557	-2.06323299608688	0.000648386485560648	0.00800761708490233	Down	2.53589414182361	2.14366875115825	0.884549000453363	1.94143611576554	0.625343597932098	0.763761286442139	0.206500729530733	0.269397784371409	0.411209358717743	0.271207427609675	GeneID:12903,Genbank:NM_013496.3,MGI:MGI:88490	cellular retinoic acid binding protein I		GO:0005829,GO:0008289,GO:0016918,GO:0019841,GO:0034653,GO:0001972,GO:0005501,GO:0005737	cytosol|lipid binding|retinal binding|retinol binding|retinoic acid catabolic process|retinoic acid binding|retinoid binding|cytoplasm
Crabp2	6.115547284593	1.70769662637194	10.5233979428141	6.1623345624166	2.62347701058833	0.00406942273074391	0.0317540483970103	Up	0.11298817231903	0.115772548042351	0	0.119312778915246	0.167175188513848	0.928085684434236	1.16542893207012	0.420110878183635	0.244288819030837	0.302094940198554	GeneID:12904,Genbank:NM_007759.2,MGI:MGI:88491	cellular retinoic acid binding protein II		GO:0005737,GO:0005783,GO:0005829,GO:0008289,GO:0016918,GO:0019841,GO:0030332,GO:0035115,GO:0042573,GO:0048385,GO:0001972,GO:0048672,GO:0005634,GO:0005654	cytoplasm|endoplasmic reticulum|cytosol|lipid binding|retinal binding|retinol binding|cyclin binding|embryonic forelimb morphogenesis|retinoic acid metabolic process|regulation of retinoic acid receptor signaling pathway|retinoic acid binding|positive regulation of collateral sprouting|nucleus|nucleoplasm
Crb1	20.555216821299	29.1310894851504	11.9793441574477	0.41122197518751	-1.28201073247879	0.0057825551679832	0.0406902335825149	Down	0.185151567020866	0.147555543731906	0.154557590019925	0.152067672904319	0.162338843792528	0.0844909079497079	0.0446728936768894	0.114737949736579	0.0778383350138717	0	GeneID:170788,Genbank:XM_017319071.1,MGI:MGI:2136343	crumbs family member 1, photoreceptor morphogenesis associated		GO:0005886,GO:0005902,GO:0005913,GO:0007009,GO:0016020,GO:0016021,GO:0032991,GO:0042462,GO:0061024,GO:0001917,GO:0005509,GO:0005515	plasma membrane|microvillus|cell-cell adherens junction|plasma membrane organization|membrane|integral component of membrane|protein-containing complex|eye photoreceptor cell development|membrane organization|photoreceptor inner segment|calcium ion binding|protein binding	mmu04390	Hippo signaling pathway
Creg2	24.6564650418471	6.885605248883	42.4273248348112	6.16174225812522	2.62333833659644	1.83788027367148e-05	0.000500890849476085	Up	0.0789105186915108	0.0628873126976042	0.0564613234401367	0.0555517335870261	0.0691878690176296	0.624165230090278	0.380786538101163	0.251489033573827	0.13269697878033	0.55324163905995	GeneID:263764,Genbank:NM_170597.4,MGI:MGI:1928333	cellular repressor of E1A-stimulated genes 2		GO:0005794,GO:0008150,GO:0048037,GO:0003674,GO:0005576,GO:0005783	Golgi apparatus|biological_process|cofactor binding|molecular_function|extracellular region|endoplasmic reticulum
Creld2	1342.13810817741	831.41554992587	1852.86066642895	2.2285614775838	1.15611276000011	0.049522301149446	0.194814189301472	Up	33.5112647446214	33.267632115249	28.2451082023855	33.8519394722876	36.9158114225593	159.257870453576	44.4793084083405	84.4269745557981	30.1823850639089	47.4802883282743	GeneID:76737,Genbank:NM_029720.2,MGI:MGI:1923987	cysteine-rich with EGF-like domains 2		GO:0005783,GO:0005794,GO:0008150,GO:0005509,GO:0005576,GO:0005615	endoplasmic reticulum|Golgi apparatus|biological_process|calcium ion binding|extracellular region|extracellular space
Crisp2	4.75137893389602	1.31770328130276	8.18505458648928	6.21160674229867	2.63496649538931	0.0180266803183368	0.0943795480342258	Up	0.137140060805296	0.0702598066339287	0	0	0.0338183119043522	0.0750979650250225	0.223349406721036	0.109266869385976	0.37063374431516	0.660005128957058	GeneID:22024,Genbank:NM_001204071.1,MGI:MGI:98815	cysteine-rich secretory protein 2		GO:0005576,GO:0005615,GO:0098609	extracellular region|extracellular space|cell-cell adhesion
Crispld1	41.1498840887785	60.1739165462083	22.1258516313488	0.367698379984258	-1.44340527459806	3.2072387158927e-05	0.000787915972795016	Down	0.647820791417809	0.720680950682274	0.605890428721954	0.439767705321029	0.565973517720707	0.192576934884425	0.190914823236823	0.206461479995598	0.290131879172954	0.178155734663873	GeneID:83691,Genbank:XM_006495592.3,MGI:MGI:1934666	cysteine-rich secretory protein LCCL domain containing 1		GO:0060325,GO:0003674,GO:0005576,GO:0005615	face morphogenesis|molecular_function|extracellular region|extracellular space
Crmp1	51.4979094580841	25.2965214341061	77.699297482062	3.07154079205941	1.61896254335752	0.000431056148758935	0.00594015604239792	Up	0.355143265729198	0.348732791687525	0.397045031321974	0.406274596422695	0.496270932142388	1.4099555508576	1.68698355003716	0.786004886007966	0.511897408912114	1.53509244932094	GeneID:12933,Genbank:NM_001136058.2,MGI:MGI:107793	collapsin response mediator protein 1		GO:0051219,GO:0005829,GO:0071526,GO:0005856,GO:0007399,GO:0007411,GO:0010977,GO:0016787,GO:0016810,GO:1904530,GO:0030425,GO:0030426,GO:0030496,GO:0031005,GO:0000226,GO:0031941,GO:0005737,GO:0043025,GO:0005813	phosphoprotein binding|cytosol|semaphorin-plexin signaling pathway|cytoskeleton|nervous system development|axon guidance|negative regulation of neuron projection development|hydrolase activity|hydrolase activity, acting on carbon-nitrogen (but not peptide) bonds|negative regulation of actin filament binding|dendrite|growth cone|midbody|filamin binding|microtubule cytoskeleton organization|filamen…
Crtam	18.7339310430958	11.9136377763055	25.5542243098861	2.1449556205838	1.10094779848192	0.020431344893051	0.103142596348614	Up	0.314665358701785	0.429892906603883	0.33771966439335	0.304589095219427	0.284516824185506	0.746680591912021	0.569412360610789	0.584991939709033	0.595288638432544	0.981535906782307	GeneID:54698,Genbank:NM_019465.4,MGI:MGI:1859822	cytotoxic and regulatory T cell molecule		GO:0005102,GO:0005515,GO:0005886,GO:0042802,GO:0042803,GO:0005887,GO:0045954,GO:0050715,GO:0050839,GO:0051606,GO:0002250,GO:0002355,GO:0002376,GO:0002860,GO:0005913,GO:0007156,GO:0007157,GO:0008037,GO:0016020,GO:0016021,GO:0038023	signaling receptor binding|protein binding|plasma membrane|identical protein binding|protein homodimerization activity|integral component of plasma membrane|positive regulation of natural killer cell mediated cytotoxicity|positive regulation of cytokine secretion|cell adhesion molecule binding|detection of stimulus|adaptive immune response|detection of tumor cell|immune system process|positive re…
Cryba4	18.6623482547572	10.7513480269643	26.5733484825502	2.47162945668808	1.30546247258357	0.0416429722947466	0.171702982480989	Up	0.632517519680694	0.598250487491576	0.626639645223641	0.462408377614112	0.479928770853151	3.03737133087568	0.845236797875078	1.55064849090337	0.894167208414307	0.52035492091617	GeneID:12959,Genbank:XM_006534749.3,MGI:MGI:102716	crystallin, beta A4		GO:0005212,GO:0007601,GO:0043010	structural constituent of eye lens|visual perception|camera-type eye development
Csf2ra	1180.32160866406	770.457242710535	1590.18597461759	2.0639509715337	1.04540870042914	0.00379694618124367	0.0301700603593888	Up	4.88058197073059	4.01042552926678	4.75629754612554	3.82628868181347	4.3087642084236	7.79800230179109	12.3874694847524	7.42373367743989	4.42529221052381	11.1115452448265	GeneID:12982,Genbank:XM_011247131.2,MGI:MGI:1339754	colony stimulating factor 2 receptor, alpha, low-affinity (granulocyte-macrophage)		GO:0016020,GO:0016021,GO:0051916,GO:0097011,GO:0004896,GO:0004902,GO:0005886	membrane|integral component of membrane|granulocyte colony-stimulating factor binding|cellular response to granulocyte macrophage colony-stimulating factor stimulus|cytokine receptor activity|granulocyte colony-stimulating factor receptor activity|plasma membrane	mmu04630,mmu04060,mmu04640,mmu05200	Jak-STAT signaling pathway|Cytokine-cytokine receptor interaction|Hematopoietic cell lineage|Pathways in cancer
Csf2rb	2531.11410047312	816.798633348234	4245.429567598	5.19764528767031	2.37785818071653	0.000139956255577031	0.00252004320130987	Up	9.18630999061541	8.11183413658497	10.3135501698446	8.17459660655615	9.34633514346602	38.0729912932339	77.8309885238825	38.3560427671748	17.9534428968004	51.8160894990992	GeneID:12983,Genbank:XM_006520390.3,MGI:MGI:1339759	colony stimulating factor 2 receptor, beta, low-affinity (granulocyte-macrophage)		GO:0016020,GO:0016021,GO:0019221,GO:0001558,GO:0004896,GO:0005515	membrane|integral component of membrane|cytokine-mediated signaling pathway|regulation of cell growth|cytokine receptor activity|protein binding	mmu04630,mmu04060,mmu04210,mmu05200	Jak-STAT signaling pathway|Cytokine-cytokine receptor interaction|Apoptosis|Pathways in cancer
Csf2rb2	968.905325390107	293.259275539891	1644.55137524032	5.60784095307028	2.48744543289515	4.62705067827678e-05	0.00105817626315767	Up	3.33601154347009	3.23137301814411	3.3962260307897	3.12629686524759	3.74557067936089	18.1505364867202	28.6620979529436	14.6431052025128	5.5544783694195	23.5748772952416	GeneID:12984,Genbank:NM_001287389.1,MGI:MGI:1339760	colony stimulating factor 2 receptor, beta 2, low-affinity (granulocyte-macrophage)		GO:0016020,GO:0016021,GO:0019221,GO:0004896,GO:0005515,GO:0005886	membrane|integral component of membrane|cytokine-mediated signaling pathway|cytokine receptor activity|protein binding|plasma membrane	mmu04630,mmu04060,mmu04210,mmu05200	Jak-STAT signaling pathway|Cytokine-cytokine receptor interaction|Apoptosis|Pathways in cancer
Csf3	75.2648298177332	1.96297219802567	148.566687437441	75.6845601720021	6.24192711193849	0.00298304229102566	0.0251404175304774	Up	0.0371535824213105	0	0.0398756807489164	0.117699854976677	0	0.63070492256035	8.26958590723368	1.44064328496607	0.602466031588655	2.80130419519156	GeneID:12985,Genbank:XM_006532128.3,MGI:MGI:1339751	colony stimulating factor 3 (granulocyte)		GO:0051897,GO:0030225,GO:0005130,GO:0061515,GO:0030838,GO:0071345,GO:0030851,GO:0005576,GO:1901215,GO:0005615,GO:0006955,GO:0008083,GO:0032092,GO:2000251,GO:0033138,GO:0008284,GO:0045639,GO:0014068,GO:0005125,GO:0045944,GO:0019899,GO:0050731,GO:0030223	positive regulation of protein kinase B signaling|macrophage differentiation|granulocyte colony-stimulating factor receptor binding|myeloid cell development|positive regulation of actin filament polymerization|cellular response to cytokine stimulus|granulocyte differentiation|extracellular region|negative regulation of neuron death|extracellular space|immune response|growth factor activity|positi…	mmu04630,mmu04151,mmu04060,mmu04640,mmu04657,mmu05144	Jak-STAT signaling pathway|PI3K-Akt signaling pathway|Cytokine-cytokine receptor interaction|Hematopoietic cell lineage|IL-17 signaling pathway|Malaria
Csf3r	4114.55820236649	1048.0633354731	7181.05306925989	6.85173579325562	2.776469521371	1.70732359580038e-05	0.000475231173363151	Up	9.6721823745734	7.05904999652062	16.3446924757031	9.15107104463164	8.68214163203491	37.5767978133384	111.924745324255	87.9982651442288	44.7931793818399	49.5103930695174	GeneID:12986,Genbank:XM_006502709.2,MGI:MGI:1339755	colony stimulating factor 3 receptor (granulocyte)		GO:0016020,GO:0016021,GO:0030593,GO:0045637,GO:0051916,GO:0004896,GO:0005515,GO:0007155	membrane|integral component of membrane|neutrophil chemotaxis|regulation of myeloid cell differentiation|granulocyte colony-stimulating factor binding|cytokine receptor activity|protein binding|cell adhesion	mmu04630,mmu04151,mmu04060,mmu04640,mmu05200	Jak-STAT signaling pathway|PI3K-Akt signaling pathway|Cytokine-cytokine receptor interaction|Hematopoietic cell lineage|Pathways in cancer
Csrnp1	1742.49525925629	586.828819928715	2898.16169858387	4.93868330961647	2.30412645964684	6.11833201600273e-05	0.00133227411506356	Up	3.68554001655502	3.92330324278339	4.38652170212784	5.39860458538383	5.12063897126043	10.5307818600449	35.2356078638928	24.5962532604602	21.1457449049679	14.2480089973212	GeneID:215418,Genbank:XM_011242954.2,MGI:MGI:2387989	cysteine-serine-rich nuclear protein 1		GO:0005634,GO:0006351,GO:0006355,GO:0006915,GO:0009791,GO:0043565,GO:0045944,GO:0048008,GO:0048705,GO:0060021,GO:0060325,GO:0001228,GO:0003677,GO:0003700	nucleus|transcription, DNA-templated|regulation of transcription, DNA-templated|apoptotic process|post-embryonic development|sequence-specific DNA binding|positive regulation of transcription by RNA polymerase II|platelet-derived growth factor receptor signaling pathway|skeletal system morphogenesis|roof of mouth development|face morphogenesis|transcriptional activator activity, RNA polymerase II…
Csrp3	302.620957577142	405.072613548049	200.169301606235	0.494156590476318	-1.01695981318709	0.00103284332271893	0.0113881767697005	Down	17.2965963688792	28.3244142461272	25.1256951274323	28.2524812559843	14.2262133699348	7.38271654421479	9.53171712711644	17.4866295646837	12.4843386704094	7.09752346653541	GeneID:13009,Genbank:NM_001198841.1,MGI:MGI:1330824	cysteine and glycine-rich protein 3		GO:0006874,GO:0007275,GO:0007517,GO:0008307,GO:0010831,GO:0030018,GO:0045944,GO:0046872,GO:0030154,GO:0048738,GO:0031433,GO:0051091,GO:0055003,GO:0060048,GO:0061629,GO:1903919,GO:1903920,GO:0002026,GO:0003300,GO:0003779,GO:0005515,GO:0005634,GO:0005737,GO:0005856,GO:0006351,GO:0006355,GO:0033365,GO:0035995,GO:0042802,GO:0042805,GO:0043426,GO:0045662,GO:0045663	cellular calcium ion homeostasis|multicellular organism development|muscle organ development|structural constituent of muscle|positive regulation of myotube differentiation|Z disc|positive regulation of transcription by RNA polymerase II|metal ion binding|cell differentiation|cardiac muscle tissue development|telethonin binding|positive regulation of DNA binding transcription factor activity|card…
Cstb	1469.3155334864	951.850985251583	1986.78008172121	2.08728058541232	1.06162454969461	0.0339167827516525	0.149315867765679	Up	91.3852842228167	72.0020631014225	92.4605755597839	90.1683534343708	84.2263034489202	122.192809548601	203.761564814987	118.88519749264	94.3169913010668	323.191404128699	GeneID:13014,Genbank:NM_007793.3,MGI:MGI:109514	cystatin B		GO:0004869,GO:0005615,GO:0005622,GO:0005634,GO:0005730,GO:0005737,GO:0005829,GO:0008344,GO:0010466,GO:0030414,GO:0002020,GO:0045861,GO:0004866	cysteine-type endopeptidase inhibitor activity|extracellular space|intracellular|nucleus|nucleolus|cytoplasm|cytosol|adult locomotory behavior|negative regulation of peptidase activity|peptidase inhibitor activity|protease binding|negative regulation of proteolysis|endopeptidase inhibitor activity
Ctla4	222.056908113704	33.9007444472882	410.21307178012	12.1004148572004	3.59698460537613	7.45698935900629e-07	3.53507901800392e-05	Up	0.631284149532087	0.75464775237125	1.35507176256328	0.972155337772957	1.06376348614605	12.9922393278792	19.1916415202986	11.4846658665381	5.28892243995888	6.47011408392144	GeneID:12477,Genbank:NM_009843.4,MGI:MGI:88556	cytotoxic T-lymphocyte-associated protein 4		GO:0048471,GO:0005886,GO:0050777,GO:0005887,GO:0050853,GO:0006955,GO:0006974,GO:0009897,GO:0016020,GO:0098636,GO:0016021,GO:0030889,GO:0042130,GO:0043065,GO:0002250,GO:0045334,GO:0002376,GO:0045590,GO:0005794	perinuclear region of cytoplasm|plasma membrane|negative regulation of immune response|integral component of plasma membrane|B cell receptor signaling pathway|immune response|cellular response to DNA damage stimulus|external side of plasma membrane|membrane|protein complex involved in cell adhesion|integral component of membrane|negative regulation of B cell proliferation|negative regulation of T…	mmu04514,mmu04660,mmu05323,mmu05320	Cell adhesion molecules (CAMs)|T cell receptor signaling pathway|Rheumatoid arthritis|Autoimmune thyroid disease
Ctnnd2	136.484964726442	189.761399788295	83.2085296645891	0.438490281782384	-1.1893832261734	5.86338789480183e-07	2.94853903969537e-05	Down	1.67593125024166	1.8001893815821	1.63362028530569	1.73554496081333	1.37360505212015	0.833503703854951	0.712032929499761	0.55906474917522	0.822724287022643	0.562820191134249	GeneID:18163,Genbank:NM_008729.2,MGI:MGI:1195966	catenin (cadherin associated protein), delta 2		GO:0060828,GO:0006355,GO:0060997,GO:0007155,GO:0098609,GO:0007275,GO:0007612,GO:0008013,GO:0014069,GO:0030054,GO:0042995,GO:0043005,GO:0043204,GO:0001763,GO:0048167,GO:0005634,GO:0050808,GO:0006351	regulation of canonical Wnt signaling pathway|regulation of transcription, DNA-templated|dendritic spine morphogenesis|cell adhesion|cell-cell adhesion|multicellular organism development|learning|beta-catenin binding|postsynaptic density|cell junction|cell projection|neuron projection|perikaryon|morphogenesis of a branching structure|regulation of synaptic plasticity|nucleus|synapse organization|…
Ctps	1494.06960054149	804.860052026545	2183.27914905645	2.71261959586539	1.43968674550488	1.46173953334559e-06	6.22597984858059e-05	Up	13.0138162760311	13.0864326626444	12.7654515227515	13.358770067832	12.9411507537059	26.9973496418459	43.7693046292499	38.8870490175847	21.4134417931718	38.7760433954859	GeneID:51797,Genbank:NM_016748.2,MGI:MGI:1858304	cytidine 5'-triphosphate synthase		GO:0005524,GO:0006221,GO:0006241,GO:0006541,GO:0016874,GO:0042098,GO:0042100,GO:0042802,GO:0000166,GO:0002376,GO:0003883	ATP binding|pyrimidine nucleotide biosynthetic process|CTP biosynthetic process|glutamine metabolic process|ligase activity|T cell proliferation|B cell proliferation|identical protein binding|nucleotide binding|immune system process|CTP synthase activity	mmu00240	Pyrimidine metabolism
Ctse	88.4898673179805	41.9555428594538	135.024191776507	3.21826825668357	1.68628458599207	5.24893083857657e-09	6.1250985247082e-07	Up	1.96663375404349	0.663507763544608	1.02962017179042	1.01303302852567	0.709705988973881	4.12385242800495	3.48934283037875	4.05106918248506	3.05937176663619	2.07761520193157	GeneID:13034,Genbank:NM_007799.3,MGI:MGI:107361	cathepsin E		GO:0005768,GO:0006508,GO:0008233,GO:0016540,GO:0016787,GO:0019886,GO:0030163,GO:0004190,GO:0042803	endosome|proteolysis|peptidase activity|protein autoprocessing|hydrolase activity|antigen processing and presentation of exogenous peptide antigen via MHC class II|protein catabolic process|aspartic-type endopeptidase activity|protein homodimerization activity	mmu04142	Lysosome
Ctsh	9524.87814796146	6033.47724196396	13016.279053959	2.15734286083459	1.10925547845363	0.0122383194455818	0.0713665099132513	Up	218.784343010807	181.842624037419	187.204059941273	188.817830991712	206.256142762833	231.543484768072	382.993811732365	275.828486931997	417.273096243361	729.825196484953	GeneID:13036,Genbank:NM_007801.3,MGI:MGI:107285	cathepsin H		GO:0004197,GO:0004252,GO:0005615,GO:0005764,GO:0010813,GO:0005829,GO:0010815,GO:0005930,GO:0010952,GO:0006508,GO:0016505,GO:0016787,GO:0043231,GO:0030108,GO:0043621,GO:0030335,GO:0044877,GO:0030984,GO:0045766,GO:0051603,GO:0060448,GO:0070324,GO:0001520,GO:0070371,GO:0001669,GO:0097208,GO:0001913,GO:2001235,GO:0002764,GO:0004175,GO:0004177,GO:0006955,GO:0008233,GO:0008234,GO:0008284,GO:0008656,GO:…	cysteine-type endopeptidase activity|serine-type endopeptidase activity|extracellular space|lysosome|neuropeptide catabolic process|cytosol|bradykinin catabolic process|axoneme|positive regulation of peptidase activity|proteolysis|peptidase activator activity involved in apoptotic process|hydrolase activity|intracellular membrane-bounded organelle|HLA-A specific activating MHC class I receptor ac…	mmu04142,mmu04210	Lysosome|Apoptosis
Ctss	8712.10105743809	3781.88049853659	13642.3216163396	3.60728521739873	1.85091349727546	0.00308465483632242	0.0256875830925953	Up	150.460890975493	111.43207759916	160.881175951257	142.408500666566	146.159869377242	504.55278819422	594.698125842872	305.495970416565	158.855262105782	910.806849900916	GeneID:13040,Genbank:NM_001267695.2,MGI:MGI:107341	cathepsin S		GO:2001259,GO:0043236,GO:0010447,GO:0004197,GO:0043394,GO:0016020,GO:0005518,GO:0045453,GO:0016485,GO:0005615,GO:0048002,GO:0005764,GO:0016787,GO:0006508,GO:0050729,GO:0019882,GO:0051603,GO:0030574,GO:0006955,GO:0034769,GO:0008233,GO:0001968,GO:0008234,GO:0051930,GO:0043231,GO:0009986	positive regulation of cation channel activity|laminin binding|response to acidic pH|cysteine-type endopeptidase activity|proteoglycan binding|membrane|collagen binding|bone resorption|protein processing|extracellular space|antigen processing and presentation of peptide antigen|lysosome|hydrolase activity|proteolysis|positive regulation of inflammatory response|antigen processing and presentation…	mmu04145,mmu04142,mmu04210,mmu04612,mmu05152	Phagosome|Lysosome|Apoptosis|Antigen processing and presentation|Tuberculosis
Ctsz	4798.95142637132	3170.25641573449	6427.64643700814	2.02748471861982	1.01969104072887	0.00011750626169622	0.00221253959393767	Up	126.582061801163	111.28636180571	130.399249715232	117.373946257873	113.4353310395	272.16112696034	253.404119769193	200.227845334308	132.75570509207	317.199687208482	GeneID:64138,Genbank:NM_022325.5,MGI:MGI:1891190	cathepsin Z		GO:0032091,GO:0005615,GO:0043231,GO:0005764,GO:0043525,GO:0005783,GO:0006508,GO:0008233,GO:0008234,GO:0051603,GO:0009986,GO:0060441,GO:0010757,GO:0099738,GO:0010977,GO:1901214,GO:0016787,GO:0004180,GO:2000179,GO:0030426,GO:0004197,GO:0031410	negative regulation of protein binding|extracellular space|intracellular membrane-bounded organelle|lysosome|positive regulation of neuron apoptotic process|endoplasmic reticulum|proteolysis|peptidase activity|cysteine-type peptidase activity|proteolysis involved in cellular protein catabolic process|cell surface|epithelial tube branching involved in lung morphogenesis|negative regulation of plas…	mmu04142,mmu04210	Lysosome|Apoptosis
Cttnbp2	202.859920643783	300.61518760959	105.104653677976	0.349631881588351	-1.51609135023114	7.53258408237271e-12	2.24792066615595e-09	Down	2.66348836283178	2.56908362470699	3.10567403798254	2.57819772061805	2.3109908840637	1.06238425962723	0.910406126571388	0.751047048652578	1.07530527051165	0.676966187736777	GeneID:30785,Genbank:XM_006505104.2,MGI:MGI:1353467	cortactin binding protein 2		GO:0015629,GO:0017124,GO:0030036,GO:0042995,GO:0005519,GO:0005737,GO:0008021	actin cytoskeleton|SH3 domain binding|actin cytoskeleton organization|cell projection|cytoskeletal regulatory protein binding|cytoplasm|synaptic vesicle
Cutal	180.654467799371	241.983865591896	119.325070006847	0.493111677983061	-1.02001367541123	5.35198865182058e-06	0.000185529323389987	Down	5.55573219757475	6.06919862824061	4.70989941679128	6.43741141341188	5.20290127517587	3.05415952275552	1.85423373322112	2.0898372766788	3.24835578877101	3.16737296993893	GeneID:77996,Genbank:NM_030021.3,MGI:MGI:1925246	cutA divalent cation tolerance homolog-like		GO:0005507,GO:0005575,GO:0008150	copper ion binding|cellular_component|biological_process
Cwh43	6.44918587931368	0.367743569932778	12.5306281886946	34.0743638046075	5.09061481590886	0.00956215146351518	0.0590466096478393	Up	0	0	0	0	0.0329301093592608	0.0548441967164026	0.144988912307856	0.106397089494026	0.126314803011677	0.642670785451948	GeneID:231293,Genbank:XM_017320839.1,MGI:MGI:2444131	cell wall biogenesis 43 C-terminal homolog		GO:0006506,GO:0008150,GO:0016020,GO:0016021,GO:0003674,GO:0005575,GO:0005783	GPI anchor biosynthetic process|biological_process|membrane|integral component of membrane|molecular_function|cellular_component|endoplasmic reticulum
Cxcl1	148.743585229667	23.4361945004061	274.050975958928	11.6934929838622	3.54763403910854	0.00465813252861087	0.0349244829286788	Up	1.91665800164218	0.600077605036271	1.08568325967848	1.23685498561355	1.83805181088523	11.6618096473412	35.6661717265658	14.8185706919523	1.84175863562516	9.90744871939133	GeneID:14825,Genbank:NM_008176.3,MGI:MGI:108068	chemokine (C-X-C motif) ligand 1		GO:0070965,GO:0008083,GO:0005125,GO:0090023,GO:0010765,GO:0005576,GO:1902035,GO:0030593,GO:0005615,GO:0006935,GO:0006952,GO:0032496,GO:0006954,GO:0032930,GO:0006955,GO:0042127,GO:0007186,GO:0043268,GO:0007204,GO:0002237,GO:0045236,GO:0008009,GO:0002526,GO:0070098,GO:0002690	positive regulation of neutrophil mediated killing of fungus|growth factor activity|cytokine activity|positive regulation of neutrophil chemotaxis|positive regulation of sodium ion transport|extracellular region|positive regulation of hematopoietic stem cell proliferation|neutrophil chemotaxis|extracellular space|chemotaxis|defense response|response to lipopolysaccharide|inflammatory response|pos…	mmu04668,mmu04060,mmu04621,mmu04657,mmu04062,mmu05132,mmu05134,mmu05167	TNF signaling pathway|Cytokine-cytokine receptor interaction|NOD-like receptor signaling pathway|IL-17 signaling pathway|Chemokine signaling pathway|Salmonella infection|Legionellosis|Kaposi's sarcoma-associated herpesvirus infection
Cxcl10	2500.75789893157	117.504796463232	4884.01100139991	41.5643543787435	5.37727489714554	3.28496208988343e-06	0.00012355258240545	Up	7.75831591945383	2.8391088075781	3.86598527718581	7.90000143771248	6.65056608256723	87.093381394864	452.31612202228	228.223721912449	66.9464522453036	307.692339635476	GeneID:15945,Genbank:NM_021274.2,MGI:MGI:1352450	chemokine (C-X-C motif) ligand 10		GO:0006954,GO:0006955,GO:0007186,GO:0008009,GO:0043950,GO:0008201,GO:0045236,GO:0008284,GO:0045662,GO:0009897,GO:0048248,GO:0051281,GO:0051607,GO:0070098,GO:0071222,GO:0002690,GO:0005125,GO:0005576,GO:0005615,GO:0006935,GO:0006952,GO:0010818,GO:0010819,GO:0016525,GO:0030335,GO:0030816,GO:0032496,GO:0090026,GO:0042118,GO:1901509,GO:0042127,GO:1901740,GO:2000406	inflammatory response|immune response|G-protein coupled receptor signaling pathway|chemokine activity|positive regulation of cAMP-mediated signaling|heparin binding|CXCR chemokine receptor binding|positive regulation of cell proliferation|negative regulation of myoblast differentiation|external side of plasma membrane|CXCR3 chemokine receptor binding|positive regulation of release of sequestered …	mmu04668,mmu04060,mmu04620,mmu04622,mmu04623,mmu04657,mmu04062,mmu05164	TNF signaling pathway|Cytokine-cytokine receptor interaction|Toll-like receptor signaling pathway|RIG-I-like receptor signaling pathway|Cytosolic DNA-sensing pathway|IL-17 signaling pathway|Chemokine signaling pathway|Influenza A
Cxcl13	1157.20238281615	45.0436064482085	2269.36115918409	50.3814267579445	5.65482007339987	1.43563323430352e-10	2.96980311332515e-08	Up	1.31268530663245	0.986358197606952	2.16025299382533	1.57098581532123	4.5318575199537	148.509683445527	106.893449924902	154.46589665402	5.86545443284023	102.15592581895	GeneID:55985,Genbank:NM_018866.2,MGI:MGI:1888499	chemokine (C-X-C motif) ligand 13		GO:0006955,GO:0007166,GO:0007186,GO:0007204,GO:0007267,GO:0008009,GO:0035768,GO:0035769,GO:0008201,GO:0042127,GO:0010820,GO:0042742,GO:0045236,GO:0046982,GO:0048018,GO:0048248,GO:0048535,GO:0002518,GO:0002690,GO:0005125,GO:0005576,GO:0005615,GO:0006935,GO:0006952,GO:0006954,GO:0017134,GO:0031724,GO:0031735,GO:0032496,GO:0033625,GO:0033634,GO:0070098,GO:0035754,GO:0090630,GO:2000545	immune response|cell surface receptor signaling pathway|G-protein coupled receptor signaling pathway|positive regulation of cytosolic calcium ion concentration|cell-cell signaling|chemokine activity|endothelial cell chemotaxis to fibroblast growth factor|B cell chemotaxis across high endothelial venule|heparin binding|regulation of cell proliferation|positive regulation of T cell chemotaxis|defen…	mmu04060,mmu04062	Cytokine-cytokine receptor interaction|Chemokine signaling pathway
Cxcl14	1012.39565913344	1362.17112129486	662.62019697203	0.486444167412795	-1.03965386854308	1.36278097308539e-08	1.31259602296542e-06	Down	27.0662775376244	32.1248767835762	27.0958934354545	32.6525734444727	23.647760499938	15.0894300656282	15.7879001433347	13.7010756543888	6.600875710533	15.9070776825105	GeneID:57266,Genbank:XM_006517308.3,MGI:MGI:1888514	chemokine (C-X-C motif) ligand 14		GO:0005794,GO:0006955,GO:0007267,GO:0008009,GO:0045662,GO:0048839,GO:2000503,GO:0005125,GO:0005576,GO:0005615	Golgi apparatus|immune response|cell-cell signaling|chemokine activity|negative regulation of myoblast differentiation|inner ear development|positive regulation of natural killer cell chemotaxis|cytokine activity|extracellular region|extracellular space	mmu04060,mmu04062	Cytokine-cytokine receptor interaction|Chemokine signaling pathway
Cxcl17	988.999875562195	561.305799752987	1416.6939513714	2.52392537542788	1.3356692549751	8.68818588199799e-10	1.36344599824044e-07	Up	43.8869848270758	37.4965956587168	38.7733280482128	33.7686562429861	47.0510168725158	76.5670689658245	91.3053844079586	83.6510250488581	112.316606039276	124.995756440576	GeneID:232983,Genbank:NM_153576.2,MGI:MGI:2387642	chemokine (C-X-C motif) ligand 17		GO:0005615,GO:0006935,GO:0007204,GO:0007275,GO:0008009,GO:0010575,GO:0010759,GO:0030154,GO:0048246,GO:0050728,GO:0000187,GO:0070098,GO:0001525,GO:0090026,GO:0005576	extracellular space|chemotaxis|positive regulation of cytosolic calcium ion concentration|multicellular organism development|chemokine activity|positive regulation of vascular endothelial growth factor production|positive regulation of macrophage chemotaxis|cell differentiation|macrophage chemotaxis|negative regulation of inflammatory response|activation of MAPK activity|chemokine-mediated signal…
[truncated: 1,334 more rows]
