# Supplementary material for: Transcriptomic profiling reveals SARS-CoV-2-infected humanized MHC mice recapitulate human post vaccination immune responses
Source: Front Cell Infect Microbiol. 2025 Aug 1;15:1634577. doi: 10.3389/fcimb.2025.1634577 (PMC12353716; doi:10.3389/fcimb.2025.1634577)
Supplement: Supplementary file 2 [file SupplementaryFile1.zip › Supplementary file 1/original RNAseq data/1.1.different_expressed_gene/MHC_6D-vs-WT_6D-all.gene.xls]

gene_id	BaseMean	BaseMean_control_WT_6D	BaseMean_case_MHC_6D	FoldChange	log2FoldChange	pValue	qValue	Expression_WT_6D_1	Expression_WT_6D_2	Expression_WT_6D_3	Expression_WT_6D_4	Expression_WT_6D_5	Expression_MHC_6D_1	Expression_MHC_6D_2	Expression_MHC_6D_3	Expression_MHC_6D_4	Expression_MHC_6D_5	Dbxref	product	TF_Family	GO_id	GO_term	pathway	pathway_description
0610007P14Rik	485.715377178233	530.487529368765	440.943224987701	0.831203752352834	-0.266725927785991	0.204251876807054	0.689871134929947	15.6000823314249	22.5061665656706	19.040530494567	18.2899773045841	22.4923437581198	20.6333335200111	13.3082345156503	13.4346682072209	11.322506328486	19.7671816737064	GeneID:58520,Genbank:XM_006516117.2,MGI:MGI:1915571	RIKEN cDNA 0610007P14 gene		GO:0006694,GO:0006696,GO:0008202,GO:0016020,GO:0016021,GO:0016126,GO:0030133,GO:0030674,GO:0005783,GO:0005789,GO:0006629	steroid biosynthetic process|ergosterol biosynthetic process|steroid metabolic process|membrane|integral component of membrane|sterol biosynthetic process|transport vesicle|protein binding, bridging|endoplasmic reticulum|endoplasmic reticulum membrane|lipid metabolic process
0610009B22Rik	190.591489081033	184.000650818034	197.182327344032	1.07163929294486	0.0998193854133256	0.686636623422725	1	7.48891286169171	8.05635508703705	7.29193351055258	6.33759738063154	8.04966541867856	7.83254958311888	7.22410553082393	7.03054693671304	6.69272726735987	9.51313667525189	GeneID:66050,Genbank:XM_006533917.3,MGI:MGI:1913300	RIKEN cDNA 0610009B22 gene		GO:0003674,GO:0005575,GO:0008150	molecular_function|cellular_component|biological_process
0610009O20Rik	858.353682201834	893.226182642427	823.481181761242	0.921917872274121	-0.117289858918468	0.539970911268203	0.957253610657969	23.6176242147078	21.2011391827486	21.4777631245752	20.4740890565599	20.4756144531003	20.2449306537984	17.2686378234752	19.5925253861729	21.8350915096718	16.1728863575516	GeneID:66839,Genbank:NM_024179.5,MGI:MGI:1914089	RIKEN cDNA 0610009O20 gene		GO:0008625,GO:0043281,GO:0003674,GO:0005739	extrinsic apoptotic signaling pathway via death domain receptors|regulation of cysteine-type endopeptidase activity involved in apoptotic process|molecular_function|mitochondrion
0610010B08Rik	2.08105340883198	1.61823420269201	2.54387261497195	1.57200522071533	0.652606008873621	0.686052266325313	1	0	0.0509820812339997	0.0386915384516944	0.0144583124306294	0	0.0368044554303068	0.0121622666581221	0.023800068634707	0.0363284760620874	0.0479198847638156	GeneID:100039060,Genbank:NM_001177543.1,MGI:MGI:3615377	RIKEN cDNA 0610010B08 gene
0610010F05Rik	385.73509372893	343.460177262927	428.010010194932	1.24617070195966	0.317501703998083	0.129132572899688	0.561064078672751	2.19881005730285	2.34721380325723	1.98926571264311	2.3866814000728	2.34916637774669	2.27828739445158	2.62251311001117	2.57210741745083	2.70483443505845	3.28153590000885	GeneID:71675,Genbank:XM_006514811.3,MGI:MGI:1918925	RIKEN cDNA 0610010F05 gene		GO:0003674,GO:0005575,GO:0008150	molecular_function|cellular_component|biological_process
0610010K14Rik	588.032035608241	629.260458004855	546.803613211627	0.868962297337628	-0.202634512351749	0.31439021069623	0.817857407105697	37.3584175059986	44.2285189954395	39.17647522552	38.599465964787	39.8438320886168	35.5579816445888	30.5952807785053	33.2486437467193	35.2185277162474	31.6852261483172	GeneID:104457,Genbank:NM_001177606.1,MGI:MGI:1915609	RIKEN cDNA 0610010K14 gene		GO:0005654,GO:0005829,GO:0006325,GO:0008150,GO:0016589,GO:0071339,GO:0003674,GO:0003677,GO:0005634	nucleoplasm|cytosol|chromatin organization|biological_process|NURF complex|MLL1 complex|molecular_function|DNA binding|nucleus
0610011F06Rik	279.5944885074	307.537970304941	251.651006709858	0.818276216300483	-0.289340175165982	0.173535753351815	0.643818705883388	23.726133976575	21.18621363014	22.6654173498248	19.8254483724335	22.1035155455791	19.6374233599155	16.2005890875085	18.3155614497886	19.2479106486689	12.8064414846194	GeneID:68347,Genbank:NM_026686.2,MGI:MGI:1915597	RIKEN cDNA 0610011F06 gene		GO:0003674,GO:0005575,GO:0008150	molecular_function|cellular_component|biological_process
0610030E20Rik	789.119254964667	750.899521251693	827.338988677642	1.10179719824369	0.139858699396042	0.459343724296692	0.921718195914235	8.39159026588941	9.61603996983353	8.74893291722059	8.85703470088027	9.30673868126911	12.6792910727923	7.95329160409985	10.286300001066	8.8858730540662	7.98040908055051	GeneID:68364,Genbank:XM_006506534.3,MGI:MGI:1915614	RIKEN cDNA 0610030E20 gene		GO:0003674,GO:0005575,GO:0008150	molecular_function|cellular_component|biological_process
0610037L13Rik	659.6322047456	694.9872941385	624.277115352699	0.898256875511007	-0.154800021823662	0.441714357065381	0.91098180474705	21.1489621910589	21.0763927221964	22.0464262086414	21.3145183304257	21.6469870900159	20.1382694987813	17.7527382871005	19.764831837623	16.3544317548289	18.5904578583726	GeneID:74098,Genbank:XM_006503438.3,MGI:MGI:1921348	RIKEN cDNA 0610037L13 gene		GO:0003674,GO:0008150	molecular_function|biological_process
0610040J01Rik	355.988408656453	367.455211752454	344.521605560451	0.937588023088231	-0.0929739542457767	0.66609370524459	0.998619443628244	8.41392491085413	8.17945911083579	7.65081118160258	9.82444906390213	7.90876289709152	6.83659157642645	8.24241868997166	7.08068065691117	7.24884743203384	8.31269562178042	GeneID:76261,Genbank:XM_011240792.2,MGI:MGI:1923511	RIKEN cDNA 0610040J01 gene		GO:0030054,GO:0003674,GO:0005654,GO:0008150	cell junction|molecular_function|nucleoplasm|biological_process
1110001J03Rik	123.115655322954	136.503456822444	109.727853823465	0.803846703795881	-0.315007693931003	0.197425921818111	0.679703994827437	19.4851603066839	16.5291190515089	17.7877548498264	15.4764923645197	20.1255997129313	14.3947983708167	11.8921319598991	15.6776071158908	14.7071840028769	12.4537097796139	GeneID:66117,Genbank:NM_025363.3,MGI:MGI:1913367	RIKEN cDNA 1110001J03 gene		GO:0050995,GO:0061469,GO:0003674,GO:0005739	negative regulation of lipid catabolic process|regulation of type B pancreatic cell proliferation|molecular_function|mitochondrion
1110004E09Rik	527.442416008743	548.481858163431	506.402973854055	0.923281173874601	-0.115158025152091	0.60293487430168	0.982010970418492	21.2592576901874	27.0605697971392	28.2886047245972	30.0763605377128	29.6723264401333	21.5462712637355	19.0344074573066	23.9650524294903	29.5383621463555	26.7443637513699	GeneID:68001,Genbank:NM_026502.2,MGI:MGI:1915251	RIKEN cDNA 1110004E09 gene		GO:0005829,GO:0005856,GO:0005929,GO:0042995,GO:0048858,GO:0060271,GO:0003352,GO:0003674,GO:0005737	cytosol|cytoskeleton|cilium|cell projection|cell projection morphogenesis|cilium assembly|regulation of cilium movement|molecular_function|cytoplasm
1110004F10Rik	1046.02904909664	1030.08566595463	1061.97243223865	1.03095545092792	0.0439819931192554	0.827146071968419	1	41.2539632640772	44.9461759430193	42.5148396925341	40.4102710114696	40.3105535085006	44.5167630197308	38.3051829445172	40.5201946847673	43.0900721253197	41.0985178319385	GeneID:56372,Genbank:NM_019772.2,MGI:MGI:1929274	RIKEN cDNA 1110004F10 gene		GO:0003674,GO:0005575,GO:0008150	molecular_function|cellular_component|biological_process
1110008F13Rik	1488.4267266518	1398.86928966094	1577.98416364267	1.12804260934569	0.173821563419961	0.369702733475597	0.864903512977987	69.2199591358607	81.7412904569149	77.6452663770834	74.8052174946781	81.391441600324	78.9976644428989	79.2613066575404	80.6359346313867	75.7795073496941	101.51079836396	GeneID:67388,Genbank:NM_026124.3,MGI:MGI:1914638	RIKEN cDNA 1110008F13 gene		GO:0003674,GO:0005739,GO:0008150	molecular_function|mitochondrion|biological_process
1110008L16Rik	162.26853606767	164.486182036877	160.050890098463	0.973035473962065	-0.0394356925775431	0.879049004110571	1	2.41854517266368	3.13666150752888	3.32423249563754	2.92654890505136	3.46560257961328	3.4836710002825	2.95770171200612	2.70331212690694	2.57455492626339	2.54701797511005	GeneID:66132,Genbank:NM_025373.1,MGI:MGI:1913382	RIKEN cDNA 1110008L16 gene		GO:0004526,GO:0005634,GO:0005739,GO:0008033,GO:0016787,GO:0030678,GO:0042645,GO:0046872,GO:0097745,GO:0001682,GO:0004518	ribonuclease P activity|nucleus|mitochondrion|tRNA processing|hydrolase activity|mitochondrial ribonuclease P complex|mitochondrial nucleoid|metal ion binding|mitochondrial tRNA 5'-end processing|tRNA 5'-leader removal|nuclease activity
1110008P14Rik	437.573957508359	398.738378646829	476.409536369889	1.19479227955595	0.256759820462775	0.214339052341302	0.702965617209713	31.2935047870182	39.624600465946	34.3044362341009	34.8608398216084	35.3721562366246	34.2417001380303	38.5675472112605	38.7225486544995	32.2929740225695	56.9428270840015	GeneID:73737,Genbank:NM_198001.2,MGI:MGI:1920987	RIKEN cDNA 1110008P14 gene		GO:0003674,GO:0005575,GO:0008150	molecular_function|cellular_component|biological_process
1110012L19Rik	235.540752039103	224.977890001476	246.10361407673	1.09390133437163	0.129482618539966	0.544310426785899	0.958600648592305	11.5709219941694	12.095812286038	12.0182068079459	13.3487703182259	12.4294342946498	13.6447034400265	12.2734760311124	13.0308753268204	11.1802002087197	14.5074164280782	GeneID:68618,Genbank:NM_026787.2,MGI:MGI:1915868	RIKEN cDNA 1110012L19 gene		GO:0003674,GO:0005575,GO:0008150	molecular_function|cellular_component|biological_process
1110017D15Rik	251.731449586022	293.876323620957	209.586575551086	0.713179520448242	-0.487662819535183	0.0269438294816725	0.244929754698008	7.61841050458953	7.79272026647855	7.18045578112791	8.45940898993715	6.77144837517226	4.66940522766199	4.45674381506695	5.32433118839844	7.52642737491305	3.92912063166363	GeneID:73721,Genbank:XM_006538307.3,MGI:MGI:1920971	RIKEN cDNA 1110017D15 gene		GO:0005856,GO:0007283,GO:0030154,GO:0034622,GO:0043014,GO:0048471,GO:0002177,GO:0005634,GO:0005737	cytoskeleton|spermatogenesis|cell differentiation|cellular protein-containing complex assembly|alpha-tubulin binding|perinuclear region of cytoplasm|manchette|nucleus|cytoplasm
1110025L11Rik	0	0	0					0	0	0	0	0	0	0	0	0	0	GeneID:68637,Genbank:NM_001276278.1,MGI:MGI:1915887	RIKEN cDNA 1110025L11 gene		GO:0003674,GO:0005575,GO:0008150	molecular_function|cellular_component|biological_process
1110032A03Rik	627.083439228089	666.910518333287	587.256360122891	0.880562450252751	-0.183502770018836	0.366217187417892	0.863822213115969	11.3663435122323	13.0472907327883	13.3961263203605	13.498527194535	12.4157516869386	8.58110970131655	8.99994460386227	10.9493183812317	14.6682348926998	10.5733229069494	GeneID:68721,Genbank:NM_023483.3,MGI:MGI:1915971	RIKEN cDNA 1110032A03 gene		GO:0008150,GO:0003674,GO:0005634,GO:0005654	biological_process|molecular_function|nucleus|nucleoplasm
1110032F04Rik	8.06557306250258	9.9239022280209	6.20724389698426	0.625484184986994	-0.676954687761305	0.357203703038223	0.856661964462755	0.0817959962804439	0.246846812832852	0.363322250907145	0.17819393361458	0.249145819401591	0.324001984480532	0.0856548151454089	0.12571199945648	0.0639623556422866	0.0843709685581688	GeneID:68725,Genbank:NM_001167996.1,MGI:MGI:1915975	RIKEN cDNA 1110032F04 gene		GO:0016020,GO:0016021,GO:0003674,GO:0005575,GO:0008150	membrane|integral component of membrane|molecular_function|cellular_component|biological_process
1110034G24Rik	202.9226571173	229.133291530611	176.712022703989	0.771219326198967	-0.374786889971385	0.0976737668295702	0.490118777599869	2.48184695693456	2.31026155638419	2.54150037544368	2.38029006489835	2.40665177678051	1.98911934564583	1.54722345471076	1.94922300531124	2.33593631679972	1.17539778893887	GeneID:73747,Genbank:XM_011239801.2,MGI:MGI:1920997	RIKEN cDNA 1110034G24 gene		GO:0003674,GO:0005575,GO:0008150	molecular_function|cellular_component|biological_process
1110037F02Rik	1254.46403995103	1237.74813796695	1271.17994193511	1.02701018320502	0.0384504866089305	0.850142640210306	1	9.64218529511204	10.2808150641825	10.0908879208119	9.42387486881626	10.7781860035061	11.9905960689679	10.205553600747	9.44718735050792	8.3867122283081	9.54881227314858	GeneID:66185,Genbank:XM_006538160.3,MGI:MGI:1913435	RIKEN cDNA 1110037F02 gene		GO:0006397,GO:0008380,GO:0016604,GO:0016607,GO:0036396,GO:0080009,GO:0005634,GO:0005654,GO:0005829	mRNA processing|RNA splicing|nuclear body|nuclear speck|RNA N6-methyladenosine methyltransferase complex|mRNA methylation|nucleus|nucleoplasm|cytosol
1110038F14Rik	417.578028114455	433.214800687701	401.94125554121	0.927810533950258	-0.108097868885509	0.605622921205311	0.982814526186826	14.0974240732255	14.6166589959624	16.4493398432402	14.7601019638257	13.9600009970488	14.1349531631661	12.2206010244723	12.1165390739419	14.3739598801055	13.0325255193095	GeneID:117171,Genbank:XM_006520348.2,MGI:MGI:2152337	RIKEN cDNA 1110038F14 gene		GO:0003674,GO:0005575,GO:0008150	molecular_function|cellular_component|biological_process
1110051M20Rik	420.944318538264	457.54280516981	384.345831906717	0.840021583912948	-0.251501697229155	0.230852276803753	0.722728409150872	4.39673999647841	4.31105745289807	4.083087056296	4.89039396209078	4.03423301403141	3.22440691811993	3.06035960811479	3.23428016104526	4.45759783697904	3.55119335854396	GeneID:228356,Genbank:NM_001311144.1,MGI:MGI:1915079	RIKEN cDNA 1110051M20 gene		GO:0003674,GO:0008150	molecular_function|biological_process
1110059E24Rik	525.285949217862	526.503257520453	524.068640915272	0.99537587551377	-0.00668667341232666	0.977442058740587	1	18.8646026029434	23.2136892561632	21.9731089321385	19.5775877676743	23.0209912350993	23.2801325045058	19.0200475866375	19.6690567216828	17.2824075228223	22.7713580973196	GeneID:66206,Genbank:NM_025423.2,MGI:MGI:1913456	RIKEN cDNA 1110059E24 gene		GO:0003674,GO:0005575,GO:0008150	molecular_function|cellular_component|biological_process
1110059G10Rik	273.890094964828	271.717547563543	276.062642366113	1.01599121897549	0.0228879332171017	0.904354989546043	1	4.37613447461058	5.14660014501757	4.58080877392437	4.94003239245003	4.3085089599819	4.44023142091714	3.92558234999424	4.01772208914515	4.49728374815026	5.92145631070538	GeneID:66202,Genbank:NM_025419.4,MGI:MGI:1913452	RIKEN cDNA 1110059G10 gene		GO:0003674,GO:0005575,GO:0008150	molecular_function|cellular_component|biological_process
1110065P20Rik	197.781037940608	175.525252618322	220.036823262893	1.25359069410577	0.326066375273092	0.176732103199351	0.64919988277971	12.7331255022434	11.753211063714	10.3073210357523	11.999387561925	10.3468883459385	13.1985097334891	10.4676758066414	10.4248732912708	13.400041314784	21.542165148696	GeneID:68920,Genbank:NM_001142727.1,MGI:MGI:1916170	RIKEN cDNA 1110065P20 gene		GO:0003674,GO:0005575,GO:0008150	molecular_function|cellular_component|biological_process
1190002N15Rik	1526.4732086709	1825.75167997651	1227.19473736528	0.672158624211737	-0.573126356885511	0.00297490484528571	0.0612648673172244	33.6057504708138	24.869001145093	25.1649178370249	25.9348413345368	23.6371548433893	20.6951359708778	13.5845067258486	17.2435383598773	19.9961221299102	15.0466224138389	GeneID:68861,Genbank:NM_001033145.2,MGI:MGI:1916111	RIKEN cDNA 1190002N15 gene		GO:0005615,GO:0005794,GO:0009966,GO:0014066,GO:0030126,GO:0030137,GO:0031410,GO:0048199,GO:0000139,GO:0060038,GO:0003674,GO:0005576	extracellular space|Golgi apparatus|regulation of signal transduction|regulation of phosphatidylinositol 3-kinase signaling|COPI vesicle coat|COPI-coated vesicle|cytoplasmic vesicle|vesicle targeting, to, from or within Golgi|Golgi membrane|cardiac muscle cell proliferation|molecular_function|extracellular region
1190003K10Rik	0	0	0					0	0	0	0	0	0	0	0	0	0	GeneID:68880,Genbank:NM_001195435.1,MGI:MGI:1916130	RIKEN cDNA 1190003K10 gene		GO:0003674,GO:0005575,GO:0008150	molecular_function|cellular_component|biological_process
1190005I06Rik	0	0	0					0	0	0	0	0	0	0	0	0	0	GeneID:68918,Genbank:NM_197988.1,MGI:MGI:1916168	RIKEN cDNA 1190005I06 gene		GO:0003674,GO:0005575,GO:0008150	molecular_function|cellular_component|biological_process
1190007I07Rik	61.5088459171533	64.4969019306809	58.5207899036256	0.907342649830247	-0.140280620365409	0.624285378113373	0.984409177214026	4.72202381468447	5.72331796034867	6.57404412420154	3.42169107591235	4.52762269083659	5.06228555145947	3.17352235231589	3.46615545025459	6.02557314320714	4.07101202834416	GeneID:544717,Genbank:NM_001135569.1,MGI:MGI:3698433	RIKEN cDNA 1190007I07 gene		GO:0008150,GO:0003674,GO:0005575,GO:0005576	biological_process|molecular_function|cellular_component|extracellular region
1300017J02Rik	3.1294846255742	3.13972993011093	3.11923932103747	0.993473767002392	-0.00944622174077486	1	1	0.0924058187602911	0.0507028191764077	0.17957146526814	0	0.0767625594475302	0.122009511538243	0.0241912920075443	0.0946788006423618	0.12043160447401	0.0238286981751708	GeneID:71775,Genbank:XM_006511835.3,MGI:MGI:1919025	RIKEN cDNA 1300017J02 gene		GO:0005575,GO:0005576,GO:0005615,GO:0005785,GO:0043086,GO:0004857,GO:0005047,GO:0005506	cellular_component|extracellular region|extracellular space|signal recognition particle receptor complex|negative regulation of catalytic activity|enzyme inhibitor activity|signal recognition particle binding|iron ion binding	mmu04066,mmu04216,mmu04978	HIF-1 signaling pathway|Ferroptosis|Mineral absorption
1500009L16Rik	112.720408648988	132.687564875391	92.753252422584	0.699035003842975	-0.51656339521473	0.0985922094404931	0.492378201054143	2.30191030477273	6.91572661818679	6.87230409384098	5.54323625946309	5.93520563436303	4.74340142223368	3.87261544695717	2.7451769215599	2.20332077293382	4.90444756170595	GeneID:69784,Genbank:XM_011243557.2,MGI:MGI:1917034	RIKEN cDNA 1500009L16 gene		GO:0003674,GO:0005575,GO:0008150	molecular_function|cellular_component|biological_process
1500015O10Rik	26.1898932483639	29.147586079307	23.2322004174208	0.797054011752769	-0.32725060423795	0.438954478132485	0.909987130501669	1.84036386000578	2.01960519942423	2.10956027666356	1.55197284073779	1.9726594668836	1.69312928917057	0.31083630834018	1.0948835628338	1.91882264948208	2.32694751234022	GeneID:78896,Genbank:NM_024283.3,MGI:MGI:1926146	RIKEN cDNA 1500015O10 gene		GO:0005615,GO:0031045,GO:0031145,GO:0031410,GO:0070314,GO:0090398,GO:0003674,GO:0005576	extracellular space|dense core granule|anaphase-promoting complex-dependent catabolic process|cytoplasmic vesicle|G1 to G0 transition|cellular senescence|molecular_function|extracellular region
1520401A03Rik	1.63836925152995	1.89229160116804	1.38444690189186	0.731624502818325	-0.450824701727298	0.884874458455909	1	0.0226790792010093	0.03733184556697	0	0.0564648570639937	0	0.0119778750410958	0.0118744952379471	0.0116184675772139	0.0236459386026837	0.0233930261285179	GeneID:320309,Genbank:XM_017317755.1,MGI:MGI:2443785	RIKEN cDNA 1520401A03 gene		GO:0003674,GO:0005575,GO:0008150	molecular_function|cellular_component|biological_process
1600002H07Rik	147.921776945954	158.013602032514	137.829951859393	0.872266375087334	-0.19715931844875	0.418899376981105	0.899618161842753	3.25238894854896	3.95317665718438	3.68019833114549	3.63878632464388	3.30599548296151	3.37024477361905	2.75914862562892	2.65747607441425	3.06911079746863	3.09998243983522	GeneID:72016,Genbank:NM_028056.1,MGI:MGI:1919266	RIKEN cDNA 1600002H07 gene		GO:0003674,GO:0005575,GO:0008150	molecular_function|cellular_component|biological_process
1600002K03Rik	108.272138265019	114.819253079976	101.725023450062	0.885957892263997	-0.174689962772441	0.522505782144973	0.949909245796862	9.55555654857763	10.1307503864087	11.6001511526672	9.47599129266806	10.225103079957	11.8897613028902	6.02077037426473	10.4543720838324	6.75452955845632	8.60344115404178	GeneID:69770,Genbank:NM_027207.2,MGI:MGI:1917020	RIKEN cDNA 1600002K03 gene		GO:0008150,GO:0016020,GO:0016021,GO:0003674,GO:0005576,GO:0005737	biological_process|membrane|integral component of membrane|molecular_function|extracellular region|cytoplasm
1600012H06Rik	654.548410332151	596.424969332692	712.67185133161	1.19490612897877	0.256897285506271	0.195660793092436	0.677058494249722	5.8259253469342	7.4180547764858	6.73991105334875	6.6712891614838	6.5428184766841	8.05150961505712	7.17425041274949	6.41640273544675	7.0796254302304	9.36994510319352	GeneID:67912,Genbank:NM_001083882.1,MGI:MGI:1915162	RIKEN cDNA 1600012H06 gene		GO:0008150,GO:0003674,GO:0005576,GO:0006915	biological_process|molecular_function|extracellular region|apoptotic process
1600014C10Rik	964.600489499516	670.444883001014	1258.75609599802	1.87749377751029	0.908808126290852	0.00208067730366999	0.0482531596347926	7.43510919390018	13.5708232004135	12.8676762053742	8.03936185689866	14.4412612417233	16.8845475517401	25.6438063977383	23.8238376867448	11.954446335284	22.1886240177114	GeneID:72244,Genbank:NM_001085385.1,MGI:MGI:1919494	RIKEN cDNA 1600014C10 gene		GO:0005739,GO:0005783,GO:0006914,GO:0006915,GO:0006979,GO:0016020,GO:0016021,GO:0031966,GO:0051560,GO:0003674,GO:0005623,GO:0005737	mitochondrion|endoplasmic reticulum|autophagy|apoptotic process|response to oxidative stress|membrane|integral component of membrane|mitochondrial membrane|mitochondrial calcium ion homeostasis|molecular_function|cell|cytoplasm
1600014C23Rik	0	0	0					0	0	0	0	0	0	0	0	0	0	GeneID:72240,Genbank:XM_006524968.2,MGI:MGI:1919490	RIKEN cDNA 1600014C23 gene		GO:0003674,GO:0005575,GO:0008150	molecular_function|cellular_component|biological_process
1600015I10Rik	0.322191728621278	0.431500371287331	0.212883085955224	0.493355510494956	-1.01930047183591	0.992827685820501	1	0	0	0.0235669475351907	0.0264195974728771	0	0	0.0222240452339839	0	0	0	GeneID:69761,Genbank:NM_001081273.2,MGI:MGI:1917011	RIKEN cDNA 1600015I10 gene		GO:0003674,GO:0005575,GO:0008150	molecular_function|cellular_component|biological_process
1700001C02Rik	164.843480673205	210.184272384974	119.502688961436	0.568561517973879	-0.814611638691154	0.000596942989648251	0.019722953042734	10.7000906124386	11.5131042106302	13.0991161139559	13.1252560245253	11.6781440439509	6.45065495517657	5.13784719401417	7.59408348399839	9.95900210256901	3.71487045273866	GeneID:75434,Genbank:XM_017321128.1,MGI:MGI:1922684	RIKEN cDNA 1700001C02 gene		GO:0003674,GO:0008150	molecular_function|biological_process
1700001C19Rik	2.81244943707536	1.65415545590075	3.97074341824997	2.40046569026231	1.26331431577482	0.302905141047203	0.807377465997707	0	0.0517459004295896	0.0261808129147646	0.0586997138842814	0.0783417534254311	0.0747117277272641	0.0740668985168373	0.048313287805427	0.221236519918356	0.0729567386883808	GeneID:75462,Genbank:NM_029296.2,MGI:MGI:1922712	RIKEN cDNA 1700001C19 gene		GO:0003674,GO:0005575,GO:0008150	molecular_function|cellular_component|biological_process
1700001F09Rik	0	0	0					0	0	0	0	0	0	0	0	0	0	GeneID:71826,Genbank:NM_027940.2,MGI:MGI:1919076	RIKEN cDNA 1700001F09 gene		GO:0003674,GO:0008150	molecular_function|biological_process
1700001J03Rik	15.529399722174	17.74927074626	13.309528698088	0.749863410635759	-0.415300265604866	0.408524338577519	0.89248624454956	1.62624739134435	1.04103706108475	1.730625766813	1.34964072231623	0.825575735754886	0.715747314473704	1.06435465992062	1.31911421537645	0.989087120754673	0.629040878048404	GeneID:69282,Genbank:NM_001008547.1,MGI:MGI:1916532	RIKEN cDNA 1700001J03 gene		GO:0003674,GO:0005575,GO:0008150	molecular_function|cellular_component|biological_process
1700001K19Rik	0.099721515288418	0	0.199443030576836	Inf	Inf	1	1	0	0	0	0	0	0	0	0	0.0379592432886314	0	GeneID:66323,Genbank:NM_025488.2,MGI:MGI:1913573	RIKEN cDNA 1700001K19 gene		GO:0003674,GO:0005575,GO:0008150	molecular_function|cellular_component|biological_process
1700001L19Rik	104.271620984717	116.308517012083	92.2347249573503	0.793017805804952	-0.334574835442209	0.220238659484534	0.710020518845991	2.91579201342622	3.48775382641076	4.11206737003957	4.82759693379942	3.22957523339351	2.9259338502628	2.38161128991972	2.95763900491166	3.67851941267397	2.22561095323271	GeneID:69315,Genbank:NM_027035.1,MGI:MGI:1916565	RIKEN cDNA 1700001L19 gene		GO:0003674,GO:0005575,GO:0008150	molecular_function|cellular_component|biological_process
1700001O22Rik	23.8440310027473	27.1610083420472	20.5270536634475	0.755754477335444	-0.404010474014191	0.332241227626375	0.834614536903291	0.453094281072162	0.671251289371548	0.880494378474207	0.648648234989434	0.727688391221695	0.406810226954414	0.521916469250861	0.278543648129613	0.968441923317348	0.257046833516604	GeneID:73598,Genbank:XM_011239200.2,MGI:MGI:1923631	RIKEN cDNA 1700001O22 gene		GO:0003674,GO:0005575,GO:0008150	molecular_function|cellular_component|biological_process
1700001P01Rik	2.75642976695828	3.37351995520568	2.13933957871087	0.634156491474034	-0.657089195193735	0.620600885403088	0.984409177214026	0.506899226949482	0.370845619745392	0.28144373883372	0.210340641418675	0.187149744294085	0.356956032474706	0.0884687954506667	0.25968392195417	0.176169821416469	0.0871427712111215	GeneID:72215,Genbank:NM_028156.2,MGI:MGI:1919465	RIKEN cDNA 1700001P01 gene		GO:0003674,GO:0005575,GO:0008150	molecular_function|cellular_component|biological_process
1700003E16Rik	191.523484756271	216.569071836182	166.477897676359	0.768705781785349	-0.379496575218042	0.161864602471762	0.625635899787354	4.96316160162439	5.22078272480586	6.73927329359494	6.69067929055072	6.92143659190262	4.5363017356249	3.28534266344798	4.47923096599974	7.64147342456215	2.62601552894548	GeneID:71837,Genbank:NM_027948.1,MGI:MGI:1919087	RIKEN cDNA 1700003E16 gene		GO:0003674,GO:0005575,GO:0008150	molecular_function|cellular_component|biological_process
1700003F12Rik	1.93999261743116	1.34826484605111	2.5317203888112	1.87776192209289	0.909014157992108	0.600971428997016	0.981699016269208	0.272441961771298	0	0.0756334595315422	0	0.150880414004534	0.215833880100985	0	0.0697858601633946	0.284056766314926	0.351273186277389	GeneID:75480,Genbank:NM_029305.2,MGI:MGI:1922730	RIKEN cDNA 1700003F12 gene		GO:0003674,GO:0005575,GO:0008150	molecular_function|cellular_component|biological_process
1700006A11Rik	0	0	0					0	0	0	0	0	0	0	0	0	0	GeneID:71824,Genbank:XM_006502121.1,MGI:MGI:1919074	RIKEN cDNA 1700006A11 gene		GO:0008150,GO:0003674,GO:0005096,GO:0005575	biological_process|molecular_function|GTPase activator activity|cellular_component
1700006E09Rik	0	0	0					0	0	0	0	0	0	0	0	0	0	GeneID:75437,Genbank:NM_029287.1,MGI:MGI:1922687	RIKEN cDNA 1700006E09 gene		GO:0003674,GO:0005575,GO:0008150	molecular_function|cellular_component|biological_process
1700007B14Rik	0	0	0					0	0	0	0	0	0	0	0	0	0	GeneID:71831,Genbank:NM_001164235.1,MGI:MGI:1919081	RIKEN cDNA 1700007B14 gene		GO:0003674,GO:0005575,GO:0008150	molecular_function|cellular_component|biological_process
1700007G11Rik	93.298949624047	106.915092001301	79.6828072467926	0.745290545565098	-0.42412513651991	0.11985790346057	0.541711303996942	4.49780528509209	4.26885780269561	4.54463494651713	5.5991676353663	4.80231134781994	3.46694575430468	2.50351050984761	3.57050422437832	4.73180494971336	2.75856102195144	GeneID:75784,Genbank:XM_006535280.3,MGI:MGI:1916571	RIKEN cDNA 1700007G11 gene		GO:0003674,GO:0005575,GO:0008150	molecular_function|cellular_component|biological_process
1700007K09Rik	2.69658480537798	2.43875436670641	2.95441524404954	1.21144436864281	0.276728155572657	0.872144716362966	1	0.0597027402069604	0.196552378302201	0.265188211449213	0.14864389608749	0.132255311936024	0.252254319665024	0.125038569334578	0	0.311240001596479	0.246328830059976	GeneID:69318,Genbank:XM_006508181.2,MGI:MGI:1916568	RIKEN cDNA 1700007K09 gene		GO:0008150,GO:0003674,GO:0005575,GO:0005576	biological_process|molecular_function|cellular_component|extracellular region
1700007K13Rik	345.968747753516	413.462906495953	278.474589011079	0.673517707721635	-0.570212218232666	0.00868387668489632	0.12467663647361	29.7027815672189	25.6160228086817	30.2895072559752	35.6700054895371	27.0166018927223	22.3710206024073	12.8398592083923	20.3561187776612	24.3377293586692	16.7053993050096	GeneID:69327,Genbank:NM_027040.1,MGI:MGI:1916577	RIKEN cDNA 1700007K13 gene		GO:0003674,GO:0005575,GO:0008150	molecular_function|cellular_component|biological_process
1700008O03Rik	4.31803606217652	3.81980595509869	4.81626616925434	1.26086671047402	0.334415772651187	0.790388914761164	1	0.107203903615142	0.205878707047264	0.0595224175672737	0.100090920370046	0.0890554960138607	0.0283096802572721	0.168392053974223	0.0823806646158629	0.223548487165992	0.165868091212221	GeneID:69349,Genbank:XM_011250899.2,MGI:MGI:1916599	RIKEN cDNA 1700008O03 gene		GO:0003674,GO:0005575,GO:0008150	molecular_function|cellular_component|biological_process
1700008P02Rik	0	0	0					0	0	0	0	0	0	0	0	0	0	GeneID:69347,Genbank:NM_027048.1,MGI:MGI:1916597	RIKEN cDNA 1700008P02 gene		GO:0003674,GO:0005575,GO:0008150	molecular_function|cellular_component|biological_process
1700009N14Rik	0.0977767760467199	0	0.19555355209344	Inf	Inf	1	1	0	0	0	0	0	0	0	0	0	0.0430198490789081	GeneID:75471,Genbank:NM_001081095.1,MGI:MGI:1922721	RIKEN cDNA 1700009N14 gene		GO:0005737,GO:0006606,GO:0019904,GO:0000054,GO:0003924,GO:0005634	cytoplasm|protein import into nucleus|protein domain specific binding|ribosomal subunit export from nucleus|GTPase activity|nucleus	mmu03013,mmu03008,mmu05166,mmu05169	RNA transport|Ribosome biogenesis in eukaryotes|HTLV-I infection|Epstein-Barr virus infection
1700010B08Rik	0	0	0					0	0	0	0	0	0	0	0	0	0	GeneID:75485,Genbank:NM_029308.1,MGI:MGI:1922735	RIKEN cDNA 1700010B08 gene		GO:0003674,GO:0005575,GO:0008150	molecular_function|cellular_component|biological_process
1700010D01Rik	0	0	0					0	0	0	0	0	0	0	0	0	0	GeneID:76386,Genbank:NM_029590.3,MGI:MGI:1923636	RIKEN cDNA 1700010D01 gene		GO:0003674,GO:0005575,GO:0008150	molecular_function|cellular_component|biological_process
1700010I14Rik	34.0666071961057	43.9067849827075	24.2264294095038	0.551769605063211	-0.857862108715088	0.0210298811263714	0.212792393833559	0.919977867208155	1.59085122547574	1.42403685518828	1.45759056856178	1.32776360097803	0.647844052592909	0.437899484620963	0.742660311966236	0.959198562297178	0.776404764338961	GeneID:66931,Genbank:XM_006523342.1,MGI:MGI:1914181	RIKEN cDNA 1700010I14 gene		GO:0003674,GO:0005575,GO:0008150	molecular_function|cellular_component|biological_process
1700011E24Rik	1.03359286088285	1.05911803946469	1.00806768230101	0.9517991807698	-0.0712708821412739	1	1	0	0.0180900302314825	0.0183052838265834	0.0410420763743756	0.0182585116384474	0.0174124893890101	0.034524407980748	0	0.0171872996503872	0.0170034675533896	GeneID:75467,Genbank:XM_006525072.3,MGI:MGI:1922717	RIKEN cDNA 1700011E24 gene		GO:0005634,GO:0005737,GO:0006325,GO:0007275,GO:0042393,GO:0042585,GO:0044727,GO:0090116,GO:1901537,GO:0001939,GO:0001940,GO:0003682	nucleus|cytoplasm|chromatin organization|multicellular organism development|histone binding|germinal vesicle|DNA demethylation of male pronucleus|C-5 methylation of cytosine|positive regulation of DNA demethylation|female pronucleus|male pronucleus|chromatin binding
1700011H14Rik	0.813302220494872	0.627617668177364	0.99898677281238	1.59171231701219	0.670579609547231	0.879784568686386	1	0	0.0278670118883821	0	0.0316118883056968	0.0281265511655851	0	0.0265917766672524	0	0.0264763893458277	0.0785796087221673	GeneID:67082,Genbank:XM_011245156.2,MGI:MGI:1914332	RIKEN cDNA 1700011H14 gene		GO:0003674,GO:0005575,GO:0008150	molecular_function|cellular_component|biological_process
1700011I03Rik	1.51664900160819	1.83615602904481	1.19714197417157	0.65198270475649	-0.617094400512282	0.784280507121714	1	0.0980791062376671	0	0.163368272588131	0.122095404879305	0.108633898083264	0	0.0513530496383405	0.0502458193176441	0.102260435873374	0.101166677647888	GeneID:75444,Genbank:NM_001311063.1,MGI:MGI:1922694	RIKEN cDNA 1700011I03 gene		GO:0003674,GO:0005575,GO:0008150	molecular_function|cellular_component|biological_process
1700011L22Rik	1.12346967686165	0.84775269970915	1.39918665401416	1.65046558329356	0.72287305474985	0.783842212779448	1	0.0431403597403814	0.04734199401005	0	0.107407987107409	0	0	0.0451755551237447	0.0884030372609941	0.17991811548916	0	GeneID:67687,Genbank:XM_006531314.1,MGI:MGI:1914937	RIKEN cDNA 1700011L22 gene		GO:0003674,GO:0005575,GO:0008150	molecular_function|cellular_component|biological_process
1700012A03Rik	0	0	0					0	0	0	0	0	0	0	0	0	0	GeneID:76382,Genbank:NM_029587.2,MGI:MGI:1923632	RIKEN cDNA 1700012A03 gene		GO:0003674,GO:0005575,GO:0008150	molecular_function|cellular_component|biological_process
1700012B07Rik	5.63721151386666	3.35484993661048	7.91957309112284	2.36063407924715	1.2391744274331	0.159782868691997	0.621814263475376	0.172504972522075	0.113583606047672	0.114935139419006	0.0429491362059075	0.191069110666736	0.145772620591765	0.252900326262115	0.176748219131111	0.143887393408215	0.711742005703401	GeneID:69324,Genbank:XM_006534114.3,MGI:MGI:1916574	RIKEN cDNA 1700012B07 gene		GO:0003674,GO:0005575,GO:0008150	molecular_function|cellular_component|biological_process
1700012B09Rik	38.4258649706343	47.0984606357851	29.7532693054835	0.631724878134916	-0.662631706371539	0.0621697226278312	0.386016303014893	3.75459078566069	4.37252858630032	3.31841803694642	4.57857768297395	3.73429024661222	2.26625574106034	1.36406538101842	2.51229096588221	4.1543302073558	1.73880227207308	GeneID:69325,Genbank:NM_029306.3,MGI:MGI:1916575	RIKEN cDNA 1700012B09 gene		GO:0003674,GO:0008150,GO:0097546	molecular_function|biological_process|ciliary base
1700012L04Rik	0.384091129470027	0.393572403499475	0.374609855440578	0.951819416477652	-0.0712402100776471	1	1	0	0.220388254020119	0	0	0	0.212133870727825	0	0	0	0	GeneID:76383,Genbank:NM_029588.3,MGI:MGI:1923633	RIKEN cDNA 1700012L04 gene		GO:0006342,GO:0000790,GO:0003677,GO:0006325	chromatin silencing|nuclear chromatin|DNA binding|chromatin organization
1700012P22Rik	0.496636113270748	0.386680387133641	0.606591839407855	1.56871633419103	0.649584498096521	1	1	0.0529824317615538	0	0	0	0.0586841409243765	0	0.0554819380514734	0.0542856841874044	0.0552411902331038	0	GeneID:69364,Genbank:XM_006539154.2,MGI:MGI:1916614	RIKEN cDNA 1700012P22 gene		GO:0003674,GO:0005575,GO:0008150	molecular_function|cellular_component|biological_process
1700013D24Rik	0	0	0					0	0	0	0	0	0	0	0	0	0	GeneID:76921,Genbank:NM_001177502.1,MGI:MGI:1924171	RIKEN cDNA 1700013D24 gene		GO:0003674,GO:0005575,GO:0008150	molecular_function|cellular_component|biological_process
1700013F07Rik	99.2577260257568	118.562635578266	79.9528164732476	0.674350870181769	-0.568428662295113	0.0317719920183827	0.270158390796197	10.2407343822902	12.6062453576964	9.59190688295461	13.7460451608204	11.6386908546133	6.96064263325677	5.96805712013146	6.38682078319716	12.9056297553875	5.23563190276549	GeneID:75504,Genbank:NM_029314.1,MGI:MGI:1922754	RIKEN cDNA 1700013F07 gene		GO:0003674,GO:0005575,GO:0008150	molecular_function|cellular_component|biological_process
1700013G24Rik	0	0	0					0	0	0	0	0	0	0	0	0	0	GeneID:69380,Genbank:NM_027063.2,MGI:MGI:1916630	RIKEN cDNA 1700013G24 gene		GO:0003674,GO:0005575,GO:0008150	molecular_function|cellular_component|biological_process
1700013H16Rik	0.299815522126175	0	0.599631044252349	Inf	Inf	0.618060702503613	0.984409177214026	0	0	0	0	0	0.0408548357051021	0.0405022218350815	0	0.0403264741613634	0	GeneID:75514,Genbank:NM_001200013.1,MGI:MGI:1922764	RIKEN cDNA 1700013H16 gene		GO:0005515,GO:0005634,GO:0005730,GO:0051321,GO:0000785,GO:0000800,GO:0001741	protein binding|nucleus|nucleolus|meiotic cell cycle|chromatin|lateral element|XY body
1700015E13Rik	0.0977767760467199	0	0.19555355209344	Inf	Inf	1	1	0	0	0	0	0	0	0	0	0	0.0762652022941652	GeneID:76925,Genbank:NM_001039593.1,MGI:MGI:1924175	RIKEN cDNA 1700015E13 gene		GO:0007342,GO:0016020,GO:0030154,GO:0031965,GO:0003674,GO:0005634,GO:0007283	fusion of sperm to egg plasma membrane involved in single fertilization|membrane|cell differentiation|nuclear membrane|molecular_function|nucleus|spermatogenesis
1700015F17Rik	0.099721515288418	0	0.199443030576836	Inf	Inf	1	1	0	0	0	0	0	0	0	0	0.0774154708196314	0	GeneID:381716,Genbank:NM_001200025.1,MGI:MGI:2686532	RIKEN cDNA 1700015F17 gene		GO:0005634,GO:0005737,GO:0006606,GO:0003674,GO:0005622,GO:0005623	nucleus|cytoplasm|protein import into nucleus|molecular_function|intracellular|cell
1700015G11Rik	0	0	0					0	0	0	0	0	0	0	0	0	0	GeneID:100503036,Genbank:NM_001195601.1,MGI:MGI:1922779	RIKEN cDNA 1700015G11 gene		GO:0003674,GO:0005575,GO:0008150	molecular_function|cellular_component|biological_process
1700016C15Rik	6.62491273566704	8.52066251549082	4.72916295584326	0.555022916028595	-0.84938075557185	0.278022845333433	0.782174462368336	0.324665247745934	0.356285861002501	0.540787969306362	0.404164927622027	0.269703095703255	0.128603097150241	0.0849954247285851	0.166325652860562	0.338506446694	0.293025115204141	GeneID:69428,Genbank:XM_006496976.3,MGI:MGI:1916678	RIKEN cDNA 1700016C15 gene		GO:0003674,GO:0005575,GO:0008150	molecular_function|cellular_component|biological_process
1700016D06Rik	0	0	0					0	0	0	0	0	0	0	0	0	0	GeneID:76413,Genbank:NM_024271.1,MGI:MGI:1923663	RIKEN cDNA 1700016D06 gene		GO:0007338,GO:0016998,GO:0050829,GO:0050830,GO:0001669,GO:0003796,GO:0005615	single fertilization|cell wall macromolecule catabolic process|defense response to Gram-negative bacterium|defense response to Gram-positive bacterium|acrosomal vesicle|lysozyme activity|extracellular space
1700016G14Rik	9.68027867262475	10.5352678937196	8.82528945152992	0.837690084443981	-0.255511498138918	0.69306064484585	1	0.806078281387555	0.398063646882668	0.4028002133767	0.351210979249531	0.357129787276787	0.681163805089347	0.379847672210202	0.45424832831127	0.168088636947823	0.207863490962308	GeneID:666145,Genbank:XM_011244363.1,MGI:MGI:1916676	RIKEN cDNA 1700016G14 gene		GO:0003674,GO:0005575,GO:0008150	molecular_function|cellular_component|biological_process
1700016H13Rik	3.49438270467301	3.22088483274993	3.7678805765961	1.16982778716094	0.226296163231365	0.893302274896447	1	0.203542546728749	0.134019884201423	0.135614589214086	0.152029992562069	0.0901787184861076	0.0860002178626319	0.127886938288531	0.0834197000254323	0.21222001653258	0.29393021208508	GeneID:74218,Genbank:XM_006535261.3,MGI:MGI:1921468	RIKEN cDNA 1700016H13 gene		GO:0003674,GO:0005575,GO:0008150	molecular_function|cellular_component|biological_process
1700016K19Rik	318.30074822168	381.283968169537	255.317528273823	0.669625658533581	-0.578573285144368	0.00931979912234629	0.130714131758331	19.1752107132681	20.9799567548468	25.6153528382169	31.2811476371695	22.4433387163878	13.5434002158481	11.7481949606931	15.8934455078313	22.4395592725394	13.2843051878843	GeneID:74230,Genbank:NM_198637.2,MGI:MGI:1921480	RIKEN cDNA 1700016K19 gene		GO:0016598,GO:0005515,GO:0005575	protein arginylation|protein binding|cellular_component
1700017B05Rik	1056.62986920953	970.017303817665	1143.2424346014	1.17857942337934	0.237048983751058	0.283096120362949	0.786960760408511	6.97276141055263	10.0513454193042	10.2569790019374	8.73373910841618	9.83984703899197	10.420504843517	10.7632604283625	8.70543279580394	6.86613536506904	14.9883289728819	GeneID:74211,Genbank:NM_028820.2,MGI:MGI:1921461	RIKEN cDNA 1700017B05 gene		GO:0003674,GO:0005829,GO:0008150	molecular_function|cytosol|biological_process
1700017D01Rik	0.106441542977612	0	0.212883085955224	Inf	Inf	1	1	0	0	0	0	0	0	0.0287523585214667	0	0	0	GeneID:69369,Genbank:XM_006527323.3,MGI:MGI:1916619	RIKEN cDNA 1700017D01 gene		GO:0003674,GO:0005575,GO:0008150	molecular_function|cellular_component|biological_process
1700017N19Rik	0	0	0					0	0	0	0	0	0	0	0	0	0	GeneID:66605,Genbank:XM_006513956.2,MGI:MGI:1913855	RIKEN cDNA 1700017N19 gene		GO:0003674,GO:0005575,GO:0008150	molecular_function|cellular_component|biological_process
1700018B08Rik	0.288687027379857	0.187554779790481	0.389819274969234	2.07842890170384	1.05549339751068	1	1	0.022404385721524	0	0	0	0	0	0	0.0229554848136283	0	0.0231096851830598	GeneID:76405,Genbank:XM_011248542.2,MGI:MGI:1923655	RIKEN cDNA 1700018B08 gene		GO:0003674,GO:0005575,GO:0008150	molecular_function|cellular_component|biological_process
1700018C11Rik	0	0	0					0	0	0	0	0	0	0	0	0	0	GeneID:75524,Genbank:XM_006538331.3,MGI:MGI:1922774	RIKEN cDNA 1700018C11 gene		GO:0003674,GO:0005575,GO:0008150	molecular_function|cellular_component|biological_process
1700018F24Rik	4.87355822551512	3.65439123453956	6.09272521649067	1.66723397289955	0.737456580542361	0.41511373909058	0.897512685988123	0.0456033906598149	0.400359284984645	0.202561583658871	0.170310415543149	0.101022007300614	0.240852686271861	0.047754782319391	0.140175404238237	0.713213463865981	0.329273031704307	GeneID:69396,Genbank:XM_017321091.1,MGI:MGI:1916646	RIKEN cDNA 1700018F24 gene		GO:0003674,GO:0005575,GO:0008150	molecular_function|cellular_component|biological_process
1700019A02Rik	1.20525725592377	1.01262755457729	1.39788695727025	1.38045518409163	0.465144052186572	0.904521243257839	1	0.0278928675146805	0.061218959450033	0.0309737024748221	0.0347228995357813	0	0.0294630376010869	0.0584174903293291	0.0285789713050092	0.0290820022655758	0.0575418933711532	GeneID:69397,Genbank:XM_006496255.2,MGI:MGI:1916647	RIKEN cDNA 1700019A02 gene		GO:0003674,GO:0005575,GO:0008150	molecular_function|cellular_component|biological_process
1700019B03Rik	3.49036671707199	2.78449915967588	4.1962342744681	1.5069978598796	0.591677368134624	0.638164783102123	0.987907302412767	0.116075272519808	0.0212300611670756	0.107413390233787	0.0481660771542214	0	0.0204349141526804	0.0810341700715098	0.0396434904708018	0.161365091469911	0.119729370794289	GeneID:76406,Genbank:XM_017313004.1,MGI:MGI:1923656	RIKEN cDNA 1700019B03 gene		GO:0003674,GO:0005575,GO:0008150	molecular_function|cellular_component|biological_process
1700019D03Rik	12.7441028989465	15.6817711447314	9.80643465316157	0.625339737626271	-0.677287897716989	0.240886514860824	0.737775740753921	0.273019169317423	0.136186244539268	0.165368072535067	0.293526205821541	0.192436460234596	0.183519768108465	0.0779724976853334	0.101721762272067	0.168207343612335	0.115205697533347	GeneID:67080,Genbank:XM_011238566.2,MGI:MGI:1914330	RIKEN cDNA 1700019D03 gene		GO:0016020,GO:0034237,GO:0003674,GO:0005886,GO:0008150	membrane|protein kinase A regulatory subunit binding|molecular_function|plasma membrane|biological_process
1700019N19Rik	0.115852929542233	0.231705859084466	0	0	-Inf	0.995994962048618	1	0	0	0	0.0497545717381551	0	0	0	0	0	0	GeneID:67507,Genbank:NM_026208.2,MGI:MGI:1914757	RIKEN cDNA 1700019N19 gene		GO:0003674,GO:0005575,GO:0008150	molecular_function|cellular_component|biological_process
1700019O17Rik	3.78249372496864	5.98545666335834	1.57953078657894	0.263894782874043	-1.9219652656182	0.0762009790757308	0.42935277749108	0.0306319114484289	0.168076457525512	0.306137524170089	0.266928507180933	0.23749857149232	0.0647125404602605	0.0320770066015201	0.0313853897539032	0.127751270847038	0	GeneID:71863,Genbank:NM_027966.1,MGI:MGI:1919113	RIKEN cDNA 1700019O17 gene		GO:0003674,GO:0005737,GO:0008150	molecular_function|cytoplasm|biological_process
1700020A23Rik	0.197498291335138	0	0.394996582670276	Inf	Inf	0.798380395506423	1	0	0	0	0	0	0	0	0	0.0749863359917302	0.0741842963652658	GeneID:75656,Genbank:NM_029375.1,MGI:MGI:1922906	RIKEN cDNA 1700020A23 gene		GO:0003674,GO:0005575,GO:0008150	molecular_function|cellular_component|biological_process
1700020D05Rik	9.72236751110387	8.808470828281	10.6362641939267	1.20750404937226	0.272028027155858	0.699291086175093	1	0.413065775535718	0.679944172540033	0.401353656946029	0.321382370825792	0.686276829223365	0.763557272208382	0.432552621831272	0.370323007213782	0.861351369746339	0.479327916867442	GeneID:75555,Genbank:NM_023781.5,MGI:MGI:1922805	RIKEN cDNA 1700020D05 gene		GO:0003674,GO:0005575,GO:0008150	molecular_function|cellular_component|biological_process
1700020L24Rik	14.9073727147227	19.2485301211283	10.5662153083172	0.548936217042313	-0.865289568065956	0.124221689903937	0.549964947641337	0.0973546068379429	1.76280078527172	0.97296893646671	1.15133824776538	1.18614574776972	0.462757404981059	0.815579366370689	0.797994545026296	0.253762623646991	0.351467797460922	GeneID:66330,Genbank:NM_025492.3,MGI:MGI:1913580	RIKEN cDNA 1700020L24 gene		GO:0003674,GO:0005575,GO:0008150	molecular_function|cellular_component|biological_process
1700020N15Rik	0	0	0					0	0	0	0	0	0	0	0	0	0	GeneID:75509,Genbank:NM_029316.1,MGI:MGI:1922759	RIKEN cDNA 1700020N15 gene		GO:0003674,GO:0005575,GO:0008150	molecular_function|cellular_component|biological_process
1700021F05Rik	223.394653372455	232.02397883157	214.76532791334	0.925616951294682	-0.111512809390923	0.637999919643376	0.987907302412767	3.59912810885604	3.35967221514381	4.01324420338077	4.18297819478498	3.82103579908309	3.70708446190446	3.2215673774534	3.33572457707929	3.39443812279392	3.23489765991653	GeneID:67851,Genbank:NM_026411.1,MGI:MGI:1915101	RIKEN cDNA 1700021F05 gene		GO:0003674,GO:0005739,GO:0008150	molecular_function|mitochondrion|biological_process
1700021F07Rik	0	0	0					0	0	0	0	0	0	0	0	0	0	GeneID:72221,Genbank:NM_028158.1,MGI:MGI:1919471	RIKEN cDNA 1700021F07 gene		GO:0003674,GO:0005575,GO:0008150	molecular_function|cellular_component|biological_process
1700022I11Rik	0	0	0					0	0	0	0	0	0	0	0	0	0	GeneID:67317,Genbank:NM_026088.3,MGI:MGI:1914567	RIKEN cDNA 1700022I11 gene		GO:0003674,GO:0005575,GO:0008150	molecular_function|cellular_component|biological_process
1700023F06Rik	2.16493124272367	2.97017557997914	1.35968690546821	0.457779975915687	-1.12727373657862	0.442208507079265	0.91098180474705	0	0.378426274278209	0.143598440745904	0	0.190975372754717	0.13659478593472	0	0	0.179771003375105	0	GeneID:69441,Genbank:XM_011249227.1,MGI:MGI:1916691	RIKEN cDNA 1700023F06 gene		GO:0003674,GO:0005575,GO:0008150	molecular_function|cellular_component|biological_process
1700024G13Rik	117.764494737315	154.412023856235	81.1169656183956	0.525328038533576	-0.928709506827593	0.00148898972387834	0.0377737015858111	22.2526213398526	19.0417112691378	25.8871668121226	27.3717650762714	17.3118215726911	11.3329055938452	7.90617617233496	13.4357068363826	19.6106225327518	4.37202727523536	GeneID:67085,Genbank:NM_001034037.1,MGI:MGI:1914335	RIKEN cDNA 1700024G13 gene		GO:0003674,GO:0005575,GO:0008150	molecular_function|cellular_component|biological_process
1700024P04Rik	0	0	0					0	0	0	0	0	0	0	0	0	0	GeneID:69382,Genbank:NM_027064.1,MGI:MGI:1916632	RIKEN cDNA 1700024P04 gene		GO:0006334,GO:0046982,GO:0000786,GO:0003677,GO:0005737	nucleosome assembly|protein heterodimerization activity|nucleosome|DNA binding|cytoplasm	mmu05203,mmu05322,mmu05034	Viral carcinogenesis|Systemic lupus erythematosus|Alcoholism
1700024P16Rik	5.33549989964962	3.40455522255089	7.26644457674836	2.13433006714572	1.09378330147259	0.226441684195433	0.71718351788063	0.0280362628626552	0.0512780683214688	0.0103776453957479	0.0232676050780453	0.0621067756281737	0.0394860067832329	0.137008224970222	0.0478764897770497	0.0584630217499787	0.0674773310849457	GeneID:242594,Genbank:XM_017320219.1,MGI:MGI:2685466	RIKEN cDNA 1700024P16 gene		GO:0016020,GO:0033627,GO:0045121,GO:0050852,GO:0001772,GO:0003674,GO:0007165	membrane|cell adhesion mediated by integrin|membrane raft|T cell receptor signaling pathway|immunological synapse|molecular_function|signal transduction
1700025F22Rik	0	0	0					0	0	0	0	0	0	0	0	0	0	GeneID:69416,Genbank:XM_011247336.1,MGI:MGI:1916666	RIKEN cDNA 1700025F22 gene		GO:0003674,GO:0005575,GO:0008150	molecular_function|cellular_component|biological_process
1700025G04Rik	444.73054953698	466.883223281112	422.577875792847	0.905104006143334	-0.143844512055329	0.519869966933372	0.949080700764343	2.93812871910442	2.70330649286485	2.75890336262376	2.6463268850729	2.43635484607141	3.64956647971438	1.64055882762469	2.26996071862281	1.6609390887678	2.63887215122412	GeneID:69399,Genbank:NM_197990.3,MGI:MGI:1916649	RIKEN cDNA 1700025G04 gene		GO:0003674,GO:0005575,GO:0008150	molecular_function|cellular_component|biological_process
1700028K03Rik	1.38254378158567	1.57830020440186	1.18678735876949	0.751940192024023	-0.411310177800569	0.881237900061985	1	0.0648232641902811	0.0177841735875442	0.035991575577875	0.0201740793491013	0	0	0.0169703437937953	0.0498133314784514	0	0.0334319638707284	GeneID:76421,Genbank:NM_175241.1,MGI:MGI:1923671	RIKEN cDNA 1700028K03 gene		GO:0003674,GO:0005575,GO:0008150	molecular_function|cellular_component|biological_process
1700028P14Rik	75.9442905651336	92.1035465155865	59.7850346146807	0.649106759472758	-0.62347231512956	0.032445987593799	0.273065943029388	4.91949203666179	5.33197388758352	6.33961749041116	7.33381241001703	6.72704149997173	4.4907371827463	2.03518998566695	5.04050082613348	4.36933630812643	3.32026005702098	GeneID:67483,Genbank:NM_026188.2,MGI:MGI:1914733	RIKEN cDNA 1700028P14 gene		GO:0008150,GO:0016020,GO:0016021,GO:0003674,GO:0005737,GO:0005886	biological_process|membrane|integral component of membrane|molecular_function|cytoplasm|plasma membrane
1700029F12Rik	0	0	0					0	0	0	0	0	0	0	0	0	0	GeneID:66479,Genbank:NM_001284205.1,MGI:MGI:1913729	RIKEN cDNA 1700029F12 gene		GO:0003674,GO:0005575,GO:0008150	molecular_function|cellular_component|biological_process
1700029H14Rik	3.31210329369795	3.83927107896804	2.78493550842786	0.725381316178493	-0.463188508944725	0.706410668900508	1	0.190545251576191	0.104551656651111	0.105795718694121	0.158135614753317	0.105525397987508	0.0670905314048845	0.0997672199299085	0.097616124879158	0.132445745257683	0.0655145653442648	GeneID:66501,Genbank:NM_025601.3,MGI:MGI:1913751	RIKEN cDNA 1700029H14 gene		GO:0003674,GO:0005575,GO:0008150	molecular_function|cellular_component|biological_process
1700029I15Rik	17.3130315196115	20.4962840399191	14.129778999304	0.689382474002827	-0.536623472988981	0.29868210748191	0.802201885807273	2.46208195946891	3.17867674067479	3.0556748787661	4.50729945897161	3.04786726421796	3.05962313549748	1.51660792201143	1.92908056308812	2.26504056106888	2.09142650906692	GeneID:75641,Genbank:NM_183112.3,MGI:MGI:1916742	RIKEN cDNA 1700029I15 gene		GO:0008150,GO:0003674,GO:0005575,GO:0005576	biological_process|molecular_function|cellular_component|extracellular region
1700029J07Rik	248.913616687191	293.169239623136	204.657993751246	0.698088223765665	-0.518518720420759	0.0626713208673425	0.388071903534004	4.40861025835204	5.30139319787261	5.57080051592178	7.04415374594038	4.78949835830093	4.19288950673589	2.44095639661897	3.73825031898653	5.89979805653615	2.00364154505289	GeneID:69479,Genbank:XM_006509484.3,MGI:MGI:1916729	RIKEN cDNA 1700029J07 gene		GO:0005856,GO:0008150,GO:0003674,GO:0005737,GO:0005813	cytoskeleton|biological_process|molecular_function|cytoplasm|centrosome
1700029P11Rik	0	0	0					0	0	0	0	0	0	0	0	0	0	GeneID:66346,Genbank:NM_025503.4,MGI:MGI:1913596	RIKEN cDNA 1700029P11 gene		GO:0003674,GO:0005739,GO:0008150	molecular_function|mitochondrion|biological_process
1700030F18Rik	0.29511635576502	0.19912560734316	0.39110710418688	1.96412259279577	0.973884979804752	1	1	0	0	0	0	0.0940269246694922	0	0	0	0	0.175127501564379	GeneID:72277,Genbank:NM_028180.3,MGI:MGI:1919527	RIKEN cDNA 1700030F18 gene
1700030J22Rik	82.333700605619	85.4837054749608	79.1836957362772	0.926301630191628	-0.110446042305041	0.716021777343769	1	1.46437554452072	1.49356255481772	1.45394203381812	1.82295222562852	1.83186573238446	1.45582068146547	1.17264521028727	1.42978912323002	1.86809096905934	1.26169063259396	GeneID:69528,Genbank:NM_027103.2,MGI:MGI:1916778	RIKEN cDNA 1700030J22 gene		GO:0005829,GO:0008150,GO:0003674,GO:0005634,GO:0005654	cytosol|biological_process|molecular_function|nucleus|nucleoplasm
1700030K09Rik	198.757876770427	197.857632322904	199.658121217951	1.00909992136219	0.0130690375922207	0.970226315555139	1	4.6661458028796	4.14006183399375	4.38776619126378	3.90544341219398	4.42054040081758	5.05465875590171	3.84664321914311	4.31300272033563	4.32681043876652	3.37936712764485	GeneID:72254,Genbank:NM_028170.2,MGI:MGI:1919504	RIKEN cDNA 1700030K09 gene		GO:0003674,GO:0005575,GO:0008150	molecular_function|cellular_component|biological_process
1700031F05Rik	0	0	0					0	0	0	0	0	0	0	0	0	0	GeneID:73300,Genbank:XM_006528312.2,MGI:MGI:1920550	RIKEN cDNA 1700031F05 gene		GO:0003674,GO:0005575,GO:0008150	molecular_function|cellular_component|biological_process
1700034E13Rik	2.43836159517065	2.8626938167682	2.01402937357309	0.703543411375656	-0.507288648761591	0.740791808992399	1	0.221037818040864	0.121282844193462	0.490903963751897	0.412743900142306	0.489649645448676	0.116740337664684	0.462931055439967	0.226474866945356	0	0.341994271922892	GeneID:78414,Genbank:NM_030097.1,MGI:MGI:1925664	RIKEN cDNA 1700034E13 gene		GO:0003674,GO:0005575,GO:0008150	molecular_function|cellular_component|biological_process
1700034J05Rik	0	0	0					0	0	0	0	0	0	0	0	0	0	GeneID:73344,Genbank:XM_006507112.3,MGI:MGI:1920594	RIKEN cDNA 1700034J05 gene		GO:0003674,GO:0005575,GO:0008150	molecular_function|cellular_component|biological_process
1700034O15Rik	0.193498905183658	0.187554779790481	0.199443030576836	1.06338548556126	0.0886646799293914	1	1	0.0551438489568474	0	0	0	0	0	0	0	0.0574947534329898	0	GeneID:76606,Genbank:XM_006506737.1,MGI:MGI:1923856	RIKEN cDNA 1700034O15 gene		GO:0008150,GO:0003674,GO:0005575,GO:0005576	biological_process|molecular_function|cellular_component|extracellular region
1700037C18Rik	97.8136653016028	98.54172277879	97.0856078244156	0.985223366171067	-0.0214772507904674	0.974709041445663	1	3.5544388217003	4.29506654141481	4.52356845689106	5.12083852472011	4.06965625774048	3.92327130238109	3.47119382877343	4.05106918248506	5.62141884701641	3.33677593037494	GeneID:73261,Genbank:NM_028484.2,MGI:MGI:1920511	RIKEN cDNA 1700037C18 gene		GO:0003674,GO:0005575,GO:0008150	molecular_function|cellular_component|biological_process
1700037H04Rik	254.939822614367	297.152847717018	212.726797511717	0.715883422104366	-0.482203423662218	0.0633112843891308	0.390308815544913	8.59288318146549	18.5810488924975	10.9511423440554	7.89862381118271	13.2925229661202	8.73192033222858	7.25176404194791	8.72995192924336	7.71173094464609	8.22762010444481	GeneID:67326,Genbank:NM_001311138.1,MGI:MGI:1914576	RIKEN cDNA 1700037H04 gene		GO:0003674,GO:0005575,GO:0008150	molecular_function|cellular_component|biological_process
1700039E15Rik	1.45653800160973	1.02352947727026	1.88954652594919	1.84610855662759	0.884487390201185	0.636286999146511	0.987907302412767	0	0.036673164298118	0	0.020800722701308	0.0370147196321741	0.14119845595196	0	0	0	0.0344704210686148	GeneID:76713,Genbank:XM_006541270.1,MGI:MGI:1923963	RIKEN cDNA 1700039E15 gene		GO:0003333,GO:0005887,GO:0015171	amino acid transmembrane transport|integral component of plasma membrane|amino acid transmembrane transporter activity
1700040L02Rik	113.377040508383	140.638396019147	86.1156849976191	0.612319874480756	-0.707642584505855	0.00587905906019347	0.0983715718665645	1.29779083397668	1.60795480151665	1.90601723627077	1.79798027733224	1.46063743253704	0.895472786648876	0.679507794003453	0.932944262791873	1.5713634577326	0.669322916937834	GeneID:73287,Genbank:NM_028491.1,MGI:MGI:1920537	RIKEN cDNA 1700040L02 gene		GO:0005856,GO:0005929,GO:0008150,GO:0031514,GO:0036126,GO:0042995,GO:0046872,GO:0005509,GO:0005737,GO:0005813	cytoskeleton|cilium|biological_process|motile cilium|sperm flagellum|cell projection|metal ion binding|calcium ion binding|cytoplasm|centrosome
1700042G07Rik	0.0995628036715799	0.19912560734316	0	0	-Inf	0.99599450380835	1	0	0	0	0	0.148955918927946	0	0	0	0	0	GeneID:67323,Genbank:NM_001099295.2,MGI:MGI:1914573	RIKEN cDNA 1700042G07 gene		GO:0003674,GO:0005575,GO:0008150	molecular_function|cellular_component|biological_process
1700047I17Rik2	212.27203148955	211.908447243788	212.635615735312	1.00343152196612	0.00494216499070243	1	1	3.71231397505456	2.87653396921135	1.99468454983616	3.97534256169369	2.82963611362769	2.65635831940541	3.84564609482474	2.29035713497388	3.46825998750241	2.52533680448665	GeneID:100101807,Genbank:XM_006515319.3,MGI:MGI:3714351	RIKEN cDNA 1700047I17 gene 2		GO:0003674,GO:0005575,GO:0008150	molecular_function|cellular_component|biological_process
1700049G17Rik	107.688857494429	100.450835202412	114.926879786447	1.1441107438765	0.194226704134445	0.436761653277671	0.909241995670472	1.18558206163601	1.13281186209934	1.06684528531929	1.09419544213763	1.14336229976642	1.65176940347156	0.931134929706436	1.30899223939675	1.21481353395521	1.11748186486786	GeneID:73430,Genbank:NM_028538.1,MGI:MGI:1920680	RIKEN cDNA 1700049G17 gene		GO:0003700,GO:0005575,GO:0006355	DNA binding transcription factor activity|cellular_component|regulation of transcription, DNA-templated
1700056E22Rik	11.6275491887664	13.1129531653204	10.1421452122123	0.773444782753825	-0.370629795444125	0.554905883726304	0.964010837555832	0.599682229193595	0.957218890263183	0.786994694732552	0.678658532808962	0.9057505721782	0.691025535462926	0.114176894232091	0.558575550842476	0.738929468112924	0.843491560016646	GeneID:73363,Genbank:NM_028516.1,MGI:MGI:1920613	RIKEN cDNA 1700056E22 gene		GO:0003674,GO:0005575,GO:0008150	molecular_function|cellular_component|biological_process
1700057G04Rik	0.797163865635816	0.625278262583941	0.96904946868769	1.54978915256565	0.632071951474177	0.880997701087805	1	0	0.0806860762625957	0	0.0457644910199628	0	0.0776640740112331	0	0	0.0766596712439864	0.0379198669705298	GeneID:78459,Genbank:XM_011242838.2,MGI:MGI:1925709	RIKEN cDNA 1700057G04 gene		GO:0017121,GO:0017128,GO:0005886,GO:0015914,GO:0016020	phospholipid scrambling|phospholipid scramblase activity|plasma membrane|phospholipid transport|membrane
1700061G19Rik	8.63570064023313	11.1673114972398	6.10408978322645	0.546603341792264	-0.871433814732812	0.202194913728931	0.686233856158686	0.10041432305285	0.251872290308707	0.191151992416045	0.178574911898304	0.158886313523142	0.121219354701614	0.0901298422223935	0.0881865400268856	0.0448693749240312	0.118371894934944	GeneID:78625,Genbank:XM_006525141.2,MGI:MGI:1925875	RIKEN cDNA 1700061G19 gene		GO:0003674,GO:0005575,GO:0008150	molecular_function|cellular_component|biological_process	mmu00061,mmu00071,mmu04920,mmu03320	Fatty acid biosynthesis|Fatty acid degradation|Adipocytokine signaling pathway|PPAR signaling pathway
1700065D16Rik	0.0998972561014326	0.199794512202865	0	0	-Inf	0.995994513218142	1	0	0	0.112794407856288	0	0	0	0	0	0	0	GeneID:73410,Genbank:NM_001271569.1,MGI:MGI:1920660	RIKEN cDNA 1700065D16 gene		GO:0003674,GO:0005575,GO:0008150	molecular_function|cellular_component|biological_process
1700066B19Rik	25.5780625377064	14.1597533368647	36.9963717385481	2.61278363106994	1.38558765764414	0.00444586602101427	0.0814255441776305	0.114354706296629	0.418307423573978	0.359792140461328	0.237260593357291	0.358872828537899	0.765016399316724	1.05778741979192	0.5467820540351	0.278203101933165	1.04193265708395	GeneID:73449,Genbank:XM_006526290.3,MGI:MGI:1920699	RIKEN cDNA 1700066B19 gene		GO:0003674,GO:0005575,GO:0008150	molecular_function|cellular_component|biological_process
1700066C05Rik	0	0	0					0	0	0	0	0	0	0	0	0	0	GeneID:78654,Genbank:XM_001473318.2,MGI:MGI:1925904	RIKEN cDNA 1700066C05 gene		GO:0003674,GO:0005575,GO:0008150	molecular_function|cellular_component|biological_process
1700066M21Rik	151.102828303562	150.020332177025	152.1853244301	1.01443132555206	0.020671201576577	0.915884453348493	1	2.33092756222248	3.30802183145225	2.95815334008208	2.61806968574308	3.22236022489337	3.86908061263475	2.3307762971657	2.5498751059968	2.50339190379839	2.87432087383066	GeneID:73467,Genbank:NM_028546.1,MGI:MGI:1920717	RIKEN cDNA 1700066M21 gene		GO:0008150,GO:0003674,GO:0005575,GO:0005576	biological_process|molecular_function|cellular_component|extracellular region
1700067K01Rik	7.56405701904354	6.8890579453437	8.23905609274337	1.19596266399706	0.258172351653863	0.730249857316789	1	0.277826190264801	0.0762212340978671	0.154256383866703	0.230571032490564	0.128218533640217	0.293465829070114	0.145466477895167	0.189773406294132	0.193113690933468	0.191048183524778	GeneID:73453,Genbank:XM_006531403.3,MGI:MGI:1920703	RIKEN cDNA 1700067K01 gene		GO:0003674,GO:0005575,GO:0008150	molecular_function|cellular_component|biological_process
1700067P10Rik	0.493155715692995	0.386680387133641	0.599631044252349	1.55071491651608	0.632933485644268	1	1	0.0663948609606374	0	0	0	0.0735399498989353	0.0701324194786576	0.069527113805058	0	0.0692254210099978	0	GeneID:68224,Genbank:NM_026625.2,MGI:MGI:1915474	RIKEN cDNA 1700067P10 gene		GO:0003674,GO:0005575,GO:0008150	molecular_function|cellular_component|biological_process
1700071K01Rik	0	0	0					0	0	0	0	0	0	0	0	0	0	GeneID:237880,Genbank:NM_001033765.2,MGI:MGI:3588264	RIKEN cDNA 1700071K01 gene
1700074P13Rik	0	0	0					0	0	0	0	0	0	0	0	0	0	GeneID:73481,Genbank:XM_006506690.3,MGI:MGI:1920731	RIKEN cDNA 1700074P13 gene		GO:0005794	Golgi apparatus
1700080E11Rik	0	0	0					0	0	0	0	0	0	0	0	0	0	GeneID:73532,Genbank:NM_028562.3,MGI:MGI:1920782	RIKEN cDNA 1700080E11 gene		GO:0003674,GO:0005575,GO:0008150	molecular_function|cellular_component|biological_process	mmu00230,mmu03018	Purine metabolism|RNA degradation
1700080G18Rik	6.19741938058341	7.87725693875695	4.51758182240988	0.573496822248223	-0.802142602612139	0.322808163046629	0.825489786817471	0.197690698510298	0.361574479251757	0.475639918628986	0.24609855045985	0.145976800549387	0.139212852665135	0.06900566045152	0.135035639416169	0.206118691057269	0.237899765406362	GeneID:73533,Genbank:XM_017321874.1,MGI:MGI:1920783	RIKEN cDNA 1700080G18 gene		GO:0003674,GO:0005575,GO:0008150	molecular_function|cellular_component|biological_process
1700080O16Rik	0	0	0					0	0	0	0	0	0	0	0	0	0	GeneID:74279,Genbank:XM_006541551.3,MGI:MGI:1921529	RIKEN cDNA 1700080O16 gene		GO:0003674,GO:0005575,GO:0008150	molecular_function|cellular_component|biological_process
1700088E04Rik	331.842952696854	360.201632906911	303.484272486796	0.842539968621482	-0.247182968041795	0.254547751959259	0.754238578193083	12.3973068076787	16.6986484776782	16.0824993619268	16.7310955917026	14.3731003617858	10.2395387601316	10.0702766021559	13.1375332706719	17.4760462845137	10.676234370094	GeneID:27660,Genbank:NM_001310576.1,MGI:MGI:1920774	RIKEN cDNA 1700088E04 gene		GO:0003674,GO:0005575,GO:0008150	molecular_function|cellular_component|biological_process
1700092M07Rik	2.08308535966812	1.39287765552811	2.77329306380813	1.99105287733016	0.993531535899707	0.531780101370084	0.954312432123701	0	0.15224188600074	0.308106829881125	0	0.614639160207944	0.293079689821338	0.435825223904337	0.852856669996854	0.28928939095757	0.143097603251947	GeneID:74307,Genbank:NM_001177347.1,MGI:MGI:1921557	RIKEN cDNA 1700092M07 gene		GO:0003674,GO:0005575,GO:0008150	molecular_function|cellular_component|biological_process
1700093K21Rik	4.61886965359708	3.5998780982436	5.63786120895055	1.56612558955852	0.647199908777258	0.533219387024459	0.954433283719523	0.114189573146742	0.125311010859815	0.042267362943981	0.0710753936346137	0.0210796823898031	0.0603088170390478	0.179364893592399	0.0584991939709033	0.178586591529763	0.0785228725425846	GeneID:67358,Genbank:XM_006514789.2,MGI:MGI:1914608	RIKEN cDNA 1700093K21 gene		GO:0016020,GO:0016021,GO:0003674,GO:0005575,GO:0008150	membrane|integral component of membrane|molecular_function|cellular_component|biological_process
1700094D03Rik	863.092068646452	1002.59547768612	723.588659606788	0.72171546322626	-0.470497929106901	0.0191605700962267	0.202438279031782	17.7030094888137	17.2042671173842	20.8113877116024	20.5333759892881	17.2136672782163	14.3123578587598	9.75036390493548	12.9585379510769	18.9191712123171	9.07747986273086	GeneID:73545,Genbank:NM_028567.1,MGI:MGI:1920795	RIKEN cDNA 1700094D03 gene		GO:0003674,GO:0005575,GO:0008150	molecular_function|cellular_component|biological_process
1700102P08Rik	18.6247514923133	21.5815975370478	15.6679054475788	0.725984506970937	-0.461989334482723	0.338081693725836	0.840124265173311	0.973995743237803	0.66803598937969	0.405590976979772	0.795699701255866	0.741683513183951	0.739467808613883	0.382479411278633	0.717279377961172	0.285614814398063	0.408142124748624	GeneID:112418,Genbank:NM_053216.2,MGI:MGI:2148248	RIKEN cDNA 1700102P08 gene		GO:0003674,GO:0005575,GO:0008150	molecular_function|cellular_component|biological_process
1700109H08Rik	34.9222368529615	34.0907480101255	35.7537256957974	1.04878090927128	0.0687133298501028	0.849737460394638	1	2.8017702725935	2.02279428952032	3.43873077265927	3.12069024359343	2.36829494597606	2.57008343381788	2.16185565610356	2.64405447807882	3.76683109065032	2.73786743005123	GeneID:77036,Genbank:NM_029843.2,MGI:MGI:1924286	RIKEN cDNA 1700109H08 gene		GO:0003674,GO:0005575,GO:0008150	molecular_function|cellular_component|biological_process
1700112E06Rik	90.7054173520591	84.794723693055	96.6161110110632	1.13941182662261	0.188289285975619	0.494513084206072	0.935816391117966	1.45038647741602	2.36536304348112	1.96849300558365	1.52969166506696	2.07502368377424	2.10654526768795	2.02508013858492	1.87821829375183	1.40720441226208	2.82586325413092	GeneID:76633,Genbank:XM_006519680.3,MGI:MGI:1923883	RIKEN cDNA 1700112E06 gene		GO:0030318,GO:0003674,GO:0005575,GO:0030154	melanocyte differentiation|molecular_function|cellular_component|cell differentiation
1700113H08Rik	1.1051457093602	1.2177697828267	0.992521635893692	0.815032241635885	-0.295070963239162	0.985479599452652	1	0.0290614771790221	0	0.0968141637443446	0.0361776626916354	0.0321889306613862	0	0.0304324853148931	0.0595526524437348	0	0.0599526893448068	GeneID:76640,Genbank:NM_029685.1,MGI:MGI:1923890	RIKEN cDNA 1700113H08 gene		GO:0003674,GO:0005575,GO:0008150	molecular_function|cellular_component|biological_process
1700122O11Rik	0	0	0					0	0	0	0	0	0	0	0	0	0	GeneID:76651,Genbank:NM_029689.1,MGI:MGI:1923901	RIKEN cDNA 1700122O11 gene		GO:0003674,GO:0005575,GO:0008150	molecular_function|cellular_component|biological_process
1700123K08Rik	0.099721515288418	0	0.199443030576836	Inf	Inf	1	1	0	0	0	0	0	0	0	0	0.01192299008285	0	GeneID:76658,Genbank:XM_011240960.1,MGI:MGI:1923908	RIKEN cDNA 1700123K08 gene		GO:0003674,GO:0005575,GO:0008150	molecular_function|cellular_component|biological_process
1700123O20Rik	574.180791076794	571.411965296991	576.949616856596	1.00969117186184	0.0139140920320037	0.962098602586803	1	16.8562106088188	18.8654212149567	18.3151487174968	15.7030590870446	17.7119548363787	17.8935313007384	16.4532289398436	16.8991133710864	14.5486988570509	18.9700909509542	GeneID:58248,Genbank:NM_021437.2,MGI:MGI:1920893	RIKEN cDNA 1700123O20 gene		GO:0008150,GO:0003674,GO:0005739,GO:0005829	biological_process|molecular_function|mitochondrion|cytosol
1700125H20Rik	1.37939215785532	1.59287934240766	1.16590497330297	0.731948078089007	-0.45018678263526	0.881324582277705	1	0.0244780310800554	0	0.0271816890624116	0.010157294555429	0.00903741219931197	0.0258559701591336	0.00854426998316298	0	0	0.016832406511605	GeneID:73634,Genbank:XM_006534343.3,MGI:MGI:1920884	RIKEN cDNA 1700125H20 gene		GO:0003674,GO:0005575,GO:0008150	molecular_function|cellular_component|biological_process
1700129C05Rik	0	0	0					0	0	0	0	0	0	0	0	0	0	GeneID:67932,Genbank:NM_026461.2,MGI:MGI:1915182	RIKEN cDNA 1700129C05 gene		GO:0003674,GO:0005575,GO:0008150	molecular_function|cellular_component|biological_process
1810009A15Rik	1.27050621926966	1.17127929793929	1.36973314060002	1.16943340756545	0.22580971093325	1	1	0.161215656277511	0.0884585881961485	0.268533475584466	0	0	0.170290951272337	0.0844105938244893	0.247771815442511	0.0840443184739117	0	GeneID:66276,Genbank:NM_025463.3,MGI:MGI:1913526	RIKEN cDNA 1810009A15 gene		GO:0003674,GO:0005575,GO:0008150	molecular_function|cellular_component|biological_process
1810009J06Rik	0	0	0					0	0	0	0	0	0	0	0	0	0	GeneID:73626,Genbank:NM_023707.3,MGI:MGI:1920876	RIKEN cDNA 1810009J06 gene		GO:0004252,GO:0005615,GO:0006508	serine-type endopeptidase activity|extracellular space|proteolysis	mmu04080,mmu04972,mmu04974,mmu05164	Neuroactive ligand-receptor interaction|Pancreatic secretion|Protein digestion and absorption|Influenza A
1810010H24Rik	797.230002398638	844.584346967768	749.875657829507	0.887863551487445	-0.171590117318779	0.617410736401621	0.984409177214026	23.133196295862	13.9594421496714	14.2264425586269	18.8440852609955	13.5661307921802	12.3040935619927	9.97144876293595	15.6587346086174	25.5025401046153	8.28496154505239	GeneID:69066,Genbank:XM_017314738.1,MGI:MGI:1916316	RIKEN cDNA 1810010H24 gene		GO:0003674,GO:0005575,GO:0008150	molecular_function|cellular_component|biological_process
1810011H11Rik	60.6469869377117	66.3086363179202	54.9853375575032	0.829233424344201	-0.270149825806444	0.351820561612869	0.850767250642158	2.25472079767346	3.0634416164711	2.74221353682386	2.27219299813575	2.69556617443538	1.73897928651629	2.39856742370525	2.05349512757785	1.5299147016697	2.58411150475342	GeneID:69069,Genbank:NM_001163616.1,MGI:MGI:1916319	RIKEN cDNA 1810011H11 gene		GO:0003674,GO:0005575,GO:0008150	molecular_function|cellular_component|biological_process
1810011O10Rik	968.702065742078	876.621509388803	1060.78262209535	1.21008053160246	0.275103062935745	0.333464097627741	0.835726032119083	36.8349310522568	33.5984459758507	43.3224592128118	35.0072568648121	41.5885820949117	34.8921169414644	36.291481830251	51.6605165970797	69.62506649087	28.1486209492297	GeneID:69068,Genbank:NM_026931.2,MGI:MGI:1916318	RIKEN cDNA 1810011O10 gene		GO:0043620,GO:0005634,GO:0045746,GO:1900020,GO:0005654,GO:0005730,GO:0005737,GO:0005829,GO:1901224,GO:0005886,GO:1902806,GO:0006915,GO:1903706,GO:0010739,GO:0016607,GO:0002264,GO:0034605,GO:0005112,GO:0043066,GO:0005622	regulation of DNA-templated transcription in response to stress|nucleus|negative regulation of Notch signaling pathway|positive regulation of protein kinase C activity|nucleoplasm|nucleolus|cytoplasm|cytosol|positive regulation of NIK/NF-kappaB signaling|plasma membrane|regulation of cell cycle G1/S phase transition|apoptotic process|regulation of hemopoiesis|positive regulation of protein kinase…
1810013L24Rik	1270.22891324806	1133.09563750421	1407.3621889919	1.24205066404792	0.31272402322016	0.104647969716735	0.507489687984325	15.6315080216292	16.1883124731273	16.3378297641677	16.9462068456071	15.206812506912	17.3998980307037	17.2903726531447	22.4860524742093	19.4009934701589	19.1801367775548	GeneID:69053,Genbank:NM_001081400.3,MGI:MGI:1916303	RIKEN cDNA 1810013L24 gene		GO:0003674,GO:0005575,GO:0008150	molecular_function|cellular_component|biological_process
1810022K09Rik	582.322759040692	539.901366594208	624.744151487176	1.15714497154947	0.21056962212337	0.283251408146354	0.786960760408511	21.0284792705641	25.7833284491023	26.6472092520503	23.9398008377544	26.4402071732592	32.0598036589654	22.7209755903815	24.4584774327144	24.4095092766736	34.3252680663354	GeneID:69126,Genbank:NM_001099674.1,MGI:MGI:1916376	RIKEN cDNA 1810022K09 gene		GO:0003674,GO:0005575	molecular_function|cellular_component
1810024B03Rik	24.0407648159036	25.9282427081221	22.153286923685	0.854407572972364	-0.227003660594509	0.584277274839397	0.97759194797493	0.763259145521536	0.722065859713944	0.701431424991477	0.622515887333952	0.932852245148352	0.583818253812849	0.551218455928268	0.404500167996511	0.686033253643763	0.841582509389882	GeneID:329509,Genbank:XM_006499778.2,MGI:MGI:1925560	RIKEN cDNA 1810024B03 gene		GO:0003674,GO:0005575,GO:0008150	molecular_function|cellular_component|biological_process
1810026J23Rik	805.17250468742	816.120876415599	794.22413295924	0.973169730012875	-0.0392366482644099	0.849789576102149	1	15.6988449542562	14.7458513178761	14.2565015163922	15.0919741985473	14.5147910199264	15.7218300486178	12.5908119890092	14.8922585299346	13.8192720734085	12.6250907500014	GeneID:69773,Genbank:NM_178619.4,MGI:MGI:1917023	RIKEN cDNA 1810026J23 gene		GO:0005739,GO:0005743,GO:0005758,GO:0015031,GO:0016020,GO:0016021,GO:0042721,GO:0045039,GO:0003674,GO:0005622,GO:0005623	mitochondrion|mitochondrial inner membrane|mitochondrial intermembrane space|protein transport|membrane|integral component of membrane|mitochondrial inner membrane protein insertion complex|protein import into mitochondrial inner membrane|molecular_function|intracellular|cell
1810030O07Rik	825.948748160009	860.185624564659	791.711871755359	0.920396539009874	-0.119672536317406	0.553665990561108	0.96320399874017	9.02381000054621	9.68237524028315	9.27371052315464	9.20917144904338	10.1394396116558	9.99830312743509	7.55751254602329	8.13504880260391	7.80728832336747	8.44853480890398	GeneID:69155,Genbank:XM_006527698.3,MGI:MGI:1916405	RIKEN cDNA 1810030O07 gene		GO:0003674,GO:0005575,GO:0008150	molecular_function|cellular_component|biological_process
1810037I17Rik	1410.85267790024	1519.71533869411	1301.99001710638	0.856732826178608	-0.223082727705546	0.253801118943758	0.752884042752339	79.0762794041191	99.3440700370402	94.5281855938565	90.1688951275024	87.0476413112121	75.5971433529936	68.9490984347565	64.529326048874	63.7503711138874	97.4441896242919	GeneID:67704,Genbank:NM_024461.2,MGI:MGI:1914954	RIKEN cDNA 1810037I17 gene		GO:0016020,GO:0016021,GO:0003674,GO:0005575,GO:0008150	membrane|integral component of membrane|molecular_function|cellular_component|biological_process
1810041L15Rik	72.5158906399123	86.76488776355	58.2668935162746	0.671549229396371	-0.574434931418267	0.0553522217791377	0.363392426068951	0.899188156651361	0.512505410231236	0.619228323971056	0.728891647534132	0.540440356390695	0.55221282294778	0.226277982176081	0.449940250335508	0.654085493240043	0.273215574634155	GeneID:72301,Genbank:XM_006521444.3,MGI:MGI:1919551	RIKEN cDNA 1810041L15 gene		GO:0008150,GO:0016020,GO:0016021,GO:0003674,GO:0004871,GO:0005575	biological_process|membrane|integral component of membrane|molecular_function|signal transducer activity|cellular_component
1810043G02Rik	264.558039242896	275.531865371206	253.584213114585	0.920344413786578	-0.11975424341591	0.574971057486007	0.971713895574718	6.41290825879844	8.05431402440547	7.66276791984647	7.52789892248446	7.18405715932226	5.5376065352459	6.86864853337979	5.7212139549126	7.01680650407723	7.26872284418538	GeneID:67884,Genbank:XM_006514008.1,MGI:MGI:1915134	RIKEN cDNA 1810043G02 gene		GO:0060271,GO:0005739,GO:0005856,GO:0005886,GO:0006974,GO:0007010,GO:0007224,GO:0008360,GO:0030030,GO:0032391,GO:0036064,GO:0001750,GO:0042769,GO:0003674,GO:0042995,GO:0005737	cilium assembly|mitochondrion|cytoskeleton|plasma membrane|cellular response to DNA damage stimulus|cytoskeleton organization|smoothened signaling pathway|regulation of cell shape|cell projection organization|photoreceptor connecting cilium|ciliary basal body|photoreceptor outer segment|DNA damage response, detection of DNA damage|molecular_function|cell projection|cytoplasm
1810043H04Rik	175.235541510186	192.83513061714	157.635952403231	0.8174649084881	-0.290771293862947	0.217646589043407	0.707668755540453	19.3155284374434	22.602064613956	24.2930385098579	21.5211687851529	25.1765656008254	21.0791930756116	15.1980078079461	19.0252641768529	17.2460983070859	16.291111754837	GeneID:208501,Genbank:NM_001110242.1,MGI:MGI:1913676	RIKEN cDNA 1810043H04 gene		GO:0032981,GO:0003674,GO:0005739	mitochondrial respiratory chain complex I assembly|molecular_function|mitochondrion
1810046K07Rik	3.65752876237938	6.90273140822669	0.41232611653206	0.0597337622090654	-4.06530959993169	0.00134295988684481	0.0351408037710558	0.288665405080061	0.237584873430313	0.4407551502064	0.0449187406725713	0.359696428458448	0	0.0377854403567529	0	0.0376214813702521	0	GeneID:69809,Genbank:XM_006510589.3,MGI:MGI:1917059	RIKEN cDNA 1810046K07 gene		GO:0003674,GO:0005575,GO:0008150	molecular_function|cellular_component|biological_process
1810055G02Rik	292.137254765057	272.90998120167	311.364528328445	1.14090560908565	0.190179437606367	0.417313166267498	0.898798271524399	7.18348618762694	6.76422410415595	6.22714375293807	7.5578397328036	6.87855517314033	5.23807480797169	9.14817898557294	8.49982574259136	5.0978512894457	9.70421900207049	GeneID:72056,Genbank:XM_006531840.1,MGI:MGI:1919306	RIKEN cDNA 1810055G02 gene		GO:0005886,GO:0008150,GO:0016020,GO:0016021,GO:0003674,GO:0005575,GO:0005794	plasma membrane|biological_process|membrane|integral component of membrane|molecular_function|cellular_component|Golgi apparatus
1810062G17Rik	24.7660759256966	26.1639141405201	23.368237710873	0.893147622537205	-0.163029446191689	0.712906794927572	1	1.56242923081684	1.27007500944635	2.05630024772474	1.80094072784376	1.60237980844552	1.03912996500869	1.1513567934831	1.1265322278407	1.99104772920303	1.79068350940965	GeneID:72282,Genbank:NM_028183.1,MGI:MGI:1919532	RIKEN cDNA 1810062G17 gene		GO:0003674,GO:0005575,GO:0008150	molecular_function|cellular_component|biological_process
1810065E05Rik	0.701651866706727	0.630625978630491	0.772677754782963	1.22525519240574	0.293082260636381	1	1	0	0	0.0632868082999067	0.0709473298622991	0.0631251029402753	0.0602001525038423	0	0.0583937900178026	0	0.117572084834032	GeneID:69864,Genbank:NM_027239.2,MGI:MGI:1917114	RIKEN cDNA 1810065E05 gene		GO:0003674,GO:0005575,GO:0008150	molecular_function|cellular_component|biological_process
2010003K11Rik	8.26364756183531	15.130695995618	1.3965991280526	0.0923023718444327	-3.4374884692684	0.0436830978872373	0.323146309890389	0	2.23079370232447	0.351141459933073	0.168705090289529	1.05073275459713	0.0477164876315803	0.0946093031040549	0.092569418622909	0.0470993867026035	0.0465956205961781	GeneID:69861,Genbank:NM_027237.1,MGI:MGI:1917111	RIKEN cDNA 2010003K11 gene		GO:0003674,GO:0005575,GO:0008150	molecular_function|cellular_component|biological_process
2010005H15Rik	43.0051268193738	20.2736206883755	65.7366329503721	3.24247128624954	1.69709379872715	0.0783673407989557	0.43615941279272	1.14936452622266	2.52261264594249	1.87192812340567	1.14464442074349	1.86714512330611	1.0521901654923	10.350849067728	2.66930915124984	1.99727413815183	9.80052189713915	GeneID:76770,Genbank:NM_029733.3,MGI:MGI:1924020	RIKEN cDNA 2010005H15 gene		GO:0004869,GO:0005198,GO:0005615,GO:0005634,GO:0005737,GO:0005829,GO:0030674,GO:0001533,GO:0002020	cysteine-type endopeptidase inhibitor activity|structural molecule activity|extracellular space|nucleus|cytoplasm|cytosol|protein binding, bridging|cornified envelope|protease binding
2010106E10Rik	0	0	0					0	0	0	0	0	0	0	0	0	0	GeneID:67715,Genbank:NM_001168590.1,MGI:MGI:1914965	RIKEN cDNA 2010106E10 gene		GO:0003674,GO:0005575,GO:0008150	molecular_function|cellular_component|biological_process
2010107E04Rik	760.78596887239	781.841011040441	739.730926704339	0.946139836947076	-0.0798746690807529	0.706962128743383	1	53.6877806997291	81.8977286746925	75.1506582147167	66.4315105535791	69.9434854166079	70.2896795971819	56.3899016695857	58.7363609485052	47.1248868306802	82.9834413950324	GeneID:70257,Genbank:XM_006516214.3,MGI:MGI:1917507	RIKEN cDNA 2010107E04 gene		GO:0008150,GO:0016020,GO:0016021,GO:0003674,GO:0005739,GO:0005753	biological_process|membrane|integral component of membrane|molecular_function|mitochondrion|mitochondrial proton-transporting ATP synthase complex
2010107G12Rik	30.6281210541294	20.816927634972	40.4393144732867	1.94261685405245	0.958001383544924	0.0533629616717256	0.358760942177202	0.334424864838643	0.467085832482085	0.202561583658871	0.359544210591092	0.370414026768916	0.465648526792264	1.01876868948034	0.358226033053273	0.396229702147767	0.956459758760129	GeneID:243753,Genbank:NM_001025573.2,MGI:MGI:1917272	RIKEN cDNA 2010107G12 gene		GO:0003674,GO:0005575,GO:0008150	molecular_function|cellular_component|biological_process
2010107G23Rik	94.1788946088676	97.202002498308	91.1557867194272	0.93779741544948	-0.0926517918612115	0.687342086176932	1	3.47695670394331	2.60642634370054	2.28396888290885	2.46898685087448	2.16965054230393	1.83634232033899	2.41023022106563	2.13247177898269	3.03800888506765	2.27307850962219	GeneID:69894,Genbank:NM_027251.3,MGI:MGI:1917144	RIKEN cDNA 2010107G23 gene		GO:0016020,GO:0016021,GO:0005515,GO:0005575,GO:0008150	membrane|integral component of membrane|protein binding|cellular_component|biological_process
2010109A12Rik	2.81858208199896	2.93106912130381	2.70609504269412	0.923245044965156	-0.115214480346676	1	1	0.0961998532896826	0.422276764089643	0.213650721450415	0.598779928126156	0.213104818320272	0.406460883693826	0	0.492830800788936	0.200602132415833	0.297684795086167	GeneID:75610,Genbank:NM_029363.1,MGI:MGI:1922860	RIKEN cDNA 2010109A12 gene		GO:0003674,GO:0005575,GO:0008150	molecular_function|cellular_component|biological_process
2010109I03Rik	31.8604942669741	38.8197074016256	24.9012811323226	0.641459784194043	-0.640569275344055	0.087858233486766	0.464276091901235	1.11748849184411	1.44093274190419	0.930688357351569	1.21723360057866	1.23774711647599	0.855786481672269	0.643614003151432	0.715610171786797	1.13600126496852	0.316983562052537	GeneID:67038,Genbank:NM_025929.2,MGI:MGI:1914288	RIKEN cDNA 2010109I03 gene		GO:0003674,GO:0008150,GO:0009986	molecular_function|biological_process|cell surface
2010111I01Rik	1494.05198971281	1562.16923196167	1425.93474746396	0.912791468612759	-0.131642787318156	0.49449687363323	0.935816391117966	11.2286171585198	11.8955428880995	12.386960240999	10.8069726295526	11.085623765017	10.671097099001	8.69766157674805	9.89070807524327	10.2045876210109	10.9252035850037	GeneID:72061,Genbank:NM_001289926.1,MGI:MGI:1919311	RIKEN cDNA 2010111I01 gene		GO:0044255,GO:0005730,GO:0046872,GO:0070006,GO:0005737,GO:0006508,GO:0008233,GO:0008237,GO:0008270,GO:0016787,GO:0004177,GO:0042277,GO:0043171,GO:0004301	cellular lipid metabolic process|nucleolus|metal ion binding|metalloaminopeptidase activity|cytoplasm|proteolysis|peptidase activity|metallopeptidase activity|zinc ion binding|hydrolase activity|aminopeptidase activity|peptide binding|peptide catabolic process|epoxide hydrolase activity
2010300C02Rik	801.919643172018	871.530821215699	732.308465128337	0.840255384321165	-0.251100212595317	0.215040095040104	0.704101606151994	8.32714632066676	7.79023582503015	8.46462416305245	10.0851076357711	8.41298538715327	5.95297721864276	5.95834381832553	7.07913408623395	9.62381599043017	6.13919852772872	GeneID:72097,Genbank:NM_028096.1,MGI:MGI:1919347	RIKEN cDNA 2010300C02 gene		GO:0003674,GO:0005575,GO:0008150	molecular_function|cellular_component|biological_process
2010315B03Rik	244.472933384244	228.875769955912	260.070096812575	1.13629370580674	0.184335786554023	0.401093218955306	0.888270471909279	4.61207414237004	5.04052196246265	4.91159184529036	3.97663726809749	5.19214722642494	6.90823191425412	3.89935177022573	4.45438466342327	5.51817698061768	5.26418576323046	GeneID:630836,Genbank:XM_011249866.2,MGI:MGI:1919321	RIKEN cDNA 2010315B03 gene	zf-C2H2	GO:0003700,GO:0006355	DNA binding transcription factor activity|regulation of transcription, DNA-templated
2200002D01Rik	161.321769937729	120.753410635685	201.890129239774	1.67192071989485	0.741506438491588	0.140566585058472	0.585879333177499	12.6854780898127	13.3504423108341	14.7794045418323	16.1800493398981	11.747245487998	8.01778165250878	17.2037780691758	16.4066970178224	24.5011567016135	43.6518250866787	GeneID:72275,Genbank:NM_028179.1,MGI:MGI:1919525	RIKEN cDNA 2200002D01 gene		GO:0003674,GO:0005730,GO:0008150	molecular_function|nucleolus|biological_process
2200002J24Rik	0.494249924162886	0.199794512202865	0.788705336122906	3.94758258085727	1.98096944664209	0.693691395616399	1	0	0	0.0548643839525901	0	0	0	0	0.0506225452356771	0.103027149544402	0.05096259534746	GeneID:69147,Genbank:XM_017312282.1,MGI:MGI:1916397	RIKEN cDNA 2200002J24 gene		GO:0003674,GO:0008150,GO:0016020	molecular_function|biological_process|membrane
2210010C04Rik	0.513427605478532	0.827412180380229	0.199443030576836	0.241044349244634	-2.05262948557344	0.671010829161532	1	0	0.0270083644632498	0.0273297374777842	0.0306378525315717	0.0272599067319116	0	0	0	0.0256605902343316	0	GeneID:67373,Genbank:NM_023333.4,MGI:MGI:1914623	RIKEN cDNA 2210010C04 gene		GO:0004252,GO:0005615,GO:0006508	serine-type endopeptidase activity|extracellular space|proteolysis	mmu04080,mmu04972,mmu04974,mmu05164	Neuroactive ligand-receptor interaction|Pancreatic secretion|Protein digestion and absorption|Influenza A
2210011C24Rik	122.657657918671	131.093711026719	114.221604810622	0.871297363664851	-0.198762916971298	0.576786023060024	0.972653711279563	11.9152056433991	6.82486778918422	6.13156370380849	11.1427201090237	5.47211821243566	6.26227606255515	5.05179256227225	5.95526524437348	11.2717608340028	6.41493775989433	GeneID:70134,Genbank:NM_001291292.1,MGI:MGI:1917384	RIKEN cDNA 2210011C24 gene		GO:0003674,GO:0005575,GO:0008150	molecular_function|cellular_component|biological_process
2210013O21Rik	353.616917985206	401.642453228424	305.591382741988	0.760854287901161	-0.394307906928144	0.0586768287214229	0.37520606493625	28.9453670716012	28.3852862216333	29.064984244043	24.763187476178	24.3522045776313	19.5808732019653	15.8648527767046	18.9933305907788	24.4645549198814	20.2643591894871	GeneID:70123,Genbank:NM_027327.1,MGI:MGI:1917373	RIKEN cDNA 2210013O21 gene
2210016F16Rik	634.979437835743	636.475534380134	633.483341291353	0.995298808945272	-0.00679837780793957	0.988358383780089	1	11.059096954226	14.0837231606496	14.5832137729347	12.9996777422212	12.4975177224422	12.7669334761648	11.3656381920151	11.8479179019998	11.0825925075914	15.2610399272523	GeneID:70153,Genbank:NM_027335.1,MGI:MGI:1917403	RIKEN cDNA 2210016F16 gene		GO:0003674,GO:0005575,GO:0006400	molecular_function|cellular_component|tRNA modification
2210016L21Rik	385.422140290517	407.795467185782	363.048813395252	0.890271821559644	-0.167682201794052	0.439363378874066	0.909987130501669	11.1666294137616	12.465998782571	13.2879127573209	12.9742332041595	11.7270065713315	12.2612156845234	9.35474225367887	9.83104655163738	11.3552138030155	10.0108448802199	GeneID:72357,Genbank:XM_017321112.1,MGI:MGI:1919607	RIKEN cDNA 2210016L21 gene		GO:0003674,GO:0005575,GO:0008150	molecular_function|cellular_component|biological_process
2210404O09Rik	85.3040059279009	83.8315416664183	86.7764701893834	1.03512912281494	0.0498107418556464	0.875777702531248	1	2.23117822722113	2.42243505234856	1.92410703757371	1.86152888236176	2.47128667296575	2.50721031364494	1.9636009637713	2.09150202427564	1.90558477699651	2.39934927739869	GeneID:70081,Genbank:NM_001256493.1,MGI:MGI:1917331	RIKEN cDNA 2210404O09 gene		GO:0006355,GO:0008150,GO:0003700,GO:0005575,GO:0005634	regulation of transcription, DNA-templated|biological_process|DNA binding transcription factor activity|cellular_component|nucleus
2210407C18Rik	14.6819027711322	1.16994148821988	28.1938640540446	24.0985248731907	4.59087293332326	0.0369469735099759	0.295695719609706	0.119676548473884	0.0656661937347119	0.0664475569550666	0	0.132555551009659	0.252826974193208	0.939918190032055	1.16489314365821	0.436725187257171	6.04875680488365	GeneID:78354,Genbank:NM_144544.2,MGI:MGI:1925604	RIKEN cDNA 2210407C18 gene		GO:0003674,GO:0005575,GO:0008150	molecular_function|cellular_component|biological_process
2210408I21Rik	156.616976010603	160.809988516846	152.423963504361	0.947851342507829	-0.0772672849663657	0.775550954465191	1	1.22818594056577	1.47740109801793	1.38132721520779	1.74454567828966	1.09875011166205	0.96467687629365	1.10475011953449	1.11319702744512	1.80589852778172	1.30745390784858	GeneID:72371,Genbank:XM_017315609.1,MGI:MGI:1919621	RIKEN cDNA 2210408I21 gene		GO:0003674,GO:0005575,GO:0008150	molecular_function|cellular_component|biological_process
2210418O10Rik	6.8038298248985	7.34102719105184	6.26663245874516	0.853645177392029	-0.228291565076095	0.823267779421413	1	0.0803416605579061	0.146944162256239	0.104084857440156	0.133352867914913	0.0741563629918144	0.127296487069974	0.0420659347431161	0.0823178904238772	0.139611339298802	0.055247233157978	GeneID:100504263,Genbank:NM_001305137.1,MGI:MGI:1924208	predicted gene 2210418O10Rik		GO:0003674,GO:0005575,GO:0008150	molecular_function|cellular_component|biological_process
2300002M23Rik	0.994869522277902	0	1.9897390445558	Inf	Inf	0.0940406641591921	0.480860942890598	0	0	0	0	0	0.0892390081186765	0.132703193176	0.0432806536590284	0	0.174285542422243	GeneID:69542,Genbank:NM_175148.3,MGI:MGI:1916792	RIKEN cDNA 2300002M23 gene		GO:0005540,GO:0005576,GO:0005578,GO:0005614,GO:0008201,GO:0030198,GO:0043236,GO:0070052,GO:0001968,GO:0005518,GO:0005539	hyaluronic acid binding|extracellular region|proteinaceous extracellular matrix|interstitial matrix|heparin binding|extracellular matrix organization|laminin binding|collagen V binding|fibronectin binding|collagen binding|glycosaminoglycan binding
2300003K06Rik	0	0	0					0	0	0	0	0	0	0	0	0	0	GeneID:100502865,Genbank:NM_001195383.1,MGI:MGI:1916701	RIKEN cDNA 2300003K06 gene		GO:0003674,GO:0005575,GO:0008150	molecular_function|cellular_component|biological_process
2300009A05Rik	99.2814653146002	100.724568635198	97.8383619940023	0.971345554711195	-0.0419434713520393	0.883836085905543	1	8.72748234226064	11.1253685923618	10.9640691302179	9.76712195804978	8.10439762247431	8.75318270937975	7.8467975095374	7.67761160560156	10.6621039744228	10.4571325453346	GeneID:69478,Genbank:NM_027090.1,MGI:MGI:1916728	RIKEN cDNA 2300009A05 gene		GO:0008150,GO:0003674,GO:0005575,GO:0005576	biological_process|molecular_function|cellular_component|extracellular region
2310002L09Rik	3.88525021827807	3.82903737705795	3.94146305949818	1.02936134369276	0.0417495101654315	1	1	0.0732866352216118	0.214464936720227	0.0542542147149339	0.0912320854346061	0.0811733830673142	0.0516081010806804	0.0767440153306988	0.250297756100405	0.0509406712529548	0.0755937292433825	GeneID:71886,Genbank:NM_027104.3,MGI:MGI:1916780	RIKEN cDNA 2310002L09 gene		GO:0005886,GO:0031032,GO:0005200,GO:0005739,GO:0005856	plasma membrane|actomyosin structure organization|structural constituent of cytoskeleton|mitochondrion|cytoskeleton
2310007B03Rik	1130.06491355485	1046.92866515689	1213.20116195281	1.15881931819204	0.212655640486874	0.453282911962996	0.918489500437638	25.0794225055742	23.407030723779	26.8207639986477	26.5800163843944	24.5778512724156	13.6300449889714	23.9527597952222	24.5211161115553	37.9925330685197	39.861364159421	GeneID:71874,Genbank:XM_006529877.1,MGI:MGI:1919124	RIKEN cDNA 2310007B03 gene		GO:0003674,GO:0005575,GO:0008150	molecular_function|cellular_component|biological_process
2310009A05Rik	109.661631638305	109.776667590521	109.54659568609	0.997904182104618	-0.00302679900311724	0.985102253967954	1	10.7759258506615	17.9700342393659	12.3180987096762	13.4145903256672	9.12720676781736	16.6274268914671	10.2886195142146	10.1750301443846	10.2439750264935	13.9484317077649	GeneID:66364,Genbank:NM_001308425.1,MGI:MGI:1913614	RIKEN cDNA 2310009A05 gene
2310009B15Rik	50.4116270389242	46.8341253009609	53.9891287768875	1.15277329148239	0.205108815319716	0.50359276586871	0.94068400396469	3.60067121629965	5.77505998384593	3.58828444607615	5.63167727847409	5.11302278631827	4.48601836959456	4.35061957312561	3.97302756951249	6.35322060001388	7.04711839482442	GeneID:69549,Genbank:NM_001081226.1,MGI:MGI:1916799	RIKEN cDNA 2310009B15 gene		GO:0003674,GO:0005575,GO:0008150	molecular_function|cellular_component|biological_process
2310011J03Rik	651.547956863542	640.387951779819	662.707961947264	1.03485388834286	0.0494270871027807	0.83100839072343	1	22.5932226868912	24.5495776630006	22.3010657818719	19.9370977587727	22.1736912226916	21.9182622761503	21.163399661081	21.2605840961442	22.2642974306585	24.1566695399278	GeneID:66374,Genbank:NM_025521.3,MGI:MGI:1913624	RIKEN cDNA 2310011J03 gene		GO:0003674,GO:0005575,GO:0008150	molecular_function|cellular_component|biological_process
2310022A10Rik	327.413929538504	316.311304628637	338.51655444837	1.07020062038505	0.097881270368647	0.629468187086675	0.985473822868434	5.27740632419339	6.34985284978417	6.69749562272877	6.6400562297831	7.74506871702859	7.70473707277903	6.65138579110826	6.21830187944316	5.58099947660725	7.46542805381626	GeneID:66367,Genbank:XM_017312231.1,MGI:MGI:1913617	RIKEN cDNA 2310022A10 gene		GO:0003674,GO:0005654,GO:0008150	molecular_function|nucleoplasm|biological_process
2310022B05Rik	1483.02212504702	1650.0209259331	1316.02332416095	0.797579778218101	-0.3262992626767	0.0879236065408744	0.464360097788401	33.2692662264684	26.293145077249	29.9870771894584	28.8144417109325	25.5315940241201	20.4588589039177	17.8283750498273	20.4656372771042	31.413311246708	20.2413658449337	GeneID:69551,Genbank:NM_175149.4,MGI:MGI:1916801	RIKEN cDNA 2310022B05 gene		GO:0008150,GO:0003674,GO:0005737,GO:0005829	biological_process|molecular_function|cytoplasm|cytosol
2310030G06Rik	331.906988920135	349.590581304084	314.223396536187	0.898832558257244	-0.153875710928585	0.466394432019308	0.923405180523273	17.9545175458628	15.1849636374973	14.6586413668886	17.4369343320989	15.9375637314789	12.6434861357708	12.3565691500951	13.4383293332032	18.1003853231182	13.5723813712394	GeneID:66952,Genbank:NM_025865.2,MGI:MGI:1914202	RIKEN cDNA 2310030G06 gene		GO:0003674,GO:0008150	molecular_function|biological_process
2310033P09Rik	215.541250812234	237.669395876085	193.413105748384	0.813790538893045	-0.297270587112048	0.185180208314921	0.660243966387219	10.8997606901897	11.635542373347	11.7739939013302	9.87298019543941	11.0862509829944	10.975751859359	7.19479774297425	9.25586200986127	9.86097465395996	6.08078471743188	GeneID:67862,Genbank:NM_024210.2,MGI:MGI:1915112	RIKEN cDNA 2310033P09 gene		GO:0005575,GO:0008150	cellular_component|biological_process
2310034C09Rik	0	0	0					0	0	0	0	0	0	0	0	0	0	GeneID:117172,Genbank:NM_054100.2,MGI:MGI:2152338	RIKEN cDNA 2310034C09 gene		GO:0003674,GO:0005575,GO:0008150	molecular_function|cellular_component|biological_process
2310034P14Rik	44.179065682262	53.0245858703023	35.3335454942217	0.666361555008601	-0.585622926474398	0.0771797911491612	0.433445240199274	2.41940307355598	2.51530072522962	2.7808998091525	2.27208538266743	2.3506731167373	1.07604137325709	0.800065628423421	1.39167164615697	2.9208445753687	1.7074931402527	GeneID:69579,Genbank:XM_006508373.3,MGI:MGI:1916829	RIKEN cDNA 2310034P14 gene
2310035C23Rik	788.460820359234	729.042912520635	847.878728197833	1.16300249770803	0.217854195200741	0.276352229845682	0.779636191591607	7.92859296989963	7.30992222695526	7.82018799414474	7.27203718640096	7.72632089675712	9.26072483383403	7.96334302824483	8.0162154707646	8.63423198499717	8.68932517794541	GeneID:227446,Genbank:XM_006529501.3,MGI:MGI:1922832	RIKEN cDNA 2310035C23 gene		GO:0003674,GO:0005575,GO:0008150	molecular_function|cellular_component|biological_process
2310036O22Rik	1389.43491885462	1507.70294583791	1271.16689187133	0.843114948724115	-0.24619875595151	0.210159511046175	0.697488873292618	87.5276306408822	104.224248996874	99.0984859785815	96.8944068626674	100.874551411034	87.0236397377573	67.6441137879026	73.7548918425531	81.5231773598703	86.3205811186183	GeneID:68544,Genbank:NM_026760.2,MGI:MGI:1922833	RIKEN cDNA 2310036O22 gene		GO:0005575,GO:0008408,GO:0008409,GO:0016075,GO:0016787,GO:0090503,GO:0003723,GO:0004518,GO:0004527	cellular_component|3'-5' exonuclease activity|5'-3' exonuclease activity|rRNA catabolic process|hydrolase activity|RNA phosphodiester bond hydrolysis, exonucleolytic|RNA binding|nuclease activity|exonuclease activity
2310039H08Rik	146.244617980048	142.19053935755	150.298696602546	1.05702318369162	0.0800070197008509	0.761874505811184	1	10.3661875544856	12.1242050481314	10.5266511994314	8.99920529495268	11.1795945569517	9.36490082611519	8.28425005161845	10.5512970514057	13.5101513758969	12.2401209922623	GeneID:67101,Genbank:NM_025966.3,MGI:MGI:1914351	RIKEN cDNA 2310039H08 gene		GO:0003674,GO:0005575,GO:0008150	molecular_function|cellular_component|biological_process
2310045n01rik-mef2b	0	0	0					0	0	0	0	0	0	0	0	0	0	GeneID:105980076,Genbank:NM_001310055.1	2310045N01Rik-mef2b readthrough
2310050C09Rik	0	0	0					0	0	0	0	0	0	0	0	0	0	GeneID:66533,Genbank:NM_025621.2,MGI:MGI:1913783	RIKEN cDNA 2310050C09 gene		GO:0018149,GO:0030216,GO:0001533,GO:0005198,GO:0005737	peptide cross-linking|keratinocyte differentiation|cornified envelope|structural molecule activity|cytoplasm
2310057J18Rik	0	0	0					0	0	0	0	0	0	0	0	0	0	GeneID:67719,Genbank:NM_026336.3,MGI:MGI:1914969	RIKEN cDNA 2310057J18 gene		GO:0008150,GO:0003674,GO:0005576,GO:0007275	biological_process|molecular_function|extracellular region|multicellular organism development
2310057M21Rik	150.08756143259	143.251743615255	156.923379249925	1.09543783056064	0.131507609305827	0.597593194146147	0.980441942722677	2.12457107406066	2.10677045448948	2.06077765555353	1.78444850054241	1.97045644829956	2.39287933204457	1.92994709492962	2.26862496906989	2.21514624685646	1.78220612935782	GeneID:68277,Genbank:XM_011241888.2,MGI:MGI:1915527	RIKEN cDNA 2310057M21 gene		GO:0005575,GO:0008150,GO:0042802	cellular_component|biological_process|identical protein binding
2310057N15Rik	0	0	0					0	0	0	0	0	0	0	0	0	0	GeneID:69696,Genbank:NM_027170.1,MGI:MGI:1916946	RIKEN cDNA 2310057N15 gene		GO:0003674,GO:0005575,GO:0008150	molecular_function|cellular_component|biological_process
2310061I04Rik	316.548920548365	376.484022385038	256.613818711692	0.68160613320596	-0.55298977765399	0.00933115375887584	0.130772636012575	9.31965863788226	11.2669347201519	11.0029602725396	9.59373983337087	11.7121745754049	7.38321685819951	6.27385120763699	6.47961203220857	7.58137714233631	6.89287046650223	GeneID:69662,Genbank:NM_001033630.1,MGI:MGI:1916912	RIKEN cDNA 2310061I04 gene		GO:0003674,GO:0005739,GO:0008150	molecular_function|mitochondrion|biological_process
2310061N02Rik	0	0	0					0	0	0	0	0	0	0	0	0	0	GeneID:69661,Genbank:NM_027155.1,MGI:MGI:1916911	RIKEN cDNA 2310061N02 gene		GO:0005515,GO:0005575,GO:0008150	protein binding|cellular_component|biological_process
2310079G19Rik	0	0	0					0	0	0	0	0	0	0	0	0	0	GeneID:69699,Genbank:NM_027173.1,MGI:MGI:1916949	RIKEN cDNA 2310079G19 gene		GO:0003674,GO:0005575,GO:0008150	molecular_function|cellular_component|biological_process
2410002F23Rik	676.81097525026	617.889403230042	735.732547270478	1.19071882997897	0.251832783072418	0.201269805471015	0.684681809175855	10.4687272969992	10.8728779576415	10.4832802578347	10.6080305044553	10.3011997550808	14.8427887829731	10.5710798989563	11.0135450587655	12.6367487503983	11.4731801756259	GeneID:668661,Genbank:XM_011250893.2,MGI:MGI:1914226	RIKEN cDNA 2410002F23 gene
2410004B18Rik	290.219009348078	294.288586876111	286.149431820045	0.972342946960795	-0.0404628503807463	0.870510251553575	1	10.0997760545462	11.3014736730951	10.7005192362609	11.6659781876277	9.60952807636666	10.283562483304	9.6399867364435	11.2642794688864	9.08027064456644	9.59796612766513	GeneID:66421,Genbank:XM_006501885.3,MGI:MGI:1913671	RIKEN cDNA 2410004B18 gene		GO:0005634,GO:0008150	nucleus|biological_process
2410004P03Rik	618.028475053238	733.543112205253	502.513837901222	0.68505017570203	-0.545718434426707	0.00741801895127004	0.114348039803447	20.2453473339564	22.7163944677695	23.5550496587652	24.2824315879838	23.5263581467943	14.8073217613618	11.2850680954158	15.2952989629964	19.9225832996022	14.0195515936805	GeneID:73667,Genbank:NM_001201333.1,MGI:MGI:1920917	RIKEN cDNA 2410004P03 gene		GO:0003674,GO:0005575,GO:0008150	molecular_function|cellular_component|biological_process
2410015M20Rik	643.694786340286	620.778693998588	666.610878681983	1.07383015094828	0.102765818497665	0.60424854435234	0.982213621230038	44.4782251482772	47.9672845587497	46.4445540513521	46.1557016491586	52.5903175489181	50.7435457661527	44.1636226889728	48.0047226745691	43.0255704776497	59.2746283986938	GeneID:224904,Genbank:NM_153152.3,MGI:MGI:2442174	RIKEN cDNA 2410015M20 gene		GO:0005739,GO:0005743,GO:0016020,GO:0016021,GO:0042407,GO:0044284,GO:0061617,GO:0003674,GO:0005654	mitochondrion|mitochondrial inner membrane|membrane|integral component of membrane|cristae formation|mitochondrial crista junction|MICOS complex|molecular_function|nucleoplasm
2410016O06Rik	368.791194211916	335.124742284663	402.45764613917	1.20091892766698	0.264138760035467	0.216721327753471	0.706823108067801	7.86493259205504	7.69386104187882	8.7086802597687	7.83263360372356	9.18421814198187	7.71426719798278	9.20075472686934	11.8343254322098	11.1757448859695	7.50987933179015	GeneID:71952,Genbank:NM_023633.3,MGI:MGI:1919202	RIKEN cDNA 2410016O06 gene		GO:0051864,GO:0032453,GO:0005634,GO:0055114,GO:0034720,GO:0070544,GO:0042254,GO:0005730,GO:0006325,GO:0006338,GO:0006351,GO:0045668,GO:0006355,GO:0045892,GO:0016491,GO:0016706,GO:0046872,GO:0030685,GO:0003723,GO:0051213,GO:0030961,GO:0005506,GO:0005515	histone demethylase activity (H3-K36 specific)|histone demethylase activity (H3-K4 specific)|nucleus|oxidation-reduction process|histone H3-K4 demethylation|histone H3-K36 demethylation|ribosome biogenesis|nucleolus|chromatin organization|chromatin remodeling|transcription, DNA-templated|negative regulation of osteoblast differentiation|regulation of transcription, DNA-templated|negative regulati…
2410089E03Rik	493.229407668905	491.516180066102	494.942635271707	1.00697119513979	0.010022414999766	0.972415984797433	1	2.66265124404389	2.66079639359081	2.77504797116408	2.43814716407426	2.82287718142907	2.84396459733516	2.3469193772827	2.60113797520987	2.65209151021768	2.49074891439102	GeneID:73692,Genbank:XM_011245335.1,MGI:MGI:1920942	RIKEN cDNA 2410089E03 gene		GO:0060976,GO:0003281,GO:1904491,GO:0003674,GO:0007507,GO:0016020,GO:0016021,GO:0021549,GO:0030030,GO:0035869,GO:0042733,GO:0042995,GO:0060021,GO:0001736,GO:0060271,GO:0001822,GO:0003279	coronary vasculature development|ventricular septum development|protein localization to ciliary transition zone|molecular_function|heart development|membrane|integral component of membrane|cerebellum development|cell projection organization|ciliary transition zone|embryonic digit morphogenesis|cell projection|roof of mouth development|establishment of planar polarity|cilium assembly|kidney develo…
2410124H12Rik	0.31254859465171	0.430831466427626	0.194265722875794	0.450908854189805	-1.14909225541469	0.992803233383253	1	0	0	0	0.0930869221597541	0.0828237166237655	0	0	0.0766159656261949	0	0	GeneID:76785,Genbank:NM_029740.1,MGI:MGI:1924035	RIKEN cDNA 2410124H12 gene		GO:0003674,GO:0005575,GO:0008150	molecular_function|cellular_component|biological_process
2410131K14Rik	187.323009534385	176.979606445349	197.666412623422	1.11688807876551	0.159484623332498	0.494399506612859	0.935816391117966	4.06734420905082	3.09843598699633	3.68343446060131	3.73602793207463	4.54879018940411	4.40058605428368	4.15584651708031	4.3899226596717	3.43788478467554	4.15465400902282	GeneID:76792,Genbank:NM_001081236.1,MGI:MGI:1924042	RIKEN cDNA 2410131K14 gene		GO:0008150,GO:0003674,GO:0005575,GO:0005576	biological_process|molecular_function|cellular_component|extracellular region
2410137M14Rik	2.64392219403137	3.7083136014838	1.57953078657894	0.425943152689925	-1.23126719684219	0.355862201888514	0.854116201104865	0.121890218734673	0.468165799724819	0.067676644713773	0.379342659668362	0.202511168392213	0.128751771250992	0.0638202640014058	0.0624442263196155	0.254173337719946	0	GeneID:76797,Genbank:NM_029747.3,MGI:MGI:1924047	RIKEN cDNA 2410137M14 gene		GO:0003674,GO:0005575,GO:0008150	molecular_function|cellular_component|biological_process
2410141K09Rik	0	0	0					0	0	0	0	0	0	0	0	0	0	GeneID:76803,Genbank:NM_183119.3,MGI:MGI:1924053	RIKEN cDNA 2410141K09 gene	zf-C2H2	GO:0003700,GO:0005575,GO:0006355	DNA binding transcription factor activity|cellular_component|regulation of transcription, DNA-templated
2510002D24Rik	194.191401799883	206.800876166248	181.581927433518	0.878052021827718	-0.18762167743933	0.418525185509424	0.89913275928712	9.84174473103214	9.53241808936451	9.36074565133969	9.32191479014583	10.4269143249562	10.6217598624373	6.54209508176748	7.23405211158046	10.3505489881572	6.35576367690465	GeneID:72307,Genbank:NM_001033164.2,MGI:MGI:1919557	RIKEN cDNA 2510002D24 gene		GO:0003674,GO:0005575,GO:0008150	molecular_function|cellular_component|biological_process
2510009E07Rik	965.862351344598	1076.24418558885	855.480517100344	0.794875854899304	-0.331198539530302	0.0882957270628434	0.465582271653568	15.016938678474	10.1610550792051	11.1775239174922	12.4796682959759	11.2055003365176	9.6942180128549	8.38116774500259	8.42011539349463	10.9206184882395	8.5714466765864	GeneID:72190,Genbank:NM_001001881.2,MGI:MGI:1919440	RIKEN cDNA 2510009E07 gene		GO:0003674,GO:0005575,GO:0008150	molecular_function|cellular_component|biological_process
2510039O18Rik	1278.11536136844	1270.29406720019	1285.93665553669	1.01231414736194	0.017657065240834	0.919443073761028	1	21.4249176155722	27.6734534955453	26.8051891513013	23.7400215513491	25.6417482587944	26.4850909604997	21.5698566321015	23.0937186263724	23.0129562557859	27.6983877661764	GeneID:77034,Genbank:XM_006539279.3,MGI:MGI:1924284	RIKEN cDNA 2510039O18 gene		GO:0016021,GO:0003674,GO:0008150,GO:0016020	integral component of membrane|molecular_function|biological_process|membrane
2610002M06Rik	522.506870605525	524.302071523934	520.711669687115	0.993152035759876	-0.00991350659279806	0.950295715458675	1	4.69241872533858	5.85253042760119	5.61153144459974	5.03262127609324	4.75761431437919	5.09954646873314	5.35791981869385	5.17767600637141	4.61961781623274	4.43058789390828	GeneID:67028,Genbank:NM_025921.3,MGI:MGI:1914278	RIKEN cDNA 2610002M06 gene		GO:0005768,GO:0007034,GO:0007049,GO:0008150,GO:0015031,GO:0016020,GO:0051301,GO:0003674,GO:0005575,GO:0005737	endosome|vacuolar transport|cell cycle|biological_process|protein transport|membrane|cell division|molecular_function|cellular_component|cytoplasm	mmu04144,mmu04217	Endocytosis|Necroptosis
2610008E11Rik	450.696841007625	469.112312981845	432.281369033404	0.921488004195987	-0.117962709714614	0.577005444283298	0.972677247114081	6.82226724270832	6.73804676629157	6.29480377378307	6.23835698106851	5.77037705701105	6.69531931405969	4.26049065940679	5.49039023320328	6.42766992661725	5.4760927512698	GeneID:72128,Genbank:XM_011243581.2,MGI:MGI:1919378	RIKEN cDNA 2610008E11 gene	zf-C2H2	GO:0032502,GO:0003674,GO:0005575,GO:0008150	developmental process|molecular_function|cellular_component|biological_process
2610020H08Rik	157.150165136252	177.323871662863	136.976458609641	0.772464853858295	-0.372458801116739	0.122563354258158	0.547281301022753	1.27191475866943	1.854934471336	1.7933773732922	1.46877865036355	1.76098997488149	1.70590987710293	1.00770170818093	1.14887464646137	1.00332907816237	1.20837976079422	GeneID:434234,Genbank:XM_017322343.1,MGI:MGI:1919402	RIKEN cDNA 2610020H08 gene		GO:0003674,GO:0005730,GO:0008150	molecular_function|nucleolus|biological_process
2610028H24Rik	876.705767423793	967.89370690898	785.517827938606	0.81157447592794	-0.301204601935753	0.133331582176788	0.568854336425692	24.1397498521577	24.8017219441984	30.5662965488394	29.8910940120577	26.6523092779221	15.0119553044253	16.4673361972873	25.4957800941476	27.3353839105309	21.512687858227	GeneID:76964,Genbank:XM_006514295.3,MGI:MGI:1924214	RIKEN cDNA 2610028H24 gene		GO:0003674,GO:0005575,GO:0008150	molecular_function|cellular_component|biological_process
2610042L04Rik	1.36040886229296	1.5397033317543	1.18111439283163	0.76710517440129	-0.382503702055027	0.881850453391624	1	0.0421403034394453	0.0346834032855403	0	0	0.0116688089967535	0.0111281257126407	0.0110320800082366	0.0107942157806689	0	0.0326001734027217	GeneID:554327,Genbank:XM_017316088.1,MGI:MGI:1914305	RIKEN cDNA 2610042L04 gene		GO:0007416,GO:0010821,GO:0060025,GO:0001933,GO:0005515,GO:0005575	synapse assembly|regulation of mitochondrion organization|regulation of synaptic activity|negative regulation of protein phosphorylation|protein binding|cellular_component
2610044O15Rik8	134.300804755073	133.626634694766	134.97497481538	1.01009035454417	0.0144843506230193	0.964124170016367	1	3.85882744839921	4.65812166963975	4.58170122587866	4.0277390390576	4.63574974717647	3.69980103929864	3.38811576090797	3.71043874071454	5.19939040504821	5.08254325063784	GeneID:72139,Genbank:NM_153780.3,MGI:MGI:1919389	RIKEN cDNA 2610044O15 gene		GO:0003700,GO:0005575,GO:0006355	DNA binding transcription factor activity|cellular_component|regulation of transcription, DNA-templated
2610301B20Rik	404.996236594269	409.199610088963	400.792863099575	0.97945563294266	-0.0299479516372678	0.890715484823241	1	9.42100160201166	10.2896733934932	10.486305963339	9.84255574293725	9.9168016596288	8.61037669208949	7.48654567129292	8.67149015262257	11.7035707976751	10.5216336586265	GeneID:67157,Genbank:XM_006538200.3,MGI:MGI:1914407	RIKEN cDNA 2610301B20 gene		GO:0005886,GO:0008150,GO:0030054,GO:0097546,GO:0003674,GO:0005737,GO:0005829	plasma membrane|biological_process|cell junction|ciliary base|molecular_function|cytoplasm|cytosol
2610305D13Rik	125.047481208844	87.1822456498447	162.912716767843	1.86864556600387	0.901992952892859	0.42162462252789	0.900900968676084	2.12834706470714	1.99876575486996	2.1361754587255	1.96165511236112	1.54136994368918	12.7107387215993	1.20009844263513	1.48874695629627	1.49361370331354	1.41431093897305	GeneID:112422,Genbank:NM_145078.2,MGI:MGI:2148252	RIKEN cDNA 2610305D13 gene		GO:0005634,GO:0006355,GO:0008150,GO:0003674,GO:0003700,GO:0005575	nucleus|regulation of transcription, DNA-templated|biological_process|molecular_function|DNA binding transcription factor activity|cellular_component
2610318N02Rik	44.9478868250562	53.5037543697813	36.392019280331	0.68017692793695	-0.556018025206618	0.326477578967572	0.829092099466491	0.42514128711892	2.9428394341086	2.10628862611042	1.54702149172445	2.64424477421966	2.76353057399773	0.993133574736517	1.10575089348227	0.204584308741706	1.31557473957435	GeneID:70458,Genbank:XM_006522540.1,MGI:MGI:1917708	RIKEN cDNA 2610318N02 gene		GO:0003674,GO:0005575,GO:0008150	molecular_function|cellular_component|biological_process
2610507B11Rik	4903.84973356576	4780.68291838869	5027.01654874284	1.05152687064993	0.0724857170769025	0.717284153897878	1	33.1209547242384	32.5193306041942	32.1330786751439	31.5090481074249	35.0386009124491	35.5751454525993	35.399476837053	33.4150542277325	28.1953887719462	33.2318812844788	GeneID:72503,Genbank:XM_006534313.2,MGI:MGI:1919753	RIKEN cDNA 2610507B11 gene		GO:0008150,GO:0003674,GO:0005575,GO:0005576	biological_process|molecular_function|cellular_component|extracellular region
2610524H06Rik	94.5672533537152	92.256967456051	96.8775392513794	1.05008371641448	0.0705043492642359	0.859861974305655	1	3.5702870418791	8.14212160685438	5.57526644546797	4.79176013593782	6.24070131449229	8.42642875391084	3.68030189074774	2.45779153223079	3.31534825827564	10.875417847148	GeneID:330173,Genbank:NM_181075.3,MGI:MGI:2447819	RIKEN cDNA 2610524H06 gene		GO:0003674,GO:0005575,GO:0008150	molecular_function|cellular_component|biological_process
2610528A11Rik	4.26182245056802	3.54608193171379	4.97756296942225	1.4036796287492	0.489213697212242	0.669814200831943	1	0.418393012720207	0.153047398625082	0.387171280935276	0.0868072488394532	0.308945609628331	1.25217909804619	0.146043725823323	0.285789713050092	0.0727050056639395	0.143854733427883	GeneID:70045,Genbank:NM_001206684.1,MGI:MGI:1917295	RIKEN cDNA 2610528A11 gene		GO:0005615,GO:0006935,GO:0008009,GO:0042742,GO:0048247,GO:0005125,GO:0005575,GO:0005576	extracellular space|chemotaxis|chemokine activity|defense response to bacterium|lymphocyte chemotaxis|cytokine activity|cellular_component|extracellular region
2610528J11Rik	96.2462483780385	106.625862122667	85.8666346334101	0.80530776421414	-0.312387851969263	0.231467718562227	0.723659594096743	6.25538925638775	4.82513836456343	4.27852562560633	5.98141504127122	5.07090519535272	3.59104521062258	3.892322721943	3.34396080411492	5.86041104983693	3.74047045473705	GeneID:66451,Genbank:XM_006503272.2,MGI:MGI:1913701	RIKEN cDNA 2610528J11 gene		GO:0016020,GO:0016021,GO:0003674,GO:0005768,GO:0005886	membrane|integral component of membrane|molecular_function|endosome|plasma membrane
2700049A03Rik	232.141181180586	235.279897782735	229.002464578437	0.973319296448798	-0.0390149375299739	0.89358636958351	1	1.99300903984563	2.18711718201155	2.06919755122255	2.27932062512888	1.91136059732715	2.46462588397473	1.72222518170076	1.95072231521743	2.01884604939039	1.64627118171826	GeneID:76967,Genbank:NM_001163378.1,MGI:MGI:1924217	RIKEN cDNA 2700049A03 gene		GO:0005813,GO:0005814,GO:0005856,GO:0007224,GO:0030030,GO:0036064,GO:0042995,GO:0060271,GO:0005515,GO:0070201,GO:0005737	centrosome|centriole|cytoskeleton|smoothened signaling pathway|cell projection organization|ciliary basal body|cell projection|cilium assembly|protein binding|regulation of establishment of protein localization|cytoplasm
2700060E02Rik	1663.40165855543	1637.7972185603	1689.00609855055	1.0312669232857	0.0444177944518084	0.796296067142436	1	49.8198016378269	66.9702982497559	66.0226006255864	61.5409355322115	69.4888239966219	67.1540674710494	53.4862417168603	53.0842089784355	56.7122155703708	80.5573169671192	GeneID:68045,Genbank:NM_026528.3,MGI:MGI:1915295	RIKEN cDNA 2700060E02 gene		GO:0005654,GO:0005737,GO:0005813,GO:0005856,GO:0006351,GO:0006355,GO:0006388,GO:0006469,GO:0042802,GO:0045944,GO:0048471,GO:0000993,GO:0072669,GO:0003723,GO:0072686,GO:0005634	nucleoplasm|cytoplasm|centrosome|cytoskeleton|transcription, DNA-templated|regulation of transcription, DNA-templated|tRNA splicing, via endonucleolytic cleavage and ligation|negative regulation of protein kinase activity|identical protein binding|positive regulation of transcription by RNA polymerase II|perinuclear region of cytoplasm|RNA polymerase II core binding|tRNA-splicing ligase complex|R…
2700062C07Rik	207.709350203824	205.656214925636	209.762485482013	1.01996667379034	0.0285220146057251	0.902166104861558	1	11.1871480552339	11.8282504065304	11.7420945922719	11.0013047104791	11.8252524476053	13.3277420962358	10.2706099276681	9.15939414644554	11.2912564610183	12.4877617721612	GeneID:68046,Genbank:NM_026529.4,MGI:MGI:1915296	RIKEN cDNA 2700062C07 gene		GO:0003674,GO:0005575,GO:0008150	molecular_function|cellular_component|biological_process
2700081O15Rik	754.232884326889	851.731521404634	656.734247249144	0.771057816629928	-0.375089052337265	0.0620146949749286	0.385919216610041	6.62798846861711	5.40024414984952	5.85333542190247	5.86908020548695	5.38820784378711	4.99323528003048	2.97270263029203	4.57433028315238	5.14379938304463	4.03748758884748	GeneID:108899,Genbank:NM_175381.6,MGI:MGI:1919667	RIKEN cDNA 2700081O15 gene	zf-BED	GO:0008150,GO:0003674,GO:0003676,GO:0005575	biological_process|molecular_function|nucleic acid binding|cellular_component
2700094K13Rik	378.269516133072	414.063212538537	342.475819727607	0.827109990351369	-0.27384890094054	0.207654232222553	0.694030988013468	25.2428415032127	38.0049087680679	42.4737634243425	34.0106999175656	35.2901579138371	37.3131091230932	24.4189373626985	24.0501430785001	19.498527270819	34.2139057819034	GeneID:72657,Genbank:NM_001037279.2,MGI:MGI:1919907	RIKEN cDNA 2700094K13 gene
2700097O09Rik	89.8515787425668	92.4288120488373	87.2743454362963	0.944233118458588	-0.0827850093209791	0.771873850828652	1	3.70395655597731	3.01348566596256	3.43937545409396	3.06070476647017	2.9354511073529	3.81127858295828	2.30715472860321	3.10802804228613	2.63006284571358	2.89835484721084	GeneID:72658,Genbank:NM_028314.2,MGI:MGI:1919908	RIKEN cDNA 2700097O09 gene
2810004N23Rik	244.667347090804	237.338990630763	251.995703550846	1.06175434083178	0.0864500069510852	0.71633036538366	1	9.57460015939889	11.0513068043374	10.0391103831744	8.35761599246186	10.6472225002736	11.765601440874	10.1061835567204	10.0446191982505	8.43167631531904	10.3088258898436	GeneID:66523,Genbank:NM_025615.2,MGI:MGI:1913773	RIKEN cDNA 2810004N23 gene		GO:0005694,GO:0008150	chromosome|biological_process
2810006K23Rik	109.805258268811	115.798836497952	103.81168003967	0.89648292831946	-0.157651984703205	0.538743024496276	0.957007794984648	2.37961025984618	2.06900952016283	2.60179100788505	2.21032957357458	2.35184845329567	2.45556004006558	2.01266509650267	1.87549499189123	1.50772005495595	2.17130738267711	GeneID:72650,Genbank:NM_001134717.2,MGI:MGI:1919900	RIKEN cDNA 2810006K23 gene		GO:0005762,GO:0006412,GO:0006415,GO:0016150,GO:0070126,GO:0072344,GO:0003747,GO:0004045,GO:0005739	mitochondrial large ribosomal subunit|translation|translational termination|translation release factor activity, codon nonspecific|mitochondrial translational termination|rescue of stalled ribosome|translation release factor activity|aminoacyl-tRNA hydrolase activity|mitochondrion
2810021J22Rik	134.252044845609	130.013990917884	138.490098773334	1.0651938133397	0.0911159544928865	0.722695586432179	1	1.31461233386691	1.12492223320719	1.06010335707948	1.12023485440137	0.944721464146245	1.46300578427959	1.15538644781527	0.873913296503629	1.18300767713835	1.04121189125878	GeneID:69944,Genbank:XM_017314749.1,MGI:MGI:1917194	RIKEN cDNA 2810021J22 gene	zf-C2H2	GO:0005634,GO:0008150,GO:0043565,GO:0003674,GO:0003700,GO:0005575	nucleus|biological_process|sequence-specific DNA binding|molecular_function|DNA binding transcription factor activity|cellular_component
2810403A07Rik	1293.96298302512	1207.91949969204	1380.0064663582	1.14246559204486	0.192150715888378	0.309737395599643	0.814406957655531	15.0584072387377	18.7235587268769	17.6231596584763	16.854836971385	18.5063484849496	23.5963364775679	16.5915249173054	18.1120827830927	18.908719133255	18.2607612137904	GeneID:74200,Genbank:XM_017319752.1,MGI:MGI:1921450	RIKEN cDNA 2810403A07 gene		GO:0005515,GO:0005634,GO:0005681,GO:0005737,GO:0006376,GO:0006397,GO:0008380,GO:0003723	protein binding|nucleus|spliceosomal complex|cytoplasm|mRNA splice site selection|mRNA processing|RNA splicing|RNA binding
2810408A11Rik	25.9746504532356	26.2200201170569	25.7292807894143	0.981283792863173	-0.0272576624730365	0.979849145432942	1	0.593319311910856	0.626990343346107	0.829666578170932	0.574469313286853	0.535471381756816	0.533871715097643	0.276137699180739	0.472821747017847	0.710260322109248	0.997328856345374	GeneID:70419,Genbank:XM_006534171.3,MGI:MGI:1917669	RIKEN cDNA 2810408A11 gene		GO:0000164,GO:0004864,GO:0043666	protein phosphatase type 1 complex|protein phosphatase inhibitor activity|regulation of phosphoprotein phosphatase activity
2810417H13Rik	395.993107255808	445.093625133332	346.892589378284	0.779369934301732	-0.359619817050455	0.563518699529288	0.968034961654888	2.40729352186817	16.6745365211703	13.7337941765193	8.02801583402052	13.4785449690343	19.3859875265568	6.08244279807282	5.72501328400346	1.51976915065267	8.49713208417719	GeneID:68026,Genbank:NM_026515.2,MGI:MGI:1915276	RIKEN cDNA 2810417H13 gene		GO:0005634,GO:0005737,GO:0005813,GO:0006260,GO:0006281,GO:0006974,GO:0007098,GO:0009411,GO:0019985,GO:0048471,GO:0003682,GO:0051726	nucleus|cytoplasm|centrosome|DNA replication|DNA repair|cellular response to DNA damage stimulus|centrosome cycle|response to UV|translesion synthesis|perinuclear region of cytoplasm|chromatin binding|regulation of cell cycle
2810428I15Rik	439.742014512488	466.676143984799	412.807885040176	0.88457036075455	-0.176951192136216	0.388013726341462	0.878595457370587	39.1572327685137	41.6333157612428	37.7297294279285	35.8478813386602	40.5022336784425	34.9239179518317	29.3573214406467	34.8126561731857	26.3704837884444	40.3113392744718	GeneID:66462,Genbank:XM_006509716.2,MGI:MGI:1913712	RIKEN cDNA 2810428I15 gene		GO:0003674,GO:0005575,GO:0008150	molecular_function|cellular_component|biological_process
2810459M11Rik	6.77375482562785	8.00502852669778	5.54248112455792	0.692374937337581	-0.530374592067844	0.516923834326325	0.947903742280878	0.110784340203909	0.0868386620838804	0.158169522394693	0.197016752094346	0.140235893652968	0.0668689775635595	0.0497188787402126	0.0324312553386175	0.214513598218312	0.0979473237509573	GeneID:72792,Genbank:NM_001144992.1,MGI:MGI:1920042	RIKEN cDNA 2810459M11 gene		GO:0005515,GO:0005575,GO:0008150	protein binding|cellular_component|biological_process
2810474O19Rik	2116.71529850845	1738.18699836109	2495.24359865581	1.43554381721215	0.521597366706651	0.00831531391760217	0.121282089687907	14.0005189606698	15.0888121720763	12.9789715742786	15.5356190267988	17.0613777296383	14.9459746653127	25.8414654693098	21.0836314330077	18.2263070555721	22.0095816951203	GeneID:67246,Genbank:XM_006507086.3,MGI:MGI:1914496	RIKEN cDNA 2810474O19 gene		GO:0003674,GO:0005575,GO:0008150	molecular_function|cellular_component|biological_process
2900011O08Rik	2.09329991942957	2.7713833477271	1.41521649113203	0.510653458422739	-0.969583518826007	0.498608316480419	0.937950737950573	0.035668145874659	0.0195710137619354	0.0297058344100543	0.0111005209950316	0.0395065766033523	0.00941900221009035	0.0280131233226739	0.00913637614453103	0.00929718949288536	0.00919774851754733	GeneID:67254,Genbank:NM_144518.3,MGI:MGI:1914504	RIKEN cDNA 2900011O08 gene		GO:0021822,GO:0005515,GO:0007026,GO:0015630	negative regulation of cell motility involved in cerebral cortex radial glia guided migration|protein binding|negative regulation of microtubule depolymerization|microtubule cytoskeleton
2900026A02Rik	1417.11903292209	1599.40940203873	1234.82866380545	0.772052897920596	-0.373228396418305	0.0519636417540053	0.353848315036248	9.30931449841135	6.85903159302999	7.27837981992593	8.30205366434232	6.78133029976916	5.4940189346107	5.34505383296724	5.68143258814515	7.15555857248979	4.93758519314494	GeneID:243219,Genbank:XM_006534937.3,MGI:MGI:1920194	RIKEN cDNA 2900026A02 gene		GO:0003674,GO:0005575,GO:0008150	molecular_function|cellular_component|biological_process
2900092C05Rik	0.196695665109477	0.19912560734316	0.194265722875794	0.975593874980678	-0.0356473943206502	1	1	0	0	0	0	0.0466752359870141	0	0	0.0431768631226758	0	0	GeneID:73090,Genbank:XM_017312332.1,MGI:MGI:1920340	RIKEN cDNA 2900092C05 gene		GO:0003674,GO:0008150	molecular_function|biological_process
3010026O09Rik	55.679333811353	57.3402244764793	54.0184431462268	0.942068916531447	-0.086095491629607	0.795666481409383	1	1.55356148141688	1.90377132494049	1.69640351815688	1.38601672164683	1.60603159739993	1.85981807096841	1.05745412872663	1.56524611504007	1.40382081663104	1.52234483616757	GeneID:68067,Genbank:NM_026543.3,MGI:MGI:1915317	RIKEN cDNA 3010026O09 gene		GO:0006281,GO:0006974,GO:0007095,GO:0010212,GO:0030870,GO:0045860,GO:0071168,GO:1905168,GO:2001032,GO:0003682,GO:0005634,GO:0005654	DNA repair|cellular response to DNA damage stimulus|mitotic G2 DNA damage checkpoint|response to ionizing radiation|Mre11 complex|positive regulation of protein kinase activity|protein localization to chromatin|positive regulation of double-strand break repair via homologous recombination|regulation of double-strand break repair via nonhomologous end joining|chromatin binding|nucleus|nucleoplasm
3110001I22Rik	55.3740808597932	54.9399519082724	55.8082098113141	1.01580376161398	0.0226217215085584	0.933656027291232	1	2.06157897887834	2.26236545677077	1.56252811926058	2.28123630469714	1.66727072011714	2.21219678971289	1.91896560411428	2.6152153629947	1.09179360460709	1.78894210396909	GeneID:66598,Genbank:NM_025653.2,MGI:MGI:1913848	RIKEN cDNA 3110001I22 gene
3110002H16Rik	713.376297585608	690.703877299402	736.048717871814	1.06565018970171	0.0917339367791311	0.652839666013021	0.993226317881251	14.5775753171898	15.9087231621761	16.0980213452252	13.7737271188048	16.1239790419162	18.6399131718619	15.1807167228468	16.0325730444321	14.0412273136932	14.4741773339101	GeneID:76482,Genbank:XM_006526341.2,MGI:MGI:1916528	RIKEN cDNA 3110002H16 gene		GO:0010506,GO:0016020,GO:0031902,GO:0035658,GO:0005764,GO:0005768,GO:0006914	regulation of autophagy|membrane|late endosome membrane|Mon1-Ccz1 complex|lysosome|endosome|autophagy
3110009E18Rik	26.7092649226745	30.7766405463529	22.641889298996	0.735684236390093	-0.44284141602863	0.271040330505399	0.77461369181331	0.29072161545632	0.478554457833208	0.416992010110254	0.301591360857659	0.563513384473735	0.383858968745778	0.241012417018177	0.173759094836982	0.290485900387082	0.362347331763891	GeneID:73103,Genbank:XM_006529893.2,MGI:MGI:1920353	RIKEN cDNA 3110009E18 gene		GO:0003674,GO:0005575,GO:0008150	molecular_function|cellular_component|biological_process
3110035E14Rik	2.25595795763583	3.54286644658397	0.96904946868769	0.273521309171009	-1.8702748617314	0.187353077192455	0.664966907762874	0.0496242732376022	0.0726098734612879	0.0734738596516017	0	0.128250719026759	0.0349451779517127	0	0	0.0344932439798797	0.0170621553924505	GeneID:76982,Genbank:NM_178399.4,MGI:MGI:1924232	RIKEN cDNA 3110035E14 gene		GO:0003674,GO:0005575,GO:0008150	molecular_function|cellular_component|biological_process
3110040M04Rik	2.77572247026095	0.231705859084466	5.31973908143743	22.9590183971057	4.52098905641748	0.0038588408456953	0.0740086733622755	0	0	0	0.0382883781345546	0	0.0974652410724402	0.0644160190912672	0.220594976875888	0.320682522064984	0.158626281317794	GeneID:73176,Genbank:XM_993996.5,MGI:MGI:1920426	RIKEN cDNA 3110040M04 gene		GO:0003674,GO:0005575,GO:0008150	molecular_function|cellular_component|biological_process
3110040N11Rik	174.182189062859	183.124300066049	165.240078059669	0.90233834614014	-0.148259598467763	0.522207887355049	0.949824616774769	3.1591022982919	3.97891970358079	3.82694489413123	2.94949573584839	4.13526380854919	3.96261303466303	2.80063831318393	2.86899009178376	2.47033637222194	3.57329867977452	GeneID:67290,Genbank:XM_011250896.2,MGI:MGI:1914540	RIKEN cDNA 3110040N11 gene		GO:0003674,GO:0005575,GO:0008150	molecular_function|cellular_component|biological_process
3110043O21Rik	470.701113336962	359.920450361624	581.4817763123	1.61558415402088	0.692055900975622	0.0134636958617351	0.165220679526284	5.44246742646673	6.16467974589212	6.48107364266966	4.81344152573929	5.91503005824251	7.24384619458773	11.795708800127	8.05803594191141	5.72013121782695	11.4985043388058	GeneID:73205,Genbank:NM_001081343.1,MGI:MGI:1920455	RIKEN cDNA 3110043O21 gene		GO:0005634,GO:0005737,GO:0005764,GO:0005768,GO:0005776,GO:0031410,GO:0031965,GO:0006897,GO:0032045,GO:0034063,GO:0042995,GO:0043005,GO:0043204,GO:0044295,GO:0044304,GO:0000932,GO:0001933,GO:0005085,GO:0005515,GO:0005576,GO:0005615,GO:0006914,GO:0010494,GO:0010506,GO:0016239,GO:0017112,GO:0048675,GO:0017137,GO:0110053,GO:0030425,GO:1902774,GO:1903432,GO:1904425,GO:1990316,GO:2000785	nucleus|cytoplasm|lysosome|endosome|autophagosome|cytoplasmic vesicle|nuclear membrane|endocytosis|guanyl-nucleotide exchange factor complex|stress granule assembly|cell projection|neuron projection|perikaryon|axonal growth cone|main axon|P-body|negative regulation of protein phosphorylation|guanyl-nucleotide exchange factor activity|protein binding|extracellular region|extracellular space|autoph…
3110052M02Rik	271.871753686622	197.6258621726	346.117645200644	1.75137829328408	0.808490735912598	0.000218453220794168	0.00972357184488469	1.73305698047802	1.71491351777737	1.56260980032433	1.29076695942227	1.72268210819731	3.91939528998218	2.28790894444489	2.85323969769482	2.4864744224198	2.03971379965475	GeneID:73229,Genbank:XM_017317664.1,MGI:MGI:1920479	RIKEN cDNA 3110052M02 gene		GO:0006355,GO:0003700,GO:0005575,GO:0005634	regulation of transcription, DNA-templated|DNA binding transcription factor activity|cellular_component|nucleus
3110062M04Rik	145.570176896439	173.725026599249	117.415327193629	0.675868811144199	-0.565184854118208	0.0210396214721453	0.212792393833559	2.28544160127512	2.79683464770671	2.87625740033535	2.4829701360111	2.76151593262108	2.3994648278594	1.13135922547947	1.75979183264371	1.63190836149738	1.71446419030183	GeneID:78412,Genbank:NM_001135611.1,MGI:MGI:1925662	RIKEN cDNA 3110062M04 gene		GO:0005737,GO:0006281,GO:0006303,GO:0006974,GO:2001033,GO:0003674,GO:0005634	cytoplasm|DNA repair|double-strand break repair via nonhomologous end joining|cellular response to DNA damage stimulus|negative regulation of double-strand break repair via nonhomologous end joining|molecular_function|nucleus
3110067G11Rik	0.0936524638601445	0	0.187304927720289	Inf	Inf	1	1	0	0	0	0	0	0.0127076999237915	0	0	0	0	GeneID:73187,Genbank:XM_017319868.1,MGI:MGI:1920437	RIKEN cDNA 3110067G11 gene
3110079O15Rik	0.209630319437473	0.419260638874947	0	0	-Inf	0.780198313434887	1	0.0851656213291536	0	0	0.106019838647216	0	0	0	0	0	0	GeneID:73234,Genbank:XM_006529895.3,MGI:MGI:1920484	RIKEN cDNA 3110079O15 gene		GO:0005737,GO:0016020,GO:0016021,GO:0031012,GO:0051216,GO:0071944,GO:0005515,GO:0005576,GO:0005578	cytoplasm|membrane|integral component of membrane|extracellular matrix|cartilage development|cell periphery|protein binding|extracellular region|proteinaceous extracellular matrix
3110082I17Rik	174.046459694531	162.797060613574	185.295858775488	1.13820150116419	0.186755987342547	0.423691265814519	0.902679649985085	4.27575302121509	4.25057021410463	4.80387938955876	5.10357044846763	3.98371803025998	4.22420678888483	5.63634020481881	4.20053611160982	4.4318140952517	5.91506505045261	GeneID:73212,Genbank:NM_028469.3,MGI:MGI:1920462	RIKEN cDNA 3110082I17 gene		GO:0005575,GO:0008150	cellular_component|biological_process
3110082J24Rik	0	0	0					0	0	0	0	0	0	0	0	0	0	GeneID:433868,Genbank:NM_001256263.1,MGI:MGI:3641994	RIKEN cDNA 3110082J24 gene		GO:0003674,GO:0005575,GO:0008150	molecular_function|cellular_component|biological_process
3300002I08Rik	15.4086368830664	14.2496461810161	16.5676275851168	1.16266940067528	0.217440931884539	0.696992895978457	1	0.297938109457009	0.230792220798994	0.311384562113903	0.218172473811924	0.31058893733912	0.29619755886199	0.275288539035319	0.413007939703707	0.201002269648046	0.343472305677878	GeneID:69277,Genbank:XM_006500134.3,MGI:MGI:1916527	RIKEN cDNA 3300002I08 gene		GO:0003674,GO:0005575,GO:0008150	molecular_function|cellular_component|biological_process
3425401B19Rik	37.7012570448336	38.6147074793714	36.7878066102957	0.95268898851424	-0.0699227810248055	0.838897919287736	1	0.350259705541955	0.301469081189584	0.228792200406776	0.22228807753886	0.34991833378175	0.398994627232019	0.251714238228578	0.253323763365402	0.207658226182414	0.226689272478332	GeneID:100504518,Genbank:XM_006518317.3,MGI:MGI:3588196	RIKEN cDNA 3425401B19 gene		GO:0003674,GO:0005575,GO:0008150	molecular_function|cellular_component|biological_process
3632451O06Rik	143.493806600039	182.337147218766	104.650465981312	0.573939362206616	-0.801029773430573	0.00101656631968528	0.0288122162019373	3.32333596379933	2.64650330141314	2.5963479304627	3.71607667082098	2.36168882339314	1.78627370225836	1.58607152613815	1.17520556479343	1.83983210985567	1.71397798706795	GeneID:67419,Genbank:XM_006519450.3,MGI:MGI:1914669	RIKEN cDNA 3632451O06 gene		GO:0016020,GO:0016021,GO:0003674,GO:0005575,GO:0008150	membrane|integral component of membrane|molecular_function|cellular_component|biological_process
3830403N18Rik	7.0338749411989	6.3988782604173	7.6688716219805	1.19847124915928	0.261195299731435	0.804264677868806	1	0.193246039599509	0.381720857861093	0.515017281619475	0.144339325782903	0.128425337726733	0.0816497669590237	0.566615393736821	0.237599365541646	0.201484546488044	0.43852491319145	GeneID:70691,Genbank:XM_011247677.1,MGI:MGI:1917941	RIKEN cDNA 3830403N18 gene		GO:0051321,GO:0000800,GO:0002244,GO:0003674	meiotic cell cycle|lateral element|hematopoietic progenitor cell differentiation|molecular_function
3830406C13Rik	487.136872891652	494.840440564864	479.433305218441	0.968864437739092	-0.0456332751533075	0.82283103791955	1	3.06547921576067	3.76061389601166	3.404068840242	3.05599271579186	3.6300104994198	3.61976451794466	2.81862146933522	2.75146486648711	3.07923443442131	3.48974819229485	GeneID:218734,Genbank:XM_006517987.3,MGI:MGI:1917937	RIKEN cDNA 3830406C13 gene		GO:0003674,GO:0005575,GO:0008150	molecular_function|cellular_component|biological_process
3830417A13Rik	0.199460059773013	0.398920119546025	0	0	-Inf	0.786215842086304	1	0	0	0.0355004837340289	0	0.0354097757548542	0	0	0	0	0	GeneID:70696,Genbank:NM_027512.2,MGI:MGI:1917946	RIKEN cDNA 3830417A13 gene		GO:0003674,GO:0005575,GO:0008150	molecular_function|cellular_component|biological_process
4430402I18Rik	147.653552481068	180.776232788031	114.530872174105	0.633550497251469	-0.658468480681735	0.00658163833038933	0.106116077056855	3.51326206097285	3.56984676271128	3.69489184917385	4.14213827290203	3.47955984384292	2.31694169456784	1.75190675335312	2.20932780991193	3.35294156585872	1.59143103193456	GeneID:381218,Genbank:NM_198651.2,MGI:MGI:1918036	RIKEN cDNA 4430402I18 gene		GO:0003674,GO:0005575,GO:0008150	molecular_function|cellular_component|biological_process
4833420G17Rik	982.988772208942	965.890962565265	1000.08658185262	1.03540318795047	0.0501926652983885	0.790278976539267	1	8.02777412681418	8.4874349401966	8.94878066503627	8.01211949906903	7.41972071383955	10.1364422107635	7.09576013084955	7.31484278590296	9.67506172103296	6.5909208263164	GeneID:67392,Genbank:XM_006517749.1,MGI:MGI:1914642	RIKEN cDNA 4833420G17 gene		GO:0003674,GO:0005575,GO:0008150	molecular_function|cellular_component|biological_process
4833423E24Rik	3.43142798894986	2.38123291995732	4.4816230579424	1.88205992802364	0.912312566688141	0.418456147206692	0.899114758762846	0.187718170692271	0.0686669634187313	0.0347420164257648	0.0778946945075687	0.0346532464212194	0.165237807317668	0.0327623313716416	0.0961678144210102	0.0978605061399495	0.354983965337174	GeneID:228151,Genbank:NM_001081664.2,MGI:MGI:2687041	RIKEN cDNA 4833423E24 gene		GO:0006631,GO:0006633,GO:0008150,GO:0016020,GO:0016021,GO:0016491,GO:0046872,GO:0055114,GO:0005575,GO:0005783,GO:0006629	fatty acid metabolic process|fatty acid biosynthetic process|biological_process|membrane|integral component of membrane|oxidoreductase activity|metal ion binding|oxidation-reduction process|cellular_component|endoplasmic reticulum|lipid metabolic process
4833427G06Rik	221.569014667436	255.808793456259	187.329235878614	0.732301784264683	-0.44948978389396	0.0503130221057473	0.347304713486587	17.48180972633	17.8407846278544	19.7903974083644	22.524632919508	17.6302303631259	13.5081374457009	9.33134608428297	12.7543339422755	19.5037041000426	12.1383695971393	GeneID:235345,Genbank:NM_177702.3,MGI:MGI:1921013	RIKEN cDNA 4833427G06 gene		GO:0048741,GO:0003674,GO:0005575,GO:0008150	skeletal muscle fiber development|molecular_function|cellular_component|biological_process
4833439L19Rik	2082.93005559829	2123.96473095025	2041.89538024633	0.961360304383586	-0.0568508606348455	0.766560859367165	1	47.6840927762994	41.3227976287722	44.5245012714651	47.279403256518	40.7784740485881	38.9896683920003	38.0941193899458	41.9025600792306	46.2978113535748	39.4110983104602	GeneID:97820,Genbank:NM_001252648.1,MGI:MGI:1921162	RIKEN cDNA 4833439L19 gene		GO:0016491,GO:0055114,GO:0003674,GO:0005737,GO:0008150	oxidoreductase activity|oxidation-reduction process|molecular_function|cytoplasm|biological_process
4921501E09Rik	0.0971328614378971	0	0.194265722875794	Inf	Inf	1	1	0	0	0	0	0	0	0	0.0137932215951143	0	0	GeneID:74042,Genbank:NM_001009544.2,MGI:MGI:1921292	RIKEN cDNA 4921501E09 gene		GO:0003674,GO:0005575,GO:0008150	molecular_function|cellular_component|biological_process
4921504E06Rik	4.10175067119998	6.02904940764129	2.17445193475867	0.36066248387395	-1.47127873315338	0.282587692724807	0.786904148409866	0.0526122950127206	0.173209331378087	0.0876351761637929	0.491214671576547	0.0582741718760026	0	0	0.080859664321059	0.191993458070643	0.0271342760657384	GeneID:70909,Genbank:NM_027600.4,MGI:MGI:1918087	RIKEN cDNA 4921504E06 gene		GO:0003674,GO:0005575,GO:0008150	molecular_function|cellular_component|biological_process
4921507P07Rik	19.7431242658723	19.8253101886601	19.6609383430845	0.991708989972342	-0.0120112608851791	0.995148144508249	1	0.496794313037839	0.440337169367852	0.297051166177525	0.475725118685224	0.359783343144556	0.242197061541374	0.300133354627851	0.352394564623564	0.836726835752594	0.236507818350445	GeneID:70821,Genbank:XM_006506605.1,MGI:MGI:1918071	RIKEN cDNA 4921507P07 gene		GO:0005856,GO:0008150,GO:0003674,GO:0005737,GO:0005813	cytoskeleton|biological_process|molecular_function|cytoplasm|centrosome
4921509C19Rik	0.115852929542233	0.231705859084466	0	0	-Inf	0.995994962048618	1	0	0	0	0.0166860615618171	0	0	0	0	0	0	GeneID:381393,Genbank:XM_006499822.3,MGI:MGI:2685851	RIKEN cDNA 4921509C19 gene		GO:0035174,GO:0004674,GO:0035404,GO:0004679,GO:0035556,GO:0004715,GO:0005524,GO:0005634,GO:0005737,GO:0006468,GO:0042149,GO:0016301,GO:0016310,GO:0016740,GO:0000166,GO:0031588,GO:0004672,GO:0032007	histone serine kinase activity|protein serine/threonine kinase activity|histone-serine phosphorylation|AMP-activated protein kinase activity|intracellular signal transduction|non-membrane spanning protein tyrosine kinase activity|ATP binding|nucleus|cytoplasm|protein phosphorylation|cellular response to glucose starvation|kinase activity|phosphorylation|transferase activity|nucleotide binding|nuc…
4921511H03Rik	0	0	0					0	0	0	0	0	0	0	0	0	0	GeneID:70920,Genbank:XM_006503604.3,MGI:MGI:1918170	RIKEN cDNA 4921511H03 gene		GO:0003674,GO:0005575,GO:0008150	molecular_function|cellular_component|biological_process
4921511M17Rik	0	0	0					0	0	0	0	0	0	0	0	0	0	GeneID:667256,Genbank:NM_001201358.1,MGI:MGI:1925342	RIKEN cDNA 4921511M17 gene		GO:0003674,GO:0005575,GO:0008150	molecular_function|cellular_component|biological_process
4921517D22Rik	0	0	0					0	0	0	0	0	0	0	0	0	0	GeneID:70900,Genbank:NM_183290.2,MGI:MGI:1918150	RIKEN cDNA 4921517D22 gene		GO:0003674,GO:0005575,GO:0008150	molecular_function|cellular_component|biological_process
4921524J17Rik	196.976655175974	198.627532256875	195.325778095072	0.983377157616134	-0.024183250992477	0.91266215137964	1	7.66800285130852	7.47178359632471	7.78090476966251	6.45976550423347	6.58954836335789	7.6457967984112	5.64159129961017	7.14545954026622	6.96108264887243	6.68207491548903	GeneID:66714,Genbank:NM_025722.3,MGI:MGI:1913964	RIKEN cDNA 4921524J17 gene		GO:0003674,GO:0005575,GO:0008150	molecular_function|cellular_component|biological_process
4921524L21Rik	0	0	0					0	0	0	0	0	0	0	0	0	0	GeneID:70901,Genbank:NM_027598.1,MGI:MGI:1918151	RIKEN cDNA 4921524L21 gene		GO:0003674,GO:0005575,GO:0008150	molecular_function|cellular_component|biological_process
4921528I07Rik	0.192045564735013	0.196786201749738	0.187304927720289	0.951819416477652	-0.0712402100776471	1	1	0	0.0147093609662551	0	0	0	0.0141584391218038	0	0	0	0	GeneID:77049,Genbank:XM_006512410.3,MGI:MGI:1924299	RIKEN cDNA 4921528I07 gene		GO:0003674,GO:0005575,GO:0008150	molecular_function|cellular_component|biological_process
4921530L21Rik	0	0	0					0	0	0	0	0	0	0	0	0	0	GeneID:66732,Genbank:XM_006519396.1,MGI:MGI:1913982	RIKEN cDNA 4921530L21 gene		GO:0008150,GO:0003674,GO:0005575,GO:0005737	biological_process|molecular_function|cellular_component|cytoplasm
4921536K21Rik	34.3370333268579	39.3530100222015	29.3210566315144	0.745077863547733	-0.424536894165801	0.258811633283862	0.7590890581493	0.704779673833504	0.994398873419653	0.916788466300214	0.927491353910308	0.80292816192176	0.701913542849422	0.421730545158258	0.680851963442867	0.818806106568217	0.498491268776836	GeneID:67430,Genbank:NM_026150.3,MGI:MGI:1914680	RIKEN cDNA 4921536K21 gene		GO:0003674,GO:0005575,GO:0008150	molecular_function|cellular_component|biological_process
4921539E11Rik	0	0	0					0	0	0	0	0	0	0	0	0	0	GeneID:70941,Genbank:XM_006503395.1,MGI:MGI:1918191	RIKEN cDNA 4921539E11 gene		GO:0003674,GO:0005575,GO:0008150	molecular_function|cellular_component|biological_process
4922502D21Rik	0.812874631894967	0.630625978630491	0.995123285159443	1.57799284977209	0.658090668201995	0.879816404787964	1	0	0	0.0322181054911468	0.0361179307224142	0.0321357843807125	0	0.030382239054054	0.0891814899831603	0.0302504041177426	0	GeneID:381816,Genbank:XM_006506355.3,MGI:MGI:2685920	RIKEN cDNA 4922502D21 gene		GO:0003674,GO:0005575,GO:0008150	molecular_function|cellular_component|biological_process
4930401G09Rik	0	0	0					0	0	0	0	0	0	0	0	0	0	GeneID:73792,Genbank:XM_011248250.2,MGI:MGI:1921042	RIKEN cDNA 4930401G09 gene
4930402F06Rik	0.099721515288418	0	0.199443030576836	Inf	Inf	1	1	0	0	0	0	0	0	0	0	0.0400911628606406	0	GeneID:74854,Genbank:NM_001272040.1,MGI:MGI:1922104	RIKEN cDNA 4930402F06 gene		GO:0030259,GO:0031982,GO:0005794,GO:0009247,GO:0016757	lipid glycosylation|vesicle|Golgi apparatus|glycolipid biosynthetic process|transferase activity, transferring glycosyl groups
4930402H24Rik	1400.72637436901	1570.29038000057	1231.16236873744	0.784034841210065	-0.351010328143676	0.0695206830382031	0.410783523112784	12.0917064157906	10.6098392248957	10.3639015817209	11.7547989215855	10.5587327552289	8.61250806315668	8.02520897682918	8.70409452258272	8.93794218058172	7.47277763797182	GeneID:228602,Genbank:XM_011239473.2,MGI:MGI:1923029	RIKEN cDNA 4930402H24 gene		GO:0003674,GO:0005575,GO:0008150	molecular_function|cellular_component|biological_process
4930402K13Rik	0	0	0					0	0	0	0	0	0	0	0	0	0	GeneID:75775,Genbank:NM_001270700.1,MGI:MGI:1923025	RIKEN cDNA 4930402K13 gene		GO:0003674,GO:0005575,GO:0008150	molecular_function|cellular_component|biological_process
4930404N11Rik	50.102243862821	62.6256242524291	37.5788634732129	0.600055710770106	-0.736831644298559	0.0213398239550598	0.214343300536779	4.32359513288709	4.07876822637953	5.72768380153112	5.28787293074402	6.63721855735341	2.80428767958546	2.2240673296605	2.48698731586613	5.45695527403416	2.03425082032983	GeneID:432479,Genbank:NM_001014836.3,MGI:MGI:1921072	RIKEN cDNA 4930404N11 gene		GO:0003674,GO:0005575,GO:0008150	molecular_function|cellular_component|biological_process
4930407I10Rik	0	0	0					0	0	0	0	0	0	0	0	0	0	GeneID:328573,Genbank:NM_001166475.1,MGI:MGI:2685593	RIKEN cDNA 4930407I10 gene		GO:0003674,GO:0005575,GO:0008150	molecular_function|cellular_component|biological_process
4930415F15Rik	6.18437668024454	7.0004714793738	5.36828188111529	0.766845761307993	-0.382991662886234	0.631088465802992	0.986175308560539	0.0668579830091897	0.20176635494074	0.148485219219819	0.0624219531920989	0.166619049453961	0.0353108060025708	0.0875151052016741	0.0685025437748477	0.104562430466592	0.17240675090596	GeneID:73862,Genbank:XM_006514821.3,MGI:MGI:1921112	RIKEN cDNA 4930415F15 gene		GO:0003674,GO:0005575,GO:0008150	molecular_function|cellular_component|biological_process
4930415L06Rik	0	0	0					0	0	0	0	0	0	0	0	0	0	GeneID:245511,Genbank:NM_001033880.3,MGI:MGI:3588286	RIKEN cDNA 4930415L06 gene		GO:0003674,GO:0005575,GO:0008150	molecular_function|cellular_component|biological_process	mmu04922	Glucagon signaling pathway
4930415O20Rik	4.11804932333147	4.05197422844299	4.18412441821995	1.03261377845133	0.0463007536194157	1	1	0.465702469988923	0.306635600778875	0.620568526615693	0.46378996553093	0.206327633285352	0.393534565837839	0.585207014429852	0.381726189162314	0.291333838950203	0.384290383291447	GeneID:73863,Genbank:NM_001201322.1,MGI:MGI:1921113	RIKEN cDNA 4930415O20 gene		GO:0003674,GO:0005575,GO:0008150	molecular_function|cellular_component|biological_process
4930426D05Rik	19.227739514207	21.4077687010164	17.0477103273977	0.796332890432823	-0.328556449317721	0.607302905900118	0.983284253009386	0.520328764910221	0.330582381030178	1.12519013717626	0.545465185434819	0.697655358469796	1.21494853235027	0.229421416566093	0.420890304673772	0.485405055996338	0.169487031384124	GeneID:74644,Genbank:NM_001271580.1,MGI:MGI:1921894	RIKEN cDNA 4930426D05 gene
4930427A07Rik	159.191307165725	142.383295906609	175.999318424841	1.23609526878968	0.305789939450806	0.449916444773143	0.916940299596206	0.927074115219678	3.3797244916051	2.42536553715663	2.30816722935021	3.28937291252865	5.72619185329022	1.85934775106331	2.65643880818692	1.34340647127241	3.2253474688263	GeneID:104732,Genbank:NM_134041.3,MGI:MGI:2144738	RIKEN cDNA 4930427A07 gene		GO:0003674,GO:0005575,GO:0008150	molecular_function|cellular_component|biological_process
4930430A15Rik	0.902855100381387	0.818849663280677	0.986860537482096	1.20517914549576	0.269247613765095	1	1	0.0245769322157324	0	0.0545830281374487	0.0305950023881709	0	0	0	0.0503629424395967	0.0768741038908228	0	GeneID:67575,Genbank:XM_006500082.2,MGI:MGI:1914825	RIKEN cDNA 4930430A15 gene		GO:0003674,GO:0005575,GO:0008150	molecular_function|cellular_component|biological_process
4930430F08Rik	82.8877541336271	77.8425318334841	87.93297643377	1.12962636700809	0.175845668569339	0.533400491941955	0.954433283719523	1.36824096678883	1.05988244299752	0.908640752753749	0.968530342776678	1.41148051421799	1.4877709445129	0.955192857140634	1.26445586018193	1.17482409152234	1.35596812852481	GeneID:68281,Genbank:NM_175128.2,MGI:MGI:1921197	RIKEN cDNA 4930430F08 gene		GO:0002244,GO:0003674,GO:0005575	hematopoietic progenitor cell differentiation|molecular_function|cellular_component
4930431P22Rik	0.417848024613285	0.231705859084466	0.603990190142104	2.60671090721934	1.38223059213794	0.83367488436347	1	0	0	0	0.0499819345945367	0	0	0.0420445760557624	0	0	0.0828287726363135	GeneID:73883,Genbank:XM_017316332.1,MGI:MGI:1921133	RIKEN cDNA 4930431P22 gene
4930432K21Rik	17.5075314018861	16.8393947650309	18.1756680387413	1.07935399652755	0.110168104192775	0.830205452722548	1	0.367302116777475	0.297002872579368	0.343470760116839	0.409111390570096	0.36400522322546	0.285878978703615	0.242924217211072	0.495180195878873	0.644986980939503	0.179462340712013	GeneID:74666,Genbank:XM_006531445.3,MGI:MGI:1921916	RIKEN cDNA 4930432K21 gene		GO:0003674,GO:0005575,GO:0008150	molecular_function|cellular_component|biological_process
4930432M17Rik	0.314143286518534	0.628286573037069	0	0	-Inf	0.597338518393916	0.980441942722677	0	0.0513326678618289	0.0519434762000121	0.0582309495320556	0	0	0	0	0	0	GeneID:619318,Genbank:NM_001033814.1,MGI:MGI:3588188	RIKEN cDNA 4930432M17 gene		GO:0003674,GO:0005575,GO:0008150	molecular_function|cellular_component|biological_process
4930433I11Rik	0	0	0					0	0	0	0	0	0	0	0	0	0	GeneID:243944,Genbank:NM_207248.3,MGI:MGI:2685327	RIKEN cDNA 4930433I11 gene		GO:0003674,GO:0005575,GO:0008150	molecular_function|cellular_component|biological_process
4930435E12Rik	0	0	0					0	0	0	0	0	0	0	0	0	0	GeneID:74663,Genbank:XM_006522676.2,MGI:MGI:1921913	RIKEN cDNA 4930435E12 gene		GO:0003674,GO:0005575,GO:0008150	molecular_function|cellular_component|biological_process
4930438A08Rik	11.3843724498501	0.824403869927101	21.9443410297731	26.6184352479005	4.7343538604856	1.76693583465113e-07	4.02088335872797e-05	0	0.0404417453200148	0	0.0229382314304882	0.0204091996573767	0.0778540944649481	0.656048222398233	0.415349048186747	0.499507022485283	0.437145422027968	GeneID:73988,Genbank:XM_001477470.6,MGI:MGI:1921238	RIKEN cDNA 4930438A08 gene		GO:0003674,GO:0005575,GO:0008150	molecular_function|cellular_component|biological_process	mmu00250,mmu00270,mmu00280,mmu00350,mmu00360,mmu00380,mmu00400	Alanine, aspartate and glutamate metabolism|Cysteine and methionine metabolism|Valine, leucine and isoleucine degradation|Tyrosine metabolism|Phenylalanine metabolism|Tryptophan metabolism|Phenylalanine, tyrosine and tryptophan biosynthesis
4930439D14Rik	1.29333426798926	0.66019791991867	1.92647061605985	2.91801982093062	1.54498968293407	0.413866550216826	0.897048577946122	0	0.0433672538832692	0	0.0983902250714043	0	0.208714921536935	0.0413827049184528	0.161961786406199	0	0	GeneID:78167,Genbank:XM_017313158.1,MGI:MGI:1925417	RIKEN cDNA 4930439D14 gene		GO:0003674,GO:0005575,GO:0008150	molecular_function|cellular_component|biological_process
4930444G20Rik	0	0	0					0	0	0	0	0	0	0	0	0	0	GeneID:114671,Genbank:NM_053264.2,MGI:MGI:2149738	RIKEN cDNA 4930444G20 gene		GO:0016926,GO:0016929,GO:0004175,GO:0005634,GO:0006508	protein desumoylation|SUMO-specific protease activity|endopeptidase activity|nucleus|proteolysis	mmu03013,mmu04310	RNA transport|Wnt signaling pathway
4930444P10Rik	49.2955642743048	54.783531573456	43.8075969751536	0.799649013434167	-0.322561192000316	0.337155429906667	0.839002697537668	1.07241206900661	1.85819860857434	1.8489708581196	1.8971194467997	1.81298810104163	1.37126150376793	1.03434608813842	1.21445328811115	1.67719705785358	1.2226112140798	GeneID:75799,Genbank:XM_006495584.3,MGI:MGI:1923049	RIKEN cDNA 4930444P10 gene		GO:0003674,GO:0005575,GO:0008150	molecular_function|cellular_component|biological_process
4930447A16Rik	0	0	0					0	0	0	0	0	0	0	0	0	0	GeneID:74892,Genbank:NM_029113.1,MGI:MGI:1922142	RIKEN cDNA 4930447A16 gene		GO:0003674,GO:0005575,GO:0008150	molecular_function|cellular_component|biological_process
4930447C04Rik	0.879757722214471	0.974699586789432	0.78481585763951	0.805187432390958	-0.312603440473042	0.986851315923768	1	0.0168050747857016	0.0737671873513308	0	0	0	0	0	0.0172184430240572	0.0175215123627473	0.0346682111799425	GeneID:75801,Genbank:XM_011244201.2,MGI:MGI:1923051	RIKEN cDNA 4930447C04 gene		GO:0006310,GO:0007129,GO:0007275,GO:0007283,GO:0010705,GO:0048477,GO:0051090,GO:0051321,GO:0000801,GO:0003674,GO:0005694	DNA recombination|synapsis|multicellular organism development|spermatogenesis|meiotic DNA double-strand break processing involved in reciprocal meiotic recombination|oogenesis|regulation of DNA binding transcription factor activity|meiotic cell cycle|central element|molecular_function|chromosome
4930449I24Rik	0	0	0					0	0	0	0	0	0	0	0	0	0	GeneID:67410,Genbank:XM_006504863.3,MGI:MGI:1914660	RIKEN cDNA 4930449I24 gene		GO:0003674,GO:0005575,GO:0008150	molecular_function|cellular_component|biological_process
4930451I11Rik	0.0937773898952403	0.187554779790481	0	0	-Inf	0.995994341025157	1	0.0996550465080266	0	0	0	0	0	0	0	0	0	GeneID:78118,Genbank:XM_006508347.2,MGI:MGI:1925368	RIKEN cDNA 4930451I11 gene		GO:0003674,GO:0005575,GO:0008150	molecular_function|cellular_component|biological_process
4930452B06Rik	54.4937037742964	59.8986384296139	49.0887691189789	0.819530633850092	-0.287130216974958	0.355175873566835	0.853644266412834	1.00645692460806	1.16160859693784	1.38739349334226	1.27450642766128	0.864905335710651	0.568215725163818	0.890395618729291	0.8711976736527	1.19410433265567	0.930746754528792	GeneID:74430,Genbank:XM_011244772.2,MGI:MGI:1926154	RIKEN cDNA 4930452B06 gene		GO:0003674,GO:0005575,GO:0008150	molecular_function|cellular_component|biological_process
4930453H23Rik	0.196695665109477	0.19912560734316	0.194265722875794	0.975593874980678	-0.0356473943206502	1	1	0	0	0	0	0.0338300812397188	0	0	0.0312944703166092	0	0	GeneID:100503481,Genbank:XM_006527553.2,MGI:MGI:1921933	RIKEN cDNA 4930453H23 gene		GO:0003674,GO:0005575,GO:0008150	molecular_function|cellular_component|biological_process
4930453N24Rik	817.770180745485	810.048347195683	825.492014295286	1.01906511772176	0.0272462418988938	0.884968510559289	1	7.19930884442788	9.73755646031898	9.21945216725788	7.96236621898976	8.90651404233042	8.95377818903514	7.25522068770754	8.01092486404289	8.18219571451027	9.71162037929053	GeneID:67609,Genbank:XM_006522489.2,MGI:MGI:1914859	RIKEN cDNA 4930453N24 gene		GO:0043065,GO:0003674,GO:0005634,GO:0006915	positive regulation of apoptotic process|molecular_function|nucleus|apoptotic process
4930467E23Rik	56.0016957373017	54.64003319963	57.3633582749733	1.0498412046236	0.0701711272941581	0.829724070130332	1	0.431486679463979	0.575640961992847	0.563700507245197	0.379160019967029	0.590373194325878	0.65238570018006	0.336667000116548	0.502780746983648	0.635127406242907	0.445070061149531	GeneID:626415,Genbank:XM_017312928.1,MGI:MGI:1923056	RIKEN cDNA 4930467E23 gene		GO:0003674,GO:0005575,GO:0008150	molecular_function|cellular_component|biological_process
4930469G21Rik	0.215574444830651	0.231705859084466	0.199443030576836	0.860759548182729	-0.216317815560983	1	1	0	0	0	0.0687906500237176	0	0	0	0	0.0576152875072728	0	GeneID:100502590,Genbank:NM_001195189.1,MGI:MGI:1922183	RIKEN cDNA 4930469G21 gene		GO:0003674,GO:0005575,GO:0008150	molecular_function|cellular_component|biological_process
4930474N05Rik	0	0	0					0	0	0	0	0	0	0	0	0	0	GeneID:218921,Genbank:XM_006518825.2,MGI:MGI:3586330	RIKEN cDNA 4930474N05 gene		GO:0002244,GO:0003674,GO:0005575	hematopoietic progenitor cell differentiation|molecular_function|cellular_component
4930480E11Rik	0	0	0					0	0	0	0	0	0	0	0	0	0	GeneID:74910,Genbank:NM_001177966.2,MGI:MGI:1922160	RIKEN cDNA 4930480E11 gene		GO:0003674,GO:0005575,GO:0008150	molecular_function|cellular_component|biological_process
4930486L24Rik	95.9678950261496	84.7367347502846	107.199055302015	1.26508362185451	0.339232750016461	0.199735076543026	0.68311229911339	3.49402351336482	3.49723895445254	3.1124848728705	4.25399776468592	3.44475479810643	3.24458214514518	4.94548943075715	6.53049268553066	3.52288318777172	3.28718019414887	GeneID:214639,Genbank:NM_178098.2,MGI:MGI:1922258	RIKEN cDNA 4930486L24 gene		GO:0005764,GO:0006508,GO:0008234,GO:0030054,GO:0051603,GO:0004197,GO:0005576,GO:0005615	lysosome|proteolysis|cysteine-type peptidase activity|cell junction|proteolysis involved in cellular protein catabolic process|cysteine-type endopeptidase activity|extracellular region|extracellular space
4930488N24Rik	0	0	0					0	0	0	0	0	0	0	0	0	0	GeneID:75011,Genbank:XM_011246738.1,MGI:MGI:1922261	RIKEN cDNA 4930488N24 gene
4930502E18Rik	0.198114616163287	0.196786201749738	0.199443030576836	1.01350109308211	0.019347644782405	1	1	0	0.0353186304519421	0	0	0	0	0	0	0.0335561564602798	0	GeneID:75013,Genbank:NM_029142.1,MGI:MGI:1922263	RIKEN cDNA 4930502E18 gene		GO:0003674,GO:0005575,GO:0008150	molecular_function|cellular_component|biological_process
4930503B20Rik	8.47872368473494	8.43866091984014	8.51878644962975	1.00949505265714	0.0136338403132654	1	1	0.153289113304311	0.183511234513184	0.0618982793311273	0.121433772365421	0.123480243657953	0.0883190183442572	0.116742328017375	0.157059691628639	0.130765228267894	0.129366588189706	GeneID:75015,Genbank:XM_011240265.1,MGI:MGI:1922264	RIKEN cDNA 4930503B20 gene		GO:0003674,GO:0005739,GO:0008150	molecular_function|mitochondrion|biological_process
4930503E14Rik	0.704889469526594	1.02820828845711	0.381570650596083	0.3711024846616	-1.43011043446909	0.712185326696756	1	0	0	0	0.0432320685919807	0.15386224036826	0.0366832286337643	0	0.0355825136801498	0	0	GeneID:74954,Genbank:XM_006519637.2,MGI:MGI:1922204	RIKEN cDNA 4930503E14 gene		GO:0003674,GO:0005575,GO:0008150	molecular_function|cellular_component|biological_process
4930503L19Rik	411.858633509583	385.553514226514	438.163752792651	1.13645379078357	0.184539024091785	0.378881028535327	0.872931429916807	7.50305162718154	7.12161578978965	6.64364308525067	6.63385033177559	6.60856213339859	9.0477562538333	7.24077999900601	7.38613543969368	6.98779645134719	7.11538966123479	GeneID:269033,Genbank:XM_006525964.3,MGI:MGI:1922045	RIKEN cDNA 4930503L19 gene		GO:0005576,GO:0008285	extracellular region|negative regulation of cell proliferation
4930504O13Rik	0	0	0					0	0	0	0	0	0	0	0	0	0	GeneID:403200,Genbank:NM_207527.3,MGI:MGI:2685370	RIKEN cDNA 4930504O13 gene		GO:0003674,GO:0005575,GO:0008150	molecular_function|cellular_component|biological_process
4930505A04Rik	16.077120538531	17.9070753215952	14.2471657554668	0.795616564938738	-0.329854781126231	0.53102394008629	0.953946203796221	1.0258544355129	1.0006818020373	1.01258893279851	1.34799926738368	1.19937695586523	0.963202440061477	0.77584742561709	0.700725480213631	1.36669690646982	0.470288339336128	GeneID:75087,Genbank:NM_001100394.1,MGI:MGI:1922337	RIKEN cDNA 4930505A04 gene		GO:0003674,GO:0005575,GO:0008150	molecular_function|cellular_component|biological_process
4930512M02Rik	0.106441542977612	0	0.212883085955224	Inf	Inf	1	1	0	0	0	0	0	0	0.0757263763528341	0	0	0	GeneID:102631730,Genbank:NM_001305143.1,MGI:MGI:1922360	RIKEN cDNA 4930512M02 gene		GO:0003674,GO:0005575,GO:0008150	molecular_function|cellular_component|biological_process
4930513O06Rik	0	0	0					0	0	0	0	0	0	0	0	0	0	GeneID:75125,Genbank:NM_029174.1,MGI:MGI:1922375	RIKEN cDNA 4930513O06 gene		GO:0003674,GO:0005575,GO:0008150	molecular_function|cellular_component|biological_process
4930519F16Rik	0.72242457089168	0.650966497959413	0.793882643823948	1.21954454847144	0.286342458982777	1	1	0.0188748727542951	0	0	0.0469933978679747	0	0	0	0	0.0590386512158306	0.0194690616669315	GeneID:75106,Genbank:XM_011247690.1,MGI:MGI:1922356	RIKEN cDNA 4930519F16 gene
4930519G04Rik	1.39412240482195	0.187554779790481	2.60069002985341	13.8662956644383	3.79351052275598	0.101578892281987	0.499079271960124	0.0156571189791346	0	0	0	0	0.0165385034351215	0.0655830452761699	0.0320845000097817	0	0.0969000699181582	GeneID:67593,Genbank:XM_006530441.3,MGI:MGI:1914843	RIKEN cDNA 4930519G04 gene		GO:0003674,GO:0005575,GO:0008150	molecular_function|cellular_component|biological_process
4930521O11Rik	0	0	0					0	0	0	0	0	0	0	0	0	0	GeneID:74715,Genbank:XM_017316320.1,MGI:MGI:1921965	RIKEN cDNA 4930521O11 gene
4930522H14Rik	0	0	0					0	0	0	0	0	0	0	0	0	0	GeneID:67646,Genbank:NM_026291.3,MGI:MGI:1914896	RIKEN cDNA 4930522H14 gene		GO:0016020,GO:0016021,GO:0003674,GO:0005575,GO:0008150	membrane|integral component of membrane|molecular_function|cellular_component|biological_process
4930522L14Rik	168.901859592689	174.682323767935	163.121395417443	0.933817411509531	-0.098787606259851	0.671165900768002	1	0.708421615020023	0.784929277212332	0.56244897794451	0.604968305466956	0.614080542430554	0.744685734848556	0.494561471945457	0.515456738358265	0.642281041985776	0.554219878603684	GeneID:100041734,Genbank:XM_011249625.2,MGI:MGI:1925270	RIKEN cDNA 4930522L14 gene	zf-C2H2	GO:0005634,GO:0006355,GO:0008150,GO:0003674,GO:0003700,GO:0005575	nucleus|regulation of transcription, DNA-templated|biological_process|molecular_function|DNA binding transcription factor activity|cellular_component
4930523C07Rik	1825.87770924272	1872.54150557992	1779.21391290552	0.950159933760458	-0.0737577222617374	0.68119574813827	1	17.5270628451347	16.7468535274581	18.0436960838577	18.0215047564801	17.0443899655531	14.6885647680298	17.6668767019893	15.9764163653847	18.2120927392878	12.9285111145585	GeneID:67647,Genbank:XM_011238859.1,MGI:MGI:1914897	RIKEN cDNA 4930523C07 gene		GO:0003674,GO:0005575,GO:0008150	molecular_function|cellular_component|biological_process
4930524B15Rik	1.27694493862089	2.15500381608811	0.398886061153672	0.185097612438457	-2.4336418087843	0.240738230517414	0.737569755397093	0.0774498329129472	0.0566620143783361	0.172008710119727	0	0	0	0	0	0.0538344606091462	0	GeneID:67592,Genbank:XM_006514795.1,MGI:MGI:1914842	RIKEN cDNA 4930524B15 gene		GO:0003674,GO:0005575,GO:0008150	molecular_function|cellular_component|biological_process
4930524N10Rik	0	0	0					0	0	0	0	0	0	0	0	0	0	GeneID:75071,Genbank:NM_001256259.1,MGI:MGI:1922321	RIKEN cDNA 4930524N10 gene		GO:0003674,GO:0005575,GO:0008150	molecular_function|cellular_component|biological_process
4930538K18Rik	17.5552044414228	18.7060947356515	16.4043141471942	0.876950233547655	-0.189433122059094	0.699352872217974	1	0.251778010383823	0.223671272132085	0.279587503121603	0.208953359498925	0.265593451079166	0.202629578589235	0.150660527708572	0.221118172343965	0.387517514837409	0.0742011679359652	GeneID:75180,Genbank:XM_006503455.2,MGI:MGI:1922430	RIKEN cDNA 4930538K18 gene		GO:0016020,GO:0016021,GO:0046474,GO:0003882,GO:0005737,GO:0006659	membrane|integral component of membrane|glycerophospholipid biosynthetic process|CDP-diacylglycerol-serine O-phosphatidyltransferase activity|cytoplasm|phosphatidylserine biosynthetic process
4930539E08Rik	10.4591709474177	5.85446675153341	15.0638751433021	2.57305674156516	1.36348327202393	0.0256313345265647	0.238313812592497	0.00912383516835342	0.0500622331951204	0.0810526793733661	0.034073873376234	0.121268370134485	0.212023728531186	0.0955426243703981	0.177616971194683	0.0951280447939395	0.150576917232924	GeneID:207819,Genbank:XM_006523956.3,MGI:MGI:1925441	RIKEN cDNA 4930539E08 gene		GO:0042981,GO:0003674,GO:0005575,GO:0008150	regulation of apoptotic process|molecular_function|cellular_component|biological_process
4930544D05Rik	1.69686215392262	1.44345902100491	1.95026528684032	1.35110540615318	0.434140230549986	0.830467949684909	1	0.0579950710701277	0.127286945391158	0.0644007675219073	0.144392255495328	0.0642362158633164	0.306298905753873	0.121462108605536	0.118843247010929	0.0604675294630784	0	GeneID:668433,Genbank:XM_006533966.3,MGI:MGI:2148639	RIKEN cDNA 4930544D05 gene		GO:0003674,GO:0005575,GO:0008150	molecular_function|cellular_component|biological_process
4930544G11Rik	0	0	0					0	0	0	0	0	0	0	0	0	0	GeneID:67653,Genbank:NM_001161773.1,MGI:MGI:1914903	RIKEN cDNA 4930544G11 gene		GO:0043231,GO:0030334,GO:0004871,GO:0051017,GO:0030950,GO:0005525,GO:0031410,GO:0005575,GO:0005737,GO:0005886,GO:0005938,GO:0007015,GO:0032153,GO:0007163,GO:0032154,GO:0007266,GO:0032956,GO:0008150,GO:0043005,GO:0008360,GO:0000910,GO:0043149,GO:0016477,GO:0003674,GO:0043197,GO:0019901,GO:0003924	intracellular membrane-bounded organelle|regulation of cell migration|signal transducer activity|actin filament bundle assembly|establishment or maintenance of actin cytoskeleton polarity|GTP binding|cytoplasmic vesicle|cellular_component|cytoplasm|plasma membrane|cell cortex|actin filament organization|cell division site|establishment or maintenance of cell polarity|cleavage furrow|Rho protein s…	mmu04014,mmu04015,mmu04310,mmu04350,mmu04072,mmu04071,mmu04024,mmu04022,mmu04150,mmu04144,mmu04510,mmu04520,mmu04530,mmu04810,mmu04611,mmu04621,mmu04625,mmu04660,mmu04670,mmu04062,mmu04921,mmu04270,mmu04972,mmu04722,mmu04360,mmu05200,mmu05206,mmu05205,mmu05203,mmu05210,mmu05418,mmu05133,mmu05152,mmu05100	Ras signaling pathway|Rap1 signaling pathway|Wnt signaling pathway|TGF-beta signaling pathway|Phospholipase D signaling pathway|Sphingolipid signaling pathway|cAMP signaling pathway|cGMP - PKG signaling pathway|mTOR signaling pathway|Endocytosis|Focal adhesion|Adherens junction|Tight junction|Regulation of actin cytoskeleton|Platelet activation|NOD-like receptor signaling pathway|C-type lectin re…
4930548H24Rik	2.20813699949786	3.00885058813468	1.40742341086104	0.467761149859411	-1.09615605199284	0.438910727592567	0.909987130501669	0.221657405477559	0.121622810119722	0.0410233340416354	0.137966951904611	0.0818370290396001	0	0.0773714482988312	0	0.0385178586418628	0.152423515727372	GeneID:67656,Genbank:NM_026296.3,MGI:MGI:1914906	RIKEN cDNA 4930548H24 gene		GO:0003674,GO:0005575,GO:0008150	molecular_function|cellular_component|biological_process
4930549C01Rik	0.704681104572382	0.627617668177364	0.781744540967401	1.24557446452652	0.316811273198033	1	1	0	0.043596018598554	0	0.0494546195347601	0.0440020499018498	0.0419631809088577	0	0	0.0828409710353252	0.0409774598611453	GeneID:67663,Genbank:XM_011250327.2,MGI:MGI:1914913	RIKEN cDNA 4930549C01 gene		GO:0003674,GO:0005575,GO:0008150	molecular_function|cellular_component|biological_process
4930550C14Rik	51.7360044826964	55.6845594158921	47.7874495495006	0.858181335199041	-0.2206455709959	0.497273131461198	0.937347661213423	0.554544658189728	0.422061828512401	0.725049496174279	0.578989916249845	0.445806313181025	0.491283904892232	0.384015212556813	0.421556797634459	0.57818612580254	0.378259358443388	GeneID:75311,Genbank:XM_006510654.3,MGI:MGI:1922561	RIKEN cDNA 4930550C14 gene		GO:0003674,GO:0005575,GO:0008150	molecular_function|cellular_component|biological_process
4930550L24Rik	0.390997196518796	0.187554779790481	0.594439613247112	3.16941863017923	1.66421822955141	0.839471355149188	1	0.0335353178134517	0	0	0	0	0	0	0	0.0699300054477586	0.0345910236868574	GeneID:75352,Genbank:NM_023774.3,MGI:MGI:1922602	RIKEN cDNA 4930550L24 gene		GO:0003674,GO:0008150	molecular_function|biological_process
4930555G01Rik	0	0	0					0	0	0	0	0	0	0	0	0	0	GeneID:108978,Genbank:NM_175393.4,MGI:MGI:1922055	RIKEN cDNA 4930555G01 gene		GO:0003674,GO:0005575,GO:0008150	molecular_function|cellular_component|biological_process
4930557A04Rik	0	0	0					0	0	0	0	0	0	0	0	0	0	GeneID:385317,Genbank:NM_029229.1,MGI:MGI:1922521	RIKEN cDNA 4930557A04 gene		GO:0006342,GO:0000790,GO:0003677,GO:0006325	chromatin silencing|nuclear chromatin|DNA binding|chromatin organization
4930558K02Rik	0.506047499835368	0.618386246218106	0.39370875345263	0.636671264699778	-0.651379443294246	0.99045887999648	1	0.0135207795852132	0	0	0.0168315670999299	0.0149758194972441	0	0	0.013853361314816	0.0140972003800816	0	GeneID:75368,Genbank:NM_001204904.1,MGI:MGI:1922618	RIKEN cDNA 4930558K02 gene		GO:0003674,GO:0005575,GO:0008150	molecular_function|cellular_component|biological_process
4930562C15Rik	430.897053895134	409.300216539146	452.493891251122	1.10553054449177	0.144738885649886	0.499968460801988	0.938513266708824	4.79698599426157	5.45364267184873	4.95709655186521	6.15582183138556	6.29663673013027	4.92373878899847	5.25572936678712	7.17663094160316	8.10010294681196	3.84137566063004	GeneID:78809,Genbank:NM_030192.1,MGI:MGI:1926059	RIKEN cDNA 4930562C15 gene		GO:0003674,GO:0005575,GO:0008150	molecular_function|cellular_component|biological_process
4930563D23Rik	0.0977767760467199	0	0.19555355209344	Inf	Inf	1	1	0	0	0	0	0	0	0	0	0	0.0202975323761627	GeneID:75328,Genbank:NM_029252.2,MGI:MGI:1922578	RIKEN cDNA 4930563D23 gene		GO:0003674,GO:0005575,GO:0008150	molecular_function|cellular_component|biological_process
4930563E22Rik	11.0309948522712	12.6227225767333	9.43926712780912	0.747799618539345	-0.419276359625401	0.485974816108886	0.930987217432628	0.206860173509115	0.296855594194017	0.19436863098447	0.158469737694239	0.246746176600231	0.151272644006788	0.0833150141280049	0.179341024277435	0.232269779639944	0.147719228228692	GeneID:75304,Genbank:NM_001163728.1,MGI:MGI:1922554	RIKEN cDNA 4930563E22 gene		GO:0003674,GO:0005575,GO:0008150	molecular_function|cellular_component|biological_process
4930563M21Rik	0	0	0					0	0	0	0	0	0	0	0	0	0	GeneID:75258,Genbank:XM_017313674.1,MGI:MGI:1922508	RIKEN cDNA 4930563M21 gene		GO:0003674,GO:0005575,GO:0008150	molecular_function|cellular_component|biological_process
4930564C03Rik	0	0	0					0	0	0	0	0	0	0	0	0	0	GeneID:75341,Genbank:NM_029257.1,MGI:MGI:1922591	RIKEN cDNA 4930564C03 gene		GO:0003674,GO:0005575,GO:0008150	molecular_function|cellular_component|biological_process
4930564D02Rik	0	0	0					0	0	0	0	0	0	0	0	0	0	GeneID:75269,Genbank:XM_017319782.1,MGI:MGI:1922519	RIKEN cDNA 4930564D02 gene		GO:0003674,GO:0005575,GO:0008150	molecular_function|cellular_component|biological_process
4930567H17Rik	0	0	0					0	0	0	0	0	0	0	0	0	0	GeneID:619303,Genbank:NM_001033807.2,MGI:MGI:3588249	RIKEN cDNA 4930567H17 gene		GO:0003674,GO:0005575,GO:0008150	molecular_function|cellular_component|biological_process
4930568D16Rik	0	0	0					0	0	0	0	0	0	0	0	0	0	GeneID:75859,Genbank:NM_029463.1,MGI:MGI:1923109	RIKEN cDNA 4930568D16 gene		GO:0016020,GO:0016021,GO:0016740,GO:0016757,GO:0016758,GO:0030259,GO:0031982,GO:0046872,GO:0047276,GO:0005794,GO:0005975,GO:0009247	membrane|integral component of membrane|transferase activity|transferase activity, transferring glycosyl groups|transferase activity, transferring hexosyl groups|lipid glycosylation|vesicle|metal ion binding|N-acetyllactosaminide 3-alpha-galactosyltransferase activity|Golgi apparatus|carbohydrate metabolic process|glycolipid biosynthetic process
4930571K23Rik	0	0	0					0	0	0	0	0	0	0	0	0	0	GeneID:75861,Genbank:NM_001145759.1,MGI:MGI:1923111	RIKEN cDNA 4930571K23 gene		GO:0003674,GO:0005575,GO:0008150	molecular_function|cellular_component|biological_process
4930578C19Rik	159.664110071035	165.877570513991	153.45064962808	0.925083778069544	-0.112344069007259	0.612889204573337	0.984409177214026	1.71512478159619	1.55796724559288	1.60384377198394	1.2871904258174	1.29070396500703	1.29157627939634	1.10855917786377	1.18555573833622	1.49733378725704	1.54903601029583	GeneID:75905,Genbank:XM_006527709.2,MGI:MGI:1923155	RIKEN cDNA 4930578C19 gene		GO:0009966,GO:0003674,GO:0005575,GO:0005576	regulation of signal transduction|molecular_function|cellular_component|extracellular region
4930578I06Rik	0	0	0					0	0	0	0	0	0	0	0	0	0	GeneID:67750,Genbank:XM_006519472.3,MGI:MGI:1915000	RIKEN cDNA 4930578I06 gene		GO:0003674,GO:0005575,GO:0008150	molecular_function|cellular_component|biological_process
4930579F01Rik	0.0971328614378971	0	0.194265722875794	Inf	Inf	1	1	0	0	0	0	0	0	0	0.0207030493547211	0	0	GeneID:67741,Genbank:XM_006501945.3,MGI:MGI:1914991	RIKEN cDNA 4930579F01 gene		GO:0003674,GO:0005575,GO:0008150	molecular_function|cellular_component|biological_process
4930579G24Rik	68.6835157498049	75.0679958864902	62.2990356131197	0.829901409747526	-0.268988136881552	0.414586996216823	0.897512685988123	1.31124794950993	2.46678223408305	2.94187282744363	1.93214428787429	2.4008367196955	2.77012376876818	1.40113016145218	1.39833860106083	0.864931224741161	2.42902733641883	GeneID:75939,Genbank:NM_029482.1,MGI:MGI:1923189	RIKEN cDNA 4930579G24 gene		GO:0008150,GO:0003674,GO:0005575,GO:0005737	biological_process|molecular_function|cellular_component|cytoplasm
4930583I09Rik	0	0	0					0	0	0	0	0	0	0	0	0	0	GeneID:78057,Genbank:XM_128729.5,MGI:MGI:1925307	RIKEN cDNA 4930583I09 gene		GO:0003674,GO:0005575,GO:0008150	molecular_function|cellular_component|biological_process
4930590J08Rik	15.0302799195327	14.894182183731	15.1663776553343	1.01827528817935	0.0261276431436015	1	1	0.203850529734896	0.175073049805827	0.108262151051034	0.0882666847647971	0.147252993156745	0.112343929521293	0.176342642714039	0.136216179639713	0.221782048212259	0.0548524773729722	GeneID:381798,Genbank:XM_006506332.3,MGI:MGI:2685917	RIKEN cDNA 4930590J08 gene		GO:0016020,GO:0016021,GO:0003674,GO:0005737,GO:0008150	membrane|integral component of membrane|molecular_function|cytoplasm|biological_process
4930591A17Rik	0	0	0					0	0	0	0	0	0	0	0	0	0	GeneID:68175,Genbank:NM_026596.2,MGI:MGI:1915425	RIKEN cDNA 4930591A17 gene		GO:0003674,GO:0005575,GO:0008150	molecular_function|cellular_component|biological_process
4930595M18Rik	0	0	0					0	0	0	0	0	0	0	0	0	0	GeneID:245492,Genbank:NM_173435.3,MGI:MGI:3045300	RIKEN cDNA 4930595M18 gene		GO:0003674,GO:0005575,GO:0008150	molecular_function|cellular_component|biological_process
4930596D02Rik	0	0	0					0	0	0	0	0	0	0	0	0	0	GeneID:239036,Genbank:NM_001033766.3,MGI:MGI:3588288	RIKEN cDNA 4930596D02 gene		GO:0003674,GO:0005575,GO:0008150	molecular_function|cellular_component|biological_process
4931406B18Rik	8.06595033851904	0.581127183289956	15.5507734937481	26.7596731677736	4.74198859045898	0.000705592042455178	0.0221853249272824	0.0109599832853942	0.0240548510105119	0	0	0	0.0115769524045851	0.332833954776562	0.179673200054777	0.0571361582972331	0.29393021208508	GeneID:74054,Genbank:NM_028737.3,MGI:MGI:1921304	RIKEN cDNA 4931406B18 gene		GO:0003674,GO:0005575,GO:0008150	molecular_function|cellular_component|biological_process
4931406C07Rik	884.913372098054	975.859106763522	793.967637432587	0.813608882603774	-0.297592664931795	0.127048688338818	0.556525835228148	18.645680512663	19.7437142164905	18.0094580052657	18.0461554092918	17.6011217383519	13.6757759900956	13.034903332841	14.1474308049337	17.1788014231923	13.8517732213838	GeneID:70984,Genbank:NM_001199484.1,MGI:MGI:1918234	RIKEN cDNA 4931406C07 gene		GO:0016604,GO:0016787,GO:0016788,GO:0046872,GO:0005634,GO:0005654,GO:0008270	nuclear body|hydrolase activity|hydrolase activity, acting on ester bonds|metal ion binding|nucleus|nucleoplasm|zinc ion binding
4931406P16Rik	2871.17047279575	2889.61897204023	2852.72197355126	0.987231189009354	-0.0185401214713964	0.891045717585932	1	28.693757915113	22.3435711697457	24.4928408675296	24.815931399389	22.0541415726442	19.4206735552832	23.0160792550508	24.6861098412634	29.25490495864	19.4837256715101	GeneID:233103,Genbank:XM_006539893.3,MGI:MGI:1924311	RIKEN cDNA 4931406P16 gene		GO:0003674,GO:0005575,GO:0008150	molecular_function|cellular_component|biological_process
4931408C20Rik	0.187304927720289	0	0.374609855440578	Inf	Inf	0.804793119679168	1	0	0	0	0	0	0.0257146807047121	0	0	0	0	GeneID:210940,Genbank:NM_001033764.3,MGI:MGI:3588222	RIKEN cDNA 4931408C20 gene		GO:0003674,GO:0005575,GO:0008150	molecular_function|cellular_component|biological_process
4931409K22Rik	1.30255991755429	1.41622648531016	1.18889334979842	0.839479675129822	-0.252432698783281	0.984157075350805	1	0.0197443893643244	0	0.0438504102452537	0.0245791311320699	0.0656075508087131	0.0208558580771738	0.0206758533188075	0.0202300583395009	0.0411722728703657	0.0203659510246216	GeneID:231045,Genbank:NM_177676.6,MGI:MGI:3045319	RIKEN cDNA 4931409K22 gene		GO:0005575,GO:0008150,GO:0000166,GO:0003674,GO:0005524	cellular_component|biological_process|nucleotide binding|molecular_function|ATP binding
4931414P19Rik	125.726791402286	128.288360951113	123.165221853458	0.960065441169622	-0.0587953469357476	0.815578520372311	1	1.03567682505767	1.16237665602589	1.24590899953418	0.957192357793929	1.12106011435457	1.30117088069214	0.903780044609877	1.05311318729085	1.05528843166692	0.793117241420226	GeneID:74359,Genbank:XM_006519619.3,MGI:MGI:1921609	RIKEN cDNA 4931414P19 gene		GO:0005575,GO:0005576,GO:0008150	cellular_component|extracellular region|biological_process
4931417E11Rik	0	0	0					0	0	0	0	0	0	0	0	0	0	GeneID:66740,Genbank:NM_025737.3,MGI:MGI:1913990	RIKEN cDNA 4931417E11 gene		GO:0003674,GO:0005575,GO:0008150	molecular_function|cellular_component|biological_process
4931423N10Rik	6.30951375696603	8.71544200266144	3.90358551127062	0.447893005320737	-1.15877395887433	0.150555297714776	0.602519058012202	0.062075383694726	0.07663633354762	0.0775482306589231	0.0772755727084211	0.0773500856605522	0.0491773397698447	0.0081254825377121	0.0397514393335792	0.0647217948565655	0	GeneID:70981,Genbank:XM_017319257.1,MGI:MGI:1918231	RIKEN cDNA 4931423N10 gene		GO:0003674,GO:0005575,GO:0008150	molecular_function|cellular_component|biological_process
4931428F04Rik	120.408803827602	143.368461356045	97.4491462991588	0.679711181786008	-0.557006238404079	0.0265908865315179	0.243298526259708	1.46392119281594	1.36417799184032	1.02622613055348	1.23189263028821	1.33159104441575	1.41674885740504	0.762209591087221	0.527908487944066	0.758902203086023	0.767656705003463	GeneID:74356,Genbank:NM_001166394.1,MGI:MGI:1921606	RIKEN cDNA 4931428F04 gene		GO:0003674,GO:0005575,GO:0008150	molecular_function|cellular_component|biological_process
4931429L15Rik	0	0	0					0	0	0	0	0	0	0	0	0	0	GeneID:74361,Genbank:XM_011242616.1,MGI:MGI:1921611	RIKEN cDNA 4931429L15 gene		GO:0003674,GO:0005575,GO:0008150	molecular_function|cellular_component|biological_process
4931431F19Rik	0	0	0					0	0	0	0	0	0	0	0	0	0	GeneID:70980,Genbank:NM_027634.1,MGI:MGI:1918230	RIKEN cDNA 4931431F19 gene		GO:0003674,GO:0005739,GO:0008150	molecular_function|mitochondrion|biological_process
4931440F15Rik	1.48512017699637	1.38940761489197	1.58083273910078	1.13777463298537	0.186214821200526	1	1	0.0483056074551736	0.0176701028345391	0	0.0200446793288414	0.0356693464995447	0.0510248696390234	0.0337229861705657	0.0164979400630627	0.0335766550286733	0	GeneID:216622,Genbank:NM_176829.2,MGI:MGI:2441689	RIKEN cDNA 4931440F15 gene		GO:0008150,GO:0003674,GO:0005575,GO:0005737	biological_process|molecular_function|cellular_component|cytoplasm
4932411N23Rik	0	0	0					0	0	0	0	0	0	0	0	0	0	GeneID:237029,Genbank:NM_177705.3,MGI:MGI:3045322	RIKEN cDNA 4932411N23 gene	MYB	GO:0006357,GO:0006361,GO:0006363,GO:0030154,GO:0043565,GO:0044212,GO:0000981,GO:0001135,GO:0005634	regulation of transcription by RNA polymerase II|transcription initiation from RNA polymerase I promoter|termination of RNA polymerase I transcription|cell differentiation|sequence-specific DNA binding|transcription regulatory region DNA binding|RNA polymerase II transcription factor activity, sequence-specific DNA binding|transcription factor activity, RNA polymerase II transcription factor recr…
4932414N04Rik	0	0	0					0	0	0	0	0	0	0	0	0	0	GeneID:75721,Genbank:XM_006500335.2,MGI:MGI:1922971	RIKEN cDNA 4932414N04 gene		GO:0003674,GO:0005575,GO:0008150	molecular_function|cellular_component|biological_process
4932429P05Rik	0	0	0					0	0	0	0	0	0	0	0	0	0	GeneID:245509,Genbank:NM_001085511.1,MGI:MGI:3588287	RIKEN cDNA 4932429P05 gene		GO:0003674,GO:0005575,GO:0008150	molecular_function|cellular_component|biological_process	mmu04922	Glucagon signaling pathway
4932438A13Rik	1710.89803691246	1496.74734159112	1925.04873223379	1.28615476957345	0.363064259976143	0.0637317766715588	0.391432340070773	5.15279125143379	5.597418831817	5.39258383550828	4.85654759238232	5.75062858176625	7.48780103979399	7.42317460189458	6.84236229152963	5.73946574665804	5.4965403956992	GeneID:229227,Genbank:XM_006535446.3,MGI:MGI:2444631	RIKEN cDNA 4932438A13 gene		GO:0006629,GO:0007283,GO:0016020,GO:0016021,GO:0019915,GO:0045444,GO:0051647,GO:0060612,GO:0001558,GO:0003674,GO:0005634	lipid metabolic process|spermatogenesis|membrane|integral component of membrane|lipid storage|fat cell differentiation|nucleus localization|adipose tissue development|regulation of cell growth|molecular_function|nucleus
4932438H23Rik	7.13808403162301	5.23348654421555	9.04268151903046	1.72785034271754	0.788978264278316	0.318581240556399	0.821613753269478	0.0442261070492836	0.0323556580985912	0.0572961526484754	0.0367037360864802	0.0408212529500522	0.0155719074569503	0.123500063447911	0.12838959004893	0.00768526066581911	0.0684275451792028	GeneID:74387,Genbank:XM_017317151.1,MGI:MGI:1921637	RIKEN cDNA 4932438H23 gene		GO:0003674,GO:0005575,GO:0008150	molecular_function|cellular_component|biological_process
4932443I19Rik	57.9716870354736	69.8684714252403	46.0749026457069	0.659451991804448	-0.600660459984758	0.0478872795926517	0.339299329786946	1.1913563752033	1.14396445412985	1.59855803450565	1.07111317212071	1.33789158067862	0.961294023425291	0.606452759774815	0.881588606357911	1.01787007929515	0.563227854607474	GeneID:403185,Genbank:XM_006508821.3,MGI:MGI:2685952	RIKEN cDNA 4932443I19 gene		GO:0003674,GO:0005575,GO:0008150	molecular_function|cellular_component|biological_process
4933402D24Rik	0	0	0					0	0	0	0	0	0	0	0	0	0	GeneID:74426,Genbank:NM_001256158.1,MGI:MGI:1921676	RIKEN cDNA 4933402D24 gene		GO:0003674,GO:0005575,GO:0008150	molecular_function|cellular_component|biological_process
4933402E13Rik	0	0	0					0	0	0	0	0	0	0	0	0	0	GeneID:74437,Genbank:XM_006528321.2,MGI:MGI:1921687	RIKEN cDNA 4933402E13 gene		GO:0003674,GO:0005575,GO:0008150	molecular_function|cellular_component|biological_process
4933402J07Rik	0.204218319024332	0	0.408436638048664	Inf	Inf	0.794301262174021	1	0	0	0	0	0	0	0.0539633708320782	0	0	0.053154534932297	GeneID:330820,Genbank:NM_177901.3,MGI:MGI:3607717	RIKEN cDNA 4933402J07 gene		GO:0003674,GO:0008150	molecular_function|biological_process
4933402N03Rik	0	0	0					0	0	0	0	0	0	0	0	0	0	GeneID:233918,Genbank:NM_173409.4,MGI:MGI:1914681	RIKEN cDNA 4933402N03 gene		GO:0008150,GO:0000151,GO:0003674,GO:0005634	biological_process|ubiquitin ligase complex|molecular_function|nucleus
4933402N22Rik	0.956274512874418	0	1.91254902574884	Inf	Inf	0.101237485476745	0.498781106732656	0	0	0	0	0	0.351801432727779	0.0498235815534441	0.0974986566181722	0	0	GeneID:545732,Genbank:NM_001177510.1,MGI:MGI:3703021	RIKEN cDNA 4933402N22 gene		GO:0003674,GO:0005575,GO:0008150	molecular_function|cellular_component|biological_process
4933402P03Rik	0.115852929542233	0.231705859084466	0	0	-Inf	0.995994962048618	1	0	0	0	0.0393442926394644	0	0	0	0	0	0	GeneID:108803,Genbank:XM_006531970.2,MGI:MGI:1918293	RIKEN cDNA 4933402P03 gene		GO:0016020,GO:0016021,GO:0003674,GO:0005575,GO:0008150	membrane|integral component of membrane|molecular_function|cellular_component|biological_process
4933403O08Rik	8.06864257729943	14.1198500932529	2.01743506134594	0.142879354102347	-2.80713063112023	0.000192129521896007	0.00899156284348795	0.159479427646255	0.0770052133934042	0.0779214998126271	0.119118369051234	0.0565253825941478	0.00673827941263966	0.0200403660556205	0.00653609096883681	0.0332556778085299	0	GeneID:71030,Genbank:XM_011247708.1,MGI:MGI:1918280	RIKEN cDNA 4933403O08 gene		GO:0005938,GO:0007165,GO:0007265,GO:0008150,GO:0019887,GO:0003674,GO:0005575,GO:0005886	cell cortex|signal transduction|Ras protein signal transduction|biological_process|protein kinase regulator activity|molecular_function|cellular_component|plasma membrane
4933405L10Rik	0	0	0					0	0	0	0	0	0	0	0	0	0	GeneID:71046,Genbank:XM_006531369.2,MGI:MGI:1918296	RIKEN cDNA 4933405L10 gene		GO:0003674,GO:0005575,GO:0008150	molecular_function|cellular_component|biological_process
4933405O20Rik	0	0	0					0	0	0	0	0	0	0	0	0	0	GeneID:243996,Genbank:NM_172901.2,MGI:MGI:2142174	RIKEN cDNA 4933405O20 gene		GO:0005739,GO:0006099,GO:0016616,GO:0046872,GO:0055114,GO:0000166,GO:0004449,GO:0005524	mitochondrion|tricarboxylic acid cycle|oxidoreductase activity, acting on the CH-OH group of donors, NAD or NADP as acceptor|metal ion binding|oxidation-reduction process|nucleotide binding|isocitrate dehydrogenase (NAD+) activity|ATP binding	mmu00020	Citrate cycle (TCA cycle)
4933406M09Rik	0.0998972561014326	0.199794512202865	0	0	-Inf	0.995994513218142	1	0	0	0.0253970922678584	0	0	0	0	0	0	0	GeneID:240755,Genbank:NM_173771.4,MGI:MGI:3045320	RIKEN cDNA 4933406M09 gene
4933408B17Rik	53.5985476130352	50.8284203410382	56.3686748850322	1.10899914864206	0.149258257970004	0.633094843005295	0.986892595841013	0.501876522349827	0.539516611745385	0.545936329612562	0.663020510273283	0.601264459228093	0.400301188934137	0.622083280542166	0.734602273878516	0.6087048968468	0.655018366546701	GeneID:271508,Genbank:XM_011246940.2,MGI:MGI:3045347	RIKEN cDNA 4933408B17 gene		GO:0003674,GO:0005575,GO:0008150	molecular_function|cellular_component|biological_process
4933409G03Rik	0	0	0					0	0	0	0	0	0	0	0	0	0	GeneID:227998,Genbank:XM_006499181.3,MGI:MGI:3045336	RIKEN cDNA 4933409G03 gene		GO:0003674,GO:0005575,GO:0008150	molecular_function|cellular_component|biological_process
4933411K16Rik	8.58289165342177	6.14958211411963	11.0162011927239	1.7913739483908	0.841066530610051	0.24056745952999	0.737170611133389	0.376284936493548	0.165173209651053	0.250707912965369	0.140527366429607	0.333423099042139	0.119240130762429	0.551651247007155	0.462648871661391	0.588490195738097	0.42694359856755	GeneID:66765,Genbank:NM_025752.2,MGI:MGI:1914015	RIKEN cDNA 4933411K16 gene		GO:0003674,GO:0005575,GO:0008150	molecular_function|cellular_component|biological_process
4933412E24Rik	0	0	0					0	0	0	0	0	0	0	0	0	0	GeneID:71088,Genbank:NM_027668.1,MGI:MGI:1918338	RIKEN cDNA 4933412E24 gene		GO:0003674,GO:0005575,GO:0008150	molecular_function|cellular_component|biological_process
4933413G19Rik	2.79159779057425	2.61874822527135	2.96444735587716	1.13200930401394	0.178885815766624	0.949189947043048	1	0.144828350556995	0.0529779456779131	0.160824993619268	0.120194652239243	0.213885422050383	0.101987437849916	0.101107194800762	0.0989272083634934	0.201336938761679	0.24897934631749	GeneID:71149,Genbank:NM_027697.1,MGI:MGI:1918399	RIKEN cDNA 4933413G19 gene		GO:0003674,GO:0005575,GO:0008150	molecular_function|cellular_component|biological_process
4933415F23Rik	0.0936524638601445	0	0.187304927720289	Inf	Inf	1	1	0	0	0	0	0	0.031266221822602	0	0	0	0	GeneID:66755,Genbank:NM_025746.2,MGI:MGI:1914005	RIKEN cDNA 4933415F23 gene		GO:0045087,GO:0004865,GO:0005575,GO:0035304	innate immune response|protein serine/threonine phosphatase inhibitor activity|cellular_component|regulation of protein dephosphorylation
4933416C03Rik	0	0	0					0	0	0	0	0	0	0	0	0	0	GeneID:619332,Genbank:NM_001161855.1,MGI:MGI:3588269	RIKEN cDNA 4933416C03 gene		GO:0008134,GO:0035035,GO:0044212,GO:0051123,GO:0003713,GO:0005669,GO:0006357	transcription factor binding|histone acetyltransferase binding|transcription regulatory region DNA binding|RNA polymerase II transcriptional preinitiation complex assembly|transcription coactivator activity|transcription factor TFIID complex|regulation of transcription by RNA polymerase II	mmu03022	Basal transcription factors
4933416I08Rik	0	0	0					0	0	0	0	0	0	0	0	0	0	GeneID:71159,Genbank:NM_027700.1,MGI:MGI:1918409	RIKEN cDNA 4933416I08 gene
4933417A18Rik	0	0	0					0	0	0	0	0	0	0	0	0	0	GeneID:66761,Genbank:XM_017315571.1,MGI:MGI:1914011	RIKEN cDNA 4933417A18 gene		GO:0003674,GO:0005575,GO:0008150	molecular_function|cellular_component|biological_process
4933421I07Rik	0	0	0					0	0	0	0	0	0	0	0	0	0	GeneID:71162,Genbank:NM_027702.2,MGI:MGI:1918412	RIKEN cDNA 4933421I07 gene		GO:0003674,GO:0005575,GO:0008150	molecular_function|cellular_component|biological_process
4933425L06Rik	0.0983931008748689	0.196786201749738	0	0	-Inf	0.995994470898308	1	0	0.026820545517052	0	0	0	0	0	0	0	0	GeneID:66763,Genbank:NM_025751.3,MGI:MGI:1914013	RIKEN cDNA 4933425L06 gene		GO:0003674,GO:0005575,GO:0008150	molecular_function|cellular_component|biological_process	mmu00230,mmu00240,mmu00760	Purine metabolism|Pyrimidine metabolism|Nicotinate and nicotinamide metabolism
4933427D14Rik	354.787145553006	355.432184220609	354.142106885402	0.996370398088636	-0.00524593477501179	0.998269167628324	1	3.96155555451059	4.11302871273621	4.2924018147101	3.93465240354415	4.50615037547631	4.87259083259781	3.23153913234584	3.98241626473448	3.9077799236298	3.9981534114996	GeneID:74477,Genbank:XM_006534367.2,MGI:MGI:1921727	RIKEN cDNA 4933427D14 gene		GO:0005829,GO:0005856,GO:0007099,GO:0034451,GO:0071539,GO:0003674,GO:0005737,GO:0005813	cytosol|cytoskeleton|centriole replication|centriolar satellite|protein localization to centrosome|molecular_function|cytoplasm|centrosome
4933427G17Rik	6.60026556625344	5.95174577657431	7.24878535593257	1.21792590410419	0.284426365565199	0.704637098260309	1	0.0731679661384401	0.0802941244695089	0.142186704976369	0.159397626946005	0.141823400950133	0.154573604624717	0.057464810924236	0.16867741217842	0.190718196675705	0.132074817713455	GeneID:74466,Genbank:XM_006508266.2,MGI:MGI:1921716	RIKEN cDNA 4933427G17 gene		GO:0003674,GO:0005575,GO:0008150	molecular_function|cellular_component|biological_process
4933428G20Rik	1.3243671757761	0.838521277749893	1.81021307380231	2.15881590823774	1.11024022363087	0.596517789604198	0.980441942722677	0.0739895011968366	0	0	0.0921070598212304	0	0.0390772919761784	0.116220059707823	0.0379047408887491	0.0771438375886853	0.0763187217343717	GeneID:100141474,Genbank:NM_001289118.1,MGI:MGI:1918475	RIKEN cDNA 4933428G20 gene		GO:0003674,GO:0005575,GO:0008150	molecular_function|cellular_component|biological_process
4933430I17Rik	19.5321277144266	14.3665961364494	24.6976592924039	1.71910305390597	0.781656031670384	0.098329625332488	0.491953661655459	0.134949229520657	0.1393812177209	0.088149823335964	0.138347827392979	0.123094426001591	0.327017091036909	0.174566344765176	0.122001782336547	0.0744895134072345	0.34389967593752	GeneID:214106,Genbank:XM_006537739.3,MGI:MGI:3045314	RIKEN cDNA 4933430I17 gene		GO:0003674,GO:0005575,GO:0008150	molecular_function|cellular_component|biological_process
4933434E20Rik	844.977725414773	814.48614402778	875.469306801765	1.07487317398969	0.104166443954047	0.590798011979059	0.980441942722677	15.2270236705672	16.8530477617344	16.8262013804431	16.6846474888034	17.5254633427936	18.9942959992261	16.7056076290827	16.784090774891	15.099843845815	18.2601030590355	GeneID:99650,Genbank:NM_001287087.1,MGI:MGI:1914027	RIKEN cDNA 4933434E20 gene		GO:0003674,GO:0005575,GO:0008150	molecular_function|cellular_component|biological_process
4933436I01Rik	0	0	0					0	0	0	0	0	0	0	0	0	0	GeneID:66780,Genbank:NM_025763.1,MGI:MGI:1914030	RIKEN cDNA 4933436I01 gene		GO:0003674,GO:0005575,GO:0008150	molecular_function|cellular_component|biological_process
4933440N22Rik	18.6174469792534	15.5880135390025	21.6468804195042	1.3886875556877	0.473722040237143	0.325195818870764	0.828388930823068	0.443833186552586	0.487060103014528	0.547617377712008	0.276256558046604	0.355041797407301	0.546954145176397	0.309847680231334	0.378958763562681	0.796966563489283	0.788442360293702	GeneID:74471,Genbank:XM_017321877.1,MGI:MGI:1921721	RIKEN cDNA 4933440N22 gene		GO:0003674,GO:0005575,GO:0008150	molecular_function|cellular_component|biological_process
5031410I06Rik	0.0977767760467199	0	0.19555355209344	Inf	Inf	1	1	0	0	0	0	0	0	0	0	0	0.0184516760216287	GeneID:381622,Genbank:NM_207657.3,MGI:MGI:3036277	RIKEN cDNA 5031410I06 gene		GO:0003674,GO:0005575,GO:0008150	molecular_function|cellular_component|biological_process
5031414D18Rik	195.696218754182	131.47529023357	259.917147274793	1.9769277315383	0.983260132950295	0.00657490855156741	0.106113661508231	1.75171890950013	3.2376028922158	2.72328072441274	2.13474783190076	3.49241453570411	7.7908556930471	6.60368964656729	4.1941814551087	3.05681444590003	3.63274712977485	GeneID:271221,Genbank:XM_006519070.2,MGI:MGI:2685590	RIKEN cDNA 5031414D18 gene		GO:0003674,GO:0005575,GO:0008150	molecular_function|cellular_component|biological_process
5031439G07Rik	1118.09865811907	989.624520311831	1246.57279592631	1.25964218786082	0.333013982051145	0.0892579771596591	0.467743659813355	11.2307593430333	10.611549899821	12.2850863170407	10.2378040334384	12.4741701582345	17.086219754767	13.7243372376553	14.1154106384946	10.7155503935973	13.2592783172203	GeneID:223739,Genbank:NM_001033273.2,MGI:MGI:2444899	RIKEN cDNA 5031439G07 gene		GO:0003674,GO:0005575,GO:0008150	molecular_function|cellular_component|biological_process
5330417C22Rik	2390.85278061445	2757.40519414764	2024.30036708125	0.734132354351714	-0.445887909539288	0.149730927216436	0.601069797127943	31.9155155960698	21.9292646729666	20.2622002835603	29.983981643723	19.1218950168157	19.2393589763717	15.5056372964236	18.2341118192533	27.7087733408249	6.63135234582193	GeneID:229722,Genbank:XM_006501412.2,MGI:MGI:1923930	RIKEN cDNA 5330417C22 gene		GO:0005770,GO:0005794,GO:0005802,GO:0005886,GO:0005887,GO:0006914,GO:0009267,GO:0016020,GO:0016021,GO:0044090,GO:2000786,GO:0000045,GO:0005764,GO:0005768	late endosome|Golgi apparatus|trans-Golgi network|plasma membrane|integral component of plasma membrane|autophagy|cellular response to starvation|membrane|integral component of membrane|positive regulation of vacuole organization|positive regulation of autophagosome assembly|autophagosome assembly|lysosome|endosome
5430401F13Rik	0	0	0					0	0	0	0	0	0	0	0	0	0	GeneID:71392,Genbank:NM_001244628.1,MGI:MGI:1918642	RIKEN cDNA 5430401F13 gene		GO:0008150,GO:0003674,GO:0004252,GO:0005575	biological_process|molecular_function|serine-type endopeptidase activity|cellular_component
5430402E10Rik	0	0	0					0	0	0	0	0	0	0	0	0	0	GeneID:71351,Genbank:NM_027768.3,MGI:MGI:1918601	RIKEN cDNA 5430402E10 gene		GO:0005549,GO:0005575,GO:0008150	odorant binding|cellular_component|biological_process
5430419D17Rik	2.37978649593743	3.53166142846311	1.22791156341174	0.347686659178453	-1.5241403833189	0.269463282880346	0.772532136194756	0.0720184694026586	0.0395163365302467	0.0599798131940714	0.134480082218497	0.0398843717348051	0	0.056562016763541	0.0184474917235203	0.0187721940853614	0.0185714102581079	GeneID:71395,Genbank:NM_175166.3,MGI:MGI:1918645	RIKEN cDNA 5430419D17 gene		GO:0006952,GO:0008150,GO:0016020,GO:0031012,GO:0042494,GO:0050840,GO:0005044,GO:0005576,GO:0005615	defense response|biological_process|membrane|extracellular matrix|detection of bacterial lipoprotein|extracellular matrix binding|scavenger receptor activity|extracellular region|extracellular space	mmu04970	Salivary secretion
5430427O19Rik	128.644910688918	101.43932600148	155.850495376357	1.53639127466287	0.619545675779097	0.0318278502579178	0.270301990011794	0.82990456141541	1.79427937072301	1.62306276455235	0.986861355227468	1.68751376574949	2.49902771231587	2.30883600758845	2.34789410639015	0.955688166556258	2.05702804674674	GeneID:71398,Genbank:XM_011247682.2,MGI:MGI:1918648	RIKEN cDNA 5430427O19 gene		GO:0003674,GO:0005575,GO:0008150	molecular_function|cellular_component|biological_process
5530400C23Rik	0	0	0					0	0	0	0	0	0	0	0	0	0	GeneID:232426,Genbank:NM_027784.1,MGI:MGI:1918650	RIKEN cDNA 5530400C23 gene		GO:0003674,GO:0005575,GO:0008150	molecular_function|cellular_component|biological_process
5730409E04Rik	293.690950093093	319.436504819583	267.945395366603	0.838806433591357	-0.253590168032314	0.231958054414313	0.724943584654517	7.4413871803526	5.91690356239653	6.29487614254501	6.18335178738584	6.44240871076102	5.01263791732957	4.31194739914227	4.99466323024427	5.81415945819452	5.92338870483891	GeneID:230757,Genbank:NM_001145950.1,MGI:MGI:3609248	RIKEN cDNA 5730409E04Rik gene		GO:0003674,GO:0005575,GO:0008150	molecular_function|cellular_component|biological_process
5730455P16Rik	309.085768332353	274.641394281533	343.530142383172	1.2508316282105	0.322887604456774	0.131690665346076	0.565831617329553	3.71138579731717	3.43957521365913	3.50563276497068	3.32427604828072	3.03295863772926	4.61353604882956	3.6139474458405	3.59399426649601	4.15275262228853	4.52850625101246	GeneID:70591,Genbank:NM_027472.3,MGI:MGI:1917841	RIKEN cDNA 5730455P16 gene		GO:0003674,GO:0005575,GO:0008150	molecular_function|cellular_component|biological_process
5730507C01Rik	5.79676797752202	11.3992702321683	0.194265722875794	0.0170419438191389	-5.87476628975714	1.89600276632993e-06	0.000273942304452669	0.366348294668145	0.160811443169649	0.183065559102406	0.205224642496053	0.223175094655073	0	0	0.0187679832406072	0	0	GeneID:236366,Genbank:XM_011243861.1,MGI:MGI:1917882	RIKEN cDNA 5730507C01 gene	zf-C2H2	GO:0003700,GO:0005575,GO:0006355	DNA binding transcription factor activity|cellular_component|regulation of transcription, DNA-templated
5730508B09Rik	246.734704134449	231.580574271756	261.888833997142	1.1308756566508	0.177440309172897	0.408421523795709	0.89248624454956	7.26797993275539	8.3006493053429	8.39941888072686	9.94833815957472	7.79514293638646	8.47609134130831	10.1937245133624	8.15436674702752	8.40076178981589	9.9391685253099	GeneID:70617,Genbank:NM_027482.3,MGI:MGI:1917867	RIKEN cDNA 5730508B09 gene		GO:0016020,GO:0016021,GO:0043231,GO:0003674,GO:0005794,GO:0008150	membrane|integral component of membrane|intracellular membrane-bounded organelle|molecular_function|Golgi apparatus|biological_process
5730559C18Rik	111.480542376853	104.547895603234	118.413189150472	1.1326214503624	0.179665757945738	0.571292589781819	0.969913419470112	0.961929695792504	0.99352128824812	1.0786494920883	0.986155193255928	1.38926042741098	1.10573357036351	0.878927195733135	0.859976522936601	0.943942484984986	2.10115407422537	GeneID:67313,Genbank:NM_028872.3,MGI:MGI:1921579	RIKEN cDNA 5730559C18 gene		GO:0034334,GO:0002376,GO:0043123,GO:0003674,GO:0045087,GO:0005634,GO:0005737,GO:0031398,GO:0032494,GO:0060729,GO:0032495,GO:0070431,GO:0032731,GO:1903409,GO:0032733,GO:0032755,GO:0000187,GO:0032874,GO:0002221,GO:0002367	adherens junction maintenance|immune system process|positive regulation of I-kappaB kinase/NF-kappaB signaling|molecular_function|innate immune response|nucleus|cytoplasm|positive regulation of protein ubiquitination|response to peptidoglycan|intestinal epithelial structure maintenance|response to muramyl dipeptide|nucleotide-binding oligomerization domain containing 2 signaling pathway|positive …
5830411N06Rik	36.9243295057353	31.2155289416986	42.6331300697719	1.36576670379022	0.449711067793697	0.222932765360211	0.713392686479635	0.359111168956036	0.394086625887474	0.398775869737151	0.319318217801803	0.284112106947035	0.466029790938172	0.633917316720854	0.283842916639669	0.417211830867184	0.486832640101991	GeneID:244234,Genbank:XM_006536189.1,MGI:MGI:2443685	RIKEN cDNA 5830411N06 gene		GO:0009897,GO:0032620,GO:0002365,GO:0003674	external side of plasma membrane|interleukin-17 production|gamma-delta T cell lineage commitment|molecular_function
5830473C10Rik	0.981591756502895	1.57207640881891	0.39110710418688	0.248783775389591	-2.00703569273162	0.423066249171787	0.902675810384685	0.0168265303551695	0.0738613682480449	0	0	0.0559119568015525	0	0	0	0	0.0347124731795339	GeneID:622307,Genbank:XM_006535174.3,MGI:MGI:1923342	RIKEN cDNA 5830473C10 gene		GO:0003674,GO:0005575,GO:0008150	molecular_function|cellular_component|biological_process
6030419C18Rik	93.5767413581816	117.686796418983	69.46668629738	0.59026745914697	-0.760559285240331	0.00434650922881264	0.0803331984878519	3.54900552725359	3.02917936801846	3.06522362780287	3.43625216163356	2.78441022085787	1.69216183697687	1.57432268818802	2.02016851861496	1.41331189130744	2.31337780292301	GeneID:319477,Genbank:NM_176921.3,MGI:MGI:2442108	RIKEN cDNA 6030419C18 gene		GO:0003674,GO:0005575,GO:0008150	molecular_function|cellular_component|biological_process
6030458C11Rik	496.775375770375	459.338472020424	534.212279520326	1.16300356286415	0.217855516517547	0.285339563154148	0.788974293320363	3.7649524945293	4.6076747798454	4.3171310971544	3.54571424975533	4.39675505458485	5.99127507510876	3.9939932023485	4.04205422751705	4.24973795565988	4.8459011366736	GeneID:77877,Genbank:NM_029998.3,MGI:MGI:1925127	RIKEN cDNA 6030458C11 gene		GO:0003674,GO:0005575,GO:0008150	molecular_function|cellular_component|biological_process
6030468B19Rik	3.28756412872225	1.99434535814699	4.58078289929751	2.29688548203791	1.19967892871647	0.438004183613315	0.90934985435661	0.0855109807019401	0.140758921363214	0.0474779381000922	0.0532248825001027	0.142069878880182	0.812921767387652	0.0895450581690447	0.0876143645846998	0.0445782516479629	0.0441014511238766	GeneID:77727,Genbank:XM_006534500.3,MGI:MGI:1924977	RIKEN cDNA 6030468B19 gene		GO:0008150,GO:0003674,GO:0005575,GO:0005576	biological_process|molecular_function|cellular_component|extracellular region
6030498E09Rik	0.293946652968309	0.196786201749738	0.39110710418688	1.9874721942358	0.990934676488194	1	1	0	0.0488614161151023	0	0	0	0	0	0	0	0.0918531912765875	GeneID:77883,Genbank:NM_183126.2,MGI:MGI:1925133	RIKEN cDNA 6030498E09 gene		GO:0003674,GO:0005575,GO:0008150	molecular_function|cellular_component|biological_process
6330403K07Rik	41.9206188975398	55.0650870767066	28.776150718373	0.522584313328831	-0.936264275668319	0.00674498863704294	0.107618333161583	1.94639152475721	1.37570264946851	2.49107649691122	2.05338798881811	2.08277287392116	1.46356440849454	0.656374242092056	1.11543832308725	0.791110537224393	1.02084648127171	GeneID:103712,Genbank:NM_134022.2,MGI:MGI:1918001	RIKEN cDNA 6330403K07 gene		GO:0003674,GO:0005575,GO:0008150	molecular_function|cellular_component|biological_process
6330408A02Rik	140.727518388104	161.123931820471	120.331104955737	0.746823290594802	-0.421161174417962	0.082394881767691	0.448254266019168	3.03988087341798	2.36800495524306	3.0433259025605	2.80387154393057	2.63429900005466	2.01311684164701	1.64937341981524	2.42071657154769	2.1184592089543	1.78711676603865	GeneID:321008,Genbank:NM_177312.4,MGI:MGI:2447816	RIKEN cDNA 6330408A02 gene		GO:0007275,GO:0002244,GO:0005634,GO:0006511	multicellular organism development|hematopoietic progenitor cell differentiation|nucleus|ubiquitin-dependent protein catabolic process
6330409D20Rik	1.49815891565516	1.58110134017829	1.41521649113203	0.895082721878184	-0.159907075160126	0.982934561985556	1	0.0471112775717123	0.0516996574443978	0.156944497794675	0	0.156543485843846	0.0497633074763665	0.148001416518005	0.0482701123918386	0.049119735730061	0.0485943603536549	GeneID:70730,Genbank:NM_027529.1,MGI:MGI:1917980	RIKEN cDNA 6330409D20 gene		GO:0003674,GO:0005575,GO:0008150	molecular_function|cellular_component|biological_process
6330416G13Rik	653.503971997102	443.329444067652	863.678499926553	1.94816408312992	0.962115192794307	2.08532391703756e-06	0.000292025553151299	4.46847742943101	5.26136298488397	5.45239709121504	4.86896214711151	5.51998432073468	9.7065842225232	10.9770472230021	10.1801898083988	7.89285773494128	8.90378744765504	GeneID:230279,Genbank:XM_006537868.3,MGI:MGI:1913920	RIKEN cDNA 6330416G13 gene		GO:0016020,GO:0016021,GO:0003674,GO:0005575,GO:0008150	membrane|integral component of membrane|molecular_function|cellular_component|biological_process
6430531B16Rik	109.506211416793	105.277539024137	113.73488380945	1.0803338001981	0.111477143393412	0.818856421772583	1	3.25697319384782	4.23914906708957	4.62602927048528	4.76167693418483	4.99173542108535	2.96027330379886	3.25199089484175	3.72512108734258	10.1085028564484	2.53916005770337	GeneID:381933,Genbank:NM_001033465.2,MGI:MGI:2685939	RIKEN cDNA 6430531B16 gene		GO:0008150,GO:0031514,GO:0060285,GO:0003674,GO:0005575,GO:0005737	biological_process|motile cilium|cilium-dependent cell motility|molecular_function|cellular_component|cytoplasm
6430548M08Rik	1645.44810573841	1348.25525820497	1942.64095327186	1.44085546223513	0.526925620470902	0.0887846253986827	0.466630086386188	15.9933276281073	10.5342296044691	10.8987042808696	12.7746993043102	10.7882933194708	11.8544173047138	16.8085429637135	19.8236137424144	25.1206817401663	10.5849510703977	GeneID:234797,Genbank:NM_172286.4,MGI:MGI:2443793	RIKEN cDNA 6430548M08 gene		GO:0003674,GO:0005575,GO:0008150	molecular_function|cellular_component|biological_process
6430550D23Rik	20.5561369472834	20.4071860919801	20.7050878025866	1.01459788278814	0.020908055041342	0.95549431591914	1	0.242459025768215	0.570156866100011	0.288470586452433	0.474302944381664	0.364462445524093	0.420748437752709	0.290168348810597	0.283911988260013	0.487534354668966	0.410864997510518	GeneID:320095,Genbank:NM_001145352.1,MGI:MGI:2443361	RIKEN cDNA 6430550D23 gene		GO:0009311,GO:0018279,GO:0047288,GO:0097503,GO:0000139,GO:0003836,GO:0008373	oligosaccharide metabolic process|protein N-linked glycosylation via asparagine|monosialoganglioside sialyltransferase activity|sialylation|Golgi membrane|beta-galactoside (CMP) alpha-2,3-sialyltransferase activity|sialyltransferase activity
6430571L13Rik	7.86267549571691	8.12186791228241	7.60348307915141	0.93617418570092	-0.095151110519747	0.917720532162075	1	0.103286676337669	0.18135397078458	0.18351190494487	0.180009389051092	0.274564515139912	0.0654605890274931	0.237950553281104	0.211654607235374	0.107690016226368	0.191768731630744	GeneID:235599,Genbank:NM_175486.3,MGI:MGI:2445137	RIKEN cDNA 6430571L13 gene		GO:0016020,GO:0016021,GO:0003674,GO:0005575,GO:0008150	membrane|integral component of membrane|molecular_function|cellular_component|biological_process
6430573F11Rik	30.3998948949704	37.7078292780762	23.0919605118646	0.612391669156371	-0.70747343802703	0.0663990376705165	0.399544838974253	0.428162595758344	0.293664551676554	0.37640123718134	0.433066823144237	0.30627958152494	0.179021604104066	0.112090412916175	0.210207763558164	0.455716451745343	0.128812055719181	GeneID:319582,Genbank:XM_006509136.3,MGI:MGI:2442328	RIKEN cDNA 6430573F11 gene		GO:0005737,GO:0008033,GO:0008152,GO:0008168,GO:0008175,GO:0008198,GO:0016300,GO:0016706,GO:0016740,GO:0032259,GO:0000049,GO:0002098,GO:0005634	cytoplasm|tRNA processing|metabolic process|methyltransferase activity|tRNA methyltransferase activity|ferrous iron binding|tRNA (uracil) methyltransferase activity|oxidoreductase activity, acting on paired donors, with incorporation or reduction of molecular oxygen, 2-oxoglutarate as one donor, and incorporation of one atom each of oxygen into both donors|transferase activity|methylation|tRNA bi…
6430590A07Rik	2.057134191099	1.19141264259153	2.92285573960647	2.45326903133138	1.29470545194901	0.395566094360922	0.88456955507193	0	0.104237687712218	0.105478013833178	0	0.105208504900459	0.25083396876601	0.0994676186688577	0.145984475044507	0	0.244941843404233	GeneID:619719,Genbank:XM_006500806.1,MGI:MGI:3648839	RIKEN cDNA 6430590A07 gene		GO:0003674,GO:0005575,GO:0008150	molecular_function|cellular_component|biological_process
6430628N08Rik	0	0	0					0	0	0	0	0	0	0	0	0	0	GeneID:76237,Genbank:XM_017320502.1,MGI:MGI:1923487	RIKEN cDNA 6430628N08 gene		GO:0003674,GO:0005575,GO:0008150	molecular_function|cellular_component|biological_process
6720489N17Rik	61.7081952660554	63.0378984247877	60.3784921073231	0.957812579671615	-0.0621847111920506	0.875651439387985	1	0.860834742043535	1.15250389206308	1.22357251840447	1.30738180518623	1.41114085442908	1.3275686798896	1.02764798059742	0.987850530020306	1.04113948019347	1.10103838426384	GeneID:211378,Genbank:XM_017315473.1,MGI:MGI:2443901	RIKEN cDNA 6720489N17 gene		GO:0003674,GO:0005575,GO:0008150	molecular_function|cellular_component|biological_process
6820408C15Rik	285.904253352887	326.803943779465	245.004562926308	0.749698917622739	-0.41561677562999	0.0624996406752654	0.387536089405043	3.16421878457236	4.54871105681059	3.76006341671096	4.89835136241975	4.55227763396537	2.82434048817861	2.12748348501696	3.24205167501942	4.22432991048341	2.66164711430753	GeneID:228778,Genbank:NM_001289738.1,MGI:MGI:3045333	RIKEN cDNA 6820408C15 gene		GO:0003674,GO:0005575,GO:0008150	molecular_function|cellular_component|biological_process
7420426K07Rik	0.106441542977612	0	0.212883085955224	Inf	Inf	1	1	0	0	0	0	0	0	0.0367051385380426	0	0	0	GeneID:546157,Genbank:NM_001033983.3,MGI:MGI:3588253	RIKEN cDNA 7420426K07 gene		GO:0003674,GO:0005575,GO:0008150	molecular_function|cellular_component|biological_process
7420461P10Rik	0.19155416594196	0.187554779790481	0.19555355209344	1.0426476590567	0.06025171163518	1	1	0.0489484861678237	0	0	0	0	0	0	0	0	0.0504894050471122	GeneID:100038657,Genbank:NM_001177581.1,MGI:MGI:3642786	RIKEN cDNA 7420461P10 gene		GO:0003674,GO:0005575,GO:0008150	molecular_function|cellular_component|biological_process
7530416G11Rik	0.115852929542233	0.231705859084466	0	0	-Inf	0.995994962048618	1	0	0	0	0.0290767745337291	0	0	0	0	0	0	GeneID:328577,Genbank:NM_001256072.1,MGI:MGI:3036279	RIKEN cDNA 7530416G11 gene		GO:0003674,GO:0005575,GO:0008150	molecular_function|cellular_component|biological_process
8030411F24Rik	0	0	0					0	0	0	0	0	0	0	0	0	0	GeneID:78609,Genbank:NM_030135.2,MGI:MGI:1925859	RIKEN cDNA 8030411F24 gene		GO:0005615,GO:0010466,GO:0030414,GO:2000117,GO:0002020,GO:0004869,GO:0005576	extracellular space|negative regulation of peptidase activity|peptidase inhibitor activity|negative regulation of cysteine-type endopeptidase activity|protease binding|cysteine-type endopeptidase inhibitor activity|extracellular region
8030423J24Rik	0	0	0					0	0	0	0	0	0	0	0	0	0	GeneID:77166,Genbank:XM_011244587.2,MGI:MGI:1924416	RIKEN cDNA 8030423J24 gene		GO:0003674,GO:0005575,GO:0008150	molecular_function|cellular_component|biological_process
8030462N17Rik	591.745818223873	561.750488618265	621.74114782948	1.10679235786474	0.146384587632331	0.465859539682865	0.923400775960414	4.36994712619264	4.4662129511575	4.5112281603672	4.64723727610936	4.53213171380767	4.94841575705008	4.69108183241658	5.21242818074075	4.88441959739524	4.20550384675188	GeneID:212163,Genbank:XM_006526426.1,MGI:MGI:2444951	RIKEN cDNA 8030462N17 gene		GO:0003674,GO:0005575,GO:0008150	molecular_function|cellular_component|biological_process
8030474K03Rik	3.81178373209716	4.29128602584347	3.33228143835084	0.776522799525084	-0.364899810611057	0.727307406983542	1	0.223758572167853	0.0736654287100354	0.0248473249904133	0.0278549576072269	0.173486859736113	0.0236354588565595	0.0234314636507708	0.229262545698079	0.0699893687800572	0.0461605171780474	GeneID:382231,Genbank:XM_017318680.1,MGI:MGI:2685988	RIKEN cDNA 8030474K03 gene		GO:0003674,GO:0005575,GO:0008150	molecular_function|cellular_component|biological_process
8430408G22Rik	1542.15578847148	1760.03389167675	1324.2776852662	0.752416013991973	-0.410397540203629	0.181147296898235	0.654878984400545	60.7232173404448	68.6579694542745	90.4107558662562	87.2525561842971	79.2287145274879	22.2402309800642	60.0249693342911	59.6330507854545	96.1156862576339	37.8203597114181	GeneID:213393,Genbank:NM_145980.2,MGI:MGI:1918730	RIKEN cDNA 8430408G22 gene		GO:0005739,GO:0005777,GO:0006914,GO:0010506,GO:0003674,GO:0005737	mitochondrion|peroxisome|autophagy|regulation of autophagy|molecular_function|cytoplasm
9030025P20Rik	88.6380416529689	46.6702142654829	130.605869040455	2.7984844530069	1.48464573285697	1.44360894460362e-05	0.00134773850443636	0.63801107315454	0.569889412836994	1.13686477335816	0.683414681828648	0.772407500796079	3.00916045164154	1.67804364284023	1.97631670409253	2.53708342871879	1.07131895482741	GeneID:100041574,Genbank:XM_011246223.2,MGI:MGI:3583895	RIKEN cDNA 9030025P20 gene		GO:0003674,GO:0005575,GO:0008150	molecular_function|cellular_component|biological_process
9030617O03Rik	282.580141036805	294.013848095676	271.146433977933	0.922223343336193	-0.116811911148865	0.590932949764613	0.980441942722677	4.17253559408969	4.90715548578839	5.48036829320469	4.22614626605284	5.35041209389525	5.19727983283172	4.10314508670599	3.58562719130592	2.94705873171243	5.56883098272399	GeneID:217830,Genbank:XM_006515735.2,MGI:MGI:2444813	RIKEN cDNA 9030617O03 gene		GO:0016829,GO:0047820,GO:0005739,GO:0005759,GO:0006536	lyase activity|D-glutamate cyclase activity|mitochondrion|mitochondrial matrix|glutamate metabolic process
9030624G23Rik	2.36620112738645	3.12163221154742	1.61077004322547	0.516002505761881	-0.954550023344526	0.511934593918883	0.945063236952252	0.0464881125244674	0.0765236993125412	0.0774342561870551	0.144678748065755	0.0514909349380552	0.024552531334239	0.0730218629116614	0.023815809420841	0.0242350018879798	0.0479515778092944	GeneID:66808,Genbank:NM_001256489.1,MGI:MGI:1914058	RIKEN cDNA 9030624G23 gene		GO:0003674,GO:0005575,GO:0008150	molecular_function|cellular_component|biological_process
9030624J02Rik	1281.98199702491	1264.4983954173	1299.46559863252	1.02765302300259	0.039353234870054	0.850950774308361	1	18.1211961384405	21.2171230991226	20.5075433386503	18.9634964473764	21.3347632903732	19.6598594451229	19.762344170942	18.5373493495984	18.8184690091544	21.8640282109192	GeneID:71517,Genbank:XM_006508212.1,MGI:MGI:1918767	RIKEN cDNA 9030624J02 gene		GO:0015031,GO:0016020,GO:0016021,GO:0003674,GO:0005768,GO:0006893	protein transport|membrane|integral component of membrane|molecular_function|endosome|Golgi to plasma membrane transport
9130008F23Rik	45.609458871825	41.2494834312784	49.9694343123717	1.21139539591134	0.276669833336181	0.410601032370169	0.894935176919608	1.17204304813887	0.91105380598868	1.0032380796963	1.15507116473359	1.27112730445969	1.05747604618259	1.3040439770366	1.20087275441891	1.3493025321643	1.48598808008738	GeneID:71583,Genbank:NM_027834.3,MGI:MGI:1918833	RIKEN cDNA 9130008F23 gene		GO:0003674,GO:0005575,GO:0008150	molecular_function|cellular_component|biological_process
9130011E15Rik	427.436907277636	429.24414544541	425.629669109862	0.991579439407852	-0.012199737714299	0.962559170925311	1	6.16178800551578	5.99585691084146	6.60385838326821	6.70133392645105	6.09630641459114	5.74292898694982	5.52467014157319	5.70815282482403	6.70441239395173	6.3696106565929	GeneID:71617,Genbank:XM_011247345.2,MGI:MGI:1918867	RIKEN cDNA 9130011E15 gene		GO:0016020,GO:0016021,GO:0003674,GO:0005575,GO:0008150	membrane|integral component of membrane|molecular_function|cellular_component|biological_process
9130019O22Rik	102.564667191188	92.2328780913041	112.896456291072	1.22403700965845	0.29164717963473	0.255820734970411	0.756532891510126	1.42736966433428	1.3276999960147	1.19254345449089	1.45535329823257	1.4605208512935	1.82362375332359	1.4092955925117	1.57390688540764	1.88508068836972	1.40219415254615	GeneID:78921,Genbank:NM_030226.3,MGI:MGI:1926171	RIKEN cDNA 9130019O22 gene	zf-C2H2	GO:0003700,GO:0005634,GO:0006355	DNA binding transcription factor activity|nucleus|regulation of transcription, DNA-templated
9130023H24Rik	125.977184617749	113.891625352142	138.062743883355	1.21222911216236	0.277662394967981	0.249232019580691	0.747184264229793	1.58991681572091	1.97093935632346	1.66744215668701	2.05253933921647	1.90776717836115	2.08372211752339	1.84991438239205	2.0061144978889	2.24096277720273	2.52069165404435	GeneID:100043133,Genbank:NM_177001.3,MGI:MGI:2442738	RIKEN cDNA 9130023H24 gene	zf-C2H2	GO:0003700,GO:0005575,GO:0006355	DNA binding transcription factor activity|cellular_component|regulation of transcription, DNA-templated
9130204L05Rik	0	0	0					0	0	0	0	0	0	0	0	0	0	GeneID:229550,Genbank:XM_011240089.2,MGI:MGI:2684973	RIKEN cDNA 9130204L05 gene		GO:0003674,GO:0005575,GO:0008150	molecular_function|cellular_component|biological_process
9130401M01Rik	252.636940513912	236.104643352275	269.169237675549	1.14004211799402	0.189087124651995	0.3970246089562	0.885113030375657	9.42391106725942	10.7395078329323	11.8511679790028	9.27491353910308	10.8841373060505	11.7836394769267	11.133686392178	11.0174226811664	9.4897528248419	13.6254280132335	GeneID:75758,Genbank:NM_029418.4,MGI:MGI:1923008	RIKEN cDNA 9130401M01 gene		GO:0003674,GO:0005575,GO:0008150	molecular_function|cellular_component|biological_process
9130409I23Rik	0.194909637484617	0	0.389819274969234	Inf	Inf	0.799982712171512	1	0	0	0	0	0	0	0	0.0245966556313604	0	0.0247618803441438	GeneID:619326,Genbank:XM_017321873.1,MGI:MGI:3588271	RIKEN cDNA 9130409I23 gene		GO:0005575,GO:0042284,GO:0046513	cellular_component|sphingolipid delta-4 desaturase activity|ceramide biosynthetic process	mmu00600,mmu04071	Sphingolipid metabolism|Sphingolipid signaling pathway
9230104L09Rik	324.937786998398	405.899203393281	243.976370603515	0.601076248891091	-0.734380080790267	0.0411099800883551	0.313929189391151	10.7491396353117	7.63152943442007	7.74309611123238	9.37850740759523	5.92189573859923	4.81814695748837	3.42581293021731	4.25218609225382	9.66760007228418	1.87041760846339	GeneID:77705,Genbank:XM_011239843.2,MGI:MGI:1924955	RIKEN cDNA 9230104L09 gene		GO:2000117,GO:0002020,GO:0004869,GO:0005615	negative regulation of cysteine-type endopeptidase activity|protease binding|cysteine-type endopeptidase inhibitor activity|extracellular space
9230110C19Rik	144.037636484595	165.139026121917	122.936246847274	0.744440909785395	-0.425770755875589	0.081682744554447	0.446255738547893	4.64335169724716	5.40132398835273	5.94684174879188	6.43546023516069	5.58877709678215	3.79299845194497	3.46851704911927	3.99635715007334	6.32597587742801	2.42669335403184	GeneID:234912,Genbank:NM_199017.2,MGI:MGI:3045346	RIKEN cDNA 9230110C19 gene		GO:0003674,GO:0005575,GO:0008150	molecular_function|cellular_component|biological_process
9230110F15Rik	0	0	0					0	0	0	0	0	0	0	0	0	0	GeneID:77080,Genbank:NM_029863.1,MGI:MGI:1924330	RIKEN cDNA 9230110F15 gene		GO:0003674,GO:0005575,GO:0008150	molecular_function|cellular_component|biological_process
9230112D13Rik	0.500622363015918	0.618386246218106	0.382858479813729	0.619125153826098	-0.691697020579667	0.990442151716334	1	0.0677603079726813	0	0	0.0843525451447643	0.0750523396140805	0.0715747314473704	0	0	0	0.0698934308942671	GeneID:78243,Genbank:NM_030062.1,MGI:MGI:1925493	RIKEN cDNA 9230112D13 gene		GO:0003674,GO:0005575,GO:0008150	molecular_function|cellular_component|biological_process
9230113P08Rik	0	0	0					0	0	0	0	0	0	0	0	0	0	GeneID:77908,Genbank:XM_017313710.1,MGI:MGI:1925158	RIKEN cDNA 9230113P08 gene		GO:0003674,GO:0005575,GO:0008150	molecular_function|cellular_component|biological_process
9330159F19Rik	52.2815783183424	74.8638966972471	29.6992599394378	0.396710046493344	-1.33384316137544	0.00148828795617645	0.0377737015858111	0.79762898166688	0.451192611763229	0.365249088612782	0.941759128261059	0.801494833776074	0.130288116673033	0.223883596535894	0.480239054545101	0.24863274749278	0.195082366623306	GeneID:212448,Genbank:XM_006512646.3,MGI:MGI:3036239	RIKEN cDNA 9330159F19 gene		GO:0003674,GO:0005575,GO:0008150	molecular_function|cellular_component|biological_process
9330182L06Rik	148.102337365841	125.425529193192	170.77914553849	1.36159796683369	0.445300787875979	0.115878984685633	0.533477435610863	1.38730314744069	0.982827365321232	1.08227399103813	1.59584225481404	0.962805013616874	0.927467372852334	1.33322062164829	1.4124314049526	2.16967043218177	2.01061189379318	GeneID:231014,Genbank:XM_006503570.1,MGI:MGI:2443264	RIKEN cDNA 9330182L06 gene		GO:0016020,GO:0016021,GO:0003674,GO:0005575,GO:0008150	membrane|integral component of membrane|molecular_function|cellular_component|biological_process
9330182O14Rik	0.291326496008297	0.199794512202865	0.382858479813729	1.91626124057394	0.938294254596499	1	1	0	0	0.0285145142120866	0	0	0.0271237900954964	0	0	0	0.0264866484343594	GeneID:328531,Genbank:NM_001256056.1,MGI:MGI:3045378	RIKEN cDNA 9330182O14 gene		GO:0003674,GO:0005575,GO:0008150	molecular_function|cellular_component|biological_process
9430007A20Rik	0	0	0					0	0	0	0	0	0	0	0	0	0	GeneID:381572,Genbank:NM_198662.3,MGI:MGI:2685880	RIKEN cDNA 9430007A20 gene		GO:0016020,GO:0016021,GO:0016787,GO:0005575,GO:0008152,GO:0009056	membrane|integral component of membrane|hydrolase activity|cellular_component|metabolic process|catabolic process
9430015G10Rik	279.723802014594	278.224223353678	281.22338067551	1.01077964127523	0.0154685114936071	0.918210310586697	1	5.70826645380053	6.91448535819022	6.00975704893644	5.23731647288103	6.27880730725724	9.70160756677227	4.38492319691937	5.52487516831982	4.88074232851981	5.07302181330057	GeneID:230996,Genbank:NM_177205.1,MGI:MGI:2444364	RIKEN cDNA 9430015G10 gene		GO:0003674,GO:0005575,GO:0008150	molecular_function|cellular_component|biological_process
9430016H08Rik	238.309808694525	237.911192865131	238.708424523919	1.00335096322786	0.00482633610230948	0.980107093962057	1	9.19075247413913	10.6971468578633	11.398790038319	10.0544414074666	10.5764323416914	9.7081264801951	8.62440556284658	9.9875416322902	9.7899896532358	11.9014006629166	GeneID:68115,Genbank:NM_001081181.2,MGI:MGI:1915365	RIKEN cDNA 9430016H08 gene		GO:0007007,GO:0032979,GO:0036444,GO:0043022,GO:0051204,GO:0051560,GO:0005739,GO:0005743,GO:0005759	inner mitochondrial membrane organization|protein insertion into mitochondrial membrane from inner side|calcium import into the mitochondrion|ribosome binding|protein insertion into mitochondrial membrane|mitochondrial calcium ion homeostasis|mitochondrion|mitochondrial inner membrane|mitochondrial matrix
9430020K01Rik	5652.06336877998	5212.99070111912	6091.13603644084	1.16845327100492	0.22460003875274	0.420928652856526	0.900471062982825	50.6706788934074	40.1985132871899	40.0033785681723	47.6201049034763	37.5248962700724	34.9933946589958	49.6951894652304	53.7190958988911	72.8440171329225	30.3241806235546	GeneID:240185,Genbank:XM_006525904.3,MGI:MGI:2685174	RIKEN cDNA 9430020K01 gene		GO:0007155,GO:0030054,GO:0032587,GO:0043410,GO:0048471,GO:0090050,GO:1900748,GO:1903589,GO:1903672,GO:0003674,GO:0005911,GO:0005912	cell adhesion|cell junction|ruffle membrane|positive regulation of MAPK cascade|perinuclear region of cytoplasm|positive regulation of cell migration involved in sprouting angiogenesis|positive regulation of vascular endothelial growth factor signaling pathway|positive regulation of blood vessel endothelial cell proliferation involved in sprouting angiogenesis|positive regulation of sprouting ang…
9430038I01Rik	98.8094998466676	83.1044790605209	114.514520632814	1.37795846779111	0.462532405302895	0.0748171541210547	0.426149941921792	1.78844445200638	1.91698658822233	1.66268301095613	2.07104631550696	2.02697569204671	2.10878640723519	2.26480116353707	2.8551914290756	2.5151629888382	2.76711815045776	GeneID:77252,Genbank:XM_011241948.2,MGI:MGI:1924502	RIKEN cDNA 9430038I01 gene		GO:0003674,GO:0005575,GO:0008150	molecular_function|cellular_component|biological_process
9430069I07Rik	1.66377896400942	1.04687830705231	2.28067962096653	2.17855275594374	1.12337005005219	0.484872061755764	0.930503579420574	0.0921634958089966	0.101139714476016	0	0.229462517911282	0.102081678705865	0.778813161762995	0	0.283291551222731	0.0960926298635284	0	GeneID:77358,Genbank:NM_001256161.1,MGI:MGI:1924608	RIKEN cDNA 9430069I07 gene		GO:0003674,GO:0005575,GO:0008150	molecular_function|cellular_component|biological_process
9530002B09Rik	0	0	0					0	0	0	0	0	0	0	0	0	0	GeneID:77432,Genbank:NM_023865.3,MGI:MGI:1924682	RIKEN cDNA 9530002B09 gene
9530003J23Rik	4.25106311815536	4.4337686297131	4.06835760659762	0.917584553089519	-0.124086990116804	0.971054376962002	1	0.129739588850072	0.284751025497692	0.288139283071766	0.161508482664381	0.191602035175569	0.319767011864134	0	0.132930900163579	0.270541350034151	0.223039742558408	GeneID:77397,Genbank:NM_029906.3,MGI:MGI:1924647	RIKEN cDNA 9530003J23 gene		GO:0050829,GO:0050830,GO:0003796,GO:0005615,GO:0016998	defense response to Gram-negative bacterium|defense response to Gram-positive bacterium|lysozyme activity|extracellular space|cell wall macromolecule catabolic process
9530053A07Rik	69.5817028577916	69.5502915615884	69.6131141539948	1.00090326857006	0.00130255289759876	0.973243254600949	1	0.512402046126161	0.474674903334799	0.539439753906993	0.621304091037238	0.383276628556834	0.379575563944323	0.292677378335152	0.634098180545502	0.749333287357906	0.384387401817903	GeneID:319482,Genbank:NM_001164655.1,MGI:MGI:2442118	RIKEN cDNA 9530053A07 gene		GO:0003674,GO:0005575,GO:0008150	molecular_function|cellular_component|biological_process
9530057J20Rik	10.4497057499117	9.55278410544705	11.3466273943764	1.18778224956497	0.248270378001823	0.670848908780912	1	0.141496409976696	0.177459867117427	0.134678598951105	0.377451764508972	0.22389079838863	0.106758322595963	0.232841185572614	0.31066481460775	0.379359554093132	0.166800887226196	GeneID:78672,Genbank:XM_017313049.1,MGI:MGI:1925922	RIKEN cDNA 9530057J20 gene		GO:0003674,GO:0005575,GO:0008150	molecular_function|cellular_component|biological_process
9530068E07Rik	3196.96580396437	3448.37356453607	2945.55804339267	0.854187630274609	-0.227375088818677	0.240481483654227	0.737170611133389	81.7794679852895	78.2536870539514	80.6085898703585	87.9184660742931	74.8168085182993	65.865116185953	58.0240543334549	61.7211945706006	66.684312102084	79.1740999330269	GeneID:213673,Genbank:NM_153117.2,MGI:MGI:2654705	RIKEN cDNA 9530068E07 gene		GO:0016020,GO:0016021,GO:0003674,GO:0005575,GO:0008150	membrane|integral component of membrane|molecular_function|cellular_component|biological_process
9530077C05Rik	75.7650647633526	76.4905648156823	75.0395647110229	0.981030338733204	-0.0276303418647253	0.963021697105753	1	0.794511545700482	0.95785385291062	0.919546174512548	1.10050437904638	0.917196624126904	0.886517847580994	0.773402435117864	0.745261435962722	0.86338544616078	1.15425789080322	GeneID:68283,Genbank:XM_006510570.3,MGI:MGI:1915533	RIKEN cDNA 9530077C05 gene		GO:0003674,GO:0005575,GO:0008150	molecular_function|cellular_component|biological_process
9830107B12Rik	44.9853334936157	8.38332045299105	81.5873465342403	9.73210400243391	3.28275173776441	0.000346597888418562	0.0134825097407263	0.113840243878523	0.0416425529460365	0.0842761168650908	0.0590482995524803	0.136598769634121	0.440911680206295	0.993423220464568	1.66212663956558	0.662705407034347	0.27398929253207	GeneID:328829,Genbank:XM_017317514.1,MGI:MGI:3608415	RIKEN cDNA 9830107B12 gene		GO:0003674,GO:0005575,GO:0008150	molecular_function|cellular_component|biological_process
9830147E19Rik	219.965351248939	243.982856609627	195.947845888252	0.803121369309029	-0.316310067706495	0.164236945386341	0.627892846719621	0.92826394024248	0.827895771308155	0.85231642959898	0.939151594587116	0.831973303280476	0.814211557399373	0.570181166498374	0.71248271668063	0.79342187365665	0.50411811200381	GeneID:208111,Genbank:XM_017322076.1,MGI:MGI:3036263	RIKEN cDNA 9830147E19 gene		GO:0006355,GO:0034605,GO:0003700,GO:0005575,GO:0005634	regulation of transcription, DNA-templated|cellular response to heat|DNA binding transcription factor activity|cellular_component|nucleus
9930012K11Rik	277.797380926364	284.517330185465	271.077431667263	0.952762460868585	-0.069811523189984	0.802387600970921	1	9.66222413665638	7.25333698559416	7.72283886781591	10.508135487913	6.08604183559376	5.69188501329758	5.86513367785327	6.30982242589146	10.5723182254282	9.36403047261984	GeneID:268759,Genbank:NM_001112735.1,MGI:MGI:2145726	RIKEN cDNA 9930012K11 gene		GO:0003674,GO:0008150	molecular_function|biological_process
9930021J03Rik	690.503313509462	709.246655531267	671.759971487657	0.947145772558447	-0.0783416109438758	0.672464451848867	1	4.56297940218057	3.93397529397676	3.56564665278205	3.76774155357221	4.05002664046093	3.9921929382891	3.60379279762358	3.59430398290559	3.82843343016803	3.09020761636951	GeneID:240613,Genbank:XM_006527069.3,MGI:MGI:2444398	RIKEN cDNA 9930021J03 gene		GO:0003674,GO:0005575,GO:0008150	molecular_function|cellular_component|biological_process
9930104L06Rik	258.935641030081	248.357565942187	269.513716117975	1.08518423868236	0.117939999046524	0.587728928506457	0.97876337993406	4.59605172431405	4.38888814215654	4.51274243337664	4.1555949787041	4.28686841625608	5.21249714475759	3.71520227576247	5.23784615416646	4.8256196050524	3.95893155035365	GeneID:194268,Genbank:XM_006502884.3,MGI:MGI:3041172	RIKEN cDNA 9930104L06 gene		GO:0008150,GO:0003674,GO:0005634,GO:0005737	biological_process|molecular_function|nucleus|cytoplasm
9930111J21Rik1	158.432092186593	114.275979525332	202.588204847854	1.77279779783419	0.826027994388015	0.0259011972637519	0.239965036227279	1.11903613963893	2.06667473514854	1.57602665245949	1.34208545940655	2.47892262905508	3.97853971893113	4.14426953785986	2.36303629938726	1.45131462509907	2.59005550592185	GeneID:667214,Genbank:NM_001114679.1,MGI:MGI:3041173	RIKEN cDNA 9930111J21 gene 1		GO:0035458,GO:0003924,GO:0005789,GO:0006952	cellular response to interferon-beta|GTPase activity|endoplasmic reticulum membrane|defense response
9930111J21Rik2	16.7584823022765	10.108861678558	23.408102925995	2.31560225773453	1.21138746832169	0.0530463973406912	0.357494529199189	0.0658146312144146	0.481497433876664	0.219252051226269	0.191171019916099	0.267290021813276	1.18183195770652	0.459463407084611	0.539468222386691	0.274481819135772	0.294174848133424	GeneID:245240,Genbank:NM_173434.1,MGI:MGI:3711310	RIKEN cDNA 9930111J21 gene 2		GO:0003674,GO:0005575,GO:0008150	molecular_function|cellular_component|biological_process
A130010J15Rik	92.8780199380841	80.3348756101671	105.421164266001	1.31227145701411	0.392066187317992	0.134639943695846	0.572424141752191	1.07382915344296	0.904364400970762	1.02604974612236	1.04144025774893	1.45216144554103	1.88606707068824	1.18986548575809	1.30493938611551	1.13262757757665	1.45537922397882	GeneID:319266,Genbank:NM_001160360.1,MGI:MGI:2441776	RIKEN cDNA A130010J15 gene		GO:0003674,GO:0005575,GO:0008150	molecular_function|cellular_component|biological_process
A1bg	0	0	0					0	0	0	0	0	0	0	0	0	0	GeneID:117586,Genbank:NM_001081067.1,MGI:MGI:2152878	alpha-1-B glycoprotein		GO:0031012,GO:0003674,GO:0005576,GO:0008150	extracellular matrix|molecular_function|extracellular region|biological_process
A1cf	0	0	0					0	0	0	0	0	0	0	0	0	0	GeneID:69865,Genbank:XM_006527331.1,MGI:MGI:1917115	APOBEC1 complementation factor		GO:0016554,GO:0003729,GO:0016556,GO:0005515,GO:0030895,GO:0005634,GO:0005654,GO:0005720,GO:0005737,GO:0005783,GO:0045293,GO:0006397,GO:0050821,GO:0007566,GO:0010609,GO:0003676,GO:0003723,GO:0003727	cytidine to uridine editing|mRNA binding|mRNA modification|protein binding|apolipoprotein B mRNA editing enzyme complex|nucleus|nucleoplasm|nuclear heterochromatin|cytoplasm|endoplasmic reticulum|mRNA editing complex|mRNA processing|protein stabilization|embryo implantation|mRNA localization resulting in posttranscriptional regulation of gene expression|nucleic acid binding|RNA binding|single-str…
A230046K03Rik	809.374962460533	651.775138474011	966.974786447055	1.48360182732808	0.569103949898517	0.00427771497239722	0.0799546212243239	5.87531425707965	5.72625783166535	5.54517340018682	5.44806886832205	6.02817379188283	9.72817805760928	8.6873478567521	7.73626713273716	6.20100628511452	8.47445894277532	GeneID:319277,Genbank:NM_001033375.2,MGI:MGI:2441787	RIKEN cDNA A230046K03 gene		GO:0005768,GO:0007032,GO:0015031,GO:0016197,GO:0031083,GO:0071203,GO:0003674,GO:0005654	endosome|endosome organization|protein transport|endosomal transport|BLOC-1 complex|WASH complex|molecular_function|nucleoplasm
A230050P20Rik	843.677755335241	852.063669628809	835.291841041673	0.980316226140187	-0.0286808922983479	0.886028625309569	1	13.9020527129904	16.466250769855	16.4209709808276	15.1221254038509	16.1754324792601	16.0966239785234	14.4004205519115	15.3054658178199	14.7560512477977	12.9264079007305	GeneID:319278,Genbank:XM_006510405.3,MGI:MGI:2441788	RIKEN cDNA A230050P20 gene		GO:0005737,GO:0005829,GO:0034340,GO:0034341,GO:0034342,GO:0045071,GO:0051607,GO:0003723,GO:0005634,GO:0005654	cytoplasm|cytosol|response to type I interferon|response to interferon-gamma|response to type III interferon|negative regulation of viral genome replication|defense response to virus|RNA binding|nucleus|nucleoplasm
A230065H16Rik	10.6034662742597	3.58267140570542	17.6242611428139	4.91930717250463	2.29845514296793	0.0155940811682157	0.179336858918109	0.0983535813484069	0.269831700934147	0.0546084866393784	0.0612185448905099	0.49022059885988	1.6102979226191	1.3904125613366	0.15115929785392	0.153819918699454	1.26812241687826	GeneID:380787,Genbank:XM_006516048.1,MGI:MGI:2685744	RIKEN cDNA A230065H16 gene		GO:0003674,GO:0005575,GO:0008150	molecular_function|cellular_component|biological_process
A2m	139.086050281674	27.5664840550519	250.605616508297	9.09095320273062	3.18443157151012	0.00415488704201317	0.0782033495008567	0.219339975943575	0.324022577021898	0.24356660899548	0.210037702424793	0.280320308304151	4.85652134437502	2.13786139596964	0.492688842805032	0.193507705905368	3.62861997300424	GeneID:232345,Genbank:XM_011241322.1,MGI:MGI:2449119	alpha-2-macroglobulin		GO:0043120,GO:0004867,GO:0048306,GO:0005102,GO:0048403,GO:0005515,GO:0005576,GO:0005615,GO:0007565,GO:0010466,GO:0048406,GO:0019838,GO:0048863,GO:0019899,GO:0019959,GO:0019966,GO:0001869,GO:0030414,GO:0002020,GO:0042803,GO:0004866	tumor necrosis factor binding|serine-type endopeptidase inhibitor activity|calcium-dependent protein binding|signaling receptor binding|brain-derived neurotrophic factor binding|protein binding|extracellular region|extracellular space|female pregnancy|negative regulation of peptidase activity|nerve growth factor binding|growth factor binding|stem cell differentiation|enzyme binding|interleukin-8 …	mmu04610	Complement and coagulation cascades
A330070K13Rik	0	0	0					0	0	0	0	0	0	0	0	0	0	GeneID:381673,Genbank:NM_198665.1,MGI:MGI:2685897	RIKEN cDNA A330070K13 gene		GO:0003674,GO:0005575,GO:0008150	molecular_function|cellular_component|biological_process
A3galt2	34.3339473784669	33.9223361937094	34.7455585632244	1.02426785598769	0.034593043436081	0.996287778979717	1	0.414305060599321	0.38092808349378	0.397894971469252	0.320604172221838	0.570512559496328	0.212899859640819	0.480753114445594	0.435968929296041	0.618764691364216	0.277198415815156	GeneID:215493,Genbank:NM_001009819.2,MGI:MGI:2685279	alpha 1,3-galactosyltransferase 2 (isoglobotriaosylceramide synthase)		GO:0031982,GO:0005794,GO:0046872,GO:0005975,GO:0047276,GO:0006688,GO:0016020,GO:0016021,GO:0016740,GO:0016757,GO:0016758,GO:0030259,GO:0001962	vesicle|Golgi apparatus|metal ion binding|carbohydrate metabolic process|N-acetyllactosaminide 3-alpha-galactosyltransferase activity|glycosphingolipid biosynthetic process|membrane|integral component of membrane|transferase activity|transferase activity, transferring glycosyl groups|transferase activity, transferring hexosyl groups|lipid glycosylation|alpha-1,3-galactosyltransferase activity	mmu00603	Glycosphingolipid biosynthesis - globo and isoglobo series
A430005L14Rik	271.725651143076	273.440323521211	270.010978764942	0.987458525823447	-0.0182079399713986	0.932714704413575	1	11.7630166691009	17.2818111758946	15.1415706196589	12.9100878929757	14.9965237722867	14.5045085108301	13.021833192673	14.4136401999772	12.0642633988589	14.2628430782268	GeneID:97159,Genbank:NM_175287.4,MGI:MGI:2140680	RIKEN cDNA A430005L14 gene		GO:0003674,GO:0005634,GO:0008150	molecular_function|nucleus|biological_process
A430033K04Rik	137.47922607572	131.248205703784	143.710246447656	1.09495017990568	0.130865228878372	0.610740678399122	0.984358982501317	2.70774831187218	2.51290823880739	2.52424872673692	2.12234640853136	2.14753441518438	2.86017528620824	2.24038669316286	2.39758903211967	2.8928939095757	2.27576911195867	GeneID:243308,Genbank:NM_183025.2,MGI:MGI:3583896	RIKEN cDNA A430033K04 gene	zf-C2H2	GO:0005634,GO:0043565,GO:0045892,GO:0003674,GO:0003700	nucleus|sequence-specific DNA binding|negative regulation of transcription, DNA-templated|molecular_function|DNA binding transcription factor activity
A430078G23Rik	131.72581405675	131.84766703477	131.60396107873	0.998151609645271	-0.00266913115717496	1	1	1.93670698911335	2.94426674038505	2.92010922017433	1.85797355251117	3.22752885609699	4.11022780366224	2.2327412886235	3.44074632283867	1.70434059788956	0.934692130442443	GeneID:319493,Genbank:NM_001033378.3,MGI:MGI:2442135	RIKEN cDNA A430078G23 gene		GO:0003674,GO:0005575,GO:0008150	molecular_function|cellular_component|biological_process
A430089I19Rik	0.099721515288418	0	0.199443030576836	Inf	Inf	1	1	0	0	0	0	0	0	0	0	0.0297429568625207	0	GeneID:331195,Genbank:NM_177913.4,MGI:MGI:2683305	RIKEN cDNA A430089I19 gene
A430105I19Rik	1241.75753568601	1188.68791523651	1294.82715613552	1.08929109107489	0.12338953672962	0.606277458628777	0.982814526186826	13.5769018002432	10.6142727730375	11.7540308561646	13.3641951847077	11.8594752115083	7.1358078324874	13.1730241690069	12.4648282538002	17.5891873670382	13.2473187233241	GeneID:214239,Genbank:NM_001001982.2,MGI:MGI:2685199	RIKEN cDNA A430105I19 gene		GO:0005575,GO:0008150	cellular_component|biological_process
A4galt	491.41742072141	375.748312384991	607.08652905783	1.61567333517605	0.692135536356435	0.000668178456360539	0.0213406821018309	10.5435039205492	9.60208823980758	8.37058969088536	11.8881629279609	9.39620785145477	14.7725638598222	13.4013751607918	14.0561235695727	21.2531272556828	13.925535036463	GeneID:239559,Genbank:NM_001004150.3,MGI:MGI:3512453	alpha 1,4-galactosyltransferase		GO:0006629,GO:0007009,GO:0008378,GO:0015643,GO:0016020,GO:0016021,GO:0016740,GO:0016757,GO:0050512,GO:0001576,GO:0005794	lipid metabolic process|plasma membrane organization|galactosyltransferase activity|toxic substance binding|membrane|integral component of membrane|transferase activity|transferase activity, transferring glycosyl groups|lactosylceramide 4-alpha-galactosyltransferase activity|globoside biosynthetic process|Golgi apparatus	mmu00601,mmu00603	Glycosphingolipid biosynthesis - lacto and neolacto series|Glycosphingolipid biosynthesis - globo and isoglobo series
A4gnt	0.187554779790481	0.375109559580961	0	0	-Inf	0.793594477693126	1	0.0351684587076358	0	0	0	0	0	0	0	0	0	GeneID:333424,Genbank:XM_006511246.3,MGI:MGI:2143261	alpha-1,4-N-acetylglucosaminyltransferase		GO:0008375,GO:0009101,GO:0016020,GO:0016021,GO:0016740,GO:0016757,GO:0050680,GO:0005575,GO:0005794,GO:0006493	acetylglucosaminyltransferase activity|glycoprotein biosynthetic process|membrane|integral component of membrane|transferase activity|transferase activity, transferring glycosyl groups|negative regulation of epithelial cell proliferation|cellular_component|Golgi apparatus|protein O-linked glycosylation
A530016L24Rik	97.5082691732376	171.68401798523	23.3325203612455	0.135903857767663	-2.87934168585135	0.00739625421477549	0.114348039803447	1.19262585330803	7.22674762465151	1.78499924065557	0.96825659197318	5.26473706899427	0.0182574233003456	0.307697371193663	1.36363858820262	0.324383513795046	0.0891427692389177	GeneID:319942,Genbank:XM_006515980.3,MGI:MGI:2443020	RIKEN cDNA A530016L24 gene		GO:0008150,GO:0016020,GO:0016021,GO:0003674,GO:0005886	biological_process|membrane|integral component of membrane|molecular_function|plasma membrane
A530032D15Rik	55.0795778533356	28.2896104172688	81.8695452894023	2.89397924120675	1.53305457331556	0.00611591559022043	0.100784005095766	0.319823172514132	0.72144284367051	0.453800757189253	0.199068594911911	1.08240297003253	2.45862941680253	2.13971040159752	1.34717051793683	0.444610590753798	1.28291076727394	GeneID:381287,Genbank:NM_213615.2,MGI:MGI:3037746	RIKEN cDNA A530032D15Rik gene		GO:0005634,GO:0006338,GO:0006355,GO:0008150,GO:0003674,GO:0003682,GO:0005575	nucleus|chromatin remodeling|regulation of transcription, DNA-templated|biological_process|molecular_function|chromatin binding|cellular_component
A530064D06Rik	102.282739213744	42.7483982023421	161.817080225147	3.78533669166301	1.92042162829274	0.00127460025943365	0.0339737887598677	1.02660432910611	1.09614157920533	1.66377688135807	1.0707445704218	1.65952573256145	2.46186939449924	6.15966316451463	8.32956681030261	3.15325436143751	3.26262535414439	GeneID:328830,Genbank:NM_001113556.1,MGI:MGI:2443476	RIKEN cDNA A530064D06 gene		GO:0005515,GO:0005575,GO:0008150	protein binding|cellular_component|biological_process
A530099J19Rik	28.9975541103664	27.6608039936381	30.3343042270948	1.09665301970513	0.133107130175919	0.81488874661488	1	0.740361276379941	0.624975693341172	0.59025147100021	0.496273634344674	0.420530934243822	1.46381537552105	0.67589267709087	0.330659830043193	0.296894045455194	0.313299757930082	GeneID:319293,Genbank:NM_175688.4,MGI:MGI:2441809	RIKEN cDNA A530099J19 gene		GO:0003674,GO:0005575,GO:0008150	molecular_function|cellular_component|biological_process
A630001G21Rik	380.648079283024	326.90847536218	434.387683203867	1.3287746141259	0.410096416383638	0.385157693685982	0.877242063499725	5.38525280412844	9.59340075046348	11.5310710037966	6.70392142342911	10.2444552653074	24.3861634718955	8.54747163815438	10.7632621431119	4.50697763924276	8.04571682232888	GeneID:319997,Genbank:NM_177055.3,MGI:MGI:2443131	RIKEN cDNA A630001G21 gene		GO:0003674,GO:0005575,GO:0008150	molecular_function|cellular_component|biological_process
A630023A22Rik	8.84518170776115	1.18151231577256	16.5088510997497	13.9726441098965	3.80453314951311	1.12531579042556e-05	0.00110141795509126	0.0394002388660285	0.0432376058895973	0.0437520909397711	0	0.13092089735371	0.79074565041482	1.03147474516472	0.444063388214605	0.164319833428814	0.97537379795049	GeneID:105518,Genbank:NM_001251843.1,MGI:MGI:2145657	RIKEN cDNA A630023A22 gene		GO:0003674,GO:0005575,GO:0008150	molecular_function|cellular_component|biological_process
A630033H20Rik	82.4061438387509	78.3131068190885	86.4991808584134	1.10453006363591	0.143432687202159	0.669869507836994	1	0.699790083222293	1.26284419892059	2.08949145102273	0.871145311362301	1.7913377294556	2.20112357016261	1.22133912303575	1.54554065172488	0.794479123839226	1.37947778002172	GeneID:213438,Genbank:NM_001122596.1,MGI:MGI:2441814	RIKEN cDNA A630033H20 gene		GO:0035025,GO:0051482,GO:0004930,GO:0005623,GO:0005887	positive regulation of Rho protein signal transduction|positive regulation of cytosolic calcium ion concentration involved in phospholipase C-activating G-protein coupled signaling pathway|G-protein coupled receptor activity|cell|integral component of plasma membrane
A630073D07Rik	0	0	0					0	0	0	0	0	0	0	0	0	0	GeneID:381819,Genbank:NM_001142969.1,MGI:MGI:2686534	RIKEN cDNA A630073D07 gene		GO:0003674,GO:0005575,GO:0008150	molecular_function|cellular_component|biological_process
A630076J17Rik	0.115852929542233	0.231705859084466	0	0	-Inf	0.995994962048618	1	0	0	0	0.098537958142082	0	0	0	0	0	0	GeneID:319929,Genbank:NM_001256174.1,MGI:MGI:2442999	RIKEN cDNA A630076J17 gene		GO:0003674,GO:0005575,GO:0008150	molecular_function|cellular_component|biological_process
A630095E13Rik	0	0	0					0	0	0	0	0	0	0	0	0	0	GeneID:235973,Genbank:NM_001033325.2,MGI:MGI:3055869	RIKEN cDNA A630095E13 gene		GO:0005576,GO:0005615	extracellular region|extracellular space
A630095N17Rik	0.19555355209344	0	0.39110710418688	Inf	Inf	0.799582504833933	1	0	0	0	0	0	0	0	0	0	0.085498567980723	GeneID:381272,Genbank:XM_006496500.3,MGI:MGI:2686470	RIKEN cDNA A630095N17 gene		GO:0003674,GO:0005575,GO:0008150	molecular_function|cellular_component|biological_process
A730017C20Rik	16.2750285798793	18.8671654907156	13.6828916690431	0.725222433426808	-0.463504541988094	0.339933288814078	0.841300672100337	0.381492679169578	0.758799449899662	0.450106314118513	0.356180624817512	0.5281838102194	0.176298501792121	0.324585648437724	0.31758721165268	0.248597848403158	0.639441121722856	GeneID:225583,Genbank:XM_006525876.3,MGI:MGI:2442934	RIKEN cDNA A730017C20 gene		GO:0016020,GO:0016021,GO:0003674,GO:0005575,GO:0008150	membrane|integral component of membrane|molecular_function|cellular_component|biological_process
A830005F24Rik	3.22868133697782	1.20185283510148	5.25550983885416	4.37283973990908	2.1285704760946	0.0688984189454033	0.408603149352659	0.109942689473923	0.0603252520128062	0	0.0684319917858463	0.121774181897299	0.696790086332273	0.230258721006115	0.281617600450821	0.171944684927857	0.170105597192095	GeneID:442803,Genbank:XM_001473764.3,MGI:MGI:3045249	RIKEN cDNA A830005F24 gene		GO:0003674,GO:0005575,GO:0008150	molecular_function|cellular_component|biological_process
A830010M20Rik	151.905687054588	152.403767333829	151.407606775346	0.993463674973983	-0.00946087717886817	0.988350968474178	1	1.31091522990843	1.23307815304329	1.13510642328911	1.44735283278143	1.38284713368276	1.3105295188725	1.05408291275857	1.07932571469406	1.80613181033012	0.973893990160526	GeneID:231570,Genbank:NM_001007574.2,MGI:MGI:2445097	RIKEN cDNA A830010M20 gene		GO:0003674,GO:0005575,GO:0008150	molecular_function|cellular_component|biological_process
A830018L16Rik	49.0148023503993	56.5869165476171	41.4426881531815	0.732372263441993	-0.4493509407707	0.147887212208017	0.597450216490893	0.369767861678914	0.412024010024663	0.347438909275683	0.283268717481932	0.352852091540548	0.228340925921016	0.23828435679817	0.256461341720575	0.379600625234062	0.134959863215929	GeneID:320492,Genbank:XM_006495540.2,MGI:MGI:2444149	RIKEN cDNA A830018L16 gene		GO:0003674,GO:0005575,GO:0008150	molecular_function|cellular_component|biological_process
A830021F12Rik	0	0	0					0	0	0	0	0	0	0	0	0	0	GeneID:442838,Genbank:XM_017318024.1,MGI:MGI:3045372	RIKEN cDNA A830021F12 gene
A830080D01Rik	220.602971526395	201.860487576014	239.345455476776	1.18569740096682	0.245735870064112	0.261818341176569	0.763719394670989	3.03754061472389	3.50258752641655	3.42441051052435	3.51260873426168	3.58644376898171	5.11410772001784	3.92357425907444	3.61780186327027	3.3599537042776	3.46715573366226	GeneID:382252,Genbank:XM_006528900.3,MGI:MGI:2685992	RIKEN cDNA A830080D01 gene		GO:0008150,GO:0003674,GO:0005575,GO:0005739	biological_process|molecular_function|cellular_component|mitochondrion
A930009A15Rik	0.396948383564072	0	0.793896767128143	Inf	Inf	0.476493906492841	0.927802479841015	0	0	0	0	0	0.0552980546832713	0.0548207828810487	0.0536387842765317	0.0545829039542585	0	GeneID:77798,Genbank:NM_029982.1,MGI:MGI:1925048	RIKEN cDNA A930009A15 gene		GO:0003674,GO:0005575,GO:0008150	molecular_function|cellular_component|biological_process
A930018P22Rik	0.099721515288418	0	0.199443030576836	Inf	Inf	1	1	0	0	0	0	0	0	0	0	0.0671123129205596	0	GeneID:68243,Genbank:NM_026634.2,MGI:MGI:1915493	RIKEN cDNA A930018P22 gene		GO:0003674,GO:0008150	molecular_function|biological_process
AA414768	49.2246535997594	54.1142970753412	44.3350101241777	0.81928459797698	-0.287563401546095	0.348928889830998	0.849434764772144	2.11628149393888	1.83711898385554	2.31495485123385	1.45486660547465	1.64431626742269	1.2011174825512	1.38920922179214	1.10035032717789	1.21851672764033	2.44354804834061	GeneID:245350,Genbank:NM_001272033.1,MGI:MGI:3035137	expressed sequence AA414768
AA415398	45.8212373656247	44.0390809539879	47.6033937772615	1.08093522267183	0.112280069113012	0.712608166948176	1	1.1322254079165	1.30310760463703	1.62526756254737	1.4438469173129	1.16230873145661	1.51682940567565	0.86754104286877	1.58449362122691	1.92910107223146	1.05392996423383	GeneID:433752,Genbank:NM_001004178.1,MGI:MGI:3035485	expressed sequence AA415398
AA467197	362.360899390214	170.888750795368	553.83304798506	3.24089821832833	1.69639371296716	0.0594538478317769	0.377446218217924	1.51318806267142	11.4632501570187	11.2202237215043	6.98798353157598	14.9220729450484	6.59972042264346	57.0957946106281	21.5556891068032	8.6518956740088	44.9114477761851	GeneID:433470,Genbank:XM_006499873.3,MGI:MGI:3034182	expressed sequence AA467197		GO:0005739,GO:0005751,GO:0008150,GO:0004129,GO:0005634	mitochondrion|mitochondrial respiratory chain complex IV|biological_process|cytochrome-c oxidase activity|nucleus
AA623943	0	0	0					0	0	0	0	0	0	0	0	0	0	GeneID:544808,Genbank:XM_006534607.3,MGI:MGI:3035046	expressed sequence AA623943
AA792892	0	0	0					0	0	0	0	0	0	0	0	0	0	GeneID:100554,Genbank:NM_178894.4,MGI:MGI:2140789	expressed sequence AA792892		GO:0003674,GO:0005575,GO:0008150	molecular_function|cellular_component|biological_process
AA986860	1738.23315611352	1490.86445078799	1985.60186143905	1.33184600410156	0.413427279133832	0.12699968617337	0.556504321253132	26.3765457391607	25.822566048587	25.2608099626896	36.4664248859535	31.1850573913197	16.2508930574011	37.1382690797115	41.6769915445044	48.10363334256	41.0396587787955	GeneID:212439,Genbank:XM_017319617.1,MGI:MGI:2138143	expressed sequence AA986860		GO:0005829,GO:0005886,GO:0008150,GO:0003674,GO:0005737	cytosol|plasma membrane|biological_process|molecular_function|cytoplasm
AB124611	766.617957984756	468.90200447847	1064.33391149104	2.26984295508576	1.18259248440754	0.00041749919869289	0.0152011458244081	10.2776468106215	19.8888200641311	20.4495012796869	12.5521359890141	20.540892967835	31.130254138403	49.3649349552325	45.410508999238	22.3781178318838	31.9707855531164	GeneID:382062,Genbank:XM_011242566.2,MGI:MGI:3043001	cDNA sequence AB124611		GO:0016020,GO:0016021,GO:0003674,GO:0005575,GO:0008150	membrane|integral component of membrane|molecular_function|cellular_component|biological_process
AF067061	1.07901252494771	1.57053210849963	0.587492941395802	0.374072544086381	-1.4186100150292	0.545521051261539	0.959351887385657	0.117150043561658	0	0.0650447751971263	0	0.324392890109748	0.123744757924565	0.0613383648457956	0	0	0	GeneID:236546,Genbank:NM_199060.2,MGI:MGI:2681166	cDNA sequence AF067061
AF067063	0	0	0					0	0	0	0	0	0	0	0	0	0	GeneID:380878,Genbank:NM_001001449.2,MGI:MGI:2687009	cDNA sequence AF067063
AF366264	0	0	0					0	0	0	0	0	0	0	0	0	0	GeneID:231201,Genbank:NM_153093.3,MGI:MGI:2667157	cDNA sequence AF366264		GO:0016926,GO:0016929,GO:0004175,GO:0005634,GO:0006508	protein desumoylation|SUMO-specific protease activity|endopeptidase activity|nucleus|proteolysis
AF529169	1.73354858707024	1.01563586503041	2.45146130911006	2.41372069805416	1.27125874533707	0.532103049579109	0.954312432123701	0.00655935294298197	0.00719819791965673	0.0145676988123463	0.00816551948769773	0	0.076214576549284	0	0	0	0.0135316882507751	GeneID:209743,Genbank:XM_006510957.3,MGI:MGI:2667167	cDNA sequence AF529169		GO:0016020,GO:0016021,GO:0003674,GO:0005575,GO:0008150	membrane|integral component of membrane|molecular_function|cellular_component|biological_process
AI182371	73.1845287068983	74.7003302852626	71.6687271285339	0.959416469175547	-0.0597708900842982	0.853436625883037	1	1.46705656895229	1.77940717727705	1.62909653001957	1.6580788460129	1.36836546835016	1.50886138370121	1.2128420731135	1.36469558692283	1.77111630055312	1.43359590808248	GeneID:98870,Genbank:NM_001243103.1,MGI:MGI:2138853	expressed sequence AI182371		GO:0003674,GO:0005575,GO:0008150	molecular_function|cellular_component|biological_process
AI314180	1885.56654355254	1752.58798912204	2018.54509798304	1.15175107356193	0.203828942697275	0.283298607762649	0.786960760408511	9.91522301591959	9.78586752859237	9.87299562230993	10.272796778334	10.8477502261036	12.6762469347162	10.5764910120187	11.0733281476173	10.8058351672954	11.0387941793535	GeneID:230249,Genbank:XM_006537847.3,MGI:MGI:2140220	expressed sequence AI314180		GO:0005768,GO:0005769,GO:0005770,GO:0005771,GO:0005783,GO:0005813,GO:0005856,GO:0030134,GO:0030139,GO:0030433,GO:0031410,GO:0000502,GO:0032947,GO:0005634,GO:0043248,GO:0005737	endosome|early endosome|late endosome|multivesicular body|endoplasmic reticulum|centrosome|cytoskeleton|COPII-coated ER to Golgi transport vesicle|endocytic vesicle|ubiquitin-dependent ERAD pathway|cytoplasmic vesicle|proteasome complex|protein-containing complex scaffold activity|nucleus|proteasome assembly|cytoplasm
AI413582	239.619728315486	253.071745428145	226.167711202827	0.893690091006399	-0.162153466701826	0.460698302464045	0.922257817941273	13.013948353816	17.6702507015085	15.73729759738	14.3471679347583	15.8192432394524	14.6202619326146	13.2236788647683	9.71804601656108	11.498950686598	16.6089017330921	GeneID:106672,Genbank:XM_011246240.2,MGI:MGI:2146839	expressed sequence AI413582		GO:0008150,GO:0003674,GO:0005575,GO:0005576	biological_process|molecular_function|cellular_component|extracellular region
AI429214	66.0430654748828	56.6744505668248	75.4116803829407	1.33061158297464	0.412089497548559	0.157996171921555	0.61829757305071	1.58771498548342	1.59469295596487	1.52402000079025	1.74199416354088	1.90760903219209	1.73394262635493	1.94441677229398	1.84734820640802	2.16044093400166	2.97006051466266	GeneID:621080,Genbank:NM_001039220.3,MGI:MGI:2142538	expressed sequence AI429214		GO:0003674,GO:0005575,GO:0008150	molecular_function|cellular_component|biological_process
AI464131	254.201569719748	282.094205623502	226.308933815994	0.80224594941889	-0.317883494603443	0.137419331235383	0.578164761992176	4.23041823972654	3.41102190728776	3.21485670514532	3.24080395667292	3.21907120836876	2.06241263207608	1.97410829388767	2.93180826318629	3.76728925900045	2.61584124463116	GeneID:329828,Genbank:NM_001085515.2,MGI:MGI:2140300	expressed sequence AI464131		GO:0005783,GO:0005789,GO:0005975,GO:0008152,GO:0016020,GO:0016021,GO:0016787,GO:0016798,GO:0031965,GO:0043568,GO:0048741,GO:0004553,GO:0005515,GO:0051897,GO:0005634	endoplasmic reticulum|endoplasmic reticulum membrane|carbohydrate metabolic process|metabolic process|membrane|integral component of membrane|hydrolase activity|hydrolase activity, acting on glycosyl bonds|nuclear membrane|positive regulation of insulin-like growth factor receptor signaling pathway|skeletal muscle fiber development|hydrolase activity, hydrolyzing O-glycosyl compounds|protein bind…
AI467606	639.469632524695	601.342305997881	677.596959051509	1.12680739787148	0.172240940637219	0.399076210004792	0.886627822287636	12.7807259714107	17.94323555727	17.1524393646237	12.8586029675937	17.8994578009993	24.0841377613002	14.8541304303769	21.1423746047527	12.8789285969869	12.4711337840884	GeneID:101602,Genbank:XM_006507162.3,MGI:MGI:2141979	expressed sequence AI467606		GO:0016020,GO:0016021,GO:0003674,GO:0005575,GO:0008150	membrane|integral component of membrane|molecular_function|cellular_component|biological_process
AI481877	0.21298579098013	0.231705859084466	0.194265722875794	0.838415237505827	-0.254263157980596	1	1	0	0	0	0.010356048622791	0	0	0	0.00852363196567262	0	0	GeneID:100155,Genbank:XM_017320490.1,MGI:MGI:2140313	expressed sequence AI481877		GO:0003674,GO:0005575,GO:0008150	molecular_function|cellular_component|biological_process
AI593442	2.61475331851727	3.10149886689519	2.12800777013935	0.686122375491831	-0.54346217917492	0.749605211306743	1	0.0320763733512297	0.0176002180347676	0.0356192866914595	0.0499135078511003	0	0.0592935788655885	0.0167948063161594	0	0	0.0165430755204563	GeneID:330941,Genbank:NM_001286641.1,MGI:MGI:2143099	expressed sequence AI593442		GO:0016020,GO:0016021,GO:0003674,GO:0005575,GO:0008150	membrane|integral component of membrane|molecular_function|cellular_component|biological_process
AI597479	472.987718986578	479.290740404222	466.684697568934	0.97369854709762	-0.03845290566258	0.847348694868874	1	8.31097720089575	7.91552114254353	8.21291419541384	7.84022380406272	7.75277424960005	8.39223560758294	7.18601034496593	7.60918211115697	7.8226127470968	6.48057875762939	GeneID:98404,Genbank:NM_133818.1,MGI:MGI:2138299	expressed sequence AI597479		GO:0072669,GO:0003674,GO:0008150,GO:0048598	tRNA-splicing ligase complex|molecular_function|biological_process|embryonic morphogenesis
AI607873	836.121366618924	531.621830976639	1140.62090226121	2.14554940335272	1.10134712091915	0.0248160971742958	0.233311623877909	3.75423536598001	10.7179949320357	8.75309225845094	6.35670653302386	12.5862671142172	9.28338913816073	25.350401427538	18.4223246133927	8.02353795111514	24.1544068965305	GeneID:226691,Genbank:XM_011238800.2,MGI:MGI:2138302	expressed sequence AI607873		GO:0003690,GO:0005634,GO:0005730,GO:0005829,GO:0008134,GO:0042802,GO:0000978,GO:0001047,GO:0001078	double-stranded DNA binding|nucleus|nucleolus|cytosol|transcription factor binding|identical protein binding|RNA polymerase II proximal promoter sequence-specific DNA binding|core promoter binding|transcriptional repressor activity, RNA polymerase II proximal promoter sequence-specific DNA binding
AI661453	990.037079557426	1003.42709991817	976.647059196685	0.973311423696185	-0.0390266069041762	0.828273818650045	1	12.7498452616339	10.1746713557331	10.8657865720796	12.9244124804299	10.7683999133411	7.20409913235319	10.3014809481681	10.5838744407267	14.8335549791081	10.6333576724897	GeneID:224833,Genbank:NM_145489.2,MGI:MGI:2146908	expressed sequence AI661453		GO:0003674,GO:0005575,GO:0008150	molecular_function|cellular_component|biological_process
AI837181	686.252031433322	700.298278668414	672.20578419823	0.959884958558516	-0.0590665845352328	0.7465938068517	1	26.9043486200302	24.7722954995771	27.6040601596601	24.9176108874397	26.6270748738208	21.0710268587592	22.7459796675903	22.6748072396102	28.5135300091297	25.359561021325	GeneID:107242,Genbank:NM_001256515.1,MGI:MGI:2147598	expressed sequence AI837181		GO:0005575,GO:0008150	cellular_component|biological_process
AI846148	387.602030613318	386.966698765164	388.237362461471	1.00328365128152	0.00472954657170952	0.971547720353901	1	5.7048738309805	6.15282283225537	5.79021290507788	6.12465416725391	5.94619671474768	6.0260176585706	4.84379004498838	5.41435108321144	6.41574796590558	5.9856726784356	GeneID:68229,Genbank:XM_011247332.2,MGI:MGI:2147611	expressed sequence AI846148		GO:0006355,GO:0045892,GO:0003674,GO:0005575,GO:0006351	regulation of transcription, DNA-templated|negative regulation of transcription, DNA-templated|molecular_function|cellular_component|transcription, DNA-templated
AI987944	254.695735871677	224.955898432202	284.435573311152	1.26440593597894	0.338459713359854	0.122303298375367	0.546656407297705	3.01634702538469	3.29507665877284	3.65401077830411	3.15757134530193	3.79653577501656	4.75025390628498	3.93395078568874	3.66650734851703	4.15989868037556	4.04469376369872	GeneID:233168,Genbank:XM_011250853.2,MGI:MGI:2142079	expressed sequence AI987944	zf-C2H2	GO:0003700,GO:0005575,GO:0006355	DNA binding transcription factor activity|cellular_component|regulation of transcription, DNA-templated
AK010878	49.7500554380561	50.993804306919	48.5063065691932	0.951219608508631	-0.0721496396791277	0.875090266233352	1	1.67861293055216	2.63868466786136	2.56932459685723	2.65441924764497	3.16576193962525	3.35452657024423	2.04285259856479	2.74254827041444	1.37175950445457	2.15262143274013	GeneID:100233175,Genbank:NM_001142938.1,MGI:MGI:4845848	cDNA sequence AK010878		GO:0000408,GO:0005634	EKC/KEOPS complex|nucleus
AU015228	0	0	0					0	0	0	0	0	0	0	0	0	0	GeneID:99169,Genbank:NM_001033197.2,MGI:MGI:2139152	expressed sequence AU015228
AU018091	10.3217704191821	8.02513295984041	12.6184078785239	1.57236122338026	0.65293269044243	0.448450463176901	0.915970008093289	0.135636842888712	0.066154278650979	0.267765798410125	0.0938054318505241	0.10015560929632	0.0636765478171002	0.0789087026318125	0.108090277405738	0.235698903438843	0.512991407884338	GeneID:245128,Genbank:XM_006539984.2,MGI:MGI:2142124	expressed sequence AU018091		GO:0097638,GO:1903352,GO:0000064,GO:0015181,GO:0015189	L-arginine import across plasma membrane|L-ornithine transmembrane transport|L-ornithine transmembrane transporter activity|arginine transmembrane transporter activity|L-lysine transmembrane transporter activity
AU019823	497.832946100677	485.477198655168	510.188693546186	1.05090145316705	0.0716273889071144	0.732672068804462	1	6.01266779869436	7.40708866988147	7.0213896404845	6.74452081711566	7.24692284306987	6.88381434812148	6.79731990123386	6.22680897970068	8.00814340531551	6.76212515146433	GeneID:270156,Genbank:NM_212449.2,MGI:MGI:2143205	expressed sequence AU019823		GO:0003674,GO:0005575,GO:0008150	molecular_function|cellular_component|biological_process
AU021092	1609.99473360253	1845.33249686403	1374.65697034103	0.744937279691943	-0.424809132515992	0.0425056913353102	0.318967893965095	84.3632456557654	73.3792709407895	71.1691209137389	84.5186940973222	70.4817279420271	41.2616449313403	52.0977800118835	57.0929904025071	84.9855420751758	38.4876800434782	GeneID:239691,Genbank:XM_006522106.1,MGI:MGI:2146559	expressed sequence AU021092		GO:0016020,GO:0042803,GO:0005576,GO:0005829,GO:0008150	membrane|protein homodimerization activity|extracellular region|cytosol|biological_process
AU022252	306.235647774573	293.230286432172	319.241009116975	1.08870407965454	0.122611868810998	0.566296207386913	0.968634059405847	3.39696151528814	2.71481591145427	2.82912312361516	3.03367850680676	2.83211863086535	3.02265693056852	2.50358480923743	3.30081864165595	3.34929338646726	3.35155584153045	GeneID:230696,Genbank:XM_006503016.3,MGI:MGI:2140466	expressed sequence AU022252		GO:0005575,GO:0008150,GO:0042802	cellular_component|biological_process|identical protein binding
AU022751	0	0	0					0	0	0	0	0	0	0	0	0	0	GeneID:102991,Genbank:NM_001033211.3,MGI:MGI:2147968	expressed sequence AU022751		GO:0003674,GO:0005575,GO:0008150	molecular_function|cellular_component|biological_process
AU040320	1246.77106652899	1190.1827458419	1303.35938721608	1.09509181826873	0.131051838052464	0.509804773496195	0.944493153194745	12.2086743821676	12.9843528642991	12.5274949958262	11.9757740934658	13.3192463674596	12.3552044395368	12.4407420088486	12.5980482943776	12.8802152613776	15.9106287118865	GeneID:100317,Genbank:NM_001035525.1,MGI:MGI:2140475	expressed sequence AU040320		GO:0008150,GO:0016020,GO:0016021,GO:0031410,GO:0003674,GO:0005794,GO:0005886	biological_process|membrane|integral component of membrane|cytoplasmic vesicle|molecular_function|Golgi apparatus|plasma membrane
AU041133	59.4429045785853	52.5969995870379	66.2888095701327	1.26031541895156	0.333784841986618	0.263458805740125	0.766208620801955	0.800569773769872	1.66922766427539	1.04456871330237	1.09626284183583	1.17490818969134	1.64899050992871	1.27846477981556	1.33292582567213	1.35638723550721	1.38316817721889	GeneID:216177,Genbank:NM_001163064.1,MGI:MGI:2143755	expressed sequence AU041133	zf-C2H2	GO:0005634,GO:0008150,GO:0043565,GO:0003674,GO:0003700,GO:0005575	nucleus|biological_process|sequence-specific DNA binding|molecular_function|DNA binding transcription factor activity|cellular_component
AV320801	1.07797704674781	1.37549738174586	0.780456711749755	0.567399634566481	-0.817562873441983	0.759975769464174	1	0.0542640448818796	0.0297745325168714	0	0.0168878744525545	0	0.0143296811801477	0	0.0138997055497857	0.0282887206803594	0	GeneID:331531,Genbank:XM_006528574.3,MGI:MGI:3035227	expressed sequence AV320801		GO:0003674,GO:0005575,GO:0008150	molecular_function|cellular_component|biological_process
AW146154	132.681773987068	135.281002007266	130.082545966869	0.961572904079187	-0.0565318516058907	0.824735861831239	1	2.2873623281168	2.42533687636476	2.52284484273815	2.13559574717431	2.08843971469073	2.4161245610601	1.78026916438985	2.09026143687297	2.07871092710936	2.24777765530323	GeneID:101835,Genbank:NM_001033530.3,MGI:MGI:2142212	expressed sequence AW146154	zf-C2H2	GO:0003700,GO:0005575,GO:0006355	DNA binding transcription factor activity|cellular_component|regulation of transcription, DNA-templated
AW209491	172.537660631285	156.075369138021	188.999952124549	1.21095310021283	0.276142991043296	0.242665647701548	0.739854003297089	4.89910711088298	4.91869978695421	3.96441956589504	4.02256981473342	4.47383175188432	5.42262619377789	4.39343997338398	5.87401693950708	5.43400734374081	4.83829760871634	GeneID:105351,Genbank:NM_001104646.1,MGI:MGI:2145422	expressed sequence AW209491		GO:0003674,GO:0005575,GO:0008150	molecular_function|cellular_component|biological_process
AW549877	1676.97868709459	1574.92506082341	1779.03231336577	1.12959807270807	0.175809532233702	0.362893402442486	0.861894929400759	19.6083457058995	17.0460604223173	17.9627978711183	17.8652186643814	16.9062038087094	24.0747325065277	18.9154776564198	17.933922842997	20.0442723954983	16.343074813574	GeneID:106064,Genbank:NM_145930.2,MGI:MGI:2146232	expressed sequence AW549877		GO:0008150,GO:0003674,GO:0005654,GO:0005829	biological_process|molecular_function|nucleoplasm|cytosol
AW551984	33.4643560023801	38.5812114970031	28.347500507757	0.734748842968785	-0.444676912864461	0.227145293679254	0.718037866197399	0.660864918982226	0.439893324531525	0.541371433514923	0.377627588046351	0.263994213899425	0.469192516175138	0.204209106145065	0.444013610903966	0.203322999809883	0.312897348664347	GeneID:244810,Genbank:NM_178737.5,MGI:MGI:2143322	expressed sequence AW551984		GO:0060923,GO:0003674,GO:0005575,GO:0055007	cardiac muscle cell fate commitment|molecular_function|cellular_component|cardiac muscle cell differentiation
AW554918	312.959436666547	307.582335910511	318.336537422583	1.03496365121306	0.049580099960805	0.810424482410805	1	1.73901762980868	1.69886207949142	1.66750456383393	1.83722749755983	1.74897811151575	1.80420729178386	1.56167861162798	1.69719813048513	1.98532490211778	1.60214407399742	GeneID:225289,Genbank:XM_006525833.3,MGI:MGI:2147376	expressed sequence AW554918		GO:0003674,GO:0005575,GO:0008150	molecular_function|cellular_component|biological_process
AY074887	0.106441542977612	0	0.212883085955224	Inf	Inf	1	1	0	0	0	0	0	0	0.0776434998048045	0	0	0	GeneID:246735,Genbank:NM_145229.2,MGI:MGI:3575512	cDNA sequence AY074887		GO:0007050,GO:0008285,GO:0097190,GO:0003674,GO:0005615,GO:0005737	cell cycle arrest|negative regulation of cell proliferation|apoptotic signaling pathway|molecular_function|extracellular space|cytoplasm
AY358078	1.70096264807153	2.22905952768458	1.17286576845848	0.526170680455888	-0.926397234713808	0.616613751545252	0.984409177214026	0.0721663512700152	0.0791949578101042	0.0801373000375273	0.0898374813451426	0.119898809486149	0.0762288036496292	0.0377854403567529	0.0369707431666444	0	0.0744381782830114	GeneID:278676,Genbank:NM_194347.1,MGI:MGI:2682312	cDNA sequence AY358078		GO:0003674,GO:0005575,GO:0008150	molecular_function|cellular_component|biological_process
AY761184	0	0	0					0	0	0	0	0	0	0	0	0	0	GeneID:382000,Genbank:NM_001007582.3,MGI:MGI:3611585	cDNA sequence AY761184		GO:0005615,GO:0008150,GO:0019731,GO:0050829,GO:0050830,GO:0051673,GO:0061844,GO:0071222,GO:0002227,GO:0003674,GO:0005575	extracellular space|biological_process|antibacterial humoral response|defense response to Gram-negative bacterium|defense response to Gram-positive bacterium|membrane disruption in other organism|antimicrobial humoral immune response mediated by antimicrobial peptide|cellular response to lipopolysaccharide|innate immune response in mucosa|molecular_function|cellular_component
AY761185	0	0	0					0	0	0	0	0	0	0	0	0	0	GeneID:100503970,Genbank:NM_001012640.2,MGI:MGI:3630303	cDNA sequence AY761185		GO:0005615,GO:0008150,GO:0019731,GO:0050829,GO:0050830,GO:0051673,GO:0061844,GO:0071222,GO:0002227,GO:0003674,GO:0005575	extracellular space|biological_process|antibacterial humoral response|defense response to Gram-negative bacterium|defense response to Gram-positive bacterium|membrane disruption in other organism|antimicrobial humoral immune response mediated by antimicrobial peptide|cellular response to lipopolysaccharide|innate immune response in mucosa|molecular_function|cellular_component
Aaas	426.414995133942	417.950520664637	434.879469603248	1.04050467244709	0.0572834435942532	0.769941776461841	1	9.98613807452899	15.7691072449004	14.6028385726148	11.3111374880959	15.0156752988025	18.0302108738105	11.8251990817803	12.0758743618864	10.4118692692658	14.4626289101665	GeneID:223921,Genbank:NM_153416.2,MGI:MGI:2443767	achalasia, adrenocortical insufficiency, alacrimia		GO:0005643,GO:0005654,GO:0005813,GO:0005829,GO:0006913,GO:0007612,GO:0009566,GO:0015031,GO:0031965,GO:0051028,GO:0003674,GO:0005634	nuclear pore|nucleoplasm|centrosome|cytosol|nucleocytoplasmic transport|learning|fertilization|protein transport|nuclear membrane|mRNA transport|molecular_function|nucleus	mmu03013	RNA transport
Aacs	793.781233262779	830.806954438389	756.755512087168	0.910868051891455	-0.134686014152024	0.505038469894924	0.941820244282314	12.8595525283724	17.9226076573326	14.4459669339473	12.4096338082496	18.1815416253128	14.0397456201838	12.7876862103668	18.9296729947406	8.48813183049157	11.979068823127	GeneID:78894,Genbank:NM_030210.1,MGI:MGI:1926144	acetoacetyl-CoA synthetase		GO:0034201,GO:0005524,GO:0042493,GO:0005623,GO:0045471,GO:0005737,GO:0005829,GO:0006629,GO:0006631,GO:0007584,GO:0047760,GO:0008152,GO:0071333,GO:0010243,GO:0014070,GO:0016874,GO:0000166,GO:0030729,GO:0001889,GO:0032024,GO:0003824	response to oleic acid|ATP binding|response to drug|cell|response to ethanol|cytoplasm|cytosol|lipid metabolic process|fatty acid metabolic process|response to nutrient|butyrate-CoA ligase activity|metabolic process|cellular response to glucose stimulus|response to organonitrogen compound|response to organic cyclic compound|ligase activity|nucleotide binding|acetoacetate-CoA ligase activity|liver…	mmu00650,mmu00280	Butanoate metabolism|Valine, leucine and isoleucine degradation
Aadac	3.75378858792341	5.77362890934296	1.73394826650386	0.300322084035911	-1.73541752822527	0.11526209501882	0.533009729737915	0.0407399687811021	0.402370363309529	0.180959189111016	0.355010788916837	0.315869429318611	0.129100017927483	0	0.0417420832816595	0	0.210112400447217	GeneID:67758,Genbank:NM_023383.1,MGI:MGI:1915008	arylacetamide deacetylase (esterase)		GO:0017171,GO:0005789,GO:0019213,GO:0008152,GO:0009056,GO:0010898,GO:0043231,GO:0016020,GO:0052689,GO:0016021,GO:0016298,GO:0016787,GO:0004806,GO:0005783	serine hydrolase activity|endoplasmic reticulum membrane|deacetylase activity|metabolic process|catabolic process|positive regulation of triglyceride catabolic process|intracellular membrane-bounded organelle|membrane|carboxylic ester hydrolase activity|integral component of membrane|lipase activity|hydrolase activity|triglyceride lipase activity|endoplasmic reticulum
Aadacl2	0.0937773898952403	0.187554779790481	0	0	-Inf	0.995994341025157	1	0.0331556727061296	0	0	0	0	0	0	0	0	0	GeneID:639634,Genbank:NM_001128091.1,MGI:MGI:3646333	arylacetamide deacetylase-like 2		GO:0005575,GO:0009056,GO:0016787	cellular_component|catabolic process|hydrolase activity
Aadacl3	0	0	0					0	0	0	0	0	0	0	0	0	0	GeneID:230883,Genbank:NM_001085503.2,MGI:MGI:2685281	arylacetamide deacetylase-like 3		GO:0016020,GO:0016021,GO:0016787,GO:0052689,GO:0005575,GO:0008152,GO:0009056	membrane|integral component of membrane|hydrolase activity|carboxylic ester hydrolase activity|cellular_component|metabolic process|catabolic process
Aadat	0	0	0					0	0	0	0	0	0	0	0	0	0	GeneID:23923,Genbank:XM_006509397.3,MGI:MGI:1345167	aminoadipate aminotransferase		GO:0006103,GO:0006536,GO:0008483,GO:0009058,GO:0016212,GO:0016740,GO:0019441,GO:0030170,GO:0042803,GO:0047536,GO:0070189,GO:0003824,GO:0005739	2-oxoglutarate metabolic process|glutamate metabolic process|transaminase activity|biosynthetic process|kynurenine-oxoglutarate transaminase activity|transferase activity|tryptophan catabolic process to kynurenine|pyridoxal phosphate binding|protein homodimerization activity|2-aminoadipate transaminase activity|kynurenine metabolic process|catalytic activity|mitochondrion	mmu00310,mmu00380	Lysine degradation|Tryptophan metabolism
Aaed1	390.809700701444	405.571687715247	376.047713687641	0.927204055603766	-0.109041218160488	0.58081281795878	0.975343358632929	28.4197327899578	22.3194122994912	22.2838581693859	24.9136804169231	22.347065763116	20.1658124025217	22.0363755186747	21.7279567949473	25.6729453333333	17.4543743225831	GeneID:66129,Genbank:NM_025370.2,MGI:MGI:1913379	AhpC/TSA antioxidant enzyme domain containing 1		GO:0005575,GO:0016209,GO:0055114	cellular_component|antioxidant activity|oxidation-reduction process
Aagab	676.468602502749	662.25755978823	690.679645217269	1.04291696638107	0.0606242997954899	0.755409692864484	1	12.3641089618585	15.3247202439606	15.062740730659	13.648273816774	16.3095142625197	17.3078294243258	13.7644687412975	14.1441504663615	13.4127077393876	14.2597983536608	GeneID:66939,Genbank:XM_006511371.2,MGI:MGI:1914189	alpha- and gamma-adaptin binding protein		GO:0008150,GO:0015031,GO:0016607,GO:0003674,GO:0005737,GO:0005829	biological_process|protein transport|nuclear speck|molecular_function|cytoplasm|cytosol
Aak1	244.049309883113	217.863403196191	270.235216570036	1.24038830113511	0.310791824183168	0.168651763487906	0.63464452057281	0.594764435124257	0.732846289779404	0.608316221102324	0.548807033535747	0.632765981895505	0.837660591027783	0.849552591436399	0.817871357540652	0.571163674561187	0.629632286662532	GeneID:269774,Genbank:XM_006506191.1,MGI:MGI:1098687	AP2 associated kinase 1		GO:0050821,GO:0005634,GO:0071439,GO:0005737,GO:2000369,GO:0006468,GO:0030100,GO:0031252,GO:0032880,GO:0035612,GO:0043195,GO:0045747,GO:0004674,GO:0046777,GO:0005112	protein stabilization|nucleus|clathrin complex|cytoplasm|regulation of clathrin-dependent endocytosis|protein phosphorylation|regulation of endocytosis|cell leading edge|regulation of protein localization|AP-2 adaptor complex binding|terminal bouton|positive regulation of Notch signaling pathway|protein serine/threonine kinase activity|protein autophosphorylation|Notch binding
Aamdc	272.88374211219	296.145861084681	249.621623139699	0.842900934780652	-0.246565012117416	0.245331879914999	0.742685985905542	18.5438511165438	17.3265036891696	17.2384997180726	16.1592348040638	16.6662960225229	11.8645727698527	11.8176528049638	15.4171343092229	17.8429044452925	12.5695784163017	GeneID:66273,Genbank:XM_006508115.2,MGI:MGI:1913523	adipogenesis associated Mth938 domain containing		GO:0043066,GO:0045600,GO:0045944,GO:0003674,GO:0005737	negative regulation of apoptotic process|positive regulation of fat cell differentiation|positive regulation of transcription by RNA polymerase II|molecular_function|cytoplasm
Aamp	2563.53445256773	2749.11498451255	2377.95392062291	0.864988890613663	-0.209246491108518	0.276669890155942	0.779658599213184	75.1579172816875	75.4067927658974	75.1713779991707	76.620772545247	72.2512828769215	64.9878970534931	54.5792765062518	61.3045234159293	67.3120029313968	63.5126455207437	GeneID:227290,Genbank:NM_146110.3,MGI:MGI:107809	angio-associated migratory protein		GO:0015630,GO:0030687,GO:0042273,GO:0045171,GO:0051082,GO:0005829,GO:0008201,GO:0009986	microtubule cytoskeleton|preribosome, large subunit precursor|ribosomal large subunit biogenesis|intercellular bridge|unfolded protein binding|cytosol|heparin binding|cell surface
Aanat	0.803443047271939	0.818180758420972	0.788705336122906	0.963974437195332	-0.0529332055073402	1	1	0.0193316903567092	0	0.0214669225073024	0.024065375915888	0.0214120719544388	0	0	0.0198072078351549	0.0403116863087189	0.0199402600791125	GeneID:11298,Genbank:XM_017314224.1,MGI:MGI:1328365	arylalkylamine N-acetyltransferase		GO:0030187,GO:0005737,GO:0032868,GO:0005829,GO:0006474,GO:0007623,GO:0008080,GO:0034695,GO:0009416,GO:0046688,GO:0009648,GO:0048471,GO:0010043,GO:0048511,GO:0014070,GO:0004059,GO:0071320,GO:0016740,GO:0071889,GO:0016746,GO:0004060	melatonin biosynthetic process|cytoplasm|response to insulin|cytosol|N-terminal protein amino acid acetylation|circadian rhythm|N-acetyltransferase activity|response to prostaglandin E|response to light stimulus|response to copper ion|photoperiodism|perinuclear region of cytoplasm|response to zinc ion|rhythmic process|response to organic cyclic compound|aralkylamine N-acetyltransferase activity|c…	mmu00380	Tryptophan metabolism
Aar2	612.754399235672	598.121360662257	627.387437809088	1.04892999827732	0.0689184009771634	0.736583480896142	1	8.77659804375388	9.85389789609184	9.71382961460381	9.60956244652747	9.52859555234458	8.67403158913536	9.25130832426972	9.24474762156846	10.0416798207387	10.5168875884508	GeneID:68295,Genbank:XM_006500097.3,MGI:MGI:1915545	AAR2 splicing factor homolog		GO:0005681,GO:0006397,GO:0008380,GO:0000244,GO:0003674,GO:0005575	spliceosomal complex|mRNA processing|RNA splicing|spliceosomal tri-snRNP complex assembly|molecular_function|cellular_component
Aard	122.236475035209	171.997417207602	72.4755328628157	0.421375704585943	-1.24682096033306	1.06234797325205e-06	0.000169649516254856	7.66515863660106	7.76795023674398	6.94840328515296	9.44473170904271	4.93808761502376	3.30475614635336	2.0476457107276	2.60454497390236	4.07752108916456	2.94475334881974	GeneID:239435,Genbank:NM_175503.3,MGI:MGI:2181621	alanine and arginine rich domain containing protein		GO:0003674,GO:0005575,GO:0008150	molecular_function|cellular_component|biological_process
Aars	2080.61961026728	1901.08092054005	2260.1582999945	1.18888063920627	0.24960387919694	0.203047367587469	0.687460912577623	24.2083615441311	26.2392761078699	24.9639642298937	22.8839209557543	25.8766558985173	26.9931361777822	29.9164879119087	29.5888262096988	22.2841088817621	32.6262535414439	GeneID:234734,Genbank:XM_006530921.2,MGI:MGI:2384560	alanyl-tRNA synthetase		GO:0016597,GO:0005829,GO:0002161,GO:0016874,GO:0006400,GO:0021680,GO:0002196,GO:0043039,GO:0003676,GO:0003723,GO:0004812,GO:0004813,GO:0006412,GO:0043524,GO:0006419,GO:0046872,GO:0005515,GO:0050885,GO:0005524,GO:0000049,GO:0050905,GO:0005737,GO:0140018,GO:0005739,GO:0000166	amino acid binding|cytosol|aminoacyl-tRNA editing activity|ligase activity|tRNA modification|cerebellar Purkinje cell layer development|Ser-tRNA(Ala) hydrolase activity|tRNA aminoacylation|nucleic acid binding|RNA binding|aminoacyl-tRNA ligase activity|alanine-tRNA ligase activity|translation|negative regulation of neuron apoptotic process|alanyl-tRNA aminoacylation|metal ion binding|protein bind…	mmu00970	Aminoacyl-tRNA biosynthesis
Aars2	230.060366502894	221.049097608072	239.071635397717	1.08153183154631	0.113076127193735	0.608979681415223	0.983284253009386	3.44712772612494	3.57016817748584	3.35130905821328	3.2227191131647	3.17407539009696	4.07987246781227	3.04436737286118	3.70213255122059	3.20436620551216	3.44140717064425	GeneID:224805,Genbank:NM_198608.2,MGI:MGI:2681839	alanyl-tRNA synthetase 2, mitochondrial		GO:0016874,GO:0003723,GO:0033108,GO:0004812,GO:0043039,GO:0004813,GO:0005524,GO:0005737,GO:0005739,GO:0046872,GO:0070143,GO:0006400,GO:0006412,GO:0000049,GO:0006419,GO:0000166,GO:0016597,GO:0003676	ligase activity|RNA binding|mitochondrial respiratory chain complex assembly|aminoacyl-tRNA ligase activity|tRNA aminoacylation|alanine-tRNA ligase activity|ATP binding|cytoplasm|mitochondrion|metal ion binding|mitochondrial alanyl-tRNA aminoacylation|tRNA modification|translation|tRNA binding|alanyl-tRNA aminoacylation|nucleotide binding|amino acid binding|nucleic acid binding	mmu00970	Aminoacyl-tRNA biosynthesis
Aarsd1	394.28420857783	406.503681639841	382.064735515819	0.939880135831895	-0.0894513151899274	0.693832942734073	1	13.1363943171879	15.73662704219	16.3439317716458	14.9403599235464	16.5307061809351	16.7091747491095	11.0553099849272	14.6574888446513	13.8757005330138	13.1597521894713	GeneID:69684,Genbank:XM_006534121.2,MGI:MGI:1916934	alanyl-tRNA synthetase domain containing 1		GO:0002196,GO:0003676,GO:0004812,GO:0004813,GO:0005515,GO:0005524,GO:0005737,GO:0006412,GO:0006419,GO:0006450,GO:0000166,GO:0043039,GO:0002161,GO:0046872	Ser-tRNA(Ala) hydrolase activity|nucleic acid binding|aminoacyl-tRNA ligase activity|alanine-tRNA ligase activity|protein binding|ATP binding|cytoplasm|translation|alanyl-tRNA aminoacylation|regulation of translational fidelity|nucleotide binding|tRNA aminoacylation|aminoacyl-tRNA editing activity|metal ion binding
Aasdh	288.120627249578	318.22192417901	258.019330320145	0.810815694065758	-0.302554081154437	0.164968644406071	0.628472369596166	2.36467333240904	2.54366638216644	2.25497345336211	2.12046394212744	2.36759129122168	2.62479377554133	1.41298970209904	1.71104459473098	2.05457049710742	1.33668972525767	GeneID:231326,Genbank:XM_006534859.3,MGI:MGI:2442517	aminoadipate-semialdehyde dehydrogenase		GO:0004043,GO:0005524,GO:0005575,GO:0006629,GO:0006631,GO:0008152,GO:0016491,GO:0016874,GO:0019482,GO:0043041,GO:0055114,GO:0000166,GO:0003674,GO:0003824	L-aminoadipate-semialdehyde dehydrogenase activity|ATP binding|cellular_component|lipid metabolic process|fatty acid metabolic process|metabolic process|oxidoreductase activity|ligase activity|beta-alanine metabolic process|amino acid activation for nonribosomal peptide biosynthetic process|oxidation-reduction process|nucleotide binding|molecular_function|catalytic activity
Aasdhppt	298.695746994921	293.096503825656	304.294990164186	1.03820750569304	0.0540948228048008	0.802109541876565	1	5.74902991552581	6.24943544385753	5.82190889110081	5.24380084656105	5.9872514902972	6.95109442662679	4.92221446293421	6.31648189861639	5.33439319334312	5.5384072369735	GeneID:67618,Genbank:NM_001326359.1,MGI:MGI:1914868	aminoadipate-semialdehyde dehydrogenase-phosphopantetheinyl transferase		GO:0008897,GO:0016740,GO:0019878,GO:0046872,GO:0000287,GO:0005737,GO:0005829	holo-[acyl-carrier-protein] synthase activity|transferase activity|lysine biosynthetic process via aminoadipic acid|metal ion binding|magnesium ion binding|cytoplasm|cytosol	mmu00770	Pantothenate and CoA biosynthesis
Aass	115.195040664135	113.431802174906	116.958279153365	1.03108896192111	0.044168813196303	0.86163179256604	1	2.67789615923163	1.26614570416179	1.20212445919574	2.30516520290231	1.34104599261798	2.24184977542342	1.41703058479209	1.75134036530021	2.04949144309848	1.35171364757851	GeneID:30956,Genbank:NM_013930.4,MGI:MGI:1353573	aminoadipate-semialdehyde synthase		GO:0005739,GO:0006091,GO:0008152,GO:0016491,GO:0019477,GO:0019878,GO:0043231,GO:0047130,GO:0047131,GO:0003824,GO:0055114,GO:0004753,GO:0005737	mitochondrion|generation of precursor metabolites and energy|metabolic process|oxidoreductase activity|L-lysine catabolic process|lysine biosynthetic process via aminoadipic acid|intracellular membrane-bounded organelle|saccharopine dehydrogenase (NADP+, L-lysine-forming) activity|saccharopine dehydrogenase (NAD+, L-glutamate-forming) activity|catalytic activity|oxidation-reduction process|saccha…	mmu00310	Lysine degradation
Aatf	375.308319204822	355.093723820897	395.522914588746	1.11385498547488	0.155561418176635	0.463339544026553	0.922990781308188	7.76393087721484	9.15557184240414	8.78818952114144	7.60923101503197	8.45691472670165	9.85477476148639	8.71414035970375	9.40524876649636	7.15573432474379	9.55691722938958	GeneID:56321,Genbank:NM_019816.1,MGI:MGI:1929608	apoptosis antagonizing transcription factor		GO:0042985,GO:0005634,GO:0043066,GO:0005730,GO:0043522,GO:0005737,GO:0005794,GO:0006357,GO:0045893,GO:0007155,GO:0045944,GO:0007346,GO:0048156,GO:0019904,GO:2000378,GO:0032929,GO:0003700,GO:0040016,GO:0005515,GO:0042254	negative regulation of amyloid precursor protein biosynthetic process|nucleus|negative regulation of apoptotic process|nucleolus|leucine zipper domain binding|cytoplasm|Golgi apparatus|regulation of transcription by RNA polymerase II|positive regulation of transcription, DNA-templated|cell adhesion|positive regulation of transcription by RNA polymerase II|regulation of mitotic cell cycle|tau prot…
Aatk	431.930348587312	448.310135085131	415.550562089493	0.926926539393499	-0.109473087700193	0.587795662335571	0.97876337993406	5.09216565990247	3.44671498876767	3.34096670124747	4.01635544180653	3.13437872879969	2.55391223588598	3.1994366090485	3.64024699679629	4.60405708186712	2.93496750630892	GeneID:11302,Genbank:XM_006531991.2,MGI:MGI:1197518	apoptosis-associated tyrosine kinase		GO:0051402,GO:0030517,GO:0004713,GO:0055037,GO:0005515,GO:0032482,GO:0005524,GO:0005737,GO:0005783,GO:0006468,GO:0006915,GO:0038083,GO:0007420,GO:0016020,GO:0042995,GO:0016021,GO:0044295,GO:0016301,GO:0000166,GO:0046777,GO:0016310,GO:0004672,GO:0048471,GO:0016740,GO:0004674	neuron apoptotic process|negative regulation of axon extension|protein tyrosine kinase activity|recycling endosome|protein binding|Rab protein signal transduction|ATP binding|cytoplasm|endoplasmic reticulum|protein phosphorylation|apoptotic process|peptidyl-tyrosine autophosphorylation|brain development|membrane|cell projection|integral component of membrane|axonal growth cone|kinase activity|nuc…
Abat	190.417790364257	219.42808552669	161.407495201825	0.735582661692559	-0.443040620282917	0.0484873827063033	0.342197500754456	3.54785722952044	2.20875523132221	2.14664594589308	2.64713424998516	3.08579086579808	1.74166209115139	1.83380012243901	1.85251653728825	1.73099389671333	2.48661408929613	GeneID:268860,Genbank:NM_172961.3,MGI:MGI:2443582	4-aminobutyrate aminotransferase		GO:0007568,GO:0007620,GO:0007626,GO:0008483,GO:0009448,GO:0009449,GO:0009450,GO:0042493,GO:0010039,GO:0042803,GO:0014053,GO:0043005,GO:0016740,GO:0045471,GO:0045776,GO:0045964,GO:0046872,GO:0047298,GO:0048148,GO:0051536,GO:0001666,GO:0003824,GO:0003867,GO:0005739,GO:0005759,GO:0030170,GO:0031652,GO:0032024,GO:0032144,GO:0033602,GO:0035094,GO:0070474,GO:0035640,GO:0090331,GO:0042135,GO:0097151,GO:…	aging|copulation|locomotory behavior|transaminase activity|gamma-aminobutyric acid metabolic process|gamma-aminobutyric acid biosynthetic process|gamma-aminobutyric acid catabolic process|response to drug|response to iron ion|protein homodimerization activity|negative regulation of gamma-aminobutyric acid secretion|neuron projection|transferase activity|response to ethanol|negative regulation of …	mmu00640,mmu00650,mmu00250,mmu00280,mmu00410,mmu04727	Propanoate metabolism|Butanoate metabolism|Alanine, aspartate and glutamate metabolism|Valine, leucine and isoleucine degradation|beta-Alanine metabolism|GABAergic synapse
Abca1	2224.12510075186	1502.63795074943	2945.61225075429	1.96029406104457	0.971070087294193	0.0246689916538604	0.232551897118282	8.46566021746873	8.01483224247909	7.52057035916603	8.91729195888979	8.28367020981506	13.0693936177455	23.9146184719483	10.5780483784387	7.79767403391618	21.5152223087819	GeneID:11303,Genbank:NM_013454.3,MGI:MGI:99607	ATP-binding cassette, sub-family A (ABC1), member 1		GO:0005886,GO:0005887,GO:0006497,GO:0006869,GO:0006911,GO:0016197,GO:0007040,GO:0016887,GO:0007186,GO:0017127,GO:0007189,GO:0019905,GO:0030139,GO:0034364,GO:0030301,GO:0034380,GO:0031267,GO:0042157,GO:0032367,GO:0042158,GO:0042626,GO:0000166,GO:0055091,GO:0042632,GO:0002790,GO:0060155,GO:0043231,GO:0005102,GO:0071222,GO:0005515,GO:0071300,GO:0005524,GO:0071403,GO:0005548,GO:0090554,GO:0090556,GO:…	plasma membrane|integral component of plasma membrane|protein lipidation|lipid transport|phagocytosis, engulfment|endosomal transport|lysosome organization|ATPase activity|G-protein coupled receptor signaling pathway|cholesterol transporter activity|adenylate cyclase-activating G-protein coupled receptor signaling pathway|syntaxin binding|endocytic vesicle|high-density lipoprotein particle|choles…	mmu02010,mmu04975,mmu04979	ABC transporters|Fat digestion and absorption|Cholesterol metabolism
Abca12	4.58083442908637	3.77344167062572	5.38822718754702	1.42793440521198	0.51392970804423	0.636110745847548	0.987907302412767	0.0380037387500272	0.0208525471633838	0.0140671146647636	0.0157698618581345	0.0420935145162235	0.0200715394927505	0.0464293762499714	0.0389385479513162	0.0330199352889212	0.0392001123890951	GeneID:74591,Genbank:NM_175210.3,MGI:MGI:2676312	ATP-binding cassette, sub-family A (ABC1), member 12		GO:0055088,GO:0034191,GO:0005737,GO:0061436,GO:0035627,GO:0005743,GO:0072659,GO:0042626,GO:0005829,GO:0097209,GO:0005886,GO:0006869,GO:0010875,GO:0043129,GO:2000010,GO:0043231,GO:0030216,GO:0045055,GO:0031424,GO:0005102,GO:0048286,GO:0032940,GO:0005319,GO:0033700,GO:0005515	lipid homeostasis|apolipoprotein A-I receptor binding|cytoplasm|establishment of skin barrier|ceramide transport|mitochondrial inner membrane|protein localization to plasma membrane|ATPase activity, coupled to transmembrane movement of substances|cytosol|epidermal lamellar body|plasma membrane|lipid transport|positive regulation of cholesterol efflux|surfactant homeostasis|positive regulation of …	mmu02010	ABC transporters
Abca13	35.5947387246039	8.17098311294791	63.0184943362599	7.71247394164841	2.94719370979617	0.0004877268219085	0.0170097064997016	0.0412723730705028	0.0069680116447192	0.0141018482812198	0.0434741994187831	0.035164540933306	0.0972519777726932	0.382325851342357	0.299265975941885	0.148956596970022	0.104791740773482	GeneID:268379,Genbank:NM_178259.3,MGI:MGI:2388707	ATP-binding cassette, sub-family A (ABC1), member 13		GO:0016020,GO:0016021,GO:0016887,GO:0042626,GO:0043231,GO:0055085,GO:0000166,GO:0005524,GO:0006869	membrane|integral component of membrane|ATPase activity|ATPase activity, coupled to transmembrane movement of substances|intracellular membrane-bounded organelle|transmembrane transport|nucleotide binding|ATP binding|lipid transport	mmu02010	ABC transporters
Abca14	9.94228464769022	12.4690384775739	7.41553081780656	0.594715529280282	-0.749728346862599	0.257534885575984	0.758514354507606	0.186909996903202	0.136742669850403	0.118602662861551	0.132958865688253	0.0295749047204565	0.0188030191004741	0.0652425626419909	0.0455970418423666	0.194878384251343	0.0183613335254904	GeneID:67928,Genbank:XM_017312273.1,MGI:MGI:2388708	ATP-binding cassette, sub-family A (ABC1), member 14		GO:0006869,GO:0042626,GO:0043231	lipid transport|ATPase activity, coupled to transmembrane movement of substances|intracellular membrane-bounded organelle	mmu02010	ABC transporters
Abca15	0.0977767760467199	0	0.19555355209344	Inf	Inf	1	1	0	0	0	0	0	0	0	0	0	0.0098277768363889	GeneID:320631,Genbank:XM_006507945.3,MGI:MGI:2388709	ATP-binding cassette, sub-family A (ABC1), member 15		GO:0043231,GO:0002244,GO:0006869,GO:0042626	intracellular membrane-bounded organelle|hematopoietic progenitor cell differentiation|lipid transport|ATPase activity, coupled to transmembrane movement of substances
Abca16	0	0	0					0	0	0	0	0	0	0	0	0	0	GeneID:233810,Genbank:NM_001278943.1,MGI:MGI:2388711	ATP-binding cassette, sub-family A (ABC1), member 16		GO:0006869,GO:0042626,GO:0043231	lipid transport|ATPase activity, coupled to transmembrane movement of substances|intracellular membrane-bounded organelle
Abca17	47.069167574839	46.79842827804	47.3399068716381	1.01157044399827	0.0165967901564446	1	1	0.466749994089879	0.40146101548891	0.231135417965381	0.282668830391787	0.230544839345765	0.339787292937157	0.217964756630788	0.336054235445837	0.54583557016043	0.136625852351105	GeneID:381072,Genbank:XM_017317536.1,MGI:MGI:3625331	ATP-binding cassette, sub-family A (ABC1), member 17		GO:0005783,GO:0006629,GO:0006638,GO:0006869,GO:0016020,GO:0016021,GO:0016887,GO:0042626,GO:0043231,GO:0055085,GO:0000166,GO:0005524,GO:0005737	endoplasmic reticulum|lipid metabolic process|neutral lipid metabolic process|lipid transport|membrane|integral component of membrane|ATPase activity|ATPase activity, coupled to transmembrane movement of substances|intracellular membrane-bounded organelle|transmembrane transport|nucleotide binding|ATP binding|cytoplasm	mmu02010	ABC transporters
Abca2	1669.01692478453	1782.89276540384	1555.14108416522	0.872257218348725	-0.197174463421774	0.292789611387185	0.796872406091001	9.81872984705117	9.73244970812719	9.65792556201456	8.80910123336698	9.82851695663683	9.07308290105518	8.16401385518402	7.98798840503633	8.44515411075949	6.42018396828846	GeneID:11305,Genbank:XM_006497612.1,MGI:MGI:99606	ATP-binding cassette, sub-family A (ABC1), member 2		GO:0055085,GO:0005765,GO:0005768,GO:0005815,GO:0006357,GO:0006869,GO:0008203,GO:0016020,GO:0016021,GO:0016887,GO:0031410,GO:0032383,GO:0000166,GO:0042626,GO:0005524,GO:0043231,GO:0005764	transmembrane transport|lysosomal membrane|endosome|microtubule organizing center|regulation of transcription by RNA polymerase II|lipid transport|cholesterol metabolic process|membrane|integral component of membrane|ATPase activity|cytoplasmic vesicle|regulation of intracellular cholesterol transport|nucleotide binding|ATPase activity, coupled to transmembrane movement of substances|ATP binding|…	mmu02010,mmu04142	ABC transporters|Lysosome
Abca3	10481.7214071168	10238.6283932376	10724.8144209961	1.04748546476007	0.0669302247703967	0.737008721765861	1	103.88028110228	81.8000421166456	90.4001738837288	93.9200062442091	78.7449192869327	85.737170677561	84.9803974134499	91.0228071102602	118.987743413621	70.9597041653376	GeneID:27410,Genbank:NM_013855.3,MGI:MGI:1351617	ATP-binding cassette, sub-family A (ABC1), member 3		GO:0006810,GO:0006869,GO:0016020,GO:0016021,GO:0016887,GO:0042626,GO:0043231,GO:0055085,GO:0097208,GO:0097233,GO:0000166,GO:0005524,GO:0005886	transport|lipid transport|membrane|integral component of membrane|ATPase activity|ATPase activity, coupled to transmembrane movement of substances|intracellular membrane-bounded organelle|transmembrane transport|alveolar lamellar body|alveolar lamellar body membrane|nucleotide binding|ATP binding|plasma membrane	mmu02010	ABC transporters
Abca4	191.469935125992	154.71572631979	228.224143932193	1.47511923552273	0.560831573826921	0.0772354400311016	0.433445240199274	1.00984668355856	0.972896694367129	0.990992899762433	1.03785853406983	0.962448668284184	0.973668242273138	1.16815462619791	1.53999882795586	2.32005001034131	1.02346899218622	GeneID:11304,Genbank:XM_017319439.1,MGI:MGI:109424	ATP-binding cassette, sub-family A (ABC1), member 4		GO:0045332,GO:0005524,GO:0045494,GO:0005548,GO:0050896,GO:0005887,GO:0006649,GO:0006869,GO:0007601,GO:0055085,GO:0016020,GO:0090555,GO:0016021,GO:0016887,GO:0042626,GO:0000166,GO:0001750,GO:0043231,GO:0004012	phospholipid translocation|ATP binding|photoreceptor cell maintenance|phospholipid transporter activity|response to stimulus|integral component of plasma membrane|phospholipid transfer to membrane|lipid transport|visual perception|transmembrane transport|membrane|phosphatidylethanolamine-translocating ATPase activity|integral component of membrane|ATPase activity|ATPase activity, coupled to trans…	mmu02010	ABC transporters
Abca5	698.480042690609	623.148737748168	773.811347633049	1.24177632202116	0.312405328008827	0.225654913479523	0.71636897172194	5.41705653558198	3.55280145957239	3.86399933895888	4.89499695788934	3.96000895107379	3.0360249783354	5.06530911824988	4.82549988049074	7.23608170732964	5.61388227844799	GeneID:217265,Genbank:NM_147219.2,MGI:MGI:2386607	ATP-binding cassette, sub-family A (ABC1), member 5		GO:0043691,GO:0005768,GO:0055085,GO:0005770,GO:0005794,GO:0006869,GO:0010745,GO:0016020,GO:0016021,GO:0016887,GO:0030301,GO:0033344,GO:0034375,GO:0000166,GO:0042626,GO:0005524,GO:0043231,GO:0005764	reverse cholesterol transport|endosome|transmembrane transport|late endosome|Golgi apparatus|lipid transport|negative regulation of macrophage derived foam cell differentiation|membrane|integral component of membrane|ATPase activity|cholesterol transport|cholesterol efflux|high-density lipoprotein particle remodeling|nucleotide binding|ATPase activity, coupled to transmembrane movement of substan…	mmu02010	ABC transporters
Abca6	110.417573264703	123.394792093927	97.4403544354795	0.789663427296908	-0.34069022037721	0.183410395734238	0.658170523624747	1.17193691118872	0.783141942144889	0.676136076005896	0.749828337218287	1.03699366510493	0.587833704745977	0.425072125980551	0.583611556344097	1.01028535441218	0.756362890512029	GeneID:76184,Genbank:XM_006534413.1,MGI:MGI:1923434	ATP-binding cassette, sub-family A (ABC1), member 6		GO:0006869,GO:0016020,GO:0016021,GO:0016887,GO:0042626,GO:0043231,GO:0055085,GO:0000166,GO:0005524,GO:0005654	lipid transport|membrane|integral component of membrane|ATPase activity|ATPase activity, coupled to transmembrane movement of substances|intracellular membrane-bounded organelle|transmembrane transport|nucleotide binding|ATP binding|nucleoplasm	mmu02010	ABC transporters
Abca7	1689.42698450286	1530.95607025065	1847.89789875506	1.20702215737158	0.271452159967577	0.164845073647761	0.62821950298461	13.3295222667692	13.1384364705181	12.8790387108025	11.9717714737681	14.1246970793459	17.0540378764214	15.0528104408524	15.2636822775489	14.3694521713545	14.1674884071812	GeneID:27403,Genbank:XM_006513714.2,MGI:MGI:1351646	ATP-binding cassette, sub-family A (ABC1), member 7		GO:0006869,GO:0006909,GO:0007613,GO:0009986,GO:0010875,GO:0016020,GO:0016021,GO:0038027,GO:0016324,GO:0042626,GO:0016887,GO:0042985,GO:0018149,GO:0043231,GO:0045332,GO:0050766,GO:0055085,GO:0070374,GO:0090554,GO:0090556,GO:0000166,GO:0001891,GO:0005515,GO:0005524,GO:0005548,GO:0005622,GO:0005768,GO:0005794,GO:0005886,GO:0030054,GO:0032587,GO:0033344,GO:0033700,GO:0034188,GO:1900223,GO:0034380,GO:…	lipid transport|phagocytosis|memory|cell surface|positive regulation of cholesterol efflux|membrane|integral component of membrane|apolipoprotein A-I-mediated signaling pathway|apical plasma membrane|ATPase activity, coupled to transmembrane movement of substances|ATPase activity|negative regulation of amyloid precursor protein biosynthetic process|peptide cross-linking|intracellular membrane-bou…	mmu02010	ABC transporters
Abca8a	1522.6739723916	1923.82729221677	1121.52065256642	0.582963271757169	-0.778523102238502	0.00049602109221576	0.0172329465339464	24.0747258204959	15.6286796256382	14.1921524474393	17.8752690362682	16.4438982715078	9.72139449002793	8.6614304612612	11.9075708793869	12.3973268147857	6.87725531270746	GeneID:217258,Genbank:XM_006533063.2,MGI:MGI:2386846	ATP-binding cassette, sub-family A (ABC1), member 8a		GO:0005886,GO:0006869,GO:0016020,GO:0016021,GO:0016887,GO:0042626,GO:0043231,GO:0055085,GO:0000166,GO:0005524,GO:0005743	plasma membrane|lipid transport|membrane|integral component of membrane|ATPase activity|ATPase activity, coupled to transmembrane movement of substances|intracellular membrane-bounded organelle|transmembrane transport|nucleotide binding|ATP binding|mitochondrial inner membrane	mmu02010	ABC transporters
Abca8b	391.48488302161	447.543392458217	335.426373585002	0.749483467385385	-0.416031440308867	0.0888580513026276	0.466784774071397	5.10050490695849	2.79458292560865	2.64750996216811	4.02468645949461	3.45013776711516	2.18311950412982	3.04544723807324	3.01003553557183	2.62434327081223	2.09376918787853	GeneID:27404,Genbank:XM_006533462.3,MGI:MGI:1351668	ATP-binding cassette, sub-family A (ABC1), member 8b		GO:0005743,GO:0005886,GO:0006810,GO:0006869,GO:0016020,GO:0016021,GO:0016887,GO:0042626,GO:0043231,GO:0055085,GO:0000166,GO:0005524	mitochondrial inner membrane|plasma membrane|transport|lipid transport|membrane|integral component of membrane|ATPase activity|ATPase activity, coupled to transmembrane movement of substances|intracellular membrane-bounded organelle|transmembrane transport|nucleotide binding|ATP binding	mmu02010	ABC transporters
Abca9	467.107859977228	517.895870140194	416.319849814262	0.803867869619359	-0.31496970730194	0.123909362656037	0.54923091184295	4.60946415105153	3.94959923614678	4.07849303908114	3.82850570944814	4.45200650808146	4.12107437380283	2.80347562886422	2.89416059856701	2.93741242245389	3.47654305830066	GeneID:217262,Genbank:XM_017314486.1,MGI:MGI:2386796	ATP-binding cassette, sub-family A (ABC1), member 9		GO:0006869,GO:0016020,GO:0016021,GO:0016887,GO:0042626,GO:0043231,GO:0055085,GO:0000166,GO:0005524,GO:0005739	lipid transport|membrane|integral component of membrane|ATPase activity|ATPase activity, coupled to transmembrane movement of substances|intracellular membrane-bounded organelle|transmembrane transport|nucleotide binding|ATP binding|mitochondrion	mmu02010	ABC transporters
Abcb10	439.42292572815	449.417408574946	429.428442881354	0.955522493538969	-0.0656382594291013	0.752569289074225	1	6.23249729856244	5.70389185203754	5.68035455937429	5.6799011125539	5.63979073280253	5.68900169713424	4.44542376497858	5.26527543384927	5.65221007226713	5.57962548481827	GeneID:56199,Genbank:NM_019552.2,MGI:MGI:1860508	ATP-binding cassette, sub-family B (MDR/TAP), member 10		GO:0005524,GO:0005739,GO:0005743,GO:0016020,GO:0016021,GO:0016887,GO:0032592,GO:0042626,GO:0042803,GO:0000166,GO:0055085,GO:0005215,GO:0005515	ATP binding|mitochondrion|mitochondrial inner membrane|membrane|integral component of membrane|ATPase activity|integral component of mitochondrial membrane|ATPase activity, coupled to transmembrane movement of substances|protein homodimerization activity|nucleotide binding|transmembrane transport|transporter activity|protein binding	mmu02010	ABC transporters
Abcb11	1.65592547639768	1.17382519413259	2.13802575866277	1.82141750692503	0.865061656049566	0.652558336227569	0.993156252159913	0.0086606735013547	0.0380167022705971	0	0	0.00959269265972641	0.0365928313231833	0.00906925059326697	0.00887370720658246	0.00902989720419554	0.0357332605459108	GeneID:27413,Genbank:XM_006499669.3,MGI:MGI:1351619	ATP-binding cassette, sub-family B (MDR/TAP), member 11		GO:0042493,GO:0005794,GO:0042626,GO:0005886,GO:0015126,GO:0015238,GO:0015721,GO:0015722,GO:0045177,GO:0046581,GO:0016020,GO:0046618,GO:0016021,GO:0055085,GO:0000139,GO:0016324,GO:0000166,GO:0016887,GO:0005524	response to drug|Golgi apparatus|ATPase activity, coupled to transmembrane movement of substances|plasma membrane|canalicular bile acid transmembrane transporter activity|drug transmembrane transporter activity|bile acid and bile salt transport|canalicular bile acid transport|apical part of cell|intercellular canaliculus|membrane|drug export|integral component of membrane|transmembrane transport|…	mmu02010,mmu04976,mmu04979,mmu01522	ABC transporters|Bile secretion|Cholesterol metabolism|Endocrine resistance
Abcb1a	819.869481976197	801.092237063428	838.646726888965	1.04687910840729	0.0660948522294229	0.808413217551165	1	9.44453822522178	7.69380683456386	9.24376929802722	8.48729689807188	7.46596862307909	7.25263515258555	7.24060126518239	7.70784122404802	13.7941066983432	6.54437582485456	GeneID:18671,Genbank:XM_006503555.3,MGI:MGI:97570	ATP-binding cassette, sub-family B (MDR/TAP), member 1A		GO:0016020,GO:0016021,GO:0016324,GO:0016787,GO:0016887,GO:0050892,GO:0031526,GO:0055085,GO:0033231,GO:0035633,GO:0060548,GO:0060856,GO:0072089,GO:0090554,GO:0090555,GO:0000086,GO:0000166,GO:0005524,GO:0005886,GO:0006855,GO:0008559,GO:0009914,GO:0009986,GO:0015893,GO:0042623,GO:0042626,GO:0043215,GO:0045177,GO:0045332,GO:0099038,GO:0046581,GO:0046618,GO:0099040,GO:0047484,GO:1901529,GO:1904478,GO:…	membrane|integral component of membrane|apical plasma membrane|hydrolase activity|ATPase activity|intestinal absorption|brush border membrane|transmembrane transport|carbohydrate export|maintenance of permeability of blood-brain barrier|negative regulation of cell death|establishment of blood-brain barrier|stem cell proliferation|phosphatidylcholine-translocating ATPase activity|phosphatidylethan…	mmu02010,mmu04976,mmu05206,mmu05226	ABC transporters|Bile secretion|MicroRNAs in cancer|Gastric cancer
Abcb1b	279.807095277287	176.998716982735	382.615473571839	2.16168501158774	1.11215631709322	3.05357580878793e-06	0.000408752555874884	1.52909932549402	2.38386120758985	2.76260612888347	1.90352469968945	3.23944833631696	4.39687002432242	5.17224747767379	5.95599183060265	3.2644949228223	5.58291477880754	GeneID:18669,Genbank:NM_011075.2,MGI:MGI:97568	ATP-binding cassette, sub-family B (MDR/TAP), member 1B		GO:0042493,GO:0005524,GO:0042626,GO:0005739,GO:0005886,GO:0008559,GO:0014045,GO:0015238,GO:0015893,GO:0046581,GO:0016020,GO:0055085,GO:0016021,GO:0016324,GO:0000139,GO:0016787,GO:0000166,GO:0016887,GO:0005215	response to drug|ATP binding|ATPase activity, coupled to transmembrane movement of substances|mitochondrion|plasma membrane|xenobiotic transmembrane transporting ATPase activity|establishment of endothelial blood-brain barrier|drug transmembrane transporter activity|drug transport|intercellular canaliculus|membrane|transmembrane transport|integral component of membrane|apical plasma membrane|Golg…	mmu02010,mmu04976,mmu05206,mmu05226	ABC transporters|Bile secretion|MicroRNAs in cancer|Gastric cancer
Abcb4	8.68769443882457	10.5283758773537	6.8470130002954	0.650338958264507	-0.620736244519145	0.350181294375606	0.849784992250787	0.263713175716452	0.0964657972277199	0.125503258479448	0.109429242700902	0.125182582653119	0.0663234171820559	0.0263003946456484	0.21873328919246	0.10474508676882	0.0388592824457407	GeneID:18670,Genbank:XM_006503552.1,MGI:MGI:97569	ATP-binding cassette, sub-family B (MDR/TAP), member 4		GO:1903413,GO:0042626,GO:0016021,GO:0005654,GO:2001140,GO:0045332,GO:0005737,GO:0046581,GO:0016324,GO:0005829,GO:0055085,GO:0005886,GO:0005925,GO:0016787,GO:0006855,GO:0016887,GO:0006869,GO:0055088,GO:0031410,GO:0008525,GO:0061092,GO:0032376,GO:0008559,GO:0000139,GO:0090554,GO:0032782,GO:0015629,GO:0000166,GO:1901557,GO:0016020,GO:0005524	cellular response to bile acid|ATPase activity, coupled to transmembrane movement of substances|integral component of membrane|nucleoplasm|positive regulation of phospholipid transport|phospholipid translocation|cytoplasm|intercellular canaliculus|apical plasma membrane|cytosol|transmembrane transport|plasma membrane|focal adhesion|hydrolase activity|drug transmembrane transport|ATPase activity|l…	mmu02010,mmu04976	ABC transporters|Bile secretion
Abcb5	0	0	0					0	0	0	0	0	0	0	0	0	0	GeneID:77706,Genbank:XM_006516370.3,MGI:MGI:1924956	ATP-binding cassette, sub-family B (MDR/TAP), member 5		GO:0055085,GO:0005887,GO:0015562,GO:0016020,GO:0016021,GO:0016887,GO:0030154,GO:0042391,GO:0042626,GO:0000166,GO:0048058,GO:0005524,GO:0005886	transmembrane transport|integral component of plasma membrane|efflux transmembrane transporter activity|membrane|integral component of membrane|ATPase activity|cell differentiation|regulation of membrane potential|ATPase activity, coupled to transmembrane movement of substances|nucleotide binding|compound eye corneal lens development|ATP binding|plasma membrane	mmu02010	ABC transporters
Abcb6	309.83007882828	307.278311924982	312.381845731578	1.01660883182618	0.0237646694190543	0.89377051000581	1	6.58319337793083	5.20914399290077	5.77130769083934	6.38362764255586	5.16171664118107	5.65452138988194	4.22696520149962	6.44336997805707	6.53871978641527	5.68252197731359	GeneID:74104,Genbank:NM_023732.3,MGI:MGI:1921354	ATP-binding cassette, sub-family B (MDR/TAP), member 6		GO:0042626,GO:0015439,GO:0005739,GO:0015562,GO:0043588,GO:0015886,GO:0055085,GO:0005740,GO:0005741,GO:0005768,GO:0005783,GO:0016020,GO:0005794,GO:0016021,GO:0005829,GO:0005886,GO:0016887,GO:0006779,GO:0000166,GO:0020037,GO:0006810,GO:0005524,GO:0031307,GO:0007420,GO:0005654	ATPase activity, coupled to transmembrane movement of substances|heme-transporting ATPase activity|mitochondrion|efflux transmembrane transporter activity|skin development|heme transport|transmembrane transport|mitochondrial envelope|mitochondrial outer membrane|endosome|endoplasmic reticulum|membrane|Golgi apparatus|integral component of membrane|cytosol|plasma membrane|ATPase activity|porphyrin…	mmu02010	ABC transporters
Abcb7	530.959505689299	504.733948761511	557.185062617087	1.1039183395218	0.142633455155691	0.468684063242112	0.923912593394363	4.3481197797021	5.65560498194101	5.70257110557893	4.67212621119585	4.97826769020655	7.47432089669385	4.82164920397494	4.98968294283047	4.70528516252745	5.00431625194341	GeneID:11306,Genbank:NM_009592.1,MGI:MGI:109533	ATP-binding cassette, sub-family B (MDR/TAP), member 7		GO:0005743,GO:0006879,GO:0016020,GO:0016021,GO:0016887,GO:0042626,GO:0055085,GO:0000166,GO:0005524,GO:0005739	mitochondrial inner membrane|cellular iron ion homeostasis|membrane|integral component of membrane|ATPase activity|ATPase activity, coupled to transmembrane movement of substances|transmembrane transport|nucleotide binding|ATP binding|mitochondrion	mmu02010	ABC transporters
Abcb8	421.518320237441	434.758244324753	408.278396150128	0.939092936085081	-0.0906601555446277	0.666881347760178	0.998863730431247	7.26156245709669	9.29693191756037	8.4984226878082	8.28637027881916	9.10753299848975	8.14033291073648	7.39912145827237	7.71371714693306	7.16289126699128	7.83896593641489	GeneID:74610,Genbank:XM_006535812.1,MGI:MGI:1351667	ATP-binding cassette, sub-family B (MDR/TAP), member 8		GO:0005730,GO:0005739,GO:0005743,GO:0016020,GO:0016021,GO:0016887,GO:0042626,GO:0055085,GO:0000166,GO:0005524,GO:0005634	nucleolus|mitochondrion|mitochondrial inner membrane|membrane|integral component of membrane|ATPase activity|ATPase activity, coupled to transmembrane movement of substances|transmembrane transport|nucleotide binding|ATP binding|nucleus	mmu02010	ABC transporters
Abcb9	171.981029298603	190.978230390353	152.983828206853	0.801053753059493	-0.320029039930765	0.171592653939977	0.639869779798707	1.60069176580452	2.63488553797525	2.52590976794274	1.99264773844172	2.29783697229158	1.84653084637735	1.49976345527874	1.83428355579294	1.8665695820874	1.44469693734586	GeneID:56325,Genbank:NM_019875.2,MGI:MGI:1861729	ATP-binding cassette, sub-family B (MDR/TAP), member 9		GO:0042803,GO:0005765,GO:0043231,GO:0005789,GO:0055085,GO:0015031,GO:0015440,GO:0015833,GO:0016020,GO:0016021,GO:0016887,GO:0022857,GO:0030176,GO:0000166,GO:0042626,GO:0005524,GO:0005764	protein homodimerization activity|lysosomal membrane|intracellular membrane-bounded organelle|endoplasmic reticulum membrane|transmembrane transport|protein transport|peptide-transporting ATPase activity|peptide transport|membrane|integral component of membrane|ATPase activity|transmembrane transporter activity|integral component of endoplasmic reticulum membrane|nucleotide binding|ATPase activit…	mmu02010,mmu04142	ABC transporters|Lysosome
Abcc1	1192.19618898174	1037.03439534659	1347.35798261689	1.29924136428145	0.377669469819953	0.0562018087565253	0.367116587159147	10.495915387307	9.61297311604805	9.50227834248892	9.96132770834921	10.4736280166828	12.3806816479191	13.9995435513147	9.9414402539085	11.0352634775339	14.962335152462	GeneID:17250,Genbank:XM_017316888.1,MGI:MGI:102676	ATP-binding cassette, sub-family C (CFTR/MRP), member 1		GO:0006855,GO:0006979,GO:0008514,GO:0008559,GO:0015238,GO:0033700,GO:0015431,GO:0034040,GO:0034634,GO:0015562,GO:0034775,GO:0042493,GO:1901215,GO:0042626,GO:1905701,GO:0042908,GO:0000166,GO:0004012,GO:0005324,GO:0005524,GO:0005737,GO:0005774,GO:0005886,GO:0005887,GO:0015911,GO:0016020,GO:0016021,GO:0016323,GO:0016787,GO:0016887,GO:0045332,GO:0022857,GO:0046618,GO:0030335,GO:0046623,GO:0046624,GO:…	drug transmembrane transport|response to oxidative stress|organic anion transmembrane transporter activity|xenobiotic transmembrane transporting ATPase activity|drug transmembrane transporter activity|phospholipid efflux|glutathione S-conjugate-exporting ATPase activity|lipid-transporting ATPase activity|glutathione transmembrane transporter activity|efflux transmembrane transporter activity|glut…	mmu02010,mmu04071,mmu04977,mmu05206,mmu01523	ABC transporters|Sphingolipid signaling pathway|Vitamin digestion and absorption|MicroRNAs in cancer|Antifolate resistance
Abcc10	231.956271058943	228.78840616717	235.124135950717	1.02769252992181	0.0394086965284265	0.847167309403941	1	2.18014237262828	2.13482498327107	1.72259504856395	2.24425802868852	2.2197203964564	2.22315419239376	1.59809514263422	2.05334931257925	2.80638777708004	1.72117715252302	GeneID:224814,Genbank:XM_006524142.3,MGI:MGI:2386976	ATP-binding cassette, sub-family C (CFTR/MRP), member 10		GO:0005887,GO:0016020,GO:0016021,GO:0016887,GO:0042626,GO:0055085,GO:0000166,GO:0005524,GO:0005886	integral component of plasma membrane|membrane|integral component of membrane|ATPase activity|ATPase activity, coupled to transmembrane movement of substances|transmembrane transport|nucleotide binding|ATP binding|plasma membrane	mmu02010	ABC transporters
Abcc12	10.5302470178687	13.7775452703181	7.28294876541932	0.528610040651399	-0.919724266464051	0.135686012140693	0.57432314601751	0.0643681558031088	0.164820275442396	0.238259249806324	0.133549613599159	0.213885422050383	0.101987437849916	0.0561706637782011	0.065951472242329	0.123039240354359	0.0663944923513307	GeneID:244562,Genbank:XM_006530984.3,MGI:MGI:2441679	ATP-binding cassette, sub-family C (CFTR/MRP), member 12		GO:0016020,GO:0016021,GO:0016887,GO:0042626,GO:0055085,GO:0000166,GO:0005524,GO:0005739	membrane|integral component of membrane|ATPase activity|ATPase activity, coupled to transmembrane movement of substances|transmembrane transport|nucleotide binding|ATP binding|mitochondrion	mmu02010	ABC transporters
Abcc2	1.5332466517875	1.01262755457729	2.05386574899771	2.02825386265049	1.02023823590422	0.623085096690423	0.984409177214026	0.00933879886673978	0.020496693243678	0.0103702918826242	0.011625558923406	0	0.00986450683189622	0.0586762037497425	0.0095685129790022	0.00973693255658782	0.00963278817285028	GeneID:12780,Genbank:NM_013806.2,MGI:MGI:1352447	ATP-binding cassette, sub-family C (CFTR/MRP), member 2		GO:0031526,GO:0009986,GO:0032870,GO:0015694,GO:0042493,GO:0015722,GO:0015732,GO:0016020,GO:0042626,GO:0016324,GO:0043627,GO:0046581,GO:0055085,GO:0016999,GO:0005515,GO:0070327,GO:0019904,GO:0005887,GO:1901086,GO:0030644,GO:0006855	brush border membrane|cell surface|cellular response to hormone stimulus|mercury ion transport|response to drug|canalicular bile acid transport|prostaglandin transport|membrane|ATPase activity, coupled to transmembrane movement of substances|apical plasma membrane|response to estrogen|intercellular canaliculus|transmembrane transport|antibiotic metabolic process|protein binding|thyroid hormone tr…	mmu02010,mmu04976,mmu01524,mmu01523	ABC transporters|Bile secretion|Platinum drug resistance|Antifolate resistance
Abcc3	1239.51964992014	1141.52741697517	1337.51188286511	1.17168616625018	0.228586198578088	0.414787892589369	0.897512685988123	16.248908420668	11.4327771913261	11.348347101786	14.9854261053054	11.1225930884409	9.70212864163758	14.4111722203611	13.5972457529066	22.6505851976511	12.7400831470058	GeneID:76408,Genbank:XM_006534428.3,MGI:MGI:1923658	ATP-binding cassette, sub-family C (CFTR/MRP), member 3		GO:0016323,GO:0005887,GO:0006855,GO:0016887,GO:0008514,GO:0008559,GO:0015238,GO:0022857,GO:0015432,GO:0042626,GO:0015722,GO:0015893,GO:0042908,GO:0016020,GO:0000166,GO:0055085,GO:0005524,GO:0016021	basolateral plasma membrane|integral component of plasma membrane|drug transmembrane transport|ATPase activity|organic anion transmembrane transporter activity|xenobiotic transmembrane transporting ATPase activity|drug transmembrane transporter activity|transmembrane transporter activity|bile acid-exporting ATPase activity|ATPase activity, coupled to transmembrane movement of substances|canalicul…	mmu02010,mmu04976,mmu01523	ABC transporters|Bile secretion|Antifolate resistance
Abcc4	411.672385099758	397.637900442055	425.706869757461	1.07058927050013	0.0984050990752516	0.661576823226004	0.996968410000903	3.07211652696655	3.34135649305949	2.92625678625766	2.75355021493538	2.78267094546357	3.58398279070564	3.5316028244549	2.40622947211406	2.28486919897723	3.47866900834699	GeneID:239273,Genbank:NM_001163676.1,MGI:MGI:2443111	ATP-binding cassette, sub-family C (CFTR/MRP), member 4		GO:0060271,GO:0005887,GO:0005929,GO:0006855,GO:0015132,GO:0015238,GO:0016020,GO:0016323,GO:0031088,GO:0032310,GO:0042626,GO:0005886,GO:0048661,GO:0055085	cilium assembly|integral component of plasma membrane|cilium|drug transmembrane transport|prostaglandin transmembrane transporter activity|drug transmembrane transporter activity|membrane|basolateral plasma membrane|platelet dense granule membrane|prostaglandin secretion|ATPase activity, coupled to transmembrane movement of substances|plasma membrane|positive regulation of smooth muscle cell prol…	mmu02010,mmu04024,mmu04976,mmu01523	ABC transporters|cAMP signaling pathway|Bile secretion|Antifolate resistance
Abcc5	2585.29448745704	2500.00678104599	2670.58219386809	1.06822998006059	0.0952222793986603	0.626085229352222	0.984608323064947	12.0423725517747	11.0828489938397	11.0509029196749	11.4860419915591	12.0450993976946	12.6267738117318	11.9704710094841	10.511769292043	10.7934757652867	13.3257998326971	GeneID:27416,Genbank:NM_013790.2,MGI:MGI:1351644	ATP-binding cassette, sub-family C (CFTR/MRP), member 5		GO:0008514,GO:0015711,GO:0016020,GO:0016021,GO:0016887,GO:0042626,GO:0048471,GO:0055085,GO:0000166,GO:0005524,GO:0005887	organic anion transmembrane transporter activity|organic anion transport|membrane|integral component of membrane|ATPase activity|ATPase activity, coupled to transmembrane movement of substances|perinuclear region of cytoplasm|transmembrane transport|nucleotide binding|ATP binding|integral component of plasma membrane	mmu02010,mmu01523	ABC transporters|Antifolate resistance
Abcc6	7.48592364844558	10.293487651557	4.67835964533418	0.454497037709716	-1.13765720353823	0.121503812819122	0.545359199302789	0.122598882797084	0.0597952627186368	0.0756334595315422	0.0932673231716916	0.0301760828009068	0.0791390893703612	0.0285294720213003	0.00697858601633946	0.0142028383157463	0.0421527823532867	GeneID:27421,Genbank:XM_006540945.3,MGI:MGI:1351634	ATP-binding cassette, sub-family C (CFTR/MRP), member 6		GO:0005774,GO:0005886,GO:0016020,GO:0016021,GO:0016323,GO:0016324,GO:0016328,GO:0016887,GO:0042626,GO:0000166,GO:0055085,GO:0005524,GO:0005634	vacuolar membrane|plasma membrane|membrane|integral component of membrane|basolateral plasma membrane|apical plasma membrane|lateral plasma membrane|ATPase activity|ATPase activity, coupled to transmembrane movement of substances|nucleotide binding|transmembrane transport|ATP binding|nucleus	mmu02010	ABC transporters
Abcc8	56.0330704471239	72.1820683133167	39.884072580931	0.552548209173066	-0.855827751468013	0.09088934432882	0.472619398316529	0.839992748813421	0.735109066328704	0.413253412406107	0.542694127678034	1.68412121650361	0.370635267281119	0.523318441504065	0.653661828557492	0.321497487732192	0.350961447265767	GeneID:20927,Genbank:XM_006540749.1,MGI:MGI:1352629	ATP-binding cassette, sub-family C (CFTR/MRP), member 8		GO:0007613,GO:0008076,GO:0008282,GO:0008542,GO:0009268,GO:0010043,GO:0050768,GO:0010989,GO:0055085,GO:0016020,GO:0060253,GO:0016525,GO:0061045,GO:0061855,GO:0071310,GO:1900721,GO:1903818,GO:1905075,GO:1905604,GO:0001678,GO:0005267,GO:0005524,GO:0005739,GO:0005886,GO:0005887,GO:0006813,GO:0019905,GO:0030672,GO:0032760,GO:0042383,GO:0042493,GO:0042626,GO:0043268,GO:0044325,GO:0046676	memory|voltage-gated potassium channel complex|inward rectifying potassium channel|visual learning|response to pH|response to zinc ion|negative regulation of neurogenesis|negative regulation of low-density lipoprotein particle clearance|transmembrane transport|membrane|negative regulation of glial cell proliferation|negative regulation of angiogenesis|negative regulation of wound healing|negative…	mmu02010,mmu04911,mmu04930	ABC transporters|Insulin secretion|Type II diabetes mellitus
Abcc9	263.143951027988	313.509688908453	212.778213147522	0.678697407688903	-0.559159592181927	0.0117474259606259	0.151460261765719	3.00039478501185	2.02677274171852	1.82781015489405	2.2103996009342	2.03129364747272	1.73181815485085	0.950047199824247	1.96536197994768	1.45942674921926	1.19649649332482	GeneID:20928,Genbank:NM_021042.2,MGI:MGI:1352630	ATP-binding cassette, sub-family C (CFTR/MRP), member 9		GO:0055085,GO:0030315,GO:0008282,GO:0005267,GO:0042383,GO:0010107,GO:0015459,GO:0005524,GO:0042493,GO:0005739,GO:0005886,GO:0005887,GO:0016020,GO:0006813,GO:0042626,GO:0042802,GO:0016021,GO:0008076,GO:0044325,GO:0016887,GO:0008144,GO:0000166,GO:0051607,GO:0019905,GO:0008281,GO:0001669,GO:0030017	transmembrane transport|T-tubule|inward rectifying potassium channel|potassium channel activity|sarcolemma|potassium ion import|potassium channel regulator activity|ATP binding|response to drug|mitochondrion|plasma membrane|integral component of plasma membrane|membrane|potassium ion transport|ATPase activity, coupled to transmembrane movement of substances|identical protein binding|integral comp…	mmu02010	ABC transporters
Abcd1	1335.64598868467	1369.19876457774	1302.0932127916	0.95098918175928	-0.0724991654850253	0.709998750353002	1	20.9251558072304	21.3614396294788	22.8833510109627	21.2457886032955	22.0245699074513	22.9884381703612	19.1732832877359	18.9079508261455	19.8133098494377	18.2896624156395	GeneID:11666,Genbank:NM_007435.2,MGI:MGI:1349215	ATP-binding cassette, sub-family D (ALD), member 1		GO:0016887,GO:0005524,GO:0019899,GO:0005737,GO:0042626,GO:0005739,GO:0005777,GO:0005778,GO:0005779,GO:0042758,GO:0006635,GO:0042760,GO:0042802,GO:0007031,GO:0042803,GO:0015910,GO:0000166,GO:0048471,GO:0016020,GO:0005324,GO:0055085,GO:0016021,GO:0005515	ATPase activity|ATP binding|enzyme binding|cytoplasm|ATPase activity, coupled to transmembrane movement of substances|mitochondrion|peroxisome|peroxisomal membrane|integral component of peroxisomal membrane|long-chain fatty acid catabolic process|fatty acid beta-oxidation|very long-chain fatty acid catabolic process|identical protein binding|peroxisome organization|protein homodimerization activi…	mmu02010,mmu04146	ABC transporters|Peroxisome
Abcd2	486.252256338146	477.722549862198	494.781962814093	1.03570987586166	0.0506199303661885	0.858138692975178	1	4.46619744807968	5.0810404048436	4.1768998342815	3.23387700899621	4.52022052999189	3.61827902465578	4.07619321802854	6.00344984813061	4.0414173115742	3.55019080973274	GeneID:26874,Genbank:XM_006521017.3,MGI:MGI:1349467	ATP-binding cassette, sub-family D (ALD), member 2		GO:0005739,GO:0005777,GO:0005778,GO:0006635,GO:0016020,GO:0016021,GO:0016887,GO:0032000,GO:0042626,GO:0042760,GO:0000038,GO:0042803,GO:0000166,GO:0055085,GO:0005524	mitochondrion|peroxisome|peroxisomal membrane|fatty acid beta-oxidation|membrane|integral component of membrane|ATPase activity|positive regulation of fatty acid beta-oxidation|ATPase activity, coupled to transmembrane movement of substances|very long-chain fatty acid catabolic process|very long-chain fatty acid metabolic process|protein homodimerization activity|nucleotide binding|transmembrane …	mmu02010,mmu04146	ABC transporters|Peroxisome
Abcd3	2402.46937861359	2540.01404703921	2264.92471018797	0.891697710423334	-0.16537338203633	0.383097656777526	0.875397620388459	40.4529773524326	40.9732121390711	40.2067716965534	42.0307141132441	35.1325944055411	29.4581643763209	31.2695932067734	31.1812230278767	41.4472942755071	36.6838931720501	GeneID:19299,Genbank:XM_006501152.2,MGI:MGI:1349216	ATP-binding cassette, sub-family D (ALD), member 3		GO:0016020,GO:0005524,GO:0016021,GO:0005739,GO:0016887,GO:0005743,GO:0005777,GO:0005778,GO:0042626,GO:0042760,GO:0005782,GO:0042803,GO:0006633,GO:0043231,GO:0006635,GO:0000166,GO:0043621,GO:0007031,GO:0005324,GO:0055085,GO:0015910,GO:0005515	membrane|ATP binding|integral component of membrane|mitochondrion|ATPase activity|mitochondrial inner membrane|peroxisome|peroxisomal membrane|ATPase activity, coupled to transmembrane movement of substances|very long-chain fatty acid catabolic process|peroxisomal matrix|protein homodimerization activity|fatty acid biosynthetic process|intracellular membrane-bounded organelle|fatty acid beta-oxid…	mmu02010,mmu04146	ABC transporters|Peroxisome
Abcd4	301.513735470748	310.669278726803	292.358192214693	0.941059229972292	-0.0876425663032432	0.669132835759302	0.999723071156822	7.19647974512585	6.92316021899459	6.12460298165704	5.78432995706419	6.10895388898902	6.40448953142364	5.04376737087427	5.8059035220137	5.88840211404498	5.98128498580155	GeneID:19300,Genbank:NM_008992.2,MGI:MGI:1349217	ATP-binding cassette, sub-family D (ALD), member 4		GO:0005789,GO:0009235,GO:0016020,GO:0016021,GO:0016887,GO:0042626,GO:0055085,GO:1990830,GO:0000166,GO:0005524,GO:0005777	endoplasmic reticulum membrane|cobalamin metabolic process|membrane|integral component of membrane|ATPase activity|ATPase activity, coupled to transmembrane movement of substances|transmembrane transport|cellular response to leukemia inhibitory factor|nucleotide binding|ATP binding|peroxisome	mmu02010,mmu04146	ABC transporters|Peroxisome
Abce1	1889.24567711959	1685.88756460856	2092.60378963063	1.24124753842437	0.311790856680962	0.102760865492175	0.501813722179465	23.6281775507718	26.2935671667787	26.514317883266	23.5965460393709	27.8094801780945	39.3286349045067	30.1431492389331	31.3631162514972	21.4497499636832	30.4899598179941	GeneID:24015,Genbank:NM_015751.2,MGI:MGI:1195458	ATP-binding cassette, sub-family E (OABP), member 1		GO:0005524,GO:0005737,GO:0005739,GO:0005829,GO:0005852,GO:0006413,GO:0006415,GO:0016887,GO:0043024,GO:0060698,GO:0000054,GO:0060702,GO:0000166,GO:0005506	ATP binding|cytoplasm|mitochondrion|cytosol|eukaryotic translation initiation factor 3 complex|translational initiation|translational termination|ATPase activity|ribosomal small subunit binding|endoribonuclease inhibitor activity|ribosomal subunit export from nucleus|negative regulation of endoribonuclease activity|nucleotide binding|iron ion binding
Abcf1	1849.09369836674	1782.80853122901	1915.37886550448	1.07436038809175	0.103478018369142	0.587251782962366	0.978752971603943	27.361146468599	32.7364055446678	32.9656498329458	29.7684160823962	34.0360875999543	35.3897960714898	31.0871864912111	33.4733918455413	28.711554004286	33.1523233429944	GeneID:224742,Genbank:XM_006524122.2,MGI:MGI:1351658	ATP-binding cassette, sub-family F (GCN20), member 1		GO:0005635,GO:0005654,GO:0005737,GO:0005829,GO:0005840,GO:0006413,GO:0008494,GO:0016887,GO:0042788,GO:0043022,GO:0045727,GO:0000166,GO:0005524,GO:0005634	nuclear envelope|nucleoplasm|cytoplasm|cytosol|ribosome|translational initiation|translation activator activity|ATPase activity|polysomal ribosome|ribosome binding|positive regulation of translation|nucleotide binding|ATP binding|nucleus
Abcf2	1274.71546713777	1129.59516672897	1419.83576754656	1.25694214119032	0.329918242010655	0.0919000221159492	0.475565634627872	21.8201081464957	20.8524947299537	21.4270161390599	20.4261527833298	22.4830126395513	26.0253611082739	24.8773440368353	26.6085313746258	23.4173547334332	28.2318570876275	GeneID:27407,Genbank:NM_001190443.1,MGI:MGI:1351657	ATP-binding cassette, sub-family F (GCN20), member 2		GO:0008150,GO:0016887,GO:0000166,GO:0005524,GO:0005739	biological_process|ATPase activity|nucleotide binding|ATP binding|mitochondrion
Abcf3	1080.09380163156	1017.70373148254	1142.48387178059	1.12260949472621	0.166856166386915	0.396973716782154	0.885107962525304	17.8130061674729	18.0875213951731	17.7686183339595	17.5841705559714	18.1494270269432	20.6109539773078	18.8044622154994	20.1074966721886	19.7091595098556	17.1830278941404	GeneID:27406,Genbank:NM_013852.2,MGI:MGI:1351656	ATP-binding cassette, sub-family F (GCN20), member 3		GO:0016887,GO:0045296,GO:0051607,GO:0000166,GO:0005515,GO:0005524	ATPase activity|cadherin binding|defense response to virus|nucleotide binding|protein binding|ATP binding
Abcg1	1538.85625079054	1500.10091160521	1577.61158997586	1.05167030949119	0.072682501769489	0.729756071897504	1	15.8125389497328	14.480371517466	15.5778940220433	14.2504068158392	14.2842098596342	16.9226961940989	17.1180507974566	11.348468442259	10.9816658168518	18.7484655722607	GeneID:11307,Genbank:NM_009593.2,MGI:MGI:107704	ATP-binding cassette, sub-family G (WHITE), member 1		GO:0009897,GO:0010033,GO:0010745,GO:0010872,GO:0010875,GO:0010888,GO:0033993,GO:0016020,GO:0034041,GO:0016021,GO:0016887,GO:0034374,GO:0034375,GO:0034436,GO:0034437,GO:0042626,GO:0042632,GO:0042803,GO:0000166,GO:0005524,GO:0005548,GO:0005739,GO:0005768,GO:0005886,GO:0006355,GO:0006869,GO:0008203,GO:0017127,GO:0019534,GO:0030301,GO:0032367,GO:0033344,GO:0042987,GO:0043531,GO:0043691,GO:0033700,GO:…	external side of plasma membrane|response to organic substance|negative regulation of macrophage derived foam cell differentiation|regulation of cholesterol esterification|positive regulation of cholesterol efflux|negative regulation of lipid storage|response to lipid|membrane|sterol-transporting ATPase activity|integral component of membrane|ATPase activity|low-density lipoprotein particle remod…	mmu02010	ABC transporters
Abcg2	494.881089943212	431.413137496267	558.349042390158	1.29423282200114	0.372097169828559	0.0671426605561216	0.401576142044381	9.32012447491048	7.6659251076514	8.74185701670956	9.57472332719407	7.39655879199776	9.08013800424845	8.98281717927099	9.7533465613326	13.9629551557275	11.3308936375194	GeneID:26357,Genbank:XM_011241362.1,MGI:MGI:1347061	ATP-binding cassette, sub-family G (WHITE), member 2		GO:0046618,GO:0016887,GO:0005739,GO:0046983,GO:0017127,GO:0005886,GO:0055085,GO:0019389,GO:0006855,GO:0008092,GO:0008559,GO:0015238,GO:0033344,GO:0015747,GO:0060136,GO:0042626,GO:0015893,GO:1904479,GO:0042802,GO:0016020,GO:0042803,GO:0016021,GO:0000166,GO:0043235,GO:0016324,GO:0005524,GO:0046415,GO:0005634	drug export|ATPase activity|mitochondrion|protein dimerization activity|cholesterol transporter activity|plasma membrane|transmembrane transport|glucuronoside metabolic process|drug transmembrane transport|cytoskeletal protein binding|xenobiotic transmembrane transporting ATPase activity|drug transmembrane transporter activity|cholesterol efflux|urate transport|embryonic process involved in femal…	mmu02010,mmu04976,mmu01523	ABC transporters|Bile secretion|Antifolate resistance
Abcg3	207.703759478861	218.356678856248	197.050840101474	0.902426438859696	-0.14811875913978	0.739893769527813	1	2.6946045406384	3.86690399828878	3.72877911811573	2.32229300564996	3.9794462010842	6.46619069259816	2.44549548965806	2.32197587043268	1.77213448667848	1.5821381140674	GeneID:27405,Genbank:XM_017320904.1,MGI:MGI:1351624	ATP-binding cassette, sub-family G (WHITE), member 3		GO:0016020,GO:0016021,GO:0016324,GO:0016887,GO:0017127,GO:0033344,GO:0042626,GO:0043235,GO:0055085,GO:0005524,GO:0005886,GO:0006855	membrane|integral component of membrane|apical plasma membrane|ATPase activity|cholesterol transporter activity|cholesterol efflux|ATPase activity, coupled to transmembrane movement of substances|receptor complex|transmembrane transport|ATP binding|plasma membrane|drug transmembrane transport	mmu02010	ABC transporters
Abcg4	12.2921468526159	11.9655336513445	12.6187600538872	1.05459233341166	0.0766854138831251	0.944845936615824	1	0.199509758069164	0.128788772663137	0.195481848878274	0.102267132871413	0.142987070885419	0.198344224634209	0.147474252078048	0.180368173752674	0.146834330227796	0.108947863562257	GeneID:192663,Genbank:NM_138955.3,MGI:MGI:1890594	ATP-binding cassette, sub-family G (WHITE), member 4		GO:0030301,GO:0033344,GO:0034041,GO:0042626,GO:0042803,GO:0046982,GO:0055085,GO:1990830,GO:0005886,GO:0016021,GO:0017127	cholesterol transport|cholesterol efflux|sterol-transporting ATPase activity|ATPase activity, coupled to transmembrane movement of substances|protein homodimerization activity|protein heterodimerization activity|transmembrane transport|cellular response to leukemia inhibitory factor|plasma membrane|integral component of membrane|cholesterol transporter activity	mmu02010	ABC transporters
Abcg5	3.98057524328863	5.63143466347398	2.32971582310327	0.413698455602092	-1.27334852309957	0.239005114947745	0.735229489290925	0.13119250004831	0.0479899765079064	0.121402525253865	0.272195272180119	0.0968738618328571	0.0923851365674893	0.0228969424973936	0.0896130332085731	0.0227975878398749	0.0451074983291081	GeneID:27409,Genbank:NM_031884.2,MGI:MGI:1351659	ATP-binding cassette, sub-family G (WHITE), member 5		GO:0007588,GO:0010949,GO:0015238,GO:0016020,GO:0016021,GO:0016324,GO:0043190,GO:0043235,GO:0016887,GO:0045177,GO:0045796,GO:0046872,GO:0046982,GO:0055085,GO:0000166,GO:0005515,GO:0005524,GO:0005886,GO:0005887,GO:0006855,GO:0006869,GO:0017127,GO:0030299,GO:0033344,GO:0042626,GO:0042632	excretion|negative regulation of intestinal phytosterol absorption|drug transmembrane transporter activity|membrane|integral component of membrane|apical plasma membrane|ATP-binding cassette (ABC) transporter complex|receptor complex|ATPase activity|apical part of cell|negative regulation of intestinal cholesterol absorption|metal ion binding|protein heterodimerization activity|transmembrane tran…	mmu02010,mmu04976,mmu04975,mmu04979	ABC transporters|Bile secretion|Fat digestion and absorption|Cholesterol metabolism
Abcg8	1.13145786804117	1.69275232854831	0.570163407534018	0.336826243224243	-1.56992354705758	0.537880476493325	0.956796917734673	0	0	0.0465837912552364	0.0522225040763607	0.0309765094004003	0.0295411888944584	0	0	0	0.0144236310970132	GeneID:67470,Genbank:NM_001286005.1,MGI:MGI:1914720	ATP-binding cassette, sub-family G (WHITE), member 8		GO:0015248,GO:0015914,GO:0015918,GO:0016020,GO:0016021,GO:0016324,GO:0042632,GO:0016887,GO:0043190,GO:0017127,GO:0043235,GO:0045796,GO:0046872,GO:0046982,GO:0055085,GO:0005515,GO:0005524,GO:0005886,GO:0005887,GO:0006869,GO:0007588,GO:0010949,GO:0030299,GO:0030301,GO:0033344,GO:0055092,GO:0034041,GO:0042626	sterol transporter activity|phospholipid transport|sterol transport|membrane|integral component of membrane|apical plasma membrane|cholesterol homeostasis|ATPase activity|ATP-binding cassette (ABC) transporter complex|cholesterol transporter activity|receptor complex|negative regulation of intestinal cholesterol absorption|metal ion binding|protein heterodimerization activity|transmembrane transp…	mmu02010,mmu04976,mmu04975,mmu04979	ABC transporters|Bile secretion|Fat digestion and absorption|Cholesterol metabolism
Abhd10	255.135909123648	259.706318741647	250.565499505649	0.964803246681531	-0.051693332795029	0.834408240118703	1	4.19975280158268	4.98537905676322	4.62733289142607	5.04504571308475	4.39830905561078	4.19451000590551	3.90162196725271	4.15236684131554	4.27656883284765	5.02305412035042	GeneID:213012,Genbank:XM_006521976.3,MGI:MGI:2442422	abhydrolase domain containing 10		GO:0005829,GO:0016787,GO:0019391,GO:0102390,GO:0004553,GO:0005739	cytosol|hydrolase activity|glucuronoside catabolic process|mycophenolic acid acyl-glucuronide esterase activity|hydrolase activity, hydrolyzing O-glycosyl compounds|mitochondrion
Abhd11	640.414161476484	606.232225262648	674.596097690319	1.11276845667195	0.154153429910173	0.441500198039668	0.91098180474705	19.9471695794174	21.4634875152886	21.89867400832	22.2516625477211	22.0220529575733	22.2672155000008	22.6853989395906	22.52805876255	24.3088382573683	23.0133995598432	GeneID:68758,Genbank:NM_001190437.1,MGI:MGI:1916008	abhydrolase domain containing 11		GO:0008152,GO:0016787,GO:0003824,GO:0005739	metabolic process|hydrolase activity|catalytic activity|mitochondrion
Abhd12	1410.85693292518	1383.96811121537	1437.74575463498	1.0388575740899	0.0549978763413832	0.772429112422299	1	28.7809161074452	35.9860571117258	35.0024732058715	31.8990110034722	34.7673643886439	30.4705387288679	28.0957765963112	29.4439456589766	33.1618262757141	44.7000022532464	GeneID:76192,Genbank:XM_006500366.3,MGI:MGI:1923442	abhydrolase domain containing 12		GO:0047372,GO:0005739,GO:0006660,GO:0052651,GO:0007628,GO:0008474,GO:0010996,GO:0016020,GO:0016021,GO:0016787,GO:0032281,GO:0032839,GO:0046464,GO:0002084,GO:0004622,GO:0046475,GO:0005737	acylglycerol lipase activity|mitochondrion|phosphatidylserine catabolic process|monoacylglycerol catabolic process|adult walking behavior|palmitoyl-(protein) hydrolase activity|response to auditory stimulus|membrane|integral component of membrane|hydrolase activity|AMPA glutamate receptor complex|dendrite cytoplasm|acylglycerol catabolic process|protein depalmitoylation|lysophospholipase activity…
Abhd12b	22.576620556715	24.4968528861015	20.6563882273286	0.843226202295076	-0.246008397108351	0.59383853484256	0.980441942722677	1.17150043561658	1.33916473796947	1.78873131792097	1.33683163212758	0.919113188644286	1.54680947405706	0.817844864610608	0.600158397405194	1.42501811101321	0.956633977295422	GeneID:100504285,Genbank:NM_001195033.1,MGI:MGI:2685650	abhydrolase domain containing 12B		GO:0003674,GO:0005575,GO:0008150	molecular_function|cellular_component|biological_process
Abhd13	794.326806704175	746.755828069727	841.897785338624	1.12740705019314	0.173008494453455	0.388916767830854	0.879617337039633	8.2317068825751	8.67611257683429	8.67765848605553	8.03070094532818	8.02435684162619	9.28623082051164	8.7585644302103	8.65312339049758	8.67812336279203	9.69782483185168	GeneID:68904,Genbank:NM_026868.1,MGI:MGI:1916154	abhydrolase domain containing 13		GO:0016020,GO:0016021,GO:0016787,GO:0032839,GO:0002084,GO:0005737,GO:0008474	membrane|integral component of membrane|hydrolase activity|dendrite cytoplasm|protein depalmitoylation|cytoplasm|palmitoyl-(protein) hydrolase activity
Abhd14a	233.830758435034	262.838488477383	204.823028392684	0.779273346073548	-0.359798623015543	0.104258866171774	0.506161889556412	5.95197801966488	5.72581286791639	5.57935388421098	5.31649849967027	5.2440346238416	4.91939845928118	3.48063741866905	4.29658852687809	4.81548066106424	3.38860160193393	GeneID:68644,Genbank:XM_017313555.1,MGI:MGI:1915894	abhydrolase domain containing 14A		GO:0016021,GO:0016787,GO:0005737,GO:0008152,GO:0016020	integral component of membrane|hydrolase activity|cytoplasm|metabolic process|membrane
Abhd14b	667.1664707935	780.100776764778	554.232164822221	0.710462265043145	-0.493170069600646	0.0263610098435441	0.241642590232488	30.9901928325105	24.5938867491054	25.9220303984302	27.3184868906689	23.7900870706665	18.616435721965	12.4665886570435	18.0578319690961	29.135330701334	12.6324134191518	GeneID:76491,Genbank:XM_017313683.1,MGI:MGI:1923741	abhydrolase domain containing 14b		GO:0005829,GO:0008152,GO:0016787,GO:0045944,GO:0005634,GO:0005730,GO:0005737	cytosol|metabolic process|hydrolase activity|positive regulation of transcription by RNA polymerase II|nucleus|nucleolus|cytoplasm
Abhd15	80.9448484393323	71.2966576749213	90.5930392037433	1.27064917428254	0.345565757810897	0.208457691315118	0.69464741140395	1.0222233717984	1.47790368866215	1.04504070953832	1.17153716439284	1.63544337950067	1.25115890976361	1.29133399675359	2.07811079433931	1.21806059350556	1.89123148157544	GeneID:67477,Genbank:NM_026185.4,MGI:MGI:1914727	abhydrolase domain containing 15		GO:0044255,GO:0005576,GO:0016787,GO:0016788	cellular lipid metabolic process|extracellular region|hydrolase activity|hydrolase activity, acting on ester bonds
Abhd16a	1566.92261975156	1553.31567634591	1580.52956315721	1.01751986877215	0.0250569657929306	0.919138334719357	1	41.4856881214376	38.8146295856672	39.3281311701372	38.5883685061585	39.6139954556606	35.9361982265713	38.694307704443	40.3617773570339	41.9208018630222	36.0994791794391	GeneID:193742,Genbank:XM_017317351.1,MGI:MGI:99476	abhydrolase domain containing 16A		GO:0047372,GO:0052651,GO:1905344,GO:0016020,GO:0016021,GO:0016787	acylglycerol lipase activity|monoacylglycerol catabolic process|prostaglandin catabolic process|membrane|integral component of membrane|hydrolase activity
Abhd16b	0.50810214674515	0.430831466427626	0.585372827062674	1.35870490592638	0.442232154423915	1	1	0	0	0	0.0369725521817615	0.0328961804054956	0	0	0.0304305666289957	0	0.061269959702242	GeneID:241850,Genbank:NM_183181.2,MGI:MGI:3607711	abhydrolase domain containing 16B		GO:0016787,GO:0003674,GO:0005575,GO:0008150	hydrolase activity|molecular_function|cellular_component|biological_process
Abhd17a	756.611385284229	789.062213511425	724.160557057032	0.91774836591709	-0.12382945432899	0.549748850756904	0.96179608007646	20.4198254261835	23.2960738309857	24.27485977515	21.8334795805862	19.4822345507906	22.5570202304965	16.3020083751242	17.6077152067104	18.1020825511465	22.0792879111561	GeneID:216169,Genbank:NM_145421.2,MGI:MGI:106388	abhydrolase domain containing 17A		GO:0008474,GO:0010008,GO:0014069,GO:0016787,GO:0018345,GO:0055038,GO:0072657,GO:1902817,GO:1905668,GO:0002084,GO:0005576,GO:0005886	palmitoyl-(protein) hydrolase activity|endosome membrane|postsynaptic density|hydrolase activity|protein palmitoylation|recycling endosome membrane|protein localization to membrane|negative regulation of protein localization to microtubule|positive regulation of protein localization to endosome|protein depalmitoylation|extracellular region|plasma membrane
Abhd17b	608.968734086222	564.078458572642	653.859009599801	1.159163232814	0.21308374027823	0.275023599215909	0.778587460321999	10.9969024293921	12.1552310791839	13.0948308271242	12.4766673639396	12.7750349782941	17.2663847439821	12.3486553444742	13.7939083945298	12.7304791961939	12.5532925734714	GeneID:226016,Genbank:XM_011247228.2,MGI:MGI:1917816	abhydrolase domain containing 17B		GO:0008474,GO:0014069,GO:0016787,GO:0018345,GO:0055038,GO:1902473,GO:1902817,GO:1902950,GO:1905668,GO:0002084,GO:0005576,GO:0005886	palmitoyl-(protein) hydrolase activity|postsynaptic density|hydrolase activity|protein palmitoylation|recycling endosome membrane|regulation of protein localization to synapse|negative regulation of protein localization to microtubule|regulation of dendritic spine maintenance|positive regulation of protein localization to endosome|protein depalmitoylation|extracellular region|plasma membrane
Abhd17c	1226.36527865569	1130.02267728795	1322.70788002343	1.17051445657526	0.227142752733261	0.251160132916101	0.749937710306318	29.8449943416797	27.555917417864	29.0347320920148	31.9627548407788	27.2907476987772	24.2844940484669	35.9643442138753	27.9725301310705	32.7383038640857	42.0584188860883	GeneID:70178,Genbank:NM_133722.2,MGI:MGI:1917428	abhydrolase domain containing 17C		GO:0014069,GO:0016787,GO:0018345,GO:1902817,GO:1905668,GO:0002084,GO:0008474	postsynaptic density|hydrolase activity|protein palmitoylation|negative regulation of protein localization to microtubule|positive regulation of protein localization to endosome|protein depalmitoylation|palmitoyl-(protein) hydrolase activity
Abhd18	109.119861724148	98.5193870254316	119.720336422864	1.21519570957094	0.281188681312367	0.273033584935009	0.776938461636205	1.30945080889986	1.4769003568333	1.07709839332868	1.29803589938958	1.38322083317266	1.62649791062302	1.35852910180545	1.57769330320639	1.85829178690086	1.2256105669509	GeneID:269423,Genbank:XM_017319591.1,MGI:MGI:1915468	abhydrolase domain containing 18		GO:0008150,GO:0003674,GO:0005575,GO:0005576	biological_process|molecular_function|cellular_component|extracellular region
Abhd2	1728.60482198819	1654.57515123997	1802.6344927364	1.08948480906743	0.123646080771516	0.558664883050531	0.966182463976236	37.8265908827145	30.8091847012451	31.0951219492153	32.9148687077315	31.7397714456675	29.8087182971575	41.1704457120333	37.5104166810879	34.3460149801709	28.4716416253271	GeneID:54608,Genbank:NM_018811.6,MGI:MGI:1914344	abhydrolase domain containing 2		GO:0047372,GO:0036126,GO:0006629,GO:0048240,GO:0007340,GO:0042562,GO:0009611,GO:0051792,GO:0016020,GO:0016021,GO:0016042,GO:0016298,GO:0043401,GO:0016787,GO:0051793,GO:0016788,GO:0052689,GO:0044255,GO:0030336,GO:0097524,GO:0046464,GO:0031410,GO:0001669,GO:0032570,GO:0003707,GO:0034338,GO:0005886	acylglycerol lipase activity|sperm flagellum|lipid metabolic process|sperm capacitation|acrosome reaction|hormone binding|response to wounding|medium-chain fatty acid biosynthetic process|membrane|integral component of membrane|lipid catabolic process|lipase activity|steroid hormone mediated signaling pathway|hydrolase activity|medium-chain fatty acid catabolic process|hydrolase activity, acting …
Abhd3	116.418813468546	137.541697702328	95.2959292347639	0.692851192232671	-0.529382565440926	0.0369909082822423	0.295878411193542	2.28559795096565	1.92938665172821	2.05747069825697	2.12132152269137	1.78257970912027	1.69998250047728	1.09049478804865	1.46883301981671	1.5651906760634	0.990449803934717	GeneID:106861,Genbank:NM_134130.1,MGI:MGI:2147183	abhydrolase domain containing 3		GO:0047372,GO:0006629,GO:0051792,GO:0008970,GO:0051793,GO:0016020,GO:0016021,GO:0016298,GO:0016787,GO:0052689,GO:0016788,GO:0052739,GO:0034338,GO:0052740,GO:0044255,GO:0046470,GO:0004623,GO:0005575	acylglycerol lipase activity|lipid metabolic process|medium-chain fatty acid biosynthetic process|phosphatidylcholine 1-acylhydrolase activity|medium-chain fatty acid catabolic process|membrane|integral component of membrane|lipase activity|hydrolase activity|carboxylic ester hydrolase activity|hydrolase activity, acting on ester bonds|phosphatidylserine 1-acylhydrolase activity|short-chain carbo…
Abhd4	1317.43975211105	1388.16996789082	1246.70953633128	0.898095741276933	-0.155058843570425	0.419049068865332	0.899732126057391	31.6938249254235	26.4022170084505	27.1713002995837	29.1852655155023	26.9781215285903	23.6234031862702	21.606011100045	23.9830164247437	29.3172470030826	23.6255103355563	GeneID:105501,Genbank:NM_001205181.1,MGI:MGI:1915938	abhydrolase domain containing 4		GO:0016787,GO:0052689,GO:0055088,GO:0070291,GO:0004622,GO:0006629,GO:0016042	hydrolase activity|carboxylic ester hydrolase activity|lipid homeostasis|N-acylethanolamine metabolic process|lysophospholipase activity|lipid metabolic process|lipid catabolic process
Abhd5	1126.91415310995	1065.01031934027	1188.81798687964	1.11625020461404	0.158660439799474	0.433915962482939	0.907668631161888	18.9887655853661	19.7442530269651	19.7432870034179	18.4306911937693	18.4620380112057	14.3096658226159	19.33698606577	26.2201873931457	23.4614951507219	18.4571955093413	GeneID:67469,Genbank:XM_006512244.2,MGI:MGI:1914719	abhydrolase domain containing 5		GO:0052689,GO:0010898,GO:0005737,GO:0055088,GO:0005811,GO:0016740,GO:0005829,GO:0006629,GO:0006631,GO:0016746,GO:0006654,GO:0030154,GO:0042171,GO:0008654,GO:0010891,GO:0003841,GO:0050996,GO:0004806,GO:0051006,GO:0005515	carboxylic ester hydrolase activity|positive regulation of triglyceride catabolic process|cytoplasm|lipid homeostasis|lipid droplet|transferase activity|cytosol|lipid metabolic process|fatty acid metabolic process|transferase activity, transferring acyl groups|phosphatidic acid biosynthetic process|cell differentiation|lysophosphatidic acid acyltransferase activity|phospholipid biosynthetic proce…	mmu04923	Regulation of lipolysis in adipocyte
Abhd6	160.581341289049	160.996224505465	160.166458072632	0.994846050363099	-0.00745480497145453	0.963968234252908	1	1.80274361856377	1.82184358942926	1.99055108022118	1.55951167988467	1.81624921858201	1.71057523753914	1.52516374722834	1.72186093536846	1.68845295611055	1.94353970413676	GeneID:66082,Genbank:XM_006518075.3,MGI:MGI:1913332	abhydrolase domain containing 6		GO:0047372,GO:0005739,GO:0009395,GO:0016020,GO:0016021,GO:0016787,GO:0030336,GO:0060292,GO:0032281,GO:2000124,GO:0046464,GO:0003824,GO:0046889,GO:0004620	acylglycerol lipase activity|mitochondrion|phospholipid catabolic process|membrane|integral component of membrane|hydrolase activity|negative regulation of cell migration|long term synaptic depression|AMPA glutamate receptor complex|regulation of endocannabinoid signaling pathway|acylglycerol catabolic process|catalytic activity|positive regulation of lipid biosynthetic process|phospholipase acti…	mmu04723	Retrograde endocannabinoid signaling
Abhd8	364.610940379698	391.02601379041	338.195866968986	0.864893523811076	-0.209405559970252	0.330574163015524	0.833301389877819	9.82643942217433	13.3190558805484	12.2094122108057	10.5464903572382	11.0898244447594	12.0908291181206	7.64798251855638	9.36065691872282	9.05468506810771	9.36874786832393	GeneID:64296,Genbank:NM_022419.3,MGI:MGI:1918946	abhydrolase domain containing 8		GO:0003824,GO:0016787	catalytic activity|hydrolase activity
Abi1	2261.41480961679	1994.66096848601	2528.16865074757	1.26746785077291	0.341949153841062	0.0777658661784505	0.434638321654711	30.6829500683601	34.5791056904961	33.7880234526128	31.9799390725952	33.4518020545699	38.9716550741885	43.9588698020411	39.3433366538634	37.2287796534441	40.0730446493341	GeneID:11308,Genbank:NM_001077193.2,MGI:MGI:104913	abl-interactor 1		GO:0045296,GO:0031209,GO:0005634,GO:0048813,GO:0031252,GO:0005737,GO:0072673,GO:0032433,GO:0005856,GO:0005886,GO:0008134,GO:0008154,GO:0016020,GO:0035855,GO:0017124,GO:0042995,GO:0018108,GO:0043005,GO:0030027,GO:0044877,GO:0001756,GO:0045202,GO:0030054,GO:0005515,GO:0045211,GO:0030296,GO:0005622	cadherin binding|SCAR complex|nucleus|dendrite morphogenesis|cell leading edge|cytoplasm|lamellipodium morphogenesis|filopodium tip|cytoskeleton|plasma membrane|transcription factor binding|actin polymerization or depolymerization|membrane|megakaryocyte development|SH3 domain binding|cell projection|peptidyl-tyrosine phosphorylation|neuron projection|lamellipodium|protein-containing complex bindi…
Abi2	399.483918173015	406.115531115503	392.852305230526	0.967341249302763	-0.0479031753725502	0.838963365387715	1	3.03704895889346	3.33284085912659	3.04309157272729	3.18283941645108	3.1213688863454	3.07372429249924	2.21143542068644	2.99596756260953	3.15916107408247	3.20550901175315	GeneID:329165,Genbank:XM_006496075.3,MGI:MGI:106913	abl-interactor 2		GO:0042995,GO:0005913,GO:0043010,GO:0007611,GO:0044877,GO:0008154,GO:0016358,GO:0016477,GO:0016601,GO:0017124,GO:0048365,GO:0018108,GO:0070064,GO:0030027,GO:2000601,GO:0030425,GO:0031209,GO:0005737,GO:0031625,GO:0005829,GO:0032433,GO:0005856	cell projection|cell-cell adherens junction|camera-type eye development|learning or memory|protein-containing complex binding|actin polymerization or depolymerization|dendrite development|cell migration|Rac protein signal transduction|SH3 domain binding|Rac GTPase binding|peptidyl-tyrosine phosphorylation|proline-rich region binding|lamellipodium|positive regulation of Arp2/3 complex-mediated act…	mmu04810	Regulation of actin cytoskeleton
Abi3	1303.19193894866	1193.54323986836	1412.84063802897	1.18373645028964	0.243347911892761	0.208381917591721	0.69464741140395	7.09292429359134	7.95365822411909	8.10781800186502	7.3544136784507	8.47628507482882	10.6438385318305	8.27569014181356	9.32374410428855	9.88525248269834	6.25348812042286	GeneID:66610,Genbank:NM_001163464.1,MGI:MGI:1913860	ABI gene family, member 3		GO:0030027,GO:0030334,GO:0042802,GO:0005622,GO:0005737,GO:0018108	lamellipodium|regulation of cell migration|identical protein binding|intracellular|cytoplasm|peptidyl-tyrosine phosphorylation
Abi3bp	1432.08485897301	1882.9342697616	981.235448184428	0.521120393814206	-0.940311379786097	0.000384467262196785	0.0142550438050763	23.6694422546012	14.6237840398487	15.2668042504046	19.1749775309244	15.867458633949	12.4736172760782	6.68844923408455	8.46070258735706	12.7257059750204	4.47215106042791	GeneID:320712,Genbank:XM_006522277.3,MGI:MGI:2444583	ABI gene family, member 3 (NESH) binding protein		GO:0005614,GO:0008201,GO:0010811,GO:0030198,GO:0005518,GO:0005539,GO:0005578	interstitial matrix|heparin binding|positive regulation of cell-substrate adhesion|extracellular matrix organization|collagen binding|glycosaminoglycan binding|proteinaceous extracellular matrix
Abl1	1937.79592138408	2014.19907230781	1861.39277046035	0.924135452176346	-0.113823769370334	0.547384425350743	0.960889061067821	14.7728604047033	13.0389371390938	12.1848889878129	14.1913129178745	13.0320142663319	11.9771696450069	11.656631292285	11.2615629863675	12.8334303229147	11.972648480344	GeneID:11350,Genbank:XM_006497621.3,MGI:MGI:87859	c-abl oncogene 1, non-receptor tyrosine kinase		GO:0043123,GO:0043124,GO:0043542,GO:0045087,GO:0002322,GO:0045184,GO:0002333,GO:0045202,GO:0003677,GO:0045580,GO:0004672,GO:0048668,GO:0045930,GO:0050731,GO:0050798,GO:0045931,GO:0004713,GO:0050853,GO:0005730,GO:0050885,GO:0005737,GO:0051015,GO:0051019,GO:0005739,GO:0071222,GO:0051281,GO:0005783,GO:0071901,GO:0051353,GO:0005829,GO:0072358,GO:0051444,GO:0090050,GO:0006979,GO:0005856,GO:0090135,GO:…	positive regulation of I-kappaB kinase/NF-kappaB signaling|negative regulation of I-kappaB kinase/NF-kappaB signaling|endothelial cell migration|innate immune response|B cell proliferation involved in immune response|establishment of protein localization|transitional one stage B cell differentiation|synapse|DNA binding|regulation of T cell differentiation|protein kinase activity|collateral sprout…	mmu04014,mmu04012,mmu04110,mmu04722,mmu04360,mmu05200,mmu05206,mmu05220,mmu05416	Ras signaling pathway|ErbB signaling pathway|Cell cycle|Neurotrophin signaling pathway|Axon guidance|Pathways in cancer|MicroRNAs in cancer|Chronic myeloid leukemia|Viral myocarditis
Abl2	993.055132304082	923.226375572127	1062.88388903604	1.15127114774788	0.203227657485576	0.307940088762932	0.812895837678401	4.40403467726585	4.48543494966056	4.05585562602826	4.06320500879378	4.34948897111508	5.24069209071795	4.83288342000874	4.67676495663206	4.0018558840434	4.87368545092454	GeneID:11352,Genbank:XM_011238737.2,MGI:MGI:87860	v-abl Abelson murine leukemia viral oncogene 2 (arg, Abelson-related gene)		GO:0004713,GO:0004715,GO:0005102,GO:0005515,GO:0005524,GO:0007628,GO:0005737,GO:0008542,GO:0005856,GO:0009791,GO:0006468,GO:0010863,GO:0010976,GO:0015629,GO:0030145,GO:0016301,GO:0030154,GO:0016310,GO:0030182,GO:0016322,GO:0031223,GO:0031234,GO:0031410,GO:0032092,GO:0000166,GO:0048008,GO:0034613,GO:0000287,GO:0048813,GO:0035024,GO:0035264,GO:0001784,GO:0050885,GO:0001843,GO:0001891,GO:0051017,GO:…	protein tyrosine kinase activity|non-membrane spanning protein tyrosine kinase activity|signaling receptor binding|protein binding|ATP binding|adult walking behavior|cytoplasm|visual learning|cytoskeleton|post-embryonic development|protein phosphorylation|positive regulation of phospholipase C activity|positive regulation of neuron projection development|actin cytoskeleton|manganese ion binding|k…	mmu04014,mmu04012,mmu05416	Ras signaling pathway|ErbB signaling pathway|Viral myocarditis
Ablim1	4371.95468925173	4726.01931051191	4017.89006799155	0.850163700993499	-0.23418743261061	0.224980307540334	0.715838568459736	24.9172244677145	28.2977539141948	28.5420069327489	25.4083189181581	27.7139765860395	31.1737843026252	19.4768987525159	23.7652061156116	22.6642388297785	13.6130600495396	GeneID:226251,Genbank:NM_001290813.1,MGI:MGI:1194500	actin-binding LIM protein 1		GO:0051015,GO:0005515,GO:0060271,GO:0005737,GO:0005856,GO:0007010,GO:0007411,GO:0014069,GO:0015629,GO:0030027,GO:0030032,GO:0001725,GO:0045944,GO:0046872,GO:0003779	actin filament binding|protein binding|cilium assembly|cytoplasm|cytoskeleton|cytoskeleton organization|axon guidance|postsynaptic density|actin cytoskeleton|lamellipodium|lamellipodium assembly|stress fiber|positive regulation of transcription by RNA polymerase II|metal ion binding|actin binding	mmu04360	Axon guidance
Ablim2	99.1830537878937	110.481030772784	87.8850768030029	0.795476618821086	-0.330108568361963	0.201326960901757	0.684692195631701	2.03505130819424	1.20967932396728	1.12991383384714	1.417479396031	1.51611934394124	0.998033318739022	0.989419396179883	1.34042730302814	1.59135754125097	0.674715721215521	GeneID:231148,Genbank:XM_006503906.1,MGI:MGI:2385758	actin-binding LIM protein 2		GO:0006351,GO:0007010,GO:0015629,GO:0030016,GO:0030032,GO:0030036,GO:0045944,GO:0046872,GO:0051015,GO:0003674,GO:0003779,GO:0005737	transcription, DNA-templated|cytoskeleton organization|actin cytoskeleton|myofibril|lamellipodium assembly|actin cytoskeleton organization|positive regulation of transcription by RNA polymerase II|metal ion binding|actin filament binding|molecular_function|actin binding|cytoplasm	mmu04360	Axon guidance
Ablim3	1821.55795085897	2002.61143353981	1640.50446817813	0.819182613612856	-0.287742999081547	0.12769331161001	0.557869933401727	28.0602130661786	23.2036097819385	22.3301824856815	25.4306976451791	21.5778533671916	13.6217464358365	16.4564157032495	17.331501328033	24.8703062366155	22.4801043654751	GeneID:319713,Genbank:XM_017317925.1,MGI:MGI:2442582	actin binding LIM protein family, member 3		GO:0060271,GO:0003779,GO:1903955,GO:0005737,GO:0006351,GO:0007010,GO:0015629,GO:0030027,GO:0030032,GO:0030036,GO:0045944,GO:0046872,GO:0001725,GO:0051015,GO:0003674	cilium assembly|actin binding|positive regulation of protein targeting to mitochondrion|cytoplasm|transcription, DNA-templated|cytoskeleton organization|actin cytoskeleton|lamellipodium|lamellipodium assembly|actin cytoskeleton organization|positive regulation of transcription by RNA polymerase II|metal ion binding|stress fiber|actin filament binding|molecular_function	mmu04360	Axon guidance
Abo	0.190785325298042	0	0.381570650596083	Inf	Inf	0.802572175147733	1	0	0	0	0	0	0.0233187357898049	0	0.0226190350780852	0	0	GeneID:80908,Genbank:XM_006498456.3,MGI:MGI:2135738	ABO blood group (transferase A, alpha 1-3-N-acetylgalactosaminyltransferase, transferase B, alpha 1-3-galactosyltransferase)		GO:0016757,GO:0004380,GO:0016758,GO:0030145,GO:0004381,GO:0005576,GO:0005794,GO:0030259,GO:0005975,GO:0031410,GO:0009247,GO:0031982,GO:0016020,GO:0046872,GO:0016021,GO:0000166,GO:0016740,GO:0001962,GO:0003823	transferase activity, transferring glycosyl groups|glycoprotein-fucosylgalactoside alpha-N-acetylgalactosaminyltransferase activity|transferase activity, transferring hexosyl groups|manganese ion binding|fucosylgalactoside 3-alpha-galactosyltransferase activity|extracellular region|Golgi apparatus|lipid glycosylation|carbohydrate metabolic process|cytoplasmic vesicle|glycolipid biosynthetic proce…	mmu00601	Glycosphingolipid biosynthesis - lacto and neolacto series
Abr	2345.25589476509	2006.95944877361	2683.55234075657	1.33712334965034	0.419132560210904	0.032351684548472	0.272667785743024	15.7166896741462	17.8389418802328	17.5039423525659	16.0758503893726	17.6127428065722	19.4564501066318	27.0861832844471	17.9100731215134	18.1771435019439	25.5046499468245	GeneID:109934,Genbank:NM_198894.2,MGI:MGI:107771	active BCR-related gene		GO:0042472,GO:0005096,GO:0043114,GO:0043314,GO:0005829,GO:0005886,GO:0007165,GO:0007420,GO:0050728,GO:0016020,GO:0050766,GO:0030036,GO:0050885,GO:0030336,GO:0060313,GO:0032496,GO:0002692,GO:0035023,GO:0005085,GO:0035556,GO:0005089	inner ear morphogenesis|GTPase activator activity|regulation of vascular permeability|negative regulation of neutrophil degranulation|cytosol|plasma membrane|signal transduction|brain development|negative regulation of inflammatory response|membrane|positive regulation of phagocytosis|actin cytoskeleton organization|neuromuscular process controlling balance|negative regulation of cell migration|n…
Abra	50.3362197414582	49.8309001433209	50.8415393395955	1.02028137547923	0.0289670767340059	1	1	2.36361183235922	1.1163252934901	1.82730781626433	1.37807739190533	1.45811106110625	0.568860691934719	1.40987728504808	1.62471938457592	3.30663356066144	1.01841313551613	GeneID:223513,Genbank:NM_175456.4,MGI:MGI:2444891	actin-binding Rho activating protein		GO:1902531,GO:0035025,GO:0003779,GO:0005737,GO:0045893,GO:0005856,GO:0005886,GO:0006351,GO:0006355,GO:0015031,GO:0015629,GO:0045944,GO:0030016,GO:0030017,GO:0000060,GO:0051091,GO:0032970	regulation of intracellular signal transduction|positive regulation of Rho protein signal transduction|actin binding|cytoplasm|positive regulation of transcription, DNA-templated|cytoskeleton|plasma membrane|transcription, DNA-templated|regulation of transcription, DNA-templated|protein transport|actin cytoskeleton|positive regulation of transcription by RNA polymerase II|myofibril|sarcomere|prot…
Abracl	771.261200318668	772.253382348883	770.269018288453	0.997430423607347	-0.00371188615138666	0.988806595508943	1	32.5151141313989	64.5422743916062	55.4208033567352	42.5603540024291	58.9203412648318	54.1067640517102	48.3196098581165	41.3986812903991	31.6578367519554	67.0774071298015	GeneID:73112,Genbank:NM_028440.1,MGI:MGI:1920362	ABRA C-terminal like		GO:0008150,GO:0015629,GO:0032970,GO:1902531,GO:0003674,GO:0003779,GO:0005575	biological_process|actin cytoskeleton|regulation of actin filament-based process|regulation of intracellular signal transduction|molecular_function|actin binding|cellular_component
Abt1	286.68147342911	291.664777732899	281.698169125322	0.965828549182226	-0.0501609857411838	0.819084848184257	1	3.40723645547371	3.86891184262203	4.0725970107716	3.59353957583503	3.98356798626692	3.71150962670962	3.2210900749363	3.46680366903269	3.65117489844114	3.50229457151197	GeneID:30946,Genbank:NM_013924.3,MGI:MGI:1353636	activator of basal transcription 1		GO:0003676,GO:0003677,GO:0003723,GO:0005634,GO:0005667,GO:0005730,GO:0006351,GO:0006355,GO:0006357,GO:0006366,GO:0021522,GO:0000447,GO:0034462,GO:0000472,GO:0000480	nucleic acid binding|DNA binding|RNA binding|nucleus|transcription factor complex|nucleolus|transcription, DNA-templated|regulation of transcription, DNA-templated|regulation of transcription by RNA polymerase II|transcription by RNA polymerase II|spinal cord motor neuron differentiation|endonucleolytic cleavage in ITS1 to separate SSU-rRNA from 5.8S rRNA and LSU-rRNA from tricistronic rRNA trans…
Abtb1	668.49580849365	575.584110793859	761.40750619344	1.32284316386581	0.403642025996356	0.0545639541037461	0.360950866445748	15.7991343151961	14.7346734052442	15.1401730996194	14.5931745663683	12.2954683905294	14.4260763006423	17.5815208280151	23.9512754927761	22.5719026758506	13.4220425592805	GeneID:80283,Genbank:XM_006506791.3,MGI:MGI:1933148	ankyrin repeat and BTB (POZ) domain containing 1		GO:0005829,GO:0005886,GO:0006412,GO:0006414,GO:0006511,GO:0006950,GO:0019005,GO:0030162,GO:0031625,GO:0043161,GO:0003746,GO:0005730,GO:0005737	cytosol|plasma membrane|translation|translational elongation|ubiquitin-dependent protein catabolic process|response to stress|SCF ubiquitin ligase complex|regulation of proteolysis|ubiquitin protein ligase binding|proteasome-mediated ubiquitin-dependent protein catabolic process|translation elongation factor activity|nucleolus|cytoplasm
Abtb2	364.203549736905	308.259991220085	420.147108253725	1.36296347310851	0.44674689899467	0.155033565455493	0.611965754361937	3.22689512267796	4.30272043760757	4.28970149720407	3.26835576740593	4.49652101736154	4.32482227674049	7.715069014062	5.77115896407846	3.14740256638567	4.36639198338762	GeneID:99382,Genbank:NM_178890.3,MGI:MGI:2139365	ankyrin repeat and BTB (POZ) domain containing 2		GO:0005829,GO:0006511,GO:0006950,GO:0019005,GO:0022008,GO:0030162,GO:0031625,GO:0043161,GO:0046982,GO:0097237,GO:0005634,GO:0005654,GO:0005737	cytosol|ubiquitin-dependent protein catabolic process|response to stress|SCF ubiquitin ligase complex|neurogenesis|regulation of proteolysis|ubiquitin protein ligase binding|proteasome-mediated ubiquitin-dependent protein catabolic process|protein heterodimerization activity|cellular response to toxic substance|nucleus|nucleoplasm|cytoplasm
Acaa1a	1512.35962793993	1538.89700625985	1485.82224962001	0.96551117038766	-0.050635144494805	0.799458528867053	1	47.0702223769565	45.1784116335565	51.297229244911	48.7188132029783	45.7555563371725	45.2460412411377	39.8584382597318	45.0456326879431	48.5764456696294	42.1735539439482	GeneID:113868,Genbank:XM_006511923.1,MGI:MGI:2148491	acetyl-Coenzyme A acyltransferase 1A		GO:0008775,GO:0003988,GO:0010124,GO:0016401,GO:0005739,GO:0005777,GO:0016740,GO:0006629,GO:0016746,GO:0006631,GO:0016747,GO:0006635,GO:0043231,GO:0000038,GO:0008152,GO:0003824,GO:0008206,GO:0003985	acetate CoA-transferase activity|acetyl-CoA C-acyltransferase activity|phenylacetate catabolic process|palmitoyl-CoA oxidase activity|mitochondrion|peroxisome|transferase activity|lipid metabolic process|transferase activity, transferring acyl groups|fatty acid metabolic process|transferase activity, transferring acyl groups other than amino-acyl groups|fatty acid beta-oxidation|intracellular mem…	mmu00071,mmu00592,mmu01040,mmu00280,mmu04146,mmu03320	Fatty acid degradation|alpha-Linolenic acid metabolism|Biosynthesis of unsaturated fatty acids|Valine, leucine and isoleucine degradation|Peroxisome|PPAR signaling pathway
Acaa1b	71.6284987762924	73.3017196393506	69.9552779132343	0.95434702292687	-0.0674141355528862	0.880376430516756	1	2.0268473340797	1.51847914391865	1.38505695059315	1.74679932304219	1.12248334618382	0.844026167729472	0.979599763895885	1.87702034826171	2.88540767764704	0.562868206506734	GeneID:235674,Genbank:NM_146230.3,MGI:MGI:3605455	acetyl-Coenzyme A acyltransferase 1B		GO:0005739,GO:0005777,GO:0006629,GO:0006631,GO:0006635,GO:0008152,GO:0010124,GO:0016740,GO:0016746,GO:0016747,GO:0003824,GO:0003988	mitochondrion|peroxisome|lipid metabolic process|fatty acid metabolic process|fatty acid beta-oxidation|metabolic process|phenylacetate catabolic process|transferase activity|transferase activity, transferring acyl groups|transferase activity, transferring acyl groups other than amino-acyl groups|catalytic activity|acetyl-CoA C-acyltransferase activity	mmu00071,mmu00592,mmu01040,mmu00280,mmu04146,mmu03320	Fatty acid degradation|alpha-Linolenic acid metabolism|Biosynthesis of unsaturated fatty acids|Valine, leucine and isoleucine degradation|Peroxisome|PPAR signaling pathway
Acaa2	1815.84621929142	1761.13302655396	1870.55941202889	1.06213408290289	0.0869659022330844	0.793799855199504	1	72.0472767904196	71.2349934056529	67.7896647104451	59.9824200320807	68.1225069230471	41.6524855174085	47.5495004284607	80.3732125805035	116.049403480599	59.343530052604	GeneID:52538,Genbank:NM_177470.3,MGI:MGI:1098623	acetyl-Coenzyme A acyltransferase 2 (mitochondrial 3-oxoacyl-Coenzyme A thiolase)		GO:0016747,GO:0005739,GO:0071456,GO:1901029,GO:0005743,GO:0005759,GO:0006084,GO:0006629,GO:1902109,GO:0006631,GO:0006635,GO:0008152,GO:0003824,GO:0016740,GO:0003988,GO:0016746	transferase activity, transferring acyl groups other than amino-acyl groups|mitochondrion|cellular response to hypoxia|negative regulation of mitochondrial outer membrane permeabilization involved in apoptotic signaling pathway|mitochondrial inner membrane|mitochondrial matrix|acetyl-CoA metabolic process|lipid metabolic process|negative regulation of mitochondrial membrane permeability involved …	mmu00062,mmu00071,mmu00280	Fatty acid elongation|Fatty acid degradation|Valine, leucine and isoleucine degradation
Acaca	2256.78251067065	2956.02888235507	1557.53613898622	0.526901529373872	-0.924394727632038	0.0451656926873061	0.329291724218025	10.9138621888798	31.5916896376624	11.8297845917212	10.3669252439599	22.0254488201497	7.03160507455675	8.15223831558081	13.357719453704	7.53431398555286	7.43726212924472	GeneID:107476,Genbank:XM_006531953.1,MGI:MGI:108451	acetyl-Coenzyme A carboxylase alpha		GO:0019900,GO:0006629,GO:0003824,GO:0042802,GO:0006631,GO:0003989,GO:0046872,GO:0006633,GO:0051289,GO:0004075,GO:0005515,GO:0005524,GO:0005737,GO:0055088,GO:0008152,GO:0005739,GO:0071380,GO:0009374,GO:0005829,GO:0014070,GO:0000166,GO:0015629,GO:0006084,GO:0001650,GO:0016874,GO:0001894	kinase binding|lipid metabolic process|catalytic activity|identical protein binding|fatty acid metabolic process|acetyl-CoA carboxylase activity|metal ion binding|fatty acid biosynthetic process|protein homotetramerization|biotin carboxylase activity|protein binding|ATP binding|cytoplasm|lipid homeostasis|metabolic process|mitochondrion|cellular response to prostaglandin E stimulus|biotin binding…	mmu00620,mmu00640,mmu00061,mmu04152,mmu04910,mmu04922	Pyruvate metabolism|Propanoate metabolism|Fatty acid biosynthesis|AMPK signaling pathway|Insulin signaling pathway|Glucagon signaling pathway
Acacb	668.610313307193	755.110383555239	582.110243059148	0.770894237102706	-0.375395151833716	0.350615528341006	0.850147368270275	3.17340650264709	7.42928827576533	3.91958482706519	3.23661134409828	5.38953315789054	2.3817174075142	2.07548971344312	4.92283268840019	5.82214375697371	1.84338849347053	GeneID:100705,Genbank:XM_006530111.3,MGI:MGI:2140940	acetyl-Coenzyme A carboxylase beta		GO:0042802,GO:0009374,GO:0003989,GO:0043086,GO:0010629,GO:0046322,GO:0010884,GO:0004075,GO:0046872,GO:0005524,GO:0005634,GO:0005739,GO:0010906,GO:0050995,GO:0014070,GO:0006084,GO:0051289,GO:0016020,GO:0006629,GO:0060421,GO:0016874,GO:0006631,GO:0000166,GO:0097009,GO:0031667,GO:0006633,GO:0003824,GO:2001295,GO:0031999,GO:0008152	identical protein binding|biotin binding|acetyl-CoA carboxylase activity|negative regulation of catalytic activity|negative regulation of gene expression|negative regulation of fatty acid oxidation|positive regulation of lipid storage|biotin carboxylase activity|metal ion binding|ATP binding|nucleus|mitochondrion|regulation of glucose metabolic process|negative regulation of lipid catabolic proce…	mmu00620,mmu00640,mmu00061,mmu04152,mmu04910,mmu04922,mmu04920,mmu04931	Pyruvate metabolism|Propanoate metabolism|Fatty acid biosynthesis|AMPK signaling pathway|Insulin signaling pathway|Glucagon signaling pathway|Adipocytokine signaling pathway|Insulin resistance
Acad10	184.344773335156	172.717483745841	195.972062924472	1.13463940461784	0.182233872999127	0.438275300246393	0.909576133263291	2.85294811967802	2.61657034919964	2.4334398250219	2.40200763847522	2.73253305080682	2.85340853567232	2.13601835227712	2.95136717782789	4.09543020139932	2.20351603438946	GeneID:71985,Genbank:XM_006530463.1,MGI:MGI:1919235	acyl-Coenzyme A dehydrogenase family, member 10		GO:0016491,GO:0016627,GO:0016787,GO:0033539,GO:0050660,GO:0055114,GO:0003995,GO:0005739,GO:0008152	oxidoreductase activity|oxidoreductase activity, acting on the CH-CH group of donors|hydrolase activity|fatty acid beta-oxidation using acyl-CoA dehydrogenase|flavin adenine dinucleotide binding|oxidation-reduction process|acyl-CoA dehydrogenase activity|mitochondrion|metabolic process
Acad11	528.920520478758	548.200723576216	509.640317381301	0.929660059652304	-0.1052248194285	0.604067583416998	0.982213621230038	10.2506288116451	10.0912542835377	8.20053751813232	9.72241187001876	8.98184615088818	8.91494492574822	7.98058295305513	9.32504176613446	7.97878804092652	8.05586507196145	GeneID:102632,Genbank:NM_175324.3,MGI:MGI:2143169	acyl-Coenzyme A dehydrogenase family, member 11		GO:0005739,GO:0005777,GO:0008152,GO:0016491,GO:0016627,GO:0017099,GO:0031966,GO:0033539,GO:0050660,GO:0055114,GO:0003995,GO:0070991,GO:0004466,GO:0005634	mitochondrion|peroxisome|metabolic process|oxidoreductase activity|oxidoreductase activity, acting on the CH-CH group of donors|very-long-chain-acyl-CoA dehydrogenase activity|mitochondrial membrane|fatty acid beta-oxidation using acyl-CoA dehydrogenase|flavin adenine dinucleotide binding|oxidation-reduction process|acyl-CoA dehydrogenase activity|medium-chain-acyl-CoA dehydrogenase activity|long…
Acad12	133.613330948044	145.9514463854	121.275215510687	0.83092849378448	-0.267203764824626	0.277507100176319	0.781441107302379	4.09541061376705	2.98821883679138	3.09634632343345	3.63385187455866	3.57100272418334	2.27802849815676	1.96181381779528	3.45959076190184	4.27000704339025	1.93240895631141	GeneID:338350,Genbank:XM_011248231.1,MGI:MGI:2443320	acyl-Coenzyme A dehydrogenase family, member 12		GO:0050660,GO:0003995,GO:0005739,GO:0033539	flavin adenine dinucleotide binding|acyl-CoA dehydrogenase activity|mitochondrion|fatty acid beta-oxidation using acyl-CoA dehydrogenase
Acad8	470.489330578783	482.805787068591	458.172874088975	0.948979665034303	-0.0755509217278974	0.709611571594724	1	7.11288501215814	6.67847260264327	7.01457049617329	6.61697028026484	6.52736010250058	6.26559551205967	5.14937514913437	6.18283005607396	7.8043316698417	5.58868281964983	GeneID:66948,Genbank:NM_025862.2,MGI:MGI:1914198	acyl-Coenzyme A dehydrogenase family, member 8		GO:0006629,GO:0008152,GO:0009083,GO:0016491,GO:0016627,GO:0050660,GO:0055114,GO:0003995,GO:0005739	lipid metabolic process|metabolic process|branched-chain amino acid catabolic process|oxidoreductase activity|oxidoreductase activity, acting on the CH-CH group of donors|flavin adenine dinucleotide binding|oxidation-reduction process|acyl-CoA dehydrogenase activity|mitochondrion	mmu00280	Valine, leucine and isoleucine degradation
Acad9	589.873373261669	588.289974300386	591.456772222953	1.00538305607933	0.00774528032424699	0.968252158119404	1	8.86484229455837	8.38283586959351	8.82667406840636	8.53661553345693	8.80412086114369	10.0327177233755	7.98511705914855	7.78534123493167	7.64143916416417	8.58805038274654	GeneID:229211,Genbank:NM_172678.3,MGI:MGI:1914272	acyl-Coenzyme A dehydrogenase family, member 9		GO:0050660,GO:0004466,GO:0051791,GO:0005634,GO:0055114,GO:0005739,GO:0008152,GO:0016491,GO:0070991,GO:0016627,GO:0017099,GO:0030425,GO:0031966,GO:0000062,GO:0032981,GO:0001676,GO:0042760,GO:0003995	flavin adenine dinucleotide binding|long-chain-acyl-CoA dehydrogenase activity|medium-chain fatty acid metabolic process|nucleus|oxidation-reduction process|mitochondrion|metabolic process|oxidoreductase activity|medium-chain-acyl-CoA dehydrogenase activity|oxidoreductase activity, acting on the CH-CH group of donors|very-long-chain-acyl-CoA dehydrogenase activity|dendrite|mitochondrial membrane|…
Acadl	2304.68740195143	2045.06500624848	2564.30979765437	1.25390136246006	0.326423863700799	0.0937452260278177	0.480605981367621	53.0963929469137	67.7116889276391	58.3900402398433	57.1366381355107	67.3231815264727	49.5391937718028	69.204034013393	88.4802310835716	89.0782625144143	67.1339320389909	GeneID:11363,Genbank:NM_007381.4,MGI:MGI:87866	acyl-Coenzyme A dehydrogenase, long-chain		GO:0050660,GO:0033539,GO:0009409,GO:0003995,GO:0051289,GO:0016401,GO:0004466,GO:0055114,GO:0042413,GO:0090181,GO:0042758,GO:0005739,GO:0016491,GO:0016627,GO:0005759,GO:0044242,GO:0019254,GO:0006629,GO:0045717,GO:0006631,GO:0000062,GO:0046322,GO:0031966,GO:0008152,GO:0001659,GO:0009062	flavin adenine dinucleotide binding|fatty acid beta-oxidation using acyl-CoA dehydrogenase|response to cold|acyl-CoA dehydrogenase activity|protein homotetramerization|palmitoyl-CoA oxidase activity|long-chain-acyl-CoA dehydrogenase activity|oxidation-reduction process|carnitine catabolic process|regulation of cholesterol metabolic process|long-chain fatty acid catabolic process|mitochondrion|oxi…	mmu00071,mmu03320	Fatty acid degradation|PPAR signaling pathway
Acadm	1249.92925166501	1380.5449568799	1119.31354645012	0.810776600118713	-0.302623643206187	0.114622477138119	0.532470005503911	42.2609407872644	40.7095689151736	34.8346000243388	36.3777100776733	39.1064910880122	26.8703760236294	23.4525542407494	35.5467240907354	38.9979495657011	25.7645083333258	GeneID:11364,Genbank:NM_007382.5,MGI:MGI:87867	acyl-Coenzyme A dehydrogenase, medium chain		GO:0006082,GO:0006111,GO:0006629,GO:0006631,GO:0006635,GO:0007507,GO:0033539,GO:0008152,GO:0009409,GO:0042594,GO:0009437,GO:0042802,GO:0045329,GO:0050660,GO:0051289,GO:0051791,GO:0051793,GO:0000062,GO:0001889,GO:0003995,GO:0005739,GO:0005759,GO:0005978,GO:0009791,GO:0016491,GO:0016607,GO:0016627,GO:0016853,GO:0019254,GO:0055007,GO:0030424,GO:0055114,GO:0031966,GO:0070991	organic acid metabolic process|regulation of gluconeogenesis|lipid metabolic process|fatty acid metabolic process|fatty acid beta-oxidation|heart development|fatty acid beta-oxidation using acyl-CoA dehydrogenase|metabolic process|response to cold|response to starvation|carnitine metabolic process|identical protein binding|carnitine biosynthetic process|flavin adenine dinucleotide binding|protein…	mmu00640,mmu00071,mmu00280,mmu00410,mmu03320	Propanoate metabolism|Fatty acid degradation|Valine, leucine and isoleucine degradation|beta-Alanine metabolism|PPAR signaling pathway
Acads	503.693518328205	545.054211371501	462.332825284909	0.848232736559464	-0.237467931735364	0.237186153595013	0.732605009534646	14.9413290852703	20.9751869033319	17.8751390234242	14.3886496525545	16.1745417507128	13.4001676362162	11.4837227446594	12.5070442496687	14.1674451464675	17.0982505190455	GeneID:11409,Genbank:NM_007383.3,MGI:MGI:87868	acyl-Coenzyme A dehydrogenase, short chain		GO:0046359,GO:0004085,GO:0005654,GO:0050660,GO:0005739,GO:0005759,GO:0006629,GO:0051289,GO:0006631,GO:0055114,GO:0008152,GO:0016491,GO:0016627,GO:0000062,GO:0031966,GO:0003995,GO:0033539	butyrate catabolic process|butyryl-CoA dehydrogenase activity|nucleoplasm|flavin adenine dinucleotide binding|mitochondrion|mitochondrial matrix|lipid metabolic process|protein homotetramerization|fatty acid metabolic process|oxidation-reduction process|metabolic process|oxidoreductase activity|oxidoreductase activity, acting on the CH-CH group of donors|fatty-acyl-CoA binding|mitochondrial membr…	mmu00650,mmu00071,mmu00280	Butanoate metabolism|Fatty acid degradation|Valine, leucine and isoleucine degradation
Acadsb	1599.8762307365	1570.5817206099	1629.17074086311	1.03730402530755	0.0528387982204553	0.800580471841105	1	30.4684589101893	26.3167470442259	25.493355440164	27.8931292157998	25.131728744524	23.6013187493222	25.9698722129377	27.7653925251166	28.631700295012	28.7315026457657	GeneID:66885,Genbank:NM_025826.4,MGI:MGI:1914135	acyl-Coenzyme A dehydrogenase, short/branched chain		GO:0005739,GO:0006629,GO:0006631,GO:0006637,GO:0008152,GO:0009055,GO:0016491,GO:0016627,GO:0016937,GO:0050660,GO:0055114,GO:0003995	mitochondrion|lipid metabolic process|fatty acid metabolic process|acyl-CoA metabolic process|metabolic process|electron transfer activity|oxidoreductase activity|oxidoreductase activity, acting on the CH-CH group of donors|short-branched-chain-acyl-CoA dehydrogenase activity|flavin adenine dinucleotide binding|oxidation-reduction process|acyl-CoA dehydrogenase activity	mmu00071,mmu00280	Fatty acid degradation|Valine, leucine and isoleucine degradation
Acadvl	1735.26825264471	1702.08874550687	1768.44775978254	1.03898681220403	0.055177342318551	0.811741963076945	1	46.8386005976866	50.4221229932798	42.1928927958324	38.8418796886661	46.5150938496491	35.1213412573833	38.3252644335864	52.8539861042078	56.8239462731921	40.6088500051183	GeneID:11370,Genbank:NM_017366.3,MGI:MGI:895149	acyl-Coenzyme A dehydrogenase, very long chain		GO:0033539,GO:0009062,GO:0003995,GO:0042645,GO:0009409,GO:0004466,GO:0042760,GO:0016020,GO:0005634,GO:0005730,GO:0005739,GO:0016491,GO:0005743,GO:0045717,GO:0016627,GO:0005829,GO:0046322,GO:0017099,GO:0006629,GO:0050660,GO:0006631,GO:0000062,GO:0055114,GO:0031966,GO:0006635,GO:0090181,GO:0008152,GO:0001659	fatty acid beta-oxidation using acyl-CoA dehydrogenase|fatty acid catabolic process|acyl-CoA dehydrogenase activity|mitochondrial nucleoid|response to cold|long-chain-acyl-CoA dehydrogenase activity|very long-chain fatty acid catabolic process|membrane|nucleus|nucleolus|mitochondrion|oxidoreductase activity|mitochondrial inner membrane|negative regulation of fatty acid biosynthetic process|oxidor…	mmu00071	Fatty acid degradation
Acan	1.33895838433184	2.48236321657023	0.19555355209344	0.0787771712004446	-3.66607857744784	0.311862658057908	0.81604702556311	0.0816271271268326	0	0	0.00846790711259699	0	0	0	0	0	0.0070163986110632	GeneID:11595,Genbank:XM_006540566.1,MGI:MGI:99602	aggrecan		GO:0030166,GO:0005201,GO:0030199,GO:0005509,GO:0030246,GO:0005515,GO:0005540,GO:0005576,GO:0005578,GO:0030336,GO:0005604,GO:0043005,GO:0005615,GO:0043025,GO:0046872,GO:0007155,GO:0001501,GO:0072534,GO:0007417,GO:0001502,GO:0007507,GO:0002063	proteoglycan biosynthetic process|extracellular matrix structural constituent|collagen fibril organization|calcium ion binding|carbohydrate binding|protein binding|hyaluronic acid binding|extracellular region|proteinaceous extracellular matrix|negative regulation of cell migration|basement membrane|neuron projection|extracellular space|neuronal cell body|metal ion binding|cell adhesion|skeletal s…
Acap1	879.050797417127	908.100988081138	850.000606753117	0.936019911782289	-0.0953888745615736	0.873098891140715	1	11.0311110010295	25.1101003028514	25.3423123379858	13.8566482290762	24.6799291300328	41.2889067191819	13.5186221839824	18.8988468811408	8.35517767136363	9.15217119813058	GeneID:216859,Genbank:NM_153788.3,MGI:MGI:2388270	ArfGAP with coiled-coil, ankyrin repeat and PH domains 1		GO:0032012,GO:0005096,GO:0043231,GO:0005737,GO:0046872,GO:0005768,GO:0005829,GO:0006629,GO:0007165,GO:0008150,GO:0016020,GO:0016042,GO:0016192,GO:0003674,GO:0016787,GO:0004871,GO:0031267	regulation of ARF protein signal transduction|GTPase activator activity|intracellular membrane-bounded organelle|cytoplasm|metal ion binding|endosome|cytosol|lipid metabolic process|signal transduction|biological_process|membrane|lipid catabolic process|vesicle-mediated transport|molecular_function|hydrolase activity|signal transducer activity|small GTPase binding	mmu04144	Endocytosis
Acap2	2112.80751061627	1946.64430445497	2278.97071677757	1.17071758387603	0.227393091653252	0.241754908270472	0.738676123443041	13.0555770151976	11.2826058683682	11.4668495130288	12.8478434825894	11.2817254053967	12.3104106690647	13.8364893885712	13.9475325255214	15.9766921647863	11.2260130851751	GeneID:78618,Genbank:XM_006522743.3,MGI:MGI:1925868	ArfGAP with coiled-coil, ankyrin repeat and PH domains 2		GO:0036010,GO:0005515,GO:0043231,GO:0005737,GO:0046872,GO:0005768,GO:0005829,GO:0010008,GO:0016020,GO:0080025,GO:1990090,GO:0016192,GO:0017137,GO:0030029,GO:0001726,GO:0031267,GO:0005096,GO:0032012	protein localization to endosome|protein binding|intracellular membrane-bounded organelle|cytoplasm|metal ion binding|endosome|cytosol|endosome membrane|membrane|phosphatidylinositol-3,5-bisphosphate binding|cellular response to nerve growth factor stimulus|vesicle-mediated transport|Rab GTPase binding|actin filament-based process|ruffle|small GTPase binding|GTPase activator activity|regulation o…	mmu04144	Endocytosis
Acap3	646.79770852781	604.405693962795	689.189723092824	1.14027668828555	0.189383937007001	0.333614269329432	0.835987305318968	7.36494759156011	7.55678150408517	7.39349780354879	7.89104925349922	7.53876729480829	8.76703778029573	6.91250474073185	8.50397452378639	9.25988813919332	7.98487101882944	GeneID:140500,Genbank:NM_207223.1,MGI:MGI:2153589	ArfGAP with coiled-coil, ankyrin repeat and PH domains 3		GO:0005737,GO:0005829,GO:0008150,GO:0016020,GO:0016192,GO:0031267,GO:0032012,GO:0043231,GO:0003674,GO:0005096,GO:0005575	cytoplasm|cytosol|biological_process|membrane|vesicle-mediated transport|small GTPase binding|regulation of ARF protein signal transduction|intracellular membrane-bounded organelle|molecular_function|GTPase activator activity|cellular_component	mmu04144	Endocytosis
Acat1	1246.2768784945	1327.05796381919	1165.49579316981	0.87825537764424	-0.187287589648741	0.315327344974166	0.818672891508085	25.4600769145785	24.2007276714725	19.6812029546953	20.0789567407503	24.1837640518818	18.9029014291823	17.4631579488341	21.058033303559	19.9783785145735	18.4588696041868	GeneID:110446,Genbank:NM_144784.3,MGI:MGI:87870	acetyl-Coenzyme A acetyltransferase 1		GO:0046356,GO:0015936,GO:0003985,GO:0046872,GO:0015937,GO:0003988,GO:0046952,GO:0016740,GO:0005739,GO:0050662,GO:0005743,GO:0005759,GO:0016746,GO:0005829,GO:0051260,GO:0016747,GO:0006085,GO:1902860,GO:0016830,GO:0006550,GO:0016885,GO:0006635,GO:0003824,GO:0019899,GO:0006696,GO:0042803,GO:0008152	acetyl-CoA catabolic process|coenzyme A metabolic process|acetyl-CoA C-acetyltransferase activity|metal ion binding|coenzyme A biosynthetic process|acetyl-CoA C-acyltransferase activity|ketone body catabolic process|transferase activity|mitochondrion|coenzyme binding|mitochondrial inner membrane|mitochondrial matrix|transferase activity, transferring acyl groups|cytosol|protein homooligomerizatio…	mmu00620,mmu00630,mmu00640,mmu00650,mmu00071,mmu00072,mmu00280,mmu00310,mmu00380,mmu00900	Pyruvate metabolism|Glyoxylate and dicarboxylate metabolism|Propanoate metabolism|Butanoate metabolism|Fatty acid degradation|Synthesis and degradation of ketone bodies|Valine, leucine and isoleucine degradation|Lysine degradation|Tryptophan metabolism|Terpenoid backbone biosynthesis
Acat2	484.205880460455	515.141678100721	453.27008282019	0.879894021565784	-0.184598325420123	0.370980066102333	0.865636004023708	12.9000481494196	17.2496803589085	12.9713569034732	12.8028147638072	15.86337485739	14.0017551235454	9.59963137687813	13.0352322442197	12.2585682671182	11.917907322862	GeneID:110460,Genbank:NM_009338.3,MGI:MGI:87871	acetyl-Coenzyme A acetyltransferase 2		GO:0003988,GO:0005634,GO:0005730,GO:0005737,GO:0005739,GO:0005829,GO:0006635,GO:0008152,GO:0016740,GO:0016746,GO:0003824,GO:0016747,GO:0003985,GO:0045797	acetyl-CoA C-acyltransferase activity|nucleus|nucleolus|cytoplasm|mitochondrion|cytosol|fatty acid beta-oxidation|metabolic process|transferase activity|transferase activity, transferring acyl groups|catalytic activity|transferase activity, transferring acyl groups other than amino-acyl groups|acetyl-CoA C-acetyltransferase activity|positive regulation of intestinal cholesterol absorption	mmu00620,mmu00630,mmu00640,mmu00650,mmu00071,mmu00072,mmu00280,mmu00310,mmu00380,mmu00900,mmu04975	Pyruvate metabolism|Glyoxylate and dicarboxylate metabolism|Propanoate metabolism|Butanoate metabolism|Fatty acid degradation|Synthesis and degradation of ketone bodies|Valine, leucine and isoleucine degradation|Lysine degradation|Tryptophan metabolism|Terpenoid backbone biosynthesis|Fat digestion and absorption
Acat3	35.0903296488858	13.2716858829447	56.9089734148269	4.28799882070448	2.10030450902236	0.0137075657322879	0.167144162194441	0.370690745574307	0.552077557471292	0.441036898624413	0.329614666612891	0.234618664870938	1.03483185306078	1.60816807883	3.55392642160082	0.414100835875979	1.28363796789541	GeneID:224530,Genbank:NM_153151.3,MGI:MGI:109182	acetyl-Coenzyme A acetyltransferase 3		GO:0005634,GO:0005730,GO:0005737,GO:0005739,GO:0005829,GO:0006635,GO:0003985,GO:0003988	nucleus|nucleolus|cytoplasm|mitochondrion|cytosol|fatty acid beta-oxidation|acetyl-CoA C-acetyltransferase activity|acetyl-CoA C-acyltransferase activity
Acbd3	993.192428570308	908.668348780756	1077.71650835986	1.18603944971334	0.246151997202017	0.212215963592312	0.700651363293081	15.7955114914595	14.9004936652755	14.3694421265216	15.2957823737266	15.2074938284812	17.9039520108662	17.7812338541745	17.0088105885188	13.776875922007	19.6139774483279	GeneID:170760,Genbank:NM_133225.3,MGI:MGI:2181074	acyl-Coenzyme A binding domain containing 3		GO:0005794,GO:0006629,GO:0006694,GO:0016020,GO:0034237,GO:0000062,GO:0000139,GO:0005739	Golgi apparatus|lipid metabolic process|steroid biosynthetic process|membrane|protein kinase A regulatory subunit binding|fatty-acyl-CoA binding|Golgi membrane|mitochondrion
Acbd4	438.340569149228	471.323725477641	405.357412820814	0.860040330900007	-0.217523779462	0.324765519686834	0.827829219532177	13.6176339793118	13.6892969108521	12.3569399434733	13.0303746556733	12.888168607541	10.0367434981707	8.46026025005624	10.6726963201213	17.5358166721172	7.49486627538389	GeneID:67131,Genbank:NM_025988.2,MGI:MGI:1914381	acyl-Coenzyme A binding domain containing 4		GO:0003674,GO:0005575,GO:0008150	molecular_function|cellular_component|biological_process
Acbd5	1142.56602191656	1076.79303629832	1208.3390075348	1.12216458205254	0.166284284055441	0.400060016270449	0.88731634944	15.0388684757668	12.9780409245232	13.8563036233578	13.3744880885812	13.3696570695265	15.2215068756403	13.0423593169576	15.1344867669788	16.9785853412302	13.6993285091586	GeneID:74159,Genbank:XM_017319291.1,MGI:MGI:1921409	acyl-Coenzyme A binding domain containing 5		GO:0005654,GO:0005777,GO:0006914,GO:0008289,GO:0016020,GO:0016021,GO:0030242,GO:0000062,GO:0003674,GO:0005634	nucleoplasm|peroxisome|autophagy|lipid binding|membrane|integral component of membrane|autophagy of peroxisome|fatty-acyl-CoA binding|molecular_function|nucleus
Acbd6	405.742612300402	417.608704429348	393.876520171457	0.943171241388945	-0.0844083656897978	0.687933873511782	1	7.30255878402155	9.29217791005835	8.05122167924852	7.53230391908775	7.64548678339136	7.32795886720172	5.93557923672705	6.62707887372226	7.79516597666011	8.41123181120118	GeneID:72482,Genbank:NM_028250.3,MGI:MGI:1919732	acyl-Coenzyme A binding domain containing 6		GO:0008150,GO:0008289,GO:0000062,GO:0003674,GO:0005737	biological_process|lipid binding|fatty-acyl-CoA binding|molecular_function|cytoplasm
Acbd7	5.03814539616748	5.74421628688672	4.33207450544825	0.754162846433514	-0.407052016519191	0.74672160347139	1	0.197074839636434	0.21626884740292	0.76594782007831	1.47199132985331	0.436566132484147	0.312253127473201	0.30955810296009	0.706728580122004	0.308214865132364	0.609836514793344	GeneID:78245,Genbank:NM_030063.2,MGI:MGI:1925495	acyl-Coenzyme A binding domain containing 7		GO:0008150,GO:0008289,GO:0000062,GO:0003674,GO:0005575	biological_process|lipid binding|fatty-acyl-CoA binding|molecular_function|cellular_component
Accs	236.431959662957	240.636771315873	232.227148010041	0.965052625748566	-0.0513204780648332	0.814871206291391	1	1.99713109748255	2.52454815436649	2.36743850901305	1.96165511236112	2.27738742545079	2.3320823144671	1.78249915744336	1.63182454281687	2.17891881424563	2.39898923098852	GeneID:329470,Genbank:NM_001290782.1,MGI:MGI:1919717	1-aminocyclopropane-1-carboxylate synthase (non-functional)		GO:0009058,GO:0030170,GO:0042802,GO:0003824,GO:0005575,GO:0008150	biosynthetic process|pyridoxal phosphate binding|identical protein binding|catalytic activity|cellular_component|biological_process
Accsl	3.73713787743539	1.18285012549197	6.2914256293788	5.31886964695722	2.41111968031312	0.0549423947828416	0.361876373741546	0.0149426075971502	0.0163979355669731	0.0497791646916783	0	0.0165506576586606	0.0157837701434394	0.219065588734984	0.153101631991121	0.0311592881416884	0.0616520286119499	GeneID:381411,Genbank:NM_001033452.4,MGI:MGI:3584519	1-aminocyclopropane-1-carboxylate synthase (non-functional)-like		GO:0009058,GO:0030170,GO:0003824,GO:0005575,GO:0008150	biosynthetic process|pyridoxal phosphate binding|catalytic activity|cellular_component|biological_process
Acd	473.573424779129	483.859266217724	463.287583340534	0.957484160553549	-0.0626794738339531	0.778078483270509	1	12.7421492878675	16.0547446500833	15.9375112686798	14.5836178050281	14.3593819603083	16.1571946958377	12.0351104484168	12.3729337853677	13.8642588051861	13.4582579993669	GeneID:497652,Genbank:XM_006531170.2,MGI:MGI:87873	adrenocortical dysplasia		GO:0051973,GO:0030326,GO:0000783,GO:0060381,GO:0031848,GO:0000784,GO:0070182,GO:0032202,GO:0070187,GO:0001501,GO:0001655,GO:0003677,GO:0005515,GO:0032211,GO:0005634,GO:0070198,GO:0032212,GO:0005694,GO:0070200,GO:0035282,GO:0006886,GO:0042162,GO:0016233,GO:0000723,GO:0000781,GO:0044877,GO:0016604	positive regulation of telomerase activity|embryonic limb morphogenesis|nuclear telomere cap complex|positive regulation of single-stranded telomeric DNA binding|protection from non-homologous end joining at telomere|nuclear chromosome, telomeric region|DNA polymerase binding|telomere assembly|shelterin complex|skeletal system development|urogenital system development|DNA binding|protein binding|…
Ace	19924.0878884675	16230.0190817983	23618.1566951367	1.45521435163462	0.541231676338704	0.0302419605712637	0.262411142343437	212.904194922987	144.733743508621	165.478484734055	209.490207987435	151.195188161233	146.601376678345	254.972456601576	275.92529217718	325.600216138836	227.186594312135	GeneID:11421,Genbank:NM_001281819.1,MGI:MGI:87874	angiotensin I converting enzyme (peptidyl-dipeptidase A) 1		GO:0005515,GO:0005576,GO:0005615,GO:0005737,GO:0005764,GO:0005768,GO:0005886,GO:0008241,GO:0008270,GO:0006508,GO:0009792,GO:0006518,GO:0009897,GO:0009925,GO:0010608,GO:0010629,GO:0032092,GO:0010815,GO:0032496,GO:0014910,GO:0035814,GO:0016020,GO:0042310,GO:0042447,GO:0042755,GO:0001822,GO:0060978,GO:0043065,GO:0061098,GO:0043171,GO:0002446,GO:0070062,GO:0045777,GO:0003081,GO:0070573,GO:0003084,GO:…	protein binding|extracellular region|extracellular space|cytoplasm|lysosome|endosome|plasma membrane|peptidyl-dipeptidase activity|zinc ion binding|proteolysis|embryo development ending in birth or egg hatching|peptide metabolic process|external side of plasma membrane|basal plasma membrane|posttranscriptional regulation of gene expression|negative regulation of gene expression|positive regulatio…	mmu04924,mmu04614,mmu05410,mmu05142	Renin secretion|Renin-angiotensin system|Hypertrophic cardiomyopathy (HCM)|Chagas disease (American trypanosomiasis)
Ace2	307.652861371246	338.76039796015	276.545324782342	0.816344904680606	-0.292749277076091	0.194924464836052	0.676408538883996	6.52279872176639	4.85670411636928	5.01085675592677	5.94147392056702	4.43737434866174	3.48318577861738	3.66515661547717	4.53453011372813	6.3334138267254	2.98365373035609	GeneID:70008,Genbank:NM_001130513.1,MGI:MGI:1917258	angiotensin I converting enzyme (peptidyl-dipeptidase A) 2		GO:0060452,GO:0009986,GO:0004175,GO:0070373,GO:0015827,GO:0004180,GO:1903598,GO:0016020,GO:1903779,GO:0004181,GO:0005576,GO:0005615,GO:0005737,GO:0016021,GO:0005886,GO:0016787,GO:0032800,GO:0006508,GO:0046813,GO:0008233,GO:0001618,GO:0046872,GO:0008237,GO:0003051,GO:0048662,GO:0008241,GO:0003081	positive regulation of cardiac muscle contraction|cell surface|endopeptidase activity|negative regulation of ERK1 and ERK2 cascade|tryptophan transport|carboxypeptidase activity|positive regulation of gap junction assembly|membrane|regulation of cardiac conduction|metallocarboxypeptidase activity|extracellular region|extracellular space|cytoplasm|integral component of membrane|plasma membrane|hyd…	mmu04614,mmu04974	Renin-angiotensin system|Protein digestion and absorption
Ace3	116.085303688297	123.6614219149	108.509185461693	0.877469980382123	-0.188578325475485	0.441325985709409	0.91098180474705	1.02729006830446	1.20983095719219	1.24277564777779	1.35161857033293	0.823316555696794	0.6528359377199	1.32064064995938	0.889968726190211	1.01012962241838	0.844257722608127	GeneID:217246,Genbank:XM_006533054.3,MGI:MGI:3644400	angiotensin I converting enzyme (peptidyl-dipeptidase A) 3		GO:0008150,GO:0008237,GO:0008241,GO:0016020,GO:0016021,GO:0031410,GO:0001669,GO:0005515,GO:0006508	biological_process|metallopeptidase activity|peptidyl-dipeptidase activity|membrane|integral component of membrane|cytoplasmic vesicle|acrosomal vesicle|protein binding|proteolysis	mmu04924,mmu04614,mmu05410,mmu05142	Renin secretion|Renin-angiotensin system|Hypertrophic cardiomyopathy (HCM)|Chagas disease (American trypanosomiasis)
Acer1	0.0936524638601445	0	0.187304927720289	Inf	Inf	1	1	0	0	0	0	0	0.0229251301218831	0	0	0	0	GeneID:171168,Genbank:NM_175731.4,MGI:MGI:2181962	alkaline ceramidase 1		GO:0046514,GO:0006665,GO:0071277,GO:0006672,GO:0071633,GO:0010446,GO:0016020,GO:0016021,GO:0016787,GO:0016811,GO:0017040,GO:0019216,GO:0030148,GO:0005783,GO:0030154,GO:0046512,GO:0006629	ceramide catabolic process|sphingolipid metabolic process|cellular response to calcium ion|ceramide metabolic process|dihydroceramidase activity|response to alkaline pH|membrane|integral component of membrane|hydrolase activity|hydrolase activity, acting on carbon-nitrogen (but not peptide) bonds, in linear amides|N-acylsphingosine amidohydrolase activity|regulation of lipid metabolic process|sph…	mmu00600,mmu04071	Sphingolipid metabolism|Sphingolipid signaling pathway
Acer2	6070.169169318	5830.64838926507	6309.68994937094	1.08215922623423	0.113912789366051	0.612830960038582	0.984409177214026	74.5163251768774	61.6843010342069	68.7292735389889	81.2575185737755	68.5290245954631	51.3619064853985	69.343409675671	84.8958239367473	105.314765242313	56.5911774683343	GeneID:230379,Genbank:XM_006537878.3,MGI:MGI:1920932	alkaline ceramidase 2		GO:0071633,GO:0006672,GO:0090285,GO:0006919,GO:0008284,GO:0010942,GO:0016020,GO:0016021,GO:0016787,GO:0016811,GO:0017040,GO:0030173,GO:0032526,GO:0001953,GO:0033629,GO:0005794,GO:0046512,GO:0006629	dihydroceramidase activity|ceramide metabolic process|negative regulation of protein glycosylation in Golgi|activation of cysteine-type endopeptidase activity involved in apoptotic process|positive regulation of cell proliferation|positive regulation of cell death|membrane|integral component of membrane|hydrolase activity|hydrolase activity, acting on carbon-nitrogen (but not peptide) bonds, in l…	mmu00600,mmu04071	Sphingolipid metabolism|Sphingolipid signaling pathway
Acer3	805.421650408433	700.389558169547	910.45374264732	1.29992478047042	0.378428144806081	0.0622883245571448	0.386489075856449	9.69129364801591	10.4783535633333	10.199110512058	9.18573856817445	10.3313299945253	10.6210692915539	13.7943301523591	11.1941816411038	11.6485673934123	14.7131700297788	GeneID:66190,Genbank:NM_025408.2,MGI:MGI:1913440	alkaline ceramidase 3		GO:0008284,GO:0016020,GO:0016021,GO:0016787,GO:0016811,GO:0030173,GO:0030176,GO:0046512,GO:0070774,GO:0071602,GO:0005783,GO:0005794,GO:0006672	positive regulation of cell proliferation|membrane|integral component of membrane|hydrolase activity|hydrolase activity, acting on carbon-nitrogen (but not peptide) bonds, in linear amides|integral component of Golgi membrane|integral component of endoplasmic reticulum membrane|sphingosine biosynthetic process|phytoceramidase activity|phytosphingosine biosynthetic process|endoplasmic reticulum|Go…	mmu00600	Sphingolipid metabolism
Ache	29.9259218411063	26.6183170329105	33.2335266493022	1.24852095676119	0.320220037494962	0.43265425725483	0.907450931458877	0.530617036262678	0.299016979577079	0.493674980413445	0.321347399947573	0.444760654557435	0.40900402850475	0.450526618834734	0.646525368260219	0.538286026700157	0.458566312923812	GeneID:11423,Genbank:XM_006504548.3,MGI:MGI:87876	acetylcholinesterase		GO:0005635,GO:0005737,GO:0005788,GO:0005791,GO:0005794,GO:0005886,GO:0030425,GO:0006581,GO:0031225,GO:0031594,GO:0007155,GO:0031623,GO:0033265,GO:0042135,GO:0042166,GO:0050772,GO:0042734,GO:0050775,GO:0042803,GO:0051262,GO:0043005,GO:0052689,GO:0060041,GO:0070997,GO:0001919,GO:0003990,GO:0004104,GO:0005515,GO:0005518,GO:0005576,GO:0005605,GO:0005615,GO:0007416,GO:0008291,GO:0009986,GO:0016020,GO:…	nuclear envelope|cytoplasm|endoplasmic reticulum lumen|rough endoplasmic reticulum|Golgi apparatus|plasma membrane|dendrite|acetylcholine catabolic process|anchored component of membrane|neuromuscular junction|cell adhesion|receptor internalization|choline binding|neurotransmitter catabolic process|acetylcholine binding|positive regulation of axonogenesis|presynaptic membrane|positive regulation …	mmu00564,mmu04725	Glycerophospholipid metabolism|Cholinergic synapse
Acin1	3635.10637524567	3687.87682180298	3582.33592868836	0.971381665328229	-0.0418898389042238	0.834639134896454	1	35.5693860700638	35.6786750809554	34.4298120067588	34.4680823972462	34.8214743548069	41.8804954493833	30.4001279886309	34.5630895696387	31.171205148883	25.861947320103	GeneID:56215,Genbank:NM_001085473.2,MGI:MGI:1891824	apoptotic chromatin condensation inducer 1		GO:0005654,GO:0005730,GO:0005829,GO:0005886,GO:0006397,GO:0006915,GO:0008380,GO:0016607,GO:0030263,GO:0035145,GO:0043065,GO:0003676,GO:0048025,GO:0005634,GO:0061574	nucleoplasm|nucleolus|cytosol|plasma membrane|mRNA processing|apoptotic process|RNA splicing|nuclear speck|apoptotic chromosome condensation|exon-exon junction complex|positive regulation of apoptotic process|nucleic acid binding|negative regulation of mRNA splicing, via spliceosome|nucleus|ASAP complex	mmu03040,mmu03013,mmu03015	Spliceosome|RNA transport|mRNA surveillance pathway
Ackr1	74.5735356074799	33.9134611345779	115.233610080382	3.39787229687655	1.76463163235587	0.000366859361169298	0.0138849785240895	0.637344796578968	2.0982560453988	2.47709377046051	0.850081348738687	2.47076449979963	5.81856828064987	8.67635937974207	5.87719881396796	2.5631339820593	4.46098745889057	GeneID:13349,Genbank:NM_010045.2,MGI:MGI:1097689	atypical chemokine receptor 1 (Duffy blood group)		GO:0005768,GO:0006954,GO:0007165,GO:0007186,GO:0016020,GO:0016021,GO:0019956,GO:0019957,GO:0032642,GO:0004871,GO:0004888,GO:0070098,GO:0004930	endosome|inflammatory response|signal transduction|G-protein coupled receptor signaling pathway|membrane|integral component of membrane|chemokine binding|C-C chemokine binding|regulation of chemokine production|signal transducer activity|transmembrane signaling receptor activity|chemokine-mediated signaling pathway|G-protein coupled receptor activity	mmu05144	Malaria
Ackr2	846.109353493907	690.018512039157	1002.20019494866	1.45242508347629	0.538463750903722	0.0620688478399337	0.385919216610041	13.4761562955323	11.8529458215863	12.9037446513804	13.6539295148884	11.2410932995214	12.8042268547064	19.3294637839462	17.3366402904107	26.6021458973161	11.5031774564664	GeneID:59289,Genbank:NM_001276719.1,MGI:MGI:1891697	atypical chemokine receptor 2		GO:0016021,GO:0005044,GO:0016493,GO:0005515,GO:0019957,GO:0005654,GO:0005768,GO:0005829,GO:0005884,GO:0005886,GO:0031965,GO:0005887,GO:0043231,GO:0006935,GO:0006954,GO:0007165,GO:0004871,GO:0007186,GO:0004930,GO:0016020,GO:0004950	integral component of membrane|scavenger receptor activity|C-C chemokine receptor activity|protein binding|C-C chemokine binding|nucleoplasm|endosome|cytosol|actin filament|plasma membrane|nuclear membrane|integral component of plasma membrane|intracellular membrane-bounded organelle|chemotaxis|inflammatory response|signal transduction|signal transducer activity|G-protein coupled receptor signali…
[truncated: 21,140 more rows]
