# Supplementary material for: Transcriptomic profiling reveals SARS-CoV-2-infected humanized MHC mice recapitulate human post vaccination immune responses
Source: Front Cell Infect Microbiol. 2025 Aug 1;15:1634577. doi: 10.3389/fcimb.2025.1634577 (PMC12353716; doi:10.3389/fcimb.2025.1634577)
Supplement: Supplementary file 2 [file SupplementaryFile1.zip › Supplementary file 1/original RNAseq data/1.1.different_expressed_gene/MHC_6D-vs-WT_6D-diff-pval-0.05-FC-2.gene.xls]

gene_id	BaseMean	BaseMean_control_WT_6D	BaseMean_case_MHC_6D	FoldChange	log2FoldChange	pValue	qValue	Regulation	Expression_WT_6D_1	Expression_WT_6D_2	Expression_WT_6D_3	Expression_WT_6D_4	Expression_WT_6D_5	Expression_MHC_6D_1	Expression_MHC_6D_2	Expression_MHC_6D_3	Expression_MHC_6D_4	Expression_MHC_6D_5	Dbxref	product	TF_Family	GO_id	GO_term	pathway	pathway_description
1700066B19Rik	25.5780625377064	14.1597533368647	36.9963717385481	2.61278363106994	1.38558765764414	0.00444586602101427	0.0814255441776305	Up	0.114354706296629	0.418307423573978	0.359792140461328	0.237260593357291	0.358872828537899	0.765016399316724	1.05778741979192	0.5467820540351	0.278203101933165	1.04193265708395	GeneID:73449,Genbank:XM_006526290.3,MGI:MGI:1920699	RIKEN cDNA 1700066B19 gene		GO:0003674,GO:0005575,GO:0008150	molecular_function|cellular_component|biological_process
1810046K07Rik	3.65752876237938	6.90273140822669	0.41232611653206	0.0597337622090654	-4.06530959993169	0.00134295988684481	0.0351408037710558	Down	0.288665405080061	0.237584873430313	0.4407551502064	0.0449187406725713	0.359696428458448	0	0.0377854403567529	0	0.0376214813702521	0	GeneID:69809,Genbank:XM_006510589.3,MGI:MGI:1917059	RIKEN cDNA 1810046K07 gene		GO:0003674,GO:0005575,GO:0008150	molecular_function|cellular_component|biological_process
2010003K11Rik	8.26364756183531	15.130695995618	1.3965991280526	0.0923023718444327	-3.4374884692684	0.0436830978872373	0.323146309890389	Down	0	2.23079370232447	0.351141459933073	0.168705090289529	1.05073275459713	0.0477164876315803	0.0946093031040549	0.092569418622909	0.0470993867026035	0.0465956205961781	GeneID:69861,Genbank:NM_027237.1,MGI:MGI:1917111	RIKEN cDNA 2010003K11 gene		GO:0003674,GO:0005575,GO:0008150	molecular_function|cellular_component|biological_process
2210407C18Rik	14.6819027711322	1.16994148821988	28.1938640540446	24.0985248731907	4.59087293332326	0.0369469735099759	0.295695719609706	Up	0.119676548473884	0.0656661937347119	0.0664475569550666	0	0.132555551009659	0.252826974193208	0.939918190032055	1.16489314365821	0.436725187257171	6.04875680488365	GeneID:78354,Genbank:NM_144544.2,MGI:MGI:1925604	RIKEN cDNA 2210407C18 gene		GO:0003674,GO:0005575,GO:0008150	molecular_function|cellular_component|biological_process
3110040M04Rik	2.77572247026095	0.231705859084466	5.31973908143743	22.9590183971057	4.52098905641748	0.0038588408456953	0.0740086733622755	Up	0	0	0	0.0382883781345546	0	0.0974652410724402	0.0644160190912672	0.220594976875888	0.320682522064984	0.158626281317794	GeneID:73176,Genbank:XM_993996.5,MGI:MGI:1920426	RIKEN cDNA 3110040M04 gene		GO:0003674,GO:0005575,GO:0008150	molecular_function|cellular_component|biological_process
4930438A08Rik	11.3843724498501	0.824403869927101	21.9443410297731	26.6184352479005	4.7343538604856	1.76693583465113e-07	4.02088335872797e-05	Up	0	0.0404417453200148	0	0.0229382314304882	0.0204091996573767	0.0778540944649481	0.656048222398233	0.415349048186747	0.499507022485283	0.437145422027968	GeneID:73988,Genbank:XM_001477470.6,MGI:MGI:1921238	RIKEN cDNA 4930438A08 gene		GO:0003674,GO:0005575,GO:0008150	molecular_function|cellular_component|biological_process	mmu00250,mmu00270,mmu00280,mmu00350,mmu00360,mmu00380,mmu00400	Alanine, aspartate and glutamate metabolism|Cysteine and methionine metabolism|Valine, leucine and isoleucine degradation|Tyrosine metabolism|Phenylalanine metabolism|Tryptophan metabolism|Phenylalanine, tyrosine and tryptophan biosynthesis
4930539E08Rik	10.4591709474177	5.85446675153341	15.0638751433021	2.57305674156516	1.36348327202393	0.0256313345265647	0.238313812592497	Up	0.00912383516835342	0.0500622331951204	0.0810526793733661	0.034073873376234	0.121268370134485	0.212023728531186	0.0955426243703981	0.177616971194683	0.0951280447939395	0.150576917232924	GeneID:207819,Genbank:XM_006523956.3,MGI:MGI:1925441	RIKEN cDNA 4930539E08 gene		GO:0042981,GO:0003674,GO:0005575,GO:0008150	regulation of apoptotic process|molecular_function|cellular_component|biological_process
4931406B18Rik	8.06595033851904	0.581127183289956	15.5507734937481	26.7596731677736	4.74198859045898	0.000705592042455178	0.0221853249272824	Up	0.0109599832853942	0.0240548510105119	0	0	0	0.0115769524045851	0.332833954776562	0.179673200054777	0.0571361582972331	0.29393021208508	GeneID:74054,Genbank:NM_028737.3,MGI:MGI:1921304	RIKEN cDNA 4931406B18 gene		GO:0003674,GO:0005575,GO:0008150	molecular_function|cellular_component|biological_process
4933403O08Rik	8.06864257729943	14.1198500932529	2.01743506134594	0.142879354102347	-2.80713063112023	0.000192129521896007	0.00899156284348795	Down	0.159479427646255	0.0770052133934042	0.0779214998126271	0.119118369051234	0.0565253825941478	0.00673827941263966	0.0200403660556205	0.00653609096883681	0.0332556778085299	0	GeneID:71030,Genbank:XM_011247708.1,MGI:MGI:1918280	RIKEN cDNA 4933403O08 gene		GO:0005938,GO:0007165,GO:0007265,GO:0008150,GO:0019887,GO:0003674,GO:0005575,GO:0005886	cell cortex|signal transduction|Ras protein signal transduction|biological_process|protein kinase regulator activity|molecular_function|cellular_component|plasma membrane
5730507C01Rik	5.79676797752202	11.3992702321683	0.194265722875794	0.0170419438191389	-5.87476628975714	1.89600276632993e-06	0.000273942304452669	Down	0.366348294668145	0.160811443169649	0.183065559102406	0.205224642496053	0.223175094655073	0	0	0.0187679832406072	0	0	GeneID:236366,Genbank:XM_011243861.1,MGI:MGI:1917882	RIKEN cDNA 5730507C01 gene	zf-C2H2	GO:0003700,GO:0005575,GO:0006355	DNA binding transcription factor activity|cellular_component|regulation of transcription, DNA-templated
9030025P20Rik	88.6380416529689	46.6702142654829	130.605869040455	2.7984844530069	1.48464573285697	1.44360894460362e-05	0.00134773850443636	Up	0.63801107315454	0.569889412836994	1.13686477335816	0.683414681828648	0.772407500796079	3.00916045164154	1.67804364284023	1.97631670409253	2.53708342871879	1.07131895482741	GeneID:100041574,Genbank:XM_011246223.2,MGI:MGI:3583895	RIKEN cDNA 9030025P20 gene		GO:0003674,GO:0005575,GO:0008150	molecular_function|cellular_component|biological_process
9330159F19Rik	52.2815783183424	74.8638966972471	29.6992599394378	0.396710046493344	-1.33384316137544	0.00148828795617645	0.0377737015858111	Down	0.79762898166688	0.451192611763229	0.365249088612782	0.941759128261059	0.801494833776074	0.130288116673033	0.223883596535894	0.480239054545101	0.24863274749278	0.195082366623306	GeneID:212448,Genbank:XM_006512646.3,MGI:MGI:3036239	RIKEN cDNA 9330159F19 gene		GO:0003674,GO:0005575,GO:0008150	molecular_function|cellular_component|biological_process
9830107B12Rik	44.9853334936157	8.38332045299105	81.5873465342403	9.73210400243391	3.28275173776441	0.000346597888418562	0.0134825097407263	Up	0.113840243878523	0.0416425529460365	0.0842761168650908	0.0590482995524803	0.136598769634121	0.440911680206295	0.993423220464568	1.66212663956558	0.662705407034347	0.27398929253207	GeneID:328829,Genbank:XM_017317514.1,MGI:MGI:3608415	RIKEN cDNA 9830107B12 gene		GO:0003674,GO:0005575,GO:0008150	molecular_function|cellular_component|biological_process
A230065H16Rik	10.6034662742597	3.58267140570542	17.6242611428139	4.91930717250463	2.29845514296793	0.0155940811682157	0.179336858918109	Up	0.0983535813484069	0.269831700934147	0.0546084866393784	0.0612185448905099	0.49022059885988	1.6102979226191	1.3904125613366	0.15115929785392	0.153819918699454	1.26812241687826	GeneID:380787,Genbank:XM_006516048.1,MGI:MGI:2685744	RIKEN cDNA A230065H16 gene		GO:0003674,GO:0005575,GO:0008150	molecular_function|cellular_component|biological_process
A2m	139.086050281674	27.5664840550519	250.605616508297	9.09095320273062	3.18443157151012	0.00415488704201317	0.0782033495008567	Up	0.219339975943575	0.324022577021898	0.24356660899548	0.210037702424793	0.280320308304151	4.85652134437502	2.13786139596964	0.492688842805032	0.193507705905368	3.62861997300424	GeneID:232345,Genbank:XM_011241322.1,MGI:MGI:2449119	alpha-2-macroglobulin		GO:0043120,GO:0004867,GO:0048306,GO:0005102,GO:0048403,GO:0005515,GO:0005576,GO:0005615,GO:0007565,GO:0010466,GO:0048406,GO:0019838,GO:0048863,GO:0019899,GO:0019959,GO:0019966,GO:0001869,GO:0030414,GO:0002020,GO:0042803,GO:0004866	tumor necrosis factor binding|serine-type endopeptidase inhibitor activity|calcium-dependent protein binding|signaling receptor binding|brain-derived neurotrophic factor binding|protein binding|extracellular region|extracellular space|female pregnancy|negative regulation of peptidase activity|nerve growth factor binding|growth factor binding|stem cell differentiation|enzyme binding|interleukin-8 …	mmu04610	Complement and coagulation cascades
A530016L24Rik	97.5082691732376	171.68401798523	23.3325203612455	0.135903857767663	-2.87934168585135	0.00739625421477549	0.114348039803447	Down	1.19262585330803	7.22674762465151	1.78499924065557	0.96825659197318	5.26473706899427	0.0182574233003456	0.307697371193663	1.36363858820262	0.324383513795046	0.0891427692389177	GeneID:319942,Genbank:XM_006515980.3,MGI:MGI:2443020	RIKEN cDNA A530016L24 gene		GO:0008150,GO:0016020,GO:0016021,GO:0003674,GO:0005886	biological_process|membrane|integral component of membrane|molecular_function|plasma membrane
A530032D15Rik	55.0795778533356	28.2896104172688	81.8695452894023	2.89397924120675	1.53305457331556	0.00611591559022043	0.100784005095766	Up	0.319823172514132	0.72144284367051	0.453800757189253	0.199068594911911	1.08240297003253	2.45862941680253	2.13971040159752	1.34717051793683	0.444610590753798	1.28291076727394	GeneID:381287,Genbank:NM_213615.2,MGI:MGI:3037746	RIKEN cDNA A530032D15Rik gene		GO:0005634,GO:0006338,GO:0006355,GO:0008150,GO:0003674,GO:0003682,GO:0005575	nucleus|chromatin remodeling|regulation of transcription, DNA-templated|biological_process|molecular_function|chromatin binding|cellular_component
A530064D06Rik	102.282739213744	42.7483982023421	161.817080225147	3.78533669166301	1.92042162829274	0.00127460025943365	0.0339737887598677	Up	1.02660432910611	1.09614157920533	1.66377688135807	1.0707445704218	1.65952573256145	2.46186939449924	6.15966316451463	8.32956681030261	3.15325436143751	3.26262535414439	GeneID:328830,Genbank:NM_001113556.1,MGI:MGI:2443476	RIKEN cDNA A530064D06 gene		GO:0005515,GO:0005575,GO:0008150	protein binding|cellular_component|biological_process
A630023A22Rik	8.84518170776115	1.18151231577256	16.5088510997497	13.9726441098965	3.80453314951311	1.12531579042556e-05	0.00110141795509126	Up	0.0394002388660285	0.0432376058895973	0.0437520909397711	0	0.13092089735371	0.79074565041482	1.03147474516472	0.444063388214605	0.164319833428814	0.97537379795049	GeneID:105518,Genbank:NM_001251843.1,MGI:MGI:2145657	RIKEN cDNA A630023A22 gene		GO:0003674,GO:0005575,GO:0008150	molecular_function|cellular_component|biological_process
AB124611	766.617957984756	468.90200447847	1064.33391149104	2.26984295508576	1.18259248440754	0.00041749919869289	0.0152011458244081	Up	10.2776468106215	19.8888200641311	20.4495012796869	12.5521359890141	20.540892967835	31.130254138403	49.3649349552325	45.410508999238	22.3781178318838	31.9707855531164	GeneID:382062,Genbank:XM_011242566.2,MGI:MGI:3043001	cDNA sequence AB124611		GO:0016020,GO:0016021,GO:0003674,GO:0005575,GO:0008150	membrane|integral component of membrane|molecular_function|cellular_component|biological_process
AI607873	836.121366618924	531.621830976639	1140.62090226121	2.14554940335272	1.10134712091915	0.0248160971742958	0.233311623877909	Up	3.75423536598001	10.7179949320357	8.75309225845094	6.35670653302386	12.5862671142172	9.28338913816073	25.350401427538	18.4223246133927	8.02353795111514	24.1544068965305	GeneID:226691,Genbank:XM_011238800.2,MGI:MGI:2138302	expressed sequence AI607873		GO:0003690,GO:0005634,GO:0005730,GO:0005829,GO:0008134,GO:0042802,GO:0000978,GO:0001047,GO:0001078	double-stranded DNA binding|nucleus|nucleolus|cytosol|transcription factor binding|identical protein binding|RNA polymerase II proximal promoter sequence-specific DNA binding|core promoter binding|transcriptional repressor activity, RNA polymerase II proximal promoter sequence-specific DNA binding
Aard	122.236475035209	171.997417207602	72.4755328628157	0.421375704585943	-1.24682096033306	1.06234797325205e-06	0.000169649516254856	Down	7.66515863660106	7.76795023674398	6.94840328515296	9.44473170904271	4.93808761502376	3.30475614635336	2.0476457107276	2.60454497390236	4.07752108916456	2.94475334881974	GeneID:239435,Genbank:NM_175503.3,MGI:MGI:2181621	alanine and arginine rich domain containing protein		GO:0003674,GO:0005575,GO:0008150	molecular_function|cellular_component|biological_process
Abca13	35.5947387246039	8.17098311294791	63.0184943362599	7.71247394164841	2.94719370979617	0.0004877268219085	0.0170097064997016	Up	0.0412723730705028	0.0069680116447192	0.0141018482812198	0.0434741994187831	0.035164540933306	0.0972519777726932	0.382325851342357	0.299265975941885	0.148956596970022	0.104791740773482	GeneID:268379,Genbank:NM_178259.3,MGI:MGI:2388707	ATP-binding cassette, sub-family A (ABC1), member 13		GO:0016020,GO:0016021,GO:0016887,GO:0042626,GO:0043231,GO:0055085,GO:0000166,GO:0005524,GO:0006869	membrane|integral component of membrane|ATPase activity|ATPase activity, coupled to transmembrane movement of substances|intracellular membrane-bounded organelle|transmembrane transport|nucleotide binding|ATP binding|lipid transport	mmu02010	ABC transporters
Abcb1b	279.807095277287	176.998716982735	382.615473571839	2.16168501158774	1.11215631709322	3.05357580878793e-06	0.000408752555874884	Up	1.52909932549402	2.38386120758985	2.76260612888347	1.90352469968945	3.23944833631696	4.39687002432242	5.17224747767379	5.95599183060265	3.2644949228223	5.58291477880754	GeneID:18669,Genbank:NM_011075.2,MGI:MGI:97568	ATP-binding cassette, sub-family B (MDR/TAP), member 1B		GO:0042493,GO:0005524,GO:0042626,GO:0005739,GO:0005886,GO:0008559,GO:0014045,GO:0015238,GO:0015893,GO:0046581,GO:0016020,GO:0055085,GO:0016021,GO:0016324,GO:0000139,GO:0016787,GO:0000166,GO:0016887,GO:0005215	response to drug|ATP binding|ATPase activity, coupled to transmembrane movement of substances|mitochondrion|plasma membrane|xenobiotic transmembrane transporting ATPase activity|establishment of endothelial blood-brain barrier|drug transmembrane transporter activity|drug transport|intercellular canaliculus|membrane|transmembrane transport|integral component of membrane|apical plasma membrane|Golg…	mmu02010,mmu04976,mmu05206,mmu05226	ABC transporters|Bile secretion|MicroRNAs in cancer|Gastric cancer
Acat3	35.0903296488858	13.2716858829447	56.9089734148269	4.28799882070448	2.10030450902236	0.0137075657322879	0.167144162194441	Up	0.370690745574307	0.552077557471292	0.441036898624413	0.329614666612891	0.234618664870938	1.03483185306078	1.60816807883	3.55392642160082	0.414100835875979	1.28363796789541	GeneID:224530,Genbank:NM_153151.3,MGI:MGI:109182	acetyl-Coenzyme A acetyltransferase 3		GO:0005634,GO:0005730,GO:0005737,GO:0005739,GO:0005829,GO:0006635,GO:0003985,GO:0003988	nucleus|nucleolus|cytoplasm|mitochondrion|cytosol|fatty acid beta-oxidation|acetyl-CoA C-acetyltransferase activity|acetyl-CoA C-acyltransferase activity
Ackr1	74.5735356074799	33.9134611345779	115.233610080382	3.39787229687655	1.76463163235587	0.000366859361169298	0.0138849785240895	Up	0.637344796578968	2.0982560453988	2.47709377046051	0.850081348738687	2.47076449979963	5.81856828064987	8.67635937974207	5.87719881396796	2.5631339820593	4.46098745889057	GeneID:13349,Genbank:NM_010045.2,MGI:MGI:1097689	atypical chemokine receptor 1 (Duffy blood group)		GO:0005768,GO:0006954,GO:0007165,GO:0007186,GO:0016020,GO:0016021,GO:0019956,GO:0019957,GO:0032642,GO:0004871,GO:0004888,GO:0070098,GO:0004930	endosome|inflammatory response|signal transduction|G-protein coupled receptor signaling pathway|membrane|integral component of membrane|chemokine binding|C-C chemokine binding|regulation of chemokine production|signal transducer activity|transmembrane signaling receptor activity|chemokine-mediated signaling pathway|G-protein coupled receptor activity	mmu05144	Malaria
Ackr4	78.1436539920936	124.546540987728	31.7407669964594	0.254850650565936	-1.9722760588226	0.000292151323828678	0.0118191441117802	Down	2.12451971881269	1.26159971825456	1.04171499705098	1.19070710620258	0.621394615039259	0.77718270852832	0.24077341399693	0.150772521329986	0.278085231014691	0.123325568748189	GeneID:252837,Genbank:XM_006511735.3,MGI:MGI:2181676	atypical chemokine receptor 4		GO:0005044,GO:0005768,GO:0005886,GO:0006935,GO:0007165,GO:0007186,GO:0016020,GO:0016021,GO:0019956,GO:0004871,GO:0004930,GO:0004950	scavenger receptor activity|endosome|plasma membrane|chemotaxis|signal transduction|G-protein coupled receptor signaling pathway|membrane|integral component of membrane|chemokine binding|signal transducer activity|G-protein coupled receptor activity|chemokine receptor activity
Acnat1	21.2327359782889	31.2104636970824	11.2550082594953	0.360616502488794	-1.47146267617039	0.00102718355939198	0.0289471775522153	Down	0.412594316147369	0.245255149794115	0.248173445232799	0.310315037266619	0.247539332417026	0.127114295601624	0.0900122751691114	0.0792643570680266	0.143394708708791	0.0709304930516743	GeneID:230161,Genbank:NM_001164565.1,MGI:MGI:2140197	acyl-coenzyme A amino acid N-acyltransferase 1		GO:0006631,GO:0006637,GO:0016410,GO:0016740,GO:0016746,GO:0016790,GO:0047617,GO:0005777,GO:0006629	fatty acid metabolic process|acyl-CoA metabolic process|N-acyltransferase activity|transferase activity|transferase activity, transferring acyl groups|thiolester hydrolase activity|acyl-CoA hydrolase activity|peroxisome|lipid metabolic process
Acod1	3628.91778579298	102.52850586884	7155.30706571711	69.7884652183518	6.12491669941041	0.000575687983470657	0.0193201804332735	Up	0.97775925074645	2.39186827078442	3.03106641760952	1.47075898265547	3.65506053925821	22.7646364945461	379.669783733108	61.9869936732644	47.9350732319686	230.031056009613	GeneID:16365,Genbank:NM_008392.1,MGI:MGI:103206	aconitate decarboxylase 1		GO:2000379,GO:0071219,GO:0034144,GO:0005739,GO:0071222,GO:0035458,GO:0045087,GO:0006952,GO:0071346,GO:0006954,GO:0007566,GO:0045824,GO:0016829,GO:0071347,GO:0047547,GO:0019679,GO:0071356,GO:0047613,GO:0032088,GO:0071393,GO:0032480,GO:0002376,GO:0072573,GO:0032496,GO:0002760,GO:0050728,GO:0034136	positive regulation of reactive oxygen species metabolic process|cellular response to molecule of bacterial origin|negative regulation of toll-like receptor 4 signaling pathway|mitochondrion|cellular response to lipopolysaccharide|cellular response to interferon-beta|innate immune response|defense response|cellular response to interferon-gamma|inflammatory response|embryo implantation|negative re…
Acoxl	596.565751567893	894.393292990047	298.738210145739	0.334012131449496	-1.58202759199587	4.48502691915653e-08	1.35957755843122e-05	Down	11.9051627557736	8.35399329035814	9.19073327026984	9.54648744022598	6.691574465489	2.69683227089459	2.80086838944612	2.98961287903811	5.33366088384251	0.839241930727224	GeneID:74121,Genbank:XM_006500273.2,MGI:MGI:1921371	acyl-Coenzyme A oxidase-like		GO:0006631,GO:0006635,GO:0008152,GO:0016491,GO:0016627,GO:0033539,GO:0050660,GO:0055088,GO:0055114,GO:0071949,GO:0003995,GO:0003997,GO:0005777	fatty acid metabolic process|fatty acid beta-oxidation|metabolic process|oxidoreductase activity|oxidoreductase activity, acting on the CH-CH group of donors|fatty acid beta-oxidation using acyl-CoA dehydrogenase|flavin adenine dinucleotide binding|lipid homeostasis|oxidation-reduction process|FAD binding|acyl-CoA dehydrogenase activity|acyl-CoA oxidase activity|peroxisome
Acp1	420.898319002296	563.801324156524	277.995313848067	0.49307318365022	-1.0201263025368	1.0220888995089e-06	0.000166135075138924	Down	9.05085015222558	10.5969049491977	10.3595062639323	9.77976232811574	10.8224961102743	4.56407241274086	4.62751401972317	4.74574181369459	3.99310969325475	5.99312843175648	GeneID:11431,Genbank:NM_001110239.1,MGI:MGI:87881	acid phosphatase 1, soluble		GO:0004726,GO:0005737,GO:0005829,GO:0006470,GO:0009898,GO:0016787,GO:0016791,GO:0042383,GO:0003993,GO:0004721,GO:0004725	non-membrane spanning protein tyrosine phosphatase activity|cytoplasm|cytosol|protein dephosphorylation|cytoplasmic side of plasma membrane|hydrolase activity|phosphatase activity|sarcolemma|acid phosphatase activity|phosphoprotein phosphatase activity|protein tyrosine phosphatase activity	mmu00730,mmu00740,mmu04520	Thiamine metabolism|Riboflavin metabolism|Adherens junction
Acss2	924.451010759044	1238.26104598898	610.640975529103	0.493143975987221	-1.01991918435253	0.0239992700577864	0.229950900737896	Down	15.0337650123409	41.2812671788941	16.1059361700422	14.6133896378588	25.9310547709589	9.40910989118629	8.59970039797838	13.4865996653083	15.2776416738428	6.40433682895805	GeneID:60525,Genbank:XM_006499973.1,MGI:MGI:1890410	acyl-CoA synthetase short-chain family member 2		GO:0019542,GO:0003987,GO:0043231,GO:0005524,GO:0005654,GO:0005737,GO:0005829,GO:0006085,GO:0008152,GO:0008610,GO:0016208,GO:0016874,GO:0000166,GO:0019413,GO:0003824,GO:0019427	propionate biosynthetic process|acetate-CoA ligase activity|intracellular membrane-bounded organelle|ATP binding|nucleoplasm|cytoplasm|cytosol|acetyl-CoA biosynthetic process|metabolic process|lipid biosynthetic process|AMP binding|ligase activity|nucleotide binding|acetate biosynthetic process|catalytic activity|acetyl-CoA biosynthetic process from acetate	mmu00010,mmu00620,mmu00640	Glycolysis / Gluconeogenesis|Pyruvate metabolism|Propanoate metabolism
Acta1	29.8227070239467	51.4239430570237	8.2214709908697	0.159876324181383	-2.6449717865576	4.36506952058462e-09	1.89204977672007e-06	Down	1.40937990026438	1.32569637204973	2.86925711085987	2.005131410494	1.85839338700683	0.177228329299981	0.105419213929757	0.275056681178701	0.0699745185002397	0.830713011876356	GeneID:11459,Genbank:NM_009606.3,MGI:MGI:87902	actin, alpha 1, skeletal muscle		GO:0005524,GO:0005737,GO:0005856,GO:0005865,GO:0005884,GO:0015629,GO:0030017,GO:0030240,GO:0032991,GO:0048741,GO:0000166,GO:0001725,GO:0005515	ATP binding|cytoplasm|cytoskeleton|striated muscle thin filament|actin filament|actin cytoskeleton|sarcomere|skeletal muscle thin filament assembly|protein-containing complex|skeletal muscle fiber development|nucleotide binding|stress fiber|protein binding
Actc1	2642.91916985732	3743.94303155512	1541.89530815951	0.411837278282265	-1.27985367055385	6.70590394600936e-05	0.00418161538301142	Down	190.95216546046	102.75545775861	100.251762346947	169.253814854249	174.173003913546	48.2909471120401	70.4698462653442	91.2437941352783	41.9855732092013	39.1172626877225	GeneID:11464,Genbank:NM_009608.4,MGI:MGI:87905	actin, alpha, cardiac muscle 1		GO:0055003,GO:0005737,GO:0055008,GO:0005856,GO:0060047,GO:0005884,GO:0016887,GO:0017022,GO:0030017,GO:0030048,GO:0060048,GO:0030240,GO:0070252,GO:0031032,GO:0031674,GO:0033275,GO:0000166,GO:0042643,GO:0005515,GO:0043066,GO:0005524	cardiac myofibril assembly|cytoplasm|cardiac muscle tissue morphogenesis|cytoskeleton|heart contraction|actin filament|ATPase activity|myosin binding|sarcomere|actin filament-based movement|cardiac muscle contraction|skeletal muscle thin filament assembly|actin-mediated cell contraction|actomyosin structure organization|I band|actin-myosin filament sliding|nucleotide binding|actomyosin, actin por…	mmu04260,mmu04261,mmu05410,mmu05414	Cardiac muscle contraction|Adrenergic signaling in cardiomyocytes|Hypertrophic cardiomyopathy (HCM)|Dilated cardiomyopathy (DCM)
Ada	207.368209459173	99.346169812393	315.390249105954	3.17465937238992	1.66660180507326	0.00429053975846772	0.0801120782593896	Up	2.35125087430088	3.80247339682599	3.81336446138082	2.88848063920012	4.04348884150883	21.2413977071216	7.41891842413056	11.9820356101671	5.54810874207358	6.06317309553437	GeneID:11486,Genbank:NM_007398.4,MGI:MGI:87916	adenosine deaminase		GO:0002686,GO:0002906,GO:0004000,GO:0007155,GO:0005615,GO:0008270,GO:0005737,GO:0009117,GO:0009168,GO:0009897,GO:0033632,GO:0009986,GO:0042110,GO:0010460,GO:0016020,GO:0042323,GO:0043025,GO:0043066,GO:0043103,GO:0001666,GO:0046638,GO:0043278,GO:0001701,GO:0046872,GO:0045580,GO:0001821,GO:0048286,GO:0045582,GO:0001829,GO:0048541,GO:0001883,GO:0048566,GO:0001889,GO:0050728,GO:0001890,GO:0002314,GO:…	negative regulation of leukocyte migration|negative regulation of mature B cell apoptotic process|adenosine deaminase activity|cell adhesion|extracellular space|zinc ion binding|cytoplasm|nucleotide metabolic process|purine ribonucleoside monophosphate biosynthetic process|external side of plasma membrane|regulation of cell-cell adhesion mediated by integrin|cell surface|T cell activation|positiv…	mmu00230,mmu05340	Purine metabolism|Primary immunodeficiency
Adam8	2052.33335192135	1343.40691788014	2761.25978596256	2.05541578594798	1.03943026332286	0.00442553408241033	0.081134791510856	Up	19.5435671531093	16.4014583173896	16.0401528569529	18.808292259479	21.3414752133989	22.5890056558352	53.0005452897606	35.799847750161	24.0210565813889	44.4656758698148	GeneID:11501,Genbank:XM_017321933.1,MGI:MGI:107825	a disintegrin and metallopeptidase domain 8		GO:0005509,GO:0005515,GO:0005737,GO:0005886,GO:0005887,GO:0006508,GO:0033089,GO:0006954,GO:0042581,GO:0007160,GO:0043406,GO:0008233,GO:0043524,GO:0043534,GO:0045089,GO:0045670,GO:0061025,GO:0045780,GO:0070245,GO:0070820,GO:0045785,GO:0071065,GO:0071133,GO:0071456,GO:0072675,GO:0000902,GO:0098609,GO:0001525,GO:2000309,GO:0002102,GO:2000391,GO:0002523,GO:0002675,GO:0002693,GO:0004222,GO:0005178,GO:…	calcium ion binding|protein binding|cytoplasm|plasma membrane|integral component of plasma membrane|proteolysis|positive regulation of T cell differentiation in thymus|inflammatory response|specific granule|cell-matrix adhesion|positive regulation of MAP kinase activity|peptidase activity|negative regulation of neuron apoptotic process|blood vessel endothelial cell migration|positive regulation o…
Adamts17	182.876076656519	265.120093758785	100.632059554253	0.379571605182861	-1.39755602295532	1.34038605589326e-08	5.08369336407018e-06	Down	2.24617138237544	1.64329076484151	1.87410731796144	1.75716465986078	1.3730995907323	1.08258656088836	0.53340813201175	0.377282345283824	0.863826877539193	0.424128635482487	GeneID:233332,Genbank:NM_001033877.4,MGI:MGI:3588195	a disintegrin-like and metallopeptidase (reprolysin type) with thrombospondin type 1 motif, 17		GO:0003674,GO:0005575,GO:0008150	molecular_function|cellular_component|biological_process
Adamts4	129.703060385798	62.1513767276703	197.254744043925	3.17377915710925	1.66620174379124	0.0220684241831334	0.21882116680498	Up	0.889868286242923	0.976536573421571	1.11566045124393	0.678954164078359	1.23998806891937	1.63735236458858	5.09510893396467	2.99997500037009	0.41900886465948	4.51538584723677	GeneID:240913,Genbank:NM_172845.2,MGI:MGI:1339949	a disintegrin-like and metallopeptidase (reprolysin type) with thrombospondin type 1 motif, 4		GO:0005576,GO:0005578,GO:0005615,GO:0006508,GO:0008233,GO:0008237,GO:0016607,GO:0016787,GO:0031012,GO:0042742,GO:0002020,GO:0046872,GO:0004222,GO:0005515	extracellular region|proteinaceous extracellular matrix|extracellular space|proteolysis|peptidase activity|metallopeptidase activity|nuclear speck|hydrolase activity|extracellular matrix|defense response to bacterium|protease binding|metal ion binding|metalloendopeptidase activity|protein binding
Adipoq	680.98753098929	985.218502665636	376.756559312944	0.382409138981435	-1.38681109299745	0.0436883740157661	0.323146309890389	Down	25.8880676620628	58.13366302775	58.5402976774137	15.3944764248694	74.9789930094577	1.17517343158881	17.8787392988029	55.0664815281518	5.8891054587791	3.751666059284	GeneID:11450,Genbank:NM_009605.4,MGI:MGI:106675	adiponectin, C1Q and collagen domain containing		GO:0005615,GO:0005783,GO:0006006,GO:0006635,GO:0009749,GO:0032270,GO:0009967,GO:0032720,GO:0009986,GO:0032757,GO:0010642,GO:0032869,GO:0032991,GO:0033034,GO:0045599,GO:0033211,GO:0033691,GO:0045650,GO:0034115,GO:0045715,GO:0045721,GO:0045776,GO:0045777,GO:0001934,GO:0051899,GO:0045860,GO:0005102,GO:0060081,GO:0045892,GO:0005179,GO:0070208,GO:0070373,GO:0070994,GO:0005515,GO:0071320,GO:0005576,GO:…	extracellular space|endoplasmic reticulum|glucose metabolic process|fatty acid beta-oxidation|response to glucose|positive regulation of cellular protein metabolic process|positive regulation of signal transduction|negative regulation of tumor necrosis factor production|cell surface|positive regulation of interleukin-8 production|negative regulation of platelet-derived growth factor receptor sign…	mmu04152,mmu04920,mmu03320,mmu04211,mmu04930,mmu04932	AMPK signaling pathway|Adipocytokine signaling pathway|PPAR signaling pathway|Longevity regulating pathway - mammal|Type II diabetes mellitus|Non-alcoholic fatty liver disease (NAFLD)
Adora3	19.1072721272054	5.21690069163063	32.9976435627801	6.32514312870046	2.66109812624648	5.47911403516617e-06	0.000658845542276465	Up	0.155574467630364	0.12194754780835	0.074039162323879	0.11066826327593	0.172316627967235	0.3990924949928	1.14039708671989	0.910864346820699	0.440276012376403	0.916982955071498	GeneID:11542,Genbank:NM_009631.4,MGI:MGI:104847	adenosine A3 receptor		GO:0050729,GO:0002553,GO:0050850,GO:0002687,GO:0005886,GO:0005887,GO:0008285,GO:0070257,GO:0014068,GO:0030336,GO:0032088,GO:0043306,GO:0001609,GO:0001973	positive regulation of inflammatory response|histamine secretion by mast cell|positive regulation of calcium-mediated signaling|positive regulation of leukocyte migration|plasma membrane|integral component of plasma membrane|negative regulation of cell proliferation|positive regulation of mucus secretion|positive regulation of phosphatidylinositol 3-kinase signaling|negative regulation of cell mi…	mmu04071,mmu04022,mmu04080	Sphingolipid signaling pathway|cGMP - PKG signaling pathway|Neuroactive ligand-receptor interaction
Adrb3	268.066773636584	371.147219501906	164.986327771263	0.444530685135351	-1.1696450858106	0.00834085011201648	0.121282089687907	Down	5.07304514738019	8.16072154199283	5.80053777671689	3.44809695675708	8.27007345202693	1.86041162328051	1.08769630409021	6.10783703127387	3.24892968199921	0.807426796190311	GeneID:11556,Genbank:NM_013462.3,MGI:MGI:87939	adrenergic receptor, beta 3		GO:0005515,GO:0005622,GO:0005634,GO:0005886,GO:0005887,GO:0007165,GO:0007186,GO:0040015,GO:0007188,GO:0042755,GO:0007189,GO:0042803,GO:0043235,GO:0043410,GO:0050873,GO:0051379,GO:0051380,GO:0001659,GO:0002024,GO:0002025,GO:0004871,GO:0004930,GO:0004935,GO:0004939,GO:0007190,GO:0007267,GO:0007610,GO:0009409,GO:0015052,GO:0016020,GO:0016021,GO:0071880,GO:0031649,GO:0031699	protein binding|intracellular|nucleus|plasma membrane|integral component of plasma membrane|signal transduction|G-protein coupled receptor signaling pathway|negative regulation of multicellular organism growth|adenylate cyclase-modulating G-protein coupled receptor signaling pathway|eating behavior|adenylate cyclase-activating G-protein coupled receptor signaling pathway|protein homodimerization …	mmu04020,mmu04022,mmu04080,mmu04923,mmu04924,mmu04970,mmu04714	Calcium signaling pathway|cGMP - PKG signaling pathway|Neuroactive ligand-receptor interaction|Regulation of lipolysis in adipocyte|Renin secretion|Salivary secretion|Thermogenesis
Agr3	111.719262585285	175.766842432691	47.6716827378783	0.271221136353598	-1.88245848232642	1.28713805168116e-12	1.2332814858345e-09	Down	9.25307507258826	9.66028210221014	9.10873702001503	11.0207320509534	9.08546310819712	2.90577111824761	1.83316745032501	2.30611148908068	3.38968119385767	2.16682898282834	GeneID:403205,Genbank:NM_207531.3,MGI:MGI:2685734	anterior gradient 3		GO:0005783,GO:0030154,GO:0043231,GO:0060548,GO:0002162,GO:0005737	endoplasmic reticulum|cell differentiation|intracellular membrane-bounded organelle|negative regulation of cell death|dystroglycan binding|cytoplasm
Ak5	48.3896832908701	22.8117060208541	73.9676605608861	3.24253085206631	1.69712030151207	1.95703029148564e-06	0.000277368510293237	Up	0.263222011886111	0.369096833189034	0.454681923708067	0.309472056056769	0.437323008580687	1.48287754295179	1.05661926683049	1.1237362503426	0.518393749122303	1.53854732372967	GeneID:229949,Genbank:NM_001081277.1,MGI:MGI:2677491	adenylate kinase 5		GO:0005524,GO:0005737,GO:0005815,GO:0005829,GO:0006139,GO:0006165,GO:0009142,GO:0016301,GO:0016310,GO:0016740,GO:0019205,GO:0000166,GO:0019206,GO:0004017,GO:0046034,GO:0004550	ATP binding|cytoplasm|microtubule organizing center|cytosol|nucleobase-containing compound metabolic process|nucleoside diphosphate phosphorylation|nucleoside triphosphate biosynthetic process|kinase activity|phosphorylation|transferase activity|nucleobase-containing compound kinase activity|nucleotide binding|nucleoside kinase activity|adenylate kinase activity|ATP metabolic process|nucleoside d…	mmu00230,mmu00730	Purine metabolism|Thiamine metabolism
Akr1b3	2734.30439578137	1739.55361615749	3729.05517540525	2.14368510448237	1.10009299741556	1.41062867471554e-08	5.13609900463928e-06	Up	63.6219994064525	78.9377436586147	77.7475280137976	63.9411545274665	74.716798911726	113.157608343216	153.485914088459	181.999532268753	128.277766455422	157.74010122807	GeneID:11677,Genbank:NM_009658.3,MGI:MGI:1353494	aldo-keto reductase family 1, member B3 (aldose reductase)		GO:0005829,GO:0005996,GO:0006061,GO:0008106,GO:0009414,GO:0010033,GO:0016491,GO:0044598,GO:0046427,GO:0018931,GO:0048471,GO:0031098,GO:0048661,GO:0055114,GO:0070301,GO:0071475,GO:0072001,GO:0072061,GO:0097238,GO:0001894,GO:0003091,GO:0004032,GO:0005615,GO:0005654,GO:0005737,GO:0032838,GO:0033010,GO:0035809,GO:0042415,GO:0042629,GO:0043066,GO:0097454,GO:0043220,GO:0043795,GO:0044597	cytosol|monosaccharide metabolic process|sorbitol biosynthetic process|alcohol dehydrogenase (NADP+) activity|response to water deprivation|response to organic substance|oxidoreductase activity|doxorubicin metabolic process|positive regulation of JAK-STAT cascade|naphthalene metabolic process|perinuclear region of cytoplasm|stress-activated protein kinase signaling cascade|positive regulation of …	mmu00040,mmu00051,mmu00052,mmu00561,mmu00790	Pentose and glucuronate interconversions|Fructose and mannose metabolism|Galactose metabolism|Glycerolipid metabolism|Folate biosynthesis
Akr1b7	10.4552821856189	18.7539235052735	2.15664086596427	0.114996782692317	-3.12033459596787	5.14725341928542e-06	0.000633146949311426	Down	1.30948966961949	0.834402644427132	0.938145796112399	0.683607084610694	0.561449232882256	0.0892390081186765	0	0.0432806536590284	0.264254732124703	0.0871427712111215	GeneID:11997,Genbank:NM_009731.2,MGI:MGI:101918	aldo-keto reductase family 1, member B7		GO:0005739,GO:0005829,GO:0008106,GO:0016491,GO:0044255,GO:0055114,GO:0004032,GO:0005737	mitochondrion|cytosol|alcohol dehydrogenase (NADP+) activity|oxidoreductase activity|cellular lipid metabolic process|oxidation-reduction process|alditol:NADP+ 1-oxidoreductase activity|cytoplasm	mmu00040,mmu00051,mmu00052,mmu00561,mmu00790	Pentose and glucuronate interconversions|Fructose and mannose metabolism|Galactose metabolism|Glycerolipid metabolism|Folate biosynthesis
Akr1b8	688.753730507742	455.17808848981	922.329372525675	2.02630441984978	1.01885093229093	0.0022204689832515	0.050403538453982	Up	16.494438648712	22.3155782900164	19.4386111152762	18.4699730099724	24.3145407050052	30.0631436430231	36.0268816222353	30.0723540540302	35.1118342843977	64.4268426911181	GeneID:14187,Genbank:NM_008012.1,MGI:MGI:107673	aldo-keto reductase family 1, member B8		GO:0005737,GO:0005739,GO:0005829,GO:0008106,GO:0016488,GO:0016491,GO:0044597,GO:0044598,GO:0045550,GO:0047718,GO:0001758,GO:0055114,GO:0004032	cytoplasm|mitochondrion|cytosol|alcohol dehydrogenase (NADP+) activity|farnesol catabolic process|oxidoreductase activity|daunorubicin metabolic process|doxorubicin metabolic process|geranylgeranyl reductase activity|indanol dehydrogenase activity|retinal dehydrogenase activity|oxidation-reduction process|alditol:NADP+ 1-oxidoreductase activity	mmu00040,mmu00051,mmu00052,mmu00561,mmu00790	Pentose and glucuronate interconversions|Fructose and mannose metabolism|Galactose metabolism|Glycerolipid metabolism|Folate biosynthesis
Akr1c14	1865.57674376762	949.704142742968	2781.44934479227	2.92875351344556	1.55028677980201	0.0005554323468298	0.018829880584798	Up	23.1353368236182	21.4371519477852	21.5246329701411	23.3516824976218	22.6637192182197	16.0564517184328	61.2781554079101	74.2281797036117	89.0904837256938	71.4797402059991	GeneID:105387,Genbank:NM_134072.1,MGI:MGI:2145458	aldo-keto reductase family 1, member C14		GO:0047023,GO:0005829,GO:0047086,GO:0006693,GO:0008106,GO:0008202,GO:0008207,GO:0016229,GO:0016491,GO:0032052,GO:0042448,GO:0044597,GO:0004032,GO:0044598,GO:0005496,GO:0005575	androsterone dehydrogenase activity|cytosol|ketosteroid monooxygenase activity|prostaglandin metabolic process|alcohol dehydrogenase (NADP+) activity|steroid metabolic process|C21-steroid hormone metabolic process|steroid dehydrogenase activity|oxidoreductase activity|bile acid binding|progesterone metabolic process|daunorubicin metabolic process|alditol:NADP+ 1-oxidoreductase activity|doxorubici…
Akr1c18	5.48120443583884	9.95951849707771	1.00289037459997	0.100696672725116	-3.31191208107872	0.035485785626011	0.2877588985842	Down	1.31355945854018	0.192199058738476	0.0972430193976972	0.599575648960875	0.145491827790086	0.0462501171644968	0.0917018743541795	0.044862338676468	0	0.0451636953785214	GeneID:105349,Genbank:XM_011244250.1,MGI:MGI:2145420	aldo-keto reductase family 1, member C18		GO:0005737,GO:0005829,GO:0006693,GO:0006709,GO:0007186,GO:0034614,GO:0007567,GO:0035410,GO:0008106,GO:0042448,GO:0008202,GO:0042574,GO:0044597,GO:0048385,GO:0044598,GO:0050810,GO:0051897,GO:0045550,GO:0055114,GO:0061370,GO:0071276,GO:0071277,GO:0000060,GO:0071379,GO:0001758,GO:0071384,GO:0004032,GO:0071395,GO:0004033,GO:0004745,GO:0005496,GO:0005622,GO:0005634,GO:0008207,GO:0008284,GO:0010942,GO:…	cytoplasm|cytosol|prostaglandin metabolic process|progesterone catabolic process|G-protein coupled receptor signaling pathway|cellular response to reactive oxygen species|parturition|dihydrotestosterone 17-beta-dehydrogenase activity|alcohol dehydrogenase (NADP+) activity|progesterone metabolic process|steroid metabolic process|retinal metabolic process|daunorubicin metabolic process|regulation o…	mmu00140	Steroid hormone biosynthesis
Aldh1a3	60.7142364959103	25.8091709639616	95.619302027859	3.70485755475741	1.88941807451608	0.00037738411578153	0.0140209751587811	Up	0.511519596263046	0.374225865029752	0.223764736785174	0.559588980757475	0.515060748777606	1.80104837320375	2.43477778717507	1.06408560316181	0.614133902591489	1.83868428759485	GeneID:56847,Genbank:NM_053080.3,MGI:MGI:1861722	aldehyde dehydrogenase family 1, subfamily A3		GO:0004029,GO:0004030,GO:0005634,GO:0005737,GO:0005829,GO:0042803,GO:0005886,GO:0043065,GO:0006081,GO:0007626,GO:0043584,GO:0048048,GO:0048386,GO:0050885,GO:0051289,GO:0055114,GO:0001758,GO:0002072,GO:0002138,GO:0004028,GO:0008152,GO:0016491,GO:0021768,GO:0031076,GO:0042472,GO:0042573,GO:0060013,GO:0060166,GO:0060324,GO:0042574,GO:0070324,GO:0070384,GO:0070403	aldehyde dehydrogenase (NAD) activity|aldehyde dehydrogenase [NAD(P)+] activity|nucleus|cytoplasm|cytosol|protein homodimerization activity|plasma membrane|positive regulation of apoptotic process|cellular aldehyde metabolic process|locomotory behavior|nose development|embryonic eye morphogenesis|positive regulation of retinoic acid receptor signaling pathway|neuromuscular process controlling bal…	mmu00010,mmu00340,mmu00350,mmu00360,mmu00410,mmu00980,mmu00982,mmu05204	Glycolysis / Gluconeogenesis|Histidine metabolism|Tyrosine metabolism|Phenylalanine metabolism|beta-Alanine metabolism|Metabolism of xenobiotics by cytochrome P450|Drug metabolism - cytochrome P450|Chemical carcinogenesis
Alox12e	72.9502962269821	15.5713608862377	130.329231567726	8.36980354638844	3.06519376065168	0.000884871130496252	0.025962006343496	Up	0.229206606968461	0.251530072522962	0.277661490960065	0.622541787724522	0.392348712939063	2.88330177061387	2.16017719674324	1.15287344323685	1.71629792817119	6.4263832733147	GeneID:11685,Genbank:XM_006532035.2,MGI:MGI:1274790	arachidonate lipoxygenase, epidermal		GO:0006629,GO:0006631,GO:0016491,GO:0016702,GO:0019369,GO:0019372,GO:0046872,GO:0051213,GO:0055114,GO:0004052,GO:0005506,GO:0005737	lipid metabolic process|fatty acid metabolic process|oxidoreductase activity|oxidoreductase activity, acting on single donors with incorporation of molecular oxygen, incorporation of two atoms of oxygen|arachidonic acid metabolic process|lipoxygenase pathway|metal ion binding|dioxygenase activity|oxidation-reduction process|arachidonate 12-lipoxygenase activity|iron ion binding|cytoplasm	mmu00590,mmu04726,mmu04750,mmu01523	Arachidonic acid metabolism|Serotonergic synapse|Inflammatory mediator regulation of TRP channels|Antifolate resistance
Alox5ap	2442.84969314524	1128.83585093221	3756.86353535827	3.32808665870754	1.73469299972297	0.000399933123217808	0.0147086515316771	Up	57.3445997256696	63.6142870794019	65.8145358503467	60.2545037417805	74.91748225434	102.254174225831	292.681996518636	302.458524893493	149.771451253447	167.153241763117	GeneID:11690,Genbank:NM_009663.2,MGI:MGI:107505	arachidonate 5-lipoxygenase activating protein		GO:0019899,GO:0006691,GO:0004364,GO:0031965,GO:0008047,GO:0042803,GO:0016020,GO:0004464,GO:0046982,GO:0004602,GO:0005515,GO:0016021,GO:0005634,GO:0047485,GO:0019370,GO:0005635,GO:0050544,GO:0070207,GO:0005783,GO:0002540,GO:0071277,GO:0002675,GO:0019372,GO:0005829,GO:0004051	enzyme binding|leukotriene metabolic process|glutathione transferase activity|nuclear membrane|enzyme activator activity|protein homodimerization activity|membrane|leukotriene-C4 synthase activity|protein heterodimerization activity|glutathione peroxidase activity|protein binding|integral component of membrane|nucleus|protein N-terminus binding|leukotriene biosynthetic process|nuclear envelope|ar…	mmu04664	Fc epsilon RI signaling pathway
Alpl	246.782229184736	127.564162194996	366.000296174476	2.86914670920665	1.5206217398854	6.77980538201695e-07	0.000119831414543319	Up	1.75967444742959	1.94701623034326	2.26086666892081	2.28107897805544	1.91682640169677	4.86956957736253	4.67525247086712	8.70188286003227	5.04919717679598	4.71018097104063	GeneID:11647,Genbank:NM_007431.3,MGI:MGI:87983	alkaline phosphatase, liver/bone/kidney		GO:0016791,GO:0004035,GO:0031225,GO:0046677,GO:0005515,GO:0005578,GO:0005615,GO:0005886,GO:0046872,GO:0008152,GO:0051384,GO:0016020,GO:0065010,GO:0016311,GO:0071407,GO:0016462,GO:0001958,GO:0003006,GO:0016787,GO:0003824	phosphatase activity|alkaline phosphatase activity|anchored component of membrane|response to antibiotic|protein binding|proteinaceous extracellular matrix|extracellular space|plasma membrane|metal ion binding|metabolic process|response to glucocorticoid|membrane|extracellular membrane-bounded organelle|dephosphorylation|cellular response to organic cyclic compound|pyrophosphatase activity|endoch…	mmu00730,mmu00790	Thiamine metabolism|Folate biosynthesis
Ambp	8.81348693432651	1.37207540601617	16.2548984626368	11.8469425159606	3.56644286825439	2.54673072884224e-05	0.00211990529486025	Up	0.0832162898228036	0	0.0924077311403531	0	0.138257427513231	0.395553488235586	1.21998957704345	0.895263907731504	0.347055938638916	0.643769801528095	GeneID:11699,Genbank:NM_007443.4,MGI:MGI:88002	alpha 1 microglobulin/bikunin		GO:0005886,GO:0009986,GO:0010466,GO:0018298,GO:0019862,GO:0020037,GO:0030163,GO:0030414,GO:0031012,GO:0042803,GO:0043231,GO:0004867,GO:0051604,GO:0005576,GO:0005615	plasma membrane|cell surface|negative regulation of peptidase activity|protein-chromophore linkage|IgA binding|heme binding|protein catabolic process|peptidase inhibitor activity|extracellular matrix|protein homodimerization activity|intracellular membrane-bounded organelle|serine-type endopeptidase inhibitor activity|protein maturation|extracellular region|extracellular space
Amd2	16.8040051868162	11.1993975844574	22.408612789175	2.00087662038839	1.00063220940174	0.0429501437174648	0.320980035458312	Up	0.2305670960445	0.198803837389282	0.219457535810361	0.143512640068224	0.218896795575463	0.347923405598589	0.241444360217752	0.523099634101996	0.343423831814672	0.492638421692113	GeneID:100041585,Genbank:NM_007444.3,MGI:MGI:1333111	S-adenosylmethionine decarboxylase 2		GO:0005829,GO:0006596,GO:0006597,GO:0008295,GO:0016829,GO:0016831,GO:0019810,GO:0004014	cytosol|polyamine biosynthetic process|spermine biosynthetic process|spermidine biosynthetic process|lyase activity|carboxy-lyase activity|putrescine binding|adenosylmethionine decarboxylase activity	mmu00270,mmu00330	Cysteine and methionine metabolism|Arginine and proline metabolism
Amer2	30.9547412321753	6.44878788228013	55.4606945820705	8.60017348910862	3.10436576322777	1.67973753933426e-10	1.09212935369929e-07	Up	0.0499976475746833	0.0164601432132818	0.0333120055068743	0.0373442413444385	0.0387647042430086	0.221811070255527	0.314138059718604	0.414942594564099	0.156387474246789	0.345529683117846	GeneID:72125,Genbank:XM_006519590.3,MGI:MGI:1919375	APC membrane recruitment 2		GO:0005886,GO:0008013,GO:0008289,GO:0016020,GO:0016055,GO:0048856,GO:0060828,GO:0090090,GO:0005515,GO:0005546	plasma membrane|beta-catenin binding|lipid binding|membrane|Wnt signaling pathway|anatomical structure development|regulation of canonical Wnt signaling pathway|negative regulation of canonical Wnt signaling pathway|protein binding|phosphatidylinositol-4,5-bisphosphate binding
Ampd3	926.56127439143	595.288441111839	1257.83410767102	2.11298258256405	1.07928087510436	0.00017016151549365	0.0082441710070757	Up	7.05775252462941	6.26767572972719	6.64593563017725	7.28016994177582	7.02506071279171	8.13278596575252	17.4799653849261	16.6181130071614	15.1998140891394	11.4786433382707	GeneID:11717,Genbank:XM_006507219.3,MGI:MGI:1096344	adenosine monophosphate deaminase 3		GO:0046039,GO:0005575,GO:0006188,GO:0046872,GO:0009117,GO:0009168,GO:0016787,GO:0019239,GO:0097009,GO:0032264,GO:0034101,GO:0046031,GO:0046033,GO:0003876,GO:0046034	GTP metabolic process|cellular_component|IMP biosynthetic process|metal ion binding|nucleotide metabolic process|purine ribonucleoside monophosphate biosynthetic process|hydrolase activity|deaminase activity|energy homeostasis|IMP salvage|erythrocyte homeostasis|ADP metabolic process|AMP metabolic process|AMP deaminase activity|ATP metabolic process	mmu00230	Purine metabolism
Amtn	3.48482556580411	6.56946311793271	0.400188013675513	0.0609163955244862	-4.03702561093039	0.00236693557582046	0.0526130185077064	Down	0.257913500991908	0.226426288376834	0.343680808282272	0.513708650666353	0.514203994107428	0.0544864393992702	0.0540161725647906	0	0	0	GeneID:71421,Genbank:NM_027793.1,MGI:MGI:1918671	amelotin		GO:0042475,GO:0005578,GO:0070169,GO:0070175,GO:0005605,GO:0005911,GO:0007155,GO:0031214,GO:0003674,GO:0005576	odontogenesis of dentin-containing tooth|proteinaceous extracellular matrix|positive regulation of biomineral tissue development|positive regulation of enamel mineralization|basal lamina|cell-cell junction|cell adhesion|biomineral tissue development|molecular_function|extracellular region
Angpt4	16.9781096370242	23.3115615476947	10.6446577263538	0.456625683550853	-1.1309160866402	0.0218824471105399	0.217536743281889	Down	1.41269170177293	0.567175653728247	0.53566285456457	1.20100381923761	0.648785780219496	0.291164136293094	0.216488346514573	0.423641221697784	0.574797221249028	0.426486974397959	GeneID:11602,Genbank:NM_009641.1,MGI:MGI:1336887	angiopoietin 4		GO:0005615,GO:0007219,GO:0007492,GO:0010595,GO:0016525,GO:0030297,GO:0030971,GO:0043066,GO:0043536,GO:0043537,GO:0045766,GO:0001525,GO:0048014,GO:0005172,GO:0050731,GO:0005576	extracellular space|Notch signaling pathway|endoderm development|positive regulation of endothelial cell migration|negative regulation of angiogenesis|transmembrane receptor protein tyrosine kinase activator activity|receptor tyrosine kinase binding|negative regulation of apoptotic process|positive regulation of blood vessel endothelial cell migration|negative regulation of blood vessel endotheli…	mmu04014,mmu04015,mmu04010,mmu04066,mmu04151	Ras signaling pathway|Rap1 signaling pathway|MAPK signaling pathway|HIF-1 signaling pathway|PI3K-Akt signaling pathway
Angptl4	1601.39632773567	957.61976247957	2245.17289299178	2.34453483622595	1.22930171547462	0.0298234907411892	0.260151724457762	Up	22.4665834985954	31.3427882802784	41.251991164168	26.10567212445	24.5468082899652	17.7033685470114	62.3698034559193	84.3280892707171	117.15080202183	42.09009587191	GeneID:57875,Genbank:NM_020581.2,MGI:MGI:1888999	angiopoietin-like 4		GO:2000352,GO:0005576,GO:0005578,GO:0005615,GO:0009267,GO:0042802,GO:0043066,GO:0045834,GO:0051005,GO:0001525,GO:0051260,GO:0004857,GO:0070328	negative regulation of endothelial cell apoptotic process|extracellular region|proteinaceous extracellular matrix|extracellular space|cellular response to starvation|identical protein binding|negative regulation of apoptotic process|positive regulation of lipid metabolic process|negative regulation of lipoprotein lipase activity|angiogenesis|protein homooligomerization|enzyme inhibitor activity|t…	mmu03320,mmu04979	PPAR signaling pathway|Cholesterol metabolism
Ankrd22	41.5760190600449	4.67825408690094	78.4737840331889	16.7741603118382	4.06816864406888	0.00636952478906979	0.104090842715454	Up	0.150277992026072	0.131931394937927	0.133501248979279	0.187076055081604	0.166450171664067	0.793687871523007	5.88554549803158	3.84936258312909	0.940108054993243	0.589033463785095	GeneID:52024,Genbank:NM_024204.6,MGI:MGI:1277101	ankyrin repeat domain 22		GO:0003674,GO:0005575,GO:0008150	molecular_function|cellular_component|biological_process
Ankrd37	131.576962658825	72.50240447292	190.651520844729	2.62958893888738	1.39483729298588	1.17929980467076e-05	0.00114197622042719	Up	2.55855695138661	2.25236795608561	2.49771936756965	2.13504164665612	1.71279445977947	5.3754722842431	6.59510098821994	4.1482948428647	3.92816421001586	8.06230976401902	GeneID:654824,Genbank:XM_017312930.1,MGI:MGI:3603344	ankyrin repeat domain 37		GO:0005737,GO:0005739,GO:0005829,GO:0008150,GO:0005515,GO:0005634	cytoplasm|mitochondrion|cytosol|biological_process|protein binding|nucleus
Ankrd63	99.4888488970942	191.678562416071	7.29913537811742	0.0380800820191535	-4.71481960376283	1.43361318221532e-23	6.52473199555746e-20	Down	3.02575354230943	1.89229680151506	1.80642761810575	2.90262296366277	1.70571534071285	0.0458219634363745	0.0454264787996018	0.133341096317138	0.124380750277992	0.0671183985629374	GeneID:383787,Genbank:NM_001081971.1,MGI:MGI:2686183	ankyrin repeat domain 63		GO:0003674,GO:0005575,GO:0008150	molecular_function|cellular_component|biological_process
Ankrd65	101.446011264185	136.613809747051	66.2782127813186	0.485150168229968	-1.04349672196303	6.57134316136576e-05	0.00412521731905737	Down	3.9215061073894	3.47209305519862	3.36495371264931	2.96788333606131	2.93681137199949	2.00052281936374	1.0732917601927	1.57522554855716	2.20696259796455	0.965273773415499	GeneID:242805,Genbank:XM_017320568.1,MGI:MGI:2685285	ankyrin repeat domain 65		GO:0003674,GO:0005575,GO:0008150	molecular_function|cellular_component|biological_process
Ano5	26.2629282619416	39.7101930807238	12.8156634431593	0.322729819447296	-1.63160120940466	0.000108537660210441	0.00598766092160932	Down	0.251749382980709	0.256534934682316	0.206338741102879	0.283547316050007	0.305397740774157	0.120297632774875	0.0125536164550804	0.055273257748517	0.0687452901763867	0.154568189982205	GeneID:233246,Genbank:XM_006540824.3,MGI:MGI:3576659	anoctamin 5		GO:0005886,GO:0006821,GO:0016020,GO:0016021,GO:0017128,GO:0031982,GO:0046983,GO:0005229,GO:0005622,GO:0005783	plasma membrane|chloride transport|membrane|integral component of membrane|phospholipid scramblase activity|vesicle|protein dimerization activity|intracellular calcium activated chloride channel activity|intracellular|endoplasmic reticulum
Anxa10	3.07260029800384	0.199794512202865	5.94540608380481	29.7576045420508	4.89518649047312	0.00188079940757368	0.0450525700195775	Up	0	0	0.0314732783211902	0	0	0.089814743654926	0.148399269788215	0.14519961227545	0.177306400909478	0.321584936340397	GeneID:26359,Genbank:NM_001136089.2,MGI:MGI:1347090	annexin A10		GO:0005509,GO:0005544,GO:0005739	calcium ion binding|calcium-dependent phospholipid binding|mitochondrion
Aoah	276.498494583593	110.157379959546	442.83960920764	4.02006301684251	2.00721811667127	0.00880392551990073	0.12610186002344	Up	0.679646932363304	1.98421801311594	1.99358834221307	1.02166916269718	2.11632627408014	4.13134712360655	8.05709487149833	3.52124070674125	2.01890358223612	11.8912681155267	GeneID:27052,Genbank:XM_011244309.1,MGI:MGI:1350928	acyloxyacyl hydrolase		GO:0016788,GO:0031410,GO:0050528,GO:0050728,GO:0005576,GO:0008653,GO:0016787	hydrolase activity, acting on ester bonds|cytoplasmic vesicle|acyloxyacyl hydrolase activity|negative regulation of inflammatory response|extracellular region|lipopolysaccharide metabolic process|hydrolase activity
Aoc3	288.380556401254	461.938065168288	114.82304763422	0.248568057694896	-2.00828718050017	1.06620412161983e-05	0.00105490467576571	Down	4.26977750562198	9.7461112333951	5.03218973555306	3.33092350514412	6.59575522136753	1.41918934034436	1.12078308119963	2.04157554192911	1.17527720170883	1.13921763625632	GeneID:11754,Genbank:NM_009675.2,MGI:MGI:1306797	amine oxidase, copper containing 3		GO:1902283,GO:0046677,GO:0009986,GO:0005507,GO:0046872,GO:0010828,GO:0005509,GO:0046982,GO:0016020,GO:0005615,GO:0048038,GO:0005737,GO:0005769,GO:0005783,GO:0005794,GO:0016021,GO:0005886,GO:0052593,GO:0016491,GO:0005902,GO:0052594,GO:0035902,GO:0007155,GO:0052595,GO:0042755,GO:0008131,GO:0002523,GO:0052596,GO:0042803,GO:0008217,GO:0002675,GO:0055114,GO:0043231,GO:0009308,GO:0002687	negative regulation of primary amine oxidase activity|response to antibiotic|cell surface|copper ion binding|metal ion binding|positive regulation of glucose transmembrane transport|calcium ion binding|protein heterodimerization activity|membrane|extracellular space|quinone binding|cytoplasm|early endosome|endoplasmic reticulum|Golgi apparatus|integral component of membrane|plasma membrane|trypta…	mmu00260,mmu00350,mmu00360,mmu00410	Glycine, serine and threonine metabolism|Tyrosine metabolism|Phenylalanine metabolism|beta-Alanine metabolism
Apc2	77.5203626565293	107.473617558683	47.5671077543751	0.442593343695742	-1.17594634074201	3.1945276945555e-05	0.00243061779034025	Down	0.632544940271377	0.349314870805228	0.439573376274124	0.568984624069839	0.402289371385521	0.224154461637623	0.162391397873216	0.179796640188737	0.289334179530253	0.16837618589794	GeneID:23805,Genbank:XM_006513645.3,MGI:MGI:1346052	adenomatosis polyposis coli 2		GO:0090090,GO:0030496,GO:0005794,GO:0030877,GO:0005829,GO:0090630,GO:0031258,GO:0005881,GO:0005884,GO:0007026,GO:0007389,GO:0031941,GO:0008013,GO:0045171,GO:0045295,GO:0008283,GO:0045595,GO:0015630,GO:0000226,GO:0045732,GO:0016342,GO:0001708,GO:0048471,GO:0016477,GO:0005737	negative regulation of canonical Wnt signaling pathway|midbody|Golgi apparatus|beta-catenin destruction complex|cytosol|activation of GTPase activity|lamellipodium membrane|cytoplasmic microtubule|actin filament|negative regulation of microtubule depolymerization|pattern specification process|filamentous actin|beta-catenin binding|intercellular bridge|gamma-catenin binding|cell proliferation|regu…	mmu04310,mmu04390,mmu04550,mmu04810,mmu05200,mmu05206,mmu05210,mmu05225,mmu05226,mmu05217,mmu05213,mmu05224,mmu04934,mmu05166,mmu05165	Wnt signaling pathway|Hippo signaling pathway|Signaling pathways regulating pluripotency of stem cells|Regulation of actin cytoskeleton|Pathways in cancer|MicroRNAs in cancer|Colorectal cancer|Hepatocellular carcinoma|Gastric cancer|Basal cell carcinoma|Endometrial cancer|Breast cancer|Cushing's syndrome|HTLV-I infection|Human papillomavirus infection
Apln	600.954153735704	931.676025877153	270.232281594256	0.290049624642685	-1.78562834257436	8.2826241102591e-15	1.15988593790205e-11	Down	20.8827023331081	16.7969033817589	18.0939357179554	16.4065700306567	13.1508960088329	8.5615019936373	4.29641342074267	4.32388578562573	1.9730124599298	4.94023110591537	GeneID:30878,Genbank:NM_013912.3,MGI:MGI:1353624	apelin		GO:1905564,GO:0051466,GO:0042327,GO:0005179,GO:0060183,GO:0042756,GO:0005576,GO:0043576,GO:0005615,GO:0060976,GO:0007165,GO:0007186,GO:0007631,GO:0045776,GO:0008284,GO:0097755,GO:0045823,GO:0010629,GO:1902895,GO:0045906,GO:0023052,GO:1904022,GO:0048471,GO:0031652,GO:0001664,GO:0050878,GO:0031704,GO:0002026,GO:1904706,GO:0051461,GO:0040037,GO:0005102	positive regulation of vascular endothelial cell proliferation|positive regulation of corticotropin-releasing hormone secretion|positive regulation of phosphorylation|hormone activity|apelin receptor signaling pathway|drinking behavior|extracellular region|regulation of respiratory gaseous exchange|extracellular space|coronary vasculature development|signal transduction|G-protein coupled receptor…	mmu04371,mmu04080	Apelin signaling pathway|Neuroactive ligand-receptor interaction
Aplnr	959.08162758685	1516.10681757776	402.056437595941	0.265190046594669	-1.91490146724225	1.73497763077168e-07	4.02088335872797e-05	Down	31.7429284701159	22.7414520956997	28.3996000797554	25.1162306642151	14.5157626584463	15.0774862875259	2.24597548046474	3.78887877149743	6.58531096756107	4.42462286149398	GeneID:23796,Genbank:NM_011784.3,MGI:MGI:1346086	apelin receptor		GO:1903589,GO:0005886,GO:1904325,GO:0007165,GO:0007186,GO:0007275,GO:0007369,GO:0007512,GO:0016020,GO:0016021,GO:0043951,GO:0045766,GO:0050878,GO:0001570,GO:0051281,GO:0004871,GO:0060976,GO:0004930	positive regulation of blood vessel endothelial cell proliferation involved in sprouting angiogenesis|plasma membrane|positive regulation of inhibitory G-protein coupled receptor phosphorylation|signal transduction|G-protein coupled receptor signaling pathway|multicellular organism development|gastrulation|adult heart development|membrane|integral component of membrane|negative regulation of cAMP…	mmu04371,mmu04080	Apelin signaling pathway|Neuroactive ligand-receptor interaction
Apobec2	54.2879749043917	73.3112608984726	35.2646889103108	0.481026904709062	-1.05581050607954	0.000717224948908635	0.0223580140323317	Down	3.59240897128729	3.41981773479494	2.59538265564888	3.17894131956894	4.60222425377377	1.28011818542653	1.08777395785647	2.35037401939472	1.66970806110978	1.65184918039604	GeneID:11811,Genbank:NM_009694.3,MGI:MGI:1343178	apolipoprotein B mRNA editing enzyme, catalytic polypeptide 2		GO:0046872,GO:0004126,GO:0080111,GO:0005634,GO:0005737,GO:0006397,GO:0008270,GO:0016554,GO:0016556,GO:0016787,GO:0003723,GO:0016814,GO:0003824,GO:0042802	metal ion binding|cytidine deaminase activity|DNA demethylation|nucleus|cytoplasm|mRNA processing|zinc ion binding|cytidine to uridine editing|mRNA modification|hydrolase activity|RNA binding|hydrolase activity, acting on carbon-nitrogen (but not peptide) bonds, in cyclic amidines|catalytic activity|identical protein binding
Apobr	677.955017551681	440.381955248231	915.528079855131	2.07894094874771	1.05584877976494	0.00131104421283335	0.0346514176229589	Up	5.76132246533376	7.36580258136554	7.70557350316428	5.29956501663203	8.20456418700186	10.1327470688163	19.0801115520327	15.0193071888993	8.37420756489288	15.1201973568019	GeneID:171504,Genbank:XM_006507399.3,MGI:MGI:2176230	apolipoprotein B receptor		GO:0006641,GO:0006869,GO:0008202,GO:0008203,GO:0016020,GO:0030228,GO:0030229,GO:0034361,GO:0034362,GO:0005886,GO:0042627,GO:0006629	triglyceride metabolic process|lipid transport|steroid metabolic process|cholesterol metabolic process|membrane|lipoprotein particle receptor activity|very-low-density lipoprotein particle receptor activity|very-low-density lipoprotein particle|low-density lipoprotein particle|plasma membrane|chylomicron|lipid metabolic process
Apol7a	97.1587529736801	49.5332815975653	144.784224349795	2.92296855124801	1.54743430700828	0.000672281115030886	0.0213966393341561	Up	0.394493786002091	0.793678078676843	0.627895435302766	0.90033559659378	0.859329631570348	1.05564248466453	2.47862686580666	1.5359504009422	1.64524772108571	3.20104591160753	GeneID:75761,Genbank:NM_001164640.1,MGI:MGI:1923011	apolipoprotein L 7a		GO:0050896,GO:0005575,GO:0008289,GO:0016020	response to stimulus|cellular_component|lipid binding|membrane
Apol8	28.8006017555684	47.2074392160386	10.3937642950982	0.220172169211139	-2.18329597784078	6.58900139021208e-06	0.000759194748789942	Down	1.15070255244644	0.555620852866495	0.749642927184576	1.01227964100676	0.475826590847826	0.0486191569261241	0.36952973000814	0.047160293160478	0.207958322370546	0.142431258184417	GeneID:239552,Genbank:XM_006520941.3,MGI:MGI:2444921	apolipoprotein L 8		GO:0016020,GO:0050896,GO:0003674,GO:0008150,GO:0008289	membrane|response to stimulus|molecular_function|biological_process|lipid binding
Aqp7	25.9643127815994	43.0903887994151	8.83823676378373	0.20510923688634	-2.28553563129948	0.0120971222178376	0.154504465417759	Down	0.299625940274528	1.75364193284086	0.646956242093299	0.3108286080958	0.958736170327516	0.0351658611089701	0.0522935222872271	0.477549466833308	0.17355536558869	0.0343398100636184	GeneID:11832,Genbank:NM_007473.4,MGI:MGI:1314647	aquaporin 7		GO:0016021,GO:0005911,GO:0031526,GO:0006833,GO:0055085,GO:0015204,GO:0015250,GO:0015254,GO:0070295,GO:0015265,GO:0015267,GO:0015793,GO:0005737,GO:0015840,GO:0005886,GO:0016020,GO:0005887	integral component of membrane|cell-cell junction|brush border membrane|water transport|transmembrane transport|urea transmembrane transporter activity|water channel activity|glycerol channel activity|renal water absorption|urea channel activity|channel activity|glycerol transport|cytoplasm|urea transport|plasma membrane|membrane|integral component of plasma membrane	mmu04923,mmu03320	Regulation of lipolysis in adipocyte|PPAR signaling pathway
Arfgef3	108.517353638412	67.1006936585531	149.934013618271	2.23446294581129	1.15992812066152	0.0110397850645662	0.145954456863055	Up	0.494066335127976	0.535144312037654	0.384758529038503	0.447306680485284	0.497486662047569	0.72520814192646	1.54540427496101	0.762616074599589	0.5418894506861	1.42958267708371	GeneID:215821,Genbank:NM_001033258.4,MGI:MGI:106387	ARFGEF family member 3		GO:0016020,GO:0016021,GO:0031410,GO:0032012,GO:0005085,GO:0005086,GO:0010923	membrane|integral component of membrane|cytoplasmic vesicle|regulation of ARF protein signal transduction|guanyl-nucleotide exchange factor activity|ARF guanyl-nucleotide exchange factor activity|negative regulation of phosphatase activity
Arg1	573.581482401677	33.933938771526	1113.22902603183	32.8057710461227	5.03587772458605	0.00273901882647651	0.0574468176682083	Up	0.999384257871963	1.56674114232312	1.10976867634907	1.199667950786	1.77899960046646	17.0410858238703	60.8109462719692	11.0442147877273	6.69850857870609	110.631789541908	GeneID:11846,Genbank:NM_007482.3,MGI:MGI:88070	arginase, liver		GO:0043025,GO:0016813,GO:0002376,GO:0045087,GO:0019547,GO:0004053,GO:0046007,GO:0046872,GO:0005615,GO:0005634,GO:0005737,GO:0030145,GO:0060336,GO:0005741,GO:0070207,GO:0032964,GO:0005829,GO:0070965,GO:0042130,GO:0006525,GO:0000050,GO:2000552,GO:0042832,GO:0010963,GO:0001938,GO:0043005,GO:0016787,GO:0002250	neuronal cell body|hydrolase activity, acting on carbon-nitrogen (but not peptide) bonds, in linear amidines|immune system process|innate immune response|arginine catabolic process to ornithine|arginase activity|negative regulation of activated T cell proliferation|metal ion binding|extracellular space|nucleus|cytoplasm|manganese ion binding|negative regulation of interferon-gamma-mediated signal…	mmu00220,mmu00330,mmu05146	Arginine biosynthesis|Arginine and proline metabolism|Amoebiasis
Arg2	515.18962614885	178.640580910388	851.738671387312	4.76789017952517	2.2533510060855	0.000366021180768476	0.013882115824771	Up	6.17579975586157	7.06307804212325	7.02318320759374	9.12376653786694	7.00523813504467	10.7283299301572	56.3343316939438	33.1633045284592	24.6314502604311	38.6817967181551	GeneID:11847,Genbank:NM_009705.3,MGI:MGI:1330806	arginase type II		GO:0005739,GO:0005829,GO:0006525,GO:0006941,GO:0071641,GO:0010963,GO:0071644,GO:0016787,GO:0071650,GO:0016813,GO:1900425,GO:1903426,GO:1904468,GO:1905077,GO:1905403,GO:2000562,GO:2000666,GO:0000050,GO:0001657,GO:0002250,GO:0002376,GO:0002829,GO:0004053,GO:0005634,GO:0005737,GO:0019547,GO:0030145,GO:0032720,GO:0045087,GO:0045988,GO:0046872,GO:2000774,GO:0050706,GO:0050998,GO:0051001	mitochondrion|cytosol|arginine metabolic process|striated muscle contraction|negative regulation of macrophage inflammatory protein 1 alpha production|regulation of L-arginine import|negative regulation of chemokine (C-C motif) ligand 4 production|hydrolase activity|negative regulation of chemokine (C-C motif) ligand 5 production|hydrolase activity, acting on carbon-nitrogen (but not peptide) bon…	mmu00220,mmu00330,mmu05146	Arginine biosynthesis|Arginine and proline metabolism|Amoebiasis
Arhgap40	20.9625624304649	11.6591320873135	30.2659927736163	2.59590444185372	1.37623727709624	0.0348002538616616	0.284415382785816	Up	0.363927650117576	0.342319033611131	0.288660244957661	0.291240888118166	0.374299488588171	0.30203971978629	0.653308027943385	0.506050719705563	1.68038906581863	0.965273773415499	GeneID:545481,Genbank:NM_001145015.1,MGI:MGI:3649852	Rho GTPase activating protein 40		GO:0005575,GO:0005737,GO:0007165,GO:0008150,GO:0030833,GO:0032956,GO:0051056,GO:0003674,GO:0005096	cellular_component|cytoplasm|signal transduction|biological_process|regulation of actin filament polymerization|regulation of actin cytoskeleton organization|regulation of small GTPase mediated signal transduction|molecular_function|GTPase activator activity
Arhgef37	177.575642495951	82.4810873936164	272.670197598285	3.30585114981629	1.72502176689992	6.313854836944e-13	6.76139572391562e-10	Up	0.627216176118335	0.585058050901118	0.922854187062143	0.614880375925859	0.798921216570111	2.49274649923889	2.75037433090532	2.3617179053155	1.76568063725441	1.85192644779661	GeneID:328967,Genbank:XM_006526028.3,MGI:MGI:3045339	Rho guanine nucleotide exchange factor (GEF) 37		GO:0005737,GO:0007264,GO:0035023,GO:0043547,GO:0005085,GO:0005089,GO:0005575	cytoplasm|small GTPase mediated signal transduction|regulation of Rho protein signal transduction|positive regulation of GTPase activity|guanyl-nucleotide exchange factor activity|Rho guanyl-nucleotide exchange factor activity|cellular_component
Arid3a	412.966066997287	244.827554441587	581.104579552987	2.37352605542458	1.2470318870648	7.80131593513316e-07	0.000133983921319905	Up	2.05170887102579	2.34981530299829	2.53147233199627	1.75341258088253	2.25446796215269	6.94881760330066	4.98759059325272	5.81435309177263	3.1663226466661	4.09822695707197	GeneID:13496,Genbank:NM_007880.4,MGI:MGI:1328360	AT rich interactive domain 3A (BRIGHT-like)	ARID	GO:0006355,GO:0001228,GO:0042803,GO:0043231,GO:0003677,GO:0003682,GO:0003700,GO:0005515,GO:0045121,GO:0005634,GO:0045944,GO:0005654,GO:0005737,GO:0000977,GO:0005829,GO:0006351	regulation of transcription, DNA-templated|transcriptional activator activity, RNA polymerase II transcription regulatory region sequence-specific DNA binding|protein homodimerization activity|intracellular membrane-bounded organelle|DNA binding|chromatin binding|DNA binding transcription factor activity|protein binding|membrane raft|nucleus|positive regulation of transcription by RNA polymerase …
Asb15	8.37926685661919	12.4538349767837	4.30469873645465	0.345652463235575	-1.5326058880761	0.0268048101288704	0.244273955285794	Down	0.191209266747746	0.13577364699874	0.0874295036786635	0.140017666145992	0.211786269199025	0.0475230561690242	0.0117782223941148	0.0460970819427928	0.0703626852339726	0.0812117825155064	GeneID:78910,Genbank:NM_080847.3,MGI:MGI:1926160	ankyrin repeat and SOCS box-containing 15		GO:0005737,GO:0008150,GO:0031625,GO:0035556,GO:0000151,GO:0004842,GO:0005634	cytoplasm|biological_process|ubiquitin protein ligase binding|intracellular signal transduction|ubiquitin ligase complex|ubiquitin-protein transferase activity|nucleus
Asprv1	828.678149884551	57.6861380663228	1599.67016170278	27.7305816496783	4.79340597214848	7.136735152837e-05	0.0043745543251649	Up	2.12653624942762	1.39266162470423	2.3614173428755	1.96409166274615	3.00121463718973	9.85449471045331	121.722932085986	68.5281709463965	30.9334491892496	49.9193707948138	GeneID:67855,Genbank:NM_026414.2,MGI:MGI:1915105	aspartic peptidase, retroviral-like 1		GO:0006508,GO:0008233,GO:0016020,GO:0016021,GO:0016485,GO:0016787,GO:0043588,GO:0004190	proteolysis|peptidase activity|membrane|integral component of membrane|protein processing|hydrolase activity|skin development|aspartic-type endopeptidase activity
Atp1a2	2157.50342111129	2932.60117932373	1382.40566289886	0.471392316365925	-1.08499985185108	2.13389134633439e-08	7.32971546415425e-06	Down	31.3409760027888	28.4939502904163	24.2452911048739	25.757287396772	26.049369001201	16.6867630045378	9.9114602068154	17.1922683361391	12.8166303480608	5.37046890637225	GeneID:98660,Genbank:NM_178405.3,MGI:MGI:88106	ATPase, Na+/K+ transporting, alpha 2 polypeptide		GO:0005524,GO:0005737,GO:0005768,GO:0005886,GO:0005890,GO:0005901,GO:0006811,GO:0014704,GO:0006813,GO:0015991,GO:0006814,GO:0006883,GO:0016020,GO:0016021,GO:0016787,GO:0016887,GO:0042383,GO:0019229,GO:0043005,GO:0019829,GO:0043197,GO:0043209,GO:0045202,GO:0045822,GO:0000166,GO:1990239,GO:0045988,GO:0001504,GO:0046034,GO:0002026,GO:0046872,GO:0002087,GO:0005391,GO:0005515,GO:0006937,GO:0006940,GO:…	ATP binding|cytoplasm|endosome|plasma membrane|sodium:potassium-exchanging ATPase complex|caveola|ion transport|intercalated disc|potassium ion transport|ATP hydrolysis coupled proton transport|sodium ion transport|cellular sodium ion homeostasis|membrane|integral component of membrane|hydrolase activity|ATPase activity|sarcolemma|regulation of vasoconstriction|neuron projection|cation-transporti…	mmu04024,mmu04022,mmu04911,mmu04918,mmu04919,mmu04925,mmu04260,mmu04261,mmu04970,mmu04971,mmu04972,mmu04976,mmu04973,mmu04974,mmu04978,mmu04960,mmu04961,mmu04964	cAMP signaling pathway|cGMP - PKG signaling pathway|Insulin secretion|Thyroid hormone synthesis|Thyroid hormone signaling pathway|Aldosterone synthesis and secretion|Cardiac muscle contraction|Adrenergic signaling in cardiomyocytes|Salivary secretion|Gastric acid secretion|Pancreatic secretion|Bile secretion|Carbohydrate digestion and absorption|Protein digestion and absorption|Mineral absorption…
Atp2a1	43.2357735896772	62.3669986228608	24.1045485564937	0.386495247306292	-1.37147742130594	0.00295015395484528	0.0608239555469518	Down	0.865965019411103	0.783585038608995	0.809779333866241	1.60756017591449	1.11060159495787	0.369094594962319	0.206818117779772	0.217924951219177	0.934563133324023	0.203718201747728	GeneID:11937,Genbank:XM_006507268.1,MGI:MGI:105058	ATPase, Ca++ transporting, cardiac muscle, fast twitch 1		GO:0006811,GO:0006816,GO:0006874,GO:0006937,GO:0006942,GO:0008553,GO:0008637,GO:0042803,GO:0016020,GO:0043231,GO:0016021,GO:0043434,GO:0016529,GO:0045988,GO:0046872,GO:0051561,GO:0051659,GO:0070059,GO:0070296,GO:0070509,GO:0000166,GO:0005338,GO:0005388,GO:0005509,GO:0005515,GO:0005524,GO:0005783,GO:0005789,GO:0016787,GO:0031448,GO:0031673,GO:0031674,GO:0032470,GO:0032471,GO:0070588,GO:0033017,GO:…	ion transport|calcium ion transport|cellular calcium ion homeostasis|regulation of muscle contraction|regulation of striated muscle contraction|proton-exporting ATPase activity, phosphorylative mechanism|apoptotic mitochondrial changes|protein homodimerization activity|membrane|intracellular membrane-bounded organelle|integral component of membrane|response to peptide hormone|sarcoplasmic reticul…	mmu04020,mmu04022,mmu04972,mmu05010	Calcium signaling pathway|cGMP - PKG signaling pathway|Pancreatic secretion|Alzheimer's disease
Atp6v1b1	149.02754522343	210.612939838783	87.4421506080765	0.415179383921095	-1.26819328763963	1.46130782564404e-06	0.000218058270211883	Down	6.67518151690194	6.00435045981123	6.44034411396559	7.39019345439023	4.99972435716633	2.9764242500278	1.9480580843605	2.69090220735904	4.44968217331727	0.564370412410377	GeneID:110935,Genbank:NM_134157.2,MGI:MGI:103285	ATPase, H+ transporting, lysosomal V1 subunit B1		GO:0055074,GO:0016324,GO:0005829,GO:0005902,GO:0098850,GO:0016328,GO:0006885,GO:1902600,GO:0007588,GO:0007605,GO:0016471,GO:0008021,GO:0042472,GO:0015078,GO:0044877,GO:0016020,GO:0001503,GO:0045851,GO:0016323,GO:0005737	calcium ion homeostasis|apical plasma membrane|cytosol|microvillus|extrinsic component of synaptic vesicle membrane|lateral plasma membrane|regulation of pH|proton transmembrane transport|excretion|sensory perception of sound|vacuolar proton-transporting V-type ATPase complex|synaptic vesicle|inner ear morphogenesis|proton transmembrane transporter activity|protein-containing complex binding|memb…	mmu00190,mmu04150,mmu04145,mmu04966,mmu04721,mmu05323	Oxidative phosphorylation|mTOR signaling pathway|Phagosome|Collecting duct acid secretion|Synaptic vesicle cycle|Rheumatoid arthritis
B2m	27759.4553098795	54533.6395221	985.271097658988	0.0180672169745741	-5.79048189531538	9.3463044082318e-25	5.67164905839533e-21	Down	1622.93771886589	4847.55908835913	4363.09435416696	2941.0210920689	4697.93496294884	68.6653604287707	71.161082013409	67.675203903208	54.9649842819383	55.6446204533561	GeneID:12010,Genbank:NM_009735.3,MGI:MGI:88127	beta-2 microglobulin		GO:1904437,GO:0045646,GO:0009897,GO:0002474,GO:1990712,GO:0048260,GO:0010977,GO:0002481,GO:0055072,GO:0019885,GO:0002726,GO:0071281,GO:0005515,GO:0005576,GO:0005615,GO:0032092,GO:0005794,GO:0071283,GO:0033077,GO:0005829,GO:1900121,GO:0033216,GO:0005886,GO:1900122,GO:0042026,GO:0006826,GO:0001916,GO:1900390,GO:0042612,GO:0006955,GO:0002237,GO:1904434,GO:0042802,GO:0006968,GO:0002376	positive regulation of transferrin receptor binding|regulation of erythrocyte differentiation|external side of plasma membrane|antigen processing and presentation of peptide antigen via MHC class I|HFE-transferrin receptor complex|positive regulation of receptor-mediated endocytosis|negative regulation of neuron projection development|antigen processing and presentation of exogenous protein antig…	mmu04612	Antigen processing and presentation
B3galt2	94.6489481107589	129.64441551745	59.6534807040678	0.46013151022335	-1.11988183799767	0.0272311486347628	0.246933452210931	Down	1.63518737081475	2.07245835202405	1.49611507825631	0.688086816488877	2.32134361729911	0.681163805089347	0.54263953172886	1.88778526051437	0.288151949053412	0.22568036161622	GeneID:26878,Genbank:NM_020025.4,MGI:MGI:1349461	UDP-Gal:betaGlcNAc beta 1,3-galactosyltransferase, polypeptide 2		GO:0009312,GO:0005794,GO:0016020,GO:0006486,GO:0006487,GO:0006493,GO:0006682,GO:0008375,GO:0016021,GO:0008376,GO:0016740,GO:0008378,GO:0016757,GO:0008499,GO:0016758,GO:0005575,GO:0047275,GO:0005783	oligosaccharide biosynthetic process|Golgi apparatus|membrane|protein glycosylation|protein N-linked glycosylation|protein O-linked glycosylation|galactosylceramide biosynthetic process|acetylglucosaminyltransferase activity|integral component of membrane|acetylgalactosaminyltransferase activity|transferase activity|galactosyltransferase activity|transferase activity, transferring glycosyl groups…	mmu00601	Glycosphingolipid biosynthesis - lacto and neolacto series
B3galt5	10.5709005090292	4.94200033203572	16.1998006860227	3.27798454018913	1.71280905033577	0.00669164799153623	0.107048289292749	Up	0.0162257678063238	0.0534182056142947	0.0630628014376571	0.0605967498823884	0.0269578579038572	0.0942653973109566	0.220886078392062	0.124686647660359	0.0422937706078318	0.200838741406241	GeneID:93961,Genbank:NM_001122993.1,MGI:MGI:2136878	UDP-Gal:betaGlcNAc beta 1,3-galactosyltransferase, polypeptide 5		GO:0016757,GO:0006486,GO:0016758,GO:0006487,GO:0006493,GO:0008375,GO:0008376,GO:0008378,GO:0008499,GO:0009312,GO:0016020,GO:0005783,GO:0016021,GO:0005794,GO:0016740	transferase activity, transferring glycosyl groups|protein glycosylation|transferase activity, transferring hexosyl groups|protein N-linked glycosylation|protein O-linked glycosylation|acetylglucosaminyltransferase activity|acetylgalactosaminyltransferase activity|galactosyltransferase activity|UDP-galactose:beta-N-acetylglucosamine beta-1,3-galactosyltransferase activity|oligosaccharide biosynth…	mmu00601,mmu00603	Glycosphingolipid biosynthesis - lacto and neolacto series|Glycosphingolipid biosynthesis - globo and isoglobo series
B430306N03Rik	305.640997140383	116.212065525693	495.069928755073	4.26005618707137	2.0908724586846	5.04674998223507e-06	0.000625007370248908	Up	0.802379330618807	1.62963145578257	1.94159097249032	0.954130378884167	2.34783223055351	4.13653819368462	8.27691701917369	8.47883933090163	3.44623708809972	6.5716972906437	GeneID:320148,Genbank:XM_006524395.3,MGI:MGI:2443478	RIKEN cDNA B430306N03 gene		GO:0003674,GO:0005575,GO:0008150	molecular_function|cellular_component|biological_process
B4galnt4	70.3135207237502	38.6069105175149	102.020130929985	2.64253548295976	1.40192284369742	0.00796351913337817	0.118832676904221	Up	0.135826137462792	0.894329146748308	0.829556553238712	0.486120593500938	1.27876617550509	1.79340228876181	2.18684605102402	1.58302649750355	0.548764738402604	2.97716752659445	GeneID:330671,Genbank:NM_177897.3,MGI:MGI:2652891	beta-1,4-N-acetyl-galactosaminyl transferase 4		GO:0016020,GO:0016021,GO:0016740,GO:0032580,GO:0033842,GO:0005794,GO:0008376	membrane|integral component of membrane|transferase activity|Golgi cisterna membrane|N-acetyl-beta-glucosaminyl-glycoprotein 4-beta-N-acetylgalactosaminyltransferase activity|Golgi apparatus|acetylgalactosaminyltransferase activity
BC100530	73.3083830891859	1.64024522275465	144.976520955617	88.3871014799491	6.46576394427053	0.000359934260329357	0.0137594902558561	Up	0.119540860777202	0.393550453607355	0.132744439177809	0.29762485316384	0.132405261269285	1.01016128918012	46.3167244753967	17.8822706165629	5.48403471293715	17.3858720685699	GeneID:100034684,Genbank:NM_001082546.1,MGI:MGI:3696883	cDNA sequence BC100530		GO:0005829,GO:0008150,GO:0003674,GO:0004869,GO:0005575	cytosol|biological_process|molecular_function|cysteine-type endopeptidase inhibitor activity|cellular_component
BC117090	2.04022385663618	0.196786201749738	3.88366151152262	19.7354361077697	4.30271649471452	0.0414567030545978	0.314273112540221	Up	0	0.149488156796592	0	0	0	0	1.42647360106501	0.558286881307157	0	0.702546372554778	GeneID:100038854,Genbank:NM_001001332.2,MGI:MGI:3696881	cDNA sequence BC1179090		GO:0005829,GO:0008150,GO:0003674,GO:0004869,GO:0005575	cytosol|biological_process|molecular_function|cysteine-type endopeptidase inhibitor activity|cellular_component
Baiap3	262.782900676728	382.886333231066	142.679468122389	0.372641841035064	-1.42413842258105	1.96591741001283e-07	4.3119911384679e-05	Down	2.93431482591273	5.38515181864319	4.48171351899653	3.67776455854386	4.60337174984768	1.17421175120289	1.25846189273289	1.2826333531171	2.88190267131743	0.898709491548131	GeneID:545192,Genbank:NM_001163270.1,MGI:MGI:2685783	BAI1-associated protein 3		GO:0007186,GO:0003674,GO:0005543,GO:0005783	G-protein coupled receptor signaling pathway|molecular_function|phospholipid binding|endoplasmic reticulum	mmu05202	Transcriptional misregulation in cancers
Batf2	357.842956969944	238.561164601466	477.124749338422	2.00001014471695	1.00000731784786	0.0309669321447925	0.267054950116508	Up	2.28882104929336	9.47362675226879	7.59725429980593	4.64556017857197	8.76274140154883	9.03996627027968	19.5651726282554	13.5099365531986	5.62878791372374	13.9856128520426	GeneID:74481,Genbank:XM_006531851.2,MGI:MGI:1921731	basic leucine zipper transcription factor, ATF-like 2	TF_bZIP	GO:0003700,GO:0005634,GO:0006351,GO:0006355,GO:0006357,GO:0030154,GO:0042832,GO:0043011,GO:0000978,GO:0000982,GO:0003677	DNA binding transcription factor activity|nucleus|transcription, DNA-templated|regulation of transcription, DNA-templated|regulation of transcription by RNA polymerase II|cell differentiation|defense response to protozoan|myeloid dendritic cell differentiation|RNA polymerase II proximal promoter sequence-specific DNA binding|transcription factor activity, RNA polymerase II proximal promoter seque…
Bcan	54.6804241025923	83.5280220216492	25.8328261835354	0.309271374543502	-1.69305478785944	1.31560875304909e-07	3.19342097990116e-05	Down	1.31386848590876	0.816612851243492	0.955443764474771	1.3750543916298	0.837096783035741	0.282478660017478	0.206986542157184	0.309742093058702	0.448545306226669	0.335809108645945	GeneID:12032,Genbank:NM_007529.2,MGI:MGI:1096385	brevican		GO:0005540,GO:0005576,GO:0005578,GO:0005615,GO:0007155,GO:0007417,GO:0021766,GO:0030246,GO:0030425,GO:0031225,GO:0001501,GO:0045202,GO:0005201,GO:0005509	hyaluronic acid binding|extracellular region|proteinaceous extracellular matrix|extracellular space|cell adhesion|central nervous system development|hippocampus development|carbohydrate binding|dendrite|anchored component of membrane|skeletal system development|synapse|extracellular matrix structural constituent|calcium ion binding
Bcat1	42.5626574095876	22.9326024845338	62.1927123346415	2.71197795263689	1.4393454499526	0.03262806945039	0.27360387118579	Up	0.084715940592108	0.225776534335349	0.141109532968972	0.0602628834918518	0.254688632730794	0.830930709204206	0.411879516009991	0.396798940433186	0.0567820085557214	0.312081549791895	GeneID:12035,Genbank:NM_007532.5,MGI:MGI:104861	branched chain aminotransferase 1, cytosolic		GO:0016740,GO:0004084,GO:0042802,GO:0005737,GO:0052654,GO:0005739,GO:0005829,GO:0008152,GO:0008483,GO:0052655,GO:0008652,GO:0052656,GO:0009081,GO:0009082,GO:0009083,GO:0003824,GO:0009098,GO:0009099	transferase activity|branched-chain-amino-acid transaminase activity|identical protein binding|cytoplasm|L-leucine transaminase activity|mitochondrion|cytosol|metabolic process|transaminase activity|L-valine transaminase activity|cellular amino acid biosynthetic process|L-isoleucine transaminase activity|branched-chain amino acid metabolic process|branched-chain amino acid biosynthetic process|br…	mmu00270,mmu00280,mmu00290,mmu00770	Cysteine and methionine metabolism|Valine, leucine and isoleucine degradation|Valine, leucine and isoleucine biosynthesis|Pantothenate and CoA biosynthesis
Bcl2l15	13.7417170093758	6.71315449235304	20.7702795263985	3.09396715807121	1.62945788290871	0.00485905815444689	0.0858863281580935	Up	0.0103713396818308	0.0569072562269144	0.103651914046178	0.142020279627955	0.068924714011121	0.230058619395463	0.249794245978353	0.159396780739133	0.0865079429973453	0.406517684626817	GeneID:229672,Genbank:XM_011240103.2,MGI:MGI:2685412	BCLl2-like 15		GO:0005829,GO:0008150,GO:0042981,GO:0003674,GO:0005634	cytosol|biological_process|regulation of apoptotic process|molecular_function|nucleus
Bean1	20.0101507893002	11.0775418056869	28.9427597729135	2.61274209392332	1.38556472198614	0.0243494182328457	0.231357598605927	Up	0.101550724012032	0.264672867066059	0.0422877180429186	0.126417105942936	0.239018117923388	0.14749254797173	0.505122099139468	0.390182439921508	0.198525105761877	0.667765844214479	GeneID:65115,Genbank:XM_006531267.3,MGI:MGI:1929597	brain expressed, associated with Nedd4, 1		GO:0016020,GO:0016021,GO:0005515,GO:0005575,GO:0008150	membrane|integral component of membrane|protein binding|cellular_component|biological_process
Best1	93.0915090599752	61.3847618294337	124.798256290517	2.03304945024119	1.02364530655013	0.000154289646931631	0.00771660170986357	Up	1.89904609519979	1.41712187833542	1.7713922928324	1.54451860038843	1.87904815308528	3.98515178618735	4.32196835873113	3.11321358884538	2.40240805459	2.76847812631528	GeneID:24115,Genbank:NM_011913.2,MGI:MGI:1346332	bestrophin 1		GO:0006821,GO:0007601,GO:0016020,GO:0016021,GO:0016323,GO:0030321,GO:0034707,GO:0042802,GO:0050908,GO:0051924,GO:1902476,GO:0005254,GO:0005886,GO:0006811	chloride transport|visual perception|membrane|integral component of membrane|basolateral plasma membrane|transepithelial chloride transport|chloride channel complex|identical protein binding|detection of light stimulus involved in visual perception|regulation of calcium ion transport|chloride transmembrane transport|chloride channel activity|plasma membrane|ion transport
Bex2	196.296035213553	285.151847963962	107.440222463144	0.376782487051329	-1.40819618522162	0.00189523178147632	0.0452197832002311	Down	28.1705592555694	12.314376943031	15.4463313162134	24.2278839033644	10.4870251392464	6.79087086171392	5.81422416221233	6.76675266253971	10.3592542438243	3.31567617291096	GeneID:12069,Genbank:NM_009749.2,MGI:MGI:1338017	brain expressed X-linked 2		GO:0005667,GO:0005737,GO:0006915,GO:0007049,GO:0045944,GO:0051091,GO:0001102,GO:0005515,GO:0005634	transcription factor complex|cytoplasm|apoptotic process|cell cycle|positive regulation of transcription by RNA polymerase II|positive regulation of DNA binding transcription factor activity|RNA polymerase II activating transcription factor binding|protein binding|nucleus
Bglap3	7.70769513953866	2.00357678010624	13.4118134989711	6.69393538203208	2.74285462445261	0.0389788877024625	0.303901777568878	Up	0.0415753309169922	0.182498159874704	0.0461674271903893	0.0517557414216298	0.138148391687117	0.439157263927872	0.435366942911798	0.127793980520033	0.303434455815117	1.62959731148116	GeneID:12095,Genbank:NM_001305449.1,MGI:MGI:88155	bone gamma-carboxyglutamate protein 3		GO:0005737,GO:0005791,GO:0005794,GO:0008147,GO:0008150,GO:0030425,GO:0030500,GO:0031214,GO:0031982,GO:0042995,GO:0043204,GO:0005509,GO:0046872,GO:0005576,GO:0005615	cytoplasm|rough endoplasmic reticulum|Golgi apparatus|structural constituent of bone|biological_process|dendrite|regulation of bone mineralization|biomineral tissue development|vesicle|cell projection|perikaryon|calcium ion binding|metal ion binding|extracellular region|extracellular space
Bhlha15	124.526595664237	43.7140537043753	205.339137624098	4.6973254645461	2.23183955736396	0.0141195063082199	0.169978268328848	Up	0.578010476386589	0.764419478204446	0.641853137312098	0.701096048540853	0.870033222279167	7.9371286253836	2.06415582570754	3.85707645900555	1.0198731972471	1.52873458632949	GeneID:17341,Genbank:XM_006504808.3,MGI:MGI:891976	basic helix-loop-helix family, member a15	bHLH	GO:0048469,GO:0019722,GO:0001228,GO:0030968,GO:0002071,GO:0042149,GO:0003677,GO:0005634,GO:0006351,GO:0042593,GO:0006355,GO:0042803,GO:0006851,GO:0045944,GO:0007030,GO:0007186,GO:0000977,GO:0046983,GO:0007267,GO:0048312,GO:0010832	cell maturation|calcium-mediated signaling|transcriptional activator activity, RNA polymerase II transcription regulatory region sequence-specific DNA binding|endoplasmic reticulum unfolded protein response|glandular epithelial cell maturation|cellular response to glucose starvation|DNA binding|nucleus|transcription, DNA-templated|glucose homeostasis|regulation of transcription, DNA-templated|pro…	mmu04950	Maturity onset diabetes of the young
Bpifa1	5525.91975819781	8582.63006913735	2469.20944725826	0.287698459256376	-1.79737060001502	0.0202921301692859	0.209777529660335	Down	975.990383297579	228.892365995895	226.896679131932	476.741636398067	312.47497740789	42.1169318751406	114.159364355667	122.853076294927	238.330959925397	96.785308286439	GeneID:18843,Genbank:NM_011126.3,MGI:MGI:1338036	BPI fold containing family A, member 1		GO:0005902,GO:0008289,GO:0019731,GO:0042742,GO:0045087,GO:0050828,GO:0050891,GO:1900229,GO:0002376,GO:1902305,GO:0005576,GO:0005615	microvillus|lipid binding|antibacterial humoral response|defense response to bacterium|innate immune response|regulation of liquid surface tension|multicellular organismal water homeostasis|negative regulation of single-species biofilm formation in or on host organism|immune system process|regulation of sodium ion transmembrane transport|extracellular region|extracellular space
Bpifa2	13.0101542263488	23.8484299205962	2.17187853210131	0.0910700846694153	-3.45687896436253	5.58343171758765e-08	1.57253137626729e-05	Down	2.02970679011613	1.38459321919507	1.40106851881427	1.29750189628502	1.03292637225372	0.115889991812808	0.114889757255392	0.224825206103923	0.114391226393212	0.0565838597666387	GeneID:19194,Genbank:NM_008953.2,MGI:MGI:97787	BPI fold containing family A, member 2		GO:0008150,GO:0008289,GO:0030141,GO:0042742,GO:0001530,GO:0005576	biological_process|lipid binding|secretory granule|defense response to bacterium|lipopolysaccharide binding|extracellular region
Bst1	1013.71825754682	492.550444976039	1534.8860701176	3.116200758264	1.6397881806467	0.000560349427132158	0.0189260877939535	Up	11.1940605454342	12.5058611376948	13.0283300788457	11.2262828124663	12.647181528449	22.4873186688023	55.0870719178943	37.35028324277	18.6413159458318	45.3528063412979	GeneID:12182,Genbank:XM_006503706.2,MGI:MGI:105370	bone marrow stromal cell antigen 1		GO:0050727,GO:0003953,GO:0050730,GO:0005886,GO:0050848,GO:0008284,GO:0008305,GO:0016020,GO:0016740,GO:0016787,GO:0061809,GO:0016849,GO:0061811,GO:0019898,GO:0061812,GO:0030890,GO:0090022,GO:0031225,GO:0001931,GO:0032956,GO:0001952,GO:0050135	regulation of inflammatory response|NAD+ nucleosidase activity|regulation of peptidyl-tyrosine phosphorylation|plasma membrane|regulation of calcium-mediated signaling|positive regulation of cell proliferation|integrin complex|membrane|transferase activity|hydrolase activity|NAD+ nucleotidase, cyclic ADP-ribose generating|phosphorus-oxygen lyase activity|ADP-ribosyl cyclase activity|extrinsic com…	mmu00760,mmu04970,mmu04972	Nicotinate and nicotinamide metabolism|Salivary secretion|Pancreatic secretion
Btbd16	9.97911199835634	3.50543332739664	16.452790669316	4.69351122462652	2.23066760953833	0.0142508599282936	0.17069461604215	Up	0	0.101080809575331	0.102283571946559	0.0764429587916443	0.0170037041991132	0.21080571748943	0.466200152147718	0.0629170131234332	0.112042775181586	0.459212460057209	GeneID:330660,Genbank:NM_001081038.2,MGI:MGI:3045247	BTB (POZ) domain containing 16		GO:0008150,GO:0000151,GO:0003674,GO:0005634	biological_process|ubiquitin ligase complex|molecular_function|nucleus
Btbd17	13.2390413737121	4.75364760821682	21.7244351392074	4.5700558665005	2.19221180157013	0.00440234142930573	0.081134791510856	Up	0.0493725306511319	0.0541811441632228	0.0274129232860752	0.107558876342399	0.0820286399715589	0.260759265118493	0.413613886106044	0.11382072158703	0.102954782078086	0.509267986286488	GeneID:72014,Genbank:NM_028055.4,MGI:MGI:1919264	BTB (POZ) domain containing 17		GO:0008150,GO:0003674,GO:0005575,GO:0005576	biological_process|molecular_function|cellular_component|extracellular region
C130026I21Rik	62.9031178064624	32.1391037744891	93.6671318384356	2.91442886819966	1.54321319054545	4.43652963305421e-07	8.3264971102837e-05	Up	0.410652538288188	0.535144312037654	0.456010108490077	0.351455248952723	0.511700566677499	1.51819274571521	1.45133618865904	1.30170674802344	1.20419877930245	0.847160104938497	GeneID:620078,Genbank:XM_006496519.3,MGI:MGI:3612702	RIKEN cDNA C130026I21 gene		GO:0005575	cellular_component
C1qtnf2	289.902478366291	408.924120623745	170.880836108836	0.417879081938688	-1.2588425523999	8.44459354238646e-09	3.44013058733317e-06	Down	23.3332704434945	18.2011397648118	19.7712483485237	20.4845036220916	15.525856243403	8.96664121212268	6.70112772014761	6.69045281995881	9.16839539632662	7.72325297155016	GeneID:69183,Genbank:NM_026979.5,MGI:MGI:1916433	C1q and tumor necrosis factor related protein 2		GO:0005581,GO:0005615,GO:0042802,GO:0045725,GO:0046321,GO:0046326,GO:0051260,GO:0070206,GO:0070208,GO:0000187,GO:0005102,GO:0005576	collagen trimer|extracellular space|identical protein binding|positive regulation of glycogen biosynthetic process|positive regulation of fatty acid oxidation|positive regulation of glucose import|protein homooligomerization|protein trimerization|protein heterotrimerization|activation of MAPK activity|signaling receptor binding|extracellular region
C1s2	16.687501415727	10.9948432868054	22.3801595446485	2.03551419159437	1.02539327997532	0.0384456804577525	0.301216376668672	Up	0.200701216761724	0.165186310318062	0.20429672412803	0.124923122060838	0.314924569713144	0.600664592717589	0.350282540363046	0.342730049279616	0.209257554372861	0.483045208946927	GeneID:317677,Genbank:NM_173864.2,MGI:MGI:3644269	complement component 1, s subcomponent 2		GO:0004252,GO:0005509,GO:0005576,GO:0005615,GO:0006508,GO:0006958,GO:0008233,GO:0008236,GO:0016787,GO:0042802,GO:0045087,GO:0001867,GO:0046872,GO:0002376	serine-type endopeptidase activity|calcium ion binding|extracellular region|extracellular space|proteolysis|complement activation, classical pathway|peptidase activity|serine-type peptidase activity|hydrolase activity|identical protein binding|innate immune response|complement activation, lectin pathway|metal ion binding|immune system process	mmu04610,mmu05322,mmu05133,mmu05150	Complement and coagulation cascades|Systemic lupus erythematosus|Pertussis|Staphylococcus aureus infection
C5ar1	628.700622418014	295.480117164687	961.92112767134	3.25545128688036	1.70285755083023	0.00078597134354692	0.0240480811920533	Up	5.16918869256499	7.31590386034684	7.6990741692474	5.18371006416078	7.95204360969421	8.99195857681419	32.4568258185982	25.0104919696872	14.4149414031231	21.3065092841984	GeneID:12273,Genbank:NM_007577.4,MGI:MGI:88232	complement component 5a receptor 1		GO:0004930,GO:0005886,GO:0005887,GO:0006915,GO:0006935,GO:0006954,GO:0007165,GO:0032494,GO:0007186,GO:0042789,GO:0007200,GO:0043524,GO:0007204,GO:0045177,GO:0045766,GO:0050679,GO:0050830,GO:0050900,GO:0070374,GO:0090023,GO:0001856,GO:0002430,GO:0004871,GO:0004875,GO:0004878,GO:0009986,GO:0010575,GO:0010759,GO:0016020,GO:0016021,GO:0016323,GO:0021534,GO:0030593,GO:0031410	G-protein coupled receptor activity|plasma membrane|integral component of plasma membrane|apoptotic process|chemotaxis|inflammatory response|signal transduction|response to peptidoglycan|G-protein coupled receptor signaling pathway|mRNA transcription by RNA polymerase II|phospholipase C-activating G-protein coupled receptor signaling pathway|negative regulation of neuron apoptotic process|positiv…	mmu04080,mmu04610,mmu05150	Neuroactive ligand-receptor interaction|Complement and coagulation cascades|Staphylococcus aureus infection
Cacna1g	40.0065273854922	58.6027214960569	21.4103332749274	0.365347081643094	-1.45266041160581	0.000295497569013515	0.0119016222209979	Down	0.468363626960288	0.286193227393617	0.206856175538564	0.278273979318558	0.465710943701223	0.0787069131675677	0.122614803023398	0.0927049316537048	0.0665905917600464	0.236064092593318	GeneID:12291,Genbank:NM_001177890.1,MGI:MGI:1201678	calcium channel, voltage-dependent, T type, alpha 1G subunit		GO:0005886,GO:0005891,GO:0006816,GO:0007204,GO:0007268,GO:0008332,GO:0051924,GO:0060371,GO:0060402,GO:0010045,GO:0070509,GO:0070588,GO:0086002,GO:0086010,GO:0086015,GO:0001508,GO:0002027,GO:0005245,GO:0005248,GO:0005261,GO:0005515,GO:0005737,GO:0014824,GO:0016020,GO:0019228,GO:0030425,GO:0042391,GO:0043025,GO:0044297,GO:0086016,GO:0045956,GO:0086018,GO:0086027,GO:0048471,GO:0086045,GO:0086046,GO:…	plasma membrane|voltage-gated calcium channel complex|calcium ion transport|positive regulation of cytosolic calcium ion concentration|chemical synaptic transmission|low voltage-gated calcium channel activity|regulation of calcium ion transport|regulation of atrial cardiac muscle cell membrane depolarization|calcium ion transport into cytosol|response to nickel cation|calcium ion import|calcium i…	mmu04010,mmu04020,mmu04925,mmu04927,mmu04713,mmu04930,mmu04934	MAPK signaling pathway|Calcium signaling pathway|Aldosterone synthesis and secretion|Cortisol synthesis and secretion|Circadian entrainment|Type II diabetes mellitus|Cushing's syndrome
Cacng6	5.30660738765978	1.77187092102178	8.84134385429779	4.98983517896399	2.31899216217207	0.0417082840085221	0.315137263780309	Up	0.0203385492294545	0.0892776491979647	0.0225849913878911	0	0.0675818521061975	0.193351184257132	0.127788260095407	0.0625164997297077	0.0848225066079294	0.482512751706024	GeneID:54378,Genbank:XM_006540200.2,MGI:MGI:1859168	calcium channel, voltage-dependent, gamma subunit 6		GO:0006816,GO:0016020,GO:0016021,GO:0034765,GO:0070588,GO:0005244,GO:0005262,GO:0006811	calcium ion transport|membrane|integral component of membrane|regulation of ion transmembrane transport|calcium ion transmembrane transport|voltage-gated ion channel activity|calcium channel activity|ion transport	mmu04010,mmu04921,mmu04260,mmu04261,mmu05410,mmu05412,mmu05414	MAPK signaling pathway|Oxytocin signaling pathway|Cardiac muscle contraction|Adrenergic signaling in cardiomyocytes|Hypertrophic cardiomyopathy (HCM)|Arrhythmogenic right ventricular cardiomyopathy (ARVC)|Dilated cardiomyopathy (DCM)
Cacng7	40.9254704469567	58.3712132767154	23.479727617198	0.402248408061859	-1.31384138353667	0.000170887276146581	0.00825199698209153	Down	1.01435579224635	0.858714541158654	0.804567037897384	0.956072800027271	0.995113978456511	0.489808827408943	0.151744168117691	0.415722694189414	0.543908585527701	0.209257627625167	GeneID:81904,Genbank:XM_006540441.3,MGI:MGI:1932374	calcium channel, voltage-dependent, gamma subunit 7		GO:0098970,GO:0006811,GO:0099590,GO:0006816,GO:2000311,GO:0016020,GO:0016021,GO:0016247,GO:0019226,GO:0032281,GO:0034765,GO:0051968,GO:0070588,GO:0005244,GO:0098839,GO:0005245,GO:0098943,GO:0005262	postsynaptic neurotransmitter receptor diffusion trapping|ion transport|neurotransmitter receptor internalization|calcium ion transport|regulation of AMPA receptor activity|membrane|integral component of membrane|channel regulator activity|transmission of nerve impulse|AMPA glutamate receptor complex|regulation of ion transmembrane transport|positive regulation of synaptic transmission, glutamate…	mmu04010,mmu04921,mmu04260,mmu04261,mmu05410,mmu05412,mmu05414	MAPK signaling pathway|Oxytocin signaling pathway|Cardiac muscle contraction|Adrenergic signaling in cardiomyocytes|Hypertrophic cardiomyopathy (HCM)|Arrhythmogenic right ventricular cardiomyopathy (ARVC)|Dilated cardiomyopathy (DCM)
Calml3	120.891035245924	165.985411826091	75.7966586657568	0.456646507858002	-1.13085029437161	0.00267900499112941	0.0566946370812326	Down	8.17010647419838	4.66547715163558	5.82939850644652	8.23780094105902	6.5925006699723	2.1477438700091	1.50980126654097	4.01508493074723	6.12863429230588	0.953315028677065	GeneID:70405,Genbank:NM_027416.3,MGI:MGI:1917655	calmodulin-like 3		GO:0005509,GO:0008150,GO:0046872	calcium ion binding|biological_process|metal ion binding	mmu04014,mmu04015,mmu04371,mmu04020,mmu04070,mmu04024,mmu04022,mmu04114,mmu04218,mmu04625,mmu04910,mmu04922,mmu04912,mmu04915,mmu04921,mmu04916,mmu04924,mmu04925,mmu04261,mmu04270,mmu04970,mmu04971,mmu04728,mmu04720,mmu04722,mmu04744,mmu04740,mmu04750,mmu04713,mmu05200,mmu05214,mmu05010,mmu05031,mmu05034,mmu05418,mmu05133,mmu05152,mmu05167	Ras signaling pathway|Rap1 signaling pathway|Apelin signaling pathway|Calcium signaling pathway|Phosphatidylinositol signaling system|cAMP signaling pathway|cGMP - PKG signaling pathway|Oocyte meiosis|Cellular senescence|C-type lectin receptor signaling pathway|Insulin signaling pathway|Glucagon signaling pathway|GnRH signaling pathway|Estrogen signaling pathway|Oxytocin signaling pathway|Melanog…
Camp	77.954671528534	22.3343928635043	133.574950193564	5.9806841855922	2.58031053704858	8.88374558645737e-05	0.00508580466671246	Up	0.9681013616531	0.676065804277075	2.44325115515082	1.20515706402152	5.55637905263108	5.02002941163093	18.524390985984	14.1573258018955	16.4252624148029	6.71770384548371	GeneID:12796,Genbank:NM_009921.2,MGI:MGI:108443	cathelicidin antimicrobial peptide		GO:0061844,GO:0045087,GO:0005615,GO:0045766,GO:0005737,GO:0050829,GO:0006952,GO:0008284,GO:0019731,GO:0042581,GO:0042742,GO:0050830,GO:0042995,GO:0044130,GO:0001934,GO:0051873,GO:0044140,GO:0002227,GO:0005576	antimicrobial humoral immune response mediated by antimicrobial peptide|innate immune response|extracellular space|positive regulation of angiogenesis|cytoplasm|defense response to Gram-negative bacterium|defense response|positive regulation of cell proliferation|antibacterial humoral response|specific granule|defense response to bacterium|defense response to Gram-positive bacterium|cell projecti…	mmu04621,mmu04970,mmu05152	NOD-like receptor signaling pathway|Salivary secretion|Tuberculosis
Capns2	10.6533507964081	5.01602713212259	16.2906744606936	3.24772455004645	1.69942927811007	0.0203548972326143	0.210136472682775	Up	0.259692214791853	0.22798784898633	0.634426871380838	0.193969300855054	0.115055606344344	0.768070911255919	1.74043833257036	0.638592186401585	0.379068857116816	0.857175790908214	GeneID:69543,Genbank:NM_027112.1,MGI:MGI:1916793	calpain, small subunit 2		GO:0005886,GO:0016020,GO:0046872,GO:0005509,GO:0005515,GO:0005737	plasma membrane|membrane|metal ion binding|calcium ion binding|protein binding|cytoplasm
Car3	2922.19493265288	4459.10555633594	1385.28430896983	0.310664166045919	-1.68657225332876	0.0112909983956711	0.147786243841755	Down	115.004452327916	195.461941002407	180.724601482972	55.9339147434228	297.006278905688	3.8041247963147	57.0722157228187	158.598787426199	16.6289640150301	10.4721004643975	GeneID:12350,Genbank:NM_007606.3,MGI:MGI:88270	carbonic anhydrase 3		GO:0005829,GO:0006730,GO:0006979,GO:0008270,GO:0016151,GO:0016791,GO:0016829,GO:0046872,GO:0004089,GO:0005737	cytosol|one-carbon metabolic process|response to oxidative stress|zinc ion binding|nickel cation binding|phosphatase activity|lyase activity|metal ion binding|carbonate dehydratase activity|cytoplasm	mmu00910	Nitrogen metabolism
Casc4	955.380935157481	1468.45274448269	442.309125832266	0.301207599287155	-1.73116992608738	5.92621493616743e-12	4.90394285967855e-09	Down	25.3869804727673	17.0892998666276	20.5232873240486	20.2724643657942	13.5447216813857	6.32466910207531	5.06915866105968	5.09591787858589	5.65131164245255	6.01422809728929	GeneID:319996,Genbank:NM_001205369.1,MGI:MGI:2443129	cancer susceptibility candidate 4		GO:0016020,GO:0016021,GO:0003674,GO:0005794,GO:0008150	membrane|integral component of membrane|molecular_function|Golgi apparatus|biological_process
Casp4	967.061783981895	485.606997881665	1448.51657008213	2.98289887996035	1.57671507125259	0.00261874515957061	0.0560873595646859	Up	10.4931940858908	22.872605095135	24.3419097363479	15.7019934035732	22.6876009033811	37.1613858920702	90.3894186255221	53.8301580985517	25.1032988881381	63.7179389204068	GeneID:12363,Genbank:XM_006509837.2,MGI:MGI:107700	caspase 4, apoptosis-related cysteine peptidase		GO:0005886,GO:0006508,GO:0006915,GO:0006919,GO:0006954,GO:0007015,GO:0008233,GO:0050727,GO:0008234,GO:0061702,GO:0012501,GO:0070059,GO:0016020,GO:0070269,GO:0072557,GO:0072559,GO:0097110,GO:0097153,GO:0097169,GO:0002376,GO:0004197,GO:0005576,GO:0005737,GO:0005739,GO:0005783,GO:0005829,GO:0016787,GO:0032991,GO:0035234,GO:0042981,GO:0043005,GO:0043025,GO:0097193,GO:0045087,GO:0097194,GO:0050700,GO:…	plasma membrane|proteolysis|apoptotic process|activation of cysteine-type endopeptidase activity involved in apoptotic process|inflammatory response|actin filament organization|peptidase activity|regulation of inflammatory response|cysteine-type peptidase activity|inflammasome complex|programmed cell death|intrinsic apoptotic signaling pathway in response to endoplasmic reticulum stress|membrane|…	mmu04621	NOD-like receptor signaling pathway
Casq1	36.1528401138158	49.9937351793097	22.3119450483219	0.446294820106898	-1.16393103275078	0.00114148853270274	0.0314384247168736	Down	1.74412284704923	1.69789510000825	1.2495260977036	1.75096798619602	1.24633340917299	0.416004255562838	0.736453153164568	0.461167605263329	0.850578732217828	0.812464513661	GeneID:12372,Genbank:NM_009813.2,MGI:MGI:1309468	calsequestrin 1		GO:0051281,GO:0033018,GO:0014809,GO:0005737,GO:0051282,GO:0016020,GO:0005739,GO:1901341,GO:0042383,GO:0016529,GO:0005759,GO:2001256,GO:0042802,GO:0005783,GO:0005794,GO:0006937,GO:0007029,GO:0009408,GO:0043231,GO:0010880,GO:0045214,GO:0030016,GO:0046872,GO:0030018,GO:0014802,GO:0005509,GO:0051258,GO:0030315,GO:0014804,GO:0051279,GO:0031674	positive regulation of release of sequestered calcium ion into cytosol|sarcoplasmic reticulum lumen|regulation of skeletal muscle contraction by regulation of release of sequestered calcium ion|cytoplasm|regulation of sequestering of calcium ion|membrane|mitochondrion|positive regulation of store-operated calcium channel activity|sarcolemma|sarcoplasmic reticulum|mitochondrial matrix|regulation o…
Ccdc129	213.435980418648	285.010913716967	141.86104712033	0.497738999781625	-1.00653866269018	0.00116169155198359	0.0317070385365237	Down	3.22022989230124	2.0858408576621	2.18043421027316	2.75724240086125	1.97477554974438	1.46845500129493	0.756677087191877	1.3036813817294	1.98175300897334	0.388870721590511	GeneID:232016,Genbank:XM_006505949.3,MGI:MGI:2685304	coiled-coil domain containing 129		GO:0008150,GO:0003674,GO:0005102,GO:0005575	biological_process|molecular_function|signaling receptor binding|cellular_component
Ccdc154	13.0628937164202	2.89735823451979	23.2284291983207	8.01710638386785	3.00308161836047	8.88521010451512e-07	0.000148399311883209	Up	0.0677167881859294	0.0557340237767641	0	0.105372961018989	0.0375020682207801	0.375525999482061	0.407740575564537	0.277529894753847	0.653084270530416	0.349242705431855	GeneID:207209,Genbank:XM_006523949.3,MGI:MGI:2685163	coiled-coil domain containing 154		GO:0008150,GO:0003674,GO:0005575,GO:0005768	biological_process|molecular_function|cellular_component|endosome
Ccdc3	53.8717512822388	74.382117289076	33.3613852754016	0.448513520336442	-1.15677661937864	0.000246231190892628	0.0107058566453753	Down	1.94003639544465	1.4772551011112	1.56078150022395	1.62648685245714	1.4471601706736	1.00371264407458	0.538985256249199	0.973595297330243	0.660487982359003	0.326711764090063	GeneID:74186,Genbank:NM_028804.1,MGI:MGI:1921436	coiled-coil domain containing 3		GO:0010804,GO:0045600,GO:0046889,GO:0003674,GO:0005576,GO:0005783	negative regulation of tumor necrosis factor-mediated signaling pathway|positive regulation of fat cell differentiation|positive regulation of lipid biosynthetic process|molecular_function|extracellular region|endoplasmic reticulum
Ccl11	173.928720943554	103.054922156323	244.802519730784	2.37545683998912	1.24820499445689	0.00203525927942222	0.0478706656096661	Up	5.06048883418718	5.49943662757565	5.2375289627509	5.38221123093303	6.58460125497699	18.4752192166964	15.7947718610376	14.3467501336843	3.94436513486416	10.8956888962573	GeneID:20292,Genbank:NM_011330.3,MGI:MGI:103576	chemokine (C-C motif) ligand 11		GO:0071346,GO:0048020,GO:0030335,GO:0005125,GO:0071347,GO:0048245,GO:0030593,GO:0005576,GO:0071356,GO:0030838,GO:0005615,GO:0048247,GO:0006935,GO:0006954,GO:0006955,GO:0031728,GO:0007010,GO:0060444,GO:0043547,GO:0007015,GO:0060763,GO:0007186,GO:0070098,GO:0045766,GO:0008009,GO:0001938,GO:0070371,GO:0046983,GO:0002548,GO:0070374,GO:0048018,GO:0008360,GO:0002551	cellular response to interferon-gamma|CCR chemokine receptor binding|positive regulation of cell migration|cytokine activity|cellular response to interleukin-1|eosinophil chemotaxis|neutrophil chemotaxis|extracellular region|cellular response to tumor necrosis factor|positive regulation of actin filament polymerization|extracellular space|lymphocyte chemotaxis|chemotaxis|inflammatory response|imm…	mmu04060,mmu04657,mmu04062,mmu05310	Cytokine-cytokine receptor interaction|IL-17 signaling pathway|Chemokine signaling pathway|Asthma
Ccl2	571.519274756481	236.057958342522	906.980591170441	3.84219450824193	1.94193055621659	0.0172777057699725	0.189710876684168	Up	4.513038278647	22.8249497572325	23.2418055294943	9.52639550167161	25.2833267452784	32.9551020949229	109.176201250345	52.3388756248276	10.3656049762464	102.210037459238	GeneID:20296,Genbank:NM_011333.3,MGI:MGI:98259	chemokine (C-C motif) ligand 2		GO:0005515,GO:0005576,GO:0005615,GO:0005737,GO:0005791,GO:0009611,GO:0006874,GO:0010574,GO:0006935,GO:0010759,GO:0006954,GO:0016525,GO:0019221,GO:0022409,GO:0043547,GO:0030139,GO:0043679,GO:0030425,GO:0044299,GO:0030593,GO:0045202,GO:0045785,GO:0048010,GO:0048020,GO:0001525,GO:0071222,GO:0048245,GO:0001664,GO:0071346,GO:0001912,GO:0048246,GO:0001938,GO:0071347,GO:0002523,GO:0002548,GO:0071356,GO:…	protein binding|extracellular region|extracellular space|cytoplasm|rough endoplasmic reticulum|response to wounding|cellular calcium ion homeostasis|regulation of vascular endothelial growth factor production|chemotaxis|positive regulation of macrophage chemotaxis|inflammatory response|negative regulation of angiogenesis|cytokine-mediated signaling pathway|positive regulation of cell-cell adhesio…	mmu04668,mmu04060,mmu04621,mmu04657,mmu04062,mmu05323,mmu05418,mmu04933,mmu05164,mmu05168,mmu05144,mmu05142	TNF signaling pathway|Cytokine-cytokine receptor interaction|NOD-like receptor signaling pathway|IL-17 signaling pathway|Chemokine signaling pathway|Rheumatoid arthritis|Fluid shear stress and atherosclerosis|AGE-RAGE signaling pathway in diabetic complications|Influenza A|Herpes simplex infection|Malaria|Chagas disease (American trypanosomiasis)
Ccl20	204.548379202786	41.163730121834	367.933028283738	8.93828200687234	3.15999756313726	0.00965178087001696	0.133518746761899	Up	0.72305824891547	1.73122942684133	1.75182935693009	2.78216150145799	7.93589589021603	17.2193453670591	52.107017418255	5.52265457961388	4.86597741149329	45.1560366970109	GeneID:20297,Genbank:NM_016960.2,MGI:MGI:1329031	chemokine (C-C motif) ligand 20		GO:0070374,GO:0031731,GO:0005515,GO:0071346,GO:0035584,GO:0005576,GO:0071347,GO:0043547,GO:0005615,GO:0071356,GO:0006935,GO:0006954,GO:0048020,GO:0006955,GO:0072678,GO:0048247,GO:0007186,GO:0072679,GO:0050726,GO:0008009,GO:2000319,GO:0051770,GO:0002548,GO:2000406,GO:0060326,GO:0030593,GO:0002724,GO:0070098,GO:0005125	positive regulation of ERK1 and ERK2 cascade|CCR6 chemokine receptor binding|protein binding|cellular response to interferon-gamma|calcium-mediated signaling using intracellular calcium source|extracellular region|cellular response to interleukin-1|positive regulation of GTPase activity|extracellular space|cellular response to tumor necrosis factor|chemotaxis|inflammatory response|CCR chemokine r…	mmu04668,mmu04060,mmu04657,mmu04062,mmu05323	TNF signaling pathway|Cytokine-cytokine receptor interaction|IL-17 signaling pathway|Chemokine signaling pathway|Rheumatoid arthritis
Ccl24	30.0172284146813	13.5008579535705	46.5335988757921	3.44671420407661	1.78522167774342	0.033502125534175	0.278115000159442	Up	0.539112691335606	0.338068176363951	0.684181711350343	0.191749540168376	1.10895451111294	3.2947380762238	1.53233899030402	0.789105270510846	0.281048130002606	3.65426750159829	GeneID:56221,Genbank:NM_019577.4,MGI:MGI:1928953	chemokine (C-C motif) ligand 24		GO:0048247,GO:0030838,GO:0005576,GO:0050729,GO:0031728,GO:0005615,GO:0070098,GO:0043547,GO:0006935,GO:0070374,GO:0006954,GO:0006955,GO:0007010,GO:0007186,GO:0071346,GO:0045766,GO:0008009,GO:0071347,GO:0048018,GO:0071356,GO:0048020,GO:0008360,GO:0001938,GO:2000418,GO:0048245,GO:0030335,GO:0002548,GO:0030593,GO:0005125	lymphocyte chemotaxis|positive regulation of actin filament polymerization|extracellular region|positive regulation of inflammatory response|CCR3 chemokine receptor binding|extracellular space|chemokine-mediated signaling pathway|positive regulation of GTPase activity|chemotaxis|positive regulation of ERK1 and ERK2 cascade|inflammatory response|immune response|cytoskeleton organization|G-protein …	mmu04060,mmu04062	Cytokine-cytokine receptor interaction|Chemokine signaling pathway
Ccl28	35.2867680190209	20.3593576949263	50.2141783431156	2.46639305107495	1.30240272985053	0.000374770667484943	0.0139898246634234	Up	0.350382298916846	0.0439437270643989	0.233449724881445	0.324018853624818	0.155235488620692	0.359531864080107	0.628991967655329	0.400029619235137	0.605387217689408	0.629890323467552	GeneID:56838,Genbank:XM_011244683.2,MGI:MGI:1861731	chemokine (C-C motif) ligand 28		GO:0005615,GO:0006935,GO:0006955,GO:0007204,GO:0008009,GO:0060326,GO:1903237,GO:0001954,GO:0005125,GO:0005576	extracellular space|chemotaxis|immune response|positive regulation of cytosolic calcium ion concentration|chemokine activity|cell chemotaxis|negative regulation of leukocyte tethering or rolling|positive regulation of cell-matrix adhesion|cytokine activity|extracellular region	mmu04060,mmu04672,mmu04062	Cytokine-cytokine receptor interaction|Intestinal immune network for IgA production|Chemokine signaling pathway
Ccl3	630.675004260832	90.0205570205719	1171.32945150109	13.0117996407578	3.70174860753808	0.00265293803629492	0.056487411638303	Up	4.13732432325349	9.88608702764298	6.74324947929702	5.56577312432403	6.72601967088313	25.0935572398928	175.536424358702	36.5792744747596	34.0922054406959	129.610201304934	GeneID:20302,Genbank:NM_011337.2,MGI:MGI:98260	chemokine (C-C motif) ligand 3		GO:0071346,GO:0048020,GO:0030593,GO:0005576,GO:0071347,GO:0048245,GO:0005615,GO:0071356,GO:0048246,GO:0030595,GO:0048247,GO:0006935,GO:0006954,GO:0006955,GO:0032760,GO:0007186,GO:0050718,GO:0043525,GO:0007204,GO:0050729,GO:0043547,GO:0008009,GO:0043615,GO:0002548,GO:0070098,GO:0045672,GO:0005125,GO:0070374,GO:0045944,GO:0008360,GO:0005515	cellular response to interferon-gamma|CCR chemokine receptor binding|neutrophil chemotaxis|extracellular region|cellular response to interleukin-1|eosinophil chemotaxis|extracellular space|cellular response to tumor necrosis factor|macrophage chemotaxis|leukocyte chemotaxis|lymphocyte chemotaxis|chemotaxis|inflammatory response|immune response|positive regulation of tumor necrosis factor producti…	mmu04060,mmu04620,mmu04062,mmu05323,mmu05132,mmu05142	Cytokine-cytokine receptor interaction|Toll-like receptor signaling pathway|Chemokine signaling pathway|Rheumatoid arthritis|Salmonella infection|Chagas disease (American trypanosomiasis)
Ccl4	518.52507628308	152.670035844539	884.380116721621	5.79275502117633	2.53424965392612	0.0179489448821681	0.194848265700578	Up	2.74632604952018	15.9207426424783	12.463845938113	5.72278999936835	13.5561694734425	14.9460684401527	123.350548648561	34.5617831348291	22.9072641175009	74.5760533006579	GeneID:20303,Genbank:XM_011248832.1,MGI:MGI:98261	chemokine (C-C motif) ligand 4		GO:0071356,GO:0048245,GO:0031726,GO:0005576,GO:2000503,GO:0048247,GO:0031730,GO:0005615,GO:0050729,GO:0032760,GO:0050850,GO:0006935,GO:0006954,GO:0006955,GO:0035690,GO:0007186,GO:0051928,GO:0042802,GO:0008009,GO:0070098,GO:0043117,GO:0070374,GO:0043547,GO:0009636,GO:0002548,GO:0071346,GO:0043922,GO:0030593,GO:0005125,GO:0071347,GO:0048020,GO:0030595,GO:0005515	cellular response to tumor necrosis factor|eosinophil chemotaxis|CCR1 chemokine receptor binding|extracellular region|positive regulation of natural killer cell chemotaxis|lymphocyte chemotaxis|CCR5 chemokine receptor binding|extracellular space|positive regulation of inflammatory response|positive regulation of tumor necrosis factor production|positive regulation of calcium-mediated signaling|ch…	mmu04064,mmu04060,mmu04620,mmu04623,mmu04062,mmu05132	NF-kappa B signaling pathway|Cytokine-cytokine receptor interaction|Toll-like receptor signaling pathway|Cytosolic DNA-sensing pathway|Chemokine signaling pathway|Salmonella infection
Ccl7	403.844373009072	212.944716799412	594.744029218733	2.79295038711369	1.4817899463709	0.020206635229729	0.209131207707343	Up	2.30351209250451	24.3396952824654	18.8556764054591	8.27497414779687	23.8374101271658	29.6153184695869	53.5504600957114	40.7298507901952	8.37169548364104	72.163353130576	GeneID:20306,Genbank:NM_013654.3,MGI:MGI:99512	chemokine (C-C motif) ligand 7		GO:0048247,GO:0005615,GO:0070098,GO:0070374,GO:0006935,GO:0006954,GO:0006955,GO:0007186,GO:0008009,GO:0071346,GO:0008201,GO:0071347,GO:0030593,GO:0071356,GO:0031727,GO:0071361,GO:0043547,GO:0002548,GO:0048020,GO:0005125,GO:0048245,GO:0005576	lymphocyte chemotaxis|extracellular space|chemokine-mediated signaling pathway|positive regulation of ERK1 and ERK2 cascade|chemotaxis|inflammatory response|immune response|G-protein coupled receptor signaling pathway|chemokine activity|cellular response to interferon-gamma|heparin binding|cellular response to interleukin-1|neutrophil chemotaxis|cellular response to tumor necrosis factor|CCR2 che…	mmu04060,mmu04657,mmu04062	Cytokine-cytokine receptor interaction|IL-17 signaling pathway|Chemokine signaling pathway
Ccl8	589.762450045362	305.680420410844	873.844479679881	2.85868646250031	1.51535239548456	0.0107924707653683	0.143623487049365	Up	12.5861788484051	45.8513233963089	34.8263219059369	37.6291586613104	42.7360652880396	162.369589409825	86.425876103665	69.0240880929613	15.2740269433175	146.530825592199	GeneID:20307,Genbank:NM_021443.3,MGI:MGI:101878	chemokine (C-C motif) ligand 8		GO:0048247,GO:0005615,GO:0070098,GO:0070374,GO:0006935,GO:0006954,GO:0006955,GO:0007186,GO:0008009,GO:0071346,GO:0008201,GO:0071347,GO:0030593,GO:0071356,GO:0043547,GO:1901741,GO:0045663,GO:0002548,GO:0048020,GO:0005125,GO:0048245,GO:0005576	lymphocyte chemotaxis|extracellular space|chemokine-mediated signaling pathway|positive regulation of ERK1 and ERK2 cascade|chemotaxis|inflammatory response|immune response|G-protein coupled receptor signaling pathway|chemokine activity|cellular response to interferon-gamma|heparin binding|cellular response to interleukin-1|neutrophil chemotaxis|cellular response to tumor necrosis factor|positive…	mmu04060,mmu04062	Cytokine-cytokine receptor interaction|Chemokine signaling pathway
Ccl9	991.915989862469	591.942991780774	1391.88898794416	2.35139026438487	1.23351400550151	0.0016183220735524	0.0402871346943196	Up	8.13195781106189	10.097159659956	14.8296897706746	9.90503031106133	14.0541494145952	17.9940017008659	32.5941630217818	25.947672733559	13.613335535254	37.2034739518459	GeneID:20308,Genbank:NM_011338.2,MGI:MGI:104533	chemokine (C-C motif) ligand 9		GO:0070098,GO:0005615,GO:0070374,GO:0006935,GO:0071346,GO:0006954,GO:0006955,GO:0007186,GO:0008009,GO:0030593,GO:0071347,GO:0043547,GO:0071356,GO:0045662,GO:0048020,GO:0048245,GO:0002548,GO:0048247,GO:0005125,GO:0050729,GO:0005576	chemokine-mediated signaling pathway|extracellular space|positive regulation of ERK1 and ERK2 cascade|chemotaxis|cellular response to interferon-gamma|inflammatory response|immune response|G-protein coupled receptor signaling pathway|chemokine activity|neutrophil chemotaxis|cellular response to interleukin-1|positive regulation of GTPase activity|cellular response to tumor necrosis factor|negativ…	mmu04060,mmu04062	Cytokine-cytokine receptor interaction|Chemokine signaling pathway
Ccr1	1160.04246975503	329.891937438935	1990.19300207113	6.03286342043303	2.59284292118517	0.000501763595374857	0.0173661715851697	Up	4.33881387051919	6.62098940459594	7.71300990239326	5.35488191745912	9.77647523283776	14.3195982677808	67.6455347527582	38.3308512309548	19.2794875987159	51.7648376864425	GeneID:12768,Genbank:NM_009912.4,MGI:MGI:104618	chemokine (C-C motif) receptor 1		GO:0070374,GO:0030502,GO:0009897,GO:0004950,GO:0071791,GO:0030595,GO:0010629,GO:0005515,GO:0090026,GO:0016020,GO:0005886,GO:0035717,GO:0006816,GO:0006874,GO:0006887,GO:0006935,GO:0016021,GO:0006954,GO:0043025,GO:0016493,GO:0006955,GO:0045672,GO:0007165,GO:0045824,GO:0019957,GO:0007186,GO:0004435,GO:0051928,GO:0030099,GO:0007204,GO:0004871,GO:0070098,GO:0030335,GO:0007267,GO:0004930	positive regulation of ERK1 and ERK2 cascade|negative regulation of bone mineralization|external side of plasma membrane|chemokine receptor activity|chemokine (C-C motif) ligand 5 binding|leukocyte chemotaxis|negative regulation of gene expression|protein binding|positive regulation of monocyte chemotaxis|membrane|plasma membrane|chemokine (C-C motif) ligand 7 binding|calcium ion transport|cellul…	mmu04060,mmu04062,mmu05167	Cytokine-cytokine receptor interaction|Chemokine signaling pathway|Kaposi's sarcoma-associated herpesvirus infection
Ccr10	9.96736333360014	2.20470910202852	17.7300175651718	8.04188523050894	3.00753374691207	1.69861427192903e-05	0.00153085509012218	Up	0.0305608809291282	0.134149372012246	0.135745617802698	0.038044220360943	0.0338496928810172	0.677906065151964	0.512042002190989	0.782815300963296	0.477956385060333	0.409798353660648	GeneID:12777,Genbank:NM_007721.4,MGI:MGI:1096320	chemokine (C-C motif) receptor 10		GO:0005515,GO:0005783,GO:0005886,GO:0005887,GO:0006935,GO:0006955,GO:0007165,GO:0007186,GO:0007204,GO:0009986,GO:0016020,GO:0004871,GO:0016021,GO:0004930,GO:0016493,GO:0004950	protein binding|endoplasmic reticulum|plasma membrane|integral component of plasma membrane|chemotaxis|immune response|signal transduction|G-protein coupled receptor signaling pathway|positive regulation of cytosolic calcium ion concentration|cell surface|membrane|signal transducer activity|integral component of membrane|G-protein coupled receptor activity|C-C chemokine receptor activity|chemokin…	mmu04060,mmu04672,mmu04062	Cytokine-cytokine receptor interaction|Intestinal immune network for IgA production|Chemokine signaling pathway
Ccr3	10.2886567370837	14.493128883238	6.08418459092937	0.419797866971709	-1.25223325869359	0.0475255497579926	0.338701217039638	Down	0.0615679061053969	0.2364749878902	0.273472923456531	0.249092450100481	0.409161251174923	0.130067482782024	0.0805905523521402	0.126164685001968	0.0481445117797999	0.111135656832169	GeneID:12771,Genbank:XM_017313120.1,MGI:MGI:104616	chemokine (C-C motif) receptor 3		GO:0016493,GO:0004930,GO:0019957,GO:0004950,GO:0005515,GO:0005615,GO:0005622,GO:0005768,GO:0005886,GO:0035476,GO:0006935,GO:0045766,GO:0006954,GO:0007165,GO:0048245,GO:0007186,GO:0001938,GO:0070371,GO:0016020,GO:0002551,GO:0016021,GO:0004871	C-C chemokine receptor activity|G-protein coupled receptor activity|C-C chemokine binding|chemokine receptor activity|protein binding|extracellular space|intracellular|endosome|plasma membrane|angioblast cell migration|chemotaxis|positive regulation of angiogenesis|inflammatory response|signal transduction|eosinophil chemotaxis|G-protein coupled receptor signaling pathway|positive regulation of e…	mmu04060,mmu04062,mmu05203,mmu05167	Cytokine-cytokine receptor interaction|Chemokine signaling pathway|Viral carcinogenesis|Kaposi's sarcoma-associated herpesvirus infection
Ccrl2	1545.27466352353	916.354985763036	2174.19434128403	2.37265511189816	1.24650240625643	0.028104983906612	0.251161898474224	Up	22.0404832939397	22.5695769311888	25.5490421056078	22.1907998317663	23.34098252559	19.0239319849953	90.1263968920334	34.216107846823	42.8866150841161	72.1939598896519	GeneID:54199,Genbank:NM_001302376.1,MGI:MGI:1920904	chemokine (C-C motif) receptor-like 2		GO:0005886,GO:0005887,GO:0006935,GO:0006954,GO:0007165,GO:0007186,GO:0016020,GO:0016021,GO:0016493,GO:0042379,GO:0004871,GO:0048020,GO:0004930,GO:0004950	plasma membrane|integral component of plasma membrane|chemotaxis|inflammatory response|signal transduction|G-protein coupled receptor signaling pathway|membrane|integral component of membrane|C-C chemokine receptor activity|chemokine receptor binding|signal transducer activity|CCR chemokine receptor binding|G-protein coupled receptor activity|chemokine receptor activity
Cd14	2849.66471486245	1156.97918656546	4542.35024315943	3.92604317856708	1.97307603963089	0.0311924896624104	0.267858148256689	Up	29.2945638731696	34.0284904254273	48.6014873553001	43.8957237906311	45.6649882994951	53.7406870131757	343.39144312347	117.133864702478	83.0265777022174	141.033413863677	GeneID:12475,Genbank:NM_009841.4,MGI:MGI:88318	CD14 antigen		GO:0071726,GO:0045807,GO:0032481,GO:0005576,GO:0071727,GO:0046696,GO:0032729,GO:0005615,GO:1901224,GO:0050715,GO:0032760,GO:0005794,GO:2000484,GO:0070891,GO:0005886,GO:0006898,GO:0006954,GO:0009617,GO:0009897,GO:0071219,GO:0034142,GO:0009986,GO:0071222,GO:0034612,GO:0016020,GO:0045087,GO:0031225,GO:0001530,GO:0071223,GO:0045121,GO:0031362,GO:0002237,GO:0071723,GO:0031663,GO:0002376	cellular response to diacyl bacterial lipopeptide|positive regulation of endocytosis|positive regulation of type I interferon production|extracellular region|cellular response to triacyl bacterial lipopeptide|lipopolysaccharide receptor complex|positive regulation of interferon-gamma production|extracellular space|positive regulation of NIK/NF-kappaB signaling|positive regulation of cytokine secr…	mmu04010,mmu04064,mmu04145,mmu04810,mmu04640,mmu04620,mmu05202,mmu05221,mmu05132,mmu05133,mmu05134,mmu05152,mmu05146	MAPK signaling pathway|NF-kappa B signaling pathway|Phagosome|Regulation of actin cytoskeleton|Hematopoietic cell lineage|Toll-like receptor signaling pathway|Transcriptional misregulation in cancers|Acute myeloid leukemia|Salmonella infection|Pertussis|Legionellosis|Tuberculosis|Amoebiasis
Cd160	47.6577870832548	68.8397745887086	26.475799577801	0.384600323519125	-1.37856811863898	0.0252744475157426	0.236017010659309	Down	0.115103754591149	1.13682805703609	0.865224419820693	0.4408886807029	0.81397880051052	0.533095908761352	0.18543677649048	0.2177262577083	0.0830844572619154	0.237454538147335	GeneID:54215,Genbank:NM_001163497.1,MGI:MGI:1860383	CD160 antigen		GO:0031225,GO:0032393,GO:0046658,GO:0050829,GO:0005102,GO:0005886,GO:0016020	anchored component of membrane|MHC class I receptor activity|anchored component of plasma membrane|defense response to Gram-negative bacterium|signaling receptor binding|plasma membrane|membrane
Cd163	398.68737447413	244.122195160388	553.252553787871	2.26629353969386	1.18033473707788	0.0135235355778784	0.165676961773403	Up	3.04745794381323	2.81891952816431	2.10044921899026	3.12506095822032	4.52641242013602	1.94867160319747	5.91782762498971	9.86971450882295	5.73388872575702	10.2491479378991	GeneID:93671,Genbank:XM_006506800.3,MGI:MGI:2135946	CD163 antigen		GO:0006953,GO:0006954,GO:0009897,GO:0016020,GO:0016021,GO:0005044,GO:0005576,GO:0005886	acute-phase response|inflammatory response|external side of plasma membrane|membrane|integral component of membrane|scavenger receptor activity|extracellular region|plasma membrane
Cd177	1868.34194372862	366.340404039829	3370.34348341741	9.20003211835457	3.2016388977903	3.83029030497471e-09	1.74326087505161e-06	Up	3.70520075867807	5.83575415893586	6.94979499010811	9.51174781092695	12.6307675930569	45.6472150545113	104.156832279483	56.6107167137266	46.9584315824571	82.9121895957912	GeneID:68891,Genbank:XM_011250689.1,MGI:MGI:1916141	CD177 antigen		GO:0048306,GO:0005886,GO:0070821,GO:0007155,GO:0072672,GO:0007159,GO:0016020,GO:0016021,GO:0030100,GO:0030667,GO:0098742,GO:0032930,GO:2001044,GO:0034394,GO:0043315,GO:0044853,GO:0002020,GO:0045087,GO:0002376,GO:0045217,GO:0005178	calcium-dependent protein binding|plasma membrane|tertiary granule membrane|cell adhesion|neutrophil extravasation|leukocyte cell-cell adhesion|membrane|integral component of membrane|regulation of endocytosis|secretory granule membrane|cell-cell adhesion via plasma-membrane adhesion molecules|positive regulation of superoxide anion generation|regulation of integrin-mediated signaling pathway|pro…
Cd200r1	114.055534989717	75.3557998899254	152.755270089509	2.02712027889882	1.0194316934534	0.00991261415747338	0.135889380355376	Up	1.81207761722818	1.95797073904706	2.84807371037655	2.04756770345583	2.87167476490597	5.15330496380723	4.23302835133597	3.45622683645825	2.15093010939367	7.47649032326406	GeneID:57781,Genbank:NM_021325.3,MGI:MGI:1889024	CD200 receptor 1		GO:0009897,GO:0016020,GO:0016021,GO:0038023,GO:0043235,GO:0005515,GO:0005886	external side of plasma membrane|membrane|integral component of membrane|signaling receptor activity|receptor complex|protein binding|plasma membrane	mmu05167	Kaposi's sarcoma-associated herpesvirus infection
Cd207	6.69529740762801	11.4837187554451	1.90687605981098	0.166050397124784	-2.59030692170485	0.0455990464907552	0.331222952729997	Down	1.03367685495581	0.151246840994199	0.0765232649377957	0.643394903163006	0.228983216548057	0.291164136293094	0.0360813910857621	0	0	0.0355405811998299	GeneID:246278,Genbank:NM_144943.3,MGI:MGI:2180021	CD207 antigen		GO:0030246,GO:0051607,GO:0005887,GO:0016020,GO:0016021	carbohydrate binding|defense response to virus|integral component of plasma membrane|membrane|integral component of membrane
Cd209a	99.2931143265215	156.825900460436	41.7603281926069	0.266284638379247	-1.90895889117294	0.00279599422983267	0.0582513329736385	Down	10.7992762528536	3.39158810726716	5.0098502729323	7.25249995964338	3.81664411139906	4.31522319581956	0.595197071279957	0.837148168887298	2.11118874937364	0.183211217101549	GeneID:170786,Genbank:NM_133238.5,MGI:MGI:2157942	CD209a antigen		GO:0009986,GO:0016020,GO:0016021,GO:0030246,GO:0042129,GO:0046872,GO:0048306,GO:0097367,GO:0001618,GO:0005537,GO:0006897	cell surface|membrane|integral component of membrane|carbohydrate binding|regulation of T cell proliferation|metal ion binding|calcium-dependent protein binding|carbohydrate derivative binding|virus receptor activity|mannose binding|endocytosis	mmu04145,mmu04625,mmu05152,mmu05162	Phagosome|C-type lectin receptor signaling pathway|Tuberculosis|Measles
Cd209f	40.4157001989341	54.1785845091294	26.6528158887388	0.491943747335215	-1.02343473883569	0.0235526620517919	0.226865720980356	Down	1.52328243611334	1.86830552451899	1.32669229863827	1.04109679514648	3.14284329794713	0.283946894954384	0.938320595374777	1.407736977483	0.498266146465163	1.01668212168805	GeneID:69142,Genbank:XM_006508867.2,MGI:MGI:1916392	CD209f antigen		GO:0005537,GO:0005575,GO:0008150	mannose binding|cellular_component|biological_process	mmu04145,mmu04625,mmu05152,mmu05162	Phagosome|C-type lectin receptor signaling pathway|Tuberculosis|Measles
Cd209g	13.9511753223975	21.07751972671	6.82483091808498	0.323796680376789	-1.62683989994637	0.00266156672412376	0.0565388823951844	Down	1.10472589276501	0.921363300021242	0.785117152421307	0.495085097320737	1.81094438233941	0.420089077614826	0.138821110715547	0.588587866692436	0.230364561114578	0.227900625464123	GeneID:70192,Genbank:XM_006508885.1,MGI:MGI:1917442	CD209g antigen		GO:0005575,GO:0008150,GO:0030246	cellular_component|biological_process|carbohydrate binding	mmu04145,mmu04625,mmu05152,mmu05162	Phagosome|C-type lectin receptor signaling pathway|Tuberculosis|Measles
Cd244	321.370325750819	198.620424855314	444.120226646325	2.23602495548908	1.16093628968353	0.00194899928928674	0.0462601461036051	Up	1.84100823530118	2.98951622297819	3.52236335718275	1.96662047559547	3.27913907793809	5.49230508862922	7.37276145645311	8.48831862682098	3.22941979381846	4.34965390536003	GeneID:18106,Genbank:XM_006496695.3,MGI:MGI:109294	CD244 natural killer cell receptor 2B4		GO:0060732,GO:0002323,GO:0071663,GO:0002376,GO:1902715,GO:0005515,GO:0005886,GO:0006955,GO:0009897,GO:2000484,GO:0016020,GO:2000566,GO:0016021,GO:0032819,GO:0038023,GO:0001773,GO:0042288,GO:0002250,GO:0045087	positive regulation of inositol phosphate biosynthetic process|natural killer cell activation involved in immune response|positive regulation of granzyme B production|immune system process|positive regulation of interferon-gamma secretion|protein binding|plasma membrane|immune response|external side of plasma membrane|positive regulation of interleukin-8 secretion|membrane|positive regulation of …	mmu04650	Natural killer cell mediated cytotoxicity
Cd247	517.673833719327	697.550172283339	337.797495155315	0.484262650311704	-1.04613835828685	0.0242880812589158	0.231136706387121	Down	2.27781374559059	9.53744927414074	7.89621999921747	4.16442275012841	8.50910686875889	5.57561680316996	2.71093666059543	3.1864277158152	1.33205956805718	2.32351082831286	GeneID:12503,Genbank:XM_011238745.2,MGI:MGI:88334	CD247 antigen		GO:0051289,GO:0005515,GO:0070207,GO:0005737,GO:1990782,GO:0005886,GO:0007166,GO:0016020,GO:0016021,GO:0032623,GO:2000010,GO:0042101,GO:0042105,GO:0042802,GO:0002250,GO:0042803,GO:0002376,GO:0050852,GO:0004888	protein homotetramerization|protein binding|protein homotrimerization|cytoplasm|protein tyrosine kinase binding|plasma membrane|cell surface receptor signaling pathway|membrane|integral component of membrane|interleukin-2 production|positive regulation of protein localization to cell surface|T cell receptor complex|alpha-beta T cell receptor complex|identical protein binding|adaptive immune respo…	mmu04650,mmu04660,mmu04658,mmu04659,mmu05142	Natural killer cell mediated cytotoxicity|T cell receptor signaling pathway|Th1 and Th2 cell differentiation|Th17 cell differentiation|Chagas disease (American trypanosomiasis)
Cd27	204.712830912432	283.370302053664	126.055359771199	0.4448432275988	-1.16863110625894	0.0478257299078843	0.339299329786946	Down	2.91892306525272	14.9483140415492	10.4770107700069	5.87259777383684	11.9524628637753	10.3086027365011	2.43912625309623	3.68553646728693	2.12113194376607	1.52061211509339	GeneID:21940,Genbank:XM_006505901.3,MGI:MGI:88326	CD27 antigen		GO:0046330,GO:0042981,GO:0005887,GO:0048305,GO:0043027,GO:0006915,GO:0070233,GO:0043066,GO:0006954,GO:0097190,GO:0006955,GO:0007275,GO:0009897,GO:0009986,GO:0016020,GO:0097191,GO:0043154,GO:0016021,GO:0043410,GO:0032496,GO:0045078,GO:0033209,GO:0004888,GO:0045579,GO:0042100,GO:0005031,GO:0045582,GO:0042127,GO:0005515	positive regulation of JNK cascade|regulation of apoptotic process|integral component of plasma membrane|immunoglobulin secretion|cysteine-type endopeptidase inhibitor activity involved in apoptotic process|apoptotic process|negative regulation of T cell apoptotic process|negative regulation of apoptotic process|inflammatory response|apoptotic signaling pathway|immune response|multicellular organ…	mmu04060	Cytokine-cytokine receptor interaction
Cd274	2999.54331331114	1269.83062948668	4729.2559971356	3.7243203048641	1.89697715516503	0.015868183353684	0.180902045346699	Up	6.70739532181133	27.8846556353979	23.1329892992913	12.5337358299603	31.3856138361748	40.0767750623786	140.430975278861	51.8323113867832	25.1186504151864	96.1274567335845	GeneID:60533,Genbank:NM_021893.3,MGI:MGI:1926446	CD274 antigen		GO:0070062,GO:0031295,GO:0006955,GO:0071222,GO:0032689,GO:0007165,GO:1901998,GO:0032693,GO:1903556,GO:0007166,GO:0009897,GO:0034097,GO:0009986,GO:1905404,GO:0042102,GO:2001181,GO:0016020,GO:0042130,GO:0016021,GO:0005515,GO:0030335,GO:0005886,GO:0046007	extracellular exosome|T cell costimulation|immune response|cellular response to lipopolysaccharide|negative regulation of interferon-gamma production|signal transduction|toxin transport|negative regulation of interleukin-10 production|negative regulation of tumor necrosis factor superfamily cytokine production|cell surface receptor signaling pathway|external side of plasma membrane|response to cy…	mmu04514	Cell adhesion molecules (CAMs)
Cd300lb	250.223774556672	159.561138927802	340.886410185543	2.13639995600549	1.09518175963352	0.000173728747043242	0.00836701544952967	Up	3.09134656934909	2.56941198302428	4.06247728503912	2.77807292677323	3.50506405205328	5.71922337111451	6.35943907561545	10.0644189266457	5.54989952326302	5.05657873531515	GeneID:217304,Genbank:XM_006533072.1,MGI:MGI:2685099	CD300 molecule like family member B		GO:0005886,GO:0016020,GO:0016021,GO:0033005,GO:0071222,GO:0002376,GO:0002446,GO:0005515	plasma membrane|membrane|integral component of membrane|positive regulation of mast cell activation|cellular response to lipopolysaccharide|immune system process|neutrophil mediated immunity|protein binding
Cd300ld4	17.0661445351739	24.5043986832144	9.62789038713338	0.392904576504809	-1.3477491226562	0.0311651479509577	0.26775657025132	Down	0.251720762086782	1.06548550502564	1.75700757012701	0.447655389649568	1.35421861355502	0.531781701858634	0.338909109993823	0.40529114149464	0.187465839979326	0.370921481826329	GeneID:100043123,Genbank:XM_017314198.1,MGI:MGI:3702658	CD300 molecule like family member D4		GO:0003674,GO:0005575,GO:0008150	molecular_function|cellular_component|biological_process
Cd300lf	1304.03123555643	331.645257693427	2276.41721341944	6.86401255742894	2.77905219219117	0.000289303334827194	0.011797718927725	Up	4.96286024385227	8.09022897325807	8.50663700624918	5.87047583909434	10.1499494131995	17.988910805323	88.0037813445792	51.8621252632722	25.1636568665749	58.8164687866264	GeneID:246746,Genbank:XM_017314553.1,MGI:MGI:2442359	CD300 molecule like family member F		GO:0097001,GO:0005136,GO:1902216,GO:0005515,GO:2000426,GO:0005886,GO:0008289,GO:0016020,GO:0016021,GO:0030316,GO:2000427,GO:0033004,GO:0034125,GO:0035666,GO:0001618,GO:0035772,GO:0001786,GO:0002376	ceramide binding|interleukin-4 receptor binding|positive regulation of interleukin-4-mediated signaling pathway|protein binding|negative regulation of apoptotic cell clearance|plasma membrane|lipid binding|membrane|integral component of membrane|osteoclast differentiation|positive regulation of apoptotic cell clearance|negative regulation of mast cell activation|negative regulation of MyD88-depen…
Cd33	738.533819437537	194.67607669718	1282.39156217789	6.58730946264476	2.71968932752435	0.000396322525607069	0.0146349930601961	Up	3.46626525316492	3.10217746641788	4.0546583453555	3.18391145184783	4.15612212224873	7.73157879468036	41.8659302222309	25.929601236121	14.5087909355771	21.1225399297464	GeneID:12489,Genbank:XM_006540590.3,MGI:MGI:99440	CD33 antigen		GO:0016020,GO:0016021,GO:0030246,GO:0005886,GO:0007155,GO:0009897	membrane|integral component of membrane|carbohydrate binding|plasma membrane|cell adhesion|external side of plasma membrane	mmu04640	Hematopoietic cell lineage
Cd3d	599.247753283962	851.741080839948	346.754425727976	0.407112482335621	-1.29650063875549	0.0116236685175476	0.150256182789561	Down	9.2395123642379	52.3804721794345	41.1563071634198	21.5716013366041	39.7767472396477	22.8338541408423	11.2453668883959	14.3609330807671	6.76156552674637	9.17073925602755	GeneID:12500,Genbank:XM_006509965.1,MGI:MGI:88331	CD3 antigen, delta polypeptide		GO:0005515,GO:0007166,GO:0016020,GO:0016021,GO:0042101,GO:0042105,GO:0042110,GO:0042803,GO:0045059,GO:0046982,GO:0002250,GO:0051260,GO:0002376,GO:0065003,GO:0004888	protein binding|cell surface receptor signaling pathway|membrane|integral component of membrane|T cell receptor complex|alpha-beta T cell receptor complex|T cell activation|protein homodimerization activity|positive thymic T cell selection|protein heterodimerization activity|adaptive immune response|protein homooligomerization|immune system process|protein-containing complex assembly|transmembran…	mmu04640,mmu04660,mmu04658,mmu04659,mmu05340,mmu05166,mmu05162,mmu05142	Hematopoietic cell lineage|T cell receptor signaling pathway|Th1 and Th2 cell differentiation|Th17 cell differentiation|Primary immunodeficiency|HTLV-I infection|Measles|Chagas disease (American trypanosomiasis)
Cd3e	403.896883017881	554.020914368449	253.772851667313	0.458056447122757	-1.12640269969589	0.0231103661210173	0.224505984649477	Down	6.87619820905384	32.7751306620829	27.2648158484397	14.1368864295777	25.2334074203946	18.9652292036561	8.5097889568673	8.53980328323595	4.308849228953	6.73444846924841	GeneID:12501,Genbank:XM_006509966.3,MGI:MGI:88332	CD3 antigen, epsilon polypeptide		GO:0005911,GO:0007166,GO:0007584,GO:0009897,GO:0010628,GO:0010629,GO:0043197,GO:0016020,GO:0044297,GO:0016021,GO:0045060,GO:0016358,GO:0045086,GO:0045879,GO:0046641,GO:0046649,GO:0046982,GO:0050731,GO:0050850,GO:0001772,GO:0002250,GO:0002376,GO:0002669,GO:0004871,GO:0004888,GO:0005515,GO:0005886,GO:0017124,GO:0021549,GO:0031295,GO:0032729,GO:0032753,GO:0042101,GO:0042102,GO:0050852,GO:0050870,GO:…	cell-cell junction|cell surface receptor signaling pathway|response to nutrient|external side of plasma membrane|positive regulation of gene expression|negative regulation of gene expression|dendritic spine|membrane|cell body|integral component of membrane|negative thymic T cell selection|dendrite development|positive regulation of interleukin-2 biosynthetic process|negative regulation of smoothe…	mmu04640,mmu04660,mmu04658,mmu04659,mmu05340,mmu05166,mmu05162,mmu05142	Hematopoietic cell lineage|T cell receptor signaling pathway|Th1 and Th2 cell differentiation|Th17 cell differentiation|Primary immunodeficiency|HTLV-I infection|Measles|Chagas disease (American trypanosomiasis)
Cd40lg	43.3285321922314	28.8189847898567	57.8380795946061	2.00694368716844	1.00500013668926	0.0421443015001683	0.317474948585401	Up	0.80130629796174	1.6661352003921	1.77962504939338	0.682513313275317	1.77507789468054	5.16758109092983	2.20818113444864	2.54947287217726	1.36313161019207	1.74006685554367	GeneID:21947,Genbank:NM_011616.2,MGI:MGI:88337	CD40 ligand		GO:2000353,GO:0042995,GO:0030168,GO:0005174,GO:2001200,GO:0043066,GO:0030183,GO:0005576,GO:0044297,GO:0030890,GO:0005615,GO:0045190,GO:0005886,GO:0006954,GO:0006955,GO:0007165,GO:0032729,GO:0007257,GO:0045348,GO:0032733,GO:0009897,GO:0048305,GO:0032735,GO:0009986,GO:0051023,GO:0032753,GO:0010628,GO:0002839,GO:0051092,GO:0042100,GO:0016020,GO:0005125,GO:0097028,GO:0042102,GO:0016021,GO:0005164	positive regulation of endothelial cell apoptotic process|cell projection|platelet activation|CD40 receptor binding|positive regulation of dendritic cell differentiation|negative regulation of apoptotic process|B cell differentiation|extracellular region|cell body|positive regulation of B cell proliferation|extracellular space|isotype switching|plasma membrane|inflammatory response|immune respons…	mmu04064,mmu04060,mmu04514,mmu04660,mmu04672,mmu05310,mmu05322,mmu05320,mmu05330,mmu05340,mmu05416,mmu05144,mmu05145	NF-kappa B signaling pathway|Cytokine-cytokine receptor interaction|Cell adhesion molecules (CAMs)|T cell receptor signaling pathway|Intestinal immune network for IgA production|Asthma|Systemic lupus erythematosus|Autoimmune thyroid disease|Allograft rejection|Primary immunodeficiency|Viral myocarditis|Malaria|Toxoplasmosis
Cd59a	113.427174570182	154.990320833533	71.8640283068304	0.463667846613569	-1.10883640945054	1.4216113382724e-05	0.00133404301099222	Down	4.37673437000411	4.02049234391879	3.95911528135494	3.73433123832111	4.79326807774105	2.46739197820669	1.51915446516406	1.53678619484819	2.15347886179236	1.6739215902793	GeneID:12509,Genbank:NM_001111060.2,MGI:MGI:109177	CD59a antigen		GO:0005576,GO:0005886,GO:0009897,GO:0009986,GO:0016020,GO:0016525,GO:0030449,GO:0030948,GO:0031225,GO:0045916,GO:0001775,GO:0090272,GO:0001848,GO:0001971	extracellular region|plasma membrane|external side of plasma membrane|cell surface|membrane|negative regulation of angiogenesis|regulation of complement activation|negative regulation of vascular endothelial growth factor receptor signaling pathway|anchored component of membrane|negative regulation of complement activation|cell activation|negative regulation of fibroblast growth factor production…	mmu04640,mmu04610	Hematopoietic cell lineage|Complement and coagulation cascades
Cd7	144.644934986927	203.09118283273	86.1986871411235	0.424433429057915	-1.23638980518329	0.000737503916476088	0.0228337734684476	Down	6.88059756811273	16.1008213409612	12.9215628270683	7.87263437171625	12.8325095300612	9.08490785146757	3.86749574891437	5.02819847346194	3.0067217889352	2.29615348020398	GeneID:12516,Genbank:NM_009854.2,MGI:MGI:88344	CD7 antigen		GO:0016021,GO:0048873,GO:0002250,GO:0002376,GO:0016020	integral component of membrane|homeostasis of number of cells within a tissue|adaptive immune response|immune system process|membrane	mmu04640	Hematopoietic cell lineage
Cd84	1025.27969987792	651.267710866109	1399.29168888973	2.14856604364562	1.10337412404022	0.000268502610737143	0.0113412761681431	Up	3.37115675245528	6.25289470892478	6.36993479461442	4.11060458160662	7.4338659099877	9.84730681051562	12.8663139661975	9.78787096481944	7.71031024960037	16.1032224932642	GeneID:12523,Genbank:NM_013489.3,MGI:MGI:1336885	CD84 antigen		GO:0071639,GO:0007155,GO:1900165,GO:0016020,GO:1904469,GO:0016021,GO:0031664,GO:0032685,GO:0032701,GO:0033004,GO:2001180,GO:0042802,GO:2001256,GO:0043030,GO:0043305,GO:0043410,GO:0002250,GO:0045087,GO:0002376,GO:0051092,GO:0005886	positive regulation of monocyte chemotactic protein-1 production|cell adhesion|negative regulation of interleukin-6 secretion|membrane|positive regulation of tumor necrosis factor secretion|integral component of membrane|regulation of lipopolysaccharide-mediated signaling pathway|negative regulation of granulocyte macrophage colony-stimulating factor production|negative regulation of interleukin-…
Cd8a	670.566045811017	1251.9607687368	89.1713228852394	0.0712253331829332	-3.81146572446826	2.93767215033e-07	6.02739862197354e-05	Down	6.0633568872168	38.3707920218095	25.9971290005128	15.3687103290368	30.7623954128995	4.57223043258017	0.811312557385284	1.46684081154943	0.28097116565847	1.02499944565772	GeneID:12525,Genbank:NM_001081110.2,MGI:MGI:88346	CD8 antigen, alpha chain		GO:0042803,GO:0002456,GO:0044853,GO:0005515,GO:0045065,GO:0005886,GO:0007166,GO:0009897,GO:0050850,GO:0009986,GO:0051607,GO:0016020,GO:0016021,GO:0002250,GO:0019901,GO:0002376,GO:0042110	protein homodimerization activity|T cell mediated immunity|plasma membrane raft|protein binding|cytotoxic T cell differentiation|plasma membrane|cell surface receptor signaling pathway|external side of plasma membrane|positive regulation of calcium-mediated signaling|cell surface|defense response to virus|membrane|integral component of membrane|adaptive immune response|protein kinase binding|immu…	mmu04514,mmu04640,mmu04612,mmu04660,mmu05340	Cell adhesion molecules (CAMs)|Hematopoietic cell lineage|Antigen processing and presentation|T cell receptor signaling pathway|Primary immunodeficiency
Cd8b1	624.343668791496	1189.78898868065	58.8983489023406	0.0495031887693401	-4.33633472976346	3.50767520463576e-08	1.14030762679275e-05	Down	11.541264884782	82.3654406973494	58.8296918043501	33.1375637624845	59.0092659847944	5.74154703082197	1.01364246990933	2.05986568600935	0.776341585903083	2.26571205148916	GeneID:12526,Genbank:NM_009858.2,MGI:MGI:88347	CD8 antigen, beta chain 1		GO:0009897,GO:0009986,GO:0016020,GO:0016021,GO:0002250,GO:0002376,GO:0005515	external side of plasma membrane|cell surface|membrane|integral component of membrane|adaptive immune response|immune system process|protein binding	mmu04514,mmu04640,mmu04612,mmu04660,mmu05340	Cell adhesion molecules (CAMs)|Hematopoietic cell lineage|Antigen processing and presentation|T cell receptor signaling pathway|Primary immunodeficiency
Cdh16	129.623777916781	179.008695127345	80.2388607062166	0.448240017889273	-1.15765663962862	0.00939744190329945	0.131499177440097	Down	5.25904128647045	2.07485777123371	2.43476825783095	3.40196509375882	2.30535996045445	1.22514023442494	0.915084104842339	0.895353847846808	2.40202613649218	1.27830408691613	GeneID:12556,Genbank:NM_001252628.1,MGI:MGI:106671	cadherin 16		GO:0007155,GO:0007156,GO:0007267,GO:0007399,GO:0016020,GO:0016021,GO:0016323,GO:0016339,GO:0046872,GO:0005509,GO:0005886,GO:0005887	cell adhesion|homophilic cell adhesion via plasma membrane adhesion molecules|cell-cell signaling|nervous system development|membrane|integral component of membrane|basolateral plasma membrane|calcium-dependent cell-cell adhesion via plasma membrane cell adhesion molecules|metal ion binding|calcium ion binding|plasma membrane|integral component of plasma membrane
Cdh22	22.9377623517852	30.5951638968254	15.280360806745	0.499437128634912	-1.00162501830212	0.0203507063453565	0.210136472682775	Down	0.418017435509507	0.190416242813612	0.201440282253219	0.294552424248773	0.209661472961417	0.141628874644363	0.066073642562796	0.234352695575637	0.139797237102476	0.0569478792115767	GeneID:104010,Genbank:XM_017314852.1,MGI:MGI:1341843	cadherin 22		GO:0016339,GO:0005886,GO:0016342,GO:0034332,GO:0005913,GO:0007043,GO:0007155,GO:0007156,GO:0042803,GO:0007275,GO:0044331,GO:0008092,GO:0045296,GO:0009986,GO:0046872,GO:0016020,GO:0000902,GO:0016021,GO:0005509	calcium-dependent cell-cell adhesion via plasma membrane cell adhesion molecules|plasma membrane|catenin complex|adherens junction organization|cell-cell adherens junction|cell-cell junction assembly|cell adhesion|homophilic cell adhesion via plasma membrane adhesion molecules|protein homodimerization activity|multicellular organism development|cell-cell adhesion mediated by cadherin|cytoskeletal…
Cdh26	37.5540586820893	58.2013380003572	16.9067793638215	0.290487812560559	-1.78345045837384	0.0103917717251875	0.140374291814183	Down	1.77500066002512	0.665524294021192	0.509188896745181	1.19688782490761	0.524271337551108	0.265613748070404	0.077447430360853	0.242488241375836	0.647735505006007	0.0915439212722892	GeneID:381409,Genbank:NM_198656.2,MGI:MGI:2685856	cadherin-like 26		GO:0016339,GO:0005886,GO:0016342,GO:0034332,GO:0005913,GO:0007043,GO:0007155,GO:0007156,GO:0042803,GO:0007275,GO:0044331,GO:0008092,GO:0045296,GO:0008150,GO:0046872,GO:0009986,GO:0000902,GO:0016020,GO:0005509,GO:0016021	calcium-dependent cell-cell adhesion via plasma membrane cell adhesion molecules|plasma membrane|catenin complex|adherens junction organization|cell-cell adherens junction|cell-cell junction assembly|cell adhesion|homophilic cell adhesion via plasma membrane adhesion molecules|protein homodimerization activity|multicellular organism development|cell-cell adhesion mediated by cadherin|cytoskeletal…
Cdh3	138.265549135344	85.7579589218472	190.77313934884	2.22455316972615	1.15351558122151	0.0225800596952325	0.221487556413755	Up	1.1099799767732	1.1607642435231	1.26158184244117	1.21921501342507	1.38853335177024	1.9724981849011	1.87342590673436	1.77951350432008	2.27375585213864	5.21276530449128	GeneID:12560,Genbank:NM_001037809.5,MGI:MGI:88356	cadherin 3		GO:0005913,GO:0007043,GO:0007155,GO:0007156,GO:0007275,GO:0042803,GO:0008092,GO:0043568,GO:0009986,GO:0044331,GO:0010628,GO:0045296,GO:0046872,GO:0048023,GO:0051796,GO:0060070,GO:0060901,GO:0098609,GO:0000902,GO:0001895,GO:0005509,GO:0005737,GO:0005886,GO:0010838,GO:0016020,GO:0016021,GO:0016339,GO:0016342,GO:0022405,GO:0031424,GO:1902910,GO:0032773,GO:0032912,GO:0034332	cell-cell adherens junction|cell-cell junction assembly|cell adhesion|homophilic cell adhesion via plasma membrane adhesion molecules|multicellular organism development|protein homodimerization activity|cytoskeletal protein binding|positive regulation of insulin-like growth factor receptor signaling pathway|cell surface|cell-cell adhesion mediated by cadherin|positive regulation of gene expressio…	mmu04514	Cell adhesion molecules (CAMs)
Cdhr3	1139.00941855347	1540.21865841733	737.800178689614	0.479023010569	-1.06183313530079	7.91756906303595e-08	2.08897601148651e-05	Down	17.9497397340692	15.5402105848282	15.79069071194	18.9393744763078	14.6712543243961	7.4738877032841	5.87391845545887	8.08650982354058	11.337746431126	5.48135676447629	GeneID:68764,Genbank:XM_011243893.2,MGI:MGI:1916014	cadherin-related family member 3		GO:0007156,GO:0008150,GO:0016020,GO:0016021,GO:0005509,GO:0005886,GO:0007155	homophilic cell adhesion via plasma membrane adhesion molecules|biological_process|membrane|integral component of membrane|calcium ion binding|plasma membrane|cell adhesion
Cdk5r1	43.0832699575322	23.127352971865	63.0391869431994	2.72574155027114	1.44664877497558	0.00771940273218294	0.116716963133293	Up	0.267795818011047	0.34985435825037	0.325695899027701	0.444493430922483	0.225992144053235	0.660031909104174	1.52233097077374	0.692490458544454	0.452058409672448	0.841832053964041	GeneID:12569,Genbank:NM_009871.2,MGI:MGI:101764	cyclin-dependent kinase 5, regulatory subunit 1 (p35)		GO:0005737,GO:0005886,GO:0007158,GO:0007213,GO:0007411,GO:0007413,GO:0021549,GO:0007420,GO:0008092,GO:0021722,GO:0014069,GO:0021766,GO:0021799,GO:0021819,GO:0030182,GO:0043292,GO:0030424,GO:0043525,GO:0030425,GO:0043539,GO:0030426,GO:0045296,GO:0045860,GO:0045892,GO:0046875,GO:0001764,GO:0048013,GO:0048471,GO:0002020,GO:0048511,GO:0003779,GO:0005509,GO:0005515,GO:0005634,GO:0005654,GO:0016020,GO:…	cytoplasm|plasma membrane|neuron cell-cell adhesion|G-protein coupled acetylcholine receptor signaling pathway|axon guidance|axonal fasciculation|cerebellum development|brain development|cytoskeletal protein binding|superior olivary nucleus maturation|postsynaptic density|hippocampus development|cerebral cortex radially oriented cell migration|layer formation in cerebral cortex|neuron differentia…	mmu05010,mmu05030	Alzheimer's disease|Cocaine addiction
Ceacam10	40.6948153591194	4.32800522308062	77.0616254951582	17.8053448466743	4.15423847238947	0.00011598502071889	0.00632187815026168	Up	0.339487246751815	0.159664903441438	0.215419678665736	0.060373762762306	0.376021197367325	1.53684841948632	7.4147756584522	5.86355306388515	2.98338001162314	1.45072271190106	GeneID:26366,Genbank:XM_006539994.3,MGI:MGI:1347248	carcinoembryonic antigen-related cell adhesion molecule 10		GO:0003674,GO:0005576,GO:0030317	molecular_function|extracellular region|flagellated sperm motility
Cebpe	8.49309444472191	3.78588857771479	13.200300311729	3.48671125437529	1.80186689490636	0.012598645517013	0.158396644777087	Up	0.340662485316614	0.093460285428564	0.141858556568854	0.159029757970824	0.141496091001021	0.359839360685326	0.891834060762779	1.00349586642064	0.488380312682812	0.175693341634054	GeneID:110794,Genbank:NM_207131.1,MGI:MGI:103572	CCAAT/enhancer binding protein (C/EBP), epsilon	C/EBP	GO:0046982,GO:0003700,GO:0005634,GO:0005654,GO:0006351,GO:0006355,GO:0006909,GO:0010628,GO:0030225,GO:0030851,GO:0042089,GO:0042742,GO:0000978,GO:0042803,GO:0001077,GO:0045944,GO:0003677	protein heterodimerization activity|DNA binding transcription factor activity|nucleus|nucleoplasm|transcription, DNA-templated|regulation of transcription, DNA-templated|phagocytosis|positive regulation of gene expression|macrophage differentiation|granulocyte differentiation|cytokine biosynthetic process|defense response to bacterium|RNA polymerase II proximal promoter sequence-specific DNA bind…	mmu05202,mmu05221	Transcriptional misregulation in cancers|Acute myeloid leukemia
Cecr6	34.3882706938842	47.7324020181428	21.0441393696256	0.440877443411015	-1.18155042857451	0.0013147136039218	0.0346874799411542	Down	0.649630555794776	0.677255956207851	0.565083998939914	0.552613983369828	0.383754990148316	0.320226730303865	0.170069403454147	0.221870017525025	0.338662872963267	0.156352279585204	GeneID:94047,Genbank:NM_033567.1,MGI:MGI:2136977	cat eye syndrome chromosome region, candidate 6
Celsr3	67.1069220415142	17.0185632386585	117.19528084437	6.88632049608952	2.78373332690827	4.39317675183898e-05	0.00312413213934487	Up	0.0702139610125645	0.120394399151505	0.0779692635343893	0.0546293849351758	0.0874912980900344	0.26885359042963	0.813385625566906	0.840811273481179	0.297404809650045	0.448125516884895	GeneID:107934,Genbank:XM_006511621.1,MGI:MGI:1858236	cadherin, EGF LAG seven-pass G-type receptor 3		GO:0032880,GO:0004888,GO:0036514,GO:0004930,GO:0036515,GO:0005509,GO:0005886,GO:0007155,GO:0007156,GO:0007165,GO:0060271,GO:0007166,GO:1904938,GO:0007186,GO:0007275,GO:0007413,GO:0001764,GO:0016020,GO:0001932,GO:0016021,GO:0004871	regulation of protein localization|transmembrane signaling receptor activity|dopaminergic neuron axon guidance|G-protein coupled receptor activity|serotonergic neuron axon guidance|calcium ion binding|plasma membrane|cell adhesion|homophilic cell adhesion via plasma membrane adhesion molecules|signal transduction|cilium assembly|cell surface receptor signaling pathway|planar cell polarity pathway…
Cers6	1391.11025185242	897.789269287466	1884.43123441738	2.09896832016378	1.06968039212434	0.00245666004207198	0.0539487286681791	Up	2.40559664333904	2.62014579738598	2.37448945337403	2.44754798624266	2.80111489353737	3.61062975906065	7.49534962392681	5.69319524995625	3.08963664572323	5.32053520359447	GeneID:241447,Genbank:XM_006499452.3,MGI:MGI:2442564	ceramide synthase 6	Homeobox	GO:0005783,GO:0006629,GO:0016020,GO:0016021,GO:0016410,GO:0030148,GO:0046513,GO:0050291,GO:0003677,GO:0005634	endoplasmic reticulum|lipid metabolic process|membrane|integral component of membrane|N-acyltransferase activity|sphingolipid biosynthetic process|ceramide biosynthetic process|sphingosine N-acyltransferase activity|DNA binding|nucleus	mmu00600,mmu04071	Sphingolipid metabolism|Sphingolipid signaling pathway
Ces1f	135.087683142215	187.771037727718	82.4043285567113	0.438855371701165	-1.18818252849258	1.58137539661713e-06	0.0002321688636727	Down	6.88798867237526	4.91027070588806	4.45677163387717	5.4013399277882	6.1874940150563	2.63530502987499	1.47666433888026	3.91770064972835	2.26193350954478	1.53844645471486	GeneID:234564,Genbank:XM_017312731.1,MGI:MGI:2142687	carboxylesterase 1F		GO:0005737,GO:0005783,GO:0005811,GO:0005829,GO:0016042,GO:0016787,GO:0019626,GO:0052689,GO:0004771,GO:0004806,GO:0005615	cytoplasm|endoplasmic reticulum|lipid droplet|cytosol|lipid catabolic process|hydrolase activity|short-chain fatty acid catabolic process|carboxylic ester hydrolase activity|sterol esterase activity|triglyceride lipase activity|extracellular space	mmu00983	Drug metabolism - other enzymes
Ces2b	24.6145079884295	36.577866805237	12.6511491716221	0.345868971500842	-1.53170250202	0.000361276371452854	0.0137594902558561	Down	0.739678731637478	0.507324612805739	0.54758536266508	0.671417656910825	0.614459493689321	0.439491028583298	0.112958695857501	0.157890253628961	0.224937088555141	0.111265602060853	GeneID:234669,Genbank:XM_006530885.1,MGI:MGI:2448547	carboxyesterase 2B		GO:0008150,GO:0016042,GO:0052689,GO:0004771,GO:0004806,GO:0005615	biological_process|lipid catabolic process|carboxylic ester hydrolase activity|sterol esterase activity|triglyceride lipase activity|extracellular space	mmu00983	Drug metabolism - other enzymes
Ces2e	54.2362109083515	74.4715823079857	34.0008395087174	0.456561260751827	-1.13111964288552	0.00468659859508763	0.0839118410029477	Down	1.73021602798756	1.58227464424701	1.32090928092626	1.54810712084145	1.15783308469941	1.75146426600922	0.301973488471609	0.406261069012746	0.45099474282616	0.408990072884197	GeneID:234673,Genbank:NM_172759.3,MGI:MGI:2443170	carboxylesterase 2E		GO:0005783,GO:0016042,GO:0016787,GO:0043231,GO:0052689,GO:0102209,GO:0004771,GO:0004806,GO:0005615	endoplasmic reticulum|lipid catabolic process|hydrolase activity|intracellular membrane-bounded organelle|carboxylic ester hydrolase activity|trans-permethrin hydrolase activity|sterol esterase activity|triglyceride lipase activity|extracellular space	mmu00983	Drug metabolism - other enzymes
Ces2f	5.67821187421543	1.56773097272319	9.78869277570768	6.24386004105313	2.6424381990164	0.0449070724920133	0.328590536461858	Up	0.0432536261919479	0	0	0.0107689990355475	0.0191633476270937	0.118790094167821	0.0543529980583026	0.00886351423801566	0.0360780992989421	0.231999396148545	GeneID:71903,Genbank:XM_006531382.2,MGI:MGI:1919153	carboxylesterase 2F		GO:0008150,GO:0016042,GO:0052689,GO:0004771,GO:0004806,GO:0005615	biological_process|lipid catabolic process|carboxylic ester hydrolase activity|sterol esterase activity|triglyceride lipase activity|extracellular space
Cfb	9568.21452737885	4918.7133076356	14217.7157471221	2.8905355644638	1.53133682304149	0.000194211063362536	0.00904248697829913	Up	34.5607446907775	129.022109806294	101.826690538992	97.455144569524	153.710880405021	242.704301140807	362.709911675789	263.375619371586	141.27609982405	406.914351180061	GeneID:14962,Genbank:NM_001142706.1,MGI:MGI:105975	complement factor B		GO:0005615,GO:0006508,GO:0006956,GO:0006957,GO:0008233,GO:0008236,GO:0008283,GO:0016787,GO:0045087,GO:0097066,GO:0002376,GO:0004252,GO:0005576	extracellular space|proteolysis|complement activation|complement activation, alternative pathway|peptidase activity|serine-type peptidase activity|cell proliferation|hydrolase activity|innate immune response|response to thyroid hormone|immune system process|serine-type endopeptidase activity|extracellular region	mmu04610,mmu05150	Complement and coagulation cascades|Staphylococcus aureus infection
Cfi	35.0074555470802	17.79625187284	52.2186592213204	2.93425040252519	1.55299199271087	0.00213801716026104	0.0493941654854724	Up	0.404546913018675	0.443947562054915	0.449230102080872	0.660984116343002	0.504092548659752	1.65586510604094	0.979648704731412	0.984432479197008	0.817225185966468	2.55585359477338	GeneID:12630,Genbank:XM_006500963.2,MGI:MGI:105937	complement component factor i		GO:0005576,GO:0005615,GO:0005634,GO:0006508,GO:0006958,GO:0008233,GO:0008236,GO:0016020,GO:0016787,GO:0045087,GO:0002376,GO:0046872,GO:0004252,GO:0005044	extracellular region|extracellular space|nucleus|proteolysis|complement activation, classical pathway|peptidase activity|serine-type peptidase activity|membrane|hydrolase activity|innate immune response|immune system process|metal ion binding|serine-type endopeptidase activity|scavenger receptor activity	mmu04610,mmu05150	Complement and coagulation cascades|Staphylococcus aureus infection
Cftr	379.337072915684	245.728857877675	512.945287953693	2.08744423582939	1.06173765781808	0.00242410873403449	0.053547312895898	Up	2.1899030277672	2.39441680620327	1.80164954950197	2.21871747534047	2.15114387710739	3.39378816078741	4.97978992949114	3.43116633810641	6.71646108721077	2.9018701350789	GeneID:12638,Genbank:XM_006504977.1,MGI:MGI:88388	cystic fibrosis transmembrane conductance regulator		GO:0005737,GO:0005768,GO:0005769,GO:0005783,GO:0005789,GO:0005829,GO:0006904,GO:0009986,GO:0015106,GO:0005886,GO:0015108,GO:0015701,GO:0030301,GO:0015705,GO:0030321,GO:0016020,GO:0030324,GO:0030425,GO:0030659,GO:0031205,GO:0032991,GO:0000166,GO:0055037,GO:0033005,GO:0003254,GO:0055085,GO:0034707,GO:0005254,GO:0035377,GO:0060081,GO:0071320,GO:0005260,GO:0097755,GO:1902161,GO:0005515,GO:0005524,GO:…	cytoplasm|endosome|early endosome|endoplasmic reticulum|endoplasmic reticulum membrane|cytosol|vesicle docking involved in exocytosis|cell surface|bicarbonate transmembrane transporter activity|plasma membrane|chloride transmembrane transporter activity|bicarbonate transport|cholesterol transport|iodide transport|transepithelial chloride transport|membrane|lung development|dendrite|cytoplasmic ve…	mmu02010,mmu04024,mmu04152,mmu04530,mmu04971,mmu04972,mmu04976	ABC transporters|cAMP signaling pathway|AMPK signaling pathway|Tight junction|Gastric acid secretion|Pancreatic secretion|Bile secretion
Chad	714.923201761092	1006.98290210754	422.863501414645	0.419931163210044	-1.25177523993582	5.04938508611135e-05	0.00344408249528594	Down	38.5255678645597	25.4786420709284	30.9877558788487	45.5771140839537	34.8295524117835	21.2903866628834	10.7536951798618	16.044161876186	21.3143102992876	2.13824004859231	GeneID:12643,Genbank:NM_007689.4,MGI:MGI:1096866	chondroadherin		GO:0005737,GO:0006469,GO:0019221,GO:0046426,GO:0060348,GO:1900155,GO:0004860,GO:0005576,GO:0005578	cytoplasm|negative regulation of protein kinase activity|cytokine-mediated signaling pathway|negative regulation of JAK-STAT cascade|bone development|negative regulation of bone trabecula formation|protein kinase inhibitor activity|extracellular region|proteinaceous extracellular matrix	mmu04151,mmu04512,mmu04510,mmu05165	PI3K-Akt signaling pathway|ECM-receptor interaction|Focal adhesion|Human papillomavirus infection
Chil3	13411.7586519274	5898.79956604017	20924.7177378146	3.54728407086074	1.82671486768835	3.56132486853818e-06	0.000465272476672997	Up	205.90319059916	204.643167256303	223.282356963235	230.139723081102	243.27569723786	655.123563445079	1021.2658394881	544.073419682767	494.291996401576	1029.98474874012	GeneID:12655,Genbank:NM_009892.3,MGI:MGI:1330860	chitinase-like 3		GO:0031410,GO:0004568,GO:0005576,GO:0005634,GO:0005737,GO:0005783,GO:0005975,GO:0006032,GO:0006954,GO:0008061,GO:0008152,GO:0016787,GO:0000272,GO:0016798,GO:0004563,GO:0030246	cytoplasmic vesicle|chitinase activity|extracellular region|nucleus|cytoplasm|endoplasmic reticulum|carbohydrate metabolic process|chitin catabolic process|inflammatory response|chitin binding|metabolic process|hydrolase activity|polysaccharide catabolic process|hydrolase activity, acting on glycosyl bonds|beta-N-acetylhexosaminidase activity|carbohydrate binding
Chl1	284.247947793187	25.1195943124108	543.376301273963	21.6315715339995	4.4350665758113	6.64422541228513e-07	0.000118586395716324	Up	0.210990644493552	0.105846845841566	0.160659479046075	0.105062083672587	0.247050502930923	3.47673951081367	4.39994925874987	3.37241665505903	0.163417906384265	5.77037607898988	GeneID:12661,Genbank:XM_006505473.2,MGI:MGI:1098266	cell adhesion molecule L1-like		GO:0031175,GO:0005576,GO:0035640,GO:0005578,GO:0043524,GO:0005886,GO:0007155,GO:0007156,GO:0007275,GO:0007399,GO:0045177,GO:0007411,GO:0050890,GO:0008344,GO:0016020,GO:0016021,GO:0001764,GO:0030154,GO:0002020,GO:0030425,GO:0005515	neuron projection development|extracellular region|exploration behavior|proteinaceous extracellular matrix|negative regulation of neuron apoptotic process|plasma membrane|cell adhesion|homophilic cell adhesion via plasma membrane adhesion molecules|multicellular organism development|nervous system development|apical part of cell|axon guidance|cognition|adult locomotory behavior|membrane|integral …
Chrdl2	5.31534671980763	2.39159497695929	8.23909846265596	3.44502248166254	1.78451339775605	0.0437024132760515	0.323146309890389	Up	0.0352625549182248	0.0773938684686035	0.0587360846261676	0.0219485886697748	0.0390573379396352	0.279356894980205	0.166167476672557	0.198714653321452	0.0367658757738718	0.0909315873507354	GeneID:69121,Genbank:NM_133709.3,MGI:MGI:1916371	chordin-like 2		GO:0007275,GO:0030154,GO:0030514,GO:0051216,GO:0001503,GO:0005515,GO:0005576	multicellular organism development|cell differentiation|negative regulation of BMP signaling pathway|cartilage development|ossification|protein binding|extracellular region
Chrm1	10.691425017145	16.5094087600467	4.87344127424333	0.295191750660219	-1.76027569004693	0.00433226330813891	0.0802653539640204	Down	0.226291419598433	0.165553974601758	0.148910137176251	0.104334308621028	0.111397240482839	0.0885296360350623	0.0175531091768572	0.0171746441228831	0.0786462414208974	0.0172900124755929	GeneID:12669,Genbank:NM_001112697.1,MGI:MGI:88396	cholinergic receptor, muscarinic 1, CNS		GO:0045211,GO:0016907,GO:0005886,GO:0046541,GO:0005887,GO:0050890,GO:0030054,GO:0007165,GO:0090316,GO:0007186,GO:0007197,GO:0007207,GO:0007213,GO:0030425,GO:0007271,GO:0032279,GO:0007274,GO:0040012,GO:0008144,GO:0043270,GO:0014069,GO:0003056,GO:0043679,GO:0016020,GO:0004871,GO:0045202,GO:0016021,GO:0004930	postsynaptic membrane|G-protein coupled acetylcholine receptor activity|plasma membrane|saliva secretion|integral component of plasma membrane|cognition|cell junction|signal transduction|positive regulation of intracellular protein transport|G-protein coupled receptor signaling pathway|adenylate cyclase-inhibiting G-protein coupled acetylcholine receptor signaling pathway|phospholipase C-activati…	mmu04020,mmu04024,mmu04151,mmu04080,mmu04810,mmu04725	Calcium signaling pathway|cAMP signaling pathway|PI3K-Akt signaling pathway|Neuroactive ligand-receptor interaction|Regulation of actin cytoskeleton|Cholinergic synapse
Chrne	9.48508598086668	14.6858599525084	4.28431200922495	0.291730414363183	-1.77729229259515	0.00789835884651609	0.118442852389477	Down	0.14934141530523	0.852209537499892	0.563844226921265	0.520548397573242	0.330825610310225	0.189297929969589	0.0312773531791592	0.122411911085479	0.155708170770363	0.184851294852373	GeneID:11448,Genbank:XM_006532007.3,MGI:MGI:87894	cholinergic receptor, nicotinic, epsilon polypeptide		GO:0042166,GO:0016020,GO:0005230,GO:0042391,GO:0016021,GO:0022848,GO:0005886,GO:0043005,GO:0005887,GO:0005892,GO:0006811,GO:0006812,GO:0045202,GO:0030054,GO:0007165,GO:0034220,GO:0007268,GO:0045211,GO:0007271,GO:0003009,GO:0050877,GO:0035094,GO:0007274,GO:0004888,GO:0015464,GO:0005216	acetylcholine binding|membrane|extracellular ligand-gated ion channel activity|regulation of membrane potential|integral component of membrane|acetylcholine-gated cation-selective channel activity|plasma membrane|neuron projection|integral component of plasma membrane|acetylcholine-gated channel complex|ion transport|cation transport|synapse|cell junction|signal transduction|ion transmembrane tra…	mmu04080	Neuroactive ligand-receptor interaction
Chst4	181.915205910164	243.996517778799	119.833894041529	0.491129525668753	-1.02582453797121	8.33293400579579e-06	0.000887140722663815	Down	8.77772292414656	5.78519166802812	5.88244738797312	7.00863185775624	6.6610773066225	2.83832029705616	3.18899945387607	2.88425637587933	4.56262733602497	2.61326788074672	GeneID:26887,Genbank:NM_011998.4,MGI:MGI:1349479	carbohydrate (chondroitin 6/keratan) sulfotransferase 4		GO:0050901,GO:0005794,GO:0005802,GO:0005975,GO:0006044,GO:0006477,GO:0006790,GO:0006954,GO:0008146,GO:0016020,GO:0016021,GO:0000139,GO:0016740,GO:0001517,GO:0018146	leukocyte tethering or rolling|Golgi apparatus|trans-Golgi network|carbohydrate metabolic process|N-acetylglucosamine metabolic process|protein sulfation|sulfur compound metabolic process|inflammatory response|sulfotransferase activity|membrane|integral component of membrane|Golgi membrane|transferase activity|N-acetylglucosamine 6-O-sulfotransferase activity|keratan sulfate biosynthetic process	mmu00533	Glycosaminoglycan biosynthesis - keratan sulfate
Chst8	52.7236896208706	71.2024480698517	34.2449311718896	0.480951597876161	-1.05603638388097	0.0275120339954531	0.248042773678278	Down	2.07413191879657	0.815617185984292	0.94048347088304	1.95802999710132	0.899791426337203	0.785069201914862	0.398196598015329	0.35419184109159	1.00919315402903	0.588342276976857	GeneID:68947,Genbank:NM_175140.4,MGI:MGI:1916197	carbohydrate (N-acetylgalactosamine 4-0) sulfotransferase 8		GO:0005975,GO:0006790,GO:0008146,GO:0016020,GO:0016021,GO:0016051,GO:0016486,GO:0016740,GO:0030166,GO:0001537,GO:0005794	carbohydrate metabolic process|sulfur compound metabolic process|sulfotransferase activity|membrane|integral component of membrane|carbohydrate biosynthetic process|peptide hormone processing|transferase activity|proteoglycan biosynthetic process|N-acetylgalactosamine 4-O-sulfotransferase activity|Golgi apparatus
Cilp2	9.73847189622586	16.139644077758	3.33729971469373	0.206776537240549	-2.27385560133836	0.000601295159071376	0.019830757918287	Down	0.380111404395732	0.129454811069749	0.189215283392933	0.179485102274712	0.275838807602023	0.0692256850647118	0.0274512821288991	0.0402891017651423	0.0819964956965762	0.0135199127885977	GeneID:68709,Genbank:NM_026818.2,MGI:MGI:1915959	cartilage intermediate layer protein 2		GO:0008150,GO:0030246,GO:0003674,GO:0005576,GO:0005578	biological_process|carbohydrate binding|molecular_function|extracellular region|proteinaceous extracellular matrix
Ckm	173.636576983028	272.678319057023	74.5948349090323	0.273563498436533	-1.87005235054694	0.000480468248014668	0.0168210085675135	Down	13.3749749380819	6.41890524297113	5.7919729150798	10.94544318653	19.0234077889095	1.33801752384865	2.88702127118727	5.45868450502109	2.48604875904173	2.34417133807783	GeneID:12715,Genbank:NM_007710.2,MGI:MGI:88413	creatine kinase, muscle		GO:0004111,GO:0005524,GO:0005737,GO:0006603,GO:0016301,GO:0016310,GO:0016740,GO:0016772,GO:0046314,GO:0000166,GO:0003824	creatine kinase activity|ATP binding|cytoplasm|phosphocreatine metabolic process|kinase activity|phosphorylation|transferase activity|transferase activity, transferring phosphorus-containing groups|phosphocreatine biosynthetic process|nucleotide binding|catalytic activity	mmu00330	Arginine and proline metabolism
Clca2	10.0801142291553	5.82618455505819	14.3340439032523	2.46027975389276	1.29882237109565	0.0412697246058734	0.314232385118192	Up	0.0634513776562641	0.0696311935971288	0.0822030258258567	0.0526590011014055	0.0702797033738271	0.122875938159799	0.210408433071836	0.130024286699621	0.0882086006530604	0.239979130027337	GeneID:229933,Genbank:XM_006501432.3,MGI:MGI:2139758	chloride channel accessory 2		GO:0016020,GO:0005634,GO:0016021,GO:0005829,GO:0016787,GO:0005886,GO:0005887,GO:0006508,GO:0006811,GO:0030054,GO:0006821,GO:0031965,GO:0007155,GO:0046872,GO:0008233,GO:0008237,GO:0005229,GO:0015276,GO:0005254	membrane|nucleus|integral component of membrane|cytosol|hydrolase activity|plasma membrane|integral component of plasma membrane|proteolysis|ion transport|cell junction|chloride transport|nuclear membrane|cell adhesion|metal ion binding|peptidase activity|metallopeptidase activity|intracellular calcium activated chloride channel activity|ligand-gated ion channel activity|chloride channel activity	mmu04924,mmu04972	Renin secretion|Pancreatic secretion
Clca3a1	516.459046995595	148.136597758394	884.781496232795	5.97274076508657	2.57839310583445	0.00020277012385333	0.00927495001193437	Up	0.820621554206287	1.82279107319716	1.74566904176834	1.21849244788823	2.46397450289662	3.23750820151478	7.56836275919897	9.38057030002791	17.5657039040553	7.8934484374461	GeneID:12722,Genbank:NM_009899.4,MGI:MGI:1316732	chloride channel accessory 3A1		GO:0005887,GO:0006508,GO:0006811,GO:0006821,GO:0008233,GO:0008237,GO:0016020,GO:0016787,GO:0046872,GO:0005229,GO:0005886	integral component of plasma membrane|proteolysis|ion transport|chloride transport|peptidase activity|metallopeptidase activity|membrane|hydrolase activity|metal ion binding|intracellular calcium activated chloride channel activity|plasma membrane	mmu04924,mmu04972	Renin secretion|Pancreatic secretion
Clca3a2	35.0732581759042	3.96701307132245	66.179503280486	16.6824515298167	4.06025940705271	1.39595511436001e-08	5.13609900463928e-06	Up	0.0786493259205504	0.0123299055158314	0.049906477133345	0.0279736914418698	0.0746684401787144	1.04439309757305	0.670643247354926	0.656183414042763	0.269436197460482	1.29800383512422	GeneID:80797,Genbank:XM_017319812.1,MGI:MGI:1931471	chloride channel accessory 3A2		GO:0005887,GO:0006821,GO:0043276,GO:0097192,GO:1902476,GO:0005229	integral component of plasma membrane|chloride transport|anoikis|extrinsic apoptotic signaling pathway in absence of ligand|chloride transmembrane transport|intracellular calcium activated chloride channel activity	mmu04924,mmu04972	Renin secretion|Pancreatic secretion
Clca3b	70.4941780532841	10.1212105102184	130.86714559635	12.9299894972272	3.69264919816357	0.00012146499576217	0.00656163278293859	Up	0.255136211023574	0.0699962694256275	0.123951023515395	0.337461210551922	0.088310224167808	1.7517406747942	2.50474266611688	0.702544766472504	1.33006616532216	4.63833610540793	GeneID:229927,Genbank:NM_139148.2,MGI:MGI:2181989	chloride channel accessory 3B		GO:0005229,GO:0005887,GO:1902476	intracellular calcium activated chloride channel activity|integral component of plasma membrane|chloride transmembrane transport	mmu04924,mmu04972	Renin secretion|Pancreatic secretion
Cldn22	21.5621504709932	29.8153520488714	13.308948893115	0.446379062413881	-1.16365873631362	0.0472588228427456	0.337921001513034	Down	1.27285761616288	1.51322920894096	0.883404894528376	2.57487416980125	2.40847035111664	2.07278694109055	0.333226529343356	0.760764165724893	0.497670883840487	0.164115963488148	GeneID:75677,Genbank:NM_029383.1,MGI:MGI:1922927	claudin 22		GO:0005886,GO:0005923,GO:0008150,GO:0016020,GO:0016021,GO:0030054,GO:0003674,GO:0005198,GO:0005575	plasma membrane|bicellular tight junction|biological_process|membrane|integral component of membrane|cell junction|molecular_function|structural molecule activity|cellular_component	mmu04514,mmu04530,mmu04670,mmu05160	Cell adhesion molecules (CAMs)|Tight junction|Leukocyte transendothelial migration|Hepatitis C
Cldnd2	37.8507934340855	60.2282277638733	15.4733591042977	0.256912077256557	-1.96065338297251	0.000485085286262886	0.016950053044944	Down	0.541449781167327	2.67382808186173	1.74910319857819	1.43997906898387	1.77189393757425	1.0918655110991	0.231951799837042	0.302600872641274	0.230945312108984	0.2030890354276	GeneID:74276,Genbank:XM_017312347.1,MGI:MGI:1921526	claudin domain containing 2		GO:0016020,GO:0016021,GO:0003674,GO:0005575,GO:0008150	membrane|integral component of membrane|molecular_function|cellular_component|biological_process
Clec3b	1523.07732221642	2059.15406455519	987.000579877653	0.479323328383815	-1.06092893810465	5.70102009522885e-08	1.57253137626729e-05	Down	147.683454612935	108.705617633109	118.791954863542	120.733831878824	102.30148361082	67.8662656742535	43.0728880560294	56.0833502413926	48.4822189986855	61.9964596024412	GeneID:21922,Genbank:NM_011606.2,MGI:MGI:104540	C-type lectin domain family 3, member b		GO:0030246,GO:0001652,GO:0030282,GO:0005509,GO:0005515,GO:0005576,GO:0005578,GO:0005615,GO:0036143,GO:0005737,GO:0001501,GO:0008201,GO:0001503,GO:0010756	carbohydrate binding|granular component|bone mineralization|calcium ion binding|protein binding|extracellular region|proteinaceous extracellular matrix|extracellular space|kringle domain binding|cytoplasm|skeletal system development|heparin binding|ossification|positive regulation of plasminogen activation
Clec4a2	343.476319177198	222.255761064688	464.696877289709	2.09082039117293	1.06406913467092	0.018843364686533	0.201080570995506	Up	2.92354534590416	5.82015372218968	4.20374693595363	3.54610543143948	6.43481097338213	7.26500062966295	10.1460153440273	7.6806620357579	4.53319457995367	16.0057696008505	GeneID:26888,Genbank:NM_001170332.1,MGI:MGI:1349412	C-type lectin domain family 4, member a2		GO:0016021,GO:0030246,GO:0045087,GO:0002250,GO:0002376,GO:0016020	integral component of membrane|carbohydrate binding|innate immune response|adaptive immune response|immune system process|membrane
Clec4d	919.938497587306	164.3768296298	1675.50016554481	10.1930434436427	3.3495129712672	0.000144090983021132	0.00732730822877012	Up	6.27401618026694	6.45204759383375	8.93878796870688	5.94369752607622	7.99813008998136	21.1320108686298	122.268113338951	57.8955196538783	36.3690464859532	103.259487568168	GeneID:17474,Genbank:NM_010819.4,MGI:MGI:1298389	C-type lectin domain family 4, member d		GO:0005886,GO:0016020,GO:0016021,GO:0030246,GO:0034987,GO:0038094,GO:0042742,GO:0045087,GO:0002250,GO:0002292,GO:0002376	plasma membrane|membrane|integral component of membrane|carbohydrate binding|immunoglobulin receptor binding|Fc-gamma receptor signaling pathway|defense response to bacterium|innate immune response|adaptive immune response|T cell differentiation involved in immune response|immune system process	mmu04625	C-type lectin receptor signaling pathway
Clec4e	1393.73283045111	145.275219308036	2642.19044159418	18.1874820370553	4.18487391802504	0.000277932250988196	0.0116049463973397	Up	1.24258947910184	2.03090981324959	2.78903123337728	1.61268190873054	2.89903776417037	12.9159366815697	75.8439345263547	25.2734707272388	13.9342023844131	51.4864315331378	GeneID:56619,Genbank:NM_019948.2,MGI:MGI:1861232	C-type lectin domain family 4, member e		GO:0006955,GO:0016020,GO:0016021,GO:0030246,GO:0038023,GO:0038094,GO:0042742,GO:0045087,GO:0050715,GO:0002292,GO:0002376,GO:0005515	immune response|membrane|integral component of membrane|carbohydrate binding|signaling receptor activity|Fc-gamma receptor signaling pathway|defense response to bacterium|innate immune response|positive regulation of cytokine secretion|T cell differentiation involved in immune response|immune system process|protein binding	mmu04625,mmu05152	C-type lectin receptor signaling pathway|Tuberculosis
Clec4g	9.6859952559104	13.8134676826187	5.55852282920206	0.402398800715064	-1.31330208945816	0.0367776406394227	0.294820320493479	Down	0.896411264500136	0.421592915078972	0.853218913516961	0.531386883584021	0.520079289406722	0.180356732197746	0.17880009185819	0.131208718461054	0.57857878191514	0.176120127079319	GeneID:75863,Genbank:NM_029465.3,MGI:MGI:1923113	C-type lectin domain family 4, member g		GO:0005886,GO:0016020,GO:0016021,GO:0030246,GO:0030247,GO:0042130,GO:0002710,GO:0005515	plasma membrane|membrane|integral component of membrane|carbohydrate binding|polysaccharide binding|negative regulation of T cell proliferation|negative regulation of T cell mediated immunity|protein binding
Clec4n	505.647118330678	247.373377718618	763.920858942737	3.08812882771759	1.62673293888595	0.0409270459727749	0.31362489046442	Up	8.553364626309	12.267394380397	12.4133643267769	10.0679674726279	14.2576537725345	27.9543880853686	44.0305997290663	16.48627886848	7.37281315267766	73.3326368086804	GeneID:56620,Genbank:NM_020001.2,MGI:MGI:1861231	C-type lectin domain family 4, member n		GO:0016020,GO:0016021,GO:0030246,GO:0043123,GO:0045087,GO:0050715,GO:0050832,GO:0002250,GO:0002376,GO:0005515	membrane|integral component of membrane|carbohydrate binding|positive regulation of I-kappaB kinase/NF-kappaB signaling|innate immune response|positive regulation of cytokine secretion|defense response to fungus|adaptive immune response|immune system process|protein binding	mmu04625	C-type lectin receptor signaling pathway
Clec5a	294.37637206664	105.729400418019	483.023343715262	4.56848654967823	2.19171630775586	0.00787582916416508	0.118202365979905	Up	1.07643102853775	1.96878250482632	1.79298817493649	1.11667754135359	2.07883192405409	3.97959254215518	10.8096825168036	4.77927184530523	1.79859241760269	13.2526361461973	GeneID:23845,Genbank:NM_021364.2,MGI:MGI:1345151	C-type lectin domain family 5, member a		GO:0050715,GO:0002376,GO:0005515,GO:0005829,GO:0005886,GO:0009986,GO:0016020,GO:0016021,GO:0030099,GO:0030246,GO:0033033,GO:0043066,GO:0001618,GO:0045087,GO:0002076	positive regulation of cytokine secretion|immune system process|protein binding|cytosol|plasma membrane|cell surface|membrane|integral component of membrane|myeloid cell differentiation|carbohydrate binding|negative regulation of myeloid cell apoptotic process|negative regulation of apoptotic process|virus receptor activity|innate immune response|osteoblast development
Clnk	14.1333007999373	8.82539005595705	19.4412115439175	2.20287278189986	1.13938618036708	0.0325216602481258	0.273199280947091	Up	0.209498813450219	0.104501294581433	0.232638466203595	0.142253497375636	0.232044047116077	0.744346177544799	0.438764315009665	0.390276414497597	0.158858336074966	0.235738826166502	GeneID:27278,Genbank:XM_011240734.1,MGI:MGI:1351468	cytokine-dependent hematopoietic cell linker		GO:0007169,GO:0035556,GO:0005515,GO:0005622,GO:0006955	transmembrane receptor protein tyrosine kinase signaling pathway|intracellular signal transduction|protein binding|intracellular|immune response
Clstn3	41.3521727934467	59.4304505930683	23.273894993825	0.391615657656474	-1.35248964666752	0.0104018082756019	0.140374291814183	Down	0.479839661820813	1.59395194789459	0.763256033678456	0.468182564220461	0.948041213900075	0.39726176898292	0.31235034497121	0.478355032618162	0.297473469668547	0.107015181767754	GeneID:232370,Genbank:NM_153508.4,MGI:MGI:2178323	calsyntenin 3		GO:0051965,GO:0035249,GO:0005783,GO:1902474,GO:0045211,GO:0005794,GO:0005886,GO:0007155,GO:0007156,GO:0007416,GO:0009986,GO:0050806,GO:0014069,GO:0051932,GO:0016020,GO:0001558,GO:0016021,GO:0005509,GO:0032991,GO:0005515	positive regulation of synapse assembly|synaptic transmission, glutamatergic|endoplasmic reticulum|positive regulation of protein localization to synapse|postsynaptic membrane|Golgi apparatus|plasma membrane|cell adhesion|homophilic cell adhesion via plasma membrane adhesion molecules|synapse assembly|cell surface|positive regulation of synaptic transmission|postsynaptic density|synaptic transmis…
Cma1	44.8926272521829	69.9801006122359	19.8051538921298	0.283011223460101	-1.82106882731021	4.56482947492732e-05	0.00318401228318206	Down	2.56332893481242	4.98906437426278	3.54464187771496	1.98685068261163	5.57122468151787	1.73696770297784	0.962280769599179	1.43707652956656	0.554692501927817	0.399097902647632	GeneID:17228,Genbank:NM_010780.3,MGI:MGI:96941	chymase 1, mast cell		GO:0031012,GO:0005576,GO:0005615,GO:0034769,GO:0005622,GO:0005737,GO:0006508,GO:0006955,GO:0042277,GO:0008233,GO:0043231,GO:0008236,GO:0045766,GO:0016485,GO:0050720,GO:0016787,GO:0004175,GO:0022617,GO:0004252,GO:0030141	extracellular matrix|extracellular region|extracellular space|basement membrane disassembly|intracellular|cytoplasm|proteolysis|immune response|peptide binding|peptidase activity|intracellular membrane-bounded organelle|serine-type peptidase activity|positive regulation of angiogenesis|protein processing|interleukin-1 beta biosynthetic process|hydrolase activity|endopeptidase activity|extracellul…	mmu04614	Renin-angiotensin system
Cmtm5	5.5813357715901	8.78260569789207	2.38006584528812	0.27099768874508	-1.88364754755261	0.0298733484255266	0.260189932143569	Down	0.0879908526647128	0.0844905939415748	0.0610685350275545	0.136921093516851	0.158372493815316	0	0.023035480225836	0.0788858314970315	0.0229355244239258	0.0113451052025328	GeneID:67272,Genbank:XM_017316162.1,MGI:MGI:2447164	CKLF-like MARVEL transmembrane domain containing 5		GO:0006935,GO:0016020,GO:0016021,GO:0045662,GO:0003674,GO:0005125,GO:0005615	chemotaxis|membrane|integral component of membrane|negative regulation of myoblast differentiation|molecular_function|cytokine activity|extracellular space
Cnga1	10.6855404544119	16.4615314505032	4.90954945832063	0.298243785706254	-1.74543601706467	0.0052450505307393	0.0911127336947605	Down	0.205781659201635	0.349000207084734	0.332379262895181	0.349323705407878	0.455853741956921	0.158084147809948	0.0979498374045707	0.115005512632649	0.0390099249694381	0.0771853644226257	GeneID:12788,Genbank:NM_007723.2,MGI:MGI:88436	cyclic nucleotide gated channel alpha 1		GO:0071805,GO:0030553,GO:0005221,GO:0098655,GO:0005222,GO:0042391,GO:0005223,GO:0005249,GO:0005737,GO:0005887,GO:0042622,GO:0006811,GO:0043195,GO:0007165,GO:0050896,GO:0007601,GO:0051480,GO:0016020,GO:0000166,GO:0051899,GO:0016021,GO:0001750,GO:0055085,GO:0017071,GO:0005216	potassium ion transmembrane transport|cGMP binding|intracellular cyclic nucleotide activated cation channel activity|cation transmembrane transport|intracellular cAMP activated cation channel activity|regulation of membrane potential|intracellular cGMP activated cation channel activity|voltage-gated potassium channel activity|cytoplasm|integral component of plasma membrane|photoreceptor outer seg…	mmu04024,mmu04022,mmu04744	cAMP signaling pathway|cGMP - PKG signaling pathway|Phototransduction
Cntn4	11.3964024356947	20.3057214246906	2.48708344669887	0.122481905207009	-3.02935946562966	4.98205078807272e-06	0.000621220784910026	Down	0.186622922416959	0.174458382541821	0.11513104302625	0.197902772101798	0.0918694955601227	0.0511073800265346	0	0.028327917014012	0.0144132645291565	0	GeneID:269784,Genbank:XM_006506197.2,MGI:MGI:1095737	contactin 4		GO:0007399,GO:0007411,GO:0016020,GO:0031175,GO:0031225,GO:0045665,GO:0005576,GO:0005886,GO:0007155	nervous system development|axon guidance|membrane|neuron projection development|anchored component of membrane|negative regulation of neuron differentiation|extracellular region|plasma membrane|cell adhesion
Cntnap2	27.5128560689176	1.82324739177272	53.2024647460624	29.1800580580205	4.86691084860016	1.09586887637733e-06	0.000172003379218633	Up	0.0217751010337654	0	0.008060071275976	0.0180713975279159	0.0241184304914311	0.222341882268425	0.228023661136787	0.208233396869212	0.688670462571442	0.681304573929825	GeneID:66797,Genbank:NM_001004357.2,MGI:MGI:1914047	contactin associated protein-like 2		GO:0044224,GO:0030425,GO:0005794,GO:0030534,GO:0005886,GO:0044325,GO:0030673,GO:0007155,GO:0045163,GO:0007612,GO:0008038,GO:0008076,GO:0031175,GO:0009986,GO:0048812,GO:0033270,GO:0016020,GO:0071205,GO:0035176,GO:0016021,GO:0071625,GO:0042297,GO:0019899,GO:0002020,GO:0097060,GO:0042995,GO:0021761,GO:0005515,GO:0043025,GO:0030054,GO:0005769	juxtaparanode region of axon|dendrite|Golgi apparatus|adult behavior|plasma membrane|ion channel binding|axolemma|cell adhesion|clustering of voltage-gated potassium channels|learning|neuron recognition|voltage-gated potassium channel complex|neuron projection development|cell surface|neuron projection morphogenesis|paranode region of axon|membrane|protein localization to juxtaparanode region of …	mmu04514	Cell adhesion molecules (CAMs)
Col6a6	26.4580339575078	41.7484571258974	11.1676107891182	0.267497568962631	-1.9024023146315	0.0103920792751166	0.140374291814183	Down	0.23814057641922	0.291200922887321	0.135999659033744	0.211752323575847	0.685797049560877	0.114992547374402	0.057000029283651	0.111542087282328	0.0638467809160357	0.0561456780957561	GeneID:245026,Genbank:NM_001102607.1,MGI:MGI:2444259	collagen, type VI, alpha 6		GO:0005581,GO:0007155,GO:0031012,GO:0003674,GO:0005576,GO:0005578	collagen trimer|cell adhesion|extracellular matrix|molecular_function|extracellular region|proteinaceous extracellular matrix	mmu04151,mmu04512,mmu04510,mmu04974,mmu05165	PI3K-Akt signaling pathway|ECM-receptor interaction|Focal adhesion|Protein digestion and absorption|Human papillomavirus infection
Colec10	1.72417486586249	3.25279617963153	0.19555355209344	0.0601185999042804	-4.05604477890155	0.0452177092157042	0.329407121357301	Down	0.0549598828218787	0.0361876042620608	0.0244121341440424	0.0547341785843425	0.0243497582234173	0	0	0	0	0.0113380085979441	GeneID:239447,Genbank:NM_173422.3,MGI:MGI:3606482	collectin sub-family member 10		GO:0048029,GO:0005581,GO:1904888,GO:0005615,GO:0005634,GO:0005737,GO:0005794,GO:0005829,GO:0006952,GO:0007157,GO:0009792,GO:0030246,GO:0005537,GO:0032502,GO:0042056,GO:0005576	monosaccharide binding|collagen trimer|cranial skeletal system development|extracellular space|nucleus|cytoplasm|Golgi apparatus|cytosol|defense response|heterophilic cell-cell adhesion via plasma membrane cell adhesion molecules|embryo development ending in birth or egg hatching|carbohydrate binding|mannose binding|developmental process|chemoattractant activity|extracellular region
Colec11	23.9243207360492	41.4379484046083	6.41069306749006	0.154705850900117	-2.69240033504312	6.92720793331044e-09	2.93278652153294e-06	Down	0.948392102034514	1.68674943174517	1.48892816673323	1.79128804304936	1.52134630845515	0.276353057399773	0	0.301568425495165	0.306876463112559	0.236128799410781	GeneID:71693,Genbank:NM_027866.2,MGI:MGI:1918943	collectin sub-family member 11		GO:0005615,GO:0007275,GO:0008150,GO:0030246,GO:0032502,GO:0048029,GO:0005537,GO:0005576,GO:0005581	extracellular space|multicellular organism development|biological_process|carbohydrate binding|developmental process|monosaccharide binding|mannose binding|extracellular region|collagen trimer	mmu04145	Phagosome
Colgalt2	273.258499980232	388.227451314985	158.289548645479	0.407723740578695	-1.29433613163956	1.46322803762017e-05	0.00135218611293783	Down	6.99260984868772	4.22193474787062	5.1958844092379	6.94124116681628	4.17487891117575	3.63820571560758	1.83742882859077	1.82444601578058	2.42572292565753	1.20659221676937	GeneID:269132,Genbank:NM_177756.4,MGI:MGI:2138232	collagen beta(1-O)galactosyltransferase 2		GO:0008150,GO:0016740,GO:0016757,GO:0050211,GO:0003674,GO:0005575,GO:0005783	biological_process|transferase activity|transferase activity, transferring glycosyl groups|procollagen galactosyltransferase activity|molecular_function|cellular_component|endoplasmic reticulum	mmu00310,mmu00514	Lysine degradation|Other types of O-glycan biosynthesis
Colq	357.745058468756	516.277481108192	199.212635829319	0.3858634999956	-1.37383751347469	0.00430991071503899	0.080226916735465	Down	11.3255029325593	5.77039578140912	5.74922616576134	9.21453396095193	5.85400571001121	7.34872961383221	1.34128649470985	2.94246457244439	2.44601208824994	0.445029886328305	GeneID:382864,Genbank:XM_006519194.1,MGI:MGI:1338761	collagen-like tail subunit (single strand of homotrimer) of asymmetric acetylcholinesterase		GO:0030054,GO:0031594,GO:0042135,GO:0045202,GO:0071340,GO:0090150,GO:0005515,GO:0005581,GO:0008582	cell junction|neuromuscular junction|neurotransmitter catabolic process|synapse|skeletal muscle acetylcholine-gated channel clustering|establishment of protein localization to membrane|protein binding|collagen trimer|regulation of synaptic growth at neuromuscular junction
Cox7a1	70.6376285532351	100.072654268891	41.202602837579	0.411726891213151	-1.28024041607786	0.00281368100638688	0.0584588338872459	Down	20.0211344939391	14.0678158047678	10.076608616604	11.4756336826451	23.2924730931262	2.89075868922139	4.22329725167773	13.8725137760873	4.80568168585253	5.34856615433506	GeneID:12865,Genbank:NM_009944.3,MGI:MGI:1316714	cytochrome c oxidase subunit VIIa 1		GO:0005746,GO:0009055,GO:0016020,GO:0016021,GO:0004129,GO:0005739,GO:0005743	mitochondrial respiratory chain|electron transfer activity|membrane|integral component of membrane|cytochrome-c oxidase activity|mitochondrion|mitochondrial inner membrane	mmu00190,mmu04260,mmu04714,mmu05010,mmu05012,mmu05016,mmu04932	Oxidative phosphorylation|Cardiac muscle contraction|Thermogenesis|Alzheimer's disease|Parkinson's disease|Huntington's disease|Non-alcoholic fatty liver disease (NAFLD)
Cox8b	86.0572345266166	116.757367332567	55.3571017206661	0.474120845522227	-1.07667326990909	0.0134756720794807	0.165220679526284	Down	20.9127350490232	26.4556974350597	10.3211544114448	12.6552055332889	22.6806929779212	2.76124666443244	7.45185093581153	18.0047519221558	9.84221481632503	3.89477774140285	GeneID:12869,Genbank:NM_007751.3,MGI:MGI:105958	cytochrome c oxidase subunit VIIIb		GO:0005751,GO:0006123,GO:0016020,GO:0016021,GO:1902600,GO:0004129,GO:0005739,GO:0005743	mitochondrial respiratory chain complex IV|mitochondrial electron transport, cytochrome c to oxygen|membrane|integral component of membrane|proton transmembrane transport|cytochrome-c oxidase activity|mitochondrion|mitochondrial inner membrane	mmu00190,mmu04260,mmu04714,mmu05010,mmu05012,mmu05016,mmu04932	Oxidative phosphorylation|Cardiac muscle contraction|Thermogenesis|Alzheimer's disease|Parkinson's disease|Huntington's disease|Non-alcoholic fatty liver disease (NAFLD)
Cpa3	26.6026172902564	38.2944106286832	14.9108239518296	0.38937337608902	-1.36077385360646	0.0121167181716439	0.154579435399283	Down	1.56621935349144	1.64063504427536	1.06724377939917	0.886242810568895	2.3261664368437	0.112799070356626	0.63367790826514	1.60474493836905	0.296907410030727	0.110149404258757	GeneID:12873,Genbank:NM_007753.2,MGI:MGI:88479	carboxypeptidase A3, mast cell		GO:0004181,GO:0005576,GO:0005615,GO:0006508,GO:0008233,GO:0008237,GO:0008270,GO:0016787,GO:0031012,GO:0031410,GO:0002002,GO:0046872,GO:0004180	metallocarboxypeptidase activity|extracellular region|extracellular space|proteolysis|peptidase activity|metallopeptidase activity|zinc ion binding|hydrolase activity|extracellular matrix|cytoplasmic vesicle|regulation of angiotensin levels in blood|metal ion binding|carboxypeptidase activity	mmu04614,mmu04972,mmu04974	Renin-angiotensin system|Pancreatic secretion|Protein digestion and absorption
Cpb1	15.9284508332618	24.4138505877153	7.44305107880836	0.30487001843755	-1.71373381524568	0.00100617592770288	0.0285793927763815	Down	0.84179672020353	0.692837325512349	1.40216281862069	1.09158815905899	0.660440614594697	0.296394629759437	0.110188679363705	0.359376285871373	0.365701824896462	0.253253243280225	GeneID:76703,Genbank:NM_029706.2,MGI:MGI:1923953	carboxypeptidase B1 (tissue)		GO:0006508,GO:0004180,GO:0004181,GO:0005615	proteolysis|carboxypeptidase activity|metallocarboxypeptidase activity|extracellular space	mmu04972,mmu04974	Pancreatic secretion|Protein digestion and absorption
Cpm	2076.34767995438	2774.64306527706	1378.0522946317	0.496659304354196	-1.00967155590704	3.61078997478179e-06	0.000466201641779451	Down	38.1757768359212	25.5350126620642	29.6099895181076	32.4075843976342	23.8811484943716	16.8619612553951	10.4309679993384	13.6148292624841	19.9685523421274	11.0383454553449	GeneID:70574,Genbank:NM_027468.1,MGI:MGI:1917824	carboxypeptidase M		GO:0005615,GO:0005886,GO:0006508,GO:0006518,GO:0008233,GO:0008237,GO:0008270,GO:0009986,GO:0016020,GO:0016485,GO:0016787,GO:0004180,GO:0031225,GO:0004181,GO:0046872,GO:0004185	extracellular space|plasma membrane|proteolysis|peptide metabolic process|peptidase activity|metallopeptidase activity|zinc ion binding|cell surface|membrane|protein processing|hydrolase activity|carboxypeptidase activity|anchored component of membrane|metallocarboxypeptidase activity|metal ion binding|serine-type carboxypeptidase activity
Cpne2	446.931004324968	272.30931557481	621.552693075126	2.28252453193938	1.19063036597821	0.00154634150185468	0.039019666830534	Up	5.32741148323377	6.30437553567167	5.78339290779879	5.84004604409498	6.42914415692623	8.25198357426821	19.421502624817	12.6481345516502	8.76703934813721	15.132085918543	GeneID:234577,Genbank:XM_017312732.1,MGI:MGI:2387578	copine II		GO:0005886,GO:0016020,GO:0045334,GO:0071277,GO:0003674,GO:0005634,GO:0005737	plasma membrane|membrane|clathrin-coated endocytic vesicle|cellular response to calcium ion|molecular_function|nucleus|cytoplasm
Crabp1	9.63277911182409	13.8106194775214	5.4549387461268	0.394981467341523	-1.34014313172857	0.0404428243025771	0.3111312333983	Down	0.394395408499347	1.87549854574478	1.02190045820922	0.98193935345576	0.728063843139085	0.763761286442139	0.206500729530733	0.269397784371409	0.411209358717743	0.271207427609675	GeneID:12903,Genbank:NM_013496.3,MGI:MGI:88490	cellular retinoic acid binding protein I		GO:0005829,GO:0008289,GO:0016918,GO:0019841,GO:0034653,GO:0001972,GO:0005501,GO:0005737	cytosol|lipid binding|retinal binding|retinol binding|retinoic acid catabolic process|retinoic acid binding|retinoid binding|cytoplasm
Crabp2	6.66509096260925	3.3404294333598	9.9897524918587	2.99055935506203	1.580415351748	0.0389161301538927	0.303756434390737	Up	0.175725065342487	0.192839722267604	0.0650447751971263	0.437508534150844	0.194635734065849	0.928085684434236	1.16542893207012	0.420110878183635	0.244288819030837	0.302094940198554	GeneID:12904,Genbank:NM_007759.2,MGI:MGI:88491	cellular retinoic acid binding protein II		GO:0005737,GO:0005783,GO:0005829,GO:0008289,GO:0016918,GO:0019841,GO:0030332,GO:0035115,GO:0042573,GO:0048385,GO:0001972,GO:0048672,GO:0005634,GO:0005654	cytoplasm|endoplasmic reticulum|cytosol|lipid binding|retinal binding|retinol binding|cyclin binding|embryonic forelimb morphogenesis|retinoic acid metabolic process|regulation of retinoic acid receptor signaling pathway|retinoic acid binding|positive regulation of collateral sprouting|nucleus|nucleoplasm
Creg2	28.8794504965203	17.4937207337778	40.2651802592628	2.30169332596677	1.20269562383486	0.013279179622653	0.163896586461286	Up	0.136361923442178	0.129690449533308	0.232182591236509	0.124485097663199	0.251727540178283	0.624165230090278	0.380786538101163	0.251489033573827	0.13269697878033	0.55324163905995	GeneID:263764,Genbank:NM_170597.4,MGI:MGI:1928333	cellular repressor of E1A-stimulated genes 2		GO:0005794,GO:0008150,GO:0048037,GO:0003674,GO:0005576,GO:0005783	Golgi apparatus|biological_process|cofactor binding|molecular_function|extracellular region|endoplasmic reticulum
Crtam	43.4037577325288	62.5676674794501	24.2398479856076	0.387418118049055	-1.36803667009357	0.00291615559608463	0.0601969619014083	Down	0.652511846552814	3.01343145162888	2.23413204132471	1.35381702161169	2.13808207096575	0.746680591912021	0.569412360610789	0.584991939709033	0.595288638432544	0.981535906782307	GeneID:54698,Genbank:NM_019465.4,MGI:MGI:1859822	cytotoxic and regulatory T cell molecule		GO:0005102,GO:0005515,GO:0005886,GO:0042802,GO:0042803,GO:0005887,GO:0045954,GO:0050715,GO:0050839,GO:0051606,GO:0002250,GO:0002355,GO:0002376,GO:0002860,GO:0005913,GO:0007156,GO:0007157,GO:0008037,GO:0016020,GO:0016021,GO:0038023	signaling receptor binding|protein binding|plasma membrane|identical protein binding|protein homodimerization activity|integral component of plasma membrane|positive regulation of natural killer cell mediated cytotoxicity|positive regulation of cytokine secretion|cell adhesion molecule binding|detection of stimulus|adaptive immune response|detection of tumor cell|immune system process|positive re…
Cryaa	26.97277783148	51.775446495009	2.17010916795105	0.0419138668009408	-4.57642856505629	9.63109967637326e-19	2.19167712010469e-15	Down	1.43301330056888	2.62096821862888	3.08614419386695	2.43260511162949	2.78967197096027	0.183476576823902	0.13641975707055	0.133478391515158	0.0452759343343808	0	GeneID:12954,Genbank:NM_001278569.1,MGI:MGI:88515	crystallin, alpha A		GO:0043154,GO:0007017,GO:0002088,GO:0046872,GO:0007021,GO:0002089,GO:0048596,GO:0010629,GO:0005212,GO:0051082,GO:0005515,GO:0005634,GO:0005654,GO:0005737,GO:0030307,GO:0051260,GO:0042542,GO:0005829,GO:0060561,GO:0006457,GO:0070141,GO:0042802,GO:0006915,GO:0001666,GO:0070309,GO:0043010,GO:0007005,GO:0001934,GO:0043066,GO:0007015	negative regulation of cysteine-type endopeptidase activity involved in apoptotic process|microtubule-based process|lens development in camera-type eye|metal ion binding|tubulin complex assembly|lens morphogenesis in camera-type eye|embryonic camera-type eye morphogenesis|negative regulation of gene expression|structural constituent of eye lens|unfolded protein binding|protein binding|nucleus|nuc…	mmu04141	Protein processing in endoplasmic reticulum
Csdc2	75.7237205881062	102.381042420765	49.0663987554473	0.479252775663237	-1.06114130738832	0.00130274229480753	0.0346225160247752	Down	3.32395605527355	1.37078838720345	1.83379245736477	2.53016983605308	2.76711043611689	1.11817552341474	0.775967266121511	1.36662574830821	1.47897748871079	0.742498407235001	GeneID:105859,Genbank:NM_145473.3,MGI:MGI:2146027	cold shock domain containing C2, RNA binding	CSD	GO:0003730,GO:0005634,GO:0005737,GO:0006355,GO:0006397,GO:0008134,GO:0043488,GO:0003676,GO:0003677,GO:0003723	mRNA 3'-UTR binding|nucleus|cytoplasm|regulation of transcription, DNA-templated|mRNA processing|transcription factor binding|regulation of mRNA stability|nucleic acid binding|DNA binding|RNA binding
Csf2rb	2506.23664467774	984.783552490256	4027.68973686523	4.08992384842362	2.03207398142512	0.000610071254270903	0.020047558093866	Up	9.23573272780549	11.8146626431918	13.2862470165141	9.09921829552456	14.4850710735973	38.0729912932339	77.8309885238825	38.3560427671748	17.9534428968004	51.8160894990992	GeneID:12983,Genbank:XM_006520390.3,MGI:MGI:1339759	colony stimulating factor 2 receptor, beta, low-affinity (granulocyte-macrophage)		GO:0016020,GO:0016021,GO:0019221,GO:0001558,GO:0004896,GO:0005515	membrane|integral component of membrane|cytokine-mediated signaling pathway|regulation of cell growth|cytokine receptor activity|protein binding	mmu04630,mmu04060,mmu04210,mmu05200	Jak-STAT signaling pathway|Cytokine-cytokine receptor interaction|Apoptosis|Pathways in cancer
Csf2rb2	977.39774275705	394.476882556728	1560.31860295737	3.95541202020372	1.98382798257275	0.000470635603937149	0.016569569766257	Up	3.41440475064199	4.95524855953463	5.43412045950676	3.73820582976987	6.59051378007779	18.1505364867202	28.6620979529436	14.6431052025128	5.5544783694195	23.5748772952416	GeneID:12984,Genbank:NM_001287389.1,MGI:MGI:1339760	colony stimulating factor 2 receptor, beta 2, low-affinity (granulocyte-macrophage)		GO:0016020,GO:0016021,GO:0019221,GO:0004896,GO:0005515,GO:0005886	membrane|integral component of membrane|cytokine-mediated signaling pathway|cytokine receptor activity|protein binding|plasma membrane	mmu04630,mmu04060,mmu04210,mmu05200	Jak-STAT signaling pathway|Cytokine-cytokine receptor interaction|Apoptosis|Pathways in cancer
Csf3	71.501532597429	2.17680766147406	140.826257533384	64.6939369177071	6.01555860480786	0.0040131870777883	0.0761042403657667	Up	0.0192610594091144	0.042273961768565	0.08555396080002	0	0.085335360204245	0.63070492256035	8.26958590723368	1.44064328496607	0.602466031588655	2.80130419519156	GeneID:12985,Genbank:XM_006532128.3,MGI:MGI:1339751	colony stimulating factor 3 (granulocyte)		GO:0051897,GO:0030225,GO:0005130,GO:0061515,GO:0030838,GO:0071345,GO:0030851,GO:0005576,GO:1901215,GO:0005615,GO:0006955,GO:0008083,GO:0032092,GO:2000251,GO:0033138,GO:0008284,GO:0045639,GO:0014068,GO:0005125,GO:0045944,GO:0019899,GO:0050731,GO:0030223	positive regulation of protein kinase B signaling|macrophage differentiation|granulocyte colony-stimulating factor receptor binding|myeloid cell development|positive regulation of actin filament polymerization|cellular response to cytokine stimulus|granulocyte differentiation|extracellular region|negative regulation of neuron death|extracellular space|immune response|growth factor activity|positi…	mmu04630,mmu04151,mmu04060,mmu04640,mmu04657,mmu05144	Jak-STAT signaling pathway|PI3K-Akt signaling pathway|Cytokine-cytokine receptor interaction|Hematopoietic cell lineage|IL-17 signaling pathway|Malaria
Csf3r	4043.0805147165	1270.75916558198	6815.40186385103	5.36325217904662	2.42310809018913	8.65388651688116e-05	0.00498556974809561	Up	13.233422642301	10.9329705261362	16.2188665699235	10.5652577911806	14.55343677433	37.5767978133384	111.924745324255	87.9982651442288	44.7931793818399	49.5103930695174	GeneID:12986,Genbank:XM_006502709.2,MGI:MGI:1339755	colony stimulating factor 3 receptor (granulocyte)		GO:0016020,GO:0016021,GO:0030593,GO:0045637,GO:0051916,GO:0004896,GO:0005515,GO:0007155	membrane|integral component of membrane|neutrophil chemotaxis|regulation of myeloid cell differentiation|granulocyte colony-stimulating factor binding|cytokine receptor activity|protein binding|cell adhesion	mmu04630,mmu04151,mmu04060,mmu04640,mmu05200	Jak-STAT signaling pathway|PI3K-Akt signaling pathway|Cytokine-cytokine receptor interaction|Hematopoietic cell lineage|Pathways in cancer
Cst8	28.2784406217382	40.5300468671241	16.0268343763522	0.395430936186565	-1.33850235144532	0.000827900778757032	0.024871177685267	Down	3.57223438786575	1.48490545893945	2.22381007604138	2.69512444035428	1.97833035652146	0.800402438321107	0.793494247491812	1.44185898349913	1.35437332932907	0.167485901136776	GeneID:13012,Genbank:NM_009978.2,MGI:MGI:107161	cystatin 8 (cystatin-related epididymal spermatogenic)		GO:0005615,GO:0005737,GO:0009986,GO:0010466,GO:0030414,GO:2000117,GO:0002020,GO:0004869,GO:0005576	extracellular space|cytoplasm|cell surface|negative regulation of peptidase activity|peptidase inhibitor activity|negative regulation of cysteine-type endopeptidase activity|protease binding|cysteine-type endopeptidase inhibitor activity|extracellular region
Ctnnd2	130.946140002102	182.9561890889	78.9360909153031	0.431448049439571	-1.21274123960366	1.14443963977225e-06	0.000175353988760807	Down	1.93073718290312	1.43708582836367	1.61265469716442	2.00640856425865	1.403980693182	0.833503703854951	0.712032929499761	0.55906474917522	0.822724287022643	0.562820191134249	GeneID:18163,Genbank:NM_008729.2,MGI:MGI:1195966	catenin (cadherin associated protein), delta 2		GO:0060828,GO:0006355,GO:0060997,GO:0007155,GO:0098609,GO:0007275,GO:0007612,GO:0008013,GO:0014069,GO:0030054,GO:0042995,GO:0043005,GO:0043204,GO:0001763,GO:0048167,GO:0005634,GO:0050808,GO:0006351	regulation of canonical Wnt signaling pathway|regulation of transcription, DNA-templated|dendritic spine morphogenesis|cell adhesion|cell-cell adhesion|multicellular organism development|learning|beta-catenin binding|postsynaptic density|cell junction|cell projection|neuron projection|perikaryon|morphogenesis of a branching structure|regulation of synaptic plasticity|nucleus|synapse organization|…
Ctps	1471.06050305208	870.334716385587	2071.78628971857	2.38044771823247	1.25123294333448	1.75857076842955e-05	0.00156169662630536	Up	12.7714467132843	15.0828211345019	15.4016735556053	13.4182304893585	18.2818564497565	26.9973496418459	43.7693046292499	38.8870490175847	21.4134417931718	38.7760433954859	GeneID:51797,Genbank:NM_016748.2,MGI:MGI:1858304	cytidine 5'-triphosphate synthase		GO:0005524,GO:0006221,GO:0006241,GO:0006541,GO:0016874,GO:0042098,GO:0042100,GO:0042802,GO:0000166,GO:0002376,GO:0003883	ATP binding|pyrimidine nucleotide biosynthetic process|CTP biosynthetic process|glutamine metabolic process|ligase activity|T cell proliferation|B cell proliferation|identical protein binding|nucleotide binding|immune system process|CTP synthase activity	mmu00240	Pyrimidine metabolism
Ctse	88.0866437406777	47.9777150463835	128.195572434972	2.67198161294335	1.41791008003999	2.56503091463923e-07	5.42981253500084e-05	Up	0.770869390417513	1.25527743740233	1.73964092154578	0.959629567830861	1.8453671012847	4.12385242800495	3.48934283037875	4.05106918248506	3.05937176663619	2.07761520193157	GeneID:13034,Genbank:NM_007799.3,MGI:MGI:107361	cathepsin E		GO:0005768,GO:0006508,GO:0008233,GO:0016540,GO:0016787,GO:0019886,GO:0030163,GO:0004190,GO:0042803	endosome|proteolysis|peptidase activity|protein autoprocessing|hydrolase activity|antigen processing and presentation of exogenous peptide antigen via MHC class II|protein catabolic process|aspartic-type endopeptidase activity|protein homodimerization activity	mmu04142	Lysosome
Ctsg	6.72711391844044	1.19208154745123	12.2621462894297	10.2863317661842	3.36265668584183	0.000354312360527179	0.0135794874176785	Up	0	0.115935704770103	0.17597283870966	0	0.0585077356911369	0.446373876280995	0.608466745464305	1.40718501996809	0.660901614612484	0.272430306792284	GeneID:13035,Genbank:NM_007800.2,MGI:MGI:88563	cathepsin G		GO:0050832,GO:0032496,GO:0016020,GO:0005615,GO:0070946,GO:0043231,GO:0016485,GO:0005737,GO:0071222,GO:0044130,GO:0016787,GO:0005882,GO:0005886,GO:0006468,GO:0006508,GO:0019731,GO:0006955,GO:0050778,GO:0030141,GO:0008201,GO:0008233,GO:0050829,GO:0031012,GO:0008236,GO:0004252,GO:0050830,GO:0008626,GO:0010494,GO:0005576	defense response to fungus|response to lipopolysaccharide|membrane|extracellular space|neutrophil mediated killing of gram-positive bacterium|intracellular membrane-bounded organelle|protein processing|cytoplasm|cellular response to lipopolysaccharide|negative regulation of growth of symbiont in host|hydrolase activity|intermediate filament|plasma membrane|protein phosphorylation|proteolysis|anti…	mmu04080,mmu04142,mmu04614,mmu05322,mmu05146	Neuroactive ligand-receptor interaction|Lysosome|Renin-angiotensin system|Systemic lupus erythematosus|Amoebiasis
Ctsw	572.599880051617	824.419216836625	320.780543266609	0.389098818556747	-1.36179149510836	0.00587341865901166	0.0983676050481207	Down	4.14579242631068	22.092986947906	17.9788641362566	9.81364093582323	17.4980829732121	8.55928888593504	5.11427117078885	4.90746142650359	2.12852188163598	6.0257006838532	GeneID:13041,Genbank:NM_009985.5,MGI:MGI:1338045	cathepsin W		GO:0006508,GO:0008233,GO:0008234,GO:0016787,GO:0051603,GO:0004197,GO:0005615,GO:0005764	proteolysis|peptidase activity|cysteine-type peptidase activity|hydrolase activity|proteolysis involved in cellular protein catabolic process|cysteine-type endopeptidase activity|extracellular space|lysosome	mmu04142,mmu04210	Lysosome|Apoptosis
Cttnbp2	162.521917783355	225.330696949973	99.7131386167373	0.442519106213368	-1.17618834851838	7.032735838196e-07	0.000123106688398421	Down	2.31837757994292	1.97360621172827	2.29996642451278	2.07966869911638	1.84093620741344	1.06238425962723	0.910406126571388	0.751047048652578	1.07530527051165	0.676966187736777	GeneID:30785,Genbank:XM_006505104.2,MGI:MGI:1353467	cortactin binding protein 2		GO:0015629,GO:0017124,GO:0030036,GO:0042995,GO:0005519,GO:0005737,GO:0008021	actin cytoskeleton|SH3 domain binding|actin cytoskeleton organization|cell projection|cytoskeletal regulatory protein binding|cytoplasm|synaptic vesicle
Cwh43	6.33155266341587	0.796502429372639	11.8666028974591	14.8983888307858	3.89708441540588	0.0245777580629691	0.232435369109794	Up	0	0	0	0	0.0766785557711814	0.0548441967164026	0.144988912307856	0.106397089494026	0.126314803011677	0.642670785451948	GeneID:231293,Genbank:XM_017320839.1,MGI:MGI:2444131	cell wall biogenesis 43 C-terminal homolog		GO:0006506,GO:0008150,GO:0016020,GO:0016021,GO:0003674,GO:0005575,GO:0005783	GPI anchor biosynthetic process|biological_process|membrane|integral component of membrane|molecular_function|cellular_component|endoplasmic reticulum
Cxcl13	1316.85692235282	477.099593173441	2156.6142515322	4.5202600932594	2.1764057869015	0.00131144338051187	0.0346514176229589	Up	6.44224421995692	18.4707926750295	22.4186165804209	7.62439571132065	64.9232448570766	148.509683445527	106.893449924902	154.46589665402	5.86545443284023	102.15592581895	GeneID:55985,Genbank:NM_018866.2,MGI:MGI:1888499	chemokine (C-X-C motif) ligand 13		GO:0006955,GO:0007166,GO:0007186,GO:0007204,GO:0007267,GO:0008009,GO:0035768,GO:0035769,GO:0008201,GO:0042127,GO:0010820,GO:0042742,GO:0045236,GO:0046982,GO:0048018,GO:0048248,GO:0048535,GO:0002518,GO:0002690,GO:0005125,GO:0005576,GO:0005615,GO:0006935,GO:0006952,GO:0006954,GO:0017134,GO:0031724,GO:0031735,GO:0032496,GO:0033625,GO:0033634,GO:0070098,GO:0035754,GO:0090630,GO:2000545	immune response|cell surface receptor signaling pathway|G-protein coupled receptor signaling pathway|positive regulation of cytosolic calcium ion concentration|cell-cell signaling|chemokine activity|endothelial cell chemotaxis to fibroblast growth factor|B cell chemotaxis across high endothelial venule|heparin binding|regulation of cell proliferation|positive regulation of T cell chemotaxis|defen…	mmu04060,mmu04062	Cytokine-cytokine receptor interaction|Chemokine signaling pathway
Cxcl14	1051.17182390592	1473.44080932589	628.90283848595	0.426825994302193	-1.22828005389633	5.3852110436278e-06	0.000657971590934524	Down	42.3688148308444	32.9341742764187	31.207972395388	36.3748434859824	20.3625837255957	15.0894300656282	15.7879001433347	13.7010756543888	6.600875710533	15.9070776825105	GeneID:57266,Genbank:XM_006517308.3,MGI:MGI:1888514	chemokine (C-X-C motif) ligand 14		GO:0005794,GO:0006955,GO:0007267,GO:0008009,GO:0045662,GO:0048839,GO:2000503,GO:0005125,GO:0005576,GO:0005615	Golgi apparatus|immune response|cell-cell signaling|chemokine activity|negative regulation of myoblast differentiation|inner ear development|positive regulation of natural killer cell chemotaxis|cytokine activity|extracellular region|extracellular space	mmu04060,mmu04062	Cytokine-cytokine receptor interaction|Chemokine signaling pathway
Cxcl2	1499.97378583601	215.909648676013	2784.03792299602	12.8944581220344	3.68867924133128	0.0125810105410142	0.15828424111898	Up	8.46985079490103	7.90589443091562	15.4593953238599	13.0283012247135	12.7780246464283	23.8062976118034	371.955164775433	76.8568496178451	65.6737669998413	150.578846369329	GeneID:20310,Genbank:NM_009140.2,MGI:MGI:1340094	chemokine (C-X-C motif) ligand 2		GO:0030595,GO:0005576,GO:0032496,GO:0005615,GO:0042127,GO:0006935,GO:0006952,GO:0006954,GO:0045236,GO:0006955,GO:0070098,GO:0007186,GO:0070997,GO:0007204,GO:0090023,GO:0008009,GO:0002237,GO:0002690,GO:0030593,GO:0005125	leukocyte chemotaxis|extracellular region|response to lipopolysaccharide|extracellular space|regulation of cell proliferation|chemotaxis|defense response|inflammatory response|CXCR chemokine receptor binding|immune response|chemokine-mediated signaling pathway|G-protein coupled receptor signaling pathway|neuron death|positive regulation of cytosolic calcium ion concentration|positive regulation o…	mmu04064,mmu04668,mmu04060,mmu04621,mmu04657,mmu04062,mmu05132,mmu05134,mmu05167	NF-kappa B signaling pathway|TNF signaling pathway|Cytokine-cytokine receptor interaction|NOD-like receptor signaling pathway|IL-17 signaling pathway|Chemokine signaling pathway|Salmonella infection|Legionellosis|Kaposi's sarcoma-associated herpesvirus infection
Cxcl3	162.482421011131	7.6611318135523	317.303710208709	41.4173411880747	5.37216303671476	0.0168370599822231	0.187102358676134	Up	0.25892691356948	0.454631958194744	0.690062448063816	0.322329470150426	0.458866170685695	3.77433667343589	53.9572747734872	2.59990032667672	4.48142799155292	18.1613068174377	GeneID:330122,Genbank:NM_203320.3,MGI:MGI:3037818	chemokine (C-X-C motif) ligand 3		GO:0030593,GO:0005576,GO:0005615,GO:0032496,GO:0006935,GO:0006952,GO:0006954,GO:0042127,GO:0006955,GO:0045236,GO:0007186,GO:0070098,GO:0007204,GO:0090023,GO:0008009,GO:0002690,GO:0005125,GO:0005515	neutrophil chemotaxis|extracellular region|extracellular space|response to lipopolysaccharide|chemotaxis|defense response|inflammatory response|regulation of cell proliferation|immune response|CXCR chemokine receptor binding|G-protein coupled receptor signaling pathway|chemokine-mediated signaling pathway|positive regulation of cytosolic calcium ion concentration|positive regulation of neutrophil…	mmu04668,mmu04060,mmu04621,mmu04657,mmu04062,mmu05132,mmu05134,mmu05167	TNF signaling pathway|Cytokine-cytokine receptor interaction|NOD-like receptor signaling pathway|IL-17 signaling pathway|Chemokine signaling pathway|Salmonella infection|Legionellosis|Kaposi's sarcoma-associated herpesvirus infection
Cxcl5	339.616155036769	68.1959706925856	611.036339380953	8.96000648096041	3.16349977581481	0.000350769523466805	0.0135578751055482	Up	0.986861780003097	1.64193241785822	2.26242696337831	4.99330392237377	1.97456541805934	16.3760046492563	38.3364780286223	10.1765989125228	7.23572860716337	28.6990193188627	GeneID:20311,Genbank:NM_009141.3,MGI:MGI:1096868	chemokine (C-X-C motif) ligand 5		GO:0061844,GO:0030593,GO:0005125,GO:0070098,GO:0031100,GO:0005576,GO:0070951,GO:0032496,GO:0005615,GO:0071222,GO:0006935,GO:0006952,GO:0006954,GO:0090023,GO:0032642,GO:0006955,GO:0042119,GO:0007186,GO:0042127,GO:0008009,GO:0001776,GO:0045236,GO:0001816,GO:0046427,GO:0010976,GO:0002690	antimicrobial humoral immune response mediated by antimicrobial peptide|neutrophil chemotaxis|cytokine activity|chemokine-mediated signaling pathway|animal organ regeneration|extracellular region|regulation of neutrophil mediated killing of gram-negative bacterium|response to lipopolysaccharide|extracellular space|cellular response to lipopolysaccharide|chemotaxis|defense response|inflammatory re…	mmu04060,mmu04657,mmu04062,mmu05323,mmu05133	Cytokine-cytokine receptor interaction|IL-17 signaling pathway|Chemokine signaling pathway|Rheumatoid arthritis|Pertussis
Cxcr1	59.980326465382	9.21557291806752	110.745080012697	12.0171671362478	3.58702493767789	1.88884940955638e-09	1.10924204841851e-06	Up	0.0677254876705371	0.133778841244227	0.180494237443208	0.168618397026276	0.135024789819577	1.30199070837896	1.78719696133433	2.62299443470255	0.875598413535502	1.27140676270615	GeneID:227288,Genbank:XM_011238503.2,MGI:MGI:2448715	chemokine (C-X-C motif) receptor 1		GO:0005886,GO:0006935,GO:0007165,GO:0007166,GO:0007186,GO:0016020,GO:0016021,GO:0016494,GO:0019959,GO:0031623,GO:0004871,GO:0004918,GO:0004930	plasma membrane|chemotaxis|signal transduction|cell surface receptor signaling pathway|G-protein coupled receptor signaling pathway|membrane|integral component of membrane|C-X-C chemokine receptor activity|interleukin-8 binding|receptor internalization|signal transducer activity|interleukin-8 receptor activity|G-protein coupled receptor activity	mmu04072,mmu04060,mmu04144,mmu04062	Phospholipase D signaling pathway|Cytokine-cytokine receptor interaction|Endocytosis|Chemokine signaling pathway
Cxcr2	1045.10390620619	218.259033611987	1871.94877880039	8.57672989667988	3.10042768722201	8.18949526032049e-05	0.00477851798763252	Up	4.58853290622302	2.7768920006535	5.18901198612595	3.04505939768988	4.57783246522876	14.2019383774865	48.2090105272827	57.6958674395098	27.7023520780969	15.93901239678	GeneID:12765,Genbank:NM_009909.3,MGI:MGI:105303	chemokine (C-X-C motif) receptor 2		GO:0045766,GO:0019959,GO:0007186,GO:0004918,GO:0072173,GO:0030593,GO:0007200,GO:0090023,GO:0031623,GO:0007204,GO:0004930,GO:0033030,GO:0004950,GO:0005515,GO:0005622,GO:0008284,GO:0005886,GO:0042119,GO:0009986,GO:0006935,GO:0042629,GO:0010666,GO:0043066,GO:0016020,GO:0006968,GO:0002438,GO:0016021,GO:0007165,GO:0002690,GO:0043117,GO:0016494,GO:0007166,GO:0004871	positive regulation of angiogenesis|interleukin-8 binding|G-protein coupled receptor signaling pathway|interleukin-8 receptor activity|metanephric tubule morphogenesis|neutrophil chemotaxis|phospholipase C-activating G-protein coupled receptor signaling pathway|positive regulation of neutrophil chemotaxis|receptor internalization|positive regulation of cytosolic calcium ion concentration|G-protei…	mmu04072,mmu04060,mmu04144,mmu04062	Phospholipase D signaling pathway|Cytokine-cytokine receptor interaction|Endocytosis|Chemokine signaling pathway
Cxcr3	424.63792223287	586.960780638276	262.315063827464	0.446903903089089	-1.16196345014843	0.0459108573028393	0.332328889542024	Down	4.22657553061171	32.1799039334069	27.7602530316138	13.7452183973432	28.4514137055859	20.6266899163258	7.68540357545829	8.99678094805051	2.49375006375481	6.28597799741927	GeneID:12766,Genbank:NM_009910.3,MGI:MGI:1277207	chemokine (C-X-C motif) receptor 3		GO:1900119,GO:0030816,GO:0009986,GO:0004871,GO:0038023,GO:0010818,GO:0004930,GO:0043950,GO:0016020,GO:0004950,GO:0045766,GO:0005886,GO:0006935,GO:0006954,GO:0007165,GO:0016021,GO:0007166,GO:0045944,GO:0016494,GO:0007186,GO:0050921,GO:0016525,GO:0007204,GO:0051281,GO:0019722,GO:0008284,GO:0001525,GO:0071954,GO:0019956,GO:0009897,GO:0001937,GO:1900118,GO:0019958,GO:0002685	positive regulation of execution phase of apoptosis|positive regulation of cAMP metabolic process|cell surface|signal transducer activity|signaling receptor activity|T cell chemotaxis|G-protein coupled receptor activity|positive regulation of cAMP-mediated signaling|membrane|chemokine receptor activity|positive regulation of angiogenesis|plasma membrane|chemotaxis|inflammatory response|signal tra…	mmu04060,mmu04062	Cytokine-cytokine receptor interaction|Chemokine signaling pathway
Cyp1a1	1253.95291026351	2278.12738958737	229.778430939647	0.100862854285452	-3.30953313753917	0.00613603345654457	0.101000442202888	Down	116.652708471066	29.5525863684735	24.5247438557718	39.0730892134716	17.2397479335055	7.45192488759565	3.2790949760331	3.09515651491987	5.97278480492062	2.71695449360964	GeneID:13076,Genbank:NM_009992.4,MGI:MGI:88588	cytochrome P450, family 1, subfamily a, polypeptide 1		GO:0006778,GO:0008202,GO:0008395,GO:0009308,GO:0009404,GO:0009636,GO:0009804,GO:0020037,GO:0009812,GO:0032451,GO:0016020,GO:0042904,GO:0016491,GO:0043231,GO:0046483,GO:0046872,GO:0050665,GO:0055114,GO:0070330,GO:0002933,GO:0003824,GO:0004497,GO:0005506,GO:0005737,GO:0005739,GO:0005783,GO:0016679,GO:0016705,GO:0016711,GO:0016712,GO:0017143,GO:0017144,GO:0070576,GO:0018894,GO:0071407,GO:0019341,GO:…	porphyrin-containing compound metabolic process|steroid metabolic process|steroid hydroxylase activity|amine metabolic process|toxin metabolic process|response to toxic substance|coumarin metabolic process|heme binding|flavonoid metabolic process|demethylase activity|membrane|9-cis-retinoic acid biosynthetic process|oxidoreductase activity|intracellular membrane-bounded organelle|heterocycle meta…	mmu00140,mmu00380,mmu00830,mmu00980,mmu04913,mmu05204	Steroid hormone biosynthesis|Tryptophan metabolism|Retinol metabolism|Metabolism of xenobiotics by cytochrome P450|Ovarian Steroidogenesis|Chemical carcinogenesis
Cyp1b1	737.794872682415	308.547473847181	1167.04227151765	3.78237506522471	1.91929242989542	3.2855477444328e-05	0.00247162796228922	Up	2.23650083163165	2.4981509475576	2.80283849485799	1.94890165212649	4.0608091789193	9.17961113331317	12.2537324316942	13.7900031767421	3.37285130820985	10.2492574256455	GeneID:13078,Genbank:XM_006523577.3,MGI:MGI:88590	cytochrome P450, family 1, subfamily b, polypeptide 1		GO:0006304,GO:0006725,GO:0006805,GO:0006809,GO:0007155,GO:0016712,GO:0008202,GO:0018894,GO:0008210,GO:0019369,GO:0020037,GO:0030199,GO:0030336,GO:0046427,GO:0032088,GO:0046466,GO:0033629,GO:0046872,GO:0042537,GO:0048514,GO:0055114,GO:0061298,GO:0061304,GO:0001525,GO:0070301,GO:0002930,GO:0070330,GO:0004497,GO:0071407,GO:0005506,GO:0005634,GO:0005739,GO:0005783,GO:0008285,GO:0008631,GO:0009404,GO:…	DNA modification|cellular aromatic compound metabolic process|xenobiotic metabolic process|nitric oxide biosynthetic process|cell adhesion|oxidoreductase activity, acting on paired donors, with incorporation or reduction of molecular oxygen, reduced flavin or flavoprotein as one donor, and incorporation of one atom of oxygen|steroid metabolic process|dibenzo-p-dioxin metabolic process|estrogen me…	mmu00140,mmu00380,mmu00980,mmu04913,mmu05206,mmu05204	Steroid hormone biosynthesis|Tryptophan metabolism|Metabolism of xenobiotics by cytochrome P450|Ovarian Steroidogenesis|MicroRNAs in cancer|Chemical carcinogenesis
Cyp4a12b	55.7718836363429	84.1946145365323	27.3491527361536	0.32483256662796	-1.62223181532806	0.000665814504546722	0.0213334060542809	Down	3.01557419021971	1.66671492732334	1.41767735502714	2.411320522251	1.58471683268645	0.488262197238888	0.391848426781074	0.608928979413203	1.6294421227631	0.0454088427855865	GeneID:13118,Genbank:NM_172306.2,MGI:MGI:3611747	cytochrome P450, family 4, subfamily a, polypeptide 12B		GO:0055114,GO:0102116,GO:0103002,GO:0004497,GO:0005615,GO:0043231	oxidation-reduction process|laurate hydroxylase activity|16-hydroxypalmitate dehydrogenase activity|monooxygenase activity|extracellular space|intracellular membrane-bounded organelle	mmu00071,mmu00590,mmu00830,mmu03320,mmu04270,mmu04750	Fatty acid degradation|Arachidonic acid metabolism|Retinol metabolism|PPAR signaling pathway|Vascular smooth muscle contraction|Inflammatory mediator regulation of TRP channels
Cyp4f18	962.294543477411	603.500838822819	1321.088248132	2.18904127906251	1.13029915988079	0.00378670229604341	0.07302639332571	Up	9.17116073965212	15.9373013938096	18.7407861140836	10.1176152168835	19.8489095271028	21.650120136465	42.8335051564279	26.3018027236884	19.7262706858515	42.3518272943904	GeneID:72054,Genbank:XM_006509748.2,MGI:MGI:1919304	cytochrome P450, family 4, subfamily f, polypeptide 18		GO:0042377,GO:0019369,GO:0005506,GO:0043231,GO:0019373,GO:0005737,GO:0046872,GO:0020037,GO:0005783,GO:0050051,GO:0008217,GO:0008392,GO:0016020,GO:0016021,GO:0032304,GO:0016324,GO:0052869,GO:0032305,GO:0016491,GO:0052870,GO:0036101,GO:0016705,GO:0052871,GO:0042360,GO:0016709,GO:0000038,GO:0052872,GO:0042361,GO:0017144,GO:0001676,GO:0055114,GO:0042376,GO:0018685,GO:0004497	vitamin K catabolic process|arachidonic acid metabolic process|iron ion binding|intracellular membrane-bounded organelle|epoxygenase P450 pathway|cytoplasm|metal ion binding|heme binding|endoplasmic reticulum|leukotriene-B4 20-monooxygenase activity|regulation of blood pressure|arachidonic acid epoxygenase activity|membrane|integral component of membrane|negative regulation of icosanoid secretion…	mmu00590	Arachidonic acid metabolism
Cyp7b1	187.995722927742	113.758870418424	262.23257543706	2.30516156210522	1.20486786851999	0.00468763209557802	0.0839118410029477	Up	1.9685245317398	2.42137689839503	2.97866102256844	2.69291260248776	3.45025183079387	5.48396957564752	7.92843041708068	4.45501247807138	2.72907800497108	9.08144247802466	GeneID:13123,Genbank:XM_006535384.2,MGI:MGI:104978	cytochrome P450, family 7, subfamily b, polypeptide 1		GO:0055114,GO:0016491,GO:0006629,GO:0060740,GO:0016705,GO:0006699,GO:0020037,GO:0007586,GO:0007613,GO:0007623,GO:0008202,GO:0033147,GO:0008203,GO:0035754,GO:0008395,GO:0042632,GO:0008396,GO:0043231,GO:0004497,GO:0046872,GO:0005506,GO:0050679,GO:0016020,GO:0005783	oxidation-reduction process|oxidoreductase activity|lipid metabolic process|prostate gland epithelium morphogenesis|oxidoreductase activity, acting on paired donors, with incorporation or reduction of molecular oxygen|bile acid biosynthetic process|heme binding|digestion|memory|circadian rhythm|steroid metabolic process|negative regulation of intracellular estrogen receptor signaling pathway|chol…	mmu00120,mmu00140	Primary bile acid biosynthesis|Steroid hormone biosynthesis
D430041D05Rik	102.34480643572	56.1005494590686	148.589063412371	2.64862046530904	1.40524112719358	9.24112415477993e-08	2.3045844553119e-05	Up	0.244079975367084	0.177194416785532	0.225171028889546	0.252426748815574	0.253709946107631	0.781392748059881	0.570172847950447	0.473235519572298	0.415007360487603	0.708811691013632	GeneID:241589,Genbank:XM_011239527.1,MGI:MGI:2181743	RIKEN cDNA D430041D05 gene		GO:0003674,GO:0005575	molecular_function|cellular_component
Dcdc2a	192.665993520995	271.266168318947	114.065818723043	0.420494083098957	-1.24984259486794	2.64752632322092e-05	0.00215217704905279	Down	1.96302066528425	1.60007097140145	1.98358527810202	2.2629751766423	1.55205218974923	0.92008494577532	0.475901106562207	0.724329100316613	1.48073772311256	0.208341338067969	GeneID:195208,Genbank:XM_011244294.2,MGI:MGI:2652818	doublecortin domain containing 2a		GO:0060271,GO:0032502,GO:0007165,GO:0003674,GO:0072686,GO:0035556,GO:0007399,GO:0005654,GO:1902017,GO:0042995,GO:0007605,GO:0005737,GO:0045880,GO:0005815,GO:0005829,GO:0005856,GO:0008542,GO:0005874,GO:0048813,GO:0015630,GO:0005929,GO:0019894,GO:0060091,GO:0030030,GO:0001764,GO:0030111,GO:0005930,GO:0030864	cilium assembly|developmental process|signal transduction|molecular_function|mitotic spindle|intracellular signal transduction|nervous system development|nucleoplasm|regulation of cilium assembly|cell projection|sensory perception of sound|cytoplasm|positive regulation of smoothened signaling pathway|microtubule organizing center|cytosol|cytoskeleton|visual learning|microtubule|dendrite morphogen…
Dclk3	22.2008465122342	29.8615467358293	14.5401462886391	0.486918725853979	-1.03824711024421	0.0198361939967682	0.206944362012129	Down	0.874104098616144	0.281155684266661	0.485325509618352	0.393982813772201	0.417315038734667	0.254706191268401	0.173599145789988	0.293387895815575	0.141419342063306	0.295358689387952	GeneID:245038,Genbank:NM_172928.5,MGI:MGI:3039580	doublecortin-like kinase 3		GO:0005524,GO:0005634,GO:0005737,GO:0006468,GO:0016301,GO:0016310,GO:0016740,GO:0018105,GO:0018107,GO:0035556,GO:1900181,GO:0000166,GO:0004672,GO:0004674	ATP binding|nucleus|cytoplasm|protein phosphorylation|kinase activity|phosphorylation|transferase activity|peptidyl-serine phosphorylation|peptidyl-threonine phosphorylation|intracellular signal transduction|negative regulation of protein localization to nucleus|nucleotide binding|protein kinase activity|protein serine/threonine kinase activity
Dcx	1.321717090348	2.64343418069599	0	0	-Inf	0.0370548997417849	0.295928170200478	Down	0	0.0314037111498649	0.0127109537894721	0.0142495451357348	0.0253569515664986	0	0	0	0	0	GeneID:13193,Genbank:XM_006528698.3,MGI:MGI:1277171	doublecortin		GO:0045807,GO:0030154,GO:0005737,GO:0048672,GO:0030424,GO:0005829,GO:0048675,GO:0030425,GO:0005874,GO:0048813,GO:0007275,GO:0007399,GO:0007420,GO:0008017,GO:0030426,GO:0019901,GO:0035556,GO:0021766,GO:0042995,GO:0043005,GO:0021819,GO:0001764,GO:0021860,GO:0043025,GO:0021952,GO:0005515	positive regulation of endocytosis|cell differentiation|cytoplasm|positive regulation of collateral sprouting|axon|cytosol|axon extension|dendrite|microtubule|dendrite morphogenesis|multicellular organism development|nervous system development|brain development|microtubule binding|growth cone|protein kinase binding|intracellular signal transduction|hippocampus development|cell projection|neuron p…
Ddc	45.0336156846707	62.4208220268096	27.6464093425317	0.442903640882167	-1.1749352379643	0.000404467083832177	0.0148454098007354	Down	1.65293226179179	1.52369178547563	1.66418906440808	1.39922252769814	1.29377431925042	0.628553013705461	0.507733956499479	0.451624212094209	0.804253532553445	0.818384286156619	GeneID:13195,Genbank:NM_001190448.1,MGI:MGI:94876	dopa decarboxylase		GO:0030424,GO:0005737,GO:0036468,GO:0042416,GO:0006520,GO:0008021,GO:0009636,GO:0015842,GO:0016597,GO:0042423,GO:0016829,GO:0042427,GO:0016831,GO:0043025,GO:0019752,GO:0019899,GO:0003824,GO:0019904,GO:0004058,GO:0030170	axon|cytoplasm|L-dopa decarboxylase activity|dopamine biosynthetic process|cellular amino acid metabolic process|synaptic vesicle|response to toxic substance|aminergic neurotransmitter loading into synaptic vesicle|amino acid binding|catecholamine biosynthetic process|lyase activity|serotonin biosynthetic process|carboxy-lyase activity|neuronal cell body|carboxylic acid metabolic process|enzyme b…	mmu00350,mmu00360,mmu00380,mmu04728,mmu04726,mmu05030,mmu05031,mmu05034	Tyrosine metabolism|Phenylalanine metabolism|Tryptophan metabolism|Dopaminergic synapse|Serotonergic synapse|Cocaine addiction|Amphetamine addiction|Alcoholism
Ddx60	560.909663190517	362.041574177404	759.777752203631	2.09859255509516	1.06942209240286	0.00385889934242726	0.0740086733622755	Up	1.2790821514561	3.90086276952665	3.19580973355327	2.62912449637833	3.83011495305204	3.88044289556083	7.40577041494096	6.27080441469921	3.60540523220501	8.32263250398895	GeneID:234311,Genbank:XM_017312698.1,MGI:MGI:2384570	DEAD (Asp-Glu-Ala-Asp) box polypeptide 60		GO:0003727,GO:0005515,GO:0005737,GO:0005829,GO:0009615,GO:0045111,GO:0051607,GO:1900245,GO:1900246,GO:0003690,GO:0003723,GO:0003725	single-stranded RNA binding|protein binding|cytoplasm|cytosol|response to virus|intermediate filament cytoskeleton|defense response to virus|positive regulation of MDA-5 signaling pathway|positive regulation of RIG-I signaling pathway|double-stranded DNA binding|RNA binding|double-stranded RNA binding
Defb1	4.41992411493798	1.70018421060514	7.13966401927082	4.19934732644623	2.07016511787492	0.0313091454388987	0.268606499865764	Up	0.115103754591149	0	0	0.286577642456885	0.127490655501648	0.121583277436799	0.421868666515843	0.766577865681306	0.180016324067483	0.652999979905172	GeneID:13214,Genbank:NM_007843.3,MGI:MGI:1096878	defensin beta 1		GO:0009617,GO:0016020,GO:0042742,GO:0045087,GO:0005576,GO:0005615,GO:0006952	response to bacterium|membrane|defense response to bacterium|innate immune response|extracellular region|extracellular space|defense response
Depdc7	53.259403481554	31.9385938697354	74.5802130933725	2.33511260381578	1.22349212126241	0.00244237956475224	0.0536999033530368	Up	1.1619870910118	0.771806313019992	1.29033138732118	1.10392234545022	1.01607981820919	1.64729825659441	1.98531366496253	1.87984648839214	2.29552138532457	4.16344302733043	GeneID:211896,Genbank:NM_144804.1,MGI:MGI:2139258	DEP domain containing 7		GO:0035556,GO:0003674,GO:0005575,GO:0007165	intracellular signal transduction|molecular_function|cellular_component|signal transduction
Derl3	233.380416153846	42.0775564380679	424.683275869623	10.0928692590478	3.33526446530268	0.0156907524830614	0.17999379266171	Up	0.961231126659757	1.28559814845069	2.10144658329177	1.00963507880964	1.59701115130953	39.0589223090101	5.66200290884267	16.7121030662062	3.53905596801084	4.39974169314818	GeneID:70377,Genbank:XM_017314083.1,MGI:MGI:1917627	Der1-like domain family, member 3		GO:0016021,GO:0018279,GO:0030176,GO:0030433,GO:0030968,GO:0048500,GO:1904153,GO:0005783,GO:0005785,GO:0016020	integral component of membrane|protein N-linked glycosylation via asparagine|integral component of endoplasmic reticulum membrane|ubiquitin-dependent ERAD pathway|endoplasmic reticulum unfolded protein response|signal recognition particle|negative regulation of retrograde protein transport, ER to cytosol|endoplasmic reticulum|signal recognition particle receptor complex|membrane	mmu04141	Protein processing in endoplasmic reticulum
Dfna5	58.0397534250686	25.1495855964841	90.9299212536531	3.61556340182261	1.85422047530443	0.0210170897127603	0.212792393833559	Up	0.469103426965215	0.603548685832942	0.502954383236448	0.281917128480139	0.376251956003328	0.820155498978398	2.33759586187414	3.04959283861001	0.843279906135905	0.583982240948418	GeneID:54722,Genbank:XM_006506402.3,MGI:MGI:1889850	deafness, autosomal dominant 5 (human)		GO:0098586,GO:0005886,GO:1901612,GO:0007605,GO:0008219,GO:0008285,GO:0012501,GO:0016020,GO:0043410,GO:2001244,GO:0060113,GO:0070265,GO:0070269,GO:0005546,GO:0071356,GO:0005737,GO:0005829	cellular response to virus|plasma membrane|cardiolipin binding|sensory perception of sound|cell death|negative regulation of cell proliferation|programmed cell death|membrane|positive regulation of MAPK cascade|positive regulation of intrinsic apoptotic signaling pathway|inner ear receptor cell differentiation|necrotic cell death|pyroptosis|phosphatidylinositol-4,5-bisphosphate binding|cellular r…
Dhrs7c	29.7520266141864	45.5836877073663	13.9203655210065	0.305380416134191	-1.71132054896742	0.00553502201783887	0.0942610625208201	Down	3.00170930122398	1.64702965637811	1.35413499965548	1.40127288518064	4.31177026533775	0.64404522585294	0.442029141682335	1.63388318154795	0.391209852540486	0.338647352891618	GeneID:68460,Genbank:NM_001013013.2,MGI:MGI:1915710	dehydrogenase/reductase (SDR family) member 7C		GO:0010880,GO:0014801,GO:0016491,GO:0033017,GO:0055114,GO:0004745,GO:0005576	regulation of release of sequestered calcium ion into cytosol by sarcoplasmic reticulum|longitudinal sarcoplasmic reticulum|oxidoreductase activity|sarcoplasmic reticulum membrane|oxidation-reduction process|retinol dehydrogenase activity|extracellular region
Dhrs9	168.33521590889	30.7031190229389	305.967312794841	9.96534953228195	3.31692040813971	1.14004340267216e-05	0.00110986578318966	Up	0.673706320801867	0.410734232731851	0.498745880105761	0.489226795376343	1.07785497033271	2.47094165184834	9.60249162122679	8.9352655971508	3.47311579772276	5.15395201488908	GeneID:241452,Genbank:NM_175512.2,MGI:MGI:2442798	dehydrogenase/reductase (SDR family) member 9		GO:0005783,GO:0008209,GO:0016020,GO:0016491,GO:0030176,GO:0042448,GO:0042904,GO:0043231,GO:0047035,GO:0055114,GO:0004022,GO:0004745,GO:0005737	endoplasmic reticulum|androgen metabolic process|membrane|oxidoreductase activity|integral component of endoplasmic reticulum membrane|progesterone metabolic process|9-cis-retinoic acid biosynthetic process|intracellular membrane-bounded organelle|testosterone dehydrogenase (NAD+) activity|oxidation-reduction process|alcohol dehydrogenase (NAD) activity|retinol dehydrogenase activity|cytoplasm	mmu00830	Retinol metabolism
Diras2	200.153239204543	275.813524078782	124.492954330303	0.451366388744389	-1.14762910346703	7.05095597481983e-06	0.000807312286299339	Down	4.58865496213335	2.8158573784307	2.93920810526808	3.78419462228696	3.27735680251199	2.39295936175107	1.16194578440621	1.30268979046512	1.87996876737171	0.90608611749972	GeneID:68203,Genbank:XM_006516950.3,MGI:MGI:1915453	DIRAS family, GTP-binding RAS-like 2		GO:0005886,GO:0007165,GO:0008150,GO:0016020,GO:0000166,GO:0003924,GO:0005525	plasma membrane|signal transduction|biological_process|membrane|nucleotide binding|GTPase activity|GTP binding
Disp2	482.510076327268	757.504157397921	207.515995256616	0.273947005082385	-1.86803126337856	8.87878600811204e-19	2.19167712010469e-15	Down	5.13529971081579	6.33585561193728	6.207585141969	5.94526974113971	6.86615065205854	1.2398584150527	1.91287608710587	1.1350059310794	0.71134755611192	2.96629821603256	GeneID:214240,Genbank:XM_006499107.2,MGI:MGI:2388733	dispatched homolog 2 (Drosophila)		GO:0016020,GO:0016021,GO:0003674,GO:0005575,GO:0008150	membrane|integral component of membrane|molecular_function|cellular_component|biological_process
Dkk2	24.0287246106735	34.4560524795619	13.6013967417852	0.394746227817393	-1.34100261508467	0.00158823200058939	0.0399361375286324	Down	0.472553563536348	0.488073117260479	0.617350885076865	0.449850588765698	0.600379142781553	0.220215427363779	0.189206134641658	0.270569696694669	0.115929310375826	0.200706366807371	GeneID:56811,Genbank:XM_006501818.3,MGI:MGI:1890663	dickkopf WNT signaling pathway inhibitor 2		GO:0007275,GO:0016055,GO:0030178,GO:0039706,GO:0048019,GO:0090090,GO:0090263,GO:0005576,GO:0005615	multicellular organism development|Wnt signaling pathway|negative regulation of Wnt signaling pathway|co-receptor binding|receptor antagonist activity|negative regulation of canonical Wnt signaling pathway|positive regulation of canonical Wnt signaling pathway|extracellular region|extracellular space	mmu04310	Wnt signaling pathway
Dleu7	1.41154767412331	2.82309534824662	0	0	-Inf	0.028436623690592	0.252825723538483	Down	0.0791554348389581	0.173729479520364	0.175796689721963	0.098537958142082	0.0876737540837157	0	0	0	0	0	GeneID:239133,Genbank:NM_173419.2,MGI:MGI:2447771	deleted in lymphocytic leukemia, 7		GO:0003674,GO:0005575,GO:0008150	molecular_function|cellular_component|biological_process
Dmbt1	41.4012678794031	25.2136412717259	57.5888944870803	2.28403719504248	1.19158614486293	0.000460938105765046	0.0163574624082898	Up	0.10850415678307	0.161597532626484	0.197945728694577	0.270146404503609	0.334789486705444	0.368396258155313	0.559998891050266	0.603511237614161	0.315147660540369	0.487651050188199	GeneID:12945,Genbank:XM_006507307.3,MGI:MGI:106210	deleted in malignant brain tumors 1		GO:0050830,GO:0030670,GO:0005515,GO:0050840,GO:0030858,GO:0005576,GO:0031012,GO:0005578,GO:0005615,GO:0005622,GO:0005737,GO:0006952,GO:0007275,GO:0031410,GO:0015031,GO:0035375,GO:0016020,GO:0042494,GO:0016021,GO:0001824,GO:0042589,GO:0019898,GO:0001833,GO:0050829,GO:0030154,GO:0005044	defense response to Gram-positive bacterium|phagocytic vesicle membrane|protein binding|extracellular matrix binding|positive regulation of epithelial cell differentiation|extracellular region|extracellular matrix|proteinaceous extracellular matrix|extracellular space|intracellular|cytoplasm|defense response|multicellular organism development|cytoplasmic vesicle|protein transport|zymogen binding|…	mmu04970	Salivary secretion
Dmxl2	833.178964915116	469.764637275616	1196.59329255462	2.54721875084983	1.34892286114907	0.000910869582267784	0.0266045224242347	Up	3.18663026699485	2.32230488030697	2.24586151845603	2.33962877577625	2.57887339232003	3.52754192025065	8.59035563438779	6.62100449649783	3.83165652568953	8.13595636642163	GeneID:235380,Genbank:XM_006511085.3,MGI:MGI:2444630	Dmx-like 2		GO:0017137,GO:0030054,GO:0031410,GO:0043291,GO:0045202,GO:0070072,GO:0007035,GO:0008021,GO:0016020	Rab GTPase binding|cell junction|cytoplasmic vesicle|RAVE complex|synapse|vacuolar proton-transporting V-type ATPase complex assembly|vacuolar acidification|synaptic vesicle|membrane
Dner	21.3707419917345	29.0641521213394	13.6773318621296	0.470591118744094	-1.08745400140709	0.0153258634755202	0.177824948739225	Down	0.653163100804949	0.350424605442232	0.419066007602631	0.523998382036391	0.353688283269439	0.260640803447941	0.0911969080857093	0.342050628477079	0.211869432804828	0.149716655384746	GeneID:227325,Genbank:NM_152915.1,MGI:MGI:2152889	delta/notch-like EGF repeat containing		GO:0005886,GO:0007219,GO:0007220,GO:0007275,GO:0010001,GO:0016020,GO:0016021,GO:0030154,GO:0030425,GO:0005112,GO:0043025,GO:0005509,GO:0048741,GO:0005769	plasma membrane|Notch signaling pathway|Notch receptor processing|multicellular organism development|glial cell differentiation|membrane|integral component of membrane|cell differentiation|dendrite|Notch binding|neuronal cell body|calcium ion binding|skeletal muscle fiber development|early endosome
Doc2b	104.056100832181	31.3098435142849	176.802358150077	5.6468617631197	2.49744931414145	0.0354717148554376	0.2877588985842	Up	0.301659050607663	0.41094494879442	0.311876092598692	0.33667783804031	0.426293734832463	0.439503875817318	1.61212908395027	1.33223795793379	5.1841480834188	0.997843192368548	GeneID:13447,Genbank:NM_007873.3,MGI:MGI:1100497	double C2, beta		GO:0032024,GO:0005544,GO:0045956,GO:0005737,GO:0048791,GO:0005886,GO:0006906,GO:0008104,GO:0016020,GO:0070382,GO:0017158,GO:0019905,GO:0030276,GO:0005509,GO:0031201,GO:0005515,GO:0031340	positive regulation of insulin secretion|calcium-dependent phospholipid binding|positive regulation of calcium ion-dependent exocytosis|cytoplasm|calcium ion-regulated exocytosis of neurotransmitter|plasma membrane|vesicle fusion|protein localization|membrane|exocytic vesicle|regulation of calcium ion-dependent exocytosis|syntaxin binding|clathrin binding|calcium ion binding|SNARE complex|protein…
Dpep2	472.554349187874	285.895467376516	659.213230999232	2.3057841281935	1.205257451514	0.0207273519790684	0.211943717581679	Up	5.80224272357268	6.77667891930966	6.37408115434103	6.24275148965238	7.29884002746933	6.08509010077164	15.5154236549801	11.698842345646	10.8676836060593	27.0602967658988	GeneID:319446,Genbank:XM_006531081.3,MGI:MGI:2442042	dipeptidase 2		GO:0008235,GO:0008237,GO:0008238,GO:0008239,GO:0016020,GO:0016787,GO:0016805,GO:0031225,GO:0046872,GO:0005575,GO:0006508,GO:0008233	metalloexopeptidase activity|metallopeptidase activity|exopeptidase activity|dipeptidyl-peptidase activity|membrane|hydrolase activity|dipeptidase activity|anchored component of membrane|metal ion binding|cellular_component|proteolysis|peptidase activity
Dpep3	13.9754010301132	5.43749745334543	22.5133046068809	4.1403797978847	2.04976311250553	0.000258374919512975	0.0111050344680599	Up	0.156804044029584	0.20649107678863	0.139298745216927	0.156160095473234	0.277885640546126	0.298135793928904	0.78816697243854	0.674776544375857	0.850142529048421	1.06748598737621	GeneID:71854,Genbank:NM_027960.2,MGI:MGI:1919104	dipeptidase 3		GO:0006508,GO:0007140,GO:0008233,GO:0008235,GO:0008237,GO:0008239,GO:0016020,GO:0016787,GO:0016805,GO:0031225,GO:0046872,GO:0001669,GO:0051321,GO:0005515,GO:0005886	proteolysis|male meiotic nuclear division|peptidase activity|metalloexopeptidase activity|metallopeptidase activity|dipeptidyl-peptidase activity|membrane|hydrolase activity|dipeptidase activity|anchored component of membrane|metal ion binding|acrosomal vesicle|meiotic cell cycle|protein binding|plasma membrane
Draxin	34.3819714179353	13.7354302921279	55.0285125437427	4.00631879550805	2.00227722554383	1.01484658867406e-05	0.00102189430223616	Up	0.139940325073653	0.197446814608468	0.133197491871248	0.149320318822814	0.132857156358941	0.665180865976756	0.659439758581079	0.307248326316652	0.875437747380132	0.381485078066434	GeneID:70433,Genbank:XM_006539170.3,MGI:MGI:1917683	dorsal inhibitory axon guidance protein		GO:0090090,GO:0007275,GO:0007411,GO:0016055,GO:0021516,GO:0021528,GO:0030517,GO:0030900,GO:0005515,GO:0043524,GO:0005576	negative regulation of canonical Wnt signaling pathway|multicellular organism development|axon guidance|Wnt signaling pathway|dorsal spinal cord development|commissural neuron differentiation in spinal cord|negative regulation of axon extension|forebrain development|protein binding|negative regulation of neuron apoptotic process|extracellular region
Drp2	28.4813781944124	38.9067541812398	18.0560022075849	0.464084002573807	-1.10754212762105	0.00430523757029911	0.080226916735465	Down	0.326671492994158	0.390353059396003	0.298263703396352	0.135554145116965	0.402029194572808	0.107352241107788	0.0836201889250036	0.260327589070003	0.0681196445245724	0.172221571526028	GeneID:13497,Genbank:XM_006528496.1,MGI:MGI:107432	dystrophin related protein 2		GO:0008270,GO:0016020,GO:0030054,GO:0030425,GO:0042995,GO:0045202,GO:0045211,GO:0046872,GO:0050808,GO:0005515,GO:0005886,GO:0007417	zinc ion binding|membrane|cell junction|dendrite|cell projection|synapse|postsynaptic membrane|metal ion binding|synapse organization|protein binding|plasma membrane|central nervous system development
Duox2	39.0554523460732	14.5559511402191	63.5549535519273	4.36625219057795	2.12639546143008	7.35641353155096e-06	0.000821616615594388	Up	0.164661001553867	0.114125102772213	0.153977439230416	0.151038619384641	0.105589005822341	0.283780926031182	0.807694069398032	0.639327045074084	0.406612574829397	0.724074342938505	GeneID:214593,Genbank:XM_006499110.2,MGI:MGI:3036280	dual oxidase 2		GO:0016174,GO:0019221,GO:0030282,GO:0030878,GO:0035264,GO:0042403,GO:0042445,GO:0048839,GO:0048855,GO:0051591,GO:0005509,GO:0009566,GO:0009615	NAD(P)H oxidase activity|cytokine-mediated signaling pathway|bone mineralization|thyroid gland development|multicellular organism growth|thyroid hormone metabolic process|hormone metabolic process|inner ear development|adenohypophysis morphogenesis|response to cAMP|calcium ion binding|fertilization|response to virus	mmu04918	Thyroid hormone synthesis
Duoxa2	13.5056504951544	2.64664966582581	24.3646513244829	9.20584678776542	3.20255043209358	0.000254296284044797	0.0109702934858662	Up	0.0993420595529135	0.109017430930178	0.110314631301659	0.123667613296407	0.0366775880777353	0.209868622108244	1.42172466256901	0.644642499725428	0.586937646226728	1.2979455973355	GeneID:66811,Genbank:NM_025777.2,MGI:MGI:1914061	dual oxidase maturation factor 2		GO:0015031,GO:0016020,GO:0016021,GO:0042743,GO:0050727,GO:2000609,GO:0003674,GO:0005783,GO:0005789	protein transport|membrane|integral component of membrane|hydrogen peroxide metabolic process|regulation of inflammatory response|regulation of thyroid hormone generation|molecular_function|endoplasmic reticulum|endoplasmic reticulum membrane	mmu04918	Thyroid hormone synthesis
Eaf2	98.8866681043653	24.5072085815181	173.266127627213	7.07000664930398	2.82171157188239	0.0249790022068602	0.234162067546802	Up	0.556875207071261	0.458333846938847	0.618383426169863	0.635465740624026	0.848104651079183	12.132105998106	1.77373704681724	5.18270587900084	1.06446272376993	1.69928403861687	GeneID:106389,Genbank:NM_134111.2,MGI:MGI:2146616	ELL associated factor 2		GO:0005622,GO:0005634,GO:0005654,GO:0006351,GO:0006355,GO:0008023,GO:0030308,GO:0032783,GO:0045893,GO:0045944,GO:0060770,GO:0000977,GO:0097193,GO:0001228,GO:0005515	intracellular|nucleus|nucleoplasm|transcription, DNA-templated|regulation of transcription, DNA-templated|transcription elongation factor complex|negative regulation of cell growth|ELL-EAF complex|positive regulation of transcription, DNA-templated|positive regulation of transcription by RNA polymerase II|negative regulation of epithelial cell proliferation involved in prostate gland development|…
Ear6	21.7697608942566	6.10508223823046	37.4344395502827	6.13168473241287	2.61628352108716	0.00806864993258994	0.119812212090375	Up	0.0739376151511165	0.730248597647308	0.574729430213038	1.01246715476703	0.0818944182605255	0.937197325094881	3.01960253308194	1.3636137500651	2.3126921857758	6.7876030041807	GeneID:93719,Genbank:NM_053111.2,MGI:MGI:1890463	eosinophil-associated, ribonuclease A family, member 6		GO:0004540,GO:0005575,GO:0004519	ribonuclease activity|cellular_component|endonuclease activity
Ebi3	163.08508255642	104.079504361879	222.090660750961	2.13385586444343	1.0934627297352	0.0107450352246288	0.143411558844845	Up	3.28640386934284	6.91653999593455	6.59890631376482	3.81091976800906	5.18585388800554	7.98898693347318	16.877217039552	9.9633469219103	5.86731258346907	11.2840586543849	GeneID:50498,Genbank:NM_015766.2,MGI:MGI:1354171	Epstein-Barr virus induced gene 3		GO:0005576,GO:0005615,GO:0016020,GO:0042098,GO:0045523,GO:0004896,GO:0005125,GO:0005515	extracellular region|extracellular space|membrane|T cell proliferation|interleukin-27 receptor binding|cytokine receptor activity|cytokine activity|protein binding
Ecm2	373.651564397327	509.716757275876	237.586371518779	0.466114500116756	-1.10124370125284	6.95332178985285e-05	0.00429808465192957	Down	11.2882341752265	6.82124935273615	7.04892905848724	8.70515451014819	6.91725439755714	5.93087014135115	2.71724180198422	3.92038953143715	3.94353891677978	2.01116598118837	GeneID:407800,Genbank:NM_001012324.2,MGI:MGI:3039578	extracellular matrix protein 2, female organ and adipocyte specific		GO:0005578,GO:0005614,GO:0005615,GO:0007409,GO:0008201,GO:0010811,GO:0030198,GO:0070052,GO:0005518,GO:0005576	proteinaceous extracellular matrix|interstitial matrix|extracellular space|axonogenesis|heparin binding|positive regulation of cell-substrate adhesion|extracellular matrix organization|collagen V binding|collagen binding|extracellular region
Efcc1	256.149746876561	367.202382138793	145.09711161433	0.395142076064983	-1.33955661734361	1.91966038742318e-06	0.000275176514590858	Down	3.46391712033062	2.71520259763522	2.40315614996141	2.55441465808972	2.1046967989098	1.97232727430455	0.587282216608681	0.919391587514339	1.13507164036543	0.510423240635855	GeneID:58229,Genbank:XM_006506438.2,MGI:MGI:3611451	EF hand and coiled-coil domain containing 1		GO:0008150,GO:0003674,GO:0005509,GO:0005575	biological_process|molecular_function|calcium ion binding|cellular_component
Eif3j1	383.923320700582	541.659080447963	226.1875609532	0.417582883990679	-1.25986551537378	2.8287273037525e-09	1.43047168235595e-06	Down	13.0865289026295	12.7068030835263	13.2219072665522	12.8641651462919	12.9461397917815	5.26158813222559	4.71286068893929	6.33486712884802	4.44184497926977	5.27320301747332	GeneID:78655,Genbank:NM_144545.4,MGI:MGI:1925905	eukaryotic translation initiation factor 3, subunit J1		GO:0005852,GO:0003743,GO:0005829	eukaryotic translation initiation factor 3 complex|translation initiation factor activity|cytosol	mmu03013	RNA transport
Eif3j2	209.052738135771	52.1286891978087	365.976787073732	7.02064050920193	2.81160265692527	1.11076868482199e-30	1.01107719535922e-26	Up	1.02427590794918	1.38710672486825	1.45201234421034	1.49212294615315	0.868981367470511	9.62231871253023	7.9874265921561	8.12781690739733	7.43015703191146	8.87926839525309	GeneID:100042807,Genbank:NM_001256055.1,MGI:MGI:3704486	eukaryotic translation initiation factor 3, subunit J2		GO:0005852,GO:0003743,GO:0005829	eukaryotic translation initiation factor 3 complex|translation initiation factor activity|cytosol	mmu03013	RNA transport
Elane	8.61153809267757	2.02183313342488	15.2012430519303	7.51854482975068	2.91045346375806	0.0150348182805524	0.175566944706515	Up	0	0.125765036261481	0.25452303338006	0.0713329131767681	0.190404522455722	0.181581981737133	1.86015258608445	1.46777868930618	0.836423673855582	0.118211063555956	GeneID:50701,Genbank:NM_015779.2,MGI:MGI:2679229	elastase, neutrophil expressed		GO:0004252,GO:0005615,GO:0005737,GO:0006508,GO:0032496,GO:0042742,GO:0006909,GO:0044130,GO:0045079,GO:0045415,GO:0045416,GO:0048661,GO:0050778,GO:0000122,GO:0001106,GO:0001878,GO:0002020,GO:0002438,GO:0002523,GO:0002812,GO:0004175,GO:0008201,GO:0008233,GO:0008236,GO:0009411,GO:0009986,GO:0016787,GO:0017053,GO:0050832,GO:0019955,GO:0030141,GO:0050900,GO:0070945,GO:0070947,GO:1903238	serine-type endopeptidase activity|extracellular space|cytoplasm|proteolysis|response to lipopolysaccharide|defense response to bacterium|phagocytosis|negative regulation of growth of symbiont in host|negative regulation of chemokine biosynthetic process|negative regulation of interleukin-8 biosynthetic process|positive regulation of interleukin-8 biosynthetic process|positive regulation of smoot…	mmu05202,mmu05322	Transcriptional misregulation in cancers|Systemic lupus erythematosus
Elavl2	3.65418277364277	6.33446127447128	0.973904272814262	0.153746977148511	-2.70137004928573	0.0168376017247987	0.187102358676134	Down	0.0780474718210238	0.0311450426273384	0.0157578190248758	0.0264978250831602	0.09430533548278	0	0	0.0218092553565817	0	0.0146371707229448	GeneID:15569,Genbank:XM_006502788.3,MGI:MGI:1100887	ELAV (embryonic lethal, abnormal vision, Drosophila)-like 2 (Hu antigen B)		GO:0003676,GO:0003723,GO:1990830	nucleic acid binding|RNA binding|cellular response to leukemia inhibitory factor
Emid1	239.373157809499	337.74450425965	141.001811359349	0.417480697927065	-1.2602185982555	2.57466093844512e-08	8.5643414694625e-06	Down	3.79733296466446	3.50919777209357	3.23822773642078	3.76590578680591	2.46522944232981	2.11110305609718	0.951310156147097	0.912182847684613	1.47760426468764	1.35872444238881	GeneID:140703,Genbank:XM_006514515.3,MGI:MGI:2155091	EMI domain containing 1		GO:0005581,GO:0005783,GO:0005794,GO:0008150,GO:0005515,GO:0005576,GO:0005578	collagen trimer|endoplasmic reticulum|Golgi apparatus|biological_process|protein binding|extracellular region|proteinaceous extracellular matrix
Emilin2	1252.96557737724	656.214679078855	1849.71647567562	2.81876729467879	1.49506438011819	0.000165695660106153	0.00815267430333111	Up	6.88423349764169	7.59274717166705	8.52964460023666	7.46276060114882	11.1433648797998	16.5932935692011	31.5454447778377	26.9006142325111	11.561434029505	24.7818461021776	GeneID:246707,Genbank:XM_011246461.2,MGI:MGI:2389136	elastin microfibril interfacer 2		GO:0005615,GO:0007155,GO:0031012,GO:0005576,GO:0005578,GO:0005581	extracellular space|cell adhesion|extracellular matrix|extracellular region|proteinaceous extracellular matrix|collagen trimer
Enc1	826.323352799604	471.372813337283	1181.27389226192	2.50602889865157	1.32540305141194	0.000879258046918305	0.0259431000715523	Up	5.05723622585905	6.04987363976796	6.52916244388612	4.37231805160237	6.77100909147482	7.4552107478272	19.5188686615558	14.4744084080076	9.44475272818463	17.3460965662396	GeneID:13803,Genbank:NM_007930.4,MGI:MGI:109610	ectodermal-neural cortex 1		GO:0031463,GO:0005654,GO:0005730,GO:0043025,GO:0005737,GO:0005856,GO:0007275,GO:0007399,GO:0010499,GO:0010976,GO:0016363,GO:0000790,GO:0016567,GO:0003779,GO:0017148,GO:0005634	Cul3-RING ubiquitin ligase complex|nucleoplasm|nucleolus|neuronal cell body|cytoplasm|cytoskeleton|multicellular organism development|nervous system development|proteasomal ubiquitin-independent protein catabolic process|positive regulation of neuron projection development|nuclear matrix|nuclear chromatin|protein ubiquitination|actin binding|negative regulation of translation|nucleus
Enpp1	264.348408524728	160.658269096783	368.038547952672	2.2908160907109	1.19586164211297	0.0345575914580591	0.283220070136167	Up	1.37157500129238	1.13517569067412	1.40394609255425	1.29726367684262	1.53615121508366	6.45073509151819	2.01400241550367	3.28168007418363	1.27026635186456	2.11817731325266	GeneID:18605,Genbank:NM_001308329.1,MGI:MGI:97370	ectonucleotide pyrophosphatase/phosphodiesterase 1		GO:0005509,GO:0005524,GO:0005576,GO:0005615,GO:0005886,GO:0005887,GO:0030308,GO:0006091,GO:0030505,GO:0006796,GO:0030643,GO:0006955,GO:0030730,GO:0031214,GO:0031953,GO:0032869,GO:0046627,GO:0035529,GO:0046849,GO:0042802,GO:0046872,GO:0042803,GO:0047429,GO:0050427,GO:0090305,GO:0097440,GO:0003676,GO:0097441,GO:0003824,GO:0004527,GO:0004528,GO:0004551,GO:0005044,GO:0005158,GO:0008152,GO:0008270,GO:…	calcium ion binding|ATP binding|extracellular region|extracellular space|plasma membrane|integral component of plasma membrane|negative regulation of cell growth|generation of precursor metabolites and energy|inorganic diphosphate transport|phosphate-containing compound metabolic process|cellular phosphate ion homeostasis|immune response|sequestering of triglyceride|biomineral tissue development|…	mmu00500,mmu00230,mmu00240,mmu00740,mmu00760,mmu00770	Starch and sucrose metabolism|Purine metabolism|Pyrimidine metabolism|Riboflavin metabolism|Nicotinate and nicotinamide metabolism|Pantothenate and CoA biosynthesis
Entpd3	259.989107628761	138.750870215531	381.227345041992	2.74756723651395	1.45815478621485	1.51922618127235e-05	0.00138982475527955	Up	2.21373887703394	2.19478745586934	2.40739133223074	2.35669236467006	2.43506044356926	3.25757268906543	8.08962969903716	7.36771342774577	5.81008377147624	5.74794021750508	GeneID:215446,Genbank:NM_178676.4,MGI:MGI:1321386	ectonucleoside triphosphate diphosphohydrolase 3		GO:0009143,GO:0017110,GO:0017111,GO:0102490,GO:0005886,GO:0008253,GO:0009134	nucleoside triphosphate catabolic process|nucleoside-diphosphatase activity|nucleoside-triphosphatase activity|8-oxo-dGTP phosphohydrolase activity|plasma membrane|5'-nucleotidase activity|nucleoside diphosphate catabolic process	mmu00230,mmu00240,mmu05169	Purine metabolism|Pyrimidine metabolism|Epstein-Barr virus infection
Entpd8	21.6538216537563	32.4587784170704	10.8488648904421	0.334235156697598	-1.58106460288365	0.000411090555580764	0.0150581560650861	Down	0.495716278362169	0.920609162362521	0.677500732613829	0.569631364536362	0.739123040756388	0.261810789822316	0.199654713783783	0.293024895658955	0.238546043899913	0.0983310836089327	GeneID:72090,Genbank:XM_006498362.3,MGI:MGI:1919340	ectonucleoside triphosphate diphosphohydrolase 8		GO:0009124,GO:0009133,GO:0016020,GO:0016021,GO:0016787,GO:0017110,GO:0017111,GO:0046872,GO:0102490,GO:0000166,GO:0005524,GO:0005886	nucleoside monophosphate biosynthetic process|nucleoside diphosphate biosynthetic process|membrane|integral component of membrane|hydrolase activity|nucleoside-diphosphatase activity|nucleoside-triphosphatase activity|metal ion binding|8-oxo-dGTP phosphohydrolase activity|nucleotide binding|ATP binding|plasma membrane	mmu00230,mmu00240,mmu05169	Purine metabolism|Pyrimidine metabolism|Epstein-Barr virus infection
Eomes	112.61292836052	186.430913831084	38.7949428899557	0.208092864497279	-2.26470059896781	3.99062289116016e-05	0.00289439401328967	Down	0.964950560696294	4.32916092520004	3.81339220401995	2.01383470632017	3.48929741286286	1.27408801900797	0.282338099290203	0.596119646413234	0.414271752326856	0.395203609519509	GeneID:13813,Genbank:NM_010136.3,MGI:MGI:1201683	eomesodermin	T-box	GO:0001829,GO:0002250,GO:0002302,GO:0002376,GO:0003677,GO:0003682,GO:0021796,GO:0003700,GO:0021895,GO:0005622,GO:0030154,GO:0005634,GO:0032609,GO:0035914,GO:0043565,GO:0045597,GO:0045664,GO:0045944,GO:0000122,GO:0000977,GO:0001102,GO:0001191,GO:0001706,GO:0001707,GO:0001714,GO:0001824,GO:0006351,GO:0006355,GO:0006357,GO:0007275,GO:0007369,GO:0007420,GO:0010002,GO:0050767,GO:0010468,GO:0060706,GO:…	trophectodermal cell differentiation|adaptive immune response|CD8-positive, alpha-beta T cell differentiation involved in immune response|immune system process|DNA binding|chromatin binding|cerebral cortex regionalization|DNA binding transcription factor activity|cerebral cortex neuron differentiation|intracellular|cell differentiation|nucleus|interferon-gamma production|skeletal muscle cell diff…
Eppin	5.94621574604511	1.98578284104743	9.90664865104278	4.98878751808398	2.31868922353864	0.037881080908693	0.299056842126087	Up	0.209473587825481	0.153250110411341	0.155073636231559	0.0869222253279823	0.154677404555641	0.295020614919492	0.365592903054411	1.00158884864973	1.74723128843247	0.216067904247973	GeneID:75526,Genbank:NM_029325.2,MGI:MGI:1922776	epididymal peptidase inhibitor		GO:0005576,GO:0005737,GO:0010466,GO:0030414,GO:0001669,GO:0003674,GO:0004867	extracellular region|cytoplasm|negative regulation of peptidase activity|peptidase inhibitor activity|acrosomal vesicle|molecular_function|serine-type endopeptidase inhibitor activity
Ereg	65.7857837733131	11.4043629176934	120.167204628933	10.5369502440596	3.3973854566968	0.0326550902346837	0.273704382008479	Up	0.191190230667599	0.0279748146423023	0.169846124789401	0.206272157058546	0.19764750557944	0.309661084264808	3.83068173106117	0.404845727456598	0.159472875092664	3.11590187351797	GeneID:13874,Genbank:NM_007950.2,MGI:MGI:107508	epiregulin		GO:0005615,GO:0005886,GO:0007143,GO:0007173,GO:0007267,GO:0007275,GO:0030154,GO:0008083,GO:0030728,GO:0042108,GO:0008284,GO:0042327,GO:0042700,GO:0043616,GO:0048160,GO:0045089,GO:0048661,GO:0045410,GO:0045740,GO:0051151,GO:0051781,GO:0001525,GO:0001550,GO:0001556,GO:0001819,GO:0005154,GO:0005576,GO:0008285,GO:0009299,GO:0009653,GO:0009887,GO:0016020,GO:0016021,GO:0019221,GO:0045741,GO:0045840,GO:…	extracellular space|plasma membrane|female meiotic nuclear division|epidermal growth factor receptor signaling pathway|cell-cell signaling|multicellular organism development|cell differentiation|growth factor activity|ovulation|positive regulation of cytokine biosynthetic process|positive regulation of cell proliferation|positive regulation of phosphorylation|luteinizing hormone signaling pathway…	mmu04010,mmu04012,mmu04151,mmu05210	MAPK signaling pathway|ErbB signaling pathway|PI3K-Akt signaling pathway|Colorectal cancer
Ermn	11.7709319387547	0.196786201749738	23.3450776757597	118.631679803693	6.89034551325582	0.000499455967280803	0.0173192302558991	Up	0	0.01643053583649	0	0	0	0.253042390530209	0.909361728188165	0.245449614388946	0.0156106175183011	0.37064758354381	GeneID:77767,Genbank:NM_029972.3,MGI:MGI:1925017	ermin, ERM-like protein		GO:0043025,GO:0005856,GO:0043209,GO:0005938,GO:0051015,GO:0007015,GO:0008360,GO:0030175,GO:0031344,GO:0033269,GO:0001763,GO:0033270,GO:0003779,GO:0005737	neuronal cell body|cytoskeleton|myelin sheath|cell cortex|actin filament binding|actin filament organization|regulation of cell shape|filopodium|regulation of cell projection organization|internode region of axon|morphogenesis of a branching structure|paranode region of axon|actin binding|cytoplasm
Errfi1	5814.55507176799	7845.02285802254	3784.08728551343	0.482355163776702	-1.05183228384181	0.00103188548876525	0.0290347377480237	Down	119.263104071278	90.3371916229	159.439736321287	179.605656794187	130.362715400587	22.6784923249206	80.2056187865086	68.1986716715271	100.015816236912	39.4609249015663	GeneID:74155,Genbank:XM_006539210.1,MGI:MGI:1921405	ERBB receptor feedback inhibitor 1		GO:0048286,GO:0032691,GO:0005829,GO:0050732,GO:0032966,GO:0005886,GO:0060426,GO:0042059,GO:0007175,GO:0060428,GO:0016020,GO:0017124,GO:0019900,GO:0019901,GO:0061469,GO:0031098,GO:0070373,GO:0042536,GO:0031234,GO:1903243,GO:0043589,GO:0005515,GO:0045616,GO:0031267,GO:0005634,GO:0031953,GO:0005737	lung alveolus development|negative regulation of interleukin-1 beta production|cytosol|negative regulation of peptidyl-tyrosine phosphorylation|negative regulation of collagen biosynthetic process|plasma membrane|lung vasculature development|negative regulation of epidermal growth factor receptor signaling pathway|negative regulation of epidermal growth factor-activated receptor activity|lung epi…
Esm1	228.430538795895	345.501475705768	111.359601886022	0.322312955852195	-1.63346591403553	1.96542366535718e-06	0.000277368510293237	Down	13.5365956183941	7.86764059465545	8.90770102556937	11.0157284276211	5.88627326989443	4.05127274517655	2.3887836808705	2.72254451319332	3.3454674218203	2.27540839407756	GeneID:71690,Genbank:NM_023612.3,MGI:MGI:1918940	endothelial cell-specific molecule 1		GO:0005171,GO:0005178,GO:0005520,GO:0005575,GO:0005576,GO:0008284,GO:1902204,GO:0001525,GO:0001558,GO:0002040	hepatocyte growth factor receptor binding|integrin binding|insulin-like growth factor binding|cellular_component|extracellular region|positive regulation of cell proliferation|positive regulation of hepatocyte growth factor receptor signaling pathway|angiogenesis|regulation of cell growth|sprouting angiogenesis
Esr2	35.0762548832152	50.2397634662162	19.9127463002143	0.396354300386081	-1.3351374653779	0.000288946013122316	0.011797718927725	Down	1.17603033022188	0.688303589295433	0.679081382932521	1.07360065637848	0.677346248831181	0.463766790556073	0.26272232414618	0.257057731190803	0.572211317628745	0.0970441806705648	GeneID:13983,Genbank:NM_010157.3,MGI:MGI:109392	estrogen receptor 2 (beta)	ESR-like	GO:0003707,GO:0005496,GO:0005515,GO:0005634,GO:0005737,GO:0030284,GO:0005739,GO:0030518,GO:0005886,GO:0030520,GO:0005929,GO:0032993,GO:0033574,GO:0034056,GO:0045742,GO:0038052,GO:0045893,GO:0042127,GO:0045944,GO:0042562,GO:0046872,GO:0048471,GO:0048521,GO:0048662,GO:0000122,GO:1901215,GO:0050680,GO:0000978,GO:1903924,GO:0001046,GO:1990239,GO:0051091,GO:0001077,GO:1990841,GO:0001541,GO:2000252,GO:…	steroid hormone receptor activity|steroid binding|protein binding|nucleus|cytoplasm|estrogen receptor activity|mitochondrion|intracellular steroid hormone receptor signaling pathway|plasma membrane|intracellular estrogen receptor signaling pathway|cilium|protein-DNA complex|response to testosterone|estrogen response element binding|positive regulation of epidermal growth factor receptor signaling…	mmu04915,mmu04917,mmu05200,mmu05224,mmu01522	Estrogen signaling pathway|Prolactin signaling pathway|Pathways in cancer|Breast cancer|Endocrine resistance
Exd1	56.5671385350796	24.6562185514137	88.4780585187454	3.58846829388087	1.84336817375064	8.50348126503666e-09	3.44013058733317e-06	Up	0.270078186693956	0.210335839855592	0.290234495178055	0.184373948452265	0.22194456537008	0.708602852765852	0.702486974684124	0.803385063457622	1.12636887307228	0.709930598185993	GeneID:241624,Genbank:XM_006499491.2,MGI:MGI:3045306	exonuclease 3'-5' domain containing 1		GO:0006139,GO:0008408,GO:0031047,GO:0034587,GO:0051321,GO:1990923,GO:0003676,GO:0003723,GO:0005737	nucleobase-containing compound metabolic process|3'-5' exonuclease activity|gene silencing by RNA|piRNA metabolic process|meiotic cell cycle|PET complex|nucleic acid binding|RNA binding|cytoplasm
Exoc3l2	83.7689450930168	53.8049795987771	113.732910587256	2.11379897242525	1.07983817933383	9.89590255790176e-05	0.00550932434454439	Up	0.782997004082666	0.802911918864384	0.783958210922268	0.511332107115669	0.909911393733698	1.7626170778152	1.04844246705012	1.39408597790249	1.92718717716073	1.58881195721665	GeneID:74463,Genbank:XM_006540475.1,MGI:MGI:1921713	exocyst complex component 3-like 2		GO:0051601,GO:0000145,GO:0000149,GO:0006887	exocyst localization|exocyst|SNARE binding|exocytosis
F10	642.019315619741	152.499395563542	1131.53923567594	7.41995882340702	2.89141118072326	0.00106603898879019	0.0296746785793966	Up	2.11418199669386	3.1149379571633	3.58676164752071	3.16799718378814	4.42321088927959	12.0344419236701	40.5680511054016	15.6045640498744	7.83756181368893	38.566743572322	GeneID:14058,Genbank:NM_001242368.1,MGI:MGI:103107	coagulation factor X		GO:0005576,GO:0005783,GO:0006508,GO:0007596,GO:0007599,GO:0008233,GO:0008236,GO:0016020,GO:0016787,GO:0043231,GO:0004252,GO:0051897,GO:0005509,GO:0005543	extracellular region|endoplasmic reticulum|proteolysis|blood coagulation|hemostasis|peptidase activity|serine-type peptidase activity|membrane|hydrolase activity|intracellular membrane-bounded organelle|serine-type endopeptidase activity|positive regulation of protein kinase B signaling|calcium ion binding|phospholipid binding	mmu04610	Complement and coagulation cascades
F13a1	1483.7675004272	532.13361427664	2435.40138657777	4.57667270256615	2.19429912233655	0.000128210423214563	0.00678508940296839	Up	9.41048669251973	6.43781196569464	6.90200097393495	7.31966149572459	9.01063826156642	16.4488830243501	48.920743238358	33.2998505756602	19.2594393613311	51.8707859121674	GeneID:74145,Genbank:NM_001166391.1,MGI:MGI:1921395	coagulation factor XIII, A1 subunit		GO:0005737,GO:0007596,GO:0007599,GO:0016740,GO:0016746,GO:0018149,GO:0046872,GO:0072378,GO:0003810,GO:0005576	cytoplasm|blood coagulation|hemostasis|transferase activity|transferase activity, transferring acyl groups|peptide cross-linking|metal ion binding|blood coagulation, fibrin clot formation|protein-glutamine gamma-glutamyltransferase activity|extracellular region	mmu04610	Complement and coagulation cascades
F420015M19Rik	226.712972979978	134.359205540189	319.066740419767	2.37472928733811	1.24776305951722	3.69203909054571e-08	1.15885468350663e-05	Up	1.40117279607396	2.14423100107358	2.14119596479201	1.60025067355832	2.20691578494562	4.68455831938276	4.8864286259745	4.8864396218872	2.98882991828145	4.11043590906592	GeneID:619329,Genbank:XM_011246779.1,MGI:MGI:3588283	RIKEN cDNA F420015M19 gene		GO:0003674,GO:0005575,GO:0008150	molecular_function|cellular_component|biological_process
F5	300.002715746605	160.847404900899	439.158026592311	2.73027735115083	1.44904751261243	0.00352399142287626	0.0691317498420929	Up	1.22697845974372	0.996239114096056	1.11047786526508	1.39498886847505	1.5161319793371	1.57323821120293	3.36440889918349	3.3572697651161	5.75309535468155	2.18737383041655	GeneID:14067,Genbank:NM_007976.3,MGI:MGI:88382	coagulation factor V		GO:0005615,GO:0005783,GO:0005794,GO:0007596,GO:0007599,GO:0008015,GO:0031091,GO:0046872,GO:0005507,GO:0005576	extracellular space|endoplasmic reticulum|Golgi apparatus|blood coagulation|hemostasis|blood circulation|platelet alpha granule|metal ion binding|copper ion binding|extracellular region	mmu04610	Complement and coagulation cascades
F830016B08Rik	204.278928708668	94.3905095206329	314.167347896703	3.32837855725346	1.73481952951656	0.00251029097054128	0.0545995783974959	Up	0.285860928708971	1.80378773201057	1.30941922052959	0.607925324226772	2.2163671479708	3.73666671862135	6.38606383211537	3.96625240038453	1.15493527750119	4.26318345341204	GeneID:240328,Genbank:XM_006525926.2,MGI:MGI:3588218	RIKEN cDNA F830016B08 gene		GO:0035458,GO:0003924,GO:0005789,GO:0006952	cellular response to interferon-beta|GTPase activity|endoplasmic reticulum membrane|defense response
Fabp12	54.4442125480102	74.4183470492678	34.4700780467527	0.463193277108562	-1.11031378100867	0.000336422809375899	0.0132280286062381	Down	1.0033469234464	1.1163600099552	1.3617621452848	1.11025163305527	1.09588716246434	0.367995909767738	0.55452605808253	0.514013536239182	0.871768188452629	0.201236914961765	GeneID:75497,Genbank:NM_029310.1,MGI:MGI:1922747	fatty acid binding protein 12		GO:0005575,GO:0008150,GO:0008289	cellular_component|biological_process|lipid binding
Fam101a	76.0053333737353	117.171948741499	34.8387180059716	0.297329850533012	-1.7498637845039	2.02799116589863e-09	1.15373684922452e-06	Down	4.85640180582873	4.24247388988728	4.0091234166956	4.69327336634542	2.65412364635248	1.88991993921154	0.769517668065436	0.687454164300494	1.03267546226672	1.54892314792713	GeneID:73121,Genbank:NM_028443.2,MGI:MGI:1920371	family with sequence similarity 101, member A		GO:0032432,GO:0048705,GO:0061181,GO:0061182,GO:0061572,GO:1900158,GO:0005737,GO:0005856,GO:0031005	actin filament bundle|skeletal system morphogenesis|regulation of chondrocyte development|negative regulation of chondrocyte development|actin filament bundle organization|negative regulation of bone mineralization involved in bone maturation|cytoplasm|cytoskeleton|filamin binding
Fam178b	37.6818323297507	56.6571531104736	18.7065115490278	0.330170340760905	-1.59871756627454	9.43976049513544e-06	0.000970908699513789	Down	1.41704692692181	0.944143280222188	0.974110553352164	1.13402212051899	0.747401218812859	0.498938863951845	0.264981736133837	0.224699303988504	0.527663849106607	0.156606016998931	GeneID:381337,Genbank:NM_001126046.1,MGI:MGI:3026913	family with sequence similarity 178, member B		GO:0003674,GO:0005575,GO:0008150	molecular_function|cellular_component|biological_process
Fam196a	6.61532222456035	11.4801729430401	1.75047150608062	0.15247779931241	-2.71332889256245	0.00132211525411904	0.0347819482676837	Down	0.116696224909233	0.12806179674661	0.118786805838692	0.181589042951374	0.0646272498281734	0.0102721160424376	0	0.039855565959393	0.0101392702973507	0.0300924677563585	GeneID:627214,Genbank:NM_001143802.1,MGI:MGI:3605068	family with sequence similarity 196, member A		GO:0003674,GO:0005575,GO:0008150	molecular_function|cellular_component|biological_process
Fam19a1	30.186525489439	44.8701190278969	15.5029319509811	0.345506815824191	-1.53321392390112	9.00913720937706e-05	0.00511598757706753	Down	0.637430805701067	0.568354367537242	0.398158079801038	0.495947705442106	0.341982302439523	0.241972084738191	0.114726962398144	0.163277553800015	0.197304874618709	0.102733967949631	GeneID:320265,Genbank:NM_182808.3,MGI:MGI:2443695	family with sequence similarity 19, member A1		GO:0008150,GO:0003674,GO:0005576,GO:0005783	biological_process|molecular_function|extracellular region|endoplasmic reticulum
Fam20c	399.411817640714	247.24445519865	551.579180082777	2.23090616790419	1.15762983498675	0.00602790384401721	0.100217341991172	Up	4.00161482994938	3.28227195673098	3.85213357773655	3.3663221410052	3.99356221192104	5.82818574888235	11.8847054580753	6.46491869536475	4.32884850303348	10.7063699013374	GeneID:80752,Genbank:XM_006504775.3,MGI:MGI:2136853	family with sequence similarity 20, member C		GO:0097187,GO:0036179,GO:0006468,GO:0004674,GO:0040036,GO:0016301,GO:0045669,GO:0016310,GO:0005509,GO:0046034,GO:0005524,GO:0005576,GO:0005615,GO:0005737,GO:0046872,GO:0016740,GO:0005794,GO:0051174,GO:0016773,GO:0070166,GO:0030145,GO:0000166,GO:0030501,GO:0001501,GO:0071895,GO:0031214	dentinogenesis|osteoclast maturation|protein phosphorylation|protein serine/threonine kinase activity|regulation of fibroblast growth factor receptor signaling pathway|kinase activity|positive regulation of osteoblast differentiation|phosphorylation|calcium ion binding|ATP metabolic process|ATP binding|extracellular region|extracellular space|cytoplasm|metal ion binding|transferase activity|Golgi…
Fam26f	182.631897533755	110.028538220713	255.235256846797	2.3197186927523	1.21394986346581	0.0164575669277454	0.184830355286616	Up	1.07189041706138	8.28747420096449	7.68273777282139	3.03263771361491	9.60586709715002	16.9834533750442	18.6736204992653	12.0808224542376	3.25116358044737	14.3229856120017	GeneID:215900,Genbank:NM_175449.4,MGI:MGI:2443082	family with sequence similarity 26, member F		GO:0016020,GO:0016021,GO:0034220,GO:0005261,GO:0005887,GO:0006811	membrane|integral component of membrane|ion transmembrane transport|cation channel activity|integral component of plasma membrane|ion transport
Fam71b	7.15038896502924	11.989342843156	2.31143508690251	0.192790807397919	-2.3748918318963	0.00248735815486348	0.0542426857580183	Down	0.168503487314713	0.528328006212613	0.267307295330656	0.149831689777686	0.4799237278336	0.177989035370949	0.0252075471969023	0.0493280874579611	0.0501963326775692	0	GeneID:432552,Genbank:NM_001013783.2,MGI:MGI:3650836	family with sequence similarity 71, member B		GO:0003674,GO:0005634,GO:0008150	molecular_function|nucleus|biological_process
Fap	61.755879038126	40.6642078558885	82.8475502203635	2.03735802536644	1.02669952769398	0.000638928023632816	0.02062355437985	Up	0.482115902100386	0.936049302600398	1.07073354879547	0.577086529393481	1.08853611383996	2.01743564185845	1.55341620432546	1.50092374447799	1.39200804372126	1.64489260438749	GeneID:14089,Genbank:NM_007986.3,MGI:MGI:109608	fibroblast activation protein		GO:1900119,GO:0043542,GO:0010710,GO:0004252,GO:1902362,GO:0045177,GO:0010716,GO:0005178,GO:1903054,GO:0045178,GO:0016020,GO:0005576,GO:0051603,GO:0005615,GO:0005886,GO:0006508,GO:0006915,GO:0016021,GO:0007155,GO:0060244,GO:0016787,GO:0008233,GO:0071158,GO:0030027,GO:0071438,GO:0030054,GO:0008236,GO:0001525,GO:0071850,GO:0042803,GO:0008239,GO:0002020,GO:0097325,GO:0042995,GO:0009986,GO:0004175	positive regulation of execution phase of apoptosis|endothelial cell migration|regulation of collagen catabolic process|serine-type endopeptidase activity|melanocyte apoptotic process|apical part of cell|negative regulation of extracellular matrix disassembly|integrin binding|negative regulation of extracellular matrix organization|basal part of cell|membrane|extracellular region|proteolysis invo…
Fasl	83.827981588901	132.072313330817	35.5836498469846	0.269425505994235	-1.89204166045844	0.000316876582027665	0.0126507416136264	Down	1.03527945473093	5.85993574642641	4.8405414100187	2.95063895124988	5.19028624175597	1.17989187788539	1.45500307308631	0.781601633830019	0.511302179366868	1.15217605098984	GeneID:14103,Genbank:NM_001205243.1,MGI:MGI:99255	Fas ligand (TNF superfamily, member 6)		GO:0005886,GO:0005901,GO:0006351,GO:0006355,GO:0006915,GO:0006919,GO:0006925,GO:0045121,GO:0006955,GO:0045742,GO:0008284,GO:0046666,GO:0008625,GO:0048388,GO:0048471,GO:0070062,GO:0070231,GO:0070266,GO:0097190,GO:0000122,GO:0005123,GO:0005125,GO:0005164,GO:0005515,GO:0005576,GO:0005615,GO:0005634,GO:0005764,GO:0009897,GO:0009986,GO:0016020,GO:0016021,GO:0016525,GO:0030644,GO:0097191,GO:0031410,GO:…	plasma membrane|caveola|transcription, DNA-templated|regulation of transcription, DNA-templated|apoptotic process|activation of cysteine-type endopeptidase activity involved in apoptotic process|inflammatory cell apoptotic process|membrane raft|immune response|positive regulation of epidermal growth factor receptor signaling pathway|positive regulation of cell proliferation|retinal cell programme…	mmu04014,mmu04010,mmu04068,mmu04151,mmu04060,mmu04210,mmu04217,mmu04650,mmu04722,mmu05200,mmu05205,mmu05320,mmu05330,mmu05332,mmu04940,mmu04932,mmu05162,mmu05164,mmu05161,mmu05168,mmu05165,mmu05142,mmu05143,mmu01524	Ras signaling pathway|MAPK signaling pathway|FoxO signaling pathway|PI3K-Akt signaling pathway|Cytokine-cytokine receptor interaction|Apoptosis|Necroptosis|Natural killer cell mediated cytotoxicity|Neurotrophin signaling pathway|Pathways in cancer|Proteoglycans in cancer|Autoimmune thyroid disease|Allograft rejection|Graft-versus-host disease|Type I diabetes mellitus|Non-alcoholic fatty liver dis…
Fasn	16251.983072017	22773.3095892175	9730.65655481655	0.427283373841443	-1.2267349139394	0.00562588214726983	0.0954408642988673	Down	83.0123228278701	233.613933215573	102.165719754182	81.3295699326091	165.88887046534	56.3127055457682	55.5822610970344	68.1401413306704	47.0836094981023	44.3421142248375	GeneID:14104,Genbank:NM_007988.3,MGI:MGI:95485	fatty acid synthase		GO:0004319,GO:0004320,GO:0005737,GO:0005739,GO:0005794,GO:0005829,GO:0005886,GO:0016740,GO:0006084,GO:0016787,GO:0006629,GO:0016788,GO:0006631,GO:0016829,GO:0019171,GO:0030223,GO:0030224,GO:0030879,GO:0031177,GO:0042587,GO:0003824,GO:0004312,GO:0004313,GO:0004314,GO:0004315,GO:0004316,GO:0004317,GO:0006633,GO:0008144,GO:0008152,GO:0008611,GO:0009058,GO:0016295,GO:0042802,GO:0016296,GO:0042803,GO:…	enoyl-[acyl-carrier-protein] reductase (NADPH, B-specific) activity|oleoyl-[acyl-carrier-protein] hydrolase activity|cytoplasm|mitochondrion|Golgi apparatus|cytosol|plasma membrane|transferase activity|acetyl-CoA metabolic process|hydrolase activity|lipid metabolic process|hydrolase activity, acting on ester bonds|fatty acid metabolic process|lyase activity|3-hydroxyacyl-[acyl-carrier-protein] de…	mmu00061,mmu04152,mmu04910	Fatty acid biosynthesis|AMPK signaling pathway|Insulin signaling pathway
Fbln1	1543.53832141492	2109.69738460214	977.379258227693	0.463279361941293	-1.11004567991987	1.12825670291382e-08	4.37019431415873e-06	Down	39.3949596824453	26.980601597141	27.0896514601379	31.4211703328975	32.3671271161237	16.1322705623333	14.3651721498664	18.5543020325579	11.3313741522775	9.8176948490808	GeneID:14114,Genbank:XM_006520437.2,MGI:MGI:95487	fibulin 1		GO:1900025,GO:0030198,GO:0005201,GO:1904188,GO:0031012,GO:0005509,GO:1904237,GO:0042802,GO:0005515,GO:2000146,GO:0005576,GO:0005577,GO:0005578,GO:0005604,GO:0044877,GO:0005615,GO:2000647,GO:0048146,GO:2001202,GO:0070051,GO:0007162,GO:0070373,GO:0008022,GO:0001933,GO:0071953,GO:0010628,GO:0001968,GO:0072378,GO:0016504,GO:0005178	negative regulation of substrate adhesion-dependent cell spreading|extracellular matrix organization|extracellular matrix structural constituent|negative regulation of transformation of host cell by virus|extracellular matrix|calcium ion binding|positive regulation of substrate-dependent cell migration, cell attachment to substrate|identical protein binding|protein binding|negative regulation of …
Fbln7	10.2548913916159	15.6162490387249	4.89353374450695	0.313361661457374	-1.67409941223294	0.0077448004100532	0.116716963133293	Down	0.459027297277762	0.174369474254029	0.450913210509215	0.263735887967689	0.156438634212337	0.14918992917898	0.0739511431496531	0.144713344317394	0.0552226901693955	0.036421359166604	GeneID:70370,Genbank:XM_006500157.3,MGI:MGI:1917620	fibulin 7		GO:0007155,GO:0008201,GO:0005509,GO:0005576,GO:0005578	cell adhesion|heparin binding|calcium ion binding|extracellular region|proteinaceous extracellular matrix
Fbxl5	2680.09646274751	1568.68912513535	3791.50380035968	2.41698864332507	1.27321069434591	0.0010361533150019	0.0290471551623096	Up	27.1983116460081	26.3010666878802	28.4082273885286	26.8775900862801	27.3531048144824	33.9331328371267	94.9491347174281	62.5026739653444	50.0102080546001	70.2751985585688	GeneID:242960,Genbank:NM_001159963.1,MGI:MGI:2152883	F-box and leucine-rich repeat protein 5		GO:0016567,GO:0019005,GO:0031146,GO:0046872,GO:0048471,GO:0055072,GO:1903364,GO:0004842,GO:0005506,GO:0005737	protein ubiquitination|SCF ubiquitin ligase complex|SCF-dependent proteasomal ubiquitin-dependent protein catabolic process|metal ion binding|perinuclear region of cytoplasm|iron ion homeostasis|positive regulation of cellular protein catabolic process|ubiquitin-protein transferase activity|iron ion binding|cytoplasm
Fbxo39	9.76977221911666	5.47776482672671	14.0617796115066	2.56706522757191	1.36011995438585	0.0327142008219172	0.273895610897094	Up	0.132057914836538	0.0869517785775769	0.14664403225805	0.164394489285137	0.263284810610116	0.334780407210746	0.387206110750012	0.432980006144027	0.385525941857282	0.408645460188425	GeneID:628100,Genbank:NM_001099688.2,MGI:MGI:3505735	F-box protein 39		GO:0003674,GO:0019005,GO:0031146	molecular_function|SCF ubiquitin ligase complex|SCF-dependent proteasomal ubiquitin-dependent protein catabolic process
Fcamr	253.476911600589	135.171044444903	371.782778756275	2.75046168565944	1.45967380616662	0.00264861559927021	0.056461413331047	Up	0.597893819884803	0.881888973784774	1.02088567900856	1.18447432416448	1.08236456992716	4.86905440784888	2.73329737983582	1.78510528203813	1.76290132514022	1.55836780126815	GeneID:64435,Genbank:XM_006529787.3,MGI:MGI:1927803	Fc receptor, IgA, IgM, high affinity		GO:0004888,GO:0005886,GO:0006955,GO:0016020,GO:0016021,GO:0019862,GO:0001791,GO:0002250,GO:0002376	transmembrane signaling receptor activity|plasma membrane|immune response|membrane|integral component of membrane|IgA binding|IgM binding|adaptive immune response|immune system process
Fcgr1	773.741035182714	490.231517176202	1057.25055318923	2.15663521447811	1.10878217150559	0.0468557299789743	0.33649253028293	Up	3.07467959058117	14.4797381262349	12.6396393980974	7.50304322761587	17.4563219196949	16.1097607796348	28.3592208267352	19.6320643786195	7.87640369586678	40.4940239654331	GeneID:14129,Genbank:NM_010186.5,MGI:MGI:95498	Fc receptor, IgG, high affinity I		GO:0019884,GO:0002376,GO:0031774,GO:0005886,GO:0042590,GO:0006898,GO:0006910,GO:0006911,GO:0007166,GO:0009617,GO:0042742,GO:0009897,GO:0045087,GO:0016020,GO:0045121,GO:0016021,GO:0050766,GO:0019770,GO:0001788,GO:0050776,GO:0019864,GO:0001798,GO:0060100,GO:0001805	antigen processing and presentation of exogenous antigen|immune system process|leukotriene receptor binding|plasma membrane|antigen processing and presentation of exogenous peptide antigen via MHC class I|receptor-mediated endocytosis|phagocytosis, recognition|phagocytosis, engulfment|cell surface receptor signaling pathway|response to bacterium|defense response to bacterium|external side of plas…	mmu04145,mmu04640,mmu04666,mmu04380,mmu05202,mmu05221,mmu05322,mmu05150,mmu05152,mmu05140	Phagosome|Hematopoietic cell lineage|Fc gamma R-mediated phagocytosis|Osteoclast differentiation|Transcriptional misregulation in cancers|Acute myeloid leukemia|Systemic lupus erythematosus|Staphylococcus aureus infection|Tuberculosis|Leishmaniasis
Fcgr2b	1727.64893688906	848.360212567062	2606.93766121107	3.07291363101849	1.61960721832938	0.00430634975938368	0.080226916735465	Up	20.6848961854343	33.133030496916	32.5055692985768	29.3557762410198	43.2551812358363	80.5940729456337	134.639098582332	66.0950136819152	31.4796225428554	150.969358931805	GeneID:14130,Genbank:NM_010187.2,MGI:MGI:95499	Fc receptor, IgG, low affinity IIb		GO:0005576,GO:0005737,GO:0005856,GO:0005886,GO:0005887,GO:0019864,GO:0006898,GO:0006911,GO:0019865,GO:0006952,GO:0019886,GO:0021549,GO:0030889,GO:0032456,GO:0051091,GO:0032693,GO:0055037,GO:0033030,GO:0071219,GO:0038096,GO:1901216,GO:1902950,GO:0001540,GO:1904646,GO:0001811,GO:0002434,GO:1905898,GO:0002638,GO:0002862,GO:0002865,GO:0002924,GO:0005057,GO:0005515,GO:0006955,GO:0007166,GO:0009617,GO:…	extracellular region|cytoplasm|cytoskeleton|plasma membrane|integral component of plasma membrane|IgG binding|receptor-mediated endocytosis|phagocytosis, engulfment|immunoglobulin binding|defense response|antigen processing and presentation of exogenous peptide antigen via MHC class II|cerebellum development|negative regulation of B cell proliferation|endocytic recycling|positive regulation of DN…	mmu04145,mmu04662,mmu04666,mmu04380,mmu05150,mmu05152,mmu05162	Phagosome|B cell receptor signaling pathway|Fc gamma R-mediated phagocytosis|Osteoclast differentiation|Staphylococcus aureus infection|Tuberculosis|Measles
Fcgr3	2100.73154894111	895.601631905927	3305.86146597629	3.69121867156618	1.88409720684371	0.000798360599876272	0.0243453177901969	Up	16.6099795161342	25.5748657355387	26.021063000576	23.5402071210585	34.0494602153974	53.8226714908929	141.878046229359	83.6788955063645	40.7907857177157	118.269510131248	GeneID:14131,Genbank:NM_010188.5,MGI:MGI:95500	Fc receptor, IgG, low affinity III		GO:0050776,GO:0019770,GO:0001812,GO:0019864,GO:0030593,GO:0001820,GO:0005886,GO:0006910,GO:0006911,GO:0007166,GO:0034987,GO:0009897,GO:0042535,GO:0009986,GO:0042590,GO:0045576,GO:0016020,GO:0001788,GO:0016021,GO:0001798,GO:0050766,GO:0001805	regulation of immune response|IgG receptor activity|positive regulation of type I hypersensitivity|IgG binding|neutrophil chemotaxis|serotonin secretion|plasma membrane|phagocytosis, recognition|phagocytosis, engulfment|cell surface receptor signaling pathway|immunoglobulin receptor binding|external side of plasma membrane|positive regulation of tumor necrosis factor biosynthetic process|cell sur…	mmu04145,mmu04380,mmu05150,mmu05152,mmu05140	Phagosome|Osteoclast differentiation|Staphylococcus aureus infection|Tuberculosis|Leishmaniasis
Fcgr4	1252.18088574796	597.495490024767	1906.86628147114	3.1914320916332	1.67420394996937	0.00741407414775388	0.114348039803447	Up	6.32610235232953	37.8120127422318	31.0497738881002	19.7928860849842	44.2835222146619	43.790794934345	143.001810266894	85.2561013017922	34.5619821164828	109.754716913417	GeneID:246256,Genbank:NM_144559.2,MGI:MGI:2179523	Fc receptor, IgG, low affinity IV		GO:0009986,GO:0016020,GO:0016021,GO:0019767,GO:0019770,GO:0019863,GO:0019864,GO:0042119,GO:0045780,GO:0051930,GO:0071222,GO:0005886,GO:0009897	cell surface|membrane|integral component of membrane|IgE receptor activity|IgG receptor activity|IgE binding|IgG binding|neutrophil activation|positive regulation of bone resorption|regulation of sensory perception of pain|cellular response to lipopolysaccharide|plasma membrane|external side of plasma membrane	mmu04145,mmu04650,mmu04380,mmu05322,mmu05150,mmu05152,mmu05140	Phagosome|Natural killer cell mediated cytotoxicity|Osteoclast differentiation|Systemic lupus erythematosus|Staphylococcus aureus infection|Tuberculosis|Leishmaniasis
Fcnb	5.23832605993629	0.586474899336506	9.89017722053607	16.8637689894744	4.07585510416545	0.000617963305537817	0.0201975259915906	Up	0.0270623817262557	0	0.0300514875140727	0	0.0299747023715373	0.142929006843055	0.566781605351294	0.360464745874783	0.141080555138445	0.167485901136776	GeneID:14134,Genbank:NM_010190.1,MGI:MGI:1341158	ficolin B		GO:0046872,GO:0002752,GO:0097367,GO:0005576,GO:2000484,GO:0005581,GO:0007186,GO:0008329,GO:0030246,GO:0031232,GO:0033691,GO:0034394,GO:0043654,GO:0001664,GO:0045087,GO:0001867,GO:0046597,GO:0002376	metal ion binding|cell surface pattern recognition receptor signaling pathway|carbohydrate derivative binding|extracellular region|positive regulation of interleukin-8 secretion|collagen trimer|G-protein coupled receptor signaling pathway|signaling pattern recognition receptor activity|carbohydrate binding|extrinsic component of external side of plasma membrane|sialic acid binding|protein localiz…
Fcrlb	47.5819381224415	7.98686809413034	87.1770081507527	10.9150429333897	3.44824589994502	0.00924377340017518	0.130152258999873	Up	0.0951236369591232	0.208776314255796	0.169008437899426	0.0710497439075713	0.29500905199443	0.361722316560438	3.26724743819539	0.935649323995105	0.337208492527229	3.63037225139367	GeneID:435653,Genbank:XM_006496932.2,MGI:MGI:3576487	Fc receptor-like B		GO:0050777,GO:0003674,GO:0005737,GO:0005783	negative regulation of immune response|molecular_function|cytoplasm|endoplasmic reticulum
Fga	6.618393759701	3.2299090800325	10.0068784393695	3.09819198974754	1.6314265482832	0.0394054176968383	0.306178245484823	Up	0.012268447661798	0.0673166356531082	0.0408705825069214	0.0305451617978248	0.0679435888058583	0.103672592163936	0.23125006062413	0.163412921797551	0	0.139201298951161	GeneID:14161,Genbank:NM_010196.4,MGI:MGI:1316726	fibrinogen alpha chain		GO:0005938,GO:0007160,GO:0007165,GO:0007596,GO:0007599,GO:0009897,GO:0009986,GO:0050714,GO:0014911,GO:0050839,GO:0030168,GO:0051258,GO:0030674,GO:0051592,GO:0065003,GO:0070374,GO:0070527,GO:0072377,GO:0072378,GO:0072562,GO:0002250,GO:0002376,GO:0005102,GO:0005198,GO:0005576,GO:0005577,GO:0005615,GO:0005737,GO:0005791,GO:0031091,GO:0031639,GO:0034116,GO:0034622,GO:0042730,GO:0043152,GO:0045087,GO:…	cell cortex|cell-matrix adhesion|signal transduction|blood coagulation|hemostasis|external side of plasma membrane|cell surface|positive regulation of protein secretion|positive regulation of smooth muscle cell migration|cell adhesion molecule binding|platelet activation|protein polymerization|protein binding, bridging|response to calcium ion|protein-containing complex assembly|positive regulatio…	mmu04610,mmu04611	Complement and coagulation cascades|Platelet activation
Fgf23	38.3661330614365	7.21564307361088	69.5166230492622	9.63415489653293	3.26815811955116	0.000195839906356673	0.00907192237970286	Up	0	0.256929311681485	0.324983147728055	0.0485760770707821	0.1512712959061	1.8960151658316	1.43016912852891	2.59876138032597	0.0203423331909468	1.22761008267214	GeneID:64654,Genbank:NM_022657.4,MGI:MGI:1891427	fibroblast growth factor 23		GO:0045668,GO:0005515,GO:0045893,GO:0005576,GO:0046888,GO:0005615,GO:0008083,GO:0008543,GO:0010966,GO:0055062,GO:0010980,GO:0070374,GO:0030154,GO:0090080,GO:0030500,GO:0030502,GO:0000165,GO:0030643,GO:0005104,GO:0042369,GO:0005105	negative regulation of osteoblast differentiation|protein binding|positive regulation of transcription, DNA-templated|extracellular region|negative regulation of hormone secretion|extracellular space|growth factor activity|fibroblast growth factor receptor signaling pathway|regulation of phosphate transport|phosphate ion homeostasis|positive regulation of vitamin D 24-hydroxylase activity|positiv…	mmu04014,mmu04015,mmu04010,mmu04151,mmu04810,mmu05200,mmu05226,mmu05218,mmu05224	Ras signaling pathway|Rap1 signaling pathway|MAPK signaling pathway|PI3K-Akt signaling pathway|Regulation of actin cytoskeleton|Pathways in cancer|Gastric cancer|Melanoma|Breast cancer
Fgl1	37.0904212155896	10.0827090833069	64.0981333478722	6.35723324141067	2.66839902064039	0.0419048472185193	0.316284304980574	Up	0.0796939071848013	0.306094797250165	0.442481463926029	0.545645564133706	0.838566654705471	1.38897177262267	1.91943182510653	7.71632225235249	0.706277197878269	1.68515544872663	GeneID:234199,Genbank:XM_011242187.1,MGI:MGI:102795	fibrinogen-like protein 1		GO:0035634,GO:0060612,GO:0005576,GO:0008203,GO:0010906	response to stilbenoid|adipose tissue development|extracellular region|cholesterol metabolic process|regulation of glucose metabolic process
Fgr	1435.81954878873	830.689026051065	2040.9500715264	2.45693635948062	1.29686048893703	4.97952851955669e-05	0.00342084213956715	Up	7.09122763108909	12.4509988532406	13.2318033149914	8.05804405276676	14.6077497353629	24.2254051269199	34.9201327941378	29.3607037553297	14.8502774272885	26.0444876702796	GeneID:14191,Genbank:NM_010208.4,MGI:MGI:95527	FGR proto-oncogene, Src family tyrosine kinase		GO:0005102,GO:0005515,GO:0005524,GO:0005737,GO:0005739,GO:0005743,GO:0005829,GO:0016301,GO:0005856,GO:0016310,GO:0005886,GO:0016477,GO:0016740,GO:0018108,GO:0019901,GO:0045087,GO:0030154,GO:0045088,GO:0030335,GO:0045859,GO:0046777,GO:0050715,GO:0050764,GO:0000166,GO:0050830,GO:0001784,GO:0002376,GO:0004672,GO:0004713,GO:0004715,GO:0006468,GO:0007169,GO:0007229,GO:0008360,GO:0014068,GO:0031234,GO:…	signaling receptor binding|protein binding|ATP binding|cytoplasm|mitochondrion|mitochondrial inner membrane|cytosol|kinase activity|cytoskeleton|phosphorylation|plasma membrane|cell migration|transferase activity|peptidyl-tyrosine phosphorylation|protein kinase binding|innate immune response|cell differentiation|regulation of innate immune response|positive regulation of cell migration|regulation…	mmu04062,mmu05169	Chemokine signaling pathway|Epstein-Barr virus infection
Fhl2	183.686323337216	248.645387752564	118.727258921868	0.477496325168188	-1.066438464738	4.69220378781543e-06	0.000589114275566757	Down	7.06204140389313	9.07547694103118	7.2917409562936	8.09724960384935	10.7381289240794	3.89337942823763	3.34081458355185	3.68134763155712	2.90649153077229	5.55911488073956	GeneID:14200,Genbank:XM_011238434.2,MGI:MGI:1338762	four and a half LIM domains 2		GO:0043066,GO:0005515,GO:0045892,GO:0005634,GO:0046872,GO:0005737,GO:0006351,GO:0006355,GO:0006357,GO:0055014,GO:0008134,GO:0055015,GO:0009725,GO:0060347,GO:0030018,GO:0000122,GO:0031430,GO:0001649,GO:0042802,GO:0003712	negative regulation of apoptotic process|protein binding|negative regulation of transcription, DNA-templated|nucleus|metal ion binding|cytoplasm|transcription, DNA-templated|regulation of transcription, DNA-templated|regulation of transcription by RNA polymerase II|atrial cardiac muscle cell development|transcription factor binding|ventricular cardiac muscle cell development|response to hormone|h…	mmu04380	Osteoclast differentiation
Fitm1	14.1373775763539	19.7467428855355	8.52801226717234	0.431869312149656	-1.21133328999433	0.0484959929660256	0.342197500754456	Down	1.32949884963066	0.761209430003699	0.513511383135208	1.15133824776538	2.49697158834477	0.122116537425557	0.423718967684772	0.947618522218727	0.542417608045443	0.536616012194801	GeneID:68680,Genbank:NM_026808.1,MGI:MGI:1915930	fat storage-inducing transmembrane protein 1		GO:0010890,GO:0016020,GO:0016021,GO:0019915,GO:0030176,GO:0034389,GO:0005783,GO:0005789,GO:0008654	positive regulation of sequestering of triglyceride|membrane|integral component of membrane|lipid storage|integral component of endoplasmic reticulum membrane|lipid particle organization|endoplasmic reticulum|endoplasmic reticulum membrane|phospholipid biosynthetic process
Fkbp11	107.632521620923	59.7693022147477	155.495741027098	2.6015987348892	1.37939846096903	0.00852729038780236	0.123010555871586	Up	3.39216107148472	3.05126142828487	4.69310403321038	2.97671945703897	4.12677031088983	17.9743176858782	6.63851923331079	10.4837796002426	3.42081653231472	7.74357283420345	GeneID:66120,Genbank:XM_011245708.2,MGI:MGI:1913370	FK506 binding protein 11		GO:0005737,GO:0016020,GO:0016021,GO:0016853,GO:0061077,GO:0000413,GO:0003755,GO:0005528	cytoplasm|membrane|integral component of membrane|isomerase activity|chaperone-mediated protein folding|protein peptidyl-prolyl isomerization|peptidyl-prolyl cis-trans isomerase activity|FK506 binding
Fkbp5	1777.58445935865	712.723564987243	2842.44535373005	3.98814560562612	1.99571808292568	1.01600037739492e-05	0.00102189430223616	Up	6.66434143278793	12.0946849496365	9.6461870529209	10.9658743047334	13.7858626265487	13.3047916862251	51.9354651472408	40.580226139689	49.7571793860183	44.5768929265179	GeneID:14229,Genbank:NM_010220.4,MGI:MGI:104670	FK506 binding protein 5		GO:0003755,GO:0005515,GO:0005528,GO:0005634,GO:0005654,GO:0005737,GO:0016853,GO:0031072,GO:0061077,GO:0000413	peptidyl-prolyl cis-trans isomerase activity|protein binding|FK506 binding|nucleus|nucleoplasm|cytoplasm|isomerase activity|heat shock protein binding|chaperone-mediated protein folding|protein peptidyl-prolyl isomerization	mmu04915	Estrogen signaling pathway
Fmnl2	1097.00397136366	686.62193436364	1507.38600836367	2.1953653574448	1.13446105616647	2.29430516435397e-05	0.00196093077544902	Up	5.94291260495052	5.8686406541458	6.0027210224253	6.62642276559604	6.64654482275664	7.42992396475574	16.4020980314369	14.0413352243341	13.5128716453558	13.5047521714349	GeneID:71409,Genbank:XM_006498332.2,MGI:MGI:1918659	formin-like 2		GO:0016043,GO:0017048,GO:0022604,GO:0030036,GO:0030866,GO:0045296,GO:0003779,GO:0005737,GO:0007010	cellular component organization|Rho GTPase binding|regulation of cell morphogenesis|actin cytoskeleton organization|cortical actin cytoskeleton organization|cadherin binding|actin binding|cytoplasm|cytoskeleton organization
Fmod	281.004709529189	380.339285324783	181.670133733595	0.477652824052769	-1.06596570052752	1.1219216403563e-06	0.000174569089424671	Down	9.56991698979546	7.48695668824905	6.61368175928808	6.51901488451415	8.18981420361022	5.00562478278276	2.02744857570048	3.68407830516305	2.72998522841386	4.37451225051422	GeneID:14264,Genbank:NM_021355.3,MGI:MGI:1328364	fibromodulin		GO:0005615,GO:0005622,GO:0007409,GO:0031012,GO:0005576,GO:0005578	extracellular space|intracellular|axonogenesis|extracellular matrix|extracellular region|proteinaceous extracellular matrix
Fn3k	30.4585557938884	41.5014362526797	19.415675335097	0.467831407493598	-1.09593937574885	0.00481499239327278	0.0853524211485209	Down	0.424770954987283	0.453542900803598	0.522681229262622	0.68598899082885	0.521345716247809	0.121265551102034	0.144262704776697	0.270541786286749	0.478789061689358	0.153942108028009	GeneID:63828,Genbank:XM_011249171.2,MGI:MGI:1926834	fructosamine 3 kinase		GO:0016310,GO:0016740,GO:0030387,GO:0030389,GO:0005829,GO:0016301	phosphorylation|transferase activity|fructosamine-3-kinase activity|fructosamine metabolic process|cytosol|kinase activity
Fndc5	129.439820301438	178.901881148922	79.9777594539551	0.447048174900855	-1.16149778709041	0.0013499061590626	0.0352583093626036	Down	4.50910146549359	2.46394998884689	2.67871830273276	3.46495671185991	5.03545457720517	1.58764393746934	1.06872546985811	2.96593590269937	1.50907031819471	0.70818454830073	GeneID:384061,Genbank:XM_006503212.3,MGI:MGI:1917614	fibronectin type III domain containing 5		GO:0005777,GO:0005783,GO:0005886,GO:0014850,GO:0016020,GO:0016021,GO:0090336,GO:0005179,GO:0005515,GO:0005576	peroxisome|endoplasmic reticulum|plasma membrane|response to muscle activity|membrane|integral component of membrane|positive regulation of brown fat cell differentiation|hormone activity|protein binding|extracellular region
Fnip2	882.095066598723	548.251285741144	1215.9388474563	2.21784951368159	1.14916147856063	0.027323234495679	0.247408543548783	Up	4.07977074781158	3.5870885400827	3.60247985707161	3.70964403956573	3.45716618550529	4.01088778307943	10.6419918309384	5.51474219713583	4.89431794771572	13.7907396476655	GeneID:329679,Genbank:NM_001162999.2,MGI:MGI:2683054	folliculin interacting protein 2		GO:0005737,GO:0006468,GO:0006974,GO:0008630,GO:0031334,GO:0033138,GO:0042030,GO:0051087,GO:0000122,GO:0001932,GO:0005515	cytoplasm|protein phosphorylation|cellular response to DNA damage stimulus|intrinsic apoptotic signaling pathway in response to DNA damage|positive regulation of protein complex assembly|positive regulation of peptidyl-serine phosphorylation|ATPase inhibitor activity|chaperone binding|negative regulation of transcription by RNA polymerase II|regulation of protein phosphorylation|protein binding	mmu04150	mTOR signaling pathway
Foxd4	10.4580760383755	1.42265677149298	19.4934953052581	13.702177289608	3.77633325196657	0.000272217547993751	0.0114347225077485	Up	0.0674424557817647	0.0246703269425506	0.024963879606573	0.0559712410427519	0	0.166224301689714	0.776865431096004	0.783149124119357	0.328149159892169	0.208696717749108	GeneID:14237,Genbank:NM_008022.2,MGI:MGI:1347467	forkhead box D4	Fork head	GO:0005634,GO:0006351,GO:0006355,GO:0006357,GO:0009653,GO:0030154,GO:0043565,GO:0000981,GO:0003677,GO:0003700	nucleus|transcription, DNA-templated|regulation of transcription, DNA-templated|regulation of transcription by RNA polymerase II|anatomical structure morphogenesis|cell differentiation|sequence-specific DNA binding|RNA polymerase II transcription factor activity, sequence-specific DNA binding|DNA binding|DNA binding transcription factor activity
Fpr1	521.459181315626	152.087778408706	890.830584222545	5.85734497237911	2.55024686547089	0.00281617123422767	0.0584588338872459	Up	7.13260469303972	6.0781681168247	6.90271083724606	6.15091363205269	6.92920867309258	10.943413966118	74.6074805063146	40.2555224381987	21.8115016991819	34.7306427847318	GeneID:14293,Genbank:NM_013521.2,MGI:MGI:107443	formyl peptide receptor 1		GO:0007200,GO:0004930,GO:0004982,GO:0005124,GO:0005622,GO:0007204,GO:0005886,GO:0016020,GO:0005887,GO:0016021,GO:0006935,GO:0050786,GO:0006954,GO:0002430,GO:0050900,GO:0007165,GO:0004871,GO:0060326,GO:0007186,GO:0004875	phospholipase C-activating G-protein coupled receptor signaling pathway|G-protein coupled receptor activity|N-formyl peptide receptor activity|scavenger receptor binding|intracellular|positive regulation of cytosolic calcium ion concentration|plasma membrane|membrane|integral component of plasma membrane|integral component of membrane|chemotaxis|RAGE receptor binding|inflammatory response|complem…	mmu04015,mmu04080,mmu05150	Rap1 signaling pathway|Neuroactive ligand-receptor interaction|Staphylococcus aureus infection
Fpr2	1058.33236388812	202.041561901165	1914.62316587507	9.47638271976767	3.24433646543768	2.70694124627233e-05	0.0021805250171853	Up	6.7930754426378	10.133013183969	10.7504559006362	7.49435914980613	10.0021141117172	33.4712383414014	142.526506093078	76.0200636713245	45.0831622621145	105.14582224133	GeneID:14289,Genbank:NM_008039.2,MGI:MGI:1278319	formyl peptide receptor 2		GO:0005124,GO:0005622,GO:0005737,GO:0005886,GO:0005887,GO:0038023,GO:0006898,GO:0038024,GO:0006935,GO:0048143,GO:0006954,GO:0050786,GO:0050900,GO:0050918,GO:0060326,GO:0061903,GO:0070374,GO:0090026,GO:0001774,GO:0001934,GO:0002430,GO:0004871,GO:0004875,GO:0004930,GO:0004982,GO:0007165,GO:0007186,GO:0007193,GO:0007200,GO:0007204,GO:0016020,GO:1904646,GO:0016021,GO:0019722,GO:0032930	scavenger receptor binding|intracellular|cytoplasm|plasma membrane|integral component of plasma membrane|signaling receptor activity|receptor-mediated endocytosis|cargo receptor activity|chemotaxis|astrocyte activation|inflammatory response|RAGE receptor binding|leukocyte migration|positive chemotaxis|cell chemotaxis|positive regulation of 1-phosphatidylinositol-3-kinase activity|positive regulat…	mmu04080,mmu05150	Neuroactive ligand-receptor interaction|Staphylococcus aureus infection
Fpr3	17.859722969592	0	35.719445939184	Inf	Inf	5.71822166529913e-05	0.00365911634147497	Up	0	0	0	0	0	0.547722699010369	3.75571791309912	1.28394542395701	0	2.31771200021186	GeneID:14294,Genbank:NM_008042.2,MGI:MGI:1194495	formyl peptide receptor 3		GO:0038023,GO:0004930,GO:0050900,GO:0060326,GO:0004982,GO:0005886,GO:0005887,GO:0006935,GO:0006954,GO:0007165,GO:0007186,GO:0007200,GO:0007204,GO:0002430,GO:0016020,GO:0004871,GO:0016021,GO:0004875	signaling receptor activity|G-protein coupled receptor activity|leukocyte migration|cell chemotaxis|N-formyl peptide receptor activity|plasma membrane|integral component of plasma membrane|chemotaxis|inflammatory response|signal transduction|G-protein coupled receptor signaling pathway|phospholipase C-activating G-protein coupled receptor signaling pathway|positive regulation of cytosolic calcium…	mmu04080,mmu05150	Neuroactive ligand-receptor interaction|Staphylococcus aureus infection
Frem2	69.3519365401297	98.8308683807292	39.8730046995301	0.403446871942136	-1.3095493907327	7.88298811452539e-06	0.000859340111526556	Down	0.44342849696627	0.352104259354785	0.380313771411769	0.444300193677087	0.327432063052717	0.125665708485248	0.101929991503305	0.199464529261386	0.236804623521993	0.0929650024545917	GeneID:242022,Genbank:NM_172862.3,MGI:MGI:2444465	Fras1 related extracellular matrix protein 2		GO:0005604,GO:0005886,GO:0007154,GO:0007155,GO:0007275,GO:0007507,GO:0016020,GO:0016021,GO:0042733,GO:0046872,GO:0048839,GO:0001654,GO:0002009,GO:0005515	basement membrane|plasma membrane|cell communication|cell adhesion|multicellular organism development|heart development|membrane|integral component of membrane|embryonic digit morphogenesis|metal ion binding|inner ear development|eye development|morphogenesis of an epithelium|protein binding
Frmd5	111.362884802883	71.7030813479997	151.022688257767	2.10622312763383	1.07465827970614	2.65694112584574e-05	0.00215217704905279	Up	0.954845445616945	0.485316364906076	0.546896965909108	0.838314731785698	1.11326444651582	2.27199622271413	1.38932273473413	1.80219156513476	1.45665067973106	1.1196807697731	GeneID:228564,Genbank:XM_017317740.1,MGI:MGI:2442557	FERM domain containing 5		GO:0005912,GO:0008092,GO:0019901,GO:0030054,GO:0030334,GO:0031032,GO:0045785,GO:2000146,GO:0005178,GO:0005200,GO:0005856	adherens junction|cytoskeletal protein binding|protein kinase binding|cell junction|regulation of cell migration|actomyosin structure organization|positive regulation of cell adhesion|negative regulation of cell motility|integrin binding|structural constituent of cytoskeleton|cytoskeleton
Frzb	12.1539494264373	7.31500342590779	16.9928954269668	2.32301947621548	1.21600124976519	0.0301201750588043	0.261986520279757	Up	0.162485505624902	0.118873801397838	0.120288282898795	0.179798027733224	0.139977753951467	0.514896852323103	0.207962264374444	0.332964590341238	0.169412622786796	0.409690398351464	GeneID:20378,Genbank:NM_011356.4,MGI:MGI:892032	frizzled-related protein		GO:0090103,GO:0045600,GO:0030178,GO:0005615,GO:0060029,GO:0060070,GO:0061037,GO:0007275,GO:0008285,GO:0010721,GO:0014033,GO:0030308,GO:0016021,GO:0061053,GO:0035567,GO:0016055,GO:0070367,GO:0042472,GO:0017147,GO:0090090,GO:0004930,GO:0042813,GO:0005515,GO:0043065,GO:0030154,GO:0005576	cochlea morphogenesis|positive regulation of fat cell differentiation|negative regulation of Wnt signaling pathway|extracellular space|convergent extension involved in organogenesis|canonical Wnt signaling pathway|negative regulation of cartilage development|multicellular organism development|negative regulation of cell proliferation|negative regulation of cell development|neural crest cell diffe…
Fst	235.120254938847	58.9196156268593	411.320894250834	6.98105189374874	2.80344443579842	0.0157341301296134	0.18011949241345	Up	1.32669046186568	1.3750193408805	0.900305172249634	0.802838100067086	1.55109917396063	2.74435682988942	9.3004483292926	3.60598491834858	3.7270908600825	20.0706767678928	GeneID:14313,Genbank:NM_008046.3,MGI:MGI:95586	follistatin		GO:0045596,GO:0005576,GO:0005615,GO:0048185,GO:0005634,GO:0005737,GO:0007276,GO:0007389,GO:0008585,GO:0051798,GO:0030509,GO:0031069,GO:0032926,GO:0042475,GO:0000122,GO:0043395,GO:0001501,GO:0043616,GO:0002244	negative regulation of cell differentiation|extracellular region|extracellular space|activin binding|nucleus|cytoplasm|gamete generation|pattern specification process|female gonad development|positive regulation of hair follicle development|BMP signaling pathway|hair follicle morphogenesis|negative regulation of activin receptor signaling pathway|odontogenesis of dentin-containing tooth|negative …	mmu04350	TGF-beta signaling pathway
Fth1	51166.220919034	31713.7978101154	70618.6440279526	2.22674825799098	1.15493846541038	0.00635323630790232	0.103917939789184	Up	1856.97742617656	1873.61600221021	2064.19801237046	1969.41540635513	1961.23395727499	2472.0774036532	5758.61759542095	3242.63288519055	2787.5766020014	6303.12433952112	GeneID:14319,Genbank:NM_010239.2,MGI:MGI:95588	ferritin heavy polypeptide 1		GO:0005737,GO:0005739,GO:0006826,GO:0006879,GO:0006880,GO:0008199,GO:0016491,GO:0044754,GO:0046872,GO:0048147,GO:0004322,GO:0055114,GO:0005506,GO:0097286	cytoplasm|mitochondrion|iron ion transport|cellular iron ion homeostasis|intracellular sequestering of iron ion|ferric iron binding|oxidoreductase activity|autolysosome|metal ion binding|negative regulation of fibroblast proliferation|ferroxidase activity|oxidation-reduction process|iron ion binding|iron ion import	mmu04216,mmu04217,mmu04978	Ferroptosis|Necroptosis|Mineral absorption
Fut1	11.3522714089945	2.64443577657	20.0601070414189	7.58577962798482	2.92329746097681	0.00870835391910053	0.124929537507664	Up	0	0.082380799829521	0	0.046725724544412	0.145509092751258	1.01101537713377	0.176874601370931	0.480724953421746	0.0978372806727274	0.271014328693612	GeneID:14343,Genbank:XM_006540616.3,MGI:MGI:109375	fucosyltransferase 1		GO:0036065,GO:0006486,GO:0008107	fucosylation|protein glycosylation|galactoside 2-alpha-L-fucosyltransferase activity	mmu00601,mmu00603	Glycosphingolipid biosynthesis - lacto and neolacto series|Glycosphingolipid biosynthesis - globo and isoglobo series
Gabrb1	4.87717667845374	8.79872982029398	0.955623536613497	0.108609260214967	-3.20278097980531	0.00191689852391269	0.04567688171182	Down	0.0367420683041163	0.0201602720519519	0.0326402551867375	0.0503128715743583	0.0366264623625447	0.0116431156396824	0	0.00376458431603481	0.00383084640939074	0	GeneID:14400,Genbank:XM_006503736.3,MGI:MGI:95619	gamma-aminobutyric acid (GABA) A receptor, subunit beta 1		GO:0005634,GO:0005635,GO:0005737,GO:0005886,GO:0005887,GO:0006811,GO:0034707,GO:0006821,GO:0042391,GO:0007165,GO:0043005,GO:0007214,GO:0043235,GO:0045202,GO:0045211,GO:0050811,GO:0050877,GO:0071420,GO:0004888,GO:0004890,GO:0005216,GO:0005230,GO:0005253,GO:0005254,GO:0007268,GO:0009636,GO:0015276,GO:0016020,GO:0016021,GO:0022851,GO:0030054,GO:1902476,GO:0030425,GO:1902711,GO:0034220	nucleus|nuclear envelope|cytoplasm|plasma membrane|integral component of plasma membrane|ion transport|chloride channel complex|chloride transport|regulation of membrane potential|signal transduction|neuron projection|gamma-aminobutyric acid signaling pathway|receptor complex|synapse|postsynaptic membrane|GABA receptor binding|nervous system process|cellular response to histamine|transmembrane si…	mmu04080,mmu04727,mmu04726,mmu04723,mmu05032,mmu05033	Neuroactive ligand-receptor interaction|GABAergic synapse|Serotonergic synapse|Retrograde endocannabinoid signaling|Morphine addiction|Nicotine addiction
Gal	15.9972808215108	22.5271243194601	9.46743732356147	0.420268348028026	-1.25061728903399	0.0161291309274481	0.182606236650617	Down	1.96088055746981	1.07592978089221	1.67497275185733	3.28600830370806	1.25301974720504	0.876304079723313	0.71078791881394	0.695462520598293	0.550436180219697	0.933512261557765	GeneID:14419,Genbank:NM_010253.3,MGI:MGI:95637	galanin		GO:0043065,GO:0019933,GO:0005184,GO:0045944,GO:0030141,GO:0005576,GO:0050672,GO:0005615,GO:0051464,GO:0005737,GO:0005794,GO:0006954,GO:0031763,GO:0007218,GO:0051795,GO:0031764,GO:1902608,GO:0031765,GO:0007399,GO:1902891,GO:0031766,GO:0007631,GO:0004966,GO:0031943,GO:0008285,GO:0005179,GO:0043025,GO:0010737	positive regulation of apoptotic process|cAMP-mediated signaling|neuropeptide hormone activity|positive regulation of transcription by RNA polymerase II|secretory granule|extracellular region|negative regulation of lymphocyte proliferation|extracellular space|positive regulation of cortisol secretion|cytoplasm|Golgi apparatus|inflammatory response|galanin receptor binding|neuropeptide signaling p…	mmu04080	Neuroactive ligand-receptor interaction
Gatm	618.163379032583	219.659910040075	1016.66684802509	4.62836777015709	2.21050350556496	0.000227545784674587	0.0100545412864098	Up	2.21427002149846	7.31432803170292	4.81833591405102	4.03725524725535	8.72020938368843	29.5790397177343	31.4785261423311	13.9790818911944	7.78884376332939	36.6820415294129	GeneID:67092,Genbank:NM_025961.5,MGI:MGI:1914342	glycine amidinotransferase (L-arginine:glycine amidinotransferase)		GO:0016020,GO:0005743,GO:0016740,GO:0005758,GO:0043434,GO:0006600,GO:0006601,GO:0007275,GO:0007584,GO:0046689,GO:0007611,GO:0010033,GO:0014889,GO:0015067,GO:0005739,GO:0015068	membrane|mitochondrial inner membrane|transferase activity|mitochondrial intermembrane space|response to peptide hormone|creatine metabolic process|creatine biosynthetic process|multicellular organism development|response to nutrient|response to mercury ion|learning or memory|response to organic substance|muscle atrophy|amidinotransferase activity|mitochondrion|glycine amidinotransferase activity	mmu00260,mmu00330	Glycine, serine and threonine metabolism|Arginine and proline metabolism
Gbp2	10518.1426031362	6297.85619230208	14738.4290139703	2.34022952635615	1.22665003420891	0.0423186074963197	0.318219846951879	Up	46.7908249345759	210.364179309519	167.751932448312	97.116201908555	225.166985059233	214.098593288181	577.567540105024	308.442302073363	105.877560354088	434.485125233512	GeneID:14469,Genbank:NM_010260.1,MGI:MGI:102772	guanylate binding protein 2		GO:0071222,GO:0005654,GO:0071346,GO:0005737,GO:0005794,GO:0005829,GO:0015629,GO:0016020,GO:0016787,GO:0020005,GO:0031410,GO:0035458,GO:0042832,GO:0000166,GO:0044406,GO:0003924,GO:0050830,GO:0005525	cellular response to lipopolysaccharide|nucleoplasm|cellular response to interferon-gamma|cytoplasm|Golgi apparatus|cytosol|actin cytoskeleton|membrane|hydrolase activity|symbiont-containing vacuole membrane|cytoplasmic vesicle|cellular response to interferon-beta|defense response to protozoan|nucleotide binding|adhesion of symbiont to host|GTPase activity|defense response to Gram-positive bacter…	mmu04621	NOD-like receptor signaling pathway
Gbp5	2951.763346445	1460.04756587063	4443.47912701937	3.04337970274942	1.60567434078637	0.0205101762186561	0.210834420135874	Up	6.77073737367278	38.3381453803121	33.736728982581	16.5314793688576	45.5374170267269	58.2657169512735	154.192588650096	72.6269139104239	23.6889803161482	92.6264485955369	GeneID:229898,Genbank:NM_153564.2,MGI:MGI:2429943	guanylate binding protein 5		GO:0071346,GO:0005515,GO:0072616,GO:0005525,GO:1900017,GO:0005737,GO:0005794,GO:0006954,GO:0016020,GO:0016787,GO:1900227,GO:0031410,GO:0042802,GO:0045089,GO:0050702,GO:0000166,GO:0002376,GO:0051289,GO:0003924	cellular response to interferon-gamma|protein binding|interleukin-18 secretion|GTP binding|positive regulation of cytokine production involved in inflammatory response|cytoplasm|Golgi apparatus|inflammatory response|membrane|hydrolase activity|positive regulation of NLRP3 inflammasome complex assembly|cytoplasmic vesicle|identical protein binding|positive regulation of innate immune response|inte…	mmu04621	NOD-like receptor signaling pathway
Gchfr	37.3884409950782	23.70738477909	51.0694972110664	2.15415988254048	1.10712533121367	0.00204857523197746	0.0479948026373522	Up	2.84959565420249	1.65553974601758	3.25740925073049	1.35634601207336	1.76378964097828	5.48883743417386	2.89626301418145	4.55128069256403	5.24308276139316	4.49540324365416	GeneID:320415,Genbank:NM_177157.4,MGI:MGI:2443977	GTP cyclohydrolase I feedback regulator		GO:0043105,GO:0005654,GO:0044549,GO:0005737,GO:0009890,GO:0016020,GO:0016597,GO:0019899,GO:0051291,GO:0030425,GO:0065003,GO:0030742,GO:0031965,GO:0032991,GO:0004857,GO:0042470,GO:0005634	negative regulation of GTP cyclohydrolase I activity|nucleoplasm|GTP cyclohydrolase binding|cytoplasm|negative regulation of biosynthetic process|membrane|amino acid binding|enzyme binding|protein heterooligomerization|dendrite|protein-containing complex assembly|GTP-dependent protein binding|nuclear membrane|protein-containing complex|enzyme inhibitor activity|melanosome|nucleus
Gda	2430.7269964498	797.173039558271	4064.28095334133	5.09836729500213	2.35003531129468	7.25412152292492e-06	0.000815193100770668	Up	7.03613931563327	7.40102976914064	9.553188692419	7.07508724231382	11.544482435916	24.3423322954433	61.3904520671895	55.7093680943794	24.6464734762466	39.4502419598408	GeneID:14544,Genbank:NM_010266.2,MGI:MGI:95678	guanine deaminase		GO:0008270,GO:0008892,GO:0016787,GO:0016810,GO:0019239,GO:0031116,GO:0046098,GO:0046872,GO:0005515,GO:0005829,GO:0006147	zinc ion binding|guanine deaminase activity|hydrolase activity|hydrolase activity, acting on carbon-nitrogen (but not peptide) bonds|deaminase activity|positive regulation of microtubule polymerization|guanine metabolic process|metal ion binding|protein binding|cytosol|guanine catabolic process	mmu00230	Purine metabolism
Gdf10	217.018031510336	349.052415924064	84.9836470966081	0.243469585711437	-2.03818653319095	1.33381638633015e-17	2.42821273131404e-14	Down	9.98946629415093	7.02421759055961	7.27092869241762	8.96091324922808	6.76421161781393	3.08130358605953	0.988934624305223	1.61268677646698	2.14433457787817	1.68846057340275	GeneID:14560,Genbank:NM_145741.2,MGI:MGI:95684	growth differentiation factor 10		GO:0045669,GO:0005160,GO:0048468,GO:0005576,GO:0060395,GO:0005615,GO:0008083,GO:0010862,GO:0030509,GO:0031012,GO:0042981,GO:0043408,GO:0001503,GO:0045444,GO:0001649,GO:0045668,GO:0005125	positive regulation of osteoblast differentiation|transforming growth factor beta receptor binding|cell development|extracellular region|SMAD protein signal transduction|extracellular space|growth factor activity|positive regulation of pathway-restricted SMAD protein phosphorylation|BMP signaling pathway|extracellular matrix|regulation of apoptotic process|regulation of MAPK cascade|ossification|…
Gdf15	72.6402641982683	38.6092964859761	106.67123191056	2.76283801102945	1.46615097744702	0.000175515298614416	0.00840856845072483	Up	1.61227122540404	1.48127240433152	1.3323538589454	1.9137108712857	1.57812757350688	2.49513789983031	3.84782630113739	2.84285556665618	5.7857878191514	5.95595429751346	GeneID:23886,Genbank:XM_011242304.2,MGI:MGI:1346047	growth differentiation factor 15		GO:1901741,GO:0005615,GO:0005634,GO:0005737,GO:0005794,GO:0008083,GO:0010862,GO:0030509,GO:0042981,GO:0043408,GO:0048468,GO:0005125,GO:0060395,GO:0005160,GO:0005576	positive regulation of myoblast fusion|extracellular space|nucleus|cytoplasm|Golgi apparatus|growth factor activity|positive regulation of pathway-restricted SMAD protein phosphorylation|BMP signaling pathway|regulation of apoptotic process|regulation of MAPK cascade|cell development|cytokine activity|SMAD protein signal transduction|transforming growth factor beta receptor binding|extracellular …
Gfra2	348.843117193599	476.433556169267	221.25267821793	0.464393566223373	-1.10658010985428	8.95428841416658e-05	0.00511011976739507	Down	8.36042108985334	8.12946348532772	8.62911184576732	7.4528267647147	6.88230169495818	7.71319849007862	2.04226675038625	2.27705638017514	1.84425097820097	4.10128318583297	GeneID:14586,Genbank:NM_008115.3,MGI:MGI:1195462	glial cell line derived neurotrophic factor family receptor alpha 2		GO:0007399,GO:0009897,GO:0016020,GO:0016167,GO:0031225,GO:0031953,GO:0033139,GO:0033141,GO:0038023,GO:0005886,GO:0043235,GO:0007165,GO:0007169	nervous system development|external side of plasma membrane|membrane|glial cell-derived neurotrophic factor receptor activity|anchored component of membrane|negative regulation of protein autophosphorylation|regulation of peptidyl-serine phosphorylation of STAT protein|positive regulation of peptidyl-serine phosphorylation of STAT protein|signaling receptor activity|plasma membrane|receptor compl…
Gjb1	38.0592499767117	52.6372768251466	23.4812231282767	0.446094945342213	-1.16457729371835	0.00228322600514719	0.0512529339379836	Down	1.45709009405047	1.43910240498212	1.35914455635786	2.35804765504186	1.77528447323743	1.69302529498783	0.366199193109227	0.477738027785229	0.668451992372936	0.480947168475311	GeneID:14618,Genbank:NM_001302496.1,MGI:MGI:95719	gap junction protein, beta 1		GO:0005886,GO:0005921,GO:0005922,GO:0007154,GO:0015868,GO:0016020,GO:0016021,GO:0016328,GO:0030054,GO:0005243,GO:0042803,GO:0005737,GO:0051259,GO:0005783	plasma membrane|gap junction|connexin complex|cell communication|purine ribonucleotide transport|membrane|integral component of membrane|lateral plasma membrane|cell junction|gap junction channel activity|protein homodimerization activity|cytoplasm|protein complex oligomerization|endoplasmic reticulum
Gjb4	15.3585268352794	3.81617748876913	26.9008761817896	7.04916798575483	2.81745298607016	0.034807880958352	0.284415382785816	Up	0.053976982528409	0.0197446814608468	0.139857366464811	0.0447960956468441	0.119571440723047	0.171046508394023	0.602916350702701	0.20278389536899	0.168834422709025	1.37334628103916	GeneID:14621,Genbank:XM_017319976.1,MGI:MGI:95722	gap junction protein, beta 4		GO:0005921,GO:0005922,GO:0007154,GO:0007608,GO:0016020,GO:0016021,GO:0030054,GO:0042048,GO:0005634,GO:0005730,GO:0005886	gap junction|connexin complex|cell communication|sensory perception of smell|membrane|integral component of membrane|cell junction|olfactory behavior|nucleus|nucleolus|plasma membrane
Gjb5	57.6288332451626	31.0174973281495	84.2401691621757	2.71589188099082	1.44142604737972	0.000264360339999619	0.0111922790457978	Up	0.990000368126687	1.18827293650812	0.961929774042009	0.693235353408028	1.43920789274043	2.38557235787673	2.78614403700973	2.88456412837355	1.35477073934355	4.27613260421897	GeneID:14622,Genbank:NM_010291.3,MGI:MGI:95723	gap junction protein, beta 5		GO:0007154,GO:0016020,GO:0016021,GO:0030054,GO:0060707,GO:0060708,GO:0060713,GO:0005886,GO:0005921,GO:0005922	cell communication|membrane|integral component of membrane|cell junction|trophoblast giant cell differentiation|spongiotrophoblast differentiation|labyrinthine layer morphogenesis|plasma membrane|gap junction|connexin complex
Gjc2	33.5759529619572	45.5881712946406	21.5637346292738	0.473011617200115	-1.08005247819123	0.00439298409172554	0.0811098127686242	Down	0.998292432389948	0.969114409065161	0.895372360688775	1.07544887309476	0.850556740273192	0.77058825947198	0.140725309005285	0.373733015135791	0.380311253225356	0.554464129133545	GeneID:118454,Genbank:NM_080454.4,MGI:MGI:2153060	gap junction protein, gamma 2		GO:0043204,GO:0005921,GO:0043209,GO:0070447,GO:0005922,GO:0007154,GO:0007267,GO:0009636,GO:0010628,GO:1903763,GO:0010644,GO:1904427,GO:0016020,GO:1990769,GO:0016021,GO:2000134,GO:0030054,GO:0001932,GO:0033270,GO:0005243,GO:0043025,GO:0005886	perikaryon|gap junction|myelin sheath|positive regulation of oligodendrocyte progenitor proliferation|connexin complex|cell communication|cell-cell signaling|response to toxic substance|positive regulation of gene expression|gap junction channel activity involved in cell communication by electrical coupling|cell communication by electrical coupling|positive regulation of calcium ion transmembrane…
Gk	547.93936235401	296.247017070145	799.631707637875	2.69920593815984	1.43253505262087	0.0134772155504824	0.165220679526284	Up	2.96819772548029	3.97260898378614	3.83891994042655	3.73848096083852	4.40927938069245	5.68040078880923	17.4182537046098	7.70439594284344	4.98799040403547	12.3666155691791	GeneID:14933,Genbank:NM_008194.3,MGI:MGI:106594	glycerol kinase		GO:0016773,GO:0006071,GO:0004370,GO:0005524,GO:0019217,GO:0006072,GO:0005634,GO:0042393,GO:0005737,GO:0005739,GO:0006641,GO:0042593,GO:0016020,GO:0045471,GO:0016301,GO:0046167,GO:0016310,GO:0005741,GO:0000166,GO:0005829,GO:0016740,GO:0005975	phosphotransferase activity, alcohol group as acceptor|glycerol metabolic process|glycerol kinase activity|ATP binding|regulation of fatty acid metabolic process|glycerol-3-phosphate metabolic process|nucleus|histone binding|cytoplasm|mitochondrion|triglyceride metabolic process|glucose homeostasis|membrane|response to ethanol|kinase activity|glycerol-3-phosphate biosynthetic process|phosphorylat…	mmu00561,mmu03320	Glycerolipid metabolism|PPAR signaling pathway
Gkn3	15.4936210752226	25.1168918478101	5.87035030263517	0.233721207950616	-2.09713944413433	9.94563345196849e-05	0.00552012978637458	Down	2.26027196279113	1.31315826008204	1.91935402221028	2.64822315753348	0.957224921635322	0.772429447322315	0.348073949314099	0.408682893567219	0.277250866491492	0.274285443812054	GeneID:68888,Genbank:NM_026860.1,MGI:MGI:1916138	gastrokine 3		GO:0005615,GO:0042127,GO:0050680,GO:0003674,GO:0005576	extracellular space|regulation of cell proliferation|negative regulation of epithelial cell proliferation|molecular_function|extracellular region
Gla	411.273809236909	251.146275969283	571.401342504534	2.27517346335018	1.18597654319041	0.014581207831537	0.172819588914798	Up	4.05118142065958	5.24712304982761	4.71102659409266	4.52371126175098	5.43079917611174	7.01574006834851	12.3081336319862	8.14133076691148	5.63789911335185	18.8131815990406	GeneID:11605,Genbank:NM_013463.2,MGI:MGI:1347344	galactosidase, alpha		GO:0046477,GO:0009311,GO:0004557,GO:0016139,GO:0051001,GO:0005102,GO:0005576,GO:0005615,GO:0005737,GO:0016787,GO:0052692,GO:0016798,GO:0005764,GO:0016936,GO:0030282,GO:0005794,GO:0003824,GO:0042803,GO:0005975,GO:0004553,GO:0045019,GO:0008152	glycosylceramide catabolic process|oligosaccharide metabolic process|alpha-galactosidase activity|glycoside catabolic process|negative regulation of nitric-oxide synthase activity|signaling receptor binding|extracellular region|extracellular space|cytoplasm|hydrolase activity|raffinose alpha-galactosidase activity|hydrolase activity, acting on glycosyl bonds|lysosome|galactoside binding|bone mine…	mmu00052,mmu00561,mmu00600,mmu00603,mmu04142	Galactose metabolism|Glycerolipid metabolism|Sphingolipid metabolism|Glycosphingolipid biosynthesis - globo and isoglobo series|Lysosome
Glb1l3	32.8533620619371	48.6383725103697	17.0683516135046	0.350923576027664	-1.51077121960204	7.5013556012137e-05	0.00452192644768528	Down	1.20454168317592	0.908776984624195	0.940490323271551	1.19490906328238	0.750469806465965	0.536772155938401	0.177379776954996	0.154271348137001	0.667193668541914	0.174721100721763	GeneID:70893,Genbank:NM_001113323.1,MGI:MGI:1918143	galactosidase, beta 1 like 3		GO:0005975,GO:0008152,GO:0016787,GO:0016798,GO:0004553,GO:0004565,GO:0005773	carbohydrate metabolic process|metabolic process|hydrolase activity|hydrolase activity, acting on glycosyl bonds|hydrolase activity, hydrolyzing O-glycosyl compounds|beta-galactosidase activity|vacuole
Glp1r	232.655286633405	336.360766498829	128.949806767981	0.383367561295022	-1.38319982657902	2.79478481803519e-05	0.0022315376145759	Down	18.4511318609611	11.1794920071354	11.7871680458576	14.8102551087549	9.11368673700225	4.70313691436268	3.76733605708299	4.45252648885745	8.46757865964995	2.79233701480826	GeneID:14652,Genbank:NM_021332.2,MGI:MGI:99571	glucagon-like peptide 1 receptor		GO:0007186,GO:0007189,GO:0007204,GO:0007218,GO:0007611,GO:0007613,GO:0043066,GO:0007631,GO:0043524,GO:0008016,GO:0044508,GO:0008284,GO:0045597,GO:0045777,GO:0045823,GO:0045944,GO:0046879,GO:0051209,GO:0001653,GO:0004871,GO:0004888,GO:0004930,GO:0004967,GO:0005886,GO:0005887,GO:0007165,GO:0007166,GO:0008306,GO:0008528,GO:0009749,GO:0016020,GO:0016021,GO:0017046,GO:0019933,GO:0051924,GO:0030073,GO:…	G-protein coupled receptor signaling pathway|adenylate cyclase-activating G-protein coupled receptor signaling pathway|positive regulation of cytosolic calcium ion concentration|neuropeptide signaling pathway|learning or memory|memory|negative regulation of apoptotic process|feeding behavior|negative regulation of neuron apoptotic process|regulation of heart contraction|glucagon-like peptide 1 re…	mmu04024,mmu04080,mmu04911	cAMP signaling pathway|Neuroactive ligand-receptor interaction|Insulin secretion
Glt8d2	94.7243893896241	132.105126794368	57.3436519848805	0.434075901339851	-1.20398076440105	7.47878808720237e-06	0.000825159618954661	Down	3.72689420224659	2.26482227976775	2.35852206530059	3.36736899146887	2.7297828152907	1.58737574304601	1.04911684456891	1.0675565563878	1.37882514732342	0.992056360059107	GeneID:74782,Genbank:XM_006514255.3,MGI:MGI:1922032	glycosyltransferase 8 domain containing 2		GO:0016021,GO:0016740,GO:0016757,GO:0000271,GO:0005794,GO:0016020	integral component of membrane|transferase activity|transferase activity, transferring glycosyl groups|polysaccharide biosynthetic process|Golgi apparatus|membrane
Gm12250	1307.86076980848	681.548105050227	1934.17343456673	2.83791183664752	1.50482977093226	0.0102362984867485	0.139068517874072	Up	3.12168879957046	21.3679544215102	15.6425221773104	9.54519914440869	23.8576443829049	26.9151718106095	66.2168306508887	43.9190673275089	13.4055975728339	45.4215730588693	GeneID:631323,Genbank:NM_001135115.1,MGI:MGI:3649299	predicted gene 12250
Gm13030	3.57071445521856	0.384340981540218	6.7570879288969	17.5809717241663	4.13594290728521	0.00201620681854493	0.0476002321338787	Up	0.0804847627522841	0.0883235369164598	0	0	0	0.170030965087188	0.505690336133277	0.412322563102805	0.587412045761172	1.16225839587841	GeneID:105734733,Genbank:NM_001308487.1,MGI:MGI:3651765	predicted gene 13030		GO:0003674,GO:0005575,GO:0008150	molecular_function|cellular_component|biological_process
Gm14085	89.6451556793407	37.647000036607	141.643311322075	3.76240633209404	1.91165566535259	5.11761603392876e-05	0.00347635074245049	Up	0.653901260267255	0.54536661717953	0.609946043773598	0.325607939085223	0.564931304532481	1.82347770298168	2.90333912492627	2.38514947319057	0.872676505592669	1.68621586565802	GeneID:381417,Genbank:NM_001085518.1,MGI:MGI:3702173	predicted gene 14085		GO:0015211,GO:0015860,GO:1901642,GO:0005337,GO:0005415,GO:0005887	purine nucleoside transmembrane transporter activity|purine nucleoside transmembrane transport|nucleoside transmembrane transport|nucleoside transmembrane transporter activity|nucleoside:sodium symporter activity|integral component of plasma membrane
Gm14137	8.52929920932708	3.32694849605602	13.7316499225981	4.12740081154744	2.04523354514264	0.00452097324337389	0.0821400378199816	Up	0.085943135967959	0.0188627051451846	0.0572614584389439	0	0.15230706284905	0.21787469605238	0.305991842889036	0.105668579914837	0.232978413976263	0.37232438015994	GeneID:623781,Genbank:NM_001039223.3,MGI:MGI:3651144	predicted gene 14137		GO:0005856,GO:0005886,GO:0007266,GO:0008360,GO:0017049,GO:0030838,GO:0031274,GO:0005096,GO:0005737,GO:0005739	cytoskeleton|plasma membrane|Rho protein signal transduction|regulation of cell shape|GTP-Rho binding|positive regulation of actin filament polymerization|positive regulation of pseudopodium assembly|GTPase activator activity|cytoplasm|mitochondrion
Gm14548	305.256991054398	32.8158058886536	577.698176220143	17.6042660107241	4.13785317186043	0.000291768067729696	0.0118191441117802	Up	0.596892205647034	1.02184091962453	0.874922927243954	0.653885037453708	1.16358319278497	5.270921414314	31.377573864731	14.6533239149067	5.89977412808848	13.5696450040275	GeneID:100038909,Genbank:XM_006539428.3,MGI:MGI:3709645	predicted gene 14548		GO:0003674,GO:0005575,GO:0008150	molecular_function|cellular_component|biological_process	mmu04380	Osteoclast differentiation
Gm14569	12.7787514640967	17.8824698654177	7.67503306277564	0.429193121561923	-1.22030113987406	0.0333189824994704	0.277480364319698	Down	0.0905799305889108	0.115968905143748	0.16764117318847	0.206726541050657	0.158852188455804	0.047839468269806	0.031617713838039	0.0850739996321795	0.0865714242699486	0.0545016644688114	GeneID:101055983,Genbank:XM_006541412.2,MGI:MGI:3705243	predicted gene 14569		GO:0001669,GO:0031410,GO:0061832	acrosomal vesicle|cytoplasmic vesicle|basal ectoplasmic specialization
Gm15056	40.9984522481002	7.47023182538647	74.5266726708139	9.97648726476548	3.31853193001255	0.000262892071396677	0.0111560609785	Up	0	2.31407666721125	0.720495971414322	0.807708063047712	2.87462007235715	13.1930949602651	21.9119512572211	7.4788969522801	1.86035331415791	18.5718674005142	GeneID:100504014,Genbank:XM_011242103.2,MGI:MGI:3705859	predicted gene 15056
Gm15433	23.5185280735295	9.66979823136767	37.3672579156913	3.86432653728765	1.95021700768849	0.00565812277093186	0.0958196512044786	Up	0.203870523761828	0.111863196932545	0.113194259124873	0.169194405730265	0.301080091368377	0.430693968928553	1.22755799449691	0.835541178469364	0.265702469941693	0.525721133442538	GeneID:100503433,Genbank:XM_003084455.5,MGI:MGI:3705860	predicted pseudogene 15433
Gm16867	14.3129647572189	7.915820692987	20.7101088214509	2.61629332253559	1.38752429589896	0.0114795801542178	0.148980628483912	Up	0.118024297618088	0.194278824672586	0.283964130524768	0.024487417956204	0.239663403887053	0.228558414823357	0.514967615309851	0.503864326179733	0.328149159892169	0.547828884091408	GeneID:100862085,Genbank:XM_017316303.1,MGI:MGI:4439791	predicted gene, 16867
Gm1966	1503.94846041965	827.912962532983	2179.98395830631	2.63310765377642	1.39676650672177	0.00279068003476182	0.0582513329736385	Up	2.9114675117428	6.70569482954823	6.25099047685555	3.41978611484125	7.50932878897858	22.3893825174838	16.1353843612284	13.9230600266532	4.52278403121617	10.7652226546203	GeneID:434223,Genbank:NM_001277179.1,MGI:MGI:3584360	predicted gene 1966
Gm21188	102.781618902573	58.511697504645	147.051540300502	2.51319901099824	1.329524917463	0.0151988198910953	0.176575951574595	Up	0.883533848090716	2.48860200244785	2.48550984552148	1.17320724241567	2.47915907078288	4.44858948181327	6.66155202571099	3.71159411132709	1.04402763440553	6.77435245786032	GeneID:100861753,Genbank:XM_011244608.1,MGI:MGI:5434543	predicted gene, 21188
Gm21190	2.92957552486437	0.592698010842635	5.2664530388861	8.88555882176628	3.15146251165505	0.0188689402549597	0.201235534470733	Up	0	0.0991463867699763	0	0	0.0500348930760537	0.286298925789482	0.0946093031040549	0.231423546557273	0.094198773405207	0.559147447154137	GeneID:100861755,Genbank:NM_001310449.1,MGI:MGI:5434545	predicted gene, 21190
Gm2511	13.3702400215715	0.795500833498628	25.9449792096443	32.6146474234826	5.02744812742076	0.000141418752827827	0.00725219266262137	Up	0	0.0392482474086032	0.0794305260209141	0	0.039613785766455	0.0377782503840259	1.87260951021764	0.622959530549489	0.745793545209474	1.47563335782198	GeneID:100039946,Genbank:XM_006541334.1,MGI:MGI:3780678	predicted gene 2511		GO:0003674,GO:0005575,GO:0008150	molecular_function|cellular_component|biological_process
Gm266	3.35373078220345	0.583466588883378	6.12399497552352	10.495879442289	3.39175114897556	0.00825751178711662	0.121134570575712	Up	0.0433889050228363	0.0476147462389145	0	0	0.0480582059421849	0.366651134591303	0.318050780681903	0.17782471034228	0.135716010572687	0.402793253598073	GeneID:212539,Genbank:NM_001033248.3,MGI:MGI:2685112	predicted gene 266		GO:0003674,GO:0005575,GO:0008150	molecular_function|cellular_component|biological_process
Gm30732	20.5576508989068	13.4528891961371	27.6624126016765	2.05624324993471	1.04001094289568	0.0248459861893766	0.233395860979154	Up	0.541295960206768	0.258267485179827	0.392010921946967	0.351569357799786	0.182471000686733	0.522048197494258	1.13366442170354	0.62695118300364	0.539834667054751	0.558336184116971	GeneID:102632737,Genbank:XM_017319385.1,MGI:MGI:5589891	predicted gene, 30732
Gm31160	25.8933524833413	14.6309603827831	37.1557445838995	2.53952875353433	1.34456080880273	0.0152266082186804	0.17678597105936	Up	0.510742607777237	0.316796510886123	0.14795357458487	0.49758763361722	0.295151071034986	1.82958761716606	0.488329863346898	0.568810612536515	0.694586995980686	0.847494651104622	GeneID:102633301,Genbank:XM_017321239.1,MGI:MGI:5590319	predicted gene, 31160
Gm32719	21.1357517358592	9.17087960934338	33.100623862375	3.60931832848964	1.8517263891982	5.67770420254341e-05	0.00365911634147497	Up	1.02364115733488	0.374446062655541	0.505202137453408	0.495559828326199	0.440922374906454	3.1236540835327	1.42924345271757	1.80630197277291	1.60092187228946	2.05307240911639	GeneID:102635360,Genbank:XM_017315287.1,MGI:MGI:5591878	predicted gene, 32719
Gm3650	22.6772631171774	2.41152183101165	42.9430044033431	17.8074292552965	4.15440735370027	7.79718432865553e-15	1.15988593790205e-11	Up	0.0409615536928874	0.0449509842115627	0.227429283906036	0.0509916706469515	0.181478539921537	1.99030030228321	1.32971280434942	1.30104267968958	2.13539177474508	2.53506243523262	GeneID:100042074,Genbank:XM_006526420.3,MGI:MGI:3781826	predicted gene 3650
Gm36803	6.26185940977779	9.58530516601552	2.93841365354006	0.306554001426907	-1.70578685872517	0.0333579929387112	0.277591492180587	Down	0.132456079403885	0.290713149147141	0.336196971586008	0.0942229434639291	0.146710352310941	0.099937439099164	0.0396299557510524	0.0581632330579333	0.0789159860472911	0.0195179789073007	GeneID:102640827,Genbank:XM_017319391.1,MGI:MGI:5595962	predicted gene, 36803
Gm38525	196.272509820697	50.7599496222045	341.785070019189	6.7333610959629	2.75132683559755	0.000248809549122407	0.0107590922607444	Up	0.662650386068037	0.727188896819177	1.28772302851853	0.870739750230381	1.59025006185086	3.28588995815753	11.6422957856755	9.03380883803698	3.41611983316516	5.14531815044884	GeneID:102640171,Genbank:XM_006508379.1,MGI:MGI:5621410	predicted gene, 38525
Gm38702	2.22084228021108	0	4.44168456042216	Inf	Inf	0.00350782940956367	0.0689633200875882	Up	0	0	0	0	0	0.0241793925601625	0.191765621749773	0.117269335142135	0.0954667551575133	0.0944456608523488	GeneID:105242433,Genbank:XM_011243934.2,MGI:MGI:5621587	predicted gene, 38702
Gm39701	292.316460984819	29.4618301884108	555.171091781227	18.8437408073722	4.23601348810377	0.000155287231714662	0.00774521658456279	Up	0.0725886672671202	0.856327854475762	0.564243833035313	0.496997646367568	0.964803638742934	7.95502015229345	14.4044862298801	5.54087718361697	2.15697356562512	22.5370104784271	GeneID:105244006,Genbank:XM_011238892.2,MGI:MGI:5622586	predicted gene, 39701
Gm39743	5.31518420113395	0.973155286470146	9.65721311579775	9.92360957193856	3.31086497588851	0.000851498757364394	0.0254123522587193	Up	0.0528496437120261	0	0.0293435076077262	0	0.058537062876947	0.502422325408007	0.332057313450924	0.16244888952321	0.165308223404326	0.190796804335929	GeneID:105244063,Genbank:XM_011238926.2,MGI:MGI:5622628	predicted gene, 39743
Gm40498	97.4715187522135	13.5777020091319	181.365335495295	13.3575869740929	3.73958750577322	1.0408595013044e-07	2.5606550298982e-05	Up	0.129709187071783	0.42702645001262	0.246918654526877	0.253739571651632	0.328383663801784	6.79182564144843	4.09425500323957	2.25929575965189	2.10586407266477	2.59939688437983	GeneID:105244980,Genbank:XM_011242244.2,MGI:MGI:5623383	predicted gene, 40498
Gm40514	140.650979259478	29.6981984415925	251.603760077363	8.47202097366923	3.08270616092741	2.46587753717475e-07	5.28132947814898e-05	Up	0.390775824799741	0.510518149314165	0.578583951629927	0.787608021238724	0.762603829202584	8.7272158959859	6.2161117356964	3.1840383738087	3.10427020300393	3.55092181737094	GeneID:105244999,Genbank:XM_017313711.1,MGI:MGI:5623399	predicted gene, 40514
Gm40525	13.5626096412613	2.52759639098537	24.5976228915372	9.73162605361528	3.28268088450159	1.92645813110831e-07	4.27697198497887e-05	Up	0.0306052363441196	0.0167930091960178	0.0169928295144887	0.0952485923405321	0.0508482324119779	0.614233776635721	0.560858778706114	0.266543497251073	0.319100053886434	0.220980914165561	GeneID:105245011,Genbank:XM_011242844.2,MGI:MGI:5623410	predicted gene, 40525
Gm40847	8.44547628954117	0.231705859084466	16.6592467199979	71.8982540442575	6.16788483200152	4.25330863463441e-09	1.88857277301267e-06	Up	0	0	0	0.0457007521745311	0	0.27144567372032	0.615092238007978	1.09081714291612	0.497593868847631	0.719474021921348	GeneID:105245381,Genbank:XM_011243929.2,MGI:MGI:5623732	predicted gene, 40847
Gm40853	1.94247814033246	0	3.88495628066492	Inf	Inf	0.00667483081105307	0.106998164867037	Up	0	0	0	0	0	0.313340825934388	0.044376630515447	0.173679278991857	0.220920354830942	0.13113445957172	GeneID:105245389,Genbank:XM_017315275.1,MGI:MGI:5623738	predicted gene, 40853
Gm40862	2.5749650275279	0.19912560734316	4.95080444771265	24.8627211425438	4.63591229811661	0.00623669006247125	0.102471969844124	Up	0	0	0	0	0.0352388172720306	0.0672119988727268	0.133263798095875	0.260780957230983	0.16585692299921	0.196899538572383	GeneID:105245400,Genbank:XM_011243949.2,MGI:MGI:5623747	predicted gene, 40862
Gm40991	190.577453057629	68.6862152137912	312.468690901466	4.54921980966461	2.18561914459916	6.43735907536138e-06	0.000747707305319418	Up	0.58828045633014	1.49940172821463	1.18007799493707	2.07887424434526	1.80763208743661	10.1628389202626	8.24689678542284	4.66645838155226	4.03630554122225	4.18887584465382	GeneID:105245547,Genbank:XM_017315686.1,MGI:MGI:5623876	predicted gene, 40991
Gm41035	70.0742239328831	12.6773654362748	127.471082429492	10.0550136438245	3.32984313415018	2.81499206095461e-06	0.000385315266689313	Up	0.214202111252693	0.417891948932053	0.528580565936015	0.237024939494814	0.263614989705439	6.46098476477468	3.33968704307131	2.36540984620647	1.81148706662821	2.18490335981076	GeneID:105245604,Genbank:XM_017315697.1,MGI:MGI:5623920	predicted gene, 41035
Gm41476	2.34939021547812	0.398920119546025	4.29986031141021	10.7787501826268	3.43011799933593	0.0282817429551971	0.252016216592933	Up	0	0	0.0336631959042057	0	0.03357718241504	0.288192219433288	0.126979938726201	0.0310605266052142	0.0316072365048524	0.218884200488889	GeneID:105246138,Genbank:XM_011246162.2,MGI:MGI:5624361	predicted gene, 41476
Gm41885	35.9542487187942	16.2174596585919	55.6910377789965	3.43401734620575	1.77989732682456	3.79942397618056e-05	0.00278905296315996	Up	0.168475512966359	0.369768206556126	0.255114603475074	0.266928507180933	0.305355306204411	1.56927910616132	0.978348701346362	0.627707795078064	0.590849627667553	0.758309204914442	GeneID:105246618,Genbank:XM_017318321.1,MGI:MGI:5624770	predicted gene, 41885
Gm42035	1487.73762575812	876.273559478209	2099.20169203802	2.39560085926594	1.26038755490201	0.000198002688803425	0.00914882982148821	Up	10.0238537138537	15.0667394101352	13.7009207330117	15.9956325103628	13.4457489329088	17.2619438101342	35.6086306019694	34.7681312366973	43.699605063367	24.0178902091606	GeneID:105246811,Genbank:XM_011248564.2,MGI:MGI:5624920	predicted gene, 42035
Gm4841	194.470698354137	102.389466456277	286.551930251998	2.79864658123171	1.48472931195653	0.00252341225251143	0.0547541359439459	Up	0.334360589446592	3.40425302523148	2.3721403216711	1.38744778271938	3.02446648072725	4.37554138750179	8.26706291526315	6.37588995129196	2.22726328133295	6.49536055352917	GeneID:225594,Genbank:NM_001034859.3,MGI:MGI:3643814	predicted gene 4841		GO:0035458,GO:0003924,GO:0005789,GO:0006952	cellular response to interferon-beta|GTPase activity|endoplasmic reticulum membrane|defense response
Gm4951	722.90721822851	402.066566212253	1043.74787024477	2.5959578785115	1.37626697464846	0.00273891966744764	0.0574468176682083	Up	1.88541959716946	9.7587434783127	7.31959790728574	4.52786218812828	9.48787540602603	14.6151933183786	24.5629836132699	16.2453464259609	6.79516420720104	18.6208224473837	GeneID:240327,Genbank:NM_001033767.3,MGI:MGI:3644953	predicted gene 4951		GO:0035458,GO:0003924,GO:0005789,GO:0006952	cellular response to interferon-beta|GTPase activity|endoplasmic reticulum membrane|defense response
Gm5150	170.402785655933	75.0204193655271	265.785151946339	3.5428374593767	1.82490527806411	5.64650327293378e-07	0.000101776823845306	Up	3.17261247403171	4.57855235062406	3.81259976629487	2.59691792735868	3.75472067365281	11.1094840379102	14.8365014392056	16.7876128804272	6.70636246803534	11.0726636778464	GeneID:381484,Genbank:XM_006535488.1,MGI:MGI:3779469	predicted gene 5150		GO:0008150,GO:0022409,GO:0050766,GO:0050870,GO:0003674,GO:0005575,GO:0005886	biological_process|positive regulation of cell-cell adhesion|positive regulation of phagocytosis|positive regulation of T cell activation|molecular_function|cellular_component|plasma membrane
Gm5483	207.841219567038	10.5323853086658	405.150053825409	38.4670748317632	5.26555222121642	0.000517314631026796	0.0177692695430997	Up	1.27337003871367	0.419216787538269	1.55541853732259	1.42665826353536	2.67976735308053	7.80129995611387	130.677385975825	39.4017034818192	22.7029282903658	62.3891724323102	GeneID:433016,Genbank:NM_001082547.1,MGI:MGI:3645124	predicted gene 5483		GO:0004869,GO:0005829	cysteine-type endopeptidase inhibitor activity|cytosol
Gm5737	36.0239289117743	48.2129368248951	23.8349209986536	0.494367747918362	-1.01634346862725	0.00503555693877554	0.088238253340954	Down	1.23084038645114	0.915740667673623	1.15829635293656	1.24656171186628	0.947376149192695	0.572937739500359	0.393225765928725	0.683995324308254	0.652532460806548	0.322776548688602	GeneID:436008,Genbank:XM_017312477.1,MGI:MGI:3645276	predicted gene 5737
Gm6034	17.1250091960404	6.62423128475011	27.6257871073307	4.17041403293526	2.06019061954782	5.34171637386125e-05	0.00358841131314185	Up	0.161413103498916	0.354267707778819	0.215089887363431	0.160750226877224	0.286053742656483	1.1934965935774	1.01416769800152	0.959224382870517	0.47122460498906	1.06556451656073	GeneID:547347,Genbank:NM_001034909.3,MGI:MGI:3646212	predicted gene 6034		GO:0003674,GO:0005575,GO:0008150	molecular_function|cellular_component|biological_process
Gm6377	134.531539284052	82.4637214846933	186.59935708341	2.2628054339998	1.17811254064937	0.0141715013121643	0.170291868902937	Up	1.03515300897931	2.06540223778226	1.98547957135105	1.17147947380626	2.29310218642378	4.83094940344561	5.97178582415154	2.81545210350027	1.55024411220033	3.22263363553474	GeneID:622976,Genbank:NM_001037917.2,MGI:MGI:3647255	predicted gene 6377		GO:0003674,GO:0005575,GO:0008150	molecular_function|cellular_component|biological_process
Gm6637	45.0817010324397	74.9608673316763	15.2025347332031	0.202806281121817	-2.30182576008571	0.000170272359168386	0.0082441710070757	Down	1.06028800488226	5.72468684768671	4.37992573129483	2.27025747809569	4.13385629874369	1.43356758979383	0.532947980961056	0.869095024400119	0.353756938258653	0.262479915860369	GeneID:625931,Genbank:XM_017321869.1,MGI:MGI:3642957	predicted gene 6637
Gm7609	34.6222690939072	19.7489323816983	49.495605806116	2.50624210207861	1.32552578520946	0.0243961856884338	0.231560250499446	Up	0.110817608774541	0.451696646752946	0.4746510622493	0.216783507912581	0.473438272052065	1.70567098760887	0.613383648457956	1.00567082808438	0.445662034718418	0.424565861900671	GeneID:665378,Genbank:XM_006496523.3,MGI:MGI:3644536	predicted pseudogene 7609
Gm9733	115.249041393922	58.2319689366505	172.266113851194	2.95827390000498	1.56475563454824	3.31523639131981e-09	1.58825996063098e-06	Up	3.91236937932329	5.38495828218969	4.19722889007872	3.30195120113845	4.40684680903809	16.4603876107204	11.7353022554032	14.4038015377246	7.81263298598619	9.98623274014844	GeneID:751864,Genbank:XM_006530092.2,MGI:MGI:3780136	predicted gene 9733		GO:0008150,GO:0022409,GO:0050766,GO:0050870,GO:0003674,GO:0005575,GO:0005886	biological_process|positive regulation of cell-cell adhesion|positive regulation of phagocytosis|positive regulation of T cell activation|molecular_function|cellular_component|plasma membrane	mmu04380	Osteoclast differentiation
Gng8	60.7131678838377	82.1477981636485	39.2785376040268	0.478144740115604	-1.06448068957195	0.000493524061944366	0.0171789781026715	Down	2.20421684750158	2.70685921749449	2.06887064962487	2.25396382700908	2.58674668967554	2.05112017864012	0.769401092142384	0.645267366050382	0.90285937347136	1.13680325928376	GeneID:14709,Genbank:XM_006539549.3,MGI:MGI:109163	guanine nucleotide binding protein (G protein), gamma 8		GO:0007165,GO:0007186,GO:0016020,GO:0035176,GO:0043584,GO:0071444,GO:0004871,GO:0005834,GO:0005886	signal transduction|G-protein coupled receptor signaling pathway|membrane|social behavior|nose development|cellular response to pheromone|signal transducer activity|heterotrimeric G-protein complex|plasma membrane	mmu04014,mmu04371,mmu04151,mmu04062,mmu04926,mmu04724,mmu04727,mmu04725,mmu04728,mmu04726,mmu04723,mmu04713,mmu05200,mmu05032,mmu05034,mmu05167	Ras signaling pathway|Apelin signaling pathway|PI3K-Akt signaling pathway|Chemokine signaling pathway|Relaxin signaling pathway|Glutamatergic synapse|GABAergic synapse|Cholinergic synapse|Dopaminergic synapse|Serotonergic synapse|Retrograde endocannabinoid signaling|Circadian entrainment|Pathways in cancer|Morphine addiction|Alcoholism|Kaposi's sarcoma-associated herpesvirus infection
Golt1a	24.7297184556345	37.9355749754023	11.5238619358666	0.30377454258539	-1.71892712308788	7.43812783185321e-05	0.00449870821192318	Down	0.686873219579753	1.25628483561957	1.49369923498287	1.35385377017362	1.17288634534795	0.634846885117881	0.239759080830471	0.146618500994754	0.208878876207149	0.531372207515373	GeneID:68338,Genbank:NM_026680.4,MGI:MGI:1915588	golgi transport 1A		GO:0005783,GO:0005802,GO:0006629,GO:0016020,GO:0016298,GO:0000137,GO:0005635	endoplasmic reticulum|trans-Golgi network|lipid metabolic process|membrane|lipase activity|Golgi cis cisterna|nuclear envelope
Gp9	66.5321055409056	32.6355868611071	100.428624220704	3.07727342695309	1.62165263807627	0.0476123326241584	0.338996882048961	Up	0.632610235232953	0.829210805750697	0.429295516301034	0.59063652110364	0.661761495823886	0.371234273773694	1.96896151155004	1.62042767299402	4.159017144	1.03316469547906	GeneID:54368,Genbank:XM_011241410.2,MGI:MGI:1860137	glycoprotein 9 (platelet)		GO:0007599,GO:0008150,GO:0016020,GO:0016021,GO:0003674,GO:0007155,GO:0007596	hemostasis|biological_process|membrane|integral component of membrane|molecular_function|cell adhesion|blood coagulation	mmu04512,mmu04640,mmu04611	ECM-receptor interaction|Hematopoietic cell lineage|Platelet activation
Gpr141	361.635062485412	175.058448103703	548.211676867121	3.13159223565357	1.64689637166513	0.00455341306557375	0.0824004819669684	Up	1.58762091839407	3.39115833189064	2.67594799816088	2.11754601094789	3.89376139136842	7.2919235544954	14.5025071817446	6.68097812653267	3.2514914068369	8.65588513782145	GeneID:353346,Genbank:XM_006516705.3,MGI:MGI:2672983	G protein-coupled receptor 141		GO:0005575,GO:0005886,GO:0007165,GO:0007186,GO:0008150,GO:0016020,GO:0016021,GO:0003674,GO:0004871,GO:0004930	cellular_component|plasma membrane|signal transduction|G-protein coupled receptor signaling pathway|biological_process|membrane|integral component of membrane|molecular_function|signal transducer activity|G-protein coupled receptor activity
Gpr25	12.6864381995631	20.7361106258407	4.63676577328557	0.223608267574892	-2.1609545642698	0.00405496606449531	0.076656964905646	Down	0.0537933873497409	1.12161879278096	0.716819971560168	0.535724735694911	0.65540604328296	0.340929435098291	0.056331151388996	0.0826748812752052	0.0841300779825586	0.11097365150151	GeneID:383563,Genbank:NM_001101516.1,MGI:MGI:2686146	G protein-coupled receptor 25		GO:0005575,GO:0007165,GO:0007186,GO:0008150,GO:0016020,GO:0016021,GO:0003674,GO:0004871,GO:0004930	cellular_component|signal transduction|G-protein coupled receptor signaling pathway|biological_process|membrane|integral component of membrane|molecular_function|signal transducer activity|G-protein coupled receptor activity
Gpr35	406.007804787443	243.197808166519	568.817801408367	2.33891006541841	1.22583638898006	0.0156399059840356	0.1796492193549	Up	1.29334887228714	2.18421368985342	2.23600373088403	1.54255983834586	3.11382862344218	4.53203586757661	7.92343531789453	3.74536928482042	1.88949703569466	4.8489632975017	GeneID:64095,Genbank:XM_006529781.3,MGI:MGI:1929509	G protein-coupled receptor 35		GO:0035025,GO:0004950,GO:0048246,GO:0005886,GO:0051482,GO:0005887,GO:0007010,GO:0070098,GO:0007165,GO:1901386,GO:0007186,GO:1904456,GO:0007204,GO:0016020,GO:0004871,GO:0016021,GO:0004930,GO:0016494	positive regulation of Rho protein signal transduction|chemokine receptor activity|macrophage chemotaxis|plasma membrane|positive regulation of cytosolic calcium ion concentration involved in phospholipase C-activating G-protein coupled signaling pathway|integral component of plasma membrane|cytoskeleton organization|chemokine-mediated signaling pathway|signal transduction|negative regulation of …	mmu04080	Neuroactive ligand-receptor interaction
Gpr83	13.2421975637839	6.8197608601044	19.6646342674634	2.8834785663089	1.52781029848493	0.00587116477720093	0.0983676050481207	Up	0	0.114190805191771	0.144436954545802	0.129536205522086	0.100847530604067	0.45339493095973	0.299654484072725	0.359828498814365	0.122053999145681	0.12074853272185	GeneID:14608,Genbank:XM_006510017.2,MGI:MGI:95712	G protein-coupled receptor 83		GO:0005886,GO:0007165,GO:0007186,GO:0016020,GO:0016021,GO:0051384,GO:0097730,GO:0004871,GO:0004930,GO:0004983	plasma membrane|signal transduction|G-protein coupled receptor signaling pathway|membrane|integral component of membrane|response to glucocorticoid|non-motile cilium|signal transducer activity|G-protein coupled receptor activity|neuropeptide Y receptor activity	mmu04080	Neuroactive ligand-receptor interaction
Gpr84	93.8478193897917	12.743209791106	174.952428988477	13.7290707644618	3.77916207660906	0.00371229638853939	0.0717434774451801	Up	0.0894275141692045	0.368014737151916	0.571003751730498	0.05566266337797	0.495256320778241	1.39330929724224	8.14723319325835	1.85545153396262	0.979020076268621	7.74838930585605	GeneID:80910,Genbank:XM_006521554.3,MGI:MGI:1934129	G protein-coupled receptor 84		GO:0004966,GO:0005886,GO:0005887,GO:0007165,GO:0007186,GO:0007188,GO:0007200,GO:0007218,GO:0008528,GO:0016020,GO:0016021,GO:0001604,GO:0043235,GO:0004871,GO:0004930	galanin receptor activity|plasma membrane|integral component of plasma membrane|signal transduction|G-protein coupled receptor signaling pathway|adenylate cyclase-modulating G-protein coupled receptor signaling pathway|phospholipase C-activating G-protein coupled receptor signaling pathway|neuropeptide signaling pathway|G-protein coupled peptide receptor activity|membrane|integral component of me…
Gpr87	2.33149784498494	0.231705859084466	4.43128983088542	19.1246343462987	4.25736025932927	0.0120199824885797	0.153884515615045	Up	0	0	0	0.034851980946695	0	0	0.205221295023108	0.0860556385020724	0.0875703413944848	0.259901116899447	GeneID:84111,Genbank:XM_006502394.3,MGI:MGI:1934133	G protein-coupled receptor 87		GO:0005887,GO:0007165,GO:0007186,GO:0007194,GO:0016020,GO:0016021,GO:0035589,GO:0045028,GO:0004871,GO:0004930,GO:0005886	integral component of plasma membrane|signal transduction|G-protein coupled receptor signaling pathway|negative regulation of adenylate cyclase activity|membrane|integral component of membrane|G-protein coupled purinergic nucleotide receptor signaling pathway|G-protein coupled purinergic nucleotide receptor activity|signal transducer activity|G-protein coupled receptor activity|plasma membrane
Gprasp2	35.0370601063358	48.5738513161604	21.5002688965113	0.442630516500927	-1.17582517586126	0.00140296911143212	0.0364351678653661	Down	0.883688123251898	0.712163458348144	0.781968355565243	0.739112112433983	0.55056729384787	0.583395925259865	0.202426243336046	0.353681611881007	0.403095746436425	0.0427268904419118	GeneID:245607,Genbank:NM_001163015.1,MGI:MGI:2442071	G protein-coupled receptor associated sorting protein 2		GO:0008150,GO:0001540,GO:0001664,GO:0005634	biological_process|amyloid-beta binding|G-protein coupled receptor binding|nucleus
Greb1	19.1618788923796	12.1766254912586	26.1471322935006	2.14732171177237	1.10253835198324	0.03997783695239	0.309252252532367	Up	0.0929967269728707	0.0318919055569356	0.0580884982466068	0.137475118228215	0.0643778613227725	0.116650240380929	0.121729941259572	0.196523753064325	0.29088415055491	0.0719432272137682	GeneID:268527,Genbank:XM_006515096.2,MGI:MGI:2149712	gene regulated by estrogen in breast cancer protein		GO:0016020,GO:0016021	membrane|integral component of membrane
Grik2	8.89505866614491	13.9194051455104	3.87071218677944	0.27808028764993	-1.84642661527879	0.006631149583725	0.10664317859692	Down	0.0974625986369866	0.0641729525016984	0.0974048214266451	0.0424647773024946	0.0701681792250703	0.0360321674489165	0.00510302536154705	0.0299579898871145	0.0101617645187536	0.0201061524258605	GeneID:14806,Genbank:XM_011243123.2,MGI:MGI:95815	glutamate receptor, ionotropic, kainate 2 (beta 2)		GO:0006886,GO:0007268,GO:0008066,GO:0008328,GO:0030425,GO:0031624,GO:0014069,GO:0031625,GO:0015277,GO:0032839,GO:0032983,GO:0035249,GO:0043524,GO:0043525,GO:0038023,GO:0045202,GO:0042391,GO:0045211,GO:0001662,GO:0060080,GO:0046328,GO:0004970,GO:0098839,GO:0048169,GO:0005216,GO:1904315,GO:0048172,GO:0005234,GO:0005515,GO:0005886,GO:0005887,GO:0006811,GO:0006874,GO:0016020,GO:0016021,GO:0019228,GO:…	intracellular protein transport|chemical synaptic transmission|glutamate receptor activity|ionotropic glutamate receptor complex|dendrite|ubiquitin conjugating enzyme binding|postsynaptic density|ubiquitin protein ligase binding|kainate selective glutamate receptor activity|dendrite cytoplasm|kainate selective glutamate receptor complex|synaptic transmission, glutamatergic|negative regulation of …	mmu04080,mmu04724	Neuroactive ligand-receptor interaction|Glutamatergic synapse
Grik3	12.392012246701	1.59154153268825	23.1924829607138	14.5723391343358	3.86516057054948	0.00102348324340581	0.0288876161956632	Up	0.0166353801207782	0	0.00615759941910315	0.00690294310746046	0.0184255980497806	0.0234291116297693	0.0696806921567889	0.215897940372963	0.277513331811616	0.0857953443290309	GeneID:14807,Genbank:XM_006502772.2,MGI:MGI:95816	glutamate receptor, ionotropic, kainate 3		GO:0043195,GO:0030054,GO:0005234,GO:0043204,GO:0030424,GO:0005515,GO:0045202,GO:0030425,GO:0005886,GO:0045211,GO:0005887,GO:0006811,GO:0007215,GO:0007216,GO:0032839,GO:0008066,GO:0032983,GO:0050804,GO:0035249,GO:0015277,GO:0051967,GO:0038023,GO:0001640,GO:0098839,GO:0042391,GO:0016020,GO:0004970,GO:1904315,GO:0042734,GO:0016021,GO:0005216	terminal bouton|cell junction|extracellularly glutamate-gated ion channel activity|perikaryon|axon|protein binding|synapse|dendrite|plasma membrane|postsynaptic membrane|integral component of plasma membrane|ion transport|glutamate receptor signaling pathway|G-protein coupled glutamate receptor signaling pathway|dendrite cytoplasm|glutamate receptor activity|kainate selective glutamate receptor c…	mmu04080,mmu04724	Neuroactive ligand-receptor interaction|Glutamatergic synapse
Grina	5066.5477270782	2789.27265580868	7343.82279834772	2.63288093512628	1.39664228090285	3.55499168044142e-05	0.00262018718795288	Up	60.6600598077956	68.7230963875856	70.0254388608136	62.4481862590723	71.9733298072969	95.3515846814015	230.757670496656	199.04342677519	151.221957997535	156.964329606808	GeneID:66168,Genbank:XM_006521250.3,MGI:MGI:1913418	glutamate receptor, ionotropic, N-methyl D-aspartate-associated protein 1 (glutamate binding)		GO:0016021,GO:0032469,GO:0044325,GO:1902236,GO:0005783,GO:0005794,GO:0016020	integral component of membrane|endoplasmic reticulum calcium ion homeostasis|ion channel binding|negative regulation of endoplasmic reticulum stress-induced intrinsic apoptotic signaling pathway|endoplasmic reticulum|Golgi apparatus|membrane
Grm4	19.9030525940146	36.4865882955214	3.31951689250772	0.0909790980077787	-3.45832105835636	7.79431371057642e-11	5.80761430845545e-08	Down	0.285444490423285	0.29534549047792	0.298859811781351	0.40610321858061	0.343262278519597	0.0775319105189492	0.034161218045307	0.0250684974163679	0.0085032463307454	0	GeneID:268934,Genbank:NM_001013385.2,MGI:MGI:1351341	glutamate receptor, metabotropic 4		GO:0048306,GO:0008066,GO:0004930,GO:0048787,GO:0005516,GO:0051966,GO:0016020,GO:0005622,GO:0005886,GO:0005887,GO:0007165,GO:0016021,GO:0007186,GO:0031410,GO:0007196,GO:0042734,GO:0043005,GO:0007216,GO:0000187,GO:0043195,GO:0007268,GO:0001642,GO:0043198,GO:0007612,GO:0004871	calcium-dependent protein binding|glutamate receptor activity|G-protein coupled receptor activity|presynaptic active zone membrane|calmodulin binding|regulation of synaptic transmission, glutamatergic|membrane|intracellular|plasma membrane|integral component of plasma membrane|signal transduction|integral component of membrane|G-protein coupled receptor signaling pathway|cytoplasmic vesicle|adeny…	mmu04072,mmu04080,mmu04724,mmu04742	Phospholipase D signaling pathway|Neuroactive ligand-receptor interaction|Glutamatergic synapse|Taste transduction
Gsg1l	32.0643452478986	53.8833465441365	10.2453439516607	0.190139340051357	-2.39487103672948	3.08072622075283e-09	1.51580056348122e-06	Down	0.947367216179088	0.494460826327189	0.577320489915322	0.762260102235199	0.614235058195973	0.292887001004887	0.0604914840688319	0.142049324829632	0.0240915995099445	0.119169601656234	GeneID:269994,Genbank:XM_006507898.3,MGI:MGI:2685483	GSG1-like		GO:0016020,GO:0016021,GO:0030054,GO:0032279,GO:0045202,GO:0099061,GO:2000311,GO:0003674,GO:0005886,GO:0014069	membrane|integral component of membrane|cell junction|asymmetric synapse|synapse|integral component of postsynaptic density membrane|regulation of AMPA receptor activity|molecular_function|plasma membrane|postsynaptic density
Gsr	1834.70969239067	1220.72440670859	2448.69497807275	2.00593595459856	1.00427554440569	3.57803607438723e-06	0.000465272476672997	Up	22.7285114454953	25.2669112147785	29.204422456584	26.0589383271358	28.8457150786213	36.9497586489948	60.6588679897194	58.0370240664401	41.7585771303648	55.0486625683668	GeneID:14782,Genbank:NM_010344.4,MGI:MGI:95804	glutathione reductase		GO:0055114,GO:0016668,GO:0005737,GO:0034599,GO:0005739,GO:0042803,GO:0005829,GO:0006749,GO:0043295,GO:0045454,GO:0007283,GO:0050660,GO:0009055,GO:0004362,GO:0009897,GO:0050661,GO:0016491	oxidation-reduction process|oxidoreductase activity, acting on a sulfur group of donors, NAD(P) as acceptor|cytoplasm|cellular response to oxidative stress|mitochondrion|protein homodimerization activity|cytosol|glutathione metabolic process|glutathione binding|cell redox homeostasis|spermatogenesis|flavin adenine dinucleotide binding|electron transfer activity|glutathione-disulfide reductase act…	mmu00480,mmu04918	Glutathione metabolism|Thyroid hormone synthesis
Gstm6	51.4711662748388	87.7026688933696	15.239663656308	0.173765107135299	-2.52478968371757	1.3317346746047e-13	1.6162819834119e-10	Down	3.84176256214344	3.35712876822144	2.1330472837924	4.2068128283735	3.50659520887865	0.676337745741548	0.596000306193965	0.364468662391818	0.630502518753678	0.587067090264397	GeneID:14867,Genbank:XM_006501025.3,MGI:MGI:1309467	glutathione S-transferase, mu 6		GO:0016740,GO:0004364,GO:0005737,GO:0008152	transferase activity|glutathione transferase activity|cytoplasm|metabolic process	mmu00480,mmu00980,mmu00982,mmu00983,mmu05200,mmu05204,mmu05225,mmu05418,mmu01524	Glutathione metabolism|Metabolism of xenobiotics by cytochrome P450|Drug metabolism - cytochrome P450|Drug metabolism - other enzymes|Pathways in cancer|Chemical carcinogenesis|Hepatocellular carcinoma|Fluid shear stress and atherosclerosis|Platinum drug resistance
Gzma	917.344789252652	1434.80039707874	399.889181426567	0.278707186198683	-1.84317789345194	3.20432996254688e-05	0.00243061779034025	Down	38.7876055391503	127.959478579847	126.348364577106	65.5515349288651	116.781440439509	40.2734220694128	25.6531293523646	25.3460972389346	16.5270567772571	19.4469316856746	GeneID:14938,Genbank:NM_010370.2,MGI:MGI:109266	granzyme A		GO:0051354,GO:0006508,GO:0051603,GO:0006915,GO:0008233,GO:0008236,GO:0016787,GO:0019835,GO:0030141,GO:0032078,GO:0042803,GO:0043065,GO:0004252,GO:0043392,GO:0005576,GO:0005634	negative regulation of oxidoreductase activity|proteolysis|proteolysis involved in cellular protein catabolic process|apoptotic process|peptidase activity|serine-type peptidase activity|hydrolase activity|cytolysis|secretory granule|negative regulation of endodeoxyribonuclease activity|protein homodimerization activity|positive regulation of apoptotic process|serine-type endopeptidase activity|ne…	mmu04080	Neuroactive ligand-receptor interaction
Gzmb	1277.88468587397	2112.64912527156	443.120246476379	0.209746257045604	-2.25328302910868	0.0012583588119368	0.0337384715335927	Down	12.2313568048684	129.08565893964	110.1036487346	48.6411991600004	134.817502115287	13.901650167407	23.3976879725605	26.4357500013599	6.27949749906488	16.0293535264734	GeneID:14939,Genbank:NM_013542.2,MGI:MGI:109267	granzyme B		GO:0005737,GO:0006508,GO:0006915,GO:0008233,GO:0008236,GO:0008626,GO:0016485,GO:0016787,GO:0019835,GO:0030141,GO:0001913,GO:0042267,GO:0004252,GO:0044194,GO:0005515	cytoplasm|proteolysis|apoptotic process|peptidase activity|serine-type peptidase activity|granzyme-mediated apoptotic signaling pathway|protein processing|hydrolase activity|cytolysis|secretory granule|T cell mediated cytotoxicity|natural killer cell mediated cytotoxicity|serine-type endopeptidase activity|cytolytic granule|protein binding	mmu04210,mmu04650,mmu05202,mmu05320,mmu05330,mmu05332,mmu04940	Apoptosis|Natural killer cell mediated cytotoxicity|Transcriptional misregulation in cancers|Autoimmune thyroid disease|Allograft rejection|Graft-versus-host disease|Type I diabetes mellitus
Gzmk	139.334458622019	249.812072372001	28.8568448720365	0.115514212736144	-3.11385772478311	2.53212017262723e-05	0.00211990529486025	Down	3.52781381179993	27.0267792572021	26.2396536306589	10.5234060297646	24.6980950424467	3.9373332066907	1.60316180846966	2.38699362604338	0.41640139607529	1.92242234671807	GeneID:14945,Genbank:NM_008196.1,MGI:MGI:1298232	granzyme K		GO:0008236,GO:0016787,GO:0030141,GO:0043065,GO:0051354,GO:0004252,GO:0006508,GO:0008233	serine-type peptidase activity|hydrolase activity|secretory granule|positive regulation of apoptotic process|negative regulation of oxidoreductase activity|serine-type endopeptidase activity|proteolysis|peptidase activity
Gzmm	35.478270433803	48.8980603975855	22.0584804700206	0.451111563335338	-1.1484438277777	0.00143347689184907	0.0369201922264711	Down	1.52210495243909	1.79883805335688	1.65772081152032	1.12960282276592	1.75074896827693	0.649299257294357	0.429130148282634	0.779772709565882	0.94609356620771	0.60385440572726	GeneID:16904,Genbank:NM_008504.3,MGI:MGI:99549	granzyme M (lymphocyte met-ase 1)		GO:0008219,GO:0008236,GO:0019835,GO:0004175,GO:0004252,GO:0005515	cell death|serine-type peptidase activity|cytolysis|endopeptidase activity|serine-type endopeptidase activity|protein binding
H2-Bl	6.4094774212229	1.96932602763122	10.8496288148146	5.50931062840058	2.46187180786927	0.00344962457519824	0.068187204551014	Up	0.0452899652944554	0.248504796736603	0.100584703913082	0	0.100327697972087	0.574073619237672	0.379412566056468	0.417635998194336	0.802753206866796	0.420441411616545	GeneID:14963,Genbank:NM_008199.2,MGI:MGI:892004	histocompatibility 2, blastocyst		GO:0005886	plasma membrane	mmu04514,mmu04144,mmu04145,mmu04218,mmu04650,mmu04612,mmu05203,mmu05320,mmu05330,mmu05332,mmu05416,mmu04940,mmu05166,mmu05168,mmu05167,mmu05169,mmu05165	Cell adhesion molecules (CAMs)|Endocytosis|Phagosome|Cellular senescence|Natural killer cell mediated cytotoxicity|Antigen processing and presentation|Viral carcinogenesis|Autoimmune thyroid disease|Allograft rejection|Graft-versus-host disease|Viral myocarditis|Type I diabetes mellitus|HTLV-I infection|Herpes simplex infection|Kaposi's sarcoma-associated herpesvirus infection|Epstein-Barr virus …
H2-T24	2271.47541149761	1010.23781357161	3532.71300942361	3.49691227349132	1.80608160381757	7.81077897056961e-16	1.29268391962927e-12	Up	14.1778894730545	23.0369032669414	22.7014439826236	18.3329428852436	26.8995669809498	62.5033217136392	78.9315734055161	88.1295433403332	60.6292393946551	60.3126853318493	GeneID:15042,Genbank:XM_011246307.2,MGI:MGI:95958	histocompatibility 2, T region locus 24		GO:0042605,GO:0002474,GO:0005102,GO:0005886	peptide antigen binding|antigen processing and presentation of peptide antigen via MHC class I|signaling receptor binding|plasma membrane	mmu04514,mmu04144,mmu04145,mmu04218,mmu04650,mmu04612,mmu05203,mmu05320,mmu05330,mmu05332,mmu05416,mmu04940,mmu05166,mmu05168,mmu05167,mmu05169,mmu05165	Cell adhesion molecules (CAMs)|Endocytosis|Phagosome|Cellular senescence|Natural killer cell mediated cytotoxicity|Antigen processing and presentation|Viral carcinogenesis|Autoimmune thyroid disease|Allograft rejection|Graft-versus-host disease|Viral myocarditis|Type I diabetes mellitus|HTLV-I infection|Herpes simplex infection|Kaposi's sarcoma-associated herpesvirus infection|Epstein-Barr virus …
Hcar1	45.6019093750235	70.1735296241794	21.0302891258675	0.299689772461171	-1.73845824517442	0.00282060688459569	0.0584842236151076	Down	0.786349607468663	1.99003549006751	1.74640766282695	0.519416524562646	1.17314689025991	0.203416040423942	0.21846540903982	0.953676357520581	0.234249552495323	0.1655314740814	GeneID:243270,Genbank:NM_175520.4,MGI:MGI:2441671	hydrocarboxylic acid receptor 1		GO:0007165,GO:0007186,GO:0016020,GO:0016021,GO:0043229,GO:0004871,GO:0004930,GO:0005886	signal transduction|G-protein coupled receptor signaling pathway|membrane|integral component of membrane|intracellular organelle|signal transducer activity|G-protein coupled receptor activity|plasma membrane	mmu04024	cAMP signaling pathway
Hcar2	1125.41996314531	166.811489455034	2084.02843683559	12.4933147209705	3.64308439785832	0.00460478124331702	0.0829761250690909	Up	4.68419665704934	5.64553886453694	5.11137678744752	4.41553297178433	4.91837602261929	12.3554088035621	124.217277221617	27.9642371918845	20.8624157084501	103.866664030671	GeneID:80885,Genbank:NM_030701.3,MGI:MGI:1933383	hydroxycarboxylic acid receptor 2		GO:0070553,GO:0004930,GO:0005525,GO:0005886,GO:0006915,GO:0007165,GO:0007186,GO:0016020,GO:0016021,GO:0030054,GO:0033031,GO:0001614,GO:0050995,GO:0001781,GO:0070165,GO:0004871	nicotinic acid receptor activity|G-protein coupled receptor activity|GTP binding|plasma membrane|apoptotic process|signal transduction|G-protein coupled receptor signaling pathway|membrane|integral component of membrane|cell junction|positive regulation of neutrophil apoptotic process|purinergic nucleotide receptor activity|negative regulation of lipid catabolic process|neutrophil apoptotic proce…	mmu04024	cAMP signaling pathway
Heatr9	27.2560118791394	38.3296553877142	16.1823683705646	0.422189247643263	-1.24403825843175	0.00550802448619241	0.0940133044923927	Down	0.475321898057547	1.54113712467962	0.815725459439371	0.726192443979885	1.00508616771709	0.730296932013825	0.24887287375958	0.309917860955141	0.247792961926771	0.334285384645941	GeneID:629303,Genbank:XM_011249169.1,MGI:MGI:3650286	HEAT repeat containing 9		GO:0002244,GO:0005575	hematopoietic progenitor cell differentiation|cellular_component
Hif1a	2284.12446946582	1471.23060488693	3097.0183340447	2.10505295618338	1.07385652719293	0.00930955092058637	0.130671067470528	Up	14.3823335768926	19.0236405444729	19.2853892207478	14.5321946110753	18.6007915912618	30.7092950025771	53.9698512207576	27.1758204007393	17.3212241420414	42.2701612475285	GeneID:15251,Genbank:NM_001313920.1,MGI:MGI:106918	hypoxia inducible factor 1, alpha subunit		GO:0045926,GO:0045944,GO:0001568,GO:0001666,GO:0046716,GO:0061030,GO:0046886,GO:0061072,GO:0046982,GO:0001755,GO:0061298,GO:0046983,GO:0001837,GO:0061419,GO:0003700,GO:0001892,GO:0070243,GO:0003705,GO:0070244,GO:0001922,GO:0070888,GO:0005515,GO:0071456,GO:0005634,GO:0071542,GO:0007595,GO:0005654,GO:0008134,GO:0005667,GO:0008284,GO:0005737,GO:0008542,GO:0010468,GO:0010508,GO:0000122,GO:0019904,GO:…	negative regulation of growth|positive regulation of transcription by RNA polymerase II|blood vessel development|response to hypoxia|muscle cell cellular homeostasis|epithelial cell differentiation involved in mammary gland alveolus development|positive regulation of hormone biosynthetic process|iris morphogenesis|protein heterodimerization activity|neural crest cell migration|retina vasculature …	mmu04066,mmu04140,mmu04137,mmu04659,mmu04919,mmu05200,mmu05230,mmu05231,mmu05205,mmu05211,mmu05167	HIF-1 signaling pathway|Autophagy - animal|Mitophagy - animal|Th17 cell differentiation|Thyroid hormone signaling pathway|Pathways in cancer|Central carbon metabolism in cancer|Choline metabolism in cancer|Proteoglycans in cancer|Renal cell carcinoma|Kaposi's sarcoma-associated herpesvirus infection
Hif3a	277.629528425302	78.8986846622049	476.3603721884	6.03762121292489	2.59398024817702	0.0131212793772445	0.1624985653488	Up	0.501944137388086	0.668341299721415	0.282408443791002	0.841469378238579	0.593024960972499	0.473645353741987	3.50415947449638	2.49602502208888	8.02459463301117	2.02265927968411	GeneID:53417,Genbank:NM_001162950.1,MGI:MGI:1859778	hypoxia inducible factor 3, alpha subunit		GO:0007275,GO:0005739,GO:0003677,GO:0016607,GO:0005829,GO:0003700,GO:0045944,GO:0005886,GO:0003713,GO:0003714,GO:0005515,GO:0005634,GO:0006351,GO:0046983,GO:0006355,GO:0006357,GO:0005654,GO:0000981,GO:0006366,GO:0005737,GO:0001525,GO:0006915,GO:0001666	multicellular organism development|mitochondrion|DNA binding|nuclear speck|cytosol|DNA binding transcription factor activity|positive regulation of transcription by RNA polymerase II|plasma membrane|transcription coactivator activity|transcription corepressor activity|protein binding|nucleus|transcription, DNA-templated|protein dimerization activity|regulation of transcription, DNA-templated|regu…
Hist3h2ba	11.2402826487809	15.6545914583132	6.82597383924867	0.436036536464439	-1.19747906821633	0.0496572271704464	0.345966253592796	Down	1.36928622344795	4.00705916400216	2.02736961653381	1.42048225373651	1.01109472241999	1.68742851715316	0.597451605640866	0.818397814643446	0.594859137250414	0.470797309400345	GeneID:78303,Genbank:NM_030082.4,MGI:MGI:1925553	histone cluster 3, H2ba		GO:0005654,GO:0005694,GO:0005829,GO:0006334,GO:0046982,GO:0000786,GO:0003677,GO:0005634	nucleoplasm|chromosome|cytosol|nucleosome assembly|protein heterodimerization activity|nucleosome|DNA binding|nucleus	mmu05203,mmu05322,mmu05034	Viral carcinogenesis|Systemic lupus erythematosus|Alcoholism
Hk2	1136.42765971708	714.100315264466	1558.75500416968	2.18282357653407	1.12619553136172	0.00130669229922601	0.0346514176229589	Up	6.6187809354675	8.16240180602943	6.38846970945465	7.0690501279891	8.21780046179489	11.7997826733648	22.8987174855194	14.2022297079763	9.8806911529248	16.7749911521874	GeneID:15277,Genbank:XM_017321401.1,MGI:MGI:1315197	hexokinase 2		GO:1904925,GO:0016773,GO:0006006,GO:0003824,GO:1990830,GO:0019158,GO:0006096,GO:0004340,GO:2000378,GO:0035795,GO:0008152,GO:0004396,GO:0045766,GO:0005515,GO:0005524,GO:0008637,GO:0005536,GO:0046324,GO:0005739,GO:0046835,GO:0008865,GO:0016301,GO:0005741,GO:0000166,GO:0072655,GO:0016310,GO:0005829,GO:0001678,GO:0072656,GO:0016740,GO:0005975,GO:0002931	positive regulation of autophagy of mitochondrion in response to mitochondrial depolarization|phosphotransferase activity, alcohol group as acceptor|glucose metabolic process|catalytic activity|cellular response to leukemia inhibitory factor|mannokinase activity|glycolytic process|glucokinase activity|negative regulation of reactive oxygen species metabolic process|negative regulation of mitochon…	mmu00010,mmu00051,mmu00052,mmu00500,mmu00520,mmu00524,mmu04066,mmu04910,mmu04973,mmu05230,mmu04930	Glycolysis / Gluconeogenesis|Fructose and mannose metabolism|Galactose metabolism|Starch and sucrose metabolism|Amino sugar and nucleotide sugar metabolism|Neomycin, kanamycin and gentamicin biosynthesis|HIF-1 signaling pathway|Insulin signaling pathway|Carbohydrate digestion and absorption|Central carbon metabolism in cancer|Type II diabetes mellitus
Hk3	797.976130679186	284.130875805816	1311.82138555256	4.61696174987014	2.20694378014529	0.000806616222419039	0.0244472315843708	Up	2.30600969293588	5.76508092063057	6.07109692019528	3.07979645998422	6.71527112608418	14.8085050691303	34.7826909576028	18.0256149023669	7.05373349852221	29.3781203431792	GeneID:212032,Genbank:NM_001206392.1,MGI:MGI:2670962	hexokinase 3		GO:0016773,GO:0004340,GO:0019158,GO:0004396,GO:0019899,GO:0005524,GO:0005536,GO:0005739,GO:0005829,GO:0005975,GO:0032991,GO:0006096,GO:0042562,GO:0008152,GO:0046835,GO:0008865,GO:1901299,GO:0016301,GO:0000166,GO:0016310,GO:0001678,GO:0016740,GO:0003824	phosphotransferase activity, alcohol group as acceptor|glucokinase activity|mannokinase activity|hexokinase activity|enzyme binding|ATP binding|glucose binding|mitochondrion|cytosol|carbohydrate metabolic process|protein-containing complex|glycolytic process|hormone binding|metabolic process|carbohydrate phosphorylation|fructokinase activity|negative regulation of hydrogen peroxide-mediated progr…	mmu00010,mmu00051,mmu00052,mmu00500,mmu00520,mmu00524,mmu04066,mmu04910,mmu04973,mmu05230,mmu04930	Glycolysis / Gluconeogenesis|Fructose and mannose metabolism|Galactose metabolism|Starch and sucrose metabolism|Amino sugar and nucleotide sugar metabolism|Neomycin, kanamycin and gentamicin biosynthesis|HIF-1 signaling pathway|Insulin signaling pathway|Carbohydrate digestion and absorption|Central carbon metabolism in cancer|Type II diabetes mellitus
Hmcn2	97.3952033878163	140.104586508096	54.6858202675366	0.390321413670327	-1.35726548133279	1.36557977224307e-05	0.00128810257791114	Down	0.760776349611691	0.379487177574156	0.43886023122944	0.422284428851786	0.517991020878688	0.18785516446348	0.162092386641916	0.242957856886715	0.212896172017253	0.142677437864751	GeneID:665700,Genbank:XM_006498505.3,MGI:MGI:2677838	hemicentin 2		GO:0005604,GO:0005938,GO:0006939,GO:0030054,GO:0030335,GO:0031012,GO:0050896,GO:0005509,GO:0005576,GO:0005578	basement membrane|cell cortex|smooth muscle contraction|cell junction|positive regulation of cell migration|extracellular matrix|response to stimulus|calcium ion binding|extracellular region|proteinaceous extracellular matrix
Hmga1-rs1	208.005239855669	70.6221573737159	345.388322337623	4.89065096822105	2.29002650732863	9.89441387909698e-18	2.00142005187734e-14	Up	1.51657654892203	2.93058489750017	2.92884541225334	2.01106174234441	3.4326001880281	13.3031418932037	12.049018385281	9.62730637488631	9.10926881470522	15.8812386948658	GeneID:111241,Genbank:NM_001166476.1,MGI:MGI:96161	high mobility group AT-hook I, related sequence 1		GO:0005634,GO:0008134,GO:0019899,GO:0030374,GO:0035985,GO:0042974,GO:0042975,GO:0046965,GO:0051575,GO:0001158,GO:0003680,GO:0003906	nucleus|transcription factor binding|enzyme binding|ligand-dependent nuclear receptor transcription coactivator activity|senescence-associated heterochromatin focus|retinoic acid receptor binding|peroxisome proliferator activated receptor binding|retinoid X receptor binding|5'-deoxyribose-5-phosphate lyase activity|enhancer sequence-specific DNA binding|AT DNA binding|DNA-(apurinic or apyrimidini…
Hmox1	1957.38795022916	849.570293716417	3065.2056067419	3.60794819382545	1.8511786232253	0.0487718742992922	0.342947845352883	Up	24.8535006756601	38.3599320627499	30.8302329138663	29.5651388877315	32.4187057057648	60.4904578077949	118.360470388673	56.139182072001	35.1901453937029	265.67486492081	GeneID:15368,Genbank:NM_010442.2,MGI:MGI:96163	heme oxygenase 1		GO:0005783,GO:0005829,GO:0005901,GO:0006788,GO:0006879,GO:0006915,GO:0020037,GO:0006979,GO:0032764,GO:0007264,GO:0034101,GO:0034395,GO:0034605,GO:0035094,GO:0043627,GO:0035556,GO:0045766,GO:0042167,GO:0046872,GO:0048471,GO:0048661,GO:0048662,GO:0051090,GO:0001525,GO:0051260,GO:0001666,GO:0055072,GO:0002246,GO:0004392,GO:0004630,GO:0005634,GO:0005730,GO:0008217,GO:0008219,GO:0008285,GO:0008630,GO:…	endoplasmic reticulum|cytosol|caveola|heme oxidation|cellular iron ion homeostasis|apoptotic process|heme binding|response to oxidative stress|negative regulation of mast cell cytokine production|small GTPase mediated signal transduction|erythrocyte homeostasis|regulation of transcription from RNA polymerase II promoter in response to iron|cellular response to heat|response to nicotine|response t…	mmu00860,mmu04066,mmu04216,mmu04978,mmu05200,mmu05206,mmu05225,mmu05418	Porphyrin and chlorophyll metabolism|HIF-1 signaling pathway|Ferroptosis|Mineral absorption|Pathways in cancer|MicroRNAs in cancer|Hepatocellular carcinoma|Fluid shear stress and atherosclerosis
Hnf4a	3.26818439444477	0.99161813038866	5.54475065850087	5.59161887885978	2.48326603089987	0.0397563516417832	0.308284533922169	Up	0	0.0245864499278713	0.0124395022688937	0	0.024815435707503	0.0591639832831005	0.0703840140601989	0.0459109696272566	0.0350393014971982	0.115548425915299	GeneID:15378,Genbank:XM_006498788.1,MGI:MGI:109128	hepatic nuclear factor 4, alpha	RXR-like	GO:0003700,GO:0003705,GO:0003707,GO:0004879,GO:0005102,GO:0005504,GO:0005515,GO:0006637,GO:0005634,GO:0006805,GO:0007164,GO:0005654,GO:0007548,GO:0007596,GO:0008134,GO:0008270,GO:0042532,GO:0008285,GO:0042593,GO:0009749,GO:0042632,GO:0042803,GO:0043401,GO:0043433,GO:0043565,GO:0000062,GO:0046872,GO:0000978,GO:0050544,GO:0044212,GO:0000987,GO:0050796,GO:0001077,GO:0055088,GO:0001102,GO:0055091,GO:…	DNA binding transcription factor activity|transcription factor activity, RNA polymerase II distal enhancer sequence-specific binding|steroid hormone receptor activity|nuclear receptor activity|signaling receptor binding|fatty acid binding|protein binding|acyl-CoA metabolic process|nucleus|xenobiotic metabolic process|establishment of tissue polarity|nucleoplasm|sex differentiation|blood coagulati…	mmu04152,mmu04950	AMPK signaling pathway|Maturity onset diabetes of the young
Hpcal4	40.7243303799402	55.5440358939358	25.9046248659445	0.466379953293468	-1.10042231729591	0.00803793861756687	0.119648955464272	Down	0.487285757291075	0.584488410140416	0.855705125121266	1.10035465381876	0.414207602590693	0.239403014041505	0.272937264038686	0.464439000571517	0.319014311180639	0.245468373592119	GeneID:170638,Genbank:NM_174998.4,MGI:MGI:2157521	hippocalcin-like 4		GO:0007165,GO:0008022,GO:0008150,GO:0019904,GO:0046872,GO:0005246,GO:0005509,GO:0005622	signal transduction|protein C-terminus binding|biological_process|protein domain specific binding|metal ion binding|calcium channel regulator activity|calcium ion binding|intracellular
Hpse	400.139310436424	257.180486187045	543.098134685803	2.1117392798255	1.07843172725253	0.0021533159743894	0.049621667485771	Up	3.027579808464	5.46233217195387	5.35638025471468	3.68375939688981	6.68784044048455	16.5682265923334	9.33210878526721	7.44842916961345	5.86744965241976	10.1273358927043	GeneID:15442,Genbank:NM_152803.4,MGI:MGI:1343124	heparanase		GO:0051798,GO:0030305,GO:0005634,GO:0051897,GO:0033690,GO:0005654,GO:0060055,GO:0005764,GO:0007155,GO:0007160,GO:0042060,GO:0010575,GO:0043231,GO:0016020,GO:0061042,GO:0045121,GO:0016787,GO:0045545,GO:0016798,GO:0005576,GO:0046983,GO:0030194,GO:0005578,GO:0051797,GO:0030200	positive regulation of hair follicle development|heparanase activity|nucleus|positive regulation of protein kinase B signaling|positive regulation of osteoblast proliferation|nucleoplasm|angiogenesis involved in wound healing|lysosome|cell adhesion|cell-matrix adhesion|wound healing|positive regulation of vascular endothelial growth factor production|intracellular membrane-bounded organelle|membr…	mmu00531,mmu05205	Glycosaminoglycan degradation|Proteoglycans in cancer
Hpse2	36.8061716662206	52.6161911086188	20.9961522238225	0.399043560193835	-1.3253818530878	0.000258639638256379	0.0111050344680599	Down	0.467327168340042	0.330865980441985	0.410133626850625	0.581759989648678	0.375690936501138	0.127389513448222	0.149969407901502	0.162181780253906	0.196471919795318	0.194370493407706	GeneID:545291,Genbank:XM_006527214.3,MGI:MGI:2685814	heparanase 2		GO:0005622,GO:0008284,GO:0016020,GO:0016798,GO:0030198,GO:0043395,GO:0005576,GO:0005578	intracellular|positive regulation of cell proliferation|membrane|hydrolase activity, acting on glycosyl bonds|extracellular matrix organization|heparan sulfate proteoglycan binding|extracellular region|proteinaceous extracellular matrix	mmu00531,mmu05205	Glycosaminoglycan degradation|Proteoglycans in cancer
Hr	182.627866421493	263.075592980225	102.180139862761	0.388406004164902	-1.36436259209118	1.04945417392828e-06	0.000169073568463401	Down	3.49619661254323	2.16944687551054	2.26640388577487	3.21295329767026	1.98690645192221	1.20844490160708	0.737977202050978	0.85335022131051	1.23098662714758	0.915725287476868	GeneID:15460,Genbank:NM_021877.3,MGI:MGI:96223	hairless		GO:0055114,GO:0032454,GO:0003677,GO:0033169,GO:0003714,GO:0042809,GO:0005515,GO:0005634,GO:0005654,GO:0042826,GO:0006351,GO:0043433,GO:0006355,GO:0045892,GO:0046872,GO:0016491,GO:0000118,GO:0046966,GO:0016604,GO:0000785,GO:0051291,GO:0031490,GO:0000976	oxidation-reduction process|histone demethylase activity (H3-K9 specific)|DNA binding|histone H3-K9 demethylation|transcription corepressor activity|vitamin D receptor binding|protein binding|nucleus|nucleoplasm|histone deacetylase binding|transcription, DNA-templated|negative regulation of DNA binding transcription factor activity|regulation of transcription, DNA-templated|negative regulation of…
Hrasls	7.79788996193913	12.0324936947296	3.56328622914868	0.296138632568696	-1.75565538627098	0.0142673714563584	0.170760146312366	Down	0.220180571133188	0.189848175263452	0.314357207098284	0.156625966879777	0.156776993430129	0.0332250245024189	0.0494073941180334	0.0966842286989274	0.0655906733674681	0.0486668459747075	GeneID:27281,Genbank:XM_017317022.1,MGI:MGI:1351473	HRAS-like suppressor		GO:0005737,GO:0005777,GO:0006629,GO:0007031,GO:0007265,GO:0016020,GO:0016021,GO:0016042,GO:0016740,GO:0016787,GO:0046485,GO:0001558,GO:0004620,GO:0005641	cytoplasm|peroxisome|lipid metabolic process|peroxisome organization|Ras protein signal transduction|membrane|integral component of membrane|lipid catabolic process|transferase activity|hydrolase activity|ether lipid metabolic process|regulation of cell growth|phospholipase activity|nuclear envelope lumen
Hrc	142.375845974505	202.601637386909	82.1500545621017	0.405475768220074	-1.30231239527419	0.0382443324772656	0.300361549934693	Down	7.02611120990939	2.61773378643806	2.19134804140051	3.50942674452549	8.67093788536875	1.03078212586279	1.18084552644312	4.28825642243036	1.87663253615832	0.984200710149137	GeneID:15464,Genbank:NM_010473.2,MGI:MGI:96226	histidine rich calcium binding protein		GO:0010881,GO:0030018,GO:0033017,GO:0044325,GO:0045823,GO:0051481,GO:0055074,GO:0060314,GO:1902081,GO:0002027,GO:0005509,GO:0008016	regulation of cardiac muscle contraction by regulation of the release of sequestered calcium ion|Z disc|sarcoplasmic reticulum membrane|ion channel binding|positive regulation of heart contraction|negative regulation of cytosolic calcium ion concentration|calcium ion homeostasis|regulation of ryanodine-sensitive calcium-release channel activity|negative regulation of calcium ion import into sarco…
Hrh2	245.152529689831	142.513562181146	347.791497198517	2.44040982398887	1.28712344343918	0.00121711729620076	0.0327775449368859	Up	0.691238549781792	1.46293982506999	1.26103665053032	0.755132471306649	1.36718972952329	2.01163875941057	3.92946335137369	2.91246254668001	1.62526913651436	2.29178259422773	GeneID:15466,Genbank:XM_006516854.2,MGI:MGI:108482	histamine receptor H2		GO:0045907,GO:0003382,GO:0048167,GO:0004871,GO:0048565,GO:0004930,GO:0004969,GO:0005886,GO:0006955,GO:0048732,GO:0007165,GO:1900139,GO:0007186,GO:1901363,GO:0007613,GO:1901998,GO:0008542,GO:0001696,GO:0016020,GO:0001697,GO:0016021,GO:0001698	positive regulation of vasoconstriction|epithelial cell morphogenesis|regulation of synaptic plasticity|signal transducer activity|digestive tract development|G-protein coupled receptor activity|histamine receptor activity|plasma membrane|immune response|gland development|signal transduction|negative regulation of arachidonic acid secretion|G-protein coupled receptor signaling pathway|heterocycli…	mmu04020,mmu04080,mmu04971	Calcium signaling pathway|Neuroactive ligand-receptor interaction|Gastric acid secretion
Hrh4	4.48359604760279	7.14353896602489	1.8236531291807	0.255287069595911	-1.96980762843995	0.0367423774938837	0.294797259707427	Down	0.109675838285879	0.20059610499404	0.0811932006621549	0.0455105964789366	0.283450098154149	0.0193083013405181	0.0765666135384411	0.0187289375057099	0.0190585937177317	0.0377094932286684	GeneID:225192,Genbank:XM_017317874.1,MGI:MGI:2429635	histamine receptor H4		GO:0004969,GO:0005886,GO:0005887,GO:0006954,GO:0007165,GO:0007186,GO:0007194,GO:0007204,GO:0016020,GO:0004871,GO:0016021,GO:0004930,GO:0043408	histamine receptor activity|plasma membrane|integral component of plasma membrane|inflammatory response|signal transduction|G-protein coupled receptor signaling pathway|negative regulation of adenylate cyclase activity|positive regulation of cytosolic calcium ion concentration|membrane|signal transducer activity|integral component of membrane|G-protein coupled receptor activity|regulation of MAPK…	mmu04080	Neuroactive ligand-receptor interaction
Hsd17b2	2.63020834035858	0.431500371287331	4.82891630942984	11.1909899289851	3.48426575429994	0.0172151980729991	0.18936717880299	Up	0	0	0.0391050752688134	0.0438385304760365	0	0.0743956460468325	0.331890952071439	0.216490003072014	0.0367167563673602	0.217944245433827	GeneID:15486,Genbank:XM_006530703.1,MGI:MGI:1096386	hydroxysteroid (17-beta) dehydrogenase 2		GO:0006629,GO:0006694,GO:0006702,GO:0006703,GO:0016020,GO:0016021,GO:0016491,GO:0032526,GO:0043231,GO:0047035,GO:0055114,GO:0001701,GO:0001890,GO:0004303	lipid metabolic process|steroid biosynthetic process|androgen biosynthetic process|estrogen biosynthetic process|membrane|integral component of membrane|oxidoreductase activity|response to retinoic acid|intracellular membrane-bounded organelle|testosterone dehydrogenase (NAD+) activity|oxidation-reduction process|in utero embryonic development|placenta development|estradiol 17-beta-dehydrogenase …	mmu00140,mmu04913	Steroid hormone biosynthesis|Ovarian Steroidogenesis
Htr7	41.805682087676	23.5874829680691	60.0238812072828	2.54473448008583	1.34751513203874	0.0328030819869829	0.274313324562712	Up	0.232349498738842	0.410799604242937	0.25801306517959	0.273175015201923	0.50041018797537	1.04989124928653	1.40579602095163	0.489355402389641	0.148044766675152	0.958655833734884	GeneID:15566,Genbank:XM_006526704.3,MGI:MGI:99841	5-hydroxytryptamine (serotonin) receptor 7		GO:0007165,GO:0007186,GO:0007187,GO:0007192,GO:0007198,GO:0007210,GO:0007268,GO:0042310,GO:0042322,GO:0007613,GO:0043025,GO:0007623,GO:0043679,GO:0048266,GO:0050966,GO:0051378,GO:0051412,GO:0060073,GO:0060291,GO:0004871,GO:0004930,GO:0004993,GO:0005791,GO:0005886,GO:0005887,GO:0006939,GO:0008021,GO:0010976,GO:0014063,GO:0014832,GO:0016020,GO:0016021,GO:0030425,GO:0071542,GO:0030594	signal transduction|G-protein coupled receptor signaling pathway|G-protein coupled receptor signaling pathway, coupled to cyclic nucleotide second messenger|adenylate cyclase-activating serotonin receptor signaling pathway|adenylate cyclase-inhibiting serotonin receptor signaling pathway|serotonin receptor signaling pathway|chemical synaptic transmission|vasoconstriction|negative regulation of ci…	mmu04014,mmu04020,mmu04080,mmu04726	Ras signaling pathway|Calcium signaling pathway|Neuroactive ligand-receptor interaction|Serotonergic synapse
I830077J02Rik	116.846709421953	59.8204251255779	173.872993718328	2.90658238140778	1.53932379952598	5.72836120472599e-05	0.00365911634147497	Up	1.4608469287508	2.05618258080517	2.68015820691774	1.81855956966315	2.42708415371269	4.02543188429307	8.61323665394877	6.54028036690358	4.27137528456026	5.27392251021332	GeneID:433638,Genbank:XM_006501648.3,MGI:MGI:3588284	RIKEN cDNA I830077J02 gene		GO:0016020,GO:0016021,GO:0003674,GO:0005575,GO:0008150	membrane|integral component of membrane|molecular_function|cellular_component|biological_process
I830127L07Rik	194.978096843505	62.7513564451857	327.204837241824	5.21430700111865	2.38247552647774	2.58510835187572e-05	0.00211990529486025	Up	1.62541170409289	4.16200839426483	5.71565085236824	2.63044699360991	4.6208483627144	20.2023173651769	29.0490426731168	23.2599929765158	9.94227876014505	10.1712541016492	GeneID:546643,Genbank:XM_006521615.1,MGI:MGI:3612406	RIKEN cDNA I830127L07 gene
Iapp	3.30060083852125	0.231705859084466	6.36949581795803	27.4895759784654	4.78081274861043	0.0276059967762667	0.248426678849202	Up	0	0	0	0.0942906323600957	0	0	0.475901106562207	0.232820067958911	0.23691803569801	1.56256003550976	GeneID:15874,Genbank:NM_010491.2,MGI:MGI:96382	islet amyloid polypeptide		GO:0019233,GO:0042755,GO:0042802,GO:0043025,GO:0045596,GO:0045779,GO:0097647,GO:0005179,GO:0005576,GO:0005615	sensory perception of pain|eating behavior|identical protein binding|neuronal cell body|negative regulation of cell differentiation|negative regulation of bone resorption|amylin receptor signaling pathway|hormone activity|extracellular region|extracellular space	mmu04950	Maturity onset diabetes of the young
[truncated: 552 more rows]
