# Supplementary material for: Transcriptomic profiling reveals SARS-CoV-2-infected humanized MHC mice recapitulate human post vaccination immune responses
Source: Front Cell Infect Microbiol. 2025 Aug 1;15:1634577. doi: 10.3389/fcimb.2025.1634577 (PMC12353716; doi:10.3389/fcimb.2025.1634577)
Supplement: Supplementary file 2 [file SupplementaryFile1.zip › Supplementary file 1/original RNAseq data/1.1.different_expressed_gene/VennData.xls]

gene_id	MHC_0D-vs-WT_0D	MHC_1D-vs-MHC_0D	MHC_1D-vs-WT_1D	MHC_3D-vs-MHC_0D	MHC_3D-vs-WT_3D	MHC_6D-vs-MHC_0D	MHC_6D-vs-WT_6D	WT_1D-vs-WT_0D	WT_3D-vs-WT_0D	WT_6D-vs-WT_0D	Dbxref	product	TF_Family	GO_id	GO_term	pathway	pathway_description
1110032F04Rik	0	0	0	0	0	0	0	0	1	0	GeneID:68725,Genbank:NM_001167996.1,MGI:MGI:1915975	RIKEN cDNA 1110032F04 gene		GO:0016020,GO:0016021,GO:0003674,GO:0005575,GO:0008150	membrane|integral component of membrane|molecular_function|cellular_component|biological_process
1190002N15Rik	0	0	0	0	0	1	0	0	0	0	GeneID:68861,Genbank:NM_001033145.2,MGI:MGI:1916111	RIKEN cDNA 1190002N15 gene		GO:0005615,GO:0005794,GO:0009966,GO:0014066,GO:0030126,GO:0030137,GO:0031410,GO:0048199,GO:0000139,GO:0060038,GO:0003674,GO:0005576	extracellular space|Golgi apparatus|regulation of signal transduction|regulation of phosphatidylinositol 3-kinase signaling|COPI vesicle coat|COPI-coated vesicle|cytoplasmic vesicle|vesicle targeting, to, from or within Golgi|Golgi membrane|cardiac muscle cell proliferation|molecular_function|extracellular region
1500009L16Rik	0	0	0	0	0	1	0	0	0	1	GeneID:69784,Genbank:XM_011243557.2,MGI:MGI:1917034	RIKEN cDNA 1500009L16 gene		GO:0003674,GO:0005575,GO:0008150	molecular_function|cellular_component|biological_process
1500015O10Rik	0	0	0	1	0	0	0	0	0	1	GeneID:78896,Genbank:NM_024283.3,MGI:MGI:1926146	RIKEN cDNA 1500015O10 gene		GO:0005615,GO:0031045,GO:0031145,GO:0031410,GO:0070314,GO:0090398,GO:0003674,GO:0005576	extracellular space|dense core granule|anaphase-promoting complex-dependent catabolic process|cytoplasmic vesicle|G1 to G0 transition|cellular senescence|molecular_function|extracellular region
1520401A03Rik	0	0	0	0	1	0	0	0	0	0	GeneID:320309,Genbank:XM_017317755.1,MGI:MGI:2443785	RIKEN cDNA 1520401A03 gene		GO:0003674,GO:0005575,GO:0008150	molecular_function|cellular_component|biological_process
1600014C10Rik	0	1	0	0	0	1	0	0	1	0	GeneID:72244,Genbank:NM_001085385.1,MGI:MGI:1919494	RIKEN cDNA 1600014C10 gene		GO:0005739,GO:0005783,GO:0006914,GO:0006915,GO:0006979,GO:0016020,GO:0016021,GO:0031966,GO:0051560,GO:0003674,GO:0005623,GO:0005737	mitochondrion|endoplasmic reticulum|autophagy|apoptotic process|response to oxidative stress|membrane|integral component of membrane|mitochondrial membrane|mitochondrial calcium ion homeostasis|molecular_function|cell|cytoplasm
1700001L19Rik	0	0	0	1	0	0	0	0	0	0	GeneID:69315,Genbank:NM_027035.1,MGI:MGI:1916565	RIKEN cDNA 1700001L19 gene		GO:0003674,GO:0005575,GO:0008150	molecular_function|cellular_component|biological_process
1700001P01Rik	0	1	0	0	0	0	0	0	0	0	GeneID:72215,Genbank:NM_028156.2,MGI:MGI:1919465	RIKEN cDNA 1700001P01 gene		GO:0003674,GO:0005575,GO:0008150	molecular_function|cellular_component|biological_process
1700007K13Rik	0	0	0	1	0	0	0	0	0	0	GeneID:69327,Genbank:NM_027040.1,MGI:MGI:1916577	RIKEN cDNA 1700007K13 gene		GO:0003674,GO:0005575,GO:0008150	molecular_function|cellular_component|biological_process
1700010I14Rik	0	0	1	0	1	0	0	0	0	0	GeneID:66931,Genbank:XM_006523342.1,MGI:MGI:1914181	RIKEN cDNA 1700010I14 gene		GO:0003674,GO:0005575,GO:0008150	molecular_function|cellular_component|biological_process
1700016G14Rik	0	0	0	0	0	0	0	1	0	1	GeneID:666145,Genbank:XM_011244363.1,MGI:MGI:1916676	RIKEN cDNA 1700016G14 gene		GO:0003674,GO:0005575,GO:0008150	molecular_function|cellular_component|biological_process
1700017B05Rik	0	0	0	0	0	1	0	0	0	1	GeneID:74211,Genbank:NM_028820.2,MGI:MGI:1921461	RIKEN cDNA 1700017B05 gene		GO:0003674,GO:0005829,GO:0008150	molecular_function|cytosol|biological_process
1700019B03Rik	0	1	0	0	0	0	0	0	0	0	GeneID:76406,Genbank:XM_017313004.1,MGI:MGI:1923656	RIKEN cDNA 1700019B03 gene		GO:0003674,GO:0005575,GO:0008150	molecular_function|cellular_component|biological_process
1700019D03Rik	0	1	0	0	0	0	0	0	0	0	GeneID:67080,Genbank:XM_011238566.2,MGI:MGI:1914330	RIKEN cDNA 1700019D03 gene		GO:0016020,GO:0034237,GO:0003674,GO:0005886,GO:0008150	membrane|protein kinase A regulatory subunit binding|molecular_function|plasma membrane|biological_process
1700020L24Rik	0	0	0	0	0	0	0	0	0	1	GeneID:66330,Genbank:NM_025492.3,MGI:MGI:1913580	RIKEN cDNA 1700020L24 gene		GO:0003674,GO:0005575,GO:0008150	molecular_function|cellular_component|biological_process
1700029H14Rik	0	0	0	0	0	0	0	0	0	1	GeneID:66501,Genbank:NM_025601.3,MGI:MGI:1913751	RIKEN cDNA 1700029H14 gene		GO:0003674,GO:0005575,GO:0008150	molecular_function|cellular_component|biological_process
1700056E22Rik	0	0	0	0	0	0	0	0	1	1	GeneID:73363,Genbank:NM_028516.1,MGI:MGI:1920613	RIKEN cDNA 1700056E22 gene		GO:0003674,GO:0005575,GO:0008150	molecular_function|cellular_component|biological_process
1700066B19Rik	0	0	0	1	0	1	1	0	1	1	GeneID:73449,Genbank:XM_006526290.3,MGI:MGI:1920699	RIKEN cDNA 1700066B19 gene		GO:0003674,GO:0005575,GO:0008150	molecular_function|cellular_component|biological_process
1700067K01Rik	0	0	0	0	0	0	0	0	1	0	GeneID:73453,Genbank:XM_006531403.3,MGI:MGI:1920703	RIKEN cDNA 1700067K01 gene		GO:0003674,GO:0005575,GO:0008150	molecular_function|cellular_component|biological_process
1700109H08Rik	0	0	0	1	0	0	0	0	0	0	GeneID:77036,Genbank:NM_029843.2,MGI:MGI:1924286	RIKEN cDNA 1700109H08 gene		GO:0003674,GO:0005575,GO:0008150	molecular_function|cellular_component|biological_process
1810011O10Rik	0	0	0	0	0	0	0	0	1	0	GeneID:69068,Genbank:NM_026931.2,MGI:MGI:1916318	RIKEN cDNA 1810011O10 gene		GO:0043620,GO:0005634,GO:0045746,GO:1900020,GO:0005654,GO:0005730,GO:0005737,GO:0005829,GO:1901224,GO:0005886,GO:1902806,GO:0006915,GO:1903706,GO:0010739,GO:0016607,GO:0002264,GO:0034605,GO:0005112,GO:0043066,GO:0005622	regulation of DNA-templated transcription in response to stress|nucleus|negative regulation of Notch signaling pathway|positive regulation of protein kinase C activity|nucleoplasm|nucleolus|cytoplasm|cytosol|positive regulation of NIK/NF-kappaB signaling|plasma membrane|regulation of cell cycle G1/S phase transition|apoptotic process|regulation of hemopoiesis|positive regulation of protein kinase…
1810041L15Rik	0	0	0	0	0	0	0	0	1	0	GeneID:72301,Genbank:XM_006521444.3,MGI:MGI:1919551	RIKEN cDNA 1810041L15 gene		GO:0008150,GO:0016020,GO:0016021,GO:0003674,GO:0004871,GO:0005575	biological_process|membrane|integral component of membrane|molecular_function|signal transducer activity|cellular_component
1810046K07Rik	0	0	0	0	0	0	1	0	0	0	GeneID:69809,Genbank:XM_006510589.3,MGI:MGI:1917059	RIKEN cDNA 1810046K07 gene		GO:0003674,GO:0005575,GO:0008150	molecular_function|cellular_component|biological_process
1810065E05Rik	0	0	0	0	0	0	0	0	1	0	GeneID:69864,Genbank:NM_027239.2,MGI:MGI:1917114	RIKEN cDNA 1810065E05 gene		GO:0003674,GO:0005575,GO:0008150	molecular_function|cellular_component|biological_process
2010003K11Rik	0	0	0	0	0	0	1	0	0	0	GeneID:69861,Genbank:NM_027237.1,MGI:MGI:1917111	RIKEN cDNA 2010003K11 gene		GO:0003674,GO:0005575,GO:0008150	molecular_function|cellular_component|biological_process
2010005H15Rik	0	1	0	0	0	1	0	0	1	0	GeneID:76770,Genbank:NM_029733.3,MGI:MGI:1924020	RIKEN cDNA 2010005H15 gene		GO:0004869,GO:0005198,GO:0005615,GO:0005634,GO:0005737,GO:0005829,GO:0030674,GO:0001533,GO:0002020	cysteine-type endopeptidase inhibitor activity|structural molecule activity|extracellular space|nucleus|cytoplasm|cytosol|protein binding, bridging|cornified envelope|protease binding
2010107E04Rik	0	0	0	1	0	0	0	0	0	0	GeneID:70257,Genbank:XM_006516214.3,MGI:MGI:1917507	RIKEN cDNA 2010107E04 gene		GO:0008150,GO:0016020,GO:0016021,GO:0003674,GO:0005739,GO:0005753	biological_process|membrane|integral component of membrane|molecular_function|mitochondrion|mitochondrial proton-transporting ATP synthase complex
2010107G12Rik	0	1	0	1	0	1	0	0	1	0	GeneID:243753,Genbank:NM_001025573.2,MGI:MGI:1917272	RIKEN cDNA 2010107G12 gene		GO:0003674,GO:0005575,GO:0008150	molecular_function|cellular_component|biological_process
2210407C18Rik	1	0	0	0	0	0	1	0	0	0	GeneID:78354,Genbank:NM_144544.2,MGI:MGI:1925604	RIKEN cDNA 2210407C18 gene		GO:0003674,GO:0005575,GO:0008150	molecular_function|cellular_component|biological_process
2410137M14Rik	1	0	0	0	0	1	0	0	0	0	GeneID:76797,Genbank:NM_029747.3,MGI:MGI:1924047	RIKEN cDNA 2410137M14 gene		GO:0003674,GO:0005575,GO:0008150	molecular_function|cellular_component|biological_process
2610305D13Rik	0	0	0	1	1	0	0	0	0	0	GeneID:112422,Genbank:NM_145078.2,MGI:MGI:2148252	RIKEN cDNA 2610305D13 gene		GO:0005634,GO:0006355,GO:0008150,GO:0003674,GO:0003700,GO:0005575	nucleus|regulation of transcription, DNA-templated|biological_process|molecular_function|DNA binding transcription factor activity|cellular_component
2610318N02Rik	0	0	0	0	0	1	0	0	0	1	GeneID:70458,Genbank:XM_006522540.1,MGI:MGI:1917708	RIKEN cDNA 2610318N02 gene		GO:0003674,GO:0005575,GO:0008150	molecular_function|cellular_component|biological_process
2810417H13Rik	0	0	0	0	1	1	0	0	1	1	GeneID:68026,Genbank:NM_026515.2,MGI:MGI:1915276	RIKEN cDNA 2810417H13 gene		GO:0005634,GO:0005737,GO:0005813,GO:0006260,GO:0006281,GO:0006974,GO:0007098,GO:0009411,GO:0019985,GO:0048471,GO:0003682,GO:0051726	nucleus|cytoplasm|centrosome|DNA replication|DNA repair|cellular response to DNA damage stimulus|centrosome cycle|response to UV|translesion synthesis|perinuclear region of cytoplasm|chromatin binding|regulation of cell cycle
2810459M11Rik	0	0	0	0	0	1	0	0	0	0	GeneID:72792,Genbank:NM_001144992.1,MGI:MGI:1920042	RIKEN cDNA 2810459M11 gene		GO:0005515,GO:0005575,GO:0008150	protein binding|cellular_component|biological_process
3110001I22Rik	0	1	0	0	0	0	0	0	0	0	GeneID:66598,Genbank:NM_025653.2,MGI:MGI:1913848	RIKEN cDNA 3110001I22 gene
3110040M04Rik	1	0	1	1	1	0	1	0	0	0	GeneID:73176,Genbank:XM_993996.5,MGI:MGI:1920426	RIKEN cDNA 3110040M04 gene		GO:0003674,GO:0005575,GO:0008150	molecular_function|cellular_component|biological_process
4833427G06Rik	0	0	0	1	0	0	0	0	0	0	GeneID:235345,Genbank:NM_177702.3,MGI:MGI:1921013	RIKEN cDNA 4833427G06 gene		GO:0048741,GO:0003674,GO:0005575,GO:0008150	skeletal muscle fiber development|molecular_function|cellular_component|biological_process
4922502D21Rik	0	0	0	0	0	0	0	0	1	0	GeneID:381816,Genbank:XM_006506355.3,MGI:MGI:2685920	RIKEN cDNA 4922502D21 gene		GO:0003674,GO:0005575,GO:0008150	molecular_function|cellular_component|biological_process
4930415O20Rik	0	0	0	0	0	0	0	0	1	0	GeneID:73863,Genbank:NM_001201322.1,MGI:MGI:1921113	RIKEN cDNA 4930415O20 gene		GO:0003674,GO:0005575,GO:0008150	molecular_function|cellular_component|biological_process
4930426D05Rik	0	0	0	0	0	0	0	1	0	0	GeneID:74644,Genbank:NM_001271580.1,MGI:MGI:1921894	RIKEN cDNA 4930426D05 gene
4930427A07Rik	0	0	0	0	0	1	0	0	1	1	GeneID:104732,Genbank:NM_134041.3,MGI:MGI:2144738	RIKEN cDNA 4930427A07 gene		GO:0003674,GO:0005575,GO:0008150	molecular_function|cellular_component|biological_process
4930438A08Rik	0	0	0	0	0	1	1	0	0	0	GeneID:73988,Genbank:XM_001477470.6,MGI:MGI:1921238	RIKEN cDNA 4930438A08 gene		GO:0003674,GO:0005575,GO:0008150	molecular_function|cellular_component|biological_process	mmu00250,mmu00270,mmu00280,mmu00350,mmu00360,mmu00380,mmu00400	Alanine, aspartate and glutamate metabolism|Cysteine and methionine metabolism|Valine, leucine and isoleucine degradation|Tyrosine metabolism|Phenylalanine metabolism|Tryptophan metabolism|Phenylalanine, tyrosine and tryptophan biosynthesis
4930444P10Rik	0	0	0	1	0	1	0	0	1	0	GeneID:75799,Genbank:XM_006495584.3,MGI:MGI:1923049	RIKEN cDNA 4930444P10 gene		GO:0003674,GO:0005575,GO:0008150	molecular_function|cellular_component|biological_process
4930469G21Rik	0	1	0	0	0	0	0	0	0	0	GeneID:100502590,Genbank:NM_001195189.1,MGI:MGI:1922183	RIKEN cDNA 4930469G21 gene		GO:0003674,GO:0005575,GO:0008150	molecular_function|cellular_component|biological_process
4930503E14Rik	1	0	0	0	0	0	0	0	1	0	GeneID:74954,Genbank:XM_006519637.2,MGI:MGI:1922204	RIKEN cDNA 4930503E14 gene		GO:0003674,GO:0005575,GO:0008150	molecular_function|cellular_component|biological_process
4930505A04Rik	0	1	0	0	0	0	0	0	0	0	GeneID:75087,Genbank:NM_001100394.1,MGI:MGI:1922337	RIKEN cDNA 4930505A04 gene		GO:0003674,GO:0005575,GO:0008150	molecular_function|cellular_component|biological_process
4930519G04Rik	0	0	0	0	0	1	0	0	0	0	GeneID:67593,Genbank:XM_006530441.3,MGI:MGI:1914843	RIKEN cDNA 4930519G04 gene		GO:0003674,GO:0005575,GO:0008150	molecular_function|cellular_component|biological_process
4930539E08Rik	1	0	1	0	0	0	1	0	1	0	GeneID:207819,Genbank:XM_006523956.3,MGI:MGI:1925441	RIKEN cDNA 4930539E08 gene		GO:0042981,GO:0003674,GO:0005575,GO:0008150	regulation of apoptotic process|molecular_function|cellular_component|biological_process
4930563E22Rik	0	0	0	0	0	1	0	0	0	0	GeneID:75304,Genbank:NM_001163728.1,MGI:MGI:1922554	RIKEN cDNA 4930563E22 gene		GO:0003674,GO:0005575,GO:0008150	molecular_function|cellular_component|biological_process
4930578C19Rik	0	1	0	1	0	0	0	0	1	0	GeneID:75905,Genbank:XM_006527709.2,MGI:MGI:1923155	RIKEN cDNA 4930578C19 gene		GO:0009966,GO:0003674,GO:0005575,GO:0005576	regulation of signal transduction|molecular_function|cellular_component|extracellular region
4930590J08Rik	0	0	0	0	0	0	0	0	1	0	GeneID:381798,Genbank:XM_006506332.3,MGI:MGI:2685917	RIKEN cDNA 4930590J08 gene		GO:0016020,GO:0016021,GO:0003674,GO:0005737,GO:0008150	membrane|integral component of membrane|molecular_function|cytoplasm|biological_process
4931406B18Rik	0	0	0	0	0	1	1	0	0	0	GeneID:74054,Genbank:NM_028737.3,MGI:MGI:1921304	RIKEN cDNA 4931406B18 gene		GO:0003674,GO:0005575,GO:0008150	molecular_function|cellular_component|biological_process
4931406P16Rik	0	0	0	0	0	0	0	0	1	0	GeneID:233103,Genbank:XM_006539893.3,MGI:MGI:1924311	RIKEN cDNA 4931406P16 gene		GO:0003674,GO:0005575,GO:0008150	molecular_function|cellular_component|biological_process
4931409K22Rik	0	1	0	0	0	0	0	0	0	0	GeneID:231045,Genbank:NM_177676.6,MGI:MGI:3045319	RIKEN cDNA 4931409K22 gene		GO:0005575,GO:0008150,GO:0000166,GO:0003674,GO:0005524	cellular_component|biological_process|nucleotide binding|molecular_function|ATP binding
4931423N10Rik	0	0	0	0	0	0	0	0	1	0	GeneID:70981,Genbank:XM_017319257.1,MGI:MGI:1918231	RIKEN cDNA 4931423N10 gene		GO:0003674,GO:0005575,GO:0008150	molecular_function|cellular_component|biological_process
4933403O08Rik	0	0	0	0	0	0	1	0	0	0	GeneID:71030,Genbank:XM_011247708.1,MGI:MGI:1918280	RIKEN cDNA 4933403O08 gene		GO:0005938,GO:0007165,GO:0007265,GO:0008150,GO:0019887,GO:0003674,GO:0005575,GO:0005886	cell cortex|signal transduction|Ras protein signal transduction|biological_process|protein kinase regulator activity|molecular_function|cellular_component|plasma membrane
4933411K16Rik	0	0	1	0	0	0	0	0	0	0	GeneID:66765,Genbank:NM_025752.2,MGI:MGI:1914015	RIKEN cDNA 4933411K16 gene		GO:0003674,GO:0005575,GO:0008150	molecular_function|cellular_component|biological_process
5031414D18Rik	0	0	0	0	0	1	0	0	1	0	GeneID:271221,Genbank:XM_006519070.2,MGI:MGI:2685590	RIKEN cDNA 5031414D18 gene		GO:0003674,GO:0005575,GO:0008150	molecular_function|cellular_component|biological_process
5430419D17Rik	0	0	0	0	0	0	0	0	1	0	GeneID:71395,Genbank:NM_175166.3,MGI:MGI:1918645	RIKEN cDNA 5430419D17 gene		GO:0006952,GO:0008150,GO:0016020,GO:0031012,GO:0042494,GO:0050840,GO:0005044,GO:0005576,GO:0005615	defense response|biological_process|membrane|extracellular matrix|detection of bacterial lipoprotein|extracellular matrix binding|scavenger receptor activity|extracellular region|extracellular space	mmu04970	Salivary secretion
5430427O19Rik	0	0	0	0	0	1	0	0	1	1	GeneID:71398,Genbank:XM_011247682.2,MGI:MGI:1918648	RIKEN cDNA 5430427O19 gene		GO:0003674,GO:0005575,GO:0008150	molecular_function|cellular_component|biological_process
5730507C01Rik	1	0	1	0	1	0	1	0	0	0	GeneID:236366,Genbank:XM_011243861.1,MGI:MGI:1917882	RIKEN cDNA 5730507C01 gene	zf-C2H2	GO:0003700,GO:0005575,GO:0006355	DNA binding transcription factor activity|cellular_component|regulation of transcription, DNA-templated
5730559C18Rik	0	0	0	1	0	0	0	0	1	0	GeneID:67313,Genbank:NM_028872.3,MGI:MGI:1921579	RIKEN cDNA 5730559C18 gene		GO:0034334,GO:0002376,GO:0043123,GO:0003674,GO:0045087,GO:0005634,GO:0005737,GO:0031398,GO:0032494,GO:0060729,GO:0032495,GO:0070431,GO:0032731,GO:1903409,GO:0032733,GO:0032755,GO:0000187,GO:0032874,GO:0002221,GO:0002367	adherens junction maintenance|immune system process|positive regulation of I-kappaB kinase/NF-kappaB signaling|molecular_function|innate immune response|nucleus|cytoplasm|positive regulation of protein ubiquitination|response to peptidoglycan|intestinal epithelial structure maintenance|response to muramyl dipeptide|nucleotide-binding oligomerization domain containing 2 signaling pathway|positive …
5830411N06Rik	0	1	1	0	0	0	0	0	0	0	GeneID:244234,Genbank:XM_006536189.1,MGI:MGI:2443685	RIKEN cDNA 5830411N06 gene		GO:0009897,GO:0032620,GO:0002365,GO:0003674	external side of plasma membrane|interleukin-17 production|gamma-delta T cell lineage commitment|molecular_function
6330416G13Rik	0	0	0	0	0	1	0	0	0	0	GeneID:230279,Genbank:XM_006537868.3,MGI:MGI:1913920	RIKEN cDNA 6330416G13 gene		GO:0016020,GO:0016021,GO:0003674,GO:0005575,GO:0008150	membrane|integral component of membrane|molecular_function|cellular_component|biological_process
6430548M08Rik	0	0	0	1	0	0	0	0	1	0	GeneID:234797,Genbank:NM_172286.4,MGI:MGI:2443793	RIKEN cDNA 6430548M08 gene		GO:0003674,GO:0005575,GO:0008150	molecular_function|cellular_component|biological_process
6430571L13Rik	0	1	0	0	0	0	0	0	0	0	GeneID:235599,Genbank:NM_175486.3,MGI:MGI:2445137	RIKEN cDNA 6430571L13 gene		GO:0016020,GO:0016021,GO:0003674,GO:0005575,GO:0008150	membrane|integral component of membrane|molecular_function|cellular_component|biological_process
6820408C15Rik	0	0	0	1	0	0	0	0	0	0	GeneID:228778,Genbank:NM_001289738.1,MGI:MGI:3045333	RIKEN cDNA 6820408C15 gene		GO:0003674,GO:0005575,GO:0008150	molecular_function|cellular_component|biological_process
8030474K03Rik	0	0	0	0	0	1	0	0	0	1	GeneID:382231,Genbank:XM_017318680.1,MGI:MGI:2685988	RIKEN cDNA 8030474K03 gene		GO:0003674,GO:0005575,GO:0008150	molecular_function|cellular_component|biological_process
8430408G22Rik	0	0	0	1	0	0	0	0	0	0	GeneID:213393,Genbank:NM_145980.2,MGI:MGI:1918730	RIKEN cDNA 8430408G22 gene		GO:0005739,GO:0005777,GO:0006914,GO:0010506,GO:0003674,GO:0005737	mitochondrion|peroxisome|autophagy|regulation of autophagy|molecular_function|cytoplasm
9030025P20Rik	1	0	1	0	1	0	1	0	0	0	GeneID:100041574,Genbank:XM_011246223.2,MGI:MGI:3583895	RIKEN cDNA 9030025P20 gene		GO:0003674,GO:0005575,GO:0008150	molecular_function|cellular_component|biological_process
9030624G23Rik	1	0	0	0	0	0	0	0	0	0	GeneID:66808,Genbank:NM_001256489.1,MGI:MGI:1914058	RIKEN cDNA 9030624G23 gene		GO:0003674,GO:0005575,GO:0008150	molecular_function|cellular_component|biological_process
9230104L09Rik	0	0	0	0	0	1	0	0	0	0	GeneID:77705,Genbank:XM_011239843.2,MGI:MGI:1924955	RIKEN cDNA 9230104L09 gene		GO:2000117,GO:0002020,GO:0004869,GO:0005615	negative regulation of cysteine-type endopeptidase activity|protease binding|cysteine-type endopeptidase inhibitor activity|extracellular space
9330159F19Rik	0	0	0	0	0	1	1	0	0	0	GeneID:212448,Genbank:XM_006512646.3,MGI:MGI:3036239	RIKEN cDNA 9330159F19 gene		GO:0003674,GO:0005575,GO:0008150	molecular_function|cellular_component|biological_process
9330182L06Rik	0	0	0	0	0	0	0	0	1	1	GeneID:231014,Genbank:XM_006503570.1,MGI:MGI:2443264	RIKEN cDNA 9330182L06 gene		GO:0016020,GO:0016021,GO:0003674,GO:0005575,GO:0008150	membrane|integral component of membrane|molecular_function|cellular_component|biological_process
9430020K01Rik	0	0	0	1	0	0	0	0	1	0	GeneID:240185,Genbank:XM_006525904.3,MGI:MGI:2685174	RIKEN cDNA 9430020K01 gene		GO:0007155,GO:0030054,GO:0032587,GO:0043410,GO:0048471,GO:0090050,GO:1900748,GO:1903589,GO:1903672,GO:0003674,GO:0005911,GO:0005912	cell adhesion|cell junction|ruffle membrane|positive regulation of MAPK cascade|perinuclear region of cytoplasm|positive regulation of cell migration involved in sprouting angiogenesis|positive regulation of vascular endothelial growth factor signaling pathway|positive regulation of blood vessel endothelial cell proliferation involved in sprouting angiogenesis|positive regulation of sprouting ang…
9430069I07Rik	0	0	0	0	0	0	0	0	1	0	GeneID:77358,Genbank:NM_001256161.1,MGI:MGI:1924608	RIKEN cDNA 9430069I07 gene		GO:0003674,GO:0005575,GO:0008150	molecular_function|cellular_component|biological_process
9530077C05Rik	0	0	0	1	0	0	0	0	0	0	GeneID:68283,Genbank:XM_006510570.3,MGI:MGI:1915533	RIKEN cDNA 9530077C05 gene		GO:0003674,GO:0005575,GO:0008150	molecular_function|cellular_component|biological_process
9830107B12Rik	1	0	0	0	0	1	1	0	0	0	GeneID:328829,Genbank:XM_017317514.1,MGI:MGI:3608415	RIKEN cDNA 9830107B12 gene		GO:0003674,GO:0005575,GO:0008150	molecular_function|cellular_component|biological_process
9930111J21Rik1	0	0	0	1	0	0	0	0	0	0	GeneID:667214,Genbank:NM_001114679.1,MGI:MGI:3041173	RIKEN cDNA 9930111J21 gene 1		GO:0035458,GO:0003924,GO:0005789,GO:0006952	cellular response to interferon-beta|GTPase activity|endoplasmic reticulum membrane|defense response
9930111J21Rik2	0	0	0	0	0	1	0	0	0	0	GeneID:245240,Genbank:NM_173434.1,MGI:MGI:3711310	RIKEN cDNA 9930111J21 gene 2		GO:0003674,GO:0005575,GO:0008150	molecular_function|cellular_component|biological_process
A230065H16Rik	0	0	0	0	0	1	1	0	0	0	GeneID:380787,Genbank:XM_006516048.1,MGI:MGI:2685744	RIKEN cDNA A230065H16 gene		GO:0003674,GO:0005575,GO:0008150	molecular_function|cellular_component|biological_process
A2m	0	0	1	0	0	1	1	0	0	1	GeneID:232345,Genbank:XM_011241322.1,MGI:MGI:2449119	alpha-2-macroglobulin		GO:0043120,GO:0004867,GO:0048306,GO:0005102,GO:0048403,GO:0005515,GO:0005576,GO:0005615,GO:0007565,GO:0010466,GO:0048406,GO:0019838,GO:0048863,GO:0019899,GO:0019959,GO:0019966,GO:0001869,GO:0030414,GO:0002020,GO:0042803,GO:0004866	tumor necrosis factor binding|serine-type endopeptidase inhibitor activity|calcium-dependent protein binding|signaling receptor binding|brain-derived neurotrophic factor binding|protein binding|extracellular region|extracellular space|female pregnancy|negative regulation of peptidase activity|nerve growth factor binding|growth factor binding|stem cell differentiation|enzyme binding|interleukin-8 …	mmu04610	Complement and coagulation cascades
A530016L24Rik	0	0	0	0	0	0	1	0	0	1	GeneID:319942,Genbank:XM_006515980.3,MGI:MGI:2443020	RIKEN cDNA A530016L24 gene		GO:0008150,GO:0016020,GO:0016021,GO:0003674,GO:0005886	biological_process|membrane|integral component of membrane|molecular_function|plasma membrane
A530032D15Rik	1	1	1	1	0	1	1	0	1	1	GeneID:381287,Genbank:NM_213615.2,MGI:MGI:3037746	RIKEN cDNA A530032D15Rik gene		GO:0005634,GO:0006338,GO:0006355,GO:0008150,GO:0003674,GO:0003682,GO:0005575	nucleus|chromatin remodeling|regulation of transcription, DNA-templated|biological_process|molecular_function|chromatin binding|cellular_component
A530064D06Rik	1	1	0	1	0	1	1	1	1	1	GeneID:328830,Genbank:NM_001113556.1,MGI:MGI:2443476	RIKEN cDNA A530064D06 gene		GO:0005515,GO:0005575,GO:0008150	protein binding|cellular_component|biological_process
A530099J19Rik	0	0	0	0	0	0	0	0	1	0	GeneID:319293,Genbank:NM_175688.4,MGI:MGI:2441809	RIKEN cDNA A530099J19 gene		GO:0003674,GO:0005575,GO:0008150	molecular_function|cellular_component|biological_process
A630023A22Rik	0	0	0	1	0	1	1	0	1	0	GeneID:105518,Genbank:NM_001251843.1,MGI:MGI:2145657	RIKEN cDNA A630023A22 gene		GO:0003674,GO:0005575,GO:0008150	molecular_function|cellular_component|biological_process
A630033H20Rik	0	0	0	0	0	0	0	0	1	0	GeneID:213438,Genbank:NM_001122596.1,MGI:MGI:2441814	RIKEN cDNA A630033H20 gene		GO:0035025,GO:0051482,GO:0004930,GO:0005623,GO:0005887	positive regulation of Rho protein signal transduction|positive regulation of cytosolic calcium ion concentration involved in phospholipase C-activating G-protein coupled signaling pathway|G-protein coupled receptor activity|cell|integral component of plasma membrane
A730017C20Rik	1	0	0	0	0	0	0	0	1	1	GeneID:225583,Genbank:XM_006525876.3,MGI:MGI:2442934	RIKEN cDNA A730017C20 gene		GO:0016020,GO:0016021,GO:0003674,GO:0005575,GO:0008150	membrane|integral component of membrane|molecular_function|cellular_component|biological_process
A830005F24Rik	0	0	0	0	0	1	0	0	0	0	GeneID:442803,Genbank:XM_001473764.3,MGI:MGI:3045249	RIKEN cDNA A830005F24 gene		GO:0003674,GO:0005575,GO:0008150	molecular_function|cellular_component|biological_process
AA467197	1	0	0	1	1	1	0	0	1	1	GeneID:433470,Genbank:XM_006499873.3,MGI:MGI:3034182	expressed sequence AA467197		GO:0005739,GO:0005751,GO:0008150,GO:0004129,GO:0005634	mitochondrion|mitochondrial respiratory chain complex IV|biological_process|cytochrome-c oxidase activity|nucleus
AB124611	0	1	1	0	0	1	1	0	1	1	GeneID:382062,Genbank:XM_011242566.2,MGI:MGI:3043001	cDNA sequence AB124611		GO:0016020,GO:0016021,GO:0003674,GO:0005575,GO:0008150	membrane|integral component of membrane|molecular_function|cellular_component|biological_process
AI607873	0	1	1	1	1	1	1	0	1	0	GeneID:226691,Genbank:XM_011238800.2,MGI:MGI:2138302	expressed sequence AI607873		GO:0003690,GO:0005634,GO:0005730,GO:0005829,GO:0008134,GO:0042802,GO:0000978,GO:0001047,GO:0001078	double-stranded DNA binding|nucleus|nucleolus|cytosol|transcription factor binding|identical protein binding|RNA polymerase II proximal promoter sequence-specific DNA binding|core promoter binding|transcriptional repressor activity, RNA polymerase II proximal promoter sequence-specific DNA binding
Aaed1	0	0	0	1	0	0	0	0	1	1	GeneID:66129,Genbank:NM_025370.2,MGI:MGI:1913379	AhpC/TSA antioxidant enzyme domain containing 1		GO:0005575,GO:0016209,GO:0055114	cellular_component|antioxidant activity|oxidation-reduction process
Aard	0	0	0	0	0	1	1	0	0	0	GeneID:239435,Genbank:NM_175503.3,MGI:MGI:2181621	alanine and arginine rich domain containing protein		GO:0003674,GO:0005575,GO:0008150	molecular_function|cellular_component|biological_process
Abat	0	0	0	0	0	0	0	0	1	0	GeneID:268860,Genbank:NM_172961.3,MGI:MGI:2443582	4-aminobutyrate aminotransferase		GO:0007568,GO:0007620,GO:0007626,GO:0008483,GO:0009448,GO:0009449,GO:0009450,GO:0042493,GO:0010039,GO:0042803,GO:0014053,GO:0043005,GO:0016740,GO:0045471,GO:0045776,GO:0045964,GO:0046872,GO:0047298,GO:0048148,GO:0051536,GO:0001666,GO:0003824,GO:0003867,GO:0005739,GO:0005759,GO:0030170,GO:0031652,GO:0032024,GO:0032144,GO:0033602,GO:0035094,GO:0070474,GO:0035640,GO:0090331,GO:0042135,GO:0097151,GO:…	aging|copulation|locomotory behavior|transaminase activity|gamma-aminobutyric acid metabolic process|gamma-aminobutyric acid biosynthetic process|gamma-aminobutyric acid catabolic process|response to drug|response to iron ion|protein homodimerization activity|negative regulation of gamma-aminobutyric acid secretion|neuron projection|transferase activity|response to ethanol|negative regulation of …	mmu00640,mmu00650,mmu00250,mmu00280,mmu00410,mmu04727	Propanoate metabolism|Butanoate metabolism|Alanine, aspartate and glutamate metabolism|Valine, leucine and isoleucine degradation|beta-Alanine metabolism|GABAergic synapse
Abca1	0	0	0	0	0	0	0	0	1	1	GeneID:11303,Genbank:NM_013454.3,MGI:MGI:99607	ATP-binding cassette, sub-family A (ABC1), member 1		GO:0005886,GO:0005887,GO:0006497,GO:0006869,GO:0006911,GO:0016197,GO:0007040,GO:0016887,GO:0007186,GO:0017127,GO:0007189,GO:0019905,GO:0030139,GO:0034364,GO:0030301,GO:0034380,GO:0031267,GO:0042157,GO:0032367,GO:0042158,GO:0042626,GO:0000166,GO:0055091,GO:0042632,GO:0002790,GO:0060155,GO:0043231,GO:0005102,GO:0071222,GO:0005515,GO:0071300,GO:0005524,GO:0071403,GO:0005548,GO:0090554,GO:0090556,GO:…	plasma membrane|integral component of plasma membrane|protein lipidation|lipid transport|phagocytosis, engulfment|endosomal transport|lysosome organization|ATPase activity|G-protein coupled receptor signaling pathway|cholesterol transporter activity|adenylate cyclase-activating G-protein coupled receptor signaling pathway|syntaxin binding|endocytic vesicle|high-density lipoprotein particle|choles…	mmu02010,mmu04975,mmu04979	ABC transporters|Fat digestion and absorption|Cholesterol metabolism
Abca13	0	0	0	0	0	1	1	0	0	0	GeneID:268379,Genbank:NM_178259.3,MGI:MGI:2388707	ATP-binding cassette, sub-family A (ABC1), member 13		GO:0016020,GO:0016021,GO:0016887,GO:0042626,GO:0043231,GO:0055085,GO:0000166,GO:0005524,GO:0006869	membrane|integral component of membrane|ATPase activity|ATPase activity, coupled to transmembrane movement of substances|intracellular membrane-bounded organelle|transmembrane transport|nucleotide binding|ATP binding|lipid transport	mmu02010	ABC transporters
Abca17	1	0	0	0	0	1	0	0	0	0	GeneID:381072,Genbank:XM_017317536.1,MGI:MGI:3625331	ATP-binding cassette, sub-family A (ABC1), member 17		GO:0005783,GO:0006629,GO:0006638,GO:0006869,GO:0016020,GO:0016021,GO:0016887,GO:0042626,GO:0043231,GO:0055085,GO:0000166,GO:0005524,GO:0005737	endoplasmic reticulum|lipid metabolic process|neutral lipid metabolic process|lipid transport|membrane|integral component of membrane|ATPase activity|ATPase activity, coupled to transmembrane movement of substances|intracellular membrane-bounded organelle|transmembrane transport|nucleotide binding|ATP binding|cytoplasm	mmu02010	ABC transporters
Abca5	0	0	0	0	0	0	0	0	1	0	GeneID:217265,Genbank:NM_147219.2,MGI:MGI:2386607	ATP-binding cassette, sub-family A (ABC1), member 5		GO:0043691,GO:0005768,GO:0055085,GO:0005770,GO:0005794,GO:0006869,GO:0010745,GO:0016020,GO:0016021,GO:0016887,GO:0030301,GO:0033344,GO:0034375,GO:0000166,GO:0042626,GO:0005524,GO:0043231,GO:0005764	reverse cholesterol transport|endosome|transmembrane transport|late endosome|Golgi apparatus|lipid transport|negative regulation of macrophage derived foam cell differentiation|membrane|integral component of membrane|ATPase activity|cholesterol transport|cholesterol efflux|high-density lipoprotein particle remodeling|nucleotide binding|ATPase activity, coupled to transmembrane movement of substan…	mmu02010	ABC transporters
Abca6	0	0	0	0	0	0	0	0	1	1	GeneID:76184,Genbank:XM_006534413.1,MGI:MGI:1923434	ATP-binding cassette, sub-family A (ABC1), member 6		GO:0006869,GO:0016020,GO:0016021,GO:0016887,GO:0042626,GO:0043231,GO:0055085,GO:0000166,GO:0005524,GO:0005654	lipid transport|membrane|integral component of membrane|ATPase activity|ATPase activity, coupled to transmembrane movement of substances|intracellular membrane-bounded organelle|transmembrane transport|nucleotide binding|ATP binding|nucleoplasm	mmu02010	ABC transporters
Abca8a	0	0	0	0	0	0	0	0	0	1	GeneID:217258,Genbank:XM_006533063.2,MGI:MGI:2386846	ATP-binding cassette, sub-family A (ABC1), member 8a		GO:0005886,GO:0006869,GO:0016020,GO:0016021,GO:0016887,GO:0042626,GO:0043231,GO:0055085,GO:0000166,GO:0005524,GO:0005743	plasma membrane|lipid transport|membrane|integral component of membrane|ATPase activity|ATPase activity, coupled to transmembrane movement of substances|intracellular membrane-bounded organelle|transmembrane transport|nucleotide binding|ATP binding|mitochondrial inner membrane	mmu02010	ABC transporters
Abcb1a	0	0	0	1	0	0	0	0	1	1	GeneID:18671,Genbank:XM_006503555.3,MGI:MGI:97570	ATP-binding cassette, sub-family B (MDR/TAP), member 1A		GO:0016020,GO:0016021,GO:0016324,GO:0016787,GO:0016887,GO:0050892,GO:0031526,GO:0055085,GO:0033231,GO:0035633,GO:0060548,GO:0060856,GO:0072089,GO:0090554,GO:0090555,GO:0000086,GO:0000166,GO:0005524,GO:0005886,GO:0006855,GO:0008559,GO:0009914,GO:0009986,GO:0015893,GO:0042623,GO:0042626,GO:0043215,GO:0045177,GO:0045332,GO:0099038,GO:0046581,GO:0046618,GO:0099040,GO:0047484,GO:1901529,GO:1904478,GO:…	membrane|integral component of membrane|apical plasma membrane|hydrolase activity|ATPase activity|intestinal absorption|brush border membrane|transmembrane transport|carbohydrate export|maintenance of permeability of blood-brain barrier|negative regulation of cell death|establishment of blood-brain barrier|stem cell proliferation|phosphatidylcholine-translocating ATPase activity|phosphatidylethan…	mmu02010,mmu04976,mmu05206,mmu05226	ABC transporters|Bile secretion|MicroRNAs in cancer|Gastric cancer
Abcb1b	0	1	1	0	0	1	1	0	0	0	GeneID:18669,Genbank:NM_011075.2,MGI:MGI:97568	ATP-binding cassette, sub-family B (MDR/TAP), member 1B		GO:0042493,GO:0005524,GO:0042626,GO:0005739,GO:0005886,GO:0008559,GO:0014045,GO:0015238,GO:0015893,GO:0046581,GO:0016020,GO:0055085,GO:0016021,GO:0016324,GO:0000139,GO:0016787,GO:0000166,GO:0016887,GO:0005215	response to drug|ATP binding|ATPase activity, coupled to transmembrane movement of substances|mitochondrion|plasma membrane|xenobiotic transmembrane transporting ATPase activity|establishment of endothelial blood-brain barrier|drug transmembrane transporter activity|drug transport|intercellular canaliculus|membrane|transmembrane transport|integral component of membrane|apical plasma membrane|Golg…	mmu02010,mmu04976,mmu05206,mmu05226	ABC transporters|Bile secretion|MicroRNAs in cancer|Gastric cancer
Abcc6	0	0	1	0	0	1	0	0	0	0	GeneID:27421,Genbank:XM_006540945.3,MGI:MGI:1351634	ATP-binding cassette, sub-family C (CFTR/MRP), member 6		GO:0005774,GO:0005886,GO:0016020,GO:0016021,GO:0016323,GO:0016324,GO:0016328,GO:0016887,GO:0042626,GO:0000166,GO:0055085,GO:0005524,GO:0005634	vacuolar membrane|plasma membrane|membrane|integral component of membrane|basolateral plasma membrane|apical plasma membrane|lateral plasma membrane|ATPase activity|ATPase activity, coupled to transmembrane movement of substances|nucleotide binding|transmembrane transport|ATP binding|nucleus	mmu02010	ABC transporters
Abcc8	0	1	0	0	0	0	0	1	0	1	GeneID:20927,Genbank:XM_006540749.1,MGI:MGI:1352629	ATP-binding cassette, sub-family C (CFTR/MRP), member 8		GO:0007613,GO:0008076,GO:0008282,GO:0008542,GO:0009268,GO:0010043,GO:0050768,GO:0010989,GO:0055085,GO:0016020,GO:0060253,GO:0016525,GO:0061045,GO:0061855,GO:0071310,GO:1900721,GO:1903818,GO:1905075,GO:1905604,GO:0001678,GO:0005267,GO:0005524,GO:0005739,GO:0005886,GO:0005887,GO:0006813,GO:0019905,GO:0030672,GO:0032760,GO:0042383,GO:0042493,GO:0042626,GO:0043268,GO:0044325,GO:0046676	memory|voltage-gated potassium channel complex|inward rectifying potassium channel|visual learning|response to pH|response to zinc ion|negative regulation of neurogenesis|negative regulation of low-density lipoprotein particle clearance|transmembrane transport|membrane|negative regulation of glial cell proliferation|negative regulation of angiogenesis|negative regulation of wound healing|negative…	mmu02010,mmu04911,mmu04930	ABC transporters|Insulin secretion|Type II diabetes mellitus
Abcg2	0	0	0	0	0	0	0	0	1	1	GeneID:26357,Genbank:XM_011241362.1,MGI:MGI:1347061	ATP-binding cassette, sub-family G (WHITE), member 2		GO:0046618,GO:0016887,GO:0005739,GO:0046983,GO:0017127,GO:0005886,GO:0055085,GO:0019389,GO:0006855,GO:0008092,GO:0008559,GO:0015238,GO:0033344,GO:0015747,GO:0060136,GO:0042626,GO:0015893,GO:1904479,GO:0042802,GO:0016020,GO:0042803,GO:0016021,GO:0000166,GO:0043235,GO:0016324,GO:0005524,GO:0046415,GO:0005634	drug export|ATPase activity|mitochondrion|protein dimerization activity|cholesterol transporter activity|plasma membrane|transmembrane transport|glucuronoside metabolic process|drug transmembrane transport|cytoskeletal protein binding|xenobiotic transmembrane transporting ATPase activity|drug transmembrane transporter activity|cholesterol efflux|urate transport|embryonic process involved in femal…	mmu02010,mmu04976,mmu01523	ABC transporters|Bile secretion|Antifolate resistance
Abcg4	0	0	0	0	0	0	0	0	1	0	GeneID:192663,Genbank:NM_138955.3,MGI:MGI:1890594	ATP-binding cassette, sub-family G (WHITE), member 4		GO:0030301,GO:0033344,GO:0034041,GO:0042626,GO:0042803,GO:0046982,GO:0055085,GO:1990830,GO:0005886,GO:0016021,GO:0017127	cholesterol transport|cholesterol efflux|sterol-transporting ATPase activity|ATPase activity, coupled to transmembrane movement of substances|protein homodimerization activity|protein heterodimerization activity|transmembrane transport|cellular response to leukemia inhibitory factor|plasma membrane|integral component of membrane|cholesterol transporter activity	mmu02010	ABC transporters
Abcg5	0	0	0	0	0	0	0	0	1	0	GeneID:27409,Genbank:NM_031884.2,MGI:MGI:1351659	ATP-binding cassette, sub-family G (WHITE), member 5		GO:0007588,GO:0010949,GO:0015238,GO:0016020,GO:0016021,GO:0016324,GO:0043190,GO:0043235,GO:0016887,GO:0045177,GO:0045796,GO:0046872,GO:0046982,GO:0055085,GO:0000166,GO:0005515,GO:0005524,GO:0005886,GO:0005887,GO:0006855,GO:0006869,GO:0017127,GO:0030299,GO:0033344,GO:0042626,GO:0042632	excretion|negative regulation of intestinal phytosterol absorption|drug transmembrane transporter activity|membrane|integral component of membrane|apical plasma membrane|ATP-binding cassette (ABC) transporter complex|receptor complex|ATPase activity|apical part of cell|negative regulation of intestinal cholesterol absorption|metal ion binding|protein heterodimerization activity|transmembrane tran…	mmu02010,mmu04976,mmu04975,mmu04979	ABC transporters|Bile secretion|Fat digestion and absorption|Cholesterol metabolism
Abhd12b	0	1	0	1	0	0	0	0	1	0	GeneID:100504285,Genbank:NM_001195033.1,MGI:MGI:2685650	abhydrolase domain containing 12B		GO:0003674,GO:0005575,GO:0008150	molecular_function|cellular_component|biological_process
Abhd2	0	0	0	1	0	0	0	0	1	0	GeneID:54608,Genbank:NM_018811.6,MGI:MGI:1914344	abhydrolase domain containing 2		GO:0047372,GO:0036126,GO:0006629,GO:0048240,GO:0007340,GO:0042562,GO:0009611,GO:0051792,GO:0016020,GO:0016021,GO:0016042,GO:0016298,GO:0043401,GO:0016787,GO:0051793,GO:0016788,GO:0052689,GO:0044255,GO:0030336,GO:0097524,GO:0046464,GO:0031410,GO:0001669,GO:0032570,GO:0003707,GO:0034338,GO:0005886	acylglycerol lipase activity|sperm flagellum|lipid metabolic process|sperm capacitation|acrosome reaction|hormone binding|response to wounding|medium-chain fatty acid biosynthetic process|membrane|integral component of membrane|lipid catabolic process|lipase activity|steroid hormone mediated signaling pathway|hydrolase activity|medium-chain fatty acid catabolic process|hydrolase activity, acting …
Abi3bp	0	0	0	0	0	1	0	0	0	0	GeneID:320712,Genbank:XM_006522277.3,MGI:MGI:2444583	ABI gene family, member 3 (NESH) binding protein		GO:0005614,GO:0008201,GO:0010811,GO:0030198,GO:0005518,GO:0005539,GO:0005578	interstitial matrix|heparin binding|positive regulation of cell-substrate adhesion|extracellular matrix organization|collagen binding|glycosaminoglycan binding|proteinaceous extracellular matrix
Ablim2	0	0	0	0	1	0	0	0	0	0	GeneID:231148,Genbank:XM_006503906.1,MGI:MGI:2385758	actin-binding LIM protein 2		GO:0006351,GO:0007010,GO:0015629,GO:0030016,GO:0030032,GO:0030036,GO:0045944,GO:0046872,GO:0051015,GO:0003674,GO:0003779,GO:0005737	transcription, DNA-templated|cytoskeleton organization|actin cytoskeleton|myofibril|lamellipodium assembly|actin cytoskeleton organization|positive regulation of transcription by RNA polymerase II|metal ion binding|actin filament binding|molecular_function|actin binding|cytoplasm	mmu04360	Axon guidance
Abracl	0	0	0	0	0	0	0	0	1	0	GeneID:73112,Genbank:NM_028440.1,MGI:MGI:1920362	ABRA C-terminal like		GO:0008150,GO:0015629,GO:0032970,GO:1902531,GO:0003674,GO:0003779,GO:0005575	biological_process|actin cytoskeleton|regulation of actin filament-based process|regulation of intracellular signal transduction|molecular_function|actin binding|cellular_component
Abtb2	0	0	0	0	0	1	0	0	0	0	GeneID:99382,Genbank:NM_178890.3,MGI:MGI:2139365	ankyrin repeat and BTB (POZ) domain containing 2		GO:0005829,GO:0006511,GO:0006950,GO:0019005,GO:0022008,GO:0030162,GO:0031625,GO:0043161,GO:0046982,GO:0097237,GO:0005634,GO:0005654,GO:0005737	cytosol|ubiquitin-dependent protein catabolic process|response to stress|SCF ubiquitin ligase complex|neurogenesis|regulation of proteolysis|ubiquitin protein ligase binding|proteasome-mediated ubiquitin-dependent protein catabolic process|protein heterodimerization activity|cellular response to toxic substance|nucleus|nucleoplasm|cytoplasm
Acaa1b	0	0	0	1	0	1	0	0	1	0	GeneID:235674,Genbank:NM_146230.3,MGI:MGI:3605455	acetyl-Coenzyme A acyltransferase 1B		GO:0005739,GO:0005777,GO:0006629,GO:0006631,GO:0006635,GO:0008152,GO:0010124,GO:0016740,GO:0016746,GO:0016747,GO:0003824,GO:0003988	mitochondrion|peroxisome|lipid metabolic process|fatty acid metabolic process|fatty acid beta-oxidation|metabolic process|phenylacetate catabolic process|transferase activity|transferase activity, transferring acyl groups|transferase activity, transferring acyl groups other than amino-acyl groups|catalytic activity|acetyl-CoA C-acyltransferase activity	mmu00071,mmu00592,mmu01040,mmu00280,mmu04146,mmu03320	Fatty acid degradation|alpha-Linolenic acid metabolism|Biosynthesis of unsaturated fatty acids|Valine, leucine and isoleucine degradation|Peroxisome|PPAR signaling pathway
Acacb	0	0	0	0	0	0	0	0	1	0	GeneID:100705,Genbank:XM_006530111.3,MGI:MGI:2140940	acetyl-Coenzyme A carboxylase beta		GO:0042802,GO:0009374,GO:0003989,GO:0043086,GO:0010629,GO:0046322,GO:0010884,GO:0004075,GO:0046872,GO:0005524,GO:0005634,GO:0005739,GO:0010906,GO:0050995,GO:0014070,GO:0006084,GO:0051289,GO:0016020,GO:0006629,GO:0060421,GO:0016874,GO:0006631,GO:0000166,GO:0097009,GO:0031667,GO:0006633,GO:0003824,GO:2001295,GO:0031999,GO:0008152	identical protein binding|biotin binding|acetyl-CoA carboxylase activity|negative regulation of catalytic activity|negative regulation of gene expression|negative regulation of fatty acid oxidation|positive regulation of lipid storage|biotin carboxylase activity|metal ion binding|ATP binding|nucleus|mitochondrion|regulation of glucose metabolic process|negative regulation of lipid catabolic proce…	mmu00620,mmu00640,mmu00061,mmu04152,mmu04910,mmu04922,mmu04920,mmu04931	Pyruvate metabolism|Propanoate metabolism|Fatty acid biosynthesis|AMPK signaling pathway|Insulin signaling pathway|Glucagon signaling pathway|Adipocytokine signaling pathway|Insulin resistance
Acap1	0	0	0	0	0	0	0	0	0	1	GeneID:216859,Genbank:NM_153788.3,MGI:MGI:2388270	ArfGAP with coiled-coil, ankyrin repeat and PH domains 1		GO:0032012,GO:0005096,GO:0043231,GO:0005737,GO:0046872,GO:0005768,GO:0005829,GO:0006629,GO:0007165,GO:0008150,GO:0016020,GO:0016042,GO:0016192,GO:0003674,GO:0016787,GO:0004871,GO:0031267	regulation of ARF protein signal transduction|GTPase activator activity|intracellular membrane-bounded organelle|cytoplasm|metal ion binding|endosome|cytosol|lipid metabolic process|signal transduction|biological_process|membrane|lipid catabolic process|vesicle-mediated transport|molecular_function|hydrolase activity|signal transducer activity|small GTPase binding	mmu04144	Endocytosis
Acat3	0	0	0	1	0	1	1	0	0	0	GeneID:224530,Genbank:NM_153151.3,MGI:MGI:109182	acetyl-Coenzyme A acetyltransferase 3		GO:0005634,GO:0005730,GO:0005737,GO:0005739,GO:0005829,GO:0006635,GO:0003985,GO:0003988	nucleus|nucleolus|cytoplasm|mitochondrion|cytosol|fatty acid beta-oxidation|acetyl-CoA C-acetyltransferase activity|acetyl-CoA C-acyltransferase activity
Ace	0	0	0	1	0	0	0	0	1	0	GeneID:11421,Genbank:NM_001281819.1,MGI:MGI:87874	angiotensin I converting enzyme (peptidyl-dipeptidase A) 1		GO:0005515,GO:0005576,GO:0005615,GO:0005737,GO:0005764,GO:0005768,GO:0005886,GO:0008241,GO:0008270,GO:0006508,GO:0009792,GO:0006518,GO:0009897,GO:0009925,GO:0010608,GO:0010629,GO:0032092,GO:0010815,GO:0032496,GO:0014910,GO:0035814,GO:0016020,GO:0042310,GO:0042447,GO:0042755,GO:0001822,GO:0060978,GO:0043065,GO:0061098,GO:0043171,GO:0002446,GO:0070062,GO:0045777,GO:0003081,GO:0070573,GO:0003084,GO:…	protein binding|extracellular region|extracellular space|cytoplasm|lysosome|endosome|plasma membrane|peptidyl-dipeptidase activity|zinc ion binding|proteolysis|embryo development ending in birth or egg hatching|peptide metabolic process|external side of plasma membrane|basal plasma membrane|posttranscriptional regulation of gene expression|negative regulation of gene expression|positive regulatio…	mmu04924,mmu04614,mmu05410,mmu05142	Renin secretion|Renin-angiotensin system|Hypertrophic cardiomyopathy (HCM)|Chagas disease (American trypanosomiasis)
Ace3	0	1	0	1	0	0	0	0	0	0	GeneID:217246,Genbank:XM_006533054.3,MGI:MGI:3644400	angiotensin I converting enzyme (peptidyl-dipeptidase A) 3		GO:0008150,GO:0008237,GO:0008241,GO:0016020,GO:0016021,GO:0031410,GO:0001669,GO:0005515,GO:0006508	biological_process|metallopeptidase activity|peptidyl-dipeptidase activity|membrane|integral component of membrane|cytoplasmic vesicle|acrosomal vesicle|protein binding|proteolysis	mmu04924,mmu04614,mmu05410,mmu05142	Renin secretion|Renin-angiotensin system|Hypertrophic cardiomyopathy (HCM)|Chagas disease (American trypanosomiasis)
Acer2	0	0	0	1	0	0	0	0	1	0	GeneID:230379,Genbank:XM_006537878.3,MGI:MGI:1920932	alkaline ceramidase 2		GO:0071633,GO:0006672,GO:0090285,GO:0006919,GO:0008284,GO:0010942,GO:0016020,GO:0016021,GO:0016787,GO:0016811,GO:0017040,GO:0030173,GO:0032526,GO:0001953,GO:0033629,GO:0005794,GO:0046512,GO:0006629	dihydroceramidase activity|ceramide metabolic process|negative regulation of protein glycosylation in Golgi|activation of cysteine-type endopeptidase activity involved in apoptotic process|positive regulation of cell proliferation|positive regulation of cell death|membrane|integral component of membrane|hydrolase activity|hydrolase activity, acting on carbon-nitrogen (but not peptide) bonds, in l…	mmu00600,mmu04071	Sphingolipid metabolism|Sphingolipid signaling pathway
Ackr1	0	1	1	0	0	1	1	0	1	1	GeneID:13349,Genbank:NM_010045.2,MGI:MGI:1097689	atypical chemokine receptor 1 (Duffy blood group)		GO:0005768,GO:0006954,GO:0007165,GO:0007186,GO:0016020,GO:0016021,GO:0019956,GO:0019957,GO:0032642,GO:0004871,GO:0004888,GO:0070098,GO:0004930	endosome|inflammatory response|signal transduction|G-protein coupled receptor signaling pathway|membrane|integral component of membrane|chemokine binding|C-C chemokine binding|regulation of chemokine production|signal transducer activity|transmembrane signaling receptor activity|chemokine-mediated signaling pathway|G-protein coupled receptor activity	mmu05144	Malaria
Ackr2	0	0	0	1	0	0	0	0	1	0	GeneID:59289,Genbank:NM_001276719.1,MGI:MGI:1891697	atypical chemokine receptor 2		GO:0016021,GO:0005044,GO:0016493,GO:0005515,GO:0019957,GO:0005654,GO:0005768,GO:0005829,GO:0005884,GO:0005886,GO:0031965,GO:0005887,GO:0043231,GO:0006935,GO:0006954,GO:0007165,GO:0004871,GO:0007186,GO:0004930,GO:0016020,GO:0004950	integral component of membrane|scavenger receptor activity|C-C chemokine receptor activity|protein binding|C-C chemokine binding|nucleoplasm|endosome|cytosol|actin filament|plasma membrane|nuclear membrane|integral component of plasma membrane|intracellular membrane-bounded organelle|chemotaxis|inflammatory response|signal transduction|signal transducer activity|G-protein coupled receptor signali…
Ackr3	0	0	0	0	0	0	0	0	0	1	GeneID:12778,Genbank:NM_001271607.1,MGI:MGI:109562	atypical chemokine receptor 3		GO:0070374,GO:0015026,GO:0004930,GO:1902230,GO:0016020,GO:0005044,GO:1905322,GO:0016021,GO:0005634,GO:0005737,GO:0005768,GO:0005886,GO:0005905,GO:0016494,GO:0006935,GO:0019956,GO:0007155,GO:0019958,GO:0007165,GO:0031623,GO:0007186,GO:0001525,GO:0043231,GO:0007275,GO:0001570,GO:0070098,GO:0009986,GO:0004871	positive regulation of ERK1 and ERK2 cascade|coreceptor activity|G-protein coupled receptor activity|negative regulation of intrinsic apoptotic signaling pathway in response to DNA damage|membrane|scavenger receptor activity|positive regulation of mesenchymal stem cell migration|integral component of membrane|nucleus|cytoplasm|endosome|plasma membrane|clathrin-coated pit|C-X-C chemokine receptor …	mmu04060	Cytokine-cytokine receptor interaction
Ackr4	0	1	1	1	0	1	1	0	1	0	GeneID:252837,Genbank:XM_006511735.3,MGI:MGI:2181676	atypical chemokine receptor 4		GO:0005044,GO:0005768,GO:0005886,GO:0006935,GO:0007165,GO:0007186,GO:0016020,GO:0016021,GO:0019956,GO:0004871,GO:0004930,GO:0004950	scavenger receptor activity|endosome|plasma membrane|chemotaxis|signal transduction|G-protein coupled receptor signaling pathway|membrane|integral component of membrane|chemokine binding|signal transducer activity|G-protein coupled receptor activity|chemokine receptor activity
Acmsd	0	0	0	0	0	0	0	0	1	0	GeneID:266645,Genbank:NM_001033041.2,MGI:MGI:2386323	amino carboxymuconate semialdehyde decarboxylase		GO:0005829,GO:0008270,GO:0016787,GO:0016829,GO:0016831,GO:0046872,GO:0046874,GO:0051259,GO:1904985,GO:0001760	cytosol|zinc ion binding|hydrolase activity|lyase activity|carboxy-lyase activity|metal ion binding|quinolinate metabolic process|protein complex oligomerization|negative regulation of quinolinate biosynthetic process|aminocarboxymuconate-semialdehyde decarboxylase activity	mmu00380	Tryptophan metabolism
Acnat1	0	0	0	0	0	1	1	0	0	0	GeneID:230161,Genbank:NM_001164565.1,MGI:MGI:2140197	acyl-coenzyme A amino acid N-acyltransferase 1		GO:0006631,GO:0006637,GO:0016410,GO:0016740,GO:0016746,GO:0016790,GO:0047617,GO:0005777,GO:0006629	fatty acid metabolic process|acyl-CoA metabolic process|N-acyltransferase activity|transferase activity|transferase activity, transferring acyl groups|thiolester hydrolase activity|acyl-CoA hydrolase activity|peroxisome|lipid metabolic process
Acod1	0	0	0	1	0	1	1	0	1	1	GeneID:16365,Genbank:NM_008392.1,MGI:MGI:103206	aconitate decarboxylase 1		GO:2000379,GO:0071219,GO:0034144,GO:0005739,GO:0071222,GO:0035458,GO:0045087,GO:0006952,GO:0071346,GO:0006954,GO:0007566,GO:0045824,GO:0016829,GO:0071347,GO:0047547,GO:0019679,GO:0071356,GO:0047613,GO:0032088,GO:0071393,GO:0032480,GO:0002376,GO:0072573,GO:0032496,GO:0002760,GO:0050728,GO:0034136	positive regulation of reactive oxygen species metabolic process|cellular response to molecule of bacterial origin|negative regulation of toll-like receptor 4 signaling pathway|mitochondrion|cellular response to lipopolysaccharide|cellular response to interferon-beta|innate immune response|defense response|cellular response to interferon-gamma|inflammatory response|embryo implantation|negative re…
Acot1	0	0	0	1	0	0	0	0	0	0	GeneID:26897,Genbank:NM_012006.2,MGI:MGI:1349396	acyl-CoA thioesterase 1		GO:0005829,GO:0006631,GO:0006637,GO:0016290,GO:0016787,GO:0016790,GO:0047617,GO:0001676,GO:0052689,GO:0005737,GO:0102991,GO:0005739	cytosol|fatty acid metabolic process|acyl-CoA metabolic process|palmitoyl-CoA hydrolase activity|hydrolase activity|thiolester hydrolase activity|acyl-CoA hydrolase activity|long-chain fatty acid metabolic process|carboxylic ester hydrolase activity|cytoplasm|myristoyl-CoA hydrolase activity|mitochondrion	mmu00062,mmu01040	Fatty acid elongation|Biosynthesis of unsaturated fatty acids
Acoxl	0	0	0	0	0	1	1	0	0	0	GeneID:74121,Genbank:XM_006500273.2,MGI:MGI:1921371	acyl-Coenzyme A oxidase-like		GO:0006631,GO:0006635,GO:0008152,GO:0016491,GO:0016627,GO:0033539,GO:0050660,GO:0055088,GO:0055114,GO:0071949,GO:0003995,GO:0003997,GO:0005777	fatty acid metabolic process|fatty acid beta-oxidation|metabolic process|oxidoreductase activity|oxidoreductase activity, acting on the CH-CH group of donors|fatty acid beta-oxidation using acyl-CoA dehydrogenase|flavin adenine dinucleotide binding|lipid homeostasis|oxidation-reduction process|FAD binding|acyl-CoA dehydrogenase activity|acyl-CoA oxidase activity|peroxisome
Acp1	1	0	0	0	1	0	1	0	0	0	GeneID:11431,Genbank:NM_001110239.1,MGI:MGI:87881	acid phosphatase 1, soluble		GO:0004726,GO:0005737,GO:0005829,GO:0006470,GO:0009898,GO:0016787,GO:0016791,GO:0042383,GO:0003993,GO:0004721,GO:0004725	non-membrane spanning protein tyrosine phosphatase activity|cytoplasm|cytosol|protein dephosphorylation|cytoplasmic side of plasma membrane|hydrolase activity|phosphatase activity|sarcolemma|acid phosphatase activity|phosphoprotein phosphatase activity|protein tyrosine phosphatase activity	mmu00730,mmu00740,mmu04520	Thiamine metabolism|Riboflavin metabolism|Adherens junction
Acp5	0	0	0	0	0	1	0	0	0	0	GeneID:11433,Genbank:NM_001102405.1,MGI:MGI:87883	acid phosphatase 5, tartrate resistant		GO:0050830,GO:0005764,GO:0060349,GO:0016311,GO:0016787,GO:0032496,GO:0032691,GO:0032695,GO:0032720,GO:0032929,GO:0034097,GO:0045019,GO:0045453,GO:0003993,GO:0046872,GO:0050728	defense response to Gram-positive bacterium|lysosome|bone morphogenesis|dephosphorylation|hydrolase activity|response to lipopolysaccharide|negative regulation of interleukin-1 beta production|negative regulation of interleukin-12 production|negative regulation of tumor necrosis factor production|negative regulation of superoxide anion generation|response to cytokine|negative regulation of nitric…	mmu00740,mmu04142,mmu04380,mmu05323	Riboflavin metabolism|Lysosome|Osteoclast differentiation|Rheumatoid arthritis
Acp7	0	1	0	1	0	0	0	0	1	0	GeneID:101744,Genbank:XM_006539449.3,MGI:MGI:2142121	acid phosphatase 7, tartrate resistant		GO:0008150,GO:0016787,GO:0046872,GO:0003993,GO:0005575,GO:0005576	biological_process|hydrolase activity|metal ion binding|acid phosphatase activity|cellular_component|extracellular region
Acsbg1	0	0	0	0	0	1	0	0	0	1	GeneID:94180,Genbank:XM_006511588.2,MGI:MGI:2385656	acyl-CoA synthetase bubblegum family member 1		GO:0016874,GO:0001676,GO:0031410,GO:0031957,GO:0003824,GO:0004467,GO:0005524,GO:0005737,GO:0005777,GO:0043231,GO:0005783,GO:0051384,GO:0005794,GO:0102391,GO:0006629,GO:0000038,GO:0006631,GO:0008152,GO:0000166	ligase activity|long-chain fatty acid metabolic process|cytoplasmic vesicle|very long-chain fatty acid-CoA ligase activity|catalytic activity|long-chain fatty acid-CoA ligase activity|ATP binding|cytoplasm|peroxisome|intracellular membrane-bounded organelle|endoplasmic reticulum|response to glucocorticoid|Golgi apparatus|decanoate-CoA ligase activity|lipid metabolic process|very long-chain fatty …	mmu00061,mmu00071,mmu04920,mmu03320	Fatty acid biosynthesis|Fatty acid degradation|Adipocytokine signaling pathway|PPAR signaling pathway
Acsl6	0	0	1	0	0	0	0	0	0	0	GeneID:216739,Genbank:NM_001033598.1,MGI:MGI:894291	acyl-CoA synthetase long-chain family member 6		GO:0019899,GO:0008152,GO:0004467,GO:0042803,GO:0008654,GO:0043231,GO:0010747,GO:0005515,GO:0102391,GO:0005524,GO:0005634,GO:0005739,GO:0005741,GO:0010867,GO:0005777,GO:0010976,GO:0005783,GO:0015908,GO:0006629,GO:0016020,GO:0006631,GO:0000166,GO:0016021,GO:0006641,GO:0001676,GO:0016874,GO:0007405,GO:0003824	enzyme binding|metabolic process|long-chain fatty acid-CoA ligase activity|protein homodimerization activity|phospholipid biosynthetic process|intracellular membrane-bounded organelle|positive regulation of plasma membrane long-chain fatty acid transport|protein binding|decanoate-CoA ligase activity|ATP binding|nucleus|mitochondrion|mitochondrial outer membrane|positive regulation of triglyceride…	mmu00061,mmu00071,mmu04146,mmu04216,mmu04920,mmu03320,mmu04714	Fatty acid biosynthesis|Fatty acid degradation|Peroxisome|Ferroptosis|Adipocytokine signaling pathway|PPAR signaling pathway|Thermogenesis
Acsm1	0	0	0	1	0	0	0	0	1	0	GeneID:117147,Genbank:XM_006507214.3,MGI:MGI:2152200	acyl-CoA synthetase medium-chain family member 1		GO:0006637,GO:0003996,GO:0008152,GO:0015645,GO:0004321,GO:0005524,GO:0005525,GO:0005739,GO:0005759,GO:0016874,GO:0046872,GO:0006629,GO:0047760,GO:0006631,GO:0000166,GO:0006633,GO:0003824	acyl-CoA metabolic process|acyl-CoA ligase activity|metabolic process|fatty acid ligase activity|fatty-acyl-CoA synthase activity|ATP binding|GTP binding|mitochondrion|mitochondrial matrix|ligase activity|metal ion binding|lipid metabolic process|butyrate-CoA ligase activity|fatty acid metabolic process|nucleotide binding|fatty acid biosynthetic process|catalytic activity	mmu00650	Butanoate metabolism
Acsm5	0	0	0	0	0	0	0	1	0	0	GeneID:272428,Genbank:XM_006507905.2,MGI:MGI:2444086	acyl-CoA synthetase medium-chain family member 5		GO:0004321,GO:0005524,GO:0005739,GO:0005759,GO:0006629,GO:0006631,GO:0006633,GO:0006637,GO:0008152,GO:0015645,GO:0016874,GO:0000166,GO:0046872,GO:0003824,GO:0047760,GO:0003996	fatty-acyl-CoA synthase activity|ATP binding|mitochondrion|mitochondrial matrix|lipid metabolic process|fatty acid metabolic process|fatty acid biosynthetic process|acyl-CoA metabolic process|metabolic process|fatty acid ligase activity|ligase activity|nucleotide binding|metal ion binding|catalytic activity|butyrate-CoA ligase activity|acyl-CoA ligase activity	mmu00650	Butanoate metabolism
Acss2	0	0	0	0	0	0	1	0	0	0	GeneID:60525,Genbank:XM_006499973.1,MGI:MGI:1890410	acyl-CoA synthetase short-chain family member 2		GO:0019542,GO:0003987,GO:0043231,GO:0005524,GO:0005654,GO:0005737,GO:0005829,GO:0006085,GO:0008152,GO:0008610,GO:0016208,GO:0016874,GO:0000166,GO:0019413,GO:0003824,GO:0019427	propionate biosynthetic process|acetate-CoA ligase activity|intracellular membrane-bounded organelle|ATP binding|nucleoplasm|cytoplasm|cytosol|acetyl-CoA biosynthetic process|metabolic process|lipid biosynthetic process|AMP binding|ligase activity|nucleotide binding|acetate biosynthetic process|catalytic activity|acetyl-CoA biosynthetic process from acetate	mmu00010,mmu00620,mmu00640	Glycolysis / Gluconeogenesis|Pyruvate metabolism|Propanoate metabolism
Acss3	0	0	0	1	0	0	0	0	1	0	GeneID:380660,Genbank:NM_001142804.1,MGI:MGI:2685720	acyl-CoA synthetase short-chain family member 3		GO:0003987,GO:0005524,GO:0005739,GO:0008150,GO:0008152,GO:0016874,GO:0000166,GO:0003674,GO:0003824	acetate-CoA ligase activity|ATP binding|mitochondrion|biological_process|metabolic process|ligase activity|nucleotide binding|molecular_function|catalytic activity	mmu00640	Propanoate metabolism
Acta1	0	0	1	0	0	1	1	0	0	0	GeneID:11459,Genbank:NM_009606.3,MGI:MGI:87902	actin, alpha 1, skeletal muscle		GO:0005524,GO:0005737,GO:0005856,GO:0005865,GO:0005884,GO:0015629,GO:0030017,GO:0030240,GO:0032991,GO:0048741,GO:0000166,GO:0001725,GO:0005515	ATP binding|cytoplasm|cytoskeleton|striated muscle thin filament|actin filament|actin cytoskeleton|sarcomere|skeletal muscle thin filament assembly|protein-containing complex|skeletal muscle fiber development|nucleotide binding|stress fiber|protein binding
Actc1	0	0	0	0	1	1	1	0	1	0	GeneID:11464,Genbank:NM_009608.4,MGI:MGI:87905	actin, alpha, cardiac muscle 1		GO:0055003,GO:0005737,GO:0055008,GO:0005856,GO:0060047,GO:0005884,GO:0016887,GO:0017022,GO:0030017,GO:0030048,GO:0060048,GO:0030240,GO:0070252,GO:0031032,GO:0031674,GO:0033275,GO:0000166,GO:0042643,GO:0005515,GO:0043066,GO:0005524	cardiac myofibril assembly|cytoplasm|cardiac muscle tissue morphogenesis|cytoskeleton|heart contraction|actin filament|ATPase activity|myosin binding|sarcomere|actin filament-based movement|cardiac muscle contraction|skeletal muscle thin filament assembly|actin-mediated cell contraction|actomyosin structure organization|I band|actin-myosin filament sliding|nucleotide binding|actomyosin, actin por…	mmu04260,mmu04261,mmu05410,mmu05414	Cardiac muscle contraction|Adrenergic signaling in cardiomyocytes|Hypertrophic cardiomyopathy (HCM)|Dilated cardiomyopathy (DCM)
Actl7b	0	0	0	0	0	0	0	1	0	0	GeneID:11471,Genbank:NM_025271.2,MGI:MGI:1343053	actin-like 7b		GO:0005737,GO:0005856	cytoplasm|cytoskeleton
Actn3	0	0	0	0	0	1	0	0	0	0	GeneID:11474,Genbank:NM_013456.2,MGI:MGI:99678	actinin alpha 3		GO:0090257,GO:0042803,GO:0005515,GO:0090324,GO:0045820,GO:0005622,GO:1900159,GO:0046872,GO:0005865,GO:1901078,GO:0005903,GO:0006936,GO:0014728,GO:0014732,GO:0048633,GO:0014883,GO:1903715,GO:0048743,GO:0014894,GO:1904025,GO:0051015,GO:0030017,GO:0030018,GO:0001649,GO:0060349,GO:0030674,GO:0003779,GO:0070885,GO:0031448,GO:0005509	regulation of muscle system process|protein homodimerization activity|protein binding|negative regulation of oxidative phosphorylation|negative regulation of glycolytic process|intracellular|positive regulation of bone mineralization involved in bone maturation|metal ion binding|striated muscle thin filament|negative regulation of relaxation of muscle|brush border|muscle contraction|regulation of…	mmu05412	Arrhythmogenic right ventricular cardiomyopathy (ARVC)
Actr3	0	0	0	0	0	0	0	0	1	0	GeneID:74117,Genbank:NM_001205386.1,MGI:MGI:1921367	ARP3 actin-related protein 3		GO:0005856,GO:0005884,GO:0005885,GO:0005903,GO:0005911,GO:0007015,GO:0033206,GO:0007163,GO:0034314,GO:0008356,GO:0042995,GO:0010592,GO:0043519,GO:0045666,GO:0048471,GO:0048708,GO:0061830,GO:0048711,GO:0061831,GO:0050775,GO:0061832,GO:0051015,GO:0061851,GO:0071346,GO:0071356,GO:0071560,GO:0000139,GO:0090314,GO:0000166,GO:1903078,GO:0001726,GO:1904171,GO:0002102,GO:0003779,GO:0005200,GO:0005515,GO:…	cytoskeleton|actin filament|Arp2/3 protein complex|brush border|cell-cell junction|actin filament organization|meiotic cytokinesis|establishment or maintenance of cell polarity|Arp2/3 complex-mediated actin nucleation|asymmetric cell division|cell projection|positive regulation of lamellipodium assembly|regulation of myosin II filament organization|positive regulation of neuron differentiation|pe…	mmu04530	Tight junction
Acvr1c	0	0	0	0	0	0	0	1	0	1	GeneID:269275,Genbank:XM_006498086.3,MGI:MGI:2661081	activin A receptor, type IC		GO:0005737,GO:0005886,GO:0006468,GO:0006915,GO:0007178,GO:0007181,GO:0007368,GO:0038092,GO:0009749,GO:0038100,GO:0009986,GO:0042981,GO:0016020,GO:0043065,GO:0043280,GO:0046332,GO:0046676,GO:0046872,GO:0048179,GO:0048185,GO:0000166,GO:0001701,GO:0001834,GO:0002021,GO:0004672,GO:0004674,GO:0004675,GO:0004702,GO:0005524,GO:0016021,GO:0016301,GO:0016310,GO:0016361,GO:0016740,GO:0019838,GO:0019915,GO:…	cytoplasm|plasma membrane|protein phosphorylation|apoptotic process|transmembrane receptor protein serine/threonine kinase signaling pathway|transforming growth factor beta receptor complex assembly|determination of left/right symmetry|nodal signaling pathway|response to glucose|nodal binding|cell surface|regulation of apoptotic process|membrane|positive regulation of apoptotic process|positive r…	mmu04350,mmu04550	TGF-beta signaling pathway|Signaling pathways regulating pluripotency of stem cells
Acvr2b	0	0	0	0	0	0	0	0	1	0	GeneID:11481,Genbank:XM_006511926.3,MGI:MGI:87912	activin receptor IIB		GO:0004672,GO:0004674,GO:0004675,GO:0004702,GO:0004712,GO:0005515,GO:0009749,GO:0005524,GO:0009791,GO:0005737,GO:0005886,GO:0009952,GO:0009966,GO:0032147,GO:0016020,GO:0032924,GO:0016021,GO:0032927,GO:0016301,GO:0032991,GO:0034711,GO:0035265,GO:0042475,GO:0000122,GO:0060836,GO:0000166,GO:0060840,GO:0043235,GO:0001501,GO:0060841,GO:0045669,GO:0061298,GO:0001702,GO:0001822,GO:0001946,GO:0001974,GO:…	protein kinase activity|protein serine/threonine kinase activity|transmembrane receptor protein serine/threonine kinase activity|signal transducer, downstream of receptor, with serine/threonine kinase activity|protein serine/threonine/tyrosine kinase activity|protein binding|response to glucose|ATP binding|post-embryonic development|cytoplasm|plasma membrane|anterior/posterior pattern specificati…	mmu04350,mmu04060,mmu04550,mmu05418	TGF-beta signaling pathway|Cytokine-cytokine receptor interaction|Signaling pathways regulating pluripotency of stem cells|Fluid shear stress and atherosclerosis
Acvrl1	0	0	0	1	0	0	0	0	1	0	GeneID:11482,Genbank:NM_001277259.1,MGI:MGI:1338946	activin A receptor, type II-like 1		GO:0004672,GO:0004674,GO:0004675,GO:0004702,GO:0005024,GO:0005025,GO:0008285,GO:0005515,GO:0009986,GO:0005524,GO:0010596,GO:0005886,GO:0010629,GO:0010862,GO:0016020,GO:0016021,GO:0035912,GO:0016301,GO:0042118,GO:0016310,GO:0043025,GO:0016361,GO:0043537,GO:0045602,GO:0045603,GO:0045766,GO:0000166,GO:0060840,GO:0045893,GO:0001525,GO:0060841,GO:0061154,GO:0045944,GO:0001701,GO:0061298,GO:0001937,GO:…	protein kinase activity|protein serine/threonine kinase activity|transmembrane receptor protein serine/threonine kinase activity|signal transducer, downstream of receptor, with serine/threonine kinase activity|transforming growth factor beta-activated receptor activity|transforming growth factor beta receptor activity, type I|negative regulation of cell proliferation|protein binding|cell surface|…
Ada	0	0	0	0	0	1	1	0	0	0	GeneID:11486,Genbank:NM_007398.4,MGI:MGI:87916	adenosine deaminase		GO:0002686,GO:0002906,GO:0004000,GO:0007155,GO:0005615,GO:0008270,GO:0005737,GO:0009117,GO:0009168,GO:0009897,GO:0033632,GO:0009986,GO:0042110,GO:0010460,GO:0016020,GO:0042323,GO:0043025,GO:0043066,GO:0043103,GO:0001666,GO:0046638,GO:0043278,GO:0001701,GO:0046872,GO:0045580,GO:0001821,GO:0048286,GO:0045582,GO:0001829,GO:0048541,GO:0001883,GO:0048566,GO:0001889,GO:0050728,GO:0001890,GO:0002314,GO:…	negative regulation of leukocyte migration|negative regulation of mature B cell apoptotic process|adenosine deaminase activity|cell adhesion|extracellular space|zinc ion binding|cytoplasm|nucleotide metabolic process|purine ribonucleoside monophosphate biosynthetic process|external side of plasma membrane|regulation of cell-cell adhesion mediated by integrin|cell surface|T cell activation|positiv…	mmu00230,mmu05340	Purine metabolism|Primary immunodeficiency
Adam11	0	0	0	0	0	0	0	0	1	1	GeneID:11488,Genbank:NM_001110778.2,MGI:MGI:1098667	a disintegrin and metallopeptidase domain 11		GO:0008237,GO:0016020,GO:0016021,GO:0004222,GO:0005515,GO:0006508	metallopeptidase activity|membrane|integral component of membrane|metalloendopeptidase activity|protein binding|proteolysis
Adam30	0	1	0	0	0	0	0	0	0	0	GeneID:71078,Genbank:NM_027665.2,MGI:MGI:1918328	a disintegrin and metallopeptidase domain 30		GO:1990913,GO:0003674,GO:0008150,GO:0009897	sperm head plasma membrane|molecular_function|biological_process|external side of plasma membrane
Adam7	0	0	0	0	0	0	0	0	1	0	GeneID:11500,Genbank:NM_007402.2,MGI:MGI:107247	a disintegrin and metallopeptidase domain 7		GO:0006508,GO:0008237,GO:0016020,GO:0016021,GO:0045177,GO:0004175,GO:0004222,GO:0005886	proteolysis|metallopeptidase activity|membrane|integral component of membrane|apical part of cell|endopeptidase activity|metalloendopeptidase activity|plasma membrane
Adam8	0	0	0	1	0	1	1	0	1	0	GeneID:11501,Genbank:XM_017321933.1,MGI:MGI:107825	a disintegrin and metallopeptidase domain 8		GO:0005509,GO:0005515,GO:0005737,GO:0005886,GO:0005887,GO:0006508,GO:0033089,GO:0006954,GO:0042581,GO:0007160,GO:0043406,GO:0008233,GO:0043524,GO:0043534,GO:0045089,GO:0045670,GO:0061025,GO:0045780,GO:0070245,GO:0070820,GO:0045785,GO:0071065,GO:0071133,GO:0071456,GO:0072675,GO:0000902,GO:0098609,GO:0001525,GO:2000309,GO:0002102,GO:2000391,GO:0002523,GO:0002675,GO:0002693,GO:0004222,GO:0005178,GO:…	calcium ion binding|protein binding|cytoplasm|plasma membrane|integral component of plasma membrane|proteolysis|positive regulation of T cell differentiation in thymus|inflammatory response|specific granule|cell-matrix adhesion|positive regulation of MAP kinase activity|peptidase activity|negative regulation of neuron apoptotic process|blood vessel endothelial cell migration|positive regulation o…
Adamts1	0	1	0	0	1	0	0	1	0	1	GeneID:11504,Genbank:NM_009621.5,MGI:MGI:109249	a disintegrin-like and metallopeptidase (reprolysin type) with thrombospondin type 1 motif, 1		GO:0016787,GO:0004222,GO:0031012,GO:0031410,GO:0005515,GO:0005576,GO:0005578,GO:0005604,GO:0006508,GO:0046872,GO:0008201,GO:0060347,GO:0008233,GO:0008237,GO:0008270,GO:0001542,GO:0010976,GO:0001822,GO:0016525	hydrolase activity|metalloendopeptidase activity|extracellular matrix|cytoplasmic vesicle|protein binding|extracellular region|proteinaceous extracellular matrix|basement membrane|proteolysis|metal ion binding|heparin binding|heart trabecula formation|peptidase activity|metallopeptidase activity|zinc ion binding|ovulation from ovarian follicle|positive regulation of neuron projection development|…
Adamts13	0	1	0	1	0	0	0	0	1	0	GeneID:279028,Genbank:NM_001001322.2,MGI:MGI:2685556	a disintegrin-like and metallopeptidase (reprolysin type) with thrombospondin type 1 motif, 13		GO:0004222,GO:0005576,GO:0005615,GO:0006508,GO:0007596,GO:0007599,GO:0008233,GO:0008237,GO:0016787,GO:0004175,GO:0043171,GO:0046872	metalloendopeptidase activity|extracellular region|extracellular space|proteolysis|blood coagulation|hemostasis|peptidase activity|metallopeptidase activity|hydrolase activity|endopeptidase activity|peptide catabolic process|metal ion binding
Adamts17	0	1	1	1	0	1	1	0	0	0	GeneID:233332,Genbank:NM_001033877.4,MGI:MGI:3588195	a disintegrin-like and metallopeptidase (reprolysin type) with thrombospondin type 1 motif, 17		GO:0003674,GO:0005575,GO:0008150	molecular_function|cellular_component|biological_process
Adamts18	1	0	0	0	0	0	0	0	1	0	GeneID:208936,Genbank:XM_006530795.3,MGI:MGI:2442600	a disintegrin-like and metallopeptidase (reprolysin type) with thrombospondin type 1 motif, 18		GO:0005575,GO:0005576,GO:0005578,GO:0006508,GO:0008233,GO:0008237,GO:0016787,GO:0046872,GO:0090331,GO:0001654,GO:0003674,GO:0004222	cellular_component|extracellular region|proteinaceous extracellular matrix|proteolysis|peptidase activity|metallopeptidase activity|hydrolase activity|metal ion binding|negative regulation of platelet aggregation|eye development|molecular_function|metalloendopeptidase activity
Adamts3	0	0	0	0	0	1	0	0	0	0	GeneID:330119,Genbank:NM_001081401.2,MGI:MGI:3045353	a disintegrin-like and metallopeptidase (reprolysin type) with thrombospondin type 1 motif, 3		GO:0010573,GO:0016485,GO:0032964,GO:1900748,GO:0004175,GO:0005615,GO:0008233	vascular endothelial growth factor production|protein processing|collagen biosynthetic process|positive regulation of vascular endothelial growth factor signaling pathway|endopeptidase activity|extracellular space|peptidase activity
Adamts4	1	1	1	1	0	1	1	1	1	1	GeneID:240913,Genbank:NM_172845.2,MGI:MGI:1339949	a disintegrin-like and metallopeptidase (reprolysin type) with thrombospondin type 1 motif, 4		GO:0005576,GO:0005578,GO:0005615,GO:0006508,GO:0008233,GO:0008237,GO:0016607,GO:0016787,GO:0031012,GO:0042742,GO:0002020,GO:0046872,GO:0004222,GO:0005515	extracellular region|proteinaceous extracellular matrix|extracellular space|proteolysis|peptidase activity|metallopeptidase activity|nuclear speck|hydrolase activity|extracellular matrix|defense response to bacterium|protease binding|metal ion binding|metalloendopeptidase activity|protein binding
Adamtsl2	0	1	0	1	0	0	0	1	1	0	GeneID:77794,Genbank:XM_017319342.1,MGI:MGI:1925044	ADAMTS-like 2		GO:0030198,GO:0030512,GO:0050436,GO:0060481,GO:0005576,GO:0005578,GO:0008233	extracellular matrix organization|negative regulation of transforming growth factor beta receptor signaling pathway|microfibril binding|lobar bronchus epithelium development|extracellular region|proteinaceous extracellular matrix|peptidase activity
Adap1	0	0	0	1	0	1	0	0	1	1	GeneID:231821,Genbank:NM_172723.4,MGI:MGI:2442201	ArfGAP with dual PH domains 1		GO:0005634,GO:0005737,GO:0005829,GO:0005886,GO:0016020,GO:0016192,GO:0031267,GO:0032012,GO:0005096,GO:0043087,GO:0043231,GO:0005547	nucleus|cytoplasm|cytosol|plasma membrane|membrane|vesicle-mediated transport|small GTPase binding|regulation of ARF protein signal transduction|GTPase activator activity|regulation of GTPase activity|intracellular membrane-bounded organelle|phosphatidylinositol-3,4,5-trisphosphate binding
Adar	0	1	0	0	0	0	0	1	1	0	GeneID:56417,Genbank:NM_001038587.4,MGI:MGI:1889575	adenosine deaminase, RNA-specific		GO:0003726,GO:0004000,GO:0005515,GO:0005634,GO:0005654,GO:0005730,GO:0016553,GO:0016607,GO:0005737,GO:0016787,GO:0030218,GO:0031047,GO:0031054,GO:0035196,GO:0060339,GO:0035280,GO:0061484,GO:0035455,GO:0098586,GO:0043066,GO:1900369,GO:0001649,GO:0001701,GO:0002244,GO:0002376,GO:0002566,GO:0003677,GO:0003692,GO:0003723,GO:0006351,GO:0006355,GO:0006382,GO:0006396,GO:0006397,GO:0044387,GO:0006606,GO:…	double-stranded RNA adenosine deaminase activity|adenosine deaminase activity|protein binding|nucleus|nucleoplasm|nucleolus|base conversion or substitution editing|nuclear speck|cytoplasm|hydrolase activity|erythrocyte differentiation|gene silencing by RNA|pre-miRNA processing|production of miRNAs involved in gene silencing by miRNA|negative regulation of type I interferon-mediated signaling path…	mmu04623,mmu05162,mmu05164	Cytosolic DNA-sensing pathway|Measles|Influenza A
Adarb1	0	0	0	0	0	0	0	0	1	1	GeneID:110532,Genbank:NM_130895.3,MGI:MGI:891999	adenosine deaminase, RNA-specific, B1		GO:0005634,GO:0005654,GO:0005730,GO:0005829,GO:0006382,GO:0042803,GO:0006396,GO:0044387,GO:0045070,GO:0006397,GO:0046872,GO:0050685,GO:0050884,GO:0051726,GO:0060384,GO:0060415,GO:0061744,GO:0003723,GO:0003725,GO:0003726,GO:0004000,GO:0007274,GO:0008285,GO:0016553,GO:0016556,GO:0016787,GO:0021610,GO:0021618,GO:0097049,GO:0021965,GO:0030336,GO:0035264	nucleus|nucleoplasm|nucleolus|cytosol|adenosine to inosine editing|protein homodimerization activity|RNA processing|negative regulation of protein kinase activity by regulation of protein phosphorylation|positive regulation of viral genome replication|mRNA processing|metal ion binding|positive regulation of mRNA processing|neuromuscular process controlling posture|regulation of cell cycle|innerva…
Adck3	0	0	0	0	1	0	0	0	0	0	GeneID:67426,Genbank:NM_023341.3,MGI:MGI:1914676	aarF domain containing kinase 3		GO:0005739,GO:0006744,GO:0016020,GO:0016021,GO:0016301,GO:0016310,GO:0016740,GO:0031314,GO:0000166,GO:0043531,GO:0005524	mitochondrion|ubiquinone biosynthetic process|membrane|integral component of membrane|kinase activity|phosphorylation|transferase activity|extrinsic component of mitochondrial inner membrane|nucleotide binding|ADP binding|ATP binding
Adcy1	0	0	0	0	1	0	0	0	1	0	GeneID:432530,Genbank:NM_009622.1,MGI:MGI:99677	adenylate cyclase 1		GO:0048511,GO:0009190,GO:0007165,GO:0004016,GO:0016020,GO:0007189,GO:0004383,GO:0016021,GO:0007190,GO:0005516,GO:0016829,GO:0005524,GO:0005634,GO:0005737,GO:0005886,GO:0007193,GO:0016849,GO:0007409,GO:0019933,GO:0007616,GO:0006171,GO:0035556,GO:0008074,GO:0000166,GO:0042752,GO:0008294,GO:0046872,GO:0006182	rhythmic process|cyclic nucleotide biosynthetic process|signal transduction|adenylate cyclase activity|membrane|adenylate cyclase-activating G-protein coupled receptor signaling pathway|guanylate cyclase activity|integral component of membrane|activation of adenylate cyclase activity|calmodulin binding|lyase activity|ATP binding|nucleus|cytoplasm|plasma membrane|adenylate cyclase-inhibiting G-pro…	mmu00230,mmu04015,mmu04371,mmu04020,mmu04072,mmu04024,mmu04022,mmu04114,mmu04540,mmu04611,mmu04062,mmu04911,mmu04923,mmu04912,mmu04913,mmu04915,mmu04914,mmu04921,mmu04926,mmu04918,mmu04916,mmu04925,mmu04927,mmu04261,mmu04270,mmu04970,mmu04971,mmu04972,mmu04976,mmu04724,mmu04727,mmu04725,mmu04720,mmu04723,mmu04750,mmu04211,mmu04213,mmu04713,mmu04714,mmu05200,mmu05032,mmu05414,mmu04934,mmu05166,mmu…	Purine metabolism|Rap1 signaling pathway|Apelin signaling pathway|Calcium signaling pathway|Phospholipase D signaling pathway|cAMP signaling pathway|cGMP - PKG signaling pathway|Oocyte meiosis|Gap junction|Platelet activation|Chemokine signaling pathway|Insulin secretion|Regulation of lipolysis in adipocyte|GnRH signaling pathway|Ovarian Steroidogenesis|Estrogen signaling pathway|Progesterone-med…
Adcy10	0	0	0	0	1	0	0	0	0	0	GeneID:271639,Genbank:XM_006496869.3,MGI:MGI:2660854	adenylate cyclase 10		GO:0005737,GO:0005739,GO:0005829,GO:0005856,GO:0005886,GO:0042995,GO:0006171,GO:0043025,GO:0007283,GO:0043065,GO:0009190,GO:0045177,GO:0045178,GO:0046872,GO:0048471,GO:0051117,GO:0071241,GO:0071890,GO:0000166,GO:0000287,GO:0003351,GO:0004016,GO:0005515,GO:0005524,GO:0005634,GO:0015630,GO:0016020,GO:0016829,GO:0016849,GO:0030145,GO:0030424,GO:0030425,GO:0030426,GO:0031514,GO:0035556	cytoplasm|mitochondrion|cytosol|cytoskeleton|plasma membrane|cell projection|cAMP biosynthetic process|neuronal cell body|spermatogenesis|positive regulation of apoptotic process|cyclic nucleotide biosynthetic process|apical part of cell|basal part of cell|metal ion binding|perinuclear region of cytoplasm|ATPase binding|cellular response to inorganic substance|bicarbonate binding|nucleotide bindi…	mmu00230,mmu04371,mmu04024,mmu04713,mmu04714	Purine metabolism|Apelin signaling pathway|cAMP signaling pathway|Circadian entrainment|Thermogenesis
Adcy4	0	0	0	1	0	0	0	0	1	0	GeneID:104110,Genbank:XM_006518324.1,MGI:MGI:99674	adenylate cyclase 4		GO:0031683,GO:0007190,GO:0004016,GO:0032991,GO:0008074,GO:0004383,GO:0035556,GO:0009190,GO:0005080,GO:0046872,GO:0005524,GO:0005622,GO:0005737,GO:0005886,GO:0016020,GO:0006171,GO:0016021,GO:0016829,GO:0006182,GO:0000166,GO:0016849,GO:0007165,GO:0030425,GO:0007188	G-protein beta/gamma-subunit complex binding|activation of adenylate cyclase activity|adenylate cyclase activity|protein-containing complex|guanylate cyclase complex, soluble|guanylate cyclase activity|intracellular signal transduction|cyclic nucleotide biosynthetic process|protein kinase C binding|metal ion binding|ATP binding|intracellular|cytoplasm|plasma membrane|membrane|cAMP biosynthetic pr…	mmu00230,mmu04015,mmu04371,mmu04020,mmu04072,mmu04024,mmu04022,mmu04114,mmu04540,mmu04611,mmu04062,mmu04911,mmu04923,mmu04912,mmu04913,mmu04915,mmu04914,mmu04921,mmu04926,mmu04918,mmu04916,mmu04925,mmu04927,mmu04261,mmu04270,mmu04970,mmu04971,mmu04972,mmu04976,mmu04724,mmu04727,mmu04725,mmu04723,mmu04742,mmu04750,mmu04211,mmu04213,mmu04713,mmu04714,mmu05200,mmu05032,mmu05414,mmu04934,mmu05166,mmu…	Purine metabolism|Rap1 signaling pathway|Apelin signaling pathway|Calcium signaling pathway|Phospholipase D signaling pathway|cAMP signaling pathway|cGMP - PKG signaling pathway|Oocyte meiosis|Gap junction|Platelet activation|Chemokine signaling pathway|Insulin secretion|Regulation of lipolysis in adipocyte|GnRH signaling pathway|Ovarian Steroidogenesis|Estrogen signaling pathway|Progesterone-med…
Adcy5	0	0	0	1	0	0	0	0	1	0	GeneID:224129,Genbank:NM_001012765.4,MGI:MGI:99673	adenylate cyclase 5		GO:0005768,GO:0005886,GO:0005929,GO:0006171,GO:0008179,GO:0008294,GO:0009190,GO:0006182,GO:0016020,GO:0016021,GO:0016829,GO:0016849,GO:0019933,GO:0035556,GO:0000166,GO:0001973,GO:0004016,GO:0004383,GO:0005515,GO:0005524,GO:0007165,GO:0007189,GO:0007191,GO:0007193,GO:0007195,GO:0042383,GO:0007204,GO:0042995,GO:0007626,GO:0045111,GO:0008074,GO:0045121,GO:0046872,GO:0046982,GO:0050885,GO:0061178,GO:…	endosome|plasma membrane|cilium|cAMP biosynthetic process|adenylate cyclase binding|calcium- and calmodulin-responsive adenylate cyclase activity|cyclic nucleotide biosynthetic process|cGMP biosynthetic process|membrane|integral component of membrane|lyase activity|phosphorus-oxygen lyase activity|cAMP-mediated signaling|intracellular signal transduction|nucleotide binding|adenosine receptor sign…	mmu00230,mmu04015,mmu04371,mmu04072,mmu04024,mmu04022,mmu04114,mmu04540,mmu04611,mmu04062,mmu04911,mmu04923,mmu04912,mmu04913,mmu04915,mmu04914,mmu04921,mmu04926,mmu04918,mmu04916,mmu04924,mmu04925,mmu04927,mmu04261,mmu04270,mmu04970,mmu04971,mmu04972,mmu04976,mmu04724,mmu04727,mmu04725,mmu04728,mmu04726,mmu04723,mmu04750,mmu04211,mmu04213,mmu04713,mmu04714,mmu05200,mmu05012,mmu05030,mmu05031,mmu…	Purine metabolism|Rap1 signaling pathway|Apelin signaling pathway|Phospholipase D signaling pathway|cAMP signaling pathway|cGMP - PKG signaling pathway|Oocyte meiosis|Gap junction|Platelet activation|Chemokine signaling pathway|Insulin secretion|Regulation of lipolysis in adipocyte|GnRH signaling pathway|Ovarian Steroidogenesis|Estrogen signaling pathway|Progesterone-mediated oocyte maturation|Ox…
Adcy8	0	0	0	1	0	1	0	0	1	0	GeneID:11514,Genbank:NM_001291903.1,MGI:MGI:1341110	adenylate cyclase 8		GO:0019933,GO:0008022,GO:0004383,GO:0008074,GO:0005516,GO:0035556,GO:0008294,GO:0005524,GO:0046872,GO:0005886,GO:0006171,GO:0009190,GO:0006182,GO:0047485,GO:0007165,GO:0016020,GO:0007189,GO:0016021,GO:0000166,GO:0016829,GO:0007193,GO:0004016,GO:0016849,GO:0007616	cAMP-mediated signaling|protein C-terminus binding|guanylate cyclase activity|guanylate cyclase complex, soluble|calmodulin binding|intracellular signal transduction|calcium- and calmodulin-responsive adenylate cyclase activity|ATP binding|metal ion binding|plasma membrane|cAMP biosynthetic process|cyclic nucleotide biosynthetic process|cGMP biosynthetic process|protein N-terminus binding|signal …	mmu00230,mmu04015,mmu04371,mmu04020,mmu04072,mmu04024,mmu04022,mmu04114,mmu04540,mmu04611,mmu04062,mmu04911,mmu04923,mmu04912,mmu04913,mmu04915,mmu04914,mmu04921,mmu04926,mmu04918,mmu04916,mmu04925,mmu04927,mmu04261,mmu04270,mmu04970,mmu04971,mmu04972,mmu04976,mmu04724,mmu04727,mmu04725,mmu04720,mmu04723,mmu04742,mmu04750,mmu04211,mmu04213,mmu04713,mmu04714,mmu05200,mmu05032,mmu05414,mmu04934,mmu…	Purine metabolism|Rap1 signaling pathway|Apelin signaling pathway|Calcium signaling pathway|Phospholipase D signaling pathway|cAMP signaling pathway|cGMP - PKG signaling pathway|Oocyte meiosis|Gap junction|Platelet activation|Chemokine signaling pathway|Insulin secretion|Regulation of lipolysis in adipocyte|GnRH signaling pathway|Ovarian Steroidogenesis|Estrogen signaling pathway|Progesterone-med…
Adcy9	0	0	0	0	0	0	0	0	1	0	GeneID:11515,Genbank:XM_011245806.1,MGI:MGI:108450	adenylate cyclase 9		GO:0046872,GO:0009190,GO:0004016,GO:0071880,GO:0004383,GO:0016020,GO:0005524,GO:0005622,GO:0005886,GO:0005887,GO:0006171,GO:0016021,GO:0016829,GO:0006182,GO:0016849,GO:0007165,GO:0030424,GO:0007189,GO:0000166,GO:0030425,GO:0035556,GO:0008074	metal ion binding|cyclic nucleotide biosynthetic process|adenylate cyclase activity|adenylate cyclase-activating adrenergic receptor signaling pathway|guanylate cyclase activity|membrane|ATP binding|intracellular|plasma membrane|integral component of plasma membrane|cAMP biosynthetic process|integral component of membrane|lyase activity|cGMP biosynthetic process|phosphorus-oxygen lyase activity|s…	mmu00230,mmu04015,mmu04371,mmu04020,mmu04072,mmu04024,mmu04022,mmu04114,mmu04540,mmu04611,mmu04062,mmu04911,mmu04923,mmu04912,mmu04913,mmu04915,mmu04914,mmu04921,mmu04926,mmu04918,mmu04916,mmu04925,mmu04927,mmu04261,mmu04270,mmu04970,mmu04971,mmu04972,mmu04976,mmu04962,mmu04961,mmu04724,mmu04727,mmu04725,mmu04723,mmu04750,mmu04211,mmu04213,mmu04713,mmu04714,mmu05200,mmu05032,mmu05414,mmu04934,mmu…	Purine metabolism|Rap1 signaling pathway|Apelin signaling pathway|Calcium signaling pathway|Phospholipase D signaling pathway|cAMP signaling pathway|cGMP - PKG signaling pathway|Oocyte meiosis|Gap junction|Platelet activation|Chemokine signaling pathway|Insulin secretion|Regulation of lipolysis in adipocyte|GnRH signaling pathway|Ovarian Steroidogenesis|Estrogen signaling pathway|Progesterone-med…
Adgrb1	0	1	0	0	0	1	0	0	1	0	GeneID:107831,Genbank:NM_174991.3,MGI:MGI:1933736	adhesion G protein-coupled receptor B1		GO:0005615,GO:0005886,GO:0005925,GO:0006909,GO:0006910,GO:0006911,GO:0031397,GO:0007165,GO:0038023,GO:0007166,GO:0042177,GO:0007186,GO:0042995,GO:0043277,GO:0043652,GO:0045087,GO:0045202,GO:0045211,GO:0001530,GO:0001786,GO:0001891,GO:0002376,GO:0004871,GO:0004888,GO:0004930,GO:0005515,GO:0005576,GO:0007399,GO:0007517,GO:0010596,GO:0014069,GO:0016020,GO:0016021,GO:0016525,GO:0048167,GO:0030054,GO:…	extracellular space|plasma membrane|focal adhesion|phagocytosis|phagocytosis, recognition|phagocytosis, engulfment|negative regulation of protein ubiquitination|signal transduction|signaling receptor activity|cell surface receptor signaling pathway|negative regulation of protein catabolic process|G-protein coupled receptor signaling pathway|cell projection|apoptotic cell clearance|engulfment of a…	mmu04115	p53 signaling pathway
Adgrb2	0	0	0	0	0	1	0	0	1	0	GeneID:230775,Genbank:NM_001290714.1,MGI:MGI:2451244	adhesion G protein-coupled receptor B2		GO:0005515,GO:0005813,GO:0005886,GO:0007165,GO:0007166,GO:0007186,GO:0007422,GO:0016020,GO:0016021,GO:0016525,GO:0033173,GO:0004871,GO:0051965,GO:0004888,GO:0004930	protein binding|centrosome|plasma membrane|signal transduction|cell surface receptor signaling pathway|G-protein coupled receptor signaling pathway|peripheral nervous system development|membrane|integral component of membrane|negative regulation of angiogenesis|calcineurin-NFAT signaling cascade|signal transducer activity|positive regulation of synapse assembly|transmembrane signaling receptor ac…
Adgrd1	0	1	0	1	0	1	0	0	1	0	GeneID:243277,Genbank:XM_006504307.1,MGI:MGI:3041203	adhesion G protein-coupled receptor D1		GO:0007166,GO:0007186,GO:0007189,GO:0016020,GO:0016021,GO:0004888,GO:0004930,GO:0005886	cell surface receptor signaling pathway|G-protein coupled receptor signaling pathway|adenylate cyclase-activating G-protein coupled receptor signaling pathway|membrane|integral component of membrane|transmembrane signaling receptor activity|G-protein coupled receptor activity|plasma membrane
Adgre1	0	0	0	0	1	1	0	0	1	0	GeneID:13733,Genbank:XM_006523601.1,MGI:MGI:106912	adhesion G protein-coupled receptor E1		GO:0004888,GO:0004930,GO:0005509,GO:0005886,GO:0007165,GO:0007166,GO:0007186,GO:0009897,GO:0016020,GO:0016021,GO:0071944,GO:0002250,GO:0002376,GO:0004871	transmembrane signaling receptor activity|G-protein coupled receptor activity|calcium ion binding|plasma membrane|signal transduction|cell surface receptor signaling pathway|G-protein coupled receptor signaling pathway|external side of plasma membrane|membrane|integral component of membrane|cell periphery|adaptive immune response|immune system process|signal transducer activity
Adgre4	1	0	0	0	0	0	0	0	1	0	GeneID:52614,Genbank:NM_139138.3,MGI:MGI:1196464	adhesion G protein-coupled receptor E4		GO:0005509,GO:0005886,GO:0005887,GO:0007165,GO:0007166,GO:0007173,GO:0007186,GO:0009986,GO:0016020,GO:0016021,GO:0004871,GO:0004888,GO:0004930	calcium ion binding|plasma membrane|integral component of plasma membrane|signal transduction|cell surface receptor signaling pathway|epidermal growth factor receptor signaling pathway|G-protein coupled receptor signaling pathway|cell surface|membrane|integral component of membrane|signal transducer activity|transmembrane signaling receptor activity|G-protein coupled receptor activity
Adgre5	0	0	0	1	0	0	0	0	1	0	GeneID:26364,Genbank:NM_001163031.1,MGI:MGI:1347095	adhesion G protein-coupled receptor E5		GO:0005509,GO:0005886,GO:0007155,GO:0007165,GO:0007166,GO:0007186,GO:0016020,GO:0016021,GO:0051965,GO:0004871,GO:0004888,GO:0004930	calcium ion binding|plasma membrane|cell adhesion|signal transduction|cell surface receptor signaling pathway|G-protein coupled receptor signaling pathway|membrane|integral component of membrane|positive regulation of synapse assembly|signal transducer activity|transmembrane signaling receptor activity|G-protein coupled receptor activity
Adgrf3	0	0	0	0	0	0	0	0	1	0	GeneID:381628,Genbank:XM_006535737.3,MGI:MGI:2685887	adhesion G protein-coupled receptor F3		GO:0007165,GO:0007166,GO:0007186,GO:0016020,GO:0016021,GO:0004871,GO:0004888,GO:0004930	signal transduction|cell surface receptor signaling pathway|G-protein coupled receptor signaling pathway|membrane|integral component of membrane|signal transducer activity|transmembrane signaling receptor activity|G-protein coupled receptor activity
Adgrf5	0	0	0	1	0	0	0	0	1	0	GeneID:224792,Genbank:XM_006524125.3,MGI:MGI:2182928	adhesion G protein-coupled receptor F5		GO:0045444,GO:0005886,GO:0071073,GO:0006112,GO:0007166,GO:0007186,GO:0009986,GO:0016020,GO:0016021,GO:0019216,GO:0031410,GO:0042593,GO:0043031,GO:0003674,GO:0043129,GO:0004888,GO:0045177,GO:0004930	fat cell differentiation|plasma membrane|positive regulation of phospholipid biosynthetic process|energy reserve metabolic process|cell surface receptor signaling pathway|G-protein coupled receptor signaling pathway|cell surface|membrane|integral component of membrane|regulation of lipid metabolic process|cytoplasmic vesicle|glucose homeostasis|negative regulation of macrophage activation|molecul…
Adgrg5	0	0	0	0	1	0	0	0	1	0	GeneID:382045,Genbank:XM_017312886.1,MGI:MGI:2685955	adhesion G protein-coupled receptor G5		GO:0005886,GO:0007165,GO:0007166,GO:0007186,GO:0016020,GO:0016021,GO:0004871,GO:0004888,GO:0004930	plasma membrane|signal transduction|cell surface receptor signaling pathway|G-protein coupled receptor signaling pathway|membrane|integral component of membrane|signal transducer activity|transmembrane signaling receptor activity|G-protein coupled receptor activity
Adgrl1	0	0	0	0	0	0	0	0	1	0	GeneID:330814,Genbank:NM_181039.2,MGI:MGI:1929461	adhesion G protein-coupled receptor L1		GO:0030426,GO:0005886,GO:0035584,GO:0007157,GO:0042734,GO:0007165,GO:0007166,GO:0007186,GO:0014069,GO:0015643,GO:0042995,GO:0016020,GO:0043005,GO:0016021,GO:0045202,GO:0016524,GO:0050839,GO:0030054,GO:0004871,GO:0051965,GO:0030246,GO:0004888,GO:0090129,GO:0030424,GO:0004930	growth cone|plasma membrane|calcium-mediated signaling using intracellular calcium source|heterophilic cell-cell adhesion via plasma membrane cell adhesion molecules|presynaptic membrane|signal transduction|cell surface receptor signaling pathway|G-protein coupled receptor signaling pathway|postsynaptic density|toxic substance binding|cell projection|membrane|neuron projection|integral component …
Adgrl3	0	0	0	1	0	0	0	0	1	1	GeneID:319387,Genbank:XM_011249475.2,MGI:MGI:2441950	adhesion G protein-coupled receptor L3		GO:0098742,GO:0016021,GO:0004930,GO:0030054,GO:0005509,GO:0030246,GO:0005515,GO:0005886,GO:0005887,GO:0030424,GO:0005911,GO:0031987,GO:0007165,GO:0042220,GO:0007166,GO:0042995,GO:0007186,GO:0001764,GO:0046872,GO:0007416,GO:0004871,GO:0051965,GO:0016020,GO:0004888	cell-cell adhesion via plasma-membrane adhesion molecules|integral component of membrane|G-protein coupled receptor activity|cell junction|calcium ion binding|carbohydrate binding|protein binding|plasma membrane|integral component of plasma membrane|axon|cell-cell junction|locomotion involved in locomotory behavior|signal transduction|response to cocaine|cell surface receptor signaling pathway|ce…
Adgrl4	0	0	0	1	0	0	0	0	1	1	GeneID:170757,Genbank:NM_133222.3,MGI:MGI:2655562	adhesion G protein-coupled receptor L4		GO:0005509,GO:0005886,GO:0007165,GO:0007166,GO:0007186,GO:0016020,GO:0016021,GO:0031410,GO:0046983,GO:0004871,GO:0004888,GO:0004930	calcium ion binding|plasma membrane|signal transduction|cell surface receptor signaling pathway|G-protein coupled receptor signaling pathway|membrane|integral component of membrane|cytoplasmic vesicle|protein dimerization activity|signal transducer activity|transmembrane signaling receptor activity|G-protein coupled receptor activity
Adh7	0	0	0	1	0	0	0	0	0	0	GeneID:11529,Genbank:XM_006500919.3,MGI:MGI:87926	alcohol dehydrogenase 7 (class IV), mu or sigma polypeptide		GO:0045471,GO:0009617,GO:0004022,GO:0046872,GO:0010430,GO:0004024,GO:0048019,GO:0016491,GO:0004031,GO:0051287,GO:0004745,GO:0005622,GO:0005737,GO:0019841,GO:0005829,GO:0055114,GO:0035276,GO:0005886,GO:0042572,GO:0006067,GO:0006068,GO:0001523,GO:0042573,GO:0006069,GO:0042803,GO:0008270	response to ethanol|response to bacterium|alcohol dehydrogenase (NAD) activity|metal ion binding|fatty acid omega-oxidation|alcohol dehydrogenase activity, zinc-dependent|receptor antagonist activity|oxidoreductase activity|aldehyde oxidase activity|NAD binding|retinol dehydrogenase activity|intracellular|cytoplasm|retinol binding|cytosol|oxidation-reduction process|ethanol binding|plasma membran…	mmu00010,mmu00071,mmu00350,mmu00830,mmu00980,mmu00982,mmu05204	Glycolysis / Gluconeogenesis|Fatty acid degradation|Tyrosine metabolism|Retinol metabolism|Metabolism of xenobiotics by cytochrome P450|Drug metabolism - cytochrome P450|Chemical carcinogenesis
Adig	0	0	0	0	0	0	0	1	0	1	GeneID:246747,Genbank:NM_145635.2,MGI:MGI:2675492	adipogenin		GO:0005811,GO:0007283,GO:0016020,GO:0016021,GO:0045444,GO:0045600,GO:0050872,GO:0050873,GO:0003674,GO:0005634,GO:0005737	lipid droplet|spermatogenesis|membrane|integral component of membrane|fat cell differentiation|positive regulation of fat cell differentiation|white fat cell differentiation|brown fat cell differentiation|molecular_function|nucleus|cytoplasm
Adipoq	0	0	0	0	0	0	1	1	0	1	GeneID:11450,Genbank:NM_009605.4,MGI:MGI:106675	adiponectin, C1Q and collagen domain containing		GO:0005615,GO:0005783,GO:0006006,GO:0006635,GO:0009749,GO:0032270,GO:0009967,GO:0032720,GO:0009986,GO:0032757,GO:0010642,GO:0032869,GO:0032991,GO:0033034,GO:0045599,GO:0033211,GO:0033691,GO:0045650,GO:0034115,GO:0045715,GO:0045721,GO:0045776,GO:0045777,GO:0001934,GO:0051899,GO:0045860,GO:0005102,GO:0060081,GO:0045892,GO:0005179,GO:0070208,GO:0070373,GO:0070994,GO:0005515,GO:0071320,GO:0005576,GO:…	extracellular space|endoplasmic reticulum|glucose metabolic process|fatty acid beta-oxidation|response to glucose|positive regulation of cellular protein metabolic process|positive regulation of signal transduction|negative regulation of tumor necrosis factor production|cell surface|positive regulation of interleukin-8 production|negative regulation of platelet-derived growth factor receptor sign…	mmu04152,mmu04920,mmu03320,mmu04211,mmu04930,mmu04932	AMPK signaling pathway|Adipocytokine signaling pathway|PPAR signaling pathway|Longevity regulating pathway - mammal|Type II diabetes mellitus|Non-alcoholic fatty liver disease (NAFLD)
Adm	0	0	0	0	0	0	0	0	1	1	GeneID:11535,Genbank:NM_009627.1,MGI:MGI:108058	adrenomedullin		GO:0097755,GO:0045766,GO:0010460,GO:0002031,GO:1990410,GO:0045906,GO:0030816,GO:0003073,GO:2001214,GO:0046879,GO:0031102,GO:0005179,GO:0048589,GO:0005576,GO:0005615,GO:0005737,GO:0007189,GO:0031623,GO:0007204,GO:0055074,GO:0031700,GO:0007507,GO:0060670,GO:0032496,GO:0008209,GO:0060712,GO:0035809,GO:0008284,GO:0001570,GO:0097084,GO:0043065,GO:0008285,GO:0001843,GO:0097647,GO:0043116,GO:0009611,GO:…	positive regulation of blood vessel diameter|positive regulation of angiogenesis|positive regulation of heart rate|G-protein coupled receptor internalization|adrenomedullin receptor signaling pathway|negative regulation of vasoconstriction|positive regulation of cAMP metabolic process|regulation of systemic arterial blood pressure|positive regulation of vasculogenesis|hormone secretion|neuron pro…	mmu04270	Vascular smooth muscle contraction
Adm2	0	0	0	1	0	1	0	0	1	1	GeneID:223780,Genbank:NM_182928.5,MGI:MGI:2675256	adrenomedullin 2		GO:0006468,GO:0007189,GO:0007586,GO:0007631,GO:0010628,GO:0044877,GO:0045766,GO:0045776,GO:0001525,GO:0005179,GO:0005576	protein phosphorylation|adenylate cyclase-activating G-protein coupled receptor signaling pathway|digestion|feeding behavior|positive regulation of gene expression|protein-containing complex binding|positive regulation of angiogenesis|negative regulation of blood pressure|angiogenesis|hormone activity|extracellular region
Adora2a	0	0	0	0	0	0	0	0	1	1	GeneID:11540,Genbank:XM_006513093.3,MGI:MGI:99402	adenosine A2a receptor		GO:0004871,GO:0004930,GO:0005882,GO:0005886,GO:0005887,GO:0006355,GO:0014049,GO:0006469,GO:0014057,GO:0007165,GO:0014061,GO:0007186,GO:0014069,GO:0016020,GO:0016021,GO:0042311,GO:0019899,GO:0042734,GO:0030424,GO:0042755,GO:0030425,GO:0042802,GO:0043025,GO:0043116,GO:0001609,GO:0051393,GO:0043154,GO:0051881,GO:0043279,GO:0051899,GO:0043524,GO:0001963,GO:0051924,GO:0001973,GO:0051968,GO:0060079,GO:…	signal transducer activity|G-protein coupled receptor activity|intermediate filament|plasma membrane|integral component of plasma membrane|regulation of transcription, DNA-templated|positive regulation of glutamate secretion|negative regulation of protein kinase activity|positive regulation of acetylcholine secretion, neurotransmission|signal transduction|regulation of norepinephrine secretion|G-…	mmu04015,mmu04020,mmu04024,mmu04080,mmu04270,mmu05012,mmu05034	Rap1 signaling pathway|Calcium signaling pathway|cAMP signaling pathway|Neuroactive ligand-receptor interaction|Vascular smooth muscle contraction|Parkinson's disease|Alcoholism
Adora3	0	0	0	0	0	1	1	0	0	0	GeneID:11542,Genbank:NM_009631.4,MGI:MGI:104847	adenosine A3 receptor		GO:0050729,GO:0002553,GO:0050850,GO:0002687,GO:0005886,GO:0005887,GO:0008285,GO:0070257,GO:0014068,GO:0030336,GO:0032088,GO:0043306,GO:0001609,GO:0001973	positive regulation of inflammatory response|histamine secretion by mast cell|positive regulation of calcium-mediated signaling|positive regulation of leukocyte migration|plasma membrane|integral component of plasma membrane|negative regulation of cell proliferation|positive regulation of mucus secretion|positive regulation of phosphatidylinositol 3-kinase signaling|negative regulation of cell mi…	mmu04071,mmu04022,mmu04080	Sphingolipid signaling pathway|cGMP - PKG signaling pathway|Neuroactive ligand-receptor interaction
Adprhl1	1	0	0	0	1	0	0	0	0	1	GeneID:234072,Genbank:XM_017312667.1,MGI:MGI:2442168	ADP-ribosylhydrolase like 1		GO:0005622,GO:0005769,GO:0006886,GO:0012505,GO:0016787,GO:0017137,GO:0031338,GO:0051725,GO:0090630,GO:0000287,GO:0003875,GO:0005096	intracellular|early endosome|intracellular protein transport|endomembrane system|hydrolase activity|Rab GTPase binding|regulation of vesicle fusion|protein de-ADP-ribosylation|activation of GTPase activity|magnesium ion binding|ADP-ribosylarginine hydrolase activity|GTPase activator activity
Adra1a	0	1	0	0	0	0	0	0	1	0	GeneID:11549,Genbank:XM_017315800.1,MGI:MGI:104773	adrenergic receptor, alpha 1a		GO:0004935,GO:0004937,GO:0005634,GO:0005737,GO:0007568,GO:0005886,GO:0007610,GO:0005887,GO:0009725,GO:0006937,GO:0010460,GO:0010507,GO:0010613,GO:0016020,GO:0045907,GO:0016021,GO:0045987,GO:0019229,GO:0046982,GO:0055117,GO:0001985,GO:0060073,GO:0001994,GO:0060402,GO:0060452,GO:0001996,GO:0001997,GO:0003084,GO:0004871,GO:0004930,GO:0007165,GO:0007186,GO:0007188,GO:0007200,GO:0007202,GO:0007204,GO:…	adrenergic receptor activity|alpha1-adrenergic receptor activity|nucleus|cytoplasm|aging|plasma membrane|behavior|integral component of plasma membrane|response to hormone|regulation of muscle contraction|positive regulation of heart rate|negative regulation of autophagy|positive regulation of cardiac muscle hypertrophy|membrane|positive regulation of vasoconstriction|integral component of membra…	mmu04020,mmu04022,mmu04152,mmu04080,mmu04261,mmu04270,mmu04970	Calcium signaling pathway|cGMP - PKG signaling pathway|AMPK signaling pathway|Neuroactive ligand-receptor interaction|Adrenergic signaling in cardiomyocytes|Vascular smooth muscle contraction|Salivary secretion
Adra1b	0	0	0	0	0	0	0	0	0	1	GeneID:11548,Genbank:NM_001284380.1,MGI:MGI:104774	adrenergic receptor, alpha 1b		GO:0004935,GO:0004937,GO:0005622,GO:0007610,GO:0005634,GO:0007626,GO:0005737,GO:0008542,GO:0005886,GO:0009725,GO:0014704,GO:0016020,GO:0016021,GO:0046982,GO:0019229,GO:0048148,GO:0030315,GO:0048545,GO:0031965,GO:0055117,GO:0061049,GO:0071880,GO:0001974,GO:0001975,GO:0001987,GO:0001994,GO:0001996,GO:0001997,GO:0004871,GO:0004930,GO:0005887,GO:0006937,GO:0007165,GO:0007186,GO:0007188,GO:0007200,GO:…	adrenergic receptor activity|alpha1-adrenergic receptor activity|intracellular|behavior|nucleus|locomotory behavior|cytoplasm|visual learning|plasma membrane|response to hormone|intercalated disc|membrane|integral component of membrane|protein heterodimerization activity|regulation of vasoconstriction|behavioral response to cocaine|T-tubule|response to steroid hormone|nuclear membrane|regulation …	mmu04020,mmu04022,mmu04080,mmu04261,mmu04270,mmu04970	Calcium signaling pathway|cGMP - PKG signaling pathway|Neuroactive ligand-receptor interaction|Adrenergic signaling in cardiomyocytes|Vascular smooth muscle contraction|Salivary secretion
Adra1d	0	0	1	0	0	0	0	0	1	0	GeneID:11550,Genbank:NM_013460.4,MGI:MGI:106673	adrenergic receptor, alpha 1d		GO:0004937,GO:0005622,GO:0005829,GO:0005886,GO:0005887,GO:0007165,GO:0007186,GO:0035240,GO:0007188,GO:0042493,GO:0007194,GO:0043266,GO:0007195,GO:0045907,GO:0045987,GO:0048148,GO:0048149,GO:0051481,GO:0051482,GO:0001591,GO:0001963,GO:0001986,GO:0001994,GO:0004871,GO:0004930,GO:0004935,GO:0007200,GO:0007204,GO:0007267,GO:0007568,GO:0007610,GO:0009636,GO:0014059,GO:0051967,GO:0016020,GO:0060073,GO:…	alpha1-adrenergic receptor activity|intracellular|cytosol|plasma membrane|integral component of plasma membrane|signal transduction|G-protein coupled receptor signaling pathway|dopamine binding|adenylate cyclase-modulating G-protein coupled receptor signaling pathway|response to drug|negative regulation of adenylate cyclase activity|regulation of potassium ion transport|adenylate cyclase-inhibiti…	mmu04020,mmu04022,mmu04080,mmu04261,mmu04270,mmu04970	Calcium signaling pathway|cGMP - PKG signaling pathway|Neuroactive ligand-receptor interaction|Adrenergic signaling in cardiomyocytes|Vascular smooth muscle contraction|Salivary secretion
Adra2a	0	0	0	1	0	0	0	0	0	0	GeneID:11551,Genbank:NM_007417.4,MGI:MGI:87934	adrenergic receptor, alpha 2a		GO:0005887,GO:0006260,GO:0007186,GO:0007188,GO:0007267,GO:0042803,GO:0007565,GO:0043235,GO:0007610,GO:0043406,GO:0019901,GO:0043410,GO:0045202,GO:0045741,GO:0045955,GO:0090303,GO:0046676,GO:0097755,GO:0046982,GO:0050955,GO:0001819,GO:0002526,GO:0004935,GO:0004938,GO:0005515,GO:0005737,GO:0005886,GO:0030335,GO:0031696,GO:0031996,GO:0032147,GO:0032148,GO:0032795,GO:0032870,GO:0050995,GO:0035625,GO:…	integral component of plasma membrane|DNA replication|G-protein coupled receptor signaling pathway|adenylate cyclase-modulating G-protein coupled receptor signaling pathway|cell-cell signaling|protein homodimerization activity|female pregnancy|receptor complex|behavior|positive regulation of MAP kinase activity|protein kinase binding|positive regulation of MAPK cascade|synapse|positive regulation…	mmu04022,mmu04080	cGMP - PKG signaling pathway|Neuroactive ligand-receptor interaction
Adra2b	0	0	0	0	0	0	0	0	1	0	GeneID:11552,Genbank:NM_009633.3,MGI:MGI:87935	adrenergic receptor, alpha 2b		GO:0032148,GO:0003056,GO:0035625,GO:0004935,GO:0043410,GO:0004938,GO:0005515,GO:0005622,GO:0045666,GO:0005887,GO:0045777,GO:0007186,GO:0051379,GO:0007188,GO:0070474,GO:0007267,GO:0000165,GO:0071875,GO:0007565,GO:0000187,GO:0071880,GO:0007610,GO:0001525	activation of protein kinase B activity|regulation of vascular smooth muscle contraction|epidermal growth factor-activated receptor transactivation by G-protein coupled receptor signaling pathway|adrenergic receptor activity|positive regulation of MAPK cascade|alpha2-adrenergic receptor activity|protein binding|intracellular|positive regulation of neuron differentiation|integral component of plas…	mmu04022,mmu04080	cGMP - PKG signaling pathway|Neuroactive ligand-receptor interaction
Adrb2	0	0	0	0	0	0	0	0	1	0	GeneID:11555,Genbank:NM_007420.3,MGI:MGI:87938	adrenergic receptor, beta 2		GO:0002032,GO:0002086,GO:0003059,GO:0004871,GO:0004930,GO:0004935,GO:0006940,GO:0004941,GO:0007165,GO:0007186,GO:0007188,GO:0007189,GO:0016020,GO:0007190,GO:0016021,GO:0007267,GO:0016324,GO:0007610,GO:0016525,GO:0019899,GO:0030279,GO:0030424,GO:0001540,GO:0042383,GO:0030425,GO:0001965,GO:0042803,GO:0030501,GO:0001993,GO:0043065,GO:0031398,GO:0002024,GO:0043197,GO:0002025,GO:0043231,GO:0043235,GO:…	desensitization of G-protein coupled receptor protein signaling pathway by arrestin|diaphragm contraction|positive regulation of the force of heart contraction by epinephrine|signal transducer activity|G-protein coupled receptor activity|adrenergic receptor activity|regulation of smooth muscle contraction|beta2-adrenergic receptor activity|signal transduction|G-protein coupled receptor signaling …	mmu04020,mmu04024,mmu04022,mmu04080,mmu04923,mmu04924,mmu04261,mmu04970	Calcium signaling pathway|cAMP signaling pathway|cGMP - PKG signaling pathway|Neuroactive ligand-receptor interaction|Regulation of lipolysis in adipocyte|Renin secretion|Adrenergic signaling in cardiomyocytes|Salivary secretion
Adrb3	0	0	0	0	0	0	1	0	0	0	GeneID:11556,Genbank:NM_013462.3,MGI:MGI:87939	adrenergic receptor, beta 3		GO:0005515,GO:0005622,GO:0005634,GO:0005886,GO:0005887,GO:0007165,GO:0007186,GO:0040015,GO:0007188,GO:0042755,GO:0007189,GO:0042803,GO:0043235,GO:0043410,GO:0050873,GO:0051379,GO:0051380,GO:0001659,GO:0002024,GO:0002025,GO:0004871,GO:0004930,GO:0004935,GO:0004939,GO:0007190,GO:0007267,GO:0007610,GO:0009409,GO:0015052,GO:0016020,GO:0016021,GO:0071880,GO:0031649,GO:0031699	protein binding|intracellular|nucleus|plasma membrane|integral component of plasma membrane|signal transduction|G-protein coupled receptor signaling pathway|negative regulation of multicellular organism growth|adenylate cyclase-modulating G-protein coupled receptor signaling pathway|eating behavior|adenylate cyclase-activating G-protein coupled receptor signaling pathway|protein homodimerization …	mmu04020,mmu04022,mmu04080,mmu04923,mmu04924,mmu04970,mmu04714	Calcium signaling pathway|cGMP - PKG signaling pathway|Neuroactive ligand-receptor interaction|Regulation of lipolysis in adipocyte|Renin secretion|Salivary secretion|Thermogenesis
Adtrp	0	0	0	0	0	0	0	0	0	1	GeneID:109254,Genbank:XM_006516835.2,MGI:MGI:1924596	androgen dependent TFPI regulating protein		GO:0010628,GO:0012505,GO:0016020,GO:0016021,GO:0016787,GO:0030195,GO:0042758,GO:0005886,GO:0005901,GO:0009986	positive regulation of gene expression|endomembrane system|membrane|integral component of membrane|hydrolase activity|negative regulation of blood coagulation|long-chain fatty acid catabolic process|plasma membrane|caveola|cell surface
Afap1l1	0	0	0	1	0	0	0	0	1	0	GeneID:106877,Genbank:NM_178928.4,MGI:MGI:2147199	actin filament associated protein 1-like 1		GO:0030054,GO:0042995,GO:0005515,GO:0005737,GO:0008150	cell junction|cell projection|protein binding|cytoplasm|biological_process
Aff3	0	0	0	1	0	0	0	0	1	0	GeneID:16764,Genbank:XM_011238446.2,MGI:MGI:106927	AF4/FMR2 family, member 3	AF-4	GO:0035116,GO:0003700,GO:0005634,GO:0005654,GO:0005829,GO:0006351,GO:0006355,GO:0008023,GO:0016604,GO:0003677,GO:0032783,GO:0003690,GO:0034612	embryonic hindlimb morphogenesis|DNA binding transcription factor activity|nucleus|nucleoplasm|cytosol|transcription, DNA-templated|regulation of transcription, DNA-templated|transcription elongation factor complex|nuclear body|DNA binding|ELL-EAF complex|double-stranded DNA binding|response to tumor necrosis factor
Afm	0	0	0	1	0	0	0	0	1	0	GeneID:280662,Genbank:NM_145146.2,MGI:MGI:2429409	afamin		GO:0050821,GO:0051180,GO:0071693,GO:0005576,GO:0005615,GO:0008431	protein stabilization|vitamin transport|protein transport within extracellular region|extracellular region|extracellular space|vitamin E binding
Afp	1	0	0	0	0	0	0	1	1	0	GeneID:11576,Genbank:NM_007423.4,MGI:MGI:87951	alpha fetoprotein		GO:0005615,GO:0005737,GO:0019953,GO:0042448,GO:0046872,GO:0060395,GO:0001542,GO:0004566,GO:0005576	extracellular space|cytoplasm|sexual reproduction|progesterone metabolic process|metal ion binding|SMAD protein signal transduction|ovulation from ovarian follicle|beta-glucuronidase activity|extracellular region	mmu04390	Hippo signaling pathway
Agap2	0	0	0	0	0	1	0	0	0	1	GeneID:216439,Genbank:XM_006513561.3,MGI:MGI:3580016	ArfGAP with GTPase domain, ankyrin repeat and PH domain 2		GO:0046872,GO:0033601,GO:0016020,GO:0005096,GO:0060749,GO:0035014,GO:0016192,GO:0005515,GO:2001240,GO:0042177,GO:0016197,GO:0005524,GO:0043066,GO:0005525,GO:0005634,GO:0005730,GO:0019901,GO:0005737,GO:0043231,GO:0030036,GO:0043524,GO:0030295,GO:0005739,GO:0045860,GO:0031267,GO:0005768,GO:0000166,GO:0045944,GO:0032012,GO:0005829,GO:0003924,GO:0046427,GO:0014068	metal ion binding|positive regulation of mammary gland epithelial cell proliferation|membrane|GTPase activator activity|mammary gland alveolus development|phosphatidylinositol 3-kinase regulator activity|vesicle-mediated transport|protein binding|negative regulation of extrinsic apoptotic signaling pathway in absence of ligand|negative regulation of protein catabolic process|endosomal transport|A…	mmu04068,mmu04144	FoxO signaling pathway|Endocytosis
Agbl4	0	1	0	0	0	0	0	0	0	0	GeneID:78933,Genbank:XM_011240657.2,MGI:MGI:1918244	ATP/GTP binding protein-like 4		GO:0035609,GO:0005515,GO:0035610,GO:0005737,GO:0036064,GO:0005794,GO:0005814,GO:0005829,GO:0005856,GO:0006508,GO:0042995,GO:0008233,GO:0046872,GO:0008237,GO:0051607,GO:0008270,GO:0015631,GO:0004180,GO:0016787,GO:0004181,GO:0035608	C-terminal protein deglutamylation|protein binding|protein side chain deglutamylation|cytoplasm|ciliary basal body|Golgi apparatus|centriole|cytosol|cytoskeleton|proteolysis|cell projection|peptidase activity|metal ion binding|metallopeptidase activity|defense response to virus|zinc ion binding|tubulin binding|carboxypeptidase activity|hydrolase activity|metallocarboxypeptidase activity|protein d…
Agr2	0	1	0	1	0	1	0	0	1	0	GeneID:23795,Genbank:NM_011783.2,MGI:MGI:1344405	anterior gradient 2		GO:0060480,GO:0005576,GO:0060548,GO:0005615,GO:0005739,GO:0005783,GO:0010628,GO:0070254,GO:0010811,GO:1903078,GO:0030154,GO:1903896,GO:0042803,GO:1903899,GO:0045742,GO:0002162,GO:0048546,GO:0048639,GO:0005154	lung goblet cell differentiation|extracellular region|negative regulation of cell death|extracellular space|mitochondrion|endoplasmic reticulum|positive regulation of gene expression|mucus secretion|positive regulation of cell-substrate adhesion|positive regulation of protein localization to plasma membrane|cell differentiation|positive regulation of IRE1-mediated unfolded protein response|protei…
Agr3	1	0	1	0	1	0	1	0	0	0	GeneID:403205,Genbank:NM_207531.3,MGI:MGI:2685734	anterior gradient 3		GO:0005783,GO:0030154,GO:0043231,GO:0060548,GO:0002162,GO:0005737	endoplasmic reticulum|cell differentiation|intracellular membrane-bounded organelle|negative regulation of cell death|dystroglycan binding|cytoplasm
Agrp	0	1	1	0	0	0	0	0	0	0	GeneID:11604,Genbank:NM_001271806.1,MGI:MGI:892013	agouti related neuropeptide		GO:0005576,GO:0005615,GO:0005794,GO:0005796,GO:0007218,GO:0008343,GO:0009755,GO:0042755,GO:0043025,GO:0060259,GO:0005102,GO:2000253,GO:0005184	extracellular region|extracellular space|Golgi apparatus|Golgi lumen|neuropeptide signaling pathway|adult feeding behavior|hormone-mediated signaling pathway|eating behavior|neuronal cell body|regulation of feeding behavior|signaling receptor binding|positive regulation of feeding behavior|neuropeptide hormone activity	mmu04920	Adipocytokine signaling pathway
Agtr1a	0	0	0	0	0	0	0	0	1	0	GeneID:11607,Genbank:NM_177322.3,MGI:MGI:87964	angiotensin II receptor, type 1a		GO:0002001,GO:0002018,GO:0002019,GO:0002035,GO:0004871,GO:0004930,GO:0007204,GO:0004945,GO:0007266,GO:0005515,GO:0007507,GO:0005737,GO:0008284,GO:0010873,GO:0012505,GO:0031983,GO:0012506,GO:0032270,GO:0016020,GO:0032430,GO:0016021,GO:0032930,GO:0034391,GO:0034392,GO:0038166,GO:0001568,GO:0046982,GO:0042310,GO:0001596,GO:0050715,GO:0042416,GO:0051482,GO:0042756,GO:0001822,GO:0055037,GO:0060326,GO:…	renin secretion into blood stream|renin-angiotensin regulation of aldosterone production|regulation of renal output by angiotensin|brain renin-angiotensin system|signal transducer activity|G-protein coupled receptor activity|positive regulation of cytosolic calcium ion concentration|angiotensin type II receptor activity|Rho protein signal transduction|protein binding|heart development|cytoplasm|p…	mmu04371,mmu04020,mmu04072,mmu04022,mmu04080,mmu04924,mmu04614,mmu04925,mmu04927,mmu04261,mmu04270,mmu05200,mmu04933,mmu04934	Apelin signaling pathway|Calcium signaling pathway|Phospholipase D signaling pathway|cGMP - PKG signaling pathway|Neuroactive ligand-receptor interaction|Renin secretion|Renin-angiotensin system|Aldosterone synthesis and secretion|Cortisol synthesis and secretion|Adrenergic signaling in cardiomyocytes|Vascular smooth muscle contraction|Pathways in cancer|AGE-RAGE signaling pathway in diabetic com…
Agtr1b	0	1	1	0	0	1	0	0	0	0	GeneID:11608,Genbank:NM_175086.3,MGI:MGI:87965	angiotensin II receptor, type 1b		GO:0043627,GO:0016323,GO:0001991,GO:0045777,GO:0017046,GO:0002035,GO:0071549,GO:0019229,GO:0004871,GO:0090190,GO:0004930,GO:0004945,GO:0005886,GO:0006954,GO:0031983,GO:0007165,GO:0038166,GO:0007186,GO:0042756,GO:0007204,GO:0012506,GO:0001568,GO:0043524,GO:0016020,GO:0001596,GO:0043621,GO:0016021,GO:0001822	response to estrogen|basolateral plasma membrane|regulation of systemic arterial blood pressure by circulatory renin-angiotensin|positive regulation of blood pressure|peptide hormone binding|brain renin-angiotensin system|cellular response to dexamethasone stimulus|regulation of vasoconstriction|signal transducer activity|positive regulation of branching involved in ureteric bud morphogenesis|G-p…	mmu04371,mmu04020,mmu04072,mmu04022,mmu04080,mmu04924,mmu04614,mmu04925,mmu04927,mmu04261,mmu04270,mmu05200,mmu04933,mmu04934	Apelin signaling pathway|Calcium signaling pathway|Phospholipase D signaling pathway|cGMP - PKG signaling pathway|Neuroactive ligand-receptor interaction|Renin secretion|Renin-angiotensin system|Aldosterone synthesis and secretion|Cortisol synthesis and secretion|Adrenergic signaling in cardiomyocytes|Vascular smooth muscle contraction|Pathways in cancer|AGE-RAGE signaling pathway in diabetic com…
Ahcy	0	0	0	0	0	1	0	0	0	0	GeneID:269378,Genbank:NM_016661.3,MGI:MGI:87968	S-adenosylhomocysteine hydrolase		GO:0042802,GO:0004013,GO:0043005,GO:0005507,GO:0043621,GO:0005515,GO:0005634,GO:0005829,GO:0051287,GO:0007584,GO:0071268,GO:0019510,GO:0030554,GO:0002439,GO:0033353,GO:0042745	identical protein binding|adenosylhomocysteinase activity|neuron projection|copper ion binding|protein self-association|protein binding|nucleus|cytosol|NAD binding|response to nutrient|homocysteine biosynthetic process|S-adenosylhomocysteine catabolic process|adenyl nucleotide binding|chronic inflammatory response to antigenic stimulus|S-adenosylmethionine cycle|circadian sleep/wake cycle	mmu00270	Cysteine and methionine metabolism
Ahsg	0	1	0	0	0	0	0	0	0	0	GeneID:11625,Genbank:NM_013465.2,MGI:MGI:107189	alpha-2-HS-glycoprotein		GO:0032991,GO:0005576,GO:0045780,GO:0046627,GO:0005615,GO:0005794,GO:0006953,GO:0008584,GO:0010951,GO:0050727,GO:0030294,GO:0050766,GO:0030308,GO:0065003,GO:0030502,GO:0072562,GO:0001503,GO:0031012,GO:0004866,GO:0004869	protein-containing complex|extracellular region|positive regulation of bone resorption|negative regulation of insulin receptor signaling pathway|extracellular space|Golgi apparatus|acute-phase response|male gonad development|negative regulation of endopeptidase activity|regulation of inflammatory response|receptor signaling protein tyrosine kinase inhibitor activity|positive regulation of phagocy…
Aif1	0	1	0	1	1	1	0	0	1	1	GeneID:11629,Genbank:XM_006523504.3,MGI:MGI:1343098	allograft inflammatory factor 1		GO:0005737,GO:0005829,GO:0005856,GO:0005884,GO:0005886,GO:0043066,GO:0006911,GO:0043204,GO:0010629,GO:0045429,GO:0014739,GO:0046872,GO:0048471,GO:0048661,GO:0048662,GO:0051015,GO:0051017,GO:0001726,GO:0001774,GO:0001891,GO:0001934,GO:0003779,GO:0005509,GO:0005515,GO:0005634,GO:0016020,GO:0016601,GO:0030027,GO:0030041,GO:0030335,GO:0032587,GO:0071672,GO:0071673,GO:0042102,GO:0090026,GO:0042995,GO:…	cytoplasm|cytosol|cytoskeleton|actin filament|plasma membrane|negative regulation of apoptotic process|phagocytosis, engulfment|perikaryon|negative regulation of gene expression|positive regulation of nitric oxide biosynthetic process|positive regulation of muscle hyperplasia|metal ion binding|perinuclear region of cytoplasm|positive regulation of smooth muscle cell proliferation|negative regulat…
Aim2	0	0	0	0	0	1	0	0	1	0	GeneID:383619,Genbank:XM_017321511.1,MGI:MGI:2686159	absent in melanoma 2		GO:0097169,GO:0042802,GO:0032088,GO:0002376,GO:2001056,GO:0045087,GO:0032461,GO:0003677,GO:0050702,GO:0032731,GO:0003690,GO:0050718,GO:0005515,GO:0005634,GO:0005654,GO:0005737,GO:0051092,GO:0033209,GO:0005739,GO:0070269,GO:0035458,GO:0005829,GO:0002218,GO:0035690,GO:0006915,GO:0006954,GO:0002230	AIM2 inflammasome complex|identical protein binding|negative regulation of NF-kappaB transcription factor activity|immune system process|positive regulation of cysteine-type endopeptidase activity|innate immune response|positive regulation of protein oligomerization|DNA binding|interleukin-1 beta secretion|positive regulation of interleukin-1 beta production|double-stranded DNA binding|positive r…	mmu04621,mmu04623	NOD-like receptor signaling pathway|Cytosolic DNA-sensing pathway
Ajap1	0	0	0	0	1	0	0	0	1	0	GeneID:230959,Genbank:XM_006538824.3,MGI:MGI:2685419	adherens junction associated protein 1		GO:0007155,GO:0008013,GO:0009898,GO:0009986,GO:0016020,GO:0016021,GO:0030054,GO:0030860,GO:0044214,GO:0044291,GO:0044877,GO:0001953,GO:0061045,GO:0005886,GO:0005913	cell adhesion|beta-catenin binding|cytoplasmic side of plasma membrane|cell surface|membrane|integral component of membrane|cell junction|regulation of polarized epithelial cell differentiation|spanning component of plasma membrane|cell-cell contact zone|protein-containing complex binding|negative regulation of cell-matrix adhesion|negative regulation of wound healing|plasma membrane|cell-cell ad…
Ak5	0	0	0	1	0	1	1	0	1	0	GeneID:229949,Genbank:NM_001081277.1,MGI:MGI:2677491	adenylate kinase 5		GO:0005524,GO:0005737,GO:0005815,GO:0005829,GO:0006139,GO:0006165,GO:0009142,GO:0016301,GO:0016310,GO:0016740,GO:0019205,GO:0000166,GO:0019206,GO:0004017,GO:0046034,GO:0004550	ATP binding|cytoplasm|microtubule organizing center|cytosol|nucleobase-containing compound metabolic process|nucleoside diphosphate phosphorylation|nucleoside triphosphate biosynthetic process|kinase activity|phosphorylation|transferase activity|nucleobase-containing compound kinase activity|nucleotide binding|nucleoside kinase activity|adenylate kinase activity|ATP metabolic process|nucleoside d…	mmu00230,mmu00730	Purine metabolism|Thiamine metabolism
Akap5	0	0	0	0	0	0	0	0	1	0	GeneID:238276,Genbank:XM_006515842.3,MGI:MGI:2685104	A kinase (PRKA) anchor protein 5		GO:0006605,GO:0007165,GO:0007193,GO:0007194,GO:0008179,GO:0009898,GO:0032279,GO:0010524,GO:0032590,GO:0010738,GO:0032591,GO:0014069,GO:0032947,GO:0032991,GO:0034237,GO:0035254,GO:0050811,GO:0036394,GO:0060076,GO:0042307,GO:0097110,GO:0043025,GO:1903078,GO:0001664,GO:0001934,GO:0003779,GO:0005515,GO:0005516,GO:0005737,GO:0005856,GO:0005886,GO:0016020,GO:0016323,GO:0017124,GO:0019900,GO:0019901,GO:…	protein targeting|signal transduction|adenylate cyclase-inhibiting G-protein coupled receptor signaling pathway|negative regulation of adenylate cyclase activity|adenylate cyclase binding|cytoplasmic side of plasma membrane|asymmetric synapse|positive regulation of calcium ion transport into cytosol|dendrite membrane|regulation of protein kinase A signaling|dendritic spine membrane|postsynaptic d…
Akap6	0	0	0	0	1	0	0	0	0	0	GeneID:238161,Genbank:XM_006515822.3,MGI:MGI:3050566	A kinase (PRKA) anchor protein 6		GO:0008179,GO:0010738,GO:0014701,GO:0014704,GO:0016529,GO:0035556,GO:0042383,GO:0019899,GO:0043495,GO:0030307,GO:0044325,GO:0047485,GO:0048471,GO:0086004,GO:1901381,GO:1901897,GO:0051018,GO:1902261,GO:2000481,GO:0001934,GO:0005515,GO:0005634,GO:0005635,GO:0005640,GO:0005737,GO:0005901,GO:0007194,GO:0030315,GO:0031965,GO:0032516,GO:0032947,GO:0032991,GO:0034237,GO:0034629,GO:0051281,GO:0034704,GO:…	adenylate cyclase binding|regulation of protein kinase A signaling|junctional sarcoplasmic reticulum membrane|intercalated disc|sarcoplasmic reticulum|intracellular signal transduction|sarcolemma|enzyme binding|protein membrane anchor|positive regulation of cell growth|ion channel binding|protein N-terminus binding|perinuclear region of cytoplasm|regulation of cardiac muscle cell contraction|posi…
Akr1b3	0	0	1	0	1	0	1	0	0	0	GeneID:11677,Genbank:NM_009658.3,MGI:MGI:1353494	aldo-keto reductase family 1, member B3 (aldose reductase)		GO:0005829,GO:0005996,GO:0006061,GO:0008106,GO:0009414,GO:0010033,GO:0016491,GO:0044598,GO:0046427,GO:0018931,GO:0048471,GO:0031098,GO:0048661,GO:0055114,GO:0070301,GO:0071475,GO:0072001,GO:0072061,GO:0097238,GO:0001894,GO:0003091,GO:0004032,GO:0005615,GO:0005654,GO:0005737,GO:0032838,GO:0033010,GO:0035809,GO:0042415,GO:0042629,GO:0043066,GO:0097454,GO:0043220,GO:0043795,GO:0044597	cytosol|monosaccharide metabolic process|sorbitol biosynthetic process|alcohol dehydrogenase (NADP+) activity|response to water deprivation|response to organic substance|oxidoreductase activity|doxorubicin metabolic process|positive regulation of JAK-STAT cascade|naphthalene metabolic process|perinuclear region of cytoplasm|stress-activated protein kinase signaling cascade|positive regulation of …	mmu00040,mmu00051,mmu00052,mmu00561,mmu00790	Pentose and glucuronate interconversions|Fructose and mannose metabolism|Galactose metabolism|Glycerolipid metabolism|Folate biosynthesis
Akr1b7	1	0	1	0	1	0	1	0	0	0	GeneID:11997,Genbank:NM_009731.2,MGI:MGI:101918	aldo-keto reductase family 1, member B7		GO:0005739,GO:0005829,GO:0008106,GO:0016491,GO:0044255,GO:0055114,GO:0004032,GO:0005737	mitochondrion|cytosol|alcohol dehydrogenase (NADP+) activity|oxidoreductase activity|cellular lipid metabolic process|oxidation-reduction process|alditol:NADP+ 1-oxidoreductase activity|cytoplasm	mmu00040,mmu00051,mmu00052,mmu00561,mmu00790	Pentose and glucuronate interconversions|Fructose and mannose metabolism|Galactose metabolism|Glycerolipid metabolism|Folate biosynthesis
Akr1b8	0	0	0	1	0	0	1	0	1	0	GeneID:14187,Genbank:NM_008012.1,MGI:MGI:107673	aldo-keto reductase family 1, member B8		GO:0005737,GO:0005739,GO:0005829,GO:0008106,GO:0016488,GO:0016491,GO:0044597,GO:0044598,GO:0045550,GO:0047718,GO:0001758,GO:0055114,GO:0004032	cytoplasm|mitochondrion|cytosol|alcohol dehydrogenase (NADP+) activity|farnesol catabolic process|oxidoreductase activity|daunorubicin metabolic process|doxorubicin metabolic process|geranylgeranyl reductase activity|indanol dehydrogenase activity|retinal dehydrogenase activity|oxidation-reduction process|alditol:NADP+ 1-oxidoreductase activity	mmu00040,mmu00051,mmu00052,mmu00561,mmu00790	Pentose and glucuronate interconversions|Fructose and mannose metabolism|Galactose metabolism|Glycerolipid metabolism|Folate biosynthesis
Akr1c14	1	0	0	0	0	0	1	1	1	1	GeneID:105387,Genbank:NM_134072.1,MGI:MGI:2145458	aldo-keto reductase family 1, member C14		GO:0047023,GO:0005829,GO:0047086,GO:0006693,GO:0008106,GO:0008202,GO:0008207,GO:0016229,GO:0016491,GO:0032052,GO:0042448,GO:0044597,GO:0004032,GO:0044598,GO:0005496,GO:0005575	androsterone dehydrogenase activity|cytosol|ketosteroid monooxygenase activity|prostaglandin metabolic process|alcohol dehydrogenase (NADP+) activity|steroid metabolic process|C21-steroid hormone metabolic process|steroid dehydrogenase activity|oxidoreductase activity|bile acid binding|progesterone metabolic process|daunorubicin metabolic process|alditol:NADP+ 1-oxidoreductase activity|doxorubici…
Akr1c18	0	0	0	1	1	0	1	0	0	0	GeneID:105349,Genbank:XM_011244250.1,MGI:MGI:2145420	aldo-keto reductase family 1, member C18		GO:0005737,GO:0005829,GO:0006693,GO:0006709,GO:0007186,GO:0034614,GO:0007567,GO:0035410,GO:0008106,GO:0042448,GO:0008202,GO:0042574,GO:0044597,GO:0048385,GO:0044598,GO:0050810,GO:0051897,GO:0045550,GO:0055114,GO:0061370,GO:0071276,GO:0071277,GO:0000060,GO:0071379,GO:0001758,GO:0071384,GO:0004032,GO:0071395,GO:0004033,GO:0004745,GO:0005496,GO:0005622,GO:0005634,GO:0008207,GO:0008284,GO:0010942,GO:…	cytoplasm|cytosol|prostaglandin metabolic process|progesterone catabolic process|G-protein coupled receptor signaling pathway|cellular response to reactive oxygen species|parturition|dihydrotestosterone 17-beta-dehydrogenase activity|alcohol dehydrogenase (NADP+) activity|progesterone metabolic process|steroid metabolic process|retinal metabolic process|daunorubicin metabolic process|regulation o…	mmu00140	Steroid hormone biosynthesis
Alas2	1	1	0	0	0	0	0	0	1	0	GeneID:11656,Genbank:NM_009653.3,MGI:MGI:87990	aminolevulinic acid synthase 2, erythroid		GO:0030170,GO:0003870,GO:0030218,GO:0005739,GO:0033014,GO:0005743,GO:0005759,GO:0006778,GO:0006783,GO:0042541,GO:0006879,GO:0050662,GO:0008152,GO:0009058,GO:0016594,GO:0001666,GO:0016740,GO:0003824,GO:0016746	pyridoxal phosphate binding|5-aminolevulinate synthase activity|erythrocyte differentiation|mitochondrion|tetrapyrrole biosynthetic process|mitochondrial inner membrane|mitochondrial matrix|porphyrin-containing compound metabolic process|heme biosynthetic process|hemoglobin biosynthetic process|cellular iron ion homeostasis|coenzyme binding|metabolic process|biosynthetic process|glycine binding|r…	mmu00260,mmu00860	Glycine, serine and threonine metabolism|Porphyrin and chlorophyll metabolism
Alb	0	1	1	0	0	1	0	0	0	0	GeneID:11657,Genbank:NM_009654.4,MGI:MGI:87991	albumin		GO:0051659,GO:0019899,GO:0005604,GO:0070062,GO:0030170,GO:0005615,GO:0032991,GO:0005737,GO:0005783,GO:0005794,GO:0008144,GO:0042802,GO:0008270,GO:0043066,GO:0008289,GO:0043209,GO:0009267,GO:0046010,GO:0015643,GO:0003677,GO:0046872,GO:0019825,GO:0005504,GO:0051087,GO:0019836,GO:0005576	maintenance of mitochondrion location|enzyme binding|basement membrane|extracellular exosome|pyridoxal phosphate binding|extracellular space|protein-containing complex|cytoplasm|endoplasmic reticulum|Golgi apparatus|drug binding|identical protein binding|zinc ion binding|negative regulation of apoptotic process|lipid binding|myelin sheath|cellular response to starvation|positive regulation of cir…	mmu04918	Thyroid hormone synthesis
Aldh18a1	0	0	0	0	0	0	0	0	1	1	GeneID:56454,Genbank:NM_153554.2,MGI:MGI:1888908	aldehyde dehydrogenase 18 family, member A1		GO:0019240,GO:0008152,GO:0004349,GO:0031966,GO:0008652,GO:0004350,GO:0042802,GO:0009266,GO:0055114,GO:0005524,GO:0005737,GO:0005739,GO:0016020,GO:0016301,GO:0005743,GO:0016310,GO:0005829,GO:0016491,GO:0006536,GO:0000166,GO:0016740,GO:0006561,GO:0003824,GO:0017084,GO:0006592	citrulline biosynthetic process|metabolic process|glutamate 5-kinase activity|mitochondrial membrane|cellular amino acid biosynthetic process|glutamate-5-semialdehyde dehydrogenase activity|identical protein binding|response to temperature stimulus|oxidation-reduction process|ATP binding|cytoplasm|mitochondrion|membrane|kinase activity|mitochondrial inner membrane|phosphorylation|cytosol|oxidored…	mmu00330	Arginine and proline metabolism
Aldh1a2	0	0	0	1	0	0	0	0	1	0	GeneID:19378,Genbank:NM_009022.4,MGI:MGI:107928	aldehyde dehydrogenase family 1, subfamily A2		GO:0004028,GO:0004029,GO:0005737,GO:0005829,GO:0007507,GO:0008152,GO:0030182,GO:0008284,GO:0030324,GO:0008285,GO:0030326,GO:0009855,GO:0030900,GO:0030902,GO:0031016,GO:0031076,GO:0048566,GO:0034097,GO:0048738,GO:0035115,GO:0055114,GO:0035799,GO:0060324,GO:0071300,GO:0090242,GO:0001523,GO:0001568,GO:0001758,GO:0001936,GO:0001947,GO:0002138,GO:0003007,GO:0009952,GO:0009954,GO:0010628,GO:0014032,GO:…	3-chloroallyl aldehyde dehydrogenase activity|aldehyde dehydrogenase (NAD) activity|cytoplasm|cytosol|heart development|metabolic process|neuron differentiation|positive regulation of cell proliferation|lung development|negative regulation of cell proliferation|embryonic limb morphogenesis|determination of bilateral symmetry|forebrain development|hindbrain development|pancreas development|embryon…	mmu00830	Retinol metabolism
Aldh1a3	0	0	0	1	0	1	1	0	0	0	GeneID:56847,Genbank:NM_053080.3,MGI:MGI:1861722	aldehyde dehydrogenase family 1, subfamily A3		GO:0004029,GO:0004030,GO:0005634,GO:0005737,GO:0005829,GO:0042803,GO:0005886,GO:0043065,GO:0006081,GO:0007626,GO:0043584,GO:0048048,GO:0048386,GO:0050885,GO:0051289,GO:0055114,GO:0001758,GO:0002072,GO:0002138,GO:0004028,GO:0008152,GO:0016491,GO:0021768,GO:0031076,GO:0042472,GO:0042573,GO:0060013,GO:0060166,GO:0060324,GO:0042574,GO:0070324,GO:0070384,GO:0070403	aldehyde dehydrogenase (NAD) activity|aldehyde dehydrogenase [NAD(P)+] activity|nucleus|cytoplasm|cytosol|protein homodimerization activity|plasma membrane|positive regulation of apoptotic process|cellular aldehyde metabolic process|locomotory behavior|nose development|embryonic eye morphogenesis|positive regulation of retinoic acid receptor signaling pathway|neuromuscular process controlling bal…	mmu00010,mmu00340,mmu00350,mmu00360,mmu00410,mmu00980,mmu00982,mmu05204	Glycolysis / Gluconeogenesis|Histidine metabolism|Tyrosine metabolism|Phenylalanine metabolism|beta-Alanine metabolism|Metabolism of xenobiotics by cytochrome P450|Drug metabolism - cytochrome P450|Chemical carcinogenesis
Aldh1b1	0	1	1	0	0	0	0	0	1	0	GeneID:72535,Genbank:NM_028270.4,MGI:MGI:1919785	aldehyde dehydrogenase 1 family, member B1		GO:0005739,GO:0008152,GO:0016491,GO:0043231,GO:0055114,GO:0004029,GO:0005654	mitochondrion|metabolic process|oxidoreductase activity|intracellular membrane-bounded organelle|oxidation-reduction process|aldehyde dehydrogenase (NAD) activity|nucleoplasm	mmu00010,mmu00053,mmu00620,mmu00071,mmu00561,mmu00280,mmu00310,mmu00330,mmu00340,mmu00380,mmu00410	Glycolysis / Gluconeogenesis|Ascorbate and aldarate metabolism|Pyruvate metabolism|Fatty acid degradation|Glycerolipid metabolism|Valine, leucine and isoleucine degradation|Lysine degradation|Arginine and proline metabolism|Histidine metabolism|Tryptophan metabolism|beta-Alanine metabolism
Aldh2	0	0	0	0	0	0	0	0	1	0	GeneID:11669,Genbank:NM_009656.4,MGI:MGI:99600	aldehyde dehydrogenase 2, mitochondrial		GO:0005739,GO:0008152,GO:0016491,GO:0042802,GO:0043066,GO:0051287,GO:0055114,GO:0070404,GO:0004029,GO:0005515	mitochondrion|metabolic process|oxidoreductase activity|identical protein binding|negative regulation of apoptotic process|NAD binding|oxidation-reduction process|NADH binding|aldehyde dehydrogenase (NAD) activity|protein binding	mmu00010,mmu00053,mmu00620,mmu00071,mmu00561,mmu00280,mmu00310,mmu00330,mmu00340,mmu00380,mmu00410	Glycolysis / Gluconeogenesis|Ascorbate and aldarate metabolism|Pyruvate metabolism|Fatty acid degradation|Glycerolipid metabolism|Valine, leucine and isoleucine degradation|Lysine degradation|Arginine and proline metabolism|Histidine metabolism|Tryptophan metabolism|beta-Alanine metabolism
Aldh3b2	0	0	0	1	0	1	0	0	0	1	GeneID:621603,Genbank:NM_001177438.1,MGI:MGI:2147613	aldehyde dehydrogenase 3 family, member B2		GO:0005811,GO:0006081,GO:0008152,GO:0016491,GO:0055114,GO:0004028,GO:0004029,GO:0004030	lipid droplet|cellular aldehyde metabolic process|metabolic process|oxidoreductase activity|oxidation-reduction process|3-chloroallyl aldehyde dehydrogenase activity|aldehyde dehydrogenase (NAD) activity|aldehyde dehydrogenase [NAD(P)+] activity	mmu00010,mmu00340,mmu00350,mmu00360,mmu00410,mmu00980,mmu00982,mmu05204	Glycolysis / Gluconeogenesis|Histidine metabolism|Tyrosine metabolism|Phenylalanine metabolism|beta-Alanine metabolism|Metabolism of xenobiotics by cytochrome P450|Drug metabolism - cytochrome P450|Chemical carcinogenesis
Aldh3b3	0	0	0	0	0	0	0	0	0	1	GeneID:73458,Genbank:XM_006531843.2,MGI:MGI:1920708	aldehyde dehydrogenase 3 family, member B3		GO:0005737,GO:0005886,GO:0006081,GO:0008152,GO:0016020,GO:0016491,GO:0055114,GO:0004028,GO:0004029,GO:0004030	cytoplasm|plasma membrane|cellular aldehyde metabolic process|metabolic process|membrane|oxidoreductase activity|oxidation-reduction process|3-chloroallyl aldehyde dehydrogenase activity|aldehyde dehydrogenase (NAD) activity|aldehyde dehydrogenase [NAD(P)+] activity	mmu00010,mmu00340,mmu00350,mmu00360,mmu00410,mmu00980,mmu00982,mmu05204	Glycolysis / Gluconeogenesis|Histidine metabolism|Tyrosine metabolism|Phenylalanine metabolism|beta-Alanine metabolism|Metabolism of xenobiotics by cytochrome P450|Drug metabolism - cytochrome P450|Chemical carcinogenesis
Aldh6a1	0	0	0	0	0	0	0	0	1	0	GeneID:104776,Genbank:NM_134042.3,MGI:MGI:1915077	aldehyde dehydrogenase family 6, subfamily A1		GO:0018478,GO:0005739,GO:0019484,GO:0019859,GO:0006210,GO:0006573,GO:0050873,GO:0006574,GO:0055114,GO:0008152,GO:0016491,GO:0004491,GO:0016790,GO:0005654	malonate-semialdehyde dehydrogenase (acetylating) activity|mitochondrion|beta-alanine catabolic process|thymine metabolic process|thymine catabolic process|valine metabolic process|brown fat cell differentiation|valine catabolic process|oxidation-reduction process|metabolic process|oxidoreductase activity|methylmalonate-semialdehyde dehydrogenase (acylating) activity|thiolester hydrolase activity…	mmu00640,mmu00562,mmu00280,mmu00410	Propanoate metabolism|Inositol phosphate metabolism|Valine, leucine and isoleucine degradation|beta-Alanine metabolism
Alox12e	0	0	0	1	0	1	1	0	1	1	GeneID:11685,Genbank:XM_006532035.2,MGI:MGI:1274790	arachidonate lipoxygenase, epidermal		GO:0006629,GO:0006631,GO:0016491,GO:0016702,GO:0019369,GO:0019372,GO:0046872,GO:0051213,GO:0055114,GO:0004052,GO:0005506,GO:0005737	lipid metabolic process|fatty acid metabolic process|oxidoreductase activity|oxidoreductase activity, acting on single donors with incorporation of molecular oxygen, incorporation of two atoms of oxygen|arachidonic acid metabolic process|lipoxygenase pathway|metal ion binding|dioxygenase activity|oxidation-reduction process|arachidonate 12-lipoxygenase activity|iron ion binding|cytoplasm	mmu00590,mmu04726,mmu04750,mmu01523	Arachidonic acid metabolism|Serotonergic synapse|Inflammatory mediator regulation of TRP channels|Antifolate resistance
Alox5	0	0	0	0	0	0	0	0	1	0	GeneID:11689,Genbank:NM_009662.2,MGI:MGI:87999	arachidonate 5-lipoxygenase		GO:0031965,GO:0016491,GO:0005506,GO:0042383,GO:0016702,GO:0005515,GO:0045907,GO:0019233,GO:0005634,GO:0046872,GO:0005635,GO:0005641,GO:0005654,GO:0019369,GO:0005737,GO:0051213,GO:0019370,GO:0005829,GO:0055114,GO:0006691,GO:0006954,GO:0002526,GO:0019372,GO:0016020,GO:0002540,GO:0030425,GO:0016363,GO:0004051	nuclear membrane|oxidoreductase activity|iron ion binding|sarcolemma|oxidoreductase activity, acting on single donors with incorporation of molecular oxygen, incorporation of two atoms of oxygen|protein binding|positive regulation of vasoconstriction|sensory perception of pain|nucleus|metal ion binding|nuclear envelope|nuclear envelope lumen|nucleoplasm|arachidonic acid metabolic process|cytoplas…	mmu00590,mmu04664,mmu04913,mmu04726,mmu05145	Arachidonic acid metabolism|Fc epsilon RI signaling pathway|Ovarian Steroidogenesis|Serotonergic synapse|Toxoplasmosis
Alox5ap	0	0	0	0	0	1	1	0	1	0	GeneID:11690,Genbank:NM_009663.2,MGI:MGI:107505	arachidonate 5-lipoxygenase activating protein		GO:0019899,GO:0006691,GO:0004364,GO:0031965,GO:0008047,GO:0042803,GO:0016020,GO:0004464,GO:0046982,GO:0004602,GO:0005515,GO:0016021,GO:0005634,GO:0047485,GO:0019370,GO:0005635,GO:0050544,GO:0070207,GO:0005783,GO:0002540,GO:0071277,GO:0002675,GO:0019372,GO:0005829,GO:0004051	enzyme binding|leukotriene metabolic process|glutathione transferase activity|nuclear membrane|enzyme activator activity|protein homodimerization activity|membrane|leukotriene-C4 synthase activity|protein heterodimerization activity|glutathione peroxidase activity|protein binding|integral component of membrane|nucleus|protein N-terminus binding|leukotriene biosynthetic process|nuclear envelope|ar…	mmu04664	Fc epsilon RI signaling pathway
Alpk1	0	0	0	0	0	1	0	0	0	0	GeneID:71481,Genbank:XM_006502102.2,MGI:MGI:1918731	alpha-kinase 1		GO:0006468,GO:0016301,GO:0016310,GO:0016740,GO:0004674,GO:0005524,GO:0005737	protein phosphorylation|kinase activity|phosphorylation|transferase activity|protein serine/threonine kinase activity|ATP binding|cytoplasm
Alpk2	1	0	0	0	1	0	0	0	0	1	GeneID:225638,Genbank:NM_001037294.1,MGI:MGI:2449492	alpha-kinase 2		GO:0006468,GO:0008150,GO:0016301,GO:0016310,GO:0016740,GO:0004674,GO:0005524,GO:0005737	protein phosphorylation|biological_process|kinase activity|phosphorylation|transferase activity|protein serine/threonine kinase activity|ATP binding|cytoplasm
Alpk3	0	0	0	0	0	0	0	0	1	0	GeneID:116904,Genbank:XM_017321935.1,MGI:MGI:2151224	alpha-kinase 3		GO:0005634,GO:0006468,GO:0007275,GO:0007507,GO:0016301,GO:0016310,GO:0016740,GO:0055013,GO:0003674,GO:0004674,GO:0005524	nucleus|protein phosphorylation|multicellular organism development|heart development|kinase activity|phosphorylation|transferase activity|cardiac muscle cell development|molecular_function|protein serine/threonine kinase activity|ATP binding
Alpl	1	0	0	0	0	0	1	0	1	0	GeneID:11647,Genbank:NM_007431.3,MGI:MGI:87983	alkaline phosphatase, liver/bone/kidney		GO:0016791,GO:0004035,GO:0031225,GO:0046677,GO:0005515,GO:0005578,GO:0005615,GO:0005886,GO:0046872,GO:0008152,GO:0051384,GO:0016020,GO:0065010,GO:0016311,GO:0071407,GO:0016462,GO:0001958,GO:0003006,GO:0016787,GO:0003824	phosphatase activity|alkaline phosphatase activity|anchored component of membrane|response to antibiotic|protein binding|proteinaceous extracellular matrix|extracellular space|plasma membrane|metal ion binding|metabolic process|response to glucocorticoid|membrane|extracellular membrane-bounded organelle|dephosphorylation|cellular response to organic cyclic compound|pyrophosphatase activity|endoch…	mmu00730,mmu00790	Thiamine metabolism|Folate biosynthesis
Als2cr12	0	0	0	1	0	0	0	0	0	1	GeneID:108812,Genbank:XM_006495613.3,MGI:MGI:1918359	amyotrophic lateral sclerosis 2 (juvenile) chromosome region, candidate 12 (human)		GO:0008150,GO:0035686,GO:0036126,GO:0042995,GO:0001520,GO:0003674,GO:0005737	biological_process|sperm fibrous sheath|sperm flagellum|cell projection|outer dense fiber|molecular_function|cytoplasm
Alx1	0	0	0	1	0	0	0	0	0	0	GeneID:216285,Genbank:NM_172553.4,MGI:MGI:104621	ALX homeobox 1	Homeobox	GO:0045893,GO:0007275,GO:0001755,GO:0045944,GO:0009952,GO:0001843,GO:0010718,GO:0003677,GO:0003700,GO:0005515,GO:0005634,GO:0014031,GO:0046982,GO:0016604,GO:0005654,GO:0048704,GO:0030326,GO:0005667,GO:0060021,GO:0042803,GO:0005794,GO:0000122,GO:0043565,GO:0006351,GO:0000977,GO:0045892,GO:0006355,GO:0001228	positive regulation of transcription, DNA-templated|multicellular organism development|neural crest cell migration|positive regulation of transcription by RNA polymerase II|anterior/posterior pattern specification|neural tube closure|positive regulation of epithelial to mesenchymal transition|DNA binding|DNA binding transcription factor activity|protein binding|nucleus|mesenchymal cell developmen…
Ambp	0	0	0	0	0	1	1	0	0	0	GeneID:11699,Genbank:NM_007443.4,MGI:MGI:88002	alpha 1 microglobulin/bikunin		GO:0005886,GO:0009986,GO:0010466,GO:0018298,GO:0019862,GO:0020037,GO:0030163,GO:0030414,GO:0031012,GO:0042803,GO:0043231,GO:0004867,GO:0051604,GO:0005576,GO:0005615	plasma membrane|cell surface|negative regulation of peptidase activity|protein-chromophore linkage|IgA binding|heme binding|protein catabolic process|peptidase inhibitor activity|extracellular matrix|protein homodimerization activity|intracellular membrane-bounded organelle|serine-type endopeptidase inhibitor activity|protein maturation|extracellular region|extracellular space
Amd2	0	0	0	0	0	0	1	0	0	0	GeneID:100041585,Genbank:NM_007444.3,MGI:MGI:1333111	S-adenosylmethionine decarboxylase 2		GO:0005829,GO:0006596,GO:0006597,GO:0008295,GO:0016829,GO:0016831,GO:0019810,GO:0004014	cytosol|polyamine biosynthetic process|spermine biosynthetic process|spermidine biosynthetic process|lyase activity|carboxy-lyase activity|putrescine binding|adenosylmethionine decarboxylase activity	mmu00270,mmu00330	Cysteine and methionine metabolism|Arginine and proline metabolism
Amer2	0	0	0	0	1	1	1	0	0	0	GeneID:72125,Genbank:XM_006519590.3,MGI:MGI:1919375	APC membrane recruitment 2		GO:0005886,GO:0008013,GO:0008289,GO:0016020,GO:0016055,GO:0048856,GO:0060828,GO:0090090,GO:0005515,GO:0005546	plasma membrane|beta-catenin binding|lipid binding|membrane|Wnt signaling pathway|anatomical structure development|regulation of canonical Wnt signaling pathway|negative regulation of canonical Wnt signaling pathway|protein binding|phosphatidylinositol-4,5-bisphosphate binding
Amica1	0	1	0	0	0	1	0	0	0	1	GeneID:270152,Genbank:XM_006510382.3,MGI:MGI:2685484	adhesion molecule, interacts with CXADR antigen 1		GO:0060054,GO:0005886,GO:0072672,GO:0005923,GO:0007155,GO:0007157,GO:0016020,GO:0016021,GO:0030054,GO:0030593,GO:0035696,GO:0042803,GO:0046629,GO:0002376,GO:0050839,GO:0005178,GO:0050900	positive regulation of epithelial cell proliferation involved in wound healing|plasma membrane|neutrophil extravasation|bicellular tight junction|cell adhesion|heterophilic cell-cell adhesion via plasma membrane cell adhesion molecules|membrane|integral component of membrane|cell junction|neutrophil chemotaxis|monocyte extravasation|protein homodimerization activity|gamma-delta T cell activation|…
Amigo3	0	1	1	1	0	0	0	0	1	1	GeneID:320844,Genbank:NM_177275.4,MGI:MGI:2444854	adhesion molecule with Ig like domain 3		GO:0007157,GO:0007399,GO:0007420,GO:0016020,GO:0016021,GO:0051965,GO:0098609,GO:0003674,GO:0007155	heterophilic cell-cell adhesion via plasma membrane cell adhesion molecules|nervous system development|brain development|membrane|integral component of membrane|positive regulation of synapse assembly|cell-cell adhesion|molecular_function|cell adhesion
Amot	0	0	0	0	0	0	0	0	1	0	GeneID:27494,Genbank:XM_011247828.2,MGI:MGI:108440	angiomotin		GO:0005634,GO:0005737,GO:0005884,GO:0005886,GO:0005923,GO:0030334,GO:0006935,GO:0008180,GO:0031410,GO:0009897,GO:0034260,GO:0034613,GO:0035329,GO:0038023,GO:0001525,GO:0001570,GO:0001701,GO:0001702,GO:0001725,GO:0001726,GO:0003365,GO:0005515,GO:0009986,GO:0016021,GO:0016525,GO:0030027,GO:0030036,GO:0040019,GO:0042074,GO:0030054,GO:0042802,GO:0030139,GO:0043116,GO:0043532,GO:0043534,GO:0043536,GO:…	nucleus|cytoplasm|actin filament|plasma membrane|bicellular tight junction|regulation of cell migration|chemotaxis|COP9 signalosome|cytoplasmic vesicle|external side of plasma membrane|negative regulation of GTPase activity|cellular protein localization|hippo signaling|signaling receptor activity|angiogenesis|vasculogenesis|in utero embryonic development|gastrulation with mouth forming second|str…	mmu04390,mmu04530	Hippo signaling pathway|Tight junction
Amotl1	0	0	0	1	0	0	0	0	1	0	GeneID:75723,Genbank:XM_006510667.2,MGI:MGI:1922973	angiomotin-like 1		GO:0031410,GO:0005515,GO:0035329,GO:0005886,GO:0005923,GO:0008180,GO:0016055,GO:0042802,GO:0016324,GO:0043536,GO:0030027,GO:0030036,GO:0030054,GO:0001525,GO:0030334,GO:0003365	cytoplasmic vesicle|protein binding|hippo signaling|plasma membrane|bicellular tight junction|COP9 signalosome|Wnt signaling pathway|identical protein binding|apical plasma membrane|positive regulation of blood vessel endothelial cell migration|lamellipodium|actin cytoskeleton organization|cell junction|angiogenesis|regulation of cell migration|establishment of cell polarity involved in ameboidal…	mmu04530	Tight junction
Ampd3	0	0	0	0	0	0	1	0	0	0	GeneID:11717,Genbank:XM_006507219.3,MGI:MGI:1096344	adenosine monophosphate deaminase 3		GO:0046039,GO:0005575,GO:0006188,GO:0046872,GO:0009117,GO:0009168,GO:0016787,GO:0019239,GO:0097009,GO:0032264,GO:0034101,GO:0046031,GO:0046033,GO:0003876,GO:0046034	GTP metabolic process|cellular_component|IMP biosynthetic process|metal ion binding|nucleotide metabolic process|purine ribonucleoside monophosphate biosynthetic process|hydrolase activity|deaminase activity|energy homeostasis|IMP salvage|erythrocyte homeostasis|ADP metabolic process|AMP metabolic process|AMP deaminase activity|ATP metabolic process	mmu00230	Purine metabolism
Amph	0	0	0	0	0	1	0	0	0	0	GeneID:218038,Genbank:XM_011244304.2,MGI:MGI:103574	amphiphysin		GO:0046982,GO:0005737,GO:0048488,GO:0005856,GO:0007612,GO:0008021,GO:0008022,GO:0016020,GO:0030054,GO:0031256,GO:0031410,GO:0043195,GO:0043679,GO:0005515,GO:0044877,GO:0005543,GO:0045202,GO:0005623	protein heterodimerization activity|cytoplasm|synaptic vesicle endocytosis|cytoskeleton|learning|synaptic vesicle|protein C-terminus binding|membrane|cell junction|leading edge membrane|cytoplasmic vesicle|terminal bouton|axon terminus|protein binding|protein-containing complex binding|phospholipid binding|synapse|cell	mmu04144,mmu04666	Endocytosis|Fc gamma R-mediated phagocytosis
Amtn	0	0	1	0	0	0	1	0	0	0	GeneID:71421,Genbank:NM_027793.1,MGI:MGI:1918671	amelotin		GO:0042475,GO:0005578,GO:0070169,GO:0070175,GO:0005605,GO:0005911,GO:0007155,GO:0031214,GO:0003674,GO:0005576	odontogenesis of dentin-containing tooth|proteinaceous extracellular matrix|positive regulation of biomineral tissue development|positive regulation of enamel mineralization|basal lamina|cell-cell junction|cell adhesion|biomineral tissue development|molecular_function|extracellular region
Angpt2	0	0	0	0	0	1	0	0	0	0	GeneID:11601,Genbank:NM_007426.4,MGI:MGI:1202890	angiopoietin 2		GO:0050928,GO:0030971,GO:0005515,GO:0072012,GO:0042995,GO:0005576,GO:0043537,GO:0005615,GO:0005634,GO:0005886,GO:0007169,GO:0045765,GO:0007275,GO:0045766,GO:0007492,GO:0046872,GO:0010812,GO:0048014,GO:0016525,GO:0001525,GO:0030097,GO:0001974,GO:0048514,GO:0030154,GO:0005172	negative regulation of positive chemotaxis|receptor tyrosine kinase binding|protein binding|glomerulus vasculature development|cell projection|extracellular region|negative regulation of blood vessel endothelial cell migration|extracellular space|nucleus|plasma membrane|transmembrane receptor protein tyrosine kinase signaling pathway|regulation of angiogenesis|multicellular organism development|p…	mmu04014,mmu04015,mmu04010,mmu04066,mmu04151,mmu05167	Ras signaling pathway|Rap1 signaling pathway|MAPK signaling pathway|HIF-1 signaling pathway|PI3K-Akt signaling pathway|Kaposi's sarcoma-associated herpesvirus infection
Angpt4	0	0	0	0	0	0	1	0	0	0	GeneID:11602,Genbank:NM_009641.1,MGI:MGI:1336887	angiopoietin 4		GO:0005615,GO:0007219,GO:0007492,GO:0010595,GO:0016525,GO:0030297,GO:0030971,GO:0043066,GO:0043536,GO:0043537,GO:0045766,GO:0001525,GO:0048014,GO:0005172,GO:0050731,GO:0005576	extracellular space|Notch signaling pathway|endoderm development|positive regulation of endothelial cell migration|negative regulation of angiogenesis|transmembrane receptor protein tyrosine kinase activator activity|receptor tyrosine kinase binding|negative regulation of apoptotic process|positive regulation of blood vessel endothelial cell migration|negative regulation of blood vessel endotheli…	mmu04014,mmu04015,mmu04010,mmu04066,mmu04151	Ras signaling pathway|Rap1 signaling pathway|MAPK signaling pathway|HIF-1 signaling pathway|PI3K-Akt signaling pathway
Angptl1	0	0	0	0	0	0	0	1	0	0	GeneID:72713,Genbank:NM_028333.2,MGI:MGI:1919963	angiopoietin-like 1		GO:0007169,GO:0005102,GO:0005576,GO:0005615	transmembrane receptor protein tyrosine kinase signaling pathway|signaling receptor binding|extracellular region|extracellular space
Angptl2	0	0	0	0	0	1	0	0	1	0	GeneID:26360,Genbank:XM_006498051.1,MGI:MGI:1347002	angiopoietin-like 2		GO:0005576,GO:0005615	extracellular region|extracellular space
Angptl3	0	0	0	0	0	0	0	1	0	0	GeneID:30924,Genbank:NM_013913.4,MGI:MGI:1353627	angiopoietin-like 3		GO:0006629,GO:0006631,GO:0006641,GO:0006644,GO:0007155,GO:0007160,GO:0007165,GO:0045766,GO:0008083,GO:0045834,GO:0008201,GO:0048844,GO:0008203,GO:0050996,GO:0051005,GO:0055088,GO:0055090,GO:0055091,GO:0001525,GO:0004857,GO:0004859,GO:0005178,GO:0005576,GO:0005615,GO:0005769,GO:0005794,GO:0006071,GO:0009395,GO:0009986,GO:0010519,GO:0019915,GO:0030335,GO:0070328,GO:0042632,GO:0042995	lipid metabolic process|fatty acid metabolic process|triglyceride metabolic process|phospholipid metabolic process|cell adhesion|cell-matrix adhesion|signal transduction|positive regulation of angiogenesis|growth factor activity|positive regulation of lipid metabolic process|heparin binding|artery morphogenesis|cholesterol metabolic process|positive regulation of lipid catabolic process|negative …	mmu04979	Cholesterol metabolism
Angptl4	0	0	0	1	0	0	1	0	0	0	GeneID:57875,Genbank:NM_020581.2,MGI:MGI:1888999	angiopoietin-like 4		GO:2000352,GO:0005576,GO:0005578,GO:0005615,GO:0009267,GO:0042802,GO:0043066,GO:0045834,GO:0051005,GO:0001525,GO:0051260,GO:0004857,GO:0070328	negative regulation of endothelial cell apoptotic process|extracellular region|proteinaceous extracellular matrix|extracellular space|cellular response to starvation|identical protein binding|negative regulation of apoptotic process|positive regulation of lipid metabolic process|negative regulation of lipoprotein lipase activity|angiogenesis|protein homooligomerization|enzyme inhibitor activity|t…	mmu03320,mmu04979	PPAR signaling pathway|Cholesterol metabolism
Angptl7	1	0	0	0	1	0	0	0	0	0	GeneID:654812,Genbank:XM_006539091.3,MGI:MGI:3605801	angiopoietin-like 7		GO:0005575,GO:0005576	cellular_component|extracellular region
Angptl8	0	0	0	1	0	0	0	0	1	0	GeneID:624219,Genbank:NM_001080940.1,MGI:MGI:3643534	angiopoietin-like 8		GO:0050746,GO:0006006,GO:0051005,GO:0006629,GO:0070328,GO:0010954,GO:0019216,GO:0044255,GO:0044342,GO:0045444,GO:0005179,GO:0048469,GO:0005576	regulation of lipoprotein metabolic process|glucose metabolic process|negative regulation of lipoprotein lipase activity|lipid metabolic process|triglyceride homeostasis|positive regulation of protein processing|regulation of lipid metabolic process|cellular lipid metabolic process|type B pancreatic cell proliferation|fat cell differentiation|hormone activity|cell maturation|extracellular region	mmu04979	Cholesterol metabolism
Ank1	0	0	0	0	1	0	0	0	0	0	GeneID:11733,Genbank:XM_006508990.2,MGI:MGI:88024	ankyrin 1, erythroid		GO:0051117,GO:0030507,GO:0005886,GO:0055072,GO:0030673,GO:0006779,GO:0072659,GO:0030863,GO:0006888,GO:0007165,GO:0008093,GO:0010638,GO:0014731,GO:0031430,GO:0031672,GO:0015672,GO:0042383,GO:0016020,GO:0043005,GO:0016529,GO:0005634,GO:0045211,GO:0019899,GO:0005737,GO:0048821,GO:0030018,GO:0005856	ATPase binding|spectrin binding|plasma membrane|iron ion homeostasis|axolemma|porphyrin-containing compound biosynthetic process|protein localization to plasma membrane|cortical cytoskeleton|ER to Golgi vesicle-mediated transport|signal transduction|cytoskeletal adaptor activity|positive regulation of organelle organization|spectrin-associated cytoskeleton|M band|A band|monovalent inorganic catio…	mmu05205	Proteoglycans in cancer
Ankdd1a	0	0	0	0	0	0	0	0	1	0	GeneID:330963,Genbank:XM_006511595.3,MGI:MGI:2686319	ankyrin repeat and death domain containing 1A		GO:0003674,GO:0005575,GO:0008150	molecular_function|cellular_component|biological_process
Ankle1	0	1	0	0	0	0	0	0	1	1	GeneID:234396,Genbank:XM_006509662.3,MGI:MGI:1918775	ankyrin repeat and LEM domain containing 1		GO:0046637,GO:0005639,GO:0070197,GO:0005737,GO:1905453,GO:0006281,GO:0006611,GO:0006974,GO:0006998,GO:0008340,GO:1905456,GO:0016787,GO:2001020,GO:0031490,GO:2001022,GO:0033081,GO:0043249,GO:0004518,GO:0045577,GO:0004519,GO:0045950,GO:0005634	regulation of alpha-beta T cell differentiation|integral component of nuclear inner membrane|meiotic attachment of telomere to nuclear envelope|cytoplasm|regulation of myeloid progenitor cell differentiation|DNA repair|protein export from nucleus|cellular response to DNA damage stimulus|nuclear envelope organization|determination of adult lifespan|regulation of lymphoid progenitor cell differenti…
Ankrd1	0	1	1	0	0	0	0	0	1	0	GeneID:107765,Genbank:NM_013468.3,MGI:MGI:1097717	ankyrin repeat domain 1 (cardiac muscle)		GO:0005634,GO:0005667,GO:0005737,GO:0035914,GO:0005829,GO:0006357,GO:0035994,GO:0042826,GO:0043065,GO:0043517,GO:0045445,GO:0050714,GO:0055008,GO:0061629,GO:0000122,GO:0001085,GO:0001105,GO:0001650,GO:0002039,GO:0003677,GO:0003712,GO:0003714,GO:0005515,GO:0008134,GO:0010976,GO:0030016,GO:0031432,GO:0031674,GO:0070412,GO:0071222,GO:0035690,GO:0071260,GO:0071347,GO:0071356,GO:0071560,GO:2000279	nucleus|transcription factor complex|cytoplasm|skeletal muscle cell differentiation|cytosol|regulation of transcription by RNA polymerase II|response to muscle stretch|histone deacetylase binding|positive regulation of apoptotic process|positive regulation of DNA damage response, signal transduction by p53 class mediator|myoblast differentiation|positive regulation of protein secretion|cardiac mu…
Ankrd22	1	0	1	0	0	1	1	0	0	0	GeneID:52024,Genbank:NM_024204.6,MGI:MGI:1277101	ankyrin repeat domain 22		GO:0003674,GO:0005575,GO:0008150	molecular_function|cellular_component|biological_process
Ankrd37	0	0	0	0	0	1	1	0	0	0	GeneID:654824,Genbank:XM_017312930.1,MGI:MGI:3603344	ankyrin repeat domain 37		GO:0005737,GO:0005739,GO:0005829,GO:0008150,GO:0005515,GO:0005634	cytoplasm|mitochondrion|cytosol|biological_process|protein binding|nucleus
Ankrd63	1	0	1	0	1	0	1	0	1	1	GeneID:383787,Genbank:NM_001081971.1,MGI:MGI:2686183	ankyrin repeat domain 63		GO:0003674,GO:0005575,GO:0008150	molecular_function|cellular_component|biological_process
Ankrd65	0	0	0	0	0	0	1	0	0	0	GeneID:242805,Genbank:XM_017320568.1,MGI:MGI:2685285	ankyrin repeat domain 65		GO:0003674,GO:0005575,GO:0008150	molecular_function|cellular_component|biological_process
Anks1b	1	1	0	1	0	0	0	0	0	0	GeneID:77531,Genbank:XM_006514307.3,MGI:MGI:1924781	ankyrin repeat and sterile alpha motif domain containing 1B		GO:0005829,GO:0005886,GO:0016020,GO:0030054,GO:0042995,GO:0043231,GO:0045202,GO:0045211,GO:0046875,GO:0097120,GO:1900383,GO:0005515,GO:0005634,GO:0005737	cytosol|plasma membrane|membrane|cell junction|cell projection|intracellular membrane-bounded organelle|synapse|postsynaptic membrane|ephrin receptor binding|receptor localization to synapse|regulation of synaptic plasticity by receptor localization to synapse|protein binding|nucleus|cytoplasm
Ankub1	0	1	0	1	0	1	0	0	1	0	GeneID:242037,Genbank:NM_001033349.2,MGI:MGI:2685256	ankrin repeat and ubiquitin domain containing 1		GO:0003674,GO:0005575,GO:0008150	molecular_function|cellular_component|biological_process
Anln	0	0	0	0	0	0	0	0	1	0	GeneID:68743,Genbank:NM_028390.3,MGI:MGI:1920174	anillin, actin binding protein		GO:0031106,GO:0002244,GO:0032059,GO:0003779,GO:0042995,GO:0005634,GO:0005654,GO:0005737,GO:0005826,GO:0045296,GO:0005856,GO:0051301,GO:0007049,GO:0090521,GO:0015629,GO:0099738,GO:0017049,GO:0000281,GO:1904172,GO:0030496,GO:1904498,GO:0030865,GO:0000915	septin ring organization|hematopoietic progenitor cell differentiation|bleb|actin binding|cell projection|nucleus|nucleoplasm|cytoplasm|actomyosin contractile ring|cadherin binding|cytoskeleton|cell division|cell cycle|glomerular visceral epithelial cell migration|actin cytoskeleton|cell cortex region|GTP-Rho binding|mitotic cytokinesis|positive regulation of bleb assembly|midbody|protein localiz…
Ano3	1	0	1	0	0	0	0	0	0	0	GeneID:228432,Genbank:NM_001128103.2,MGI:MGI:3613666	anoctamin 3		GO:0006869,GO:0016020,GO:0016021,GO:0016048,GO:0017128,GO:0046983,GO:0050982,GO:0061588,GO:0061590,GO:0061591,GO:0005229,GO:0005575,GO:0005886	lipid transport|membrane|integral component of membrane|detection of temperature stimulus|phospholipid scramblase activity|protein dimerization activity|detection of mechanical stimulus|calcium activated phospholipid scrambling|calcium activated phosphatidylcholine scrambling|calcium activated galactosylceramide scrambling|intracellular calcium activated chloride channel activity|cellular_compone…
Ano5	0	0	0	0	0	1	1	0	0	0	GeneID:233246,Genbank:XM_006540824.3,MGI:MGI:3576659	anoctamin 5		GO:0005886,GO:0006821,GO:0016020,GO:0016021,GO:0017128,GO:0031982,GO:0046983,GO:0005229,GO:0005622,GO:0005783	plasma membrane|chloride transport|membrane|integral component of membrane|phospholipid scramblase activity|vesicle|protein dimerization activity|intracellular calcium activated chloride channel activity|intracellular|endoplasmic reticulum
Ano7	0	0	0	1	0	0	0	0	1	1	GeneID:404545,Genbank:XM_006529733.2,MGI:MGI:3052714	anoctamin 7		GO:0061590,GO:0005622,GO:0061591,GO:0005634,GO:0005783,GO:0005886,GO:0006821,GO:0006869,GO:0016020,GO:0016021,GO:0017128,GO:0046983,GO:0005229,GO:0061588,GO:0061589	calcium activated phosphatidylcholine scrambling|intracellular|calcium activated galactosylceramide scrambling|nucleus|endoplasmic reticulum|plasma membrane|chloride transport|lipid transport|membrane|integral component of membrane|phospholipid scramblase activity|protein dimerization activity|intracellular calcium activated chloride channel activity|calcium activated phospholipid scrambling|calc…
Ano9	0	0	0	1	0	0	0	0	1	0	GeneID:71345,Genbank:XM_006536248.3,MGI:MGI:1918595	anoctamin 9		GO:0006821,GO:0006869,GO:0016020,GO:0016021,GO:0017128,GO:0061588,GO:0061589,GO:0061590,GO:0061591,GO:1902939,GO:0005229,GO:0005622,GO:0005886	chloride transport|lipid transport|membrane|integral component of membrane|phospholipid scramblase activity|calcium activated phospholipid scrambling|calcium activated phosphatidylserine scrambling|calcium activated phosphatidylcholine scrambling|calcium activated galactosylceramide scrambling|negative regulation of intracellular calcium activated chloride channel activity|intracellular calcium a…
Anxa1	0	0	0	0	0	1	0	0	0	0	GeneID:16952,Genbank:NM_010730.2,MGI:MGI:96819	annexin A1		GO:0003727,GO:0004386,GO:0004859,GO:0005198,GO:0005509,GO:0005515,GO:0005543,GO:0005929,GO:0005544,GO:0006909,GO:0005576,GO:0006954,GO:0005615,GO:0007165,GO:0007166,GO:0007187,GO:0008360,GO:0031394,GO:0009986,GO:0031410,GO:0014839,GO:0031514,GO:0016020,GO:0031532,GO:0031966,GO:0032508,GO:0032652,GO:0001533,GO:0043065,GO:0032743,GO:0001780,GO:0045087,GO:0032991,GO:0045627,GO:0033031,GO:0002250,GO:…	single-stranded RNA binding|helicase activity|phospholipase inhibitor activity|structural molecule activity|calcium ion binding|protein binding|phospholipid binding|cilium|calcium-dependent phospholipid binding|phagocytosis|extracellular region|inflammatory response|extracellular space|signal transduction|cell surface receptor signaling pathway|G-protein coupled receptor signaling pathway, couple…
Anxa10	0	0	0	0	0	1	1	0	0	0	GeneID:26359,Genbank:NM_001136089.2,MGI:MGI:1347090	annexin A10		GO:0005509,GO:0005544,GO:0005739	calcium ion binding|calcium-dependent phospholipid binding|mitochondrion
Anxa13	0	0	0	1	0	0	0	0	1	0	GeneID:69787,Genbank:NM_027211.2,MGI:MGI:1917037	annexin A13		GO:0005654,GO:0005886,GO:0008150,GO:0016020,GO:1901611,GO:0001786,GO:0005509,GO:0005544	nucleoplasm|plasma membrane|biological_process|membrane|phosphatidylglycerol binding|phosphatidylserine binding|calcium ion binding|calcium-dependent phospholipid binding
Anxa8	0	0	0	1	0	0	0	0	0	0	GeneID:11752,Genbank:NM_013473.4,MGI:MGI:1201374	annexin A8		GO:0005547,GO:0005829,GO:0005886,GO:0007596,GO:0007599,GO:0031902,GO:0043325,GO:0046872,GO:0051015,GO:0005509,GO:0005544,GO:0005546	phosphatidylinositol-3,4,5-trisphosphate binding|cytosol|plasma membrane|blood coagulation|hemostasis|late endosome membrane|phosphatidylinositol-3,4-bisphosphate binding|metal ion binding|actin filament binding|calcium ion binding|calcium-dependent phospholipid binding|phosphatidylinositol-4,5-bisphosphate binding
Aoah	0	0	0	0	0	1	1	0	1	1	GeneID:27052,Genbank:XM_011244309.1,MGI:MGI:1350928	acyloxyacyl hydrolase		GO:0016788,GO:0031410,GO:0050528,GO:0050728,GO:0005576,GO:0008653,GO:0016787	hydrolase activity, acting on ester bonds|cytoplasmic vesicle|acyloxyacyl hydrolase activity|negative regulation of inflammatory response|extracellular region|lipopolysaccharide metabolic process|hydrolase activity
Aoc1	0	1	1	1	0	0	0	0	1	1	GeneID:76507,Genbank:NM_029638.2,MGI:MGI:1923757	amine oxidase, copper-containing 1		GO:0055114,GO:0042803,GO:0005615,GO:0070062,GO:0044877,GO:0005886,GO:0071280,GO:0046677,GO:0005923,GO:0071420,GO:0008131,GO:0008144,GO:0008201,GO:0008270,GO:0046872,GO:0009308,GO:0097185,GO:0048038,GO:0015898,GO:0052597,GO:0016491,GO:0052598,GO:0035874,GO:0005507,GO:0052599,GO:0038023,GO:0005509,GO:0052600,GO:0042493,GO:0005576	oxidation-reduction process|protein homodimerization activity|extracellular space|extracellular exosome|protein-containing complex binding|plasma membrane|cellular response to copper ion|response to antibiotic|bicellular tight junction|cellular response to histamine|primary amine oxidase activity|drug binding|heparin binding|zinc ion binding|metal ion binding|amine metabolic process|cellular resp…	mmu00330,mmu00340,mmu00380	Arginine and proline metabolism|Histidine metabolism|Tryptophan metabolism
Aoc3	0	0	0	0	0	0	1	1	0	1	GeneID:11754,Genbank:NM_009675.2,MGI:MGI:1306797	amine oxidase, copper containing 3		GO:1902283,GO:0046677,GO:0009986,GO:0005507,GO:0046872,GO:0010828,GO:0005509,GO:0046982,GO:0016020,GO:0005615,GO:0048038,GO:0005737,GO:0005769,GO:0005783,GO:0005794,GO:0016021,GO:0005886,GO:0052593,GO:0016491,GO:0005902,GO:0052594,GO:0035902,GO:0007155,GO:0052595,GO:0042755,GO:0008131,GO:0002523,GO:0052596,GO:0042803,GO:0008217,GO:0002675,GO:0055114,GO:0043231,GO:0009308,GO:0002687	negative regulation of primary amine oxidase activity|response to antibiotic|cell surface|copper ion binding|metal ion binding|positive regulation of glucose transmembrane transport|calcium ion binding|protein heterodimerization activity|membrane|extracellular space|quinone binding|cytoplasm|early endosome|endoplasmic reticulum|Golgi apparatus|integral component of membrane|plasma membrane|trypta…	mmu00260,mmu00350,mmu00360,mmu00410	Glycine, serine and threonine metabolism|Tyrosine metabolism|Phenylalanine metabolism|beta-Alanine metabolism
Aox3	0	0	0	0	0	1	0	0	1	1	GeneID:71724,Genbank:XM_006496285.3,MGI:MGI:1918974	aldehyde oxidase 3		GO:0051536,GO:0005506,GO:0051537,GO:0005737,GO:0055114,GO:0005829,GO:0009055,GO:0009115,GO:0016491,GO:0016614,GO:0016903,GO:0030151,GO:0046872,GO:0003824,GO:0050660,GO:0004031,GO:0051287,GO:0004854	iron-sulfur cluster binding|iron ion binding|2 iron, 2 sulfur cluster binding|cytoplasm|oxidation-reduction process|cytosol|electron transfer activity|xanthine catabolic process|oxidoreductase activity|oxidoreductase activity, acting on CH-OH group of donors|oxidoreductase activity, acting on the aldehyde or oxo group of donors|molybdenum ion binding|metal ion binding|catalytic activity|flavin ad…	mmu00280,mmu00350,mmu00380,mmu00750,mmu00760,mmu00830,mmu00982,mmu04630	Valine, leucine and isoleucine degradation|Tyrosine metabolism|Tryptophan metabolism|Vitamin B6 metabolism|Nicotinate and nicotinamide metabolism|Retinol metabolism|Drug metabolism - cytochrome P450|Jak-STAT signaling pathway
Apba2	0	0	0	1	0	0	0	0	0	0	GeneID:11784,Genbank:NM_007461.2,MGI:MGI:1261791	amyloid beta (A4) precursor protein-binding, family A, member 2		GO:0045202,GO:0005515,GO:0005737,GO:0005886,GO:0007268,GO:0007626,GO:0008021,GO:0010468,GO:0015031,GO:0023051,GO:0001540,GO:0035264,GO:0043197,GO:0001701	synapse|protein binding|cytoplasm|plasma membrane|chemical synaptic transmission|locomotory behavior|synaptic vesicle|regulation of gene expression|protein transport|regulation of signaling|amyloid-beta binding|multicellular organism growth|dendritic spine|in utero embryonic development
Apc2	0	0	0	0	0	1	1	0	1	0	GeneID:23805,Genbank:XM_006513645.3,MGI:MGI:1346052	adenomatosis polyposis coli 2		GO:0090090,GO:0030496,GO:0005794,GO:0030877,GO:0005829,GO:0090630,GO:0031258,GO:0005881,GO:0005884,GO:0007026,GO:0007389,GO:0031941,GO:0008013,GO:0045171,GO:0045295,GO:0008283,GO:0045595,GO:0015630,GO:0000226,GO:0045732,GO:0016342,GO:0001708,GO:0048471,GO:0016477,GO:0005737	negative regulation of canonical Wnt signaling pathway|midbody|Golgi apparatus|beta-catenin destruction complex|cytosol|activation of GTPase activity|lamellipodium membrane|cytoplasmic microtubule|actin filament|negative regulation of microtubule depolymerization|pattern specification process|filamentous actin|beta-catenin binding|intercellular bridge|gamma-catenin binding|cell proliferation|regu…	mmu04310,mmu04390,mmu04550,mmu04810,mmu05200,mmu05206,mmu05210,mmu05225,mmu05226,mmu05217,mmu05213,mmu05224,mmu04934,mmu05166,mmu05165	Wnt signaling pathway|Hippo signaling pathway|Signaling pathways regulating pluripotency of stem cells|Regulation of actin cytoskeleton|Pathways in cancer|MicroRNAs in cancer|Colorectal cancer|Hepatocellular carcinoma|Gastric cancer|Basal cell carcinoma|Endometrial cancer|Breast cancer|Cushing's syndrome|HTLV-I infection|Human papillomavirus infection
Apex1	0	0	0	0	0	0	0	0	1	0	GeneID:11792,Genbank:NM_009687.2,MGI:MGI:88042	apurinic/apyrimidinic endonuclease 1		GO:0004519,GO:0004521,GO:0004527,GO:0004528,GO:0005622,GO:0005634,GO:0006351,GO:0006355,GO:0005654,GO:0006974,GO:0005667,GO:0007568,GO:0008081,GO:0008309,GO:0008311,GO:0048471,GO:0008408,GO:0051059,GO:0014912,GO:0070301,GO:0016491,GO:0080111,GO:0097698,GO:1900087,GO:0000723,GO:0003677,GO:0003684,GO:0003691,GO:0003713,GO:0003723,GO:0003906,GO:0004518,GO:0005730,GO:0005737,GO:0005739,GO:0005783,GO:…	endonuclease activity|endoribonuclease activity|exonuclease activity|phosphodiesterase I activity|intracellular|nucleus|transcription, DNA-templated|regulation of transcription, DNA-templated|nucleoplasm|cellular response to DNA damage stimulus|transcription factor complex|aging|phosphoric diester hydrolase activity|double-stranded DNA exodeoxyribonuclease activity|double-stranded DNA 3'-5' exode…	mmu03410	Base excision repair
Apitd1	0	0	0	0	0	1	0	0	1	1	GeneID:69928,Genbank:NM_027263.2,MGI:MGI:1917178	apoptosis-inducing, TAF9-like domain 1		GO:0043240,GO:0003677,GO:0003682,GO:0046982,GO:0003690,GO:0005634,GO:0005694,GO:0051301,GO:0006281,GO:0051382,GO:0006312,GO:0071821,GO:0006974,GO:0007049,GO:0000712,GO:0031297,GO:0000775,GO:0036297,GO:0000776	Fanconi anaemia nuclear complex|DNA binding|chromatin binding|protein heterodimerization activity|double-stranded DNA binding|nucleus|chromosome|cell division|DNA repair|kinetochore assembly|mitotic recombination|FANCM-MHF complex|cellular response to DNA damage stimulus|cell cycle|resolution of meiotic recombination intermediates|replication fork processing|chromosome, centromeric region|interst…
Apln	0	1	1	0	0	1	1	0	0	0	GeneID:30878,Genbank:NM_013912.3,MGI:MGI:1353624	apelin		GO:1905564,GO:0051466,GO:0042327,GO:0005179,GO:0060183,GO:0042756,GO:0005576,GO:0043576,GO:0005615,GO:0060976,GO:0007165,GO:0007186,GO:0007631,GO:0045776,GO:0008284,GO:0097755,GO:0045823,GO:0010629,GO:1902895,GO:0045906,GO:0023052,GO:1904022,GO:0048471,GO:0031652,GO:0001664,GO:0050878,GO:0031704,GO:0002026,GO:1904706,GO:0051461,GO:0040037,GO:0005102	positive regulation of vascular endothelial cell proliferation|positive regulation of corticotropin-releasing hormone secretion|positive regulation of phosphorylation|hormone activity|apelin receptor signaling pathway|drinking behavior|extracellular region|regulation of respiratory gaseous exchange|extracellular space|coronary vasculature development|signal transduction|G-protein coupled receptor…	mmu04371,mmu04080	Apelin signaling pathway|Neuroactive ligand-receptor interaction
Aplnr	0	1	1	1	0	1	1	0	1	0	GeneID:23796,Genbank:NM_011784.3,MGI:MGI:1346086	apelin receptor		GO:1903589,GO:0005886,GO:1904325,GO:0007165,GO:0007186,GO:0007275,GO:0007369,GO:0007512,GO:0016020,GO:0016021,GO:0043951,GO:0045766,GO:0050878,GO:0001570,GO:0051281,GO:0004871,GO:0060976,GO:0004930	positive regulation of blood vessel endothelial cell proliferation involved in sprouting angiogenesis|plasma membrane|positive regulation of inhibitory G-protein coupled receptor phosphorylation|signal transduction|G-protein coupled receptor signaling pathway|multicellular organism development|gastrulation|adult heart development|membrane|integral component of membrane|negative regulation of cAMP…	mmu04371,mmu04080	Apelin signaling pathway|Neuroactive ligand-receptor interaction
Apob	0	1	0	0	1	1	0	1	1	1	GeneID:238055,Genbank:XM_006515078.2,MGI:MGI:88052	apolipoprotein B		GO:0006629,GO:0006642,GO:0006869,GO:0007283,GO:0007399,GO:0017127,GO:0008201,GO:0019433,GO:0008202,GO:0008203,GO:0030301,GO:0030317,GO:0031983,GO:0042632,GO:0033344,GO:0034359,GO:0034361,GO:0042953,GO:0043025,GO:0043231,GO:0001701,GO:0045540,GO:0005319,GO:0048844,GO:0005543,GO:0050750,GO:0005576,GO:0005615,GO:0005737,GO:0005783,GO:0005829,GO:0008289,GO:0009566,GO:0009743,GO:0009791,GO:0010628,GO:…	lipid metabolic process|triglyceride mobilization|lipid transport|spermatogenesis|nervous system development|cholesterol transporter activity|heparin binding|triglyceride catabolic process|steroid metabolic process|cholesterol metabolic process|cholesterol transport|flagellated sperm motility|vesicle lumen|cholesterol homeostasis|cholesterol efflux|mature chylomicron|very-low-density lipoprotein …	mmu04975,mmu04979,mmu04977	Fat digestion and absorption|Cholesterol metabolism|Vitamin digestion and absorption
Apobec1	0	0	0	0	0	1	0	0	1	0	GeneID:11810,Genbank:NM_001134391.1,MGI:MGI:103298	apolipoprotein B mRNA editing enzyme, catalytic polypeptide 1		GO:0005737,GO:0006397,GO:0006641,GO:0006970,GO:0008047,GO:0008270,GO:0042157,GO:0010332,GO:0042158,GO:0016554,GO:0042493,GO:0042953,GO:0043021,GO:0045471,GO:0046872,GO:0048255,GO:0051592,GO:0051607,GO:0003723,GO:0003729,GO:0003824,GO:0004126,GO:0004131,GO:0005515,GO:0005634,GO:0016556,GO:0016787,GO:0016814,GO:0070383,GO:0017091,GO:0080111,GO:0019904,GO:0042127,GO:0090209,GO:0090310,GO:0090366	cytoplasm|mRNA processing|triglyceride metabolic process|response to osmotic stress|enzyme activator activity|zinc ion binding|lipoprotein metabolic process|response to gamma radiation|lipoprotein biosynthetic process|cytidine to uridine editing|response to drug|lipoprotein transport|ribonucleoprotein complex binding|response to ethanol|metal ion binding|mRNA stabilization|response to calcium ion…
Apobec2	0	0	0	0	0	0	1	0	0	0	GeneID:11811,Genbank:NM_009694.3,MGI:MGI:1343178	apolipoprotein B mRNA editing enzyme, catalytic polypeptide 2		GO:0046872,GO:0004126,GO:0080111,GO:0005634,GO:0005737,GO:0006397,GO:0008270,GO:0016554,GO:0016556,GO:0016787,GO:0003723,GO:0016814,GO:0003824,GO:0042802	metal ion binding|cytidine deaminase activity|DNA demethylation|nucleus|cytoplasm|mRNA processing|zinc ion binding|cytidine to uridine editing|mRNA modification|hydrolase activity|RNA binding|hydrolase activity, acting on carbon-nitrogen (but not peptide) bonds, in cyclic amidines|catalytic activity|identical protein binding
Apobr	0	0	0	0	0	1	1	0	0	0	GeneID:171504,Genbank:XM_006507399.3,MGI:MGI:2176230	apolipoprotein B receptor		GO:0006641,GO:0006869,GO:0008202,GO:0008203,GO:0016020,GO:0030228,GO:0030229,GO:0034361,GO:0034362,GO:0005886,GO:0042627,GO:0006629	triglyceride metabolic process|lipid transport|steroid metabolic process|cholesterol metabolic process|membrane|lipoprotein particle receptor activity|very-low-density lipoprotein particle receptor activity|very-low-density lipoprotein particle|low-density lipoprotein particle|plasma membrane|chylomicron|lipid metabolic process
Apoc1	0	0	0	1	0	0	0	0	0	0	GeneID:11812,Genbank:NM_001110009.2,MGI:MGI:88053	apolipoprotein C-I		GO:0008203,GO:0034361,GO:0042157,GO:0005576,GO:0006641,GO:0006869	cholesterol metabolic process|very-low-density lipoprotein particle|lipoprotein metabolic process|extracellular region|triglyceride metabolic process|lipid transport	mmu04979	Cholesterol metabolism
Apoc2	0	0	0	0	0	1	0	0	0	0	GeneID:11813,Genbank:NM_001277944.1,MGI:MGI:88054	apolipoprotein C-II		GO:0060697,GO:0042803,GO:0010898,GO:0070328,GO:0042953,GO:0010916,GO:0043274,GO:0016004,GO:0032375,GO:0033344,GO:0033700,GO:0034361,GO:0045723,GO:0034362,GO:0045833,GO:0034363,GO:0048261,GO:0034366,GO:0051006,GO:0034382,GO:0005615,GO:0055102,GO:0034384,GO:0008289,GO:0060230,GO:0042627,GO:0010518	positive regulation of phospholipid catabolic process|protein homodimerization activity|positive regulation of triglyceride catabolic process|triglyceride homeostasis|lipoprotein transport|negative regulation of very-low-density lipoprotein particle clearance|phospholipase binding|phospholipase activator activity|negative regulation of cholesterol transport|cholesterol efflux|phospholipid efflux|…	mmu04979	Cholesterol metabolism
Apod	0	1	0	1	1	1	0	1	1	1	GeneID:11815,Genbank:NM_001301354.1,MGI:MGI:88056	apolipoprotein D		GO:2000098,GO:0042308,GO:0005615,GO:2000405,GO:0043025,GO:0005622,GO:0048471,GO:0005737,GO:0005783,GO:0006006,GO:0006629,GO:0006869,GO:0048662,GO:0007568,GO:0051895,GO:0008289,GO:0060588,GO:0010642,GO:0015485,GO:0000302,GO:0071638,GO:0022626,GO:1900016,GO:0030425,GO:0005576	negative regulation of smooth muscle cell-matrix adhesion|negative regulation of protein import into nucleus|extracellular space|negative regulation of T cell migration|neuronal cell body|intracellular|perinuclear region of cytoplasm|cytoplasm|endoplasmic reticulum|glucose metabolic process|lipid metabolic process|lipid transport|negative regulation of smooth muscle cell proliferation|aging|negat…
Apoe	0	0	0	0	0	1	0	0	0	0	GeneID:11816,Genbank:NM_009696.4,MGI:MGI:88057	apolipoprotein E		GO:0042632,GO:0042802,GO:0005576,GO:0042803,GO:0005615,GO:0042982,GO:0043025,GO:0005635,GO:0046911,GO:0043407,GO:0005737,GO:0046983,GO:0043524,GO:0005764,GO:0048156,GO:0005768,GO:0048844,GO:0006898,GO:0005769,GO:0050728,GO:0006979,GO:0005770,GO:0050750,GO:0007186,GO:0005783,GO:0007263,GO:0070326,GO:0051000,GO:0007568,GO:0070328,GO:0007616,GO:0071813,GO:0051044,GO:0008104,GO:0072358,GO:0010976,GO:…	cholesterol homeostasis|identical protein binding|extracellular region|protein homodimerization activity|extracellular space|amyloid precursor protein metabolic process|neuronal cell body|nuclear envelope|metal chelating activity|negative regulation of MAP kinase activity|cytoplasm|protein dimerization activity|negative regulation of neuron apoptotic process|lysosome|tau protein binding|endosome|…	mmu04979,mmu05010	Cholesterol metabolism|Alzheimer's disease
Apof	0	0	0	0	0	0	0	0	1	0	GeneID:103161,Genbank:NM_133997.2,MGI:MGI:104539	apolipoprotein F		GO:0006629,GO:0006641,GO:0006869,GO:0008202,GO:0008203,GO:0033344,GO:0034362,GO:0034364,GO:0003674,GO:0005576,GO:0005615	lipid metabolic process|triglyceride metabolic process|lipid transport|steroid metabolic process|cholesterol metabolic process|cholesterol efflux|low-density lipoprotein particle|high-density lipoprotein particle|molecular_function|extracellular region|extracellular space
Apol10b	0	0	0	0	0	1	0	0	1	1	GeneID:328561,Genbank:XM_006521088.3,MGI:MGI:3043522	apolipoprotein L 10B		GO:0008289,GO:0016020,GO:0050896,GO:0003674,GO:0005575,GO:0008150	lipid binding|membrane|response to stimulus|molecular_function|cellular_component|biological_process
Apol11a	0	0	0	0	0	1	0	0	1	1	GeneID:626615,Genbank:XM_006521234.1,MGI:MGI:3649094	apolipoprotein L 11a		GO:0008289,GO:0016020,GO:0050896,GO:0003674,GO:0005575,GO:0008150	lipid binding|membrane|response to stimulus|molecular_function|cellular_component|biological_process
Apol11b	0	1	1	0	0	1	0	0	0	0	GeneID:328563,Genbank:NM_001143686.1,MGI:MGI:3036248	apolipoprotein L 11b		GO:0008289,GO:0016020,GO:0050896,GO:0003674,GO:0005575,GO:0008150	lipid binding|membrane|response to stimulus|molecular_function|cellular_component|biological_process
Apol6	0	1	0	1	0	1	0	1	1	1	GeneID:71939,Genbank:XM_006521421.3,MGI:MGI:1919189	apolipoprotein L 6		GO:0008289,GO:0016020,GO:0050896,GO:0003674,GO:0005575,GO:0008150	lipid binding|membrane|response to stimulus|molecular_function|cellular_component|biological_process
Apol7a	0	1	0	1	0	1	1	1	1	0	GeneID:75761,Genbank:NM_001164640.1,MGI:MGI:1923011	apolipoprotein L 7a		GO:0050896,GO:0005575,GO:0008289,GO:0016020	response to stimulus|cellular_component|lipid binding|membrane
Apol7e	0	0	0	0	0	0	0	0	0	1	GeneID:666348,Genbank:XM_011245711.2,MGI:MGI:3704456	apolipoprotein L 7e		GO:0050896,GO:0005575,GO:0008289,GO:0016020	response to stimulus|cellular_component|lipid binding|membrane
Apol8	0	1	1	0	1	0	1	0	0	1	GeneID:239552,Genbank:XM_006520941.3,MGI:MGI:2444921	apolipoprotein L 8		GO:0016020,GO:0050896,GO:0003674,GO:0008150,GO:0008289	membrane|response to stimulus|molecular_function|biological_process|lipid binding
Apol9a	0	1	1	1	0	1	0	1	1	1	GeneID:223672,Genbank:NM_001162883.1,MGI:MGI:3606001	apolipoprotein L 9a		GO:0008289,GO:0016020,GO:0050896,GO:0003674,GO:0005575,GO:0008150	lipid binding|membrane|response to stimulus|molecular_function|cellular_component|biological_process
Apol9b	0	1	1	1	0	1	0	1	1	1	GeneID:71898,Genbank:NM_173743.4,MGI:MGI:1919148	apolipoprotein L 9b		GO:0008289,GO:0016020,GO:0050896,GO:0003674,GO:0005575,GO:0008150	lipid binding|membrane|response to stimulus|molecular_function|cellular_component|biological_process
Apold1	0	1	0	1	1	1	0	1	0	1	GeneID:381823,Genbank:NM_001109914.1,MGI:MGI:2685921	apolipoprotein L domain containing 1		GO:0005829,GO:0008150,GO:0008289,GO:0016020,GO:0045601,GO:0050896,GO:0001525,GO:0003674,GO:0005654	cytosol|biological_process|lipid binding|membrane|regulation of endothelial cell differentiation|response to stimulus|angiogenesis|molecular_function|nucleoplasm
Aqp11	0	0	0	0	0	0	0	0	1	0	GeneID:66333,Genbank:NM_175105.3,MGI:MGI:1913583	aquaporin 11		GO:0055085,GO:0005829,GO:0072014,GO:0005886,GO:0006833,GO:0009986,GO:0015250,GO:0015267,GO:0016020,GO:0016021,GO:0030425,GO:0001822,GO:0048388,GO:0005737,GO:0051260,GO:0005783	transmembrane transport|cytosol|proximal tubule development|plasma membrane|water transport|cell surface|water channel activity|channel activity|membrane|integral component of membrane|dendrite|kidney development|endosomal lumen acidification|cytoplasm|protein homooligomerization|endoplasmic reticulum
Aqp3	0	0	0	1	1	1	0	0	0	0	GeneID:11828,Genbank:NM_016689.2,MGI:MGI:1333777	aquaporin 3		GO:0070295,GO:0015267,GO:0005886,GO:0071456,GO:0015793,GO:0090650,GO:0015840,GO:0005887,GO:0005911,GO:0006833,GO:0016020,GO:0016021,GO:0016323,GO:0015204,GO:0032526,GO:0015250,GO:0002684,GO:0055085,GO:0005634,GO:0015254,GO:0005737	renal water absorption|channel activity|plasma membrane|cellular response to hypoxia|glycerol transport|cellular response to oxygen-glucose deprivation|urea transport|integral component of plasma membrane|cell-cell junction|water transport|membrane|integral component of membrane|basolateral plasma membrane|urea transmembrane transporter activity|response to retinoic acid|water channel activity|po…	mmu04962	Vasopressin-regulated water reabsorption
Aqp4	0	0	0	1	0	0	0	0	0	0	GeneID:11829,Genbank:NM_001308641.1,MGI:MGI:107387	aquaporin 4		GO:0006833,GO:0007605,GO:0009897,GO:0009925,GO:0010574,GO:0030315,GO:0015250,GO:0031253,GO:0032691,GO:0032715,GO:0032991,GO:0033554,GO:0034220,GO:0042383,GO:0042802,GO:0051260,GO:0005515,GO:0005737,GO:0005886,GO:0005887,GO:0005911,GO:0015267,GO:0015288,GO:0015670,GO:0016020,GO:0016021,GO:0016323,GO:0055085,GO:0060354,GO:0030104,GO:0070295,GO:0071333,GO:0071346	water transport|sensory perception of sound|external side of plasma membrane|basal plasma membrane|regulation of vascular endothelial growth factor production|T-tubule|water channel activity|cell projection membrane|negative regulation of interleukin-1 beta production|negative regulation of interleukin-6 production|protein-containing complex|cellular response to stress|ion transmembrane transport…	mmu04976,mmu04962	Bile secretion|Vasopressin-regulated water reabsorption
Aqp7	1	0	0	0	0	0	1	1	0	1	GeneID:11832,Genbank:NM_007473.4,MGI:MGI:1314647	aquaporin 7		GO:0016021,GO:0005911,GO:0031526,GO:0006833,GO:0055085,GO:0015204,GO:0015250,GO:0015254,GO:0070295,GO:0015265,GO:0015267,GO:0015793,GO:0005737,GO:0015840,GO:0005886,GO:0016020,GO:0005887	integral component of membrane|cell-cell junction|brush border membrane|water transport|transmembrane transport|urea transmembrane transporter activity|water channel activity|glycerol channel activity|renal water absorption|urea channel activity|channel activity|glycerol transport|cytoplasm|urea transport|plasma membrane|membrane|integral component of plasma membrane	mmu04923,mmu03320	Regulation of lipolysis in adipocyte|PPAR signaling pathway
Aqp9	0	0	0	0	0	1	0	0	1	0	GeneID:64008,Genbank:XM_011242783.1,MGI:MGI:1891066	aquaporin 9		GO:0015855,GO:0006833,GO:0016020,GO:0016021,GO:0006863,GO:0010033,GO:0015204,GO:0015250,GO:0016323,GO:0015254,GO:0043231,GO:0015265,GO:0046689,GO:0015267,GO:0055085,GO:0015722,GO:0005345,GO:0015791,GO:0005350,GO:0015837,GO:0005887	pyrimidine nucleobase transport|water transport|membrane|integral component of membrane|purine nucleobase transport|response to organic substance|urea transmembrane transporter activity|water channel activity|basolateral plasma membrane|glycerol channel activity|intracellular membrane-bounded organelle|urea channel activity|response to mercury ion|channel activity|transmembrane transport|canalicu…	mmu04976	Bile secretion
Arap3	0	0	0	1	0	0	0	0	1	0	GeneID:106952,Genbank:XM_006525488.2,MGI:MGI:2147274	ArfGAP with RhoGAP domain, ankyrin repeat and PH domain 3		GO:0043325,GO:0016192,GO:0005096,GO:2000369,GO:0030027,GO:0030336,GO:0005515,GO:0005547,GO:0005737,GO:0005829,GO:0031267,GO:0005856,GO:0032012,GO:0005886,GO:0035021,GO:0007165,GO:0035024,GO:0008360,GO:0001726,GO:0042995,GO:0016020,GO:0043231	phosphatidylinositol-3,4-bisphosphate binding|vesicle-mediated transport|GTPase activator activity|regulation of clathrin-dependent endocytosis|lamellipodium|negative regulation of cell migration|protein binding|phosphatidylinositol-3,4,5-trisphosphate binding|cytoplasm|cytosol|small GTPase binding|cytoskeleton|regulation of ARF protein signal transduction|plasma membrane|negative regulation of R…	mmu04015,mmu04024,mmu04144	Rap1 signaling pathway|cAMP signaling pathway|Endocytosis
Arc	0	1	0	1	0	1	0	1	1	1	GeneID:11838,Genbank:NM_001276684.1,MGI:MGI:88067	activity regulated cytoskeletal-associated protein		GO:0061001,GO:0016020,GO:0005737,GO:1900271,GO:0016477,GO:0005768,GO:0022604,GO:0005856,GO:2000969,GO:0005886,GO:0006897,GO:0007010,GO:0030054,GO:0031410,GO:0007275,GO:0042995,GO:0007492,GO:0045202,GO:0009952,GO:0003779,GO:0045211,GO:0015629,GO:0005515,GO:0048168	regulation of dendritic spine morphogenesis|membrane|cytoplasm|regulation of long-term synaptic potentiation|cell migration|endosome|regulation of cell morphogenesis|cytoskeleton|positive regulation of AMPA receptor activity|plasma membrane|endocytosis|cytoskeleton organization|cell junction|cytoplasmic vesicle|multicellular organism development|cell projection|endoderm development|synapse|anteri…	mmu05031	Amphetamine addiction
Areg	0	1	0	1	0	1	0	1	1	0	GeneID:11839,Genbank:NM_009704.4,MGI:MGI:88068	amphiregulin		GO:0050731,GO:0009986,GO:0005615,GO:0051384,GO:0014009,GO:0060598,GO:0016020,GO:0005622,GO:0060744,GO:0005634,GO:0005737,GO:0007173,GO:0016021,GO:0007186,GO:0060749,GO:0031175,GO:0008083,GO:0060750,GO:0032355,GO:0042327,GO:0008284,GO:0005125,GO:0045668,GO:0005154,GO:0045740	positive regulation of peptidyl-tyrosine phosphorylation|cell surface|extracellular space|response to glucocorticoid|glial cell proliferation|dichotomous subdivision of terminal units involved in mammary gland duct morphogenesis|membrane|intracellular|mammary gland branching involved in thelarche|nucleus|cytoplasm|epidermal growth factor receptor signaling pathway|integral component of membrane|G…	mmu04010,mmu04012,mmu04390,mmu04151,mmu05210	MAPK signaling pathway|ErbB signaling pathway|Hippo signaling pathway|PI3K-Akt signaling pathway|Colorectal cancer
Arfgef3	0	0	0	0	0	1	1	0	0	0	GeneID:215821,Genbank:NM_001033258.4,MGI:MGI:106387	ARFGEF family member 3		GO:0016020,GO:0016021,GO:0031410,GO:0032012,GO:0005085,GO:0005086,GO:0010923	membrane|integral component of membrane|cytoplasmic vesicle|regulation of ARF protein signal transduction|guanyl-nucleotide exchange factor activity|ARF guanyl-nucleotide exchange factor activity|negative regulation of phosphatase activity
Arg1	0	0	0	1	0	1	1	0	1	0	GeneID:11846,Genbank:NM_007482.3,MGI:MGI:88070	arginase, liver		GO:0043025,GO:0016813,GO:0002376,GO:0045087,GO:0019547,GO:0004053,GO:0046007,GO:0046872,GO:0005615,GO:0005634,GO:0005737,GO:0030145,GO:0060336,GO:0005741,GO:0070207,GO:0032964,GO:0005829,GO:0070965,GO:0042130,GO:0006525,GO:0000050,GO:2000552,GO:0042832,GO:0010963,GO:0001938,GO:0043005,GO:0016787,GO:0002250	neuronal cell body|hydrolase activity, acting on carbon-nitrogen (but not peptide) bonds, in linear amidines|immune system process|innate immune response|arginine catabolic process to ornithine|arginase activity|negative regulation of activated T cell proliferation|metal ion binding|extracellular space|nucleus|cytoplasm|manganese ion binding|negative regulation of interferon-gamma-mediated signal…	mmu00220,mmu00330,mmu05146	Arginine biosynthesis|Arginine and proline metabolism|Amoebiasis
Arg2	0	0	0	0	0	1	1	0	0	0	GeneID:11847,Genbank:NM_009705.3,MGI:MGI:1330806	arginase type II		GO:0005739,GO:0005829,GO:0006525,GO:0006941,GO:0071641,GO:0010963,GO:0071644,GO:0016787,GO:0071650,GO:0016813,GO:1900425,GO:1903426,GO:1904468,GO:1905077,GO:1905403,GO:2000562,GO:2000666,GO:0000050,GO:0001657,GO:0002250,GO:0002376,GO:0002829,GO:0004053,GO:0005634,GO:0005737,GO:0019547,GO:0030145,GO:0032720,GO:0045087,GO:0045988,GO:0046872,GO:2000774,GO:0050706,GO:0050998,GO:0051001	mitochondrion|cytosol|arginine metabolic process|striated muscle contraction|negative regulation of macrophage inflammatory protein 1 alpha production|regulation of L-arginine import|negative regulation of chemokine (C-C motif) ligand 4 production|hydrolase activity|negative regulation of chemokine (C-C motif) ligand 5 production|hydrolase activity, acting on carbon-nitrogen (but not peptide) bon…	mmu00220,mmu00330,mmu05146	Arginine biosynthesis|Arginine and proline metabolism|Amoebiasis
Arhgap11a	0	0	0	0	0	1	0	0	0	1	GeneID:228482,Genbank:NM_181416.3,MGI:MGI:2444300	Rho GTPase activating protein 11A		GO:0003674,GO:0005096,GO:0007165	molecular_function|GTPase activator activity|signal transduction
Arhgap15	0	0	0	0	0	0	0	0	1	0	GeneID:76117,Genbank:XM_006498402.3,MGI:MGI:1923367	Rho GTPase activating protein 15		GO:0008360,GO:0016020,GO:0005096,GO:0005737,GO:0007165	regulation of cell shape|membrane|GTPase activator activity|cytoplasm|signal transduction
Arhgap20	0	0	0	0	0	1	0	0	1	0	GeneID:244867,Genbank:NM_175535.3,MGI:MGI:2445175	Rho GTPase activating protein 20		GO:0007165,GO:0003674,GO:0005096	signal transduction|molecular_function|GTPase activator activity
Arhgap30	0	0	0	0	0	1	0	0	1	0	GeneID:226652,Genbank:NM_001005508.2,MGI:MGI:2684948	Rho GTPase activating protein 30		GO:0031410,GO:0043231,GO:0005096,GO:0007165,GO:0007264	cytoplasmic vesicle|intracellular membrane-bounded organelle|GTPase activator activity|signal transduction|small GTPase mediated signal transduction
Arhgap31	0	0	0	1	0	0	0	0	1	0	GeneID:12549,Genbank:NM_020260.2,MGI:MGI:1333857	Rho GTPase activating protein 31		GO:0007165,GO:0007264,GO:0017124,GO:0030027,GO:0030054,GO:0042995,GO:0005096,GO:0005515	signal transduction|small GTPase mediated signal transduction|SH3 domain binding|lamellipodium|cell junction|cell projection|GTPase activator activity|protein binding
Arhgap40	0	0	0	0	0	0	1	0	0	0	GeneID:545481,Genbank:NM_001145015.1,MGI:MGI:3649852	Rho GTPase activating protein 40		GO:0005575,GO:0005737,GO:0007165,GO:0008150,GO:0030833,GO:0032956,GO:0051056,GO:0003674,GO:0005096	cellular_component|cytoplasm|signal transduction|biological_process|regulation of actin filament polymerization|regulation of actin cytoskeleton organization|regulation of small GTPase mediated signal transduction|molecular_function|GTPase activator activity
Arhgap9	0	0	0	0	0	0	0	0	0	1	GeneID:216445,Genbank:XM_006513569.3,MGI:MGI:2143764	Rho GTPase activating protein 9		GO:0005096,GO:0005547,GO:0005575	GTPase activator activity|phosphatidylinositol-3,4,5-trisphosphate binding|cellular_component
Arhgdib	0	0	0	0	0	1	0	0	0	1	GeneID:11857,Genbank:XM_006505404.3,MGI:MGI:101940	Rho, GDP dissociation inhibitor (GDI) beta		GO:0005737,GO:0005829,GO:0016020,GO:0035023,GO:0048365,GO:1901164,GO:2000249,GO:0003924,GO:0005094,GO:0005096	cytoplasm|cytosol|membrane|regulation of Rho protein signal transduction|Rac GTPase binding|negative regulation of trophoblast cell migration|regulation of actin cytoskeleton reorganization|GTPase activity|Rho GDP-dissociation inhibitor activity|GTPase activator activity	mmu04962,mmu04722	Vasopressin-regulated water reabsorption|Neurotrophin signaling pathway
Arhgef15	0	0	0	1	0	0	0	0	1	0	GeneID:442801,Genbank:XM_011249111.2,MGI:MGI:3045246	Rho guanine nucleotide exchange factor (GEF) 15		GO:0005096,GO:0005515,GO:0005737,GO:0030425,GO:0035023,GO:0042995,GO:0050790,GO:0051496,GO:0061299,GO:2000297,GO:0005085,GO:0005089	GTPase activator activity|protein binding|cytoplasm|dendrite|regulation of Rho protein signal transduction|cell projection|regulation of catalytic activity|positive regulation of stress fiber assembly|retina vasculature morphogenesis in camera-type eye|negative regulation of synapse maturation|guanyl-nucleotide exchange factor activity|Rho guanyl-nucleotide exchange factor activity
Arhgef26	0	0	0	0	0	0	0	0	1	0	GeneID:622434,Genbank:NM_001081295.1,MGI:MGI:1918053	Rho guanine nucleotide exchange factor (GEF) 26		GO:0097178,GO:0001886,GO:0003674,GO:0005575	ruffle assembly|endothelial cell morphogenesis|molecular_function|cellular_component	mmu05100	Bacterial invasion of epithelial cells
Arhgef3	0	0	0	0	0	0	0	0	1	0	GeneID:71704,Genbank:XM_006519575.3,MGI:MGI:1918954	Rho guanine nucleotide exchange factor (GEF) 3		GO:0005737,GO:0035023,GO:0035556,GO:0005085,GO:0005089,GO:0005622	cytoplasm|regulation of Rho protein signal transduction|intracellular signal transduction|guanyl-nucleotide exchange factor activity|Rho guanyl-nucleotide exchange factor activity|intracellular
Arhgef33	0	0	0	1	0	0	0	0	0	0	GeneID:381112,Genbank:XM_006524512.3,MGI:MGI:2685787	Rho guanine nucleotide exchange factor (GEF) 33		GO:0005575,GO:0008150,GO:0035023,GO:0003674,GO:0005085,GO:0005089	cellular_component|biological_process|regulation of Rho protein signal transduction|molecular_function|guanyl-nucleotide exchange factor activity|Rho guanyl-nucleotide exchange factor activity
Arhgef37	0	1	0	1	0	1	1	0	1	0	GeneID:328967,Genbank:XM_006526028.3,MGI:MGI:3045339	Rho guanine nucleotide exchange factor (GEF) 37		GO:0005737,GO:0007264,GO:0035023,GO:0043547,GO:0005085,GO:0005089,GO:0005575	cytoplasm|small GTPase mediated signal transduction|regulation of Rho protein signal transduction|positive regulation of GTPase activity|guanyl-nucleotide exchange factor activity|Rho guanyl-nucleotide exchange factor activity|cellular_component
Arhgef38	0	0	0	1	0	0	0	0	1	0	GeneID:77669,Genbank:NM_029953.1,MGI:MGI:1924919	Rho guanine nucleotide exchange factor (GEF) 38		GO:0005737,GO:0007264,GO:0035023,GO:0043547,GO:0005085,GO:0005089,GO:0005575	cytoplasm|small GTPase mediated signal transduction|regulation of Rho protein signal transduction|positive regulation of GTPase activity|guanyl-nucleotide exchange factor activity|Rho guanyl-nucleotide exchange factor activity|cellular_component
Arid3a	0	0	0	0	0	1	1	0	0	0	GeneID:13496,Genbank:NM_007880.4,MGI:MGI:1328360	AT rich interactive domain 3A (BRIGHT-like)	ARID	GO:0006355,GO:0001228,GO:0042803,GO:0043231,GO:0003677,GO:0003682,GO:0003700,GO:0005515,GO:0045121,GO:0005634,GO:0045944,GO:0005654,GO:0005737,GO:0000977,GO:0005829,GO:0006351	regulation of transcription, DNA-templated|transcriptional activator activity, RNA polymerase II transcription regulatory region sequence-specific DNA binding|protein homodimerization activity|intracellular membrane-bounded organelle|DNA binding|chromatin binding|DNA binding transcription factor activity|protein binding|membrane raft|nucleus|positive regulation of transcription by RNA polymerase …
Arid5a	0	1	1	0	0	1	0	0	0	1	GeneID:214855,Genbank:NM_001290726.1,MGI:MGI:2443039	AT rich interactive domain 5A (MRF1-like)	ARID	GO:1905078,GO:0045087,GO:0006357,GO:0003677,GO:2000318,GO:0045944,GO:0008134,GO:0003682,GO:2000556,GO:0046965,GO:0003714,GO:2000778,GO:0046966,GO:0003723,GO:0005515,GO:0005634,GO:0030331,GO:0050681,GO:0035066,GO:0005654,GO:0071222,GO:0035613,GO:0005667,GO:0071391,GO:0005730,GO:0000122,GO:1902715,GO:0043565,GO:0006351,GO:0002062,GO:1904469,GO:0044212,GO:0006355,GO:0002376	positive regulation of interleukin-17 secretion|innate immune response|regulation of transcription by RNA polymerase II|DNA binding|positive regulation of T-helper 17 type immune response|positive regulation of transcription by RNA polymerase II|transcription factor binding|chromatin binding|positive regulation of T-helper 1 cell cytokine production|retinoid X receptor binding|transcription corep…
Arl11	0	0	0	0	0	1	0	0	0	0	GeneID:219144,Genbank:XM_011245028.1,MGI:MGI:2444054	ADP-ribosylation factor-like 11		GO:0005575,GO:0005622,GO:0000166,GO:0002244,GO:0005525	cellular_component|intracellular|nucleotide binding|hematopoietic progenitor cell differentiation|GTP binding
Arl5c	0	0	0	0	0	0	0	0	1	1	GeneID:217151,Genbank:NM_207231.1,MGI:MGI:3028577	ADP-ribosylation factor-like 5C		GO:0005622,GO:0008150,GO:0000166,GO:0005525,GO:0005575	intracellular|biological_process|nucleotide binding|GTP binding|cellular_component
Arl9	0	1	0	0	0	0	0	0	0	0	GeneID:384185,Genbank:XM_006535051.3,MGI:MGI:1915496	ADP-ribosylation factor-like 9		GO:0003674,GO:0005575,GO:0008150	molecular_function|cellular_component|biological_process
Armcx4	0	0	0	1	0	0	0	0	1	0	GeneID:100503043,Genbank:XM_006528470.3,MGI:MGI:2147887	armadillo repeat containing, X-linked 4		GO:0003674,GO:0005575,GO:0008150	molecular_function|cellular_component|biological_process
Arnt2	0	0	0	0	0	0	0	0	1	1	GeneID:11864,Genbank:XM_006507244.3,MGI:MGI:107188	aryl hydrocarbon receptor nuclear translocator 2	bHLH	GO:0045944,GO:0007420,GO:0001666,GO:0046982,GO:0008284,GO:0009410,GO:0001701,GO:0046983,GO:0003677,GO:0003700,GO:0005634,GO:0009636,GO:0005667,GO:0017162,GO:0005737,GO:0043066,GO:0006351,GO:0045893,GO:0006355,GO:0000978,GO:0007165,GO:0000981,GO:0007417,GO:0001077	positive regulation of transcription by RNA polymerase II|brain development|response to hypoxia|protein heterodimerization activity|positive regulation of cell proliferation|response to xenobiotic stimulus|in utero embryonic development|protein dimerization activity|DNA binding|DNA binding transcription factor activity|nucleus|response to toxic substance|transcription factor complex|aryl hydrocar…	mmu05200,mmu05202,mmu05211	Pathways in cancer|Transcriptional misregulation in cancers|Renal cell carcinoma
Arntl	1	1	0	0	0	0	0	0	1	1	GeneID:11865,Genbank:XM_006507246.3,MGI:MGI:1096381	aryl hydrocarbon receptor nuclear translocator-like	bHLH	GO:0003677,GO:0003700,GO:0005515,GO:0005634,GO:0005654,GO:0032922,GO:0005667,GO:0005737,GO:0033391,GO:0042176,GO:0042634,GO:0042753,GO:0046983,GO:0043161,GO:0048511,GO:0043231,GO:0050767,GO:0043425,GO:0050796,GO:0051726,GO:0051775,GO:0000060,GO:0051879,GO:0000976,GO:0060137,GO:0000982,GO:0070491,GO:0001046,GO:0001047,GO:0001077,GO:0001190,GO:0006351,GO:0006355,GO:0007283,GO:0007623,GO:0008134,GO:…	DNA binding|DNA binding transcription factor activity|protein binding|nucleus|nucleoplasm|circadian regulation of gene expression|transcription factor complex|cytoplasm|chromatoid body|regulation of protein catabolic process|regulation of hair cycle|positive regulation of circadian rhythm|protein dimerization activity|proteasome-mediated ubiquitin-dependent protein catabolic process|rhythmic proc…	mmu04728,mmu04710,mmu05168	Dopaminergic synapse|Circadian rhythm|Herpes simplex infection
Arpp21	0	0	0	0	0	0	0	1	0	0	GeneID:74100,Genbank:NM_001177616.1,MGI:MGI:107562	cyclic AMP-regulated phosphoprotein, 21		GO:0005737,GO:0034605,GO:0003674,GO:0003676,GO:0005516	cytoplasm|cellular response to heat|molecular_function|nucleic acid binding|calmodulin binding
Arrb1	0	0	0	1	0	0	0	0	1	0	GeneID:109689,Genbank:NM_177231.2,MGI:MGI:99473	arrestin, beta 1		GO:0005622,GO:0005634,GO:0005654,GO:0005737,GO:0005829,GO:0005886,GO:0009968,GO:0005905,GO:0014069,GO:0006351,GO:0015031,GO:0006355,GO:0016020,GO:0016323,GO:0016567,GO:0016604,GO:0032088,GO:0019899,GO:0032092,GO:0030331,GO:0032715,GO:0031143,GO:0032717,GO:0033138,GO:0034260,GO:0034393,GO:0000187,GO:0043280,GO:0035025,GO:0000785,GO:0044212,GO:0035066,GO:0001933,GO:0044325,GO:0035612,GO:0001934,GO:…	intracellular|nucleus|nucleoplasm|cytoplasm|cytosol|plasma membrane|negative regulation of signal transduction|clathrin-coated pit|postsynaptic density|transcription, DNA-templated|protein transport|regulation of transcription, DNA-templated|membrane|basolateral plasma membrane|protein ubiquitination|nuclear body|negative regulation of NF-kappaB transcription factor activity|enzyme binding|positi…	mmu04010,mmu04340,mmu04144,mmu04062,mmu04926,mmu04740,mmu05032	MAPK signaling pathway|Hedgehog signaling pathway|Endocytosis|Chemokine signaling pathway|Relaxin signaling pathway|Olfactory transduction|Morphine addiction
Arrb2	0	0	0	0	0	0	0	0	1	0	GeneID:216869,Genbank:NM_001271358.1,MGI:MGI:99474	arrestin, beta 2		GO:0005102,GO:0005515,GO:0005622,GO:0005634,GO:0005737,GO:0005886,GO:0005905,GO:0016323,GO:0006366,GO:0016567,GO:0006897,GO:0019899,GO:0007165,GO:0019904,GO:0030139,GO:0031397,GO:0031398,GO:0032691,GO:0031410,GO:0032695,GO:0031623,GO:0032715,GO:0031625,GO:0032720,GO:0032947,GO:0033138,GO:0034122,GO:0001664,GO:0050731,GO:0034260,GO:0001932,GO:0050965,GO:0034392,GO:0051019,GO:0042699,GO:0001933,GO:…	signaling receptor binding|protein binding|intracellular|nucleus|cytoplasm|plasma membrane|clathrin-coated pit|basolateral plasma membrane|transcription by RNA polymerase II|protein ubiquitination|endocytosis|enzyme binding|signal transduction|protein domain specific binding|endocytic vesicle|negative regulation of protein ubiquitination|positive regulation of protein ubiquitination|negative regu…	mmu04010,mmu04340,mmu04144,mmu04062,mmu04926,mmu04728,mmu04740,mmu05032	MAPK signaling pathway|Hedgehog signaling pathway|Endocytosis|Chemokine signaling pathway|Relaxin signaling pathway|Dopaminergic synapse|Olfactory transduction|Morphine addiction
Arrdc2	0	0	0	0	0	0	0	0	1	1	GeneID:70807,Genbank:XM_017312963.1,MGI:MGI:1918057	arrestin domain containing 2		GO:0031410,GO:0003674,GO:0005886,GO:0008150	cytoplasmic vesicle|molecular_function|plasma membrane|biological_process
Arsi	1	0	0	1	0	1	0	1	1	1	GeneID:545260,Genbank:NM_001038499.1,MGI:MGI:2670959	arylsulfatase i		GO:0005783,GO:0008152,GO:0008484,GO:0016787,GO:0046872,GO:0003824,GO:0005575,GO:0005576	endoplasmic reticulum|metabolic process|sulfuric ester hydrolase activity|hydrolase activity|metal ion binding|catalytic activity|cellular_component|extracellular region
Art2b	0	0	0	0	1	0	0	0	0	0	GeneID:11872,Genbank:XM_006507256.2,MGI:MGI:107545	ADP-ribosyltransferase 2b		GO:0006471,GO:0016020,GO:0016740,GO:0016757,GO:0016787,GO:0016798,GO:0018120,GO:0019677,GO:0019897,GO:0031225,GO:0031362,GO:0003956,GO:0046658,GO:0061810,GO:0005886	protein ADP-ribosylation|membrane|transferase activity|transferase activity, transferring glycosyl groups|hydrolase activity|hydrolase activity, acting on glycosyl bonds|peptidyl-arginine ADP-ribosylation|NAD catabolic process|extrinsic component of plasma membrane|anchored component of membrane|anchored component of external side of plasma membrane|NAD(P)+-protein-arginine ADP-ribosyltransferase…	mmu00760	Nicotinate and nicotinamide metabolism
Artn	0	1	0	0	0	0	0	1	1	0	GeneID:11876,Genbank:XM_006502694.3,MGI:MGI:1333791	artemin		GO:0005615,GO:0007166,GO:0007411,GO:0007422,GO:0008083,GO:0030116,GO:0050930,GO:0061146,GO:0097021,GO:0005102,GO:0005515,GO:0005576	extracellular space|cell surface receptor signaling pathway|axon guidance|peripheral nervous system development|growth factor activity|glial cell-derived neurotrophic factor receptor binding|induction of positive chemotaxis|Peyer's patch morphogenesis|lymphocyte migration into lymphoid organs|signaling receptor binding|protein binding|extracellular region
Asap3	0	0	0	0	0	0	0	0	1	0	GeneID:230837,Genbank:XM_006538762.3,MGI:MGI:2684986	ArfGAP with SH3 domain, ankyrin repeat and PH domain 3		GO:0043231,GO:0005096,GO:0005654,GO:0043547,GO:0005737,GO:0005829,GO:0005925,GO:0046872,GO:0051492,GO:0016020,GO:0016192,GO:0016477,GO:0001726,GO:0031267,GO:0032012	intracellular membrane-bounded organelle|GTPase activator activity|nucleoplasm|positive regulation of GTPase activity|cytoplasm|cytosol|focal adhesion|metal ion binding|regulation of stress fiber assembly|membrane|vesicle-mediated transport|cell migration|ruffle|small GTPase binding|regulation of ARF protein signal transduction	mmu04144,mmu04666	Endocytosis|Fc gamma R-mediated phagocytosis
Asb15	0	0	0	0	0	1	1	0	1	0	GeneID:78910,Genbank:NM_080847.3,MGI:MGI:1926160	ankyrin repeat and SOCS box-containing 15		GO:0005737,GO:0008150,GO:0031625,GO:0035556,GO:0000151,GO:0004842,GO:0005634	cytoplasm|biological_process|ubiquitin protein ligase binding|intracellular signal transduction|ubiquitin ligase complex|ubiquitin-protein transferase activity|nucleus
Asb2	0	0	0	0	0	0	0	0	0	1	GeneID:65256,Genbank:NM_023049.1,MGI:MGI:1929743	ankyrin repeat and SOCS box-containing 2		GO:0016567,GO:0031466,GO:0035556,GO:0035914,GO:0045445,GO:0061630,GO:0000151,GO:0000209,GO:0006511	protein ubiquitination|Cul5-RING ubiquitin ligase complex|intracellular signal transduction|skeletal muscle cell differentiation|myoblast differentiation|ubiquitin protein ligase activity|ubiquitin ligase complex|protein polyubiquitination|ubiquitin-dependent protein catabolic process
Asb4	0	0	0	0	0	1	0	0	0	0	GeneID:65255,Genbank:NM_023048.5,MGI:MGI:1929751	ankyrin repeat and SOCS box-containing 4		GO:0005634,GO:0005737,GO:0019899,GO:0031462,GO:0031466,GO:0031625,GO:0035556,GO:0051865,GO:0061630,GO:0000151,GO:2001214,GO:0004842	nucleus|cytoplasm|enzyme binding|Cul2-RING ubiquitin ligase complex|Cul5-RING ubiquitin ligase complex|ubiquitin protein ligase binding|intracellular signal transduction|protein autoubiquitination|ubiquitin protein ligase activity|ubiquitin ligase complex|positive regulation of vasculogenesis|ubiquitin-protein transferase activity
Asf1b	0	0	0	0	0	1	0	0	1	1	GeneID:66929,Genbank:NM_024184.2,MGI:MGI:1914179	anti-silencing function 1B histone chaperone		GO:0005654,GO:0006325,GO:0006333,GO:0006334,GO:0006335,GO:0006336,GO:0006351,GO:0006355,GO:0032991,GO:0042393,GO:0000785,GO:0000790,GO:0005634	nucleoplasm|chromatin organization|chromatin assembly or disassembly|nucleosome assembly|DNA replication-dependent nucleosome assembly|DNA replication-independent nucleosome assembly|transcription, DNA-templated|regulation of transcription, DNA-templated|protein-containing complex|histone binding|chromatin|nuclear chromatin|nucleus
Asgr1	0	0	0	0	0	1	0	0	1	0	GeneID:11889,Genbank:XM_017314231.1,MGI:MGI:88081	asialoglycoprotein receptor 1		GO:0016021,GO:0030246,GO:0031668,GO:0042803,GO:0046872,GO:0004873,GO:0006897,GO:0016020	integral component of membrane|carbohydrate binding|cellular response to extracellular stimulus|protein homodimerization activity|metal ion binding|asialoglycoprotein receptor activity|endocytosis|membrane	mmu04918	Thyroid hormone synthesis
Asgr2	0	0	0	0	0	0	0	0	1	0	GeneID:11890,Genbank:NM_001313925.1,MGI:MGI:88082	asialoglycoprotein receptor 2		GO:0016021,GO:0030246,GO:0031647,GO:0044322,GO:0048471,GO:0055088,GO:0006897,GO:0009100,GO:0016020	integral component of membrane|carbohydrate binding|regulation of protein stability|endoplasmic reticulum quality control compartment|perinuclear region of cytoplasm|lipid homeostasis|endocytosis|glycoprotein metabolic process|membrane	mmu04918	Thyroid hormone synthesis
Aspg	0	0	1	0	0	0	0	0	0	0	GeneID:104816,Genbank:NM_001081169.1,MGI:MGI:2144822	asparaginase		GO:0004622,GO:0006520,GO:0006528,GO:0006530,GO:0006629,GO:0006644,GO:0016042,GO:0016787,GO:0003847,GO:0004067	lysophospholipase activity|cellular amino acid metabolic process|asparagine metabolic process|asparagine catabolic process|lipid metabolic process|phospholipid metabolic process|lipid catabolic process|hydrolase activity|1-alkyl-2-acetylglycerophosphocholine esterase activity|asparaginase activity
Aspm	0	0	0	0	0	1	0	0	0	1	GeneID:12316,Genbank:XM_017312957.1,MGI:MGI:1334448	asp (abnormal spindle)-like, microcephaly associated (Drosophila)		GO:0097150,GO:0048477,GO:0016324,GO:0002052,GO:0097431,GO:0048589,GO:0019901,GO:0051301,GO:0021873,GO:0005516,GO:0051445,GO:0005634,GO:0005737,GO:0005813,GO:0005856,GO:0021987,GO:0005874,GO:0051653,GO:0030496,GO:0007049,GO:0051661,GO:0007051,GO:0072687,GO:0036449,GO:0007283,GO:0000922,GO:0090263,GO:0045665,GO:0007420,GO:0001764,GO:0090306,GO:0045769,GO:0008584	neuronal stem cell population maintenance|oogenesis|apical plasma membrane|positive regulation of neuroblast proliferation|mitotic spindle pole|developmental growth|protein kinase binding|cell division|forebrain neuroblast division|calmodulin binding|regulation of meiotic cell cycle|nucleus|cytoplasm|centrosome|cytoskeleton|cerebral cortex development|microtubule|spindle localization|midbody|cell…
Asprv1	0	0	0	1	0	1	1	0	0	0	GeneID:67855,Genbank:NM_026414.2,MGI:MGI:1915105	aspartic peptidase, retroviral-like 1		GO:0006508,GO:0008233,GO:0016020,GO:0016021,GO:0016485,GO:0016787,GO:0043588,GO:0004190	proteolysis|peptidase activity|membrane|integral component of membrane|protein processing|hydrolase activity|skin development|aspartic-type endopeptidase activity
Ass1	0	1	0	0	0	1	0	0	0	0	GeneID:11898,Genbank:NM_007494.3,MGI:MGI:88090	argininosuccinate synthetase 1		GO:0005524,GO:0005634,GO:0005737,GO:0005739,GO:0005741,GO:0005764,GO:0042802,GO:0005783,GO:0043005,GO:0005829,GO:0043025,GO:0006526,GO:0043204,GO:0043209,GO:0045429,GO:0051384,GO:0070852,GO:0071499,GO:1903038,GO:0000050,GO:0000052,GO:0000053,GO:0000166,GO:0004055,GO:0005515,GO:0006531,GO:0007623,GO:0008652,GO:0010043,GO:0010046,GO:0015643,GO:0016597,GO:0016874	ATP binding|nucleus|cytoplasm|mitochondrion|mitochondrial outer membrane|lysosome|identical protein binding|endoplasmic reticulum|neuron projection|cytosol|neuronal cell body|arginine biosynthetic process|perikaryon|myelin sheath|positive regulation of nitric oxide biosynthetic process|response to glucocorticoid|cell body fiber|cellular response to laminar fluid shear stress|negative regulation o…	mmu00250,mmu00220,mmu05418	Alanine, aspartate and glutamate metabolism|Arginine biosynthesis|Fluid shear stress and atherosclerosis
Asxl3	0	1	0	0	0	0	0	0	0	0	GeneID:211961,Genbank:XM_006525739.2,MGI:MGI:2685175	additional sex combs like 3 (Drosophila)		GO:0003682,GO:0005575,GO:0005634,GO:0006351,GO:0006355,GO:0008150,GO:0009887,GO:0035517,GO:0042975,GO:0045944,GO:0000790,GO:0046872,GO:0003674,GO:0003677	chromatin binding|cellular_component|nucleus|transcription, DNA-templated|regulation of transcription, DNA-templated|biological_process|animal organ morphogenesis|PR-DUB complex|peroxisome proliferator activated receptor binding|positive regulation of transcription by RNA polymerase II|nuclear chromatin|metal ion binding|molecular_function|DNA binding
Atcay	0	0	0	0	0	1	0	0	0	1	GeneID:16467,Genbank:NM_178662.3,MGI:MGI:2448730	ataxia, cerebellar, Cayman type		GO:0043005,GO:0005739,GO:0006798,GO:0045202,GO:0006915,GO:0007399,GO:0019894,GO:0030054,GO:0030424,GO:0048311,GO:0030425,GO:0050699,GO:0031175,GO:2000212,GO:0031966,GO:0004309,GO:0032880,GO:0005737,GO:0042995	neuron projection|mitochondrion|polyphosphate catabolic process|synapse|apoptotic process|nervous system development|kinesin binding|cell junction|axon|mitochondrion distribution|dendrite|WW domain binding|neuron projection development|negative regulation of glutamate metabolic process|mitochondrial membrane|exopolyphosphatase activity|regulation of protein localization|cytoplasm|cell projection
Atf3	0	1	1	1	1	1	0	1	1	1	GeneID:11910,Genbank:NM_007498.3,MGI:MGI:109384	activating transcription factor 3	TF_bZIP	GO:1990622,GO:0042802,GO:0006355,GO:0000977,GO:0042803,GO:0006357,GO:0000978,GO:0044212,GO:0045892,GO:0000982,GO:0001078,GO:0003677,GO:0003700,GO:0008284,GO:0005634,GO:0045944,GO:0010628,GO:0046982,GO:0070373,GO:0030968,GO:0005730,GO:0000122,GO:1903984,GO:0034198,GO:0006094,GO:1990440,GO:0035914,GO:0006351,GO:0000976	CHOP-ATF3 complex|identical protein binding|regulation of transcription, DNA-templated|RNA polymerase II regulatory region sequence-specific DNA binding|protein homodimerization activity|regulation of transcription by RNA polymerase II|RNA polymerase II proximal promoter sequence-specific DNA binding|transcription regulatory region DNA binding|negative regulation of transcription, DNA-templated|t…	mmu05166	HTLV-I infection
Atf4	0	1	0	0	0	0	0	0	0	0	GeneID:11911,Genbank:NM_009716.3,MGI:MGI:88096	activating transcription factor 4	TF_bZIP	GO:0003677,GO:0003700,GO:0005515,GO:0005634,GO:0005667,GO:0008022,GO:0005737,GO:0008134,GO:0010575,GO:0005813,GO:0010628,GO:0016020,GO:0019901,GO:0043005,GO:0032590,GO:0043065,GO:0032922,GO:0043267,GO:0032991,GO:0043522,GO:0043525,GO:0043565,GO:0044212,GO:0000977,GO:1990037,GO:0000978,GO:1990440,GO:0045893,GO:0000981,GO:0001046,GO:1990589,GO:0001077,GO:0001085,GO:1990590,GO:1990617,GO:0005856,GO:…	DNA binding|DNA binding transcription factor activity|protein binding|nucleus|transcription factor complex|protein C-terminus binding|cytoplasm|transcription factor binding|positive regulation of vascular endothelial growth factor production|centrosome|positive regulation of gene expression|membrane|protein kinase binding|neuron projection|dendrite membrane|positive regulation of apoptotic proces…	mmu04141,mmu04010,mmu04668,mmu04022,mmu04151,mmu04137,mmu04210,mmu04911,mmu04922,mmu04912,mmu04915,mmu04926,mmu04918,mmu04925,mmu04927,mmu04261,mmu04725,mmu04728,mmu04720,mmu04722,mmu04211,mmu05203,mmu05215,mmu05030,mmu05031,mmu05034,mmu04932,mmu04934,mmu05166,mmu05161	Protein processing in endoplasmic reticulum|MAPK signaling pathway|TNF signaling pathway|cGMP - PKG signaling pathway|PI3K-Akt signaling pathway|Mitophagy - animal|Apoptosis|Insulin secretion|Glucagon signaling pathway|GnRH signaling pathway|Estrogen signaling pathway|Relaxin signaling pathway|Thyroid hormone synthesis|Aldosterone synthesis and secretion|Cortisol synthesis and secretion|Adrenergi…
Atf7ip2	0	0	0	0	0	0	0	0	1	0	GeneID:75329,Genbank:XM_011246039.2,MGI:MGI:1922579	activating transcription factor 7 interacting protein 2		GO:0006355,GO:0008150,GO:0003674,GO:0005634,GO:0006351	regulation of transcription, DNA-templated|biological_process|molecular_function|nucleus|transcription, DNA-templated
Atg9b	0	0	0	0	0	0	0	1	1	1	GeneID:213948,Genbank:NM_001002897.3,MGI:MGI:2685420	autophagy related 9B		GO:0000422,GO:0003674,GO:0005737,GO:0005776,GO:0006914,GO:0016020,GO:0016021,GO:0031410,GO:0034497,GO:0044805,GO:0000045,GO:0000407	autophagy of mitochondrion|molecular_function|cytoplasm|autophagosome|autophagy|membrane|integral component of membrane|cytoplasmic vesicle|protein localization to phagophore assembly site|late nucleophagy|autophagosome assembly|phagophore assembly site	mmu04140,mmu04136,mmu04137	Autophagy - animal|Autophagy - other eukaryotes|Mitophagy - animal
Atp10a	0	0	0	0	0	0	0	0	1	0	GeneID:11982,Genbank:XM_006540581.3,MGI:MGI:1330809	ATPase, class V, type 10A		GO:0005524,GO:0005783,GO:0005886,GO:0006869,GO:0015914,GO:0016020,GO:0016021,GO:0016787,GO:0045332,GO:0046872,GO:0000166,GO:0000287,GO:0004012	ATP binding|endoplasmic reticulum|plasma membrane|lipid transport|phospholipid transport|membrane|integral component of membrane|hydrolase activity|phospholipid translocation|metal ion binding|nucleotide binding|magnesium ion binding|phospholipid-translocating ATPase activity
Atp10b	0	0	0	1	0	1	0	0	1	1	GeneID:319767,Genbank:XM_017314606.1,MGI:MGI:2442688	ATPase, class V, type 10B		GO:0045332,GO:0004012,GO:0005783,GO:0005886	phospholipid translocation|phospholipid-translocating ATPase activity|endoplasmic reticulum|plasma membrane
Atp1a2	0	0	0	0	0	1	1	0	0	0	GeneID:98660,Genbank:NM_178405.3,MGI:MGI:88106	ATPase, Na+/K+ transporting, alpha 2 polypeptide		GO:0005524,GO:0005737,GO:0005768,GO:0005886,GO:0005890,GO:0005901,GO:0006811,GO:0014704,GO:0006813,GO:0015991,GO:0006814,GO:0006883,GO:0016020,GO:0016021,GO:0016787,GO:0016887,GO:0042383,GO:0019229,GO:0043005,GO:0019829,GO:0043197,GO:0043209,GO:0045202,GO:0045822,GO:0000166,GO:1990239,GO:0045988,GO:0001504,GO:0046034,GO:0002026,GO:0046872,GO:0002087,GO:0005391,GO:0005515,GO:0006937,GO:0006940,GO:…	ATP binding|cytoplasm|endosome|plasma membrane|sodium:potassium-exchanging ATPase complex|caveola|ion transport|intercalated disc|potassium ion transport|ATP hydrolysis coupled proton transport|sodium ion transport|cellular sodium ion homeostasis|membrane|integral component of membrane|hydrolase activity|ATPase activity|sarcolemma|regulation of vasoconstriction|neuron projection|cation-transporti…	mmu04024,mmu04022,mmu04911,mmu04918,mmu04919,mmu04925,mmu04260,mmu04261,mmu04970,mmu04971,mmu04972,mmu04976,mmu04973,mmu04974,mmu04978,mmu04960,mmu04961,mmu04964	cAMP signaling pathway|cGMP - PKG signaling pathway|Insulin secretion|Thyroid hormone synthesis|Thyroid hormone signaling pathway|Aldosterone synthesis and secretion|Cardiac muscle contraction|Adrenergic signaling in cardiomyocytes|Salivary secretion|Gastric acid secretion|Pancreatic secretion|Bile secretion|Carbohydrate digestion and absorption|Protein digestion and absorption|Mineral absorption…
Atp1a3	0	0	0	0	0	1	0	1	1	1	GeneID:232975,Genbank:NM_001290469.1,MGI:MGI:88107	ATPase, Na+/K+ transporting, alpha 3 polypeptide		GO:0005886,GO:0005890,GO:0006811,GO:0006813,GO:0006814,GO:0006883,GO:0030424,GO:0031748,GO:0035235,GO:0007613,GO:0036376,GO:0042383,GO:1904646,GO:0042493,GO:1990535,GO:0043025,GO:0043209,GO:0000166,GO:0001540,GO:0005391,GO:0005524,GO:0005634,GO:0005737,GO:0005783,GO:0005794,GO:0008344,GO:0008542,GO:0010107,GO:0015991,GO:0016020,GO:0016021,GO:0016787,GO:0043395,GO:0030007,GO:0044326,GO:0044327,GO:…	plasma membrane|sodium:potassium-exchanging ATPase complex|ion transport|potassium ion transport|sodium ion transport|cellular sodium ion homeostasis|axon|D1 dopamine receptor binding|ionotropic glutamate receptor signaling pathway|memory|sodium ion export across plasma membrane|sarcolemma|cellular response to amyloid-beta|response to drug|neuron projection maintenance|neuronal cell body|myelin s…	mmu04024,mmu04022,mmu04911,mmu04918,mmu04919,mmu04925,mmu04260,mmu04261,mmu04970,mmu04971,mmu04972,mmu04976,mmu04973,mmu04974,mmu04978,mmu04960,mmu04961,mmu04964	cAMP signaling pathway|cGMP - PKG signaling pathway|Insulin secretion|Thyroid hormone synthesis|Thyroid hormone signaling pathway|Aldosterone synthesis and secretion|Cardiac muscle contraction|Adrenergic signaling in cardiomyocytes|Salivary secretion|Gastric acid secretion|Pancreatic secretion|Bile secretion|Carbohydrate digestion and absorption|Protein digestion and absorption|Mineral absorption…
Atp1a4	0	0	0	0	0	0	0	0	1	0	GeneID:27222,Genbank:NM_013734.1,MGI:MGI:1351335	ATPase, Na+/K+ transporting, alpha 4 polypeptide		GO:0016021,GO:0005391,GO:0016787,GO:0030007,GO:0005524,GO:0005886,GO:0006811,GO:0006813,GO:0006814,GO:0030317,GO:0006883,GO:0007283,GO:0030641,GO:0009566,GO:0036376,GO:0010107,GO:0000166,GO:0042391,GO:0015991,GO:0046872,GO:0016020	integral component of membrane|sodium:potassium-exchanging ATPase activity|hydrolase activity|cellular potassium ion homeostasis|ATP binding|plasma membrane|ion transport|potassium ion transport|sodium ion transport|flagellated sperm motility|cellular sodium ion homeostasis|spermatogenesis|regulation of cellular pH|fertilization|sodium ion export across plasma membrane|potassium ion import|nucleo…	mmu04024,mmu04022,mmu04911,mmu04918,mmu04919,mmu04925,mmu04260,mmu04261,mmu04970,mmu04971,mmu04972,mmu04976,mmu04973,mmu04974,mmu04978,mmu04960,mmu04961,mmu04964	cAMP signaling pathway|cGMP - PKG signaling pathway|Insulin secretion|Thyroid hormone synthesis|Thyroid hormone signaling pathway|Aldosterone synthesis and secretion|Cardiac muscle contraction|Adrenergic signaling in cardiomyocytes|Salivary secretion|Gastric acid secretion|Pancreatic secretion|Bile secretion|Carbohydrate digestion and absorption|Protein digestion and absorption|Mineral absorption…
Atp2a1	1	0	0	0	0	1	1	0	0	0	GeneID:11937,Genbank:XM_006507268.1,MGI:MGI:105058	ATPase, Ca++ transporting, cardiac muscle, fast twitch 1		GO:0006811,GO:0006816,GO:0006874,GO:0006937,GO:0006942,GO:0008553,GO:0008637,GO:0042803,GO:0016020,GO:0043231,GO:0016021,GO:0043434,GO:0016529,GO:0045988,GO:0046872,GO:0051561,GO:0051659,GO:0070059,GO:0070296,GO:0070509,GO:0000166,GO:0005338,GO:0005388,GO:0005509,GO:0005515,GO:0005524,GO:0005783,GO:0005789,GO:0016787,GO:0031448,GO:0031673,GO:0031674,GO:0032470,GO:0032471,GO:0070588,GO:0033017,GO:…	ion transport|calcium ion transport|cellular calcium ion homeostasis|regulation of muscle contraction|regulation of striated muscle contraction|proton-exporting ATPase activity, phosphorylative mechanism|apoptotic mitochondrial changes|protein homodimerization activity|membrane|intracellular membrane-bounded organelle|integral component of membrane|response to peptide hormone|sarcoplasmic reticul…	mmu04020,mmu04022,mmu04972,mmu05010	Calcium signaling pathway|cGMP - PKG signaling pathway|Pancreatic secretion|Alzheimer's disease
Atp2a3	0	0	0	1	0	0	0	0	1	0	GeneID:53313,Genbank:NM_001163337.1,MGI:MGI:1194503	ATPase, Ca++ transporting, ubiquitous		GO:0033017,GO:0005515,GO:0005524,GO:0046872,GO:0005783,GO:0005789,GO:0006811,GO:0006816,GO:0070588,GO:0006874,GO:0008553,GO:0016020,GO:0016021,GO:0000166,GO:0016529,GO:0005388,GO:0016787	sarcoplasmic reticulum membrane|protein binding|ATP binding|metal ion binding|endoplasmic reticulum|endoplasmic reticulum membrane|ion transport|calcium ion transport|calcium ion transmembrane transport|cellular calcium ion homeostasis|proton-exporting ATPase activity, phosphorylative mechanism|membrane|integral component of membrane|nucleotide binding|sarcoplasmic reticulum|calcium-transporting …	mmu04020,mmu04022,mmu04972,mmu05010	Calcium signaling pathway|cGMP - PKG signaling pathway|Pancreatic secretion|Alzheimer's disease
Atp2b2	0	0	0	0	1	1	0	0	1	0	GeneID:11941,Genbank:XM_011241161.1,MGI:MGI:105368	ATPase, Ca++ transporting, plasma membrane 2		GO:0005886,GO:0005887,GO:0005929,GO:0006811,GO:0006816,GO:0016324,GO:0006874,GO:0016787,GO:0019829,GO:0006996,GO:0021549,GO:0021692,GO:0021702,GO:0021707,GO:0043025,GO:0030054,GO:0043231,GO:0030165,GO:0045121,GO:0045202,GO:0045299,GO:0046068,GO:0046872,GO:0000166,GO:0098839,GO:0048167,GO:0000902,GO:0048839,GO:0005388,GO:1901660,GO:0050808,GO:0005509,GO:0005516,GO:0005524,GO:0005737,GO:0005783,GO:…	plasma membrane|integral component of plasma membrane|cilium|ion transport|calcium ion transport|apical plasma membrane|cellular calcium ion homeostasis|hydrolase activity|cation-transporting ATPase activity|organelle organization|cerebellum development|cerebellar Purkinje cell layer morphogenesis|cerebellar Purkinje cell differentiation|cerebellar granule cell differentiation|neuronal cell body|…	mmu04020,mmu04024,mmu04022,mmu04925,mmu04261,mmu04970,mmu04972	Calcium signaling pathway|cAMP signaling pathway|cGMP - PKG signaling pathway|Aldosterone synthesis and secretion|Adrenergic signaling in cardiomyocytes|Salivary secretion|Pancreatic secretion
Atp6v0c	1	0	0	0	1	0	0	0	0	0	GeneID:11984,Genbank:NM_009729.3,MGI:MGI:88116	ATPase, H+ transporting, lysosomal V0 subunit C		GO:0033177,GO:0005773,GO:0033179,GO:0005794,GO:0046961,GO:0006811,GO:0007035,GO:0007042,GO:0008553,GO:0015078,GO:0015991,GO:0016020,GO:0016021,GO:0016471,GO:0000220,GO:0030177,GO:0005515,GO:0031625,GO:0005764	proton-transporting two-sector ATPase complex, proton-transporting domain|vacuole|proton-transporting V-type ATPase, V0 domain|Golgi apparatus|proton-transporting ATPase activity, rotational mechanism|ion transport|vacuolar acidification|lysosomal lumen acidification|proton-exporting ATPase activity, phosphorylative mechanism|proton transmembrane transporter activity|ATP hydrolysis coupled proton…	mmu00190,mmu04145,mmu04142,mmu04966,mmu04721,mmu05323,mmu05152	Oxidative phosphorylation|Phagosome|Lysosome|Collecting duct acid secretion|Synaptic vesicle cycle|Rheumatoid arthritis|Tuberculosis
Atp6v1b1	0	0	0	0	0	0	1	0	0	0	GeneID:110935,Genbank:NM_134157.2,MGI:MGI:103285	ATPase, H+ transporting, lysosomal V1 subunit B1		GO:0055074,GO:0016324,GO:0005829,GO:0005902,GO:0098850,GO:0016328,GO:0006885,GO:1902600,GO:0007588,GO:0007605,GO:0016471,GO:0008021,GO:0042472,GO:0015078,GO:0044877,GO:0016020,GO:0001503,GO:0045851,GO:0016323,GO:0005737	calcium ion homeostasis|apical plasma membrane|cytosol|microvillus|extrinsic component of synaptic vesicle membrane|lateral plasma membrane|regulation of pH|proton transmembrane transport|excretion|sensory perception of sound|vacuolar proton-transporting V-type ATPase complex|synaptic vesicle|inner ear morphogenesis|proton transmembrane transporter activity|protein-containing complex binding|memb…	mmu00190,mmu04150,mmu04145,mmu04966,mmu04721,mmu05323	Oxidative phosphorylation|mTOR signaling pathway|Phagosome|Collecting duct acid secretion|Synaptic vesicle cycle|Rheumatoid arthritis
Atp7b	0	0	0	0	0	0	0	0	1	1	GeneID:11979,Genbank:XM_017312538.1,MGI:MGI:103297	ATPase, Cu++ transporting, beta polypeptide		GO:0005794,GO:0005802,GO:0005886,GO:0005923,GO:0016021,GO:0006811,GO:0016323,GO:0006812,GO:0006825,GO:0016787,GO:0019829,GO:0030001,GO:0031410,GO:0060003,GO:0032588,GO:0070160,GO:0043682,GO:0071280,GO:0071287,GO:0000166,GO:0004008,GO:0005375,GO:0005507,GO:0005524,GO:0005768,GO:0005770,GO:0005783,GO:0006878,GO:0006882,GO:0007595,GO:0008270,GO:0015677,GO:0015680,GO:0045177,GO:0016020,GO:0046688,GO:…	Golgi apparatus|trans-Golgi network|plasma membrane|bicellular tight junction|integral component of membrane|ion transport|basolateral plasma membrane|cation transport|copper ion transport|hydrolase activity|cation-transporting ATPase activity|metal ion transport|cytoplasmic vesicle|copper ion export|trans-Golgi network membrane|occluding junction|copper-transporting ATPase activity|cellular resp…	mmu01524	Platinum drug resistance
Atp8b4	0	0	0	0	0	1	0	0	1	1	GeneID:241633,Genbank:XM_006499495.1,MGI:MGI:1859664	ATPase, class I, type 8B, member 4		GO:0005886,GO:0007030,GO:0045332,GO:0004012,GO:0005794	plasma membrane|Golgi organization|phospholipid translocation|phospholipid-translocating ATPase activity|Golgi apparatus
Atp8b5	0	0	0	1	0	0	0	0	0	0	GeneID:320571,Genbank:XM_006538000.2,MGI:MGI:2444287	ATPase, class I, type 8B, member 5		GO:0045332,GO:0004012,GO:0046872,GO:0005524,GO:0005548,GO:0005794,GO:0005886,GO:0006869,GO:0007030,GO:0015914,GO:0016020,GO:0016021,GO:0000166,GO:0016787,GO:0000287,GO:0031410,GO:0001669	phospholipid translocation|phospholipid-translocating ATPase activity|metal ion binding|ATP binding|phospholipid transporter activity|Golgi apparatus|plasma membrane|lipid transport|Golgi organization|phospholipid transport|membrane|integral component of membrane|nucleotide binding|hydrolase activity|magnesium ion binding|cytoplasmic vesicle|acrosomal vesicle
Atrnl1	0	0	0	0	0	0	0	0	1	0	GeneID:226255,Genbank:XM_006527049.2,MGI:MGI:2147749	attractin like 1		GO:0007186,GO:0016020,GO:0016021,GO:0030246,GO:0005515,GO:0005575,GO:0005886	G-protein coupled receptor signaling pathway|membrane|integral component of membrane|carbohydrate binding|protein binding|cellular_component|plasma membrane
Aunip	0	0	0	1	0	1	0	0	1	1	GeneID:69885,Genbank:NM_001081099.1,MGI:MGI:1917135	aurora kinase A and ninein interacting protein		GO:2001033,GO:0003677,GO:0003684,GO:0005634,GO:0005694,GO:0005737,GO:0005813,GO:0005856,GO:0006281,GO:0006974,GO:0007051,GO:0000724,GO:0000922,GO:0090734	negative regulation of double-strand break repair via nonhomologous end joining|DNA binding|damaged DNA binding|nucleus|chromosome|cytoplasm|centrosome|cytoskeleton|DNA repair|cellular response to DNA damage stimulus|spindle organization|double-strand break repair via homologous recombination|spindle pole|site of DNA damage
Aurka	0	0	0	0	0	1	0	0	1	1	GeneID:20878,Genbank:NM_001291185.1,MGI:MGI:894678	aurora kinase A		GO:0005515,GO:0005524,GO:0005634,GO:0005737,GO:0005813,GO:0005815,GO:0007057,GO:0005819,GO:0007098,GO:0005829,GO:0007100,GO:0005856,GO:0009611,GO:0009948,GO:0015630,GO:0035174,GO:0016301,GO:0016310,GO:0042585,GO:0016740,GO:0042995,GO:0043066,GO:0043203,GO:0045120,GO:0000166,GO:1990138,GO:0046982,GO:0000212,GO:0048471,GO:0000226,GO:0051233,GO:0000278,GO:0000780,GO:0004672,GO:0004674,GO:0004712,GO:…	protein binding|ATP binding|nucleus|cytoplasm|centrosome|microtubule organizing center|spindle assembly involved in female meiosis I|spindle|centrosome cycle|cytosol|mitotic centrosome separation|cytoskeleton|response to wounding|anterior/posterior axis specification|microtubule cytoskeleton|histone serine kinase activity|kinase activity|phosphorylation|germinal vesicle|transferase activity|cell …	mmu04114,mmu04914	Oocyte meiosis|Progesterone-mediated oocyte maturation
Aurkb	0	0	0	0	0	1	0	0	1	1	GeneID:20877,Genbank:XM_006532725.3,MGI:MGI:107168	aurora kinase B		GO:0000780,GO:0002903,GO:0004672,GO:0004674,GO:0004712,GO:0005515,GO:0010369,GO:0005524,GO:0016301,GO:0005634,GO:0016310,GO:0016740,GO:0019900,GO:0030496,GO:0036089,GO:0031577,GO:0043988,GO:0031616,GO:0046872,GO:0032091,GO:0051233,GO:0051256,GO:0051301,GO:0051973,GO:0000122,GO:0097431,GO:0000166,GO:1904355,GO:0000278,GO:1990023,GO:0000775,GO:0000776,GO:0000779,GO:0005654,GO:0005694,GO:0005737,GO:…	condensed nuclear chromosome, centromeric region|negative regulation of B cell apoptotic process|protein kinase activity|protein serine/threonine kinase activity|protein serine/threonine/tyrosine kinase activity|protein binding|chromocenter|ATP binding|kinase activity|nucleus|phosphorylation|transferase activity|kinase binding|midbody|cleavage furrow formation|spindle checkpoint|histone H3-S28 ph…
Aurkc	0	0	1	0	0	0	0	0	0	0	GeneID:20871,Genbank:XM_017322080.1,MGI:MGI:1321119	aurora kinase C		GO:1990385,GO:0032465,GO:0007049,GO:0000793,GO:0035174,GO:0007052,GO:0000910,GO:0046777,GO:0007283,GO:0004672,GO:0048599,GO:0004674,GO:0004712,GO:0005524,GO:0016301,GO:0005634,GO:0051233,GO:0016310,GO:0005694,GO:0016740,GO:0005737,GO:0051255,GO:0030496,GO:0005856,GO:0000166,GO:0051301,GO:0031616,GO:0005876,GO:0000775,GO:0051321,GO:0032133,GO:0006468,GO:0000780	meiotic spindle midzone|regulation of cytokinesis|cell cycle|condensed chromosome|histone serine kinase activity|mitotic spindle organization|cytokinesis|protein autophosphorylation|spermatogenesis|protein kinase activity|oocyte development|protein serine/threonine kinase activity|protein serine/threonine/tyrosine kinase activity|ATP binding|kinase activity|nucleus|spindle midzone|phosphorylation…
Avil	0	1	0	0	0	0	0	0	0	0	GeneID:11567,Genbank:XM_006513097.3,MGI:MGI:1333798	advillin		GO:0005856,GO:0007010,GO:0007015,GO:0007399,GO:0010976,GO:0042995,GO:0043005,GO:0051015,GO:0051693,GO:0060271,GO:0003779,GO:0005515,GO:0005737	cytoskeleton|cytoskeleton organization|actin filament organization|nervous system development|positive regulation of neuron projection development|cell projection|neuron projection|actin filament binding|actin filament capping|cilium assembly|actin binding|protein binding|cytoplasm
Avpr1a	1	0	0	0	1	0	0	1	0	1	GeneID:54140,Genbank:NM_016847.2,MGI:MGI:1859216	arginine vasopressin receptor 1A		GO:0005886,GO:0005887,GO:0007165,GO:0007186,GO:0007204,GO:0007621,GO:0031894,GO:0007625,GO:0032849,GO:0008284,GO:0032870,GO:0010033,GO:0035176,GO:0035815,GO:0042277,GO:0042711,GO:0042713,GO:0043084,GO:0001992,GO:0002125,GO:0003084,GO:0004871,GO:0004930,GO:0005000,GO:0010035,GO:0010460,GO:0014049,GO:0016020,GO:0016021,GO:0017046,GO:0019722,GO:0045777,GO:0030307,GO:0045907,GO:0031394,GO:0031410,GO:…	plasma membrane|integral component of plasma membrane|signal transduction|G-protein coupled receptor signaling pathway|positive regulation of cytosolic calcium ion concentration|negative regulation of female receptivity|V1A vasopressin receptor binding|grooming behavior|positive regulation of cellular pH reduction|positive regulation of cell proliferation|cellular response to hormone stimulus|res…	mmu04020,mmu04072,mmu04080,mmu04270	Calcium signaling pathway|Phospholipase D signaling pathway|Neuroactive ligand-receptor interaction|Vascular smooth muscle contraction
Awat1	0	0	0	0	0	1	0	0	0	0	GeneID:245533,Genbank:NM_001081136.1,MGI:MGI:3588200	acyl-CoA wax alcohol acyltransferase 1		GO:0008150,GO:0016020,GO:0016021,GO:0016740,GO:0016746,GO:0016747,GO:0047196,GO:0103095,GO:0005575,GO:0005783,GO:0006629	biological_process|membrane|integral component of membrane|transferase activity|transferase activity, transferring acyl groups|transferase activity, transferring acyl groups other than amino-acyl groups|long-chain-alcohol O-fatty-acyltransferase activity|wax ester synthase activity|cellular_component|endoplasmic reticulum|lipid metabolic process
Azgp1	0	0	0	0	0	0	0	0	1	0	GeneID:12007,Genbank:NM_013478.2,MGI:MGI:103163	alpha-2-glycoprotein 1, zinc		GO:0005615,GO:0005886,GO:0007155,GO:0031012,GO:0040014,GO:0001580,GO:0005576	extracellular space|plasma membrane|cell adhesion|extracellular matrix|regulation of multicellular organism growth|detection of chemical stimulus involved in sensory perception of bitter taste|extracellular region
B2m	1	1	1	0	1	0	1	0	1	1	GeneID:12010,Genbank:NM_009735.3,MGI:MGI:88127	beta-2 microglobulin		GO:1904437,GO:0045646,GO:0009897,GO:0002474,GO:1990712,GO:0048260,GO:0010977,GO:0002481,GO:0055072,GO:0019885,GO:0002726,GO:0071281,GO:0005515,GO:0005576,GO:0005615,GO:0032092,GO:0005794,GO:0071283,GO:0033077,GO:0005829,GO:1900121,GO:0033216,GO:0005886,GO:1900122,GO:0042026,GO:0006826,GO:0001916,GO:1900390,GO:0042612,GO:0006955,GO:0002237,GO:1904434,GO:0042802,GO:0006968,GO:0002376	positive regulation of transferrin receptor binding|regulation of erythrocyte differentiation|external side of plasma membrane|antigen processing and presentation of peptide antigen via MHC class I|HFE-transferrin receptor complex|positive regulation of receptor-mediated endocytosis|negative regulation of neuron projection development|antigen processing and presentation of exogenous protein antig…	mmu04612	Antigen processing and presentation
B3galt2	0	0	0	0	0	0	1	1	1	1	GeneID:26878,Genbank:NM_020025.4,MGI:MGI:1349461	UDP-Gal:betaGlcNAc beta 1,3-galactosyltransferase, polypeptide 2		GO:0009312,GO:0005794,GO:0016020,GO:0006486,GO:0006487,GO:0006493,GO:0006682,GO:0008375,GO:0016021,GO:0008376,GO:0016740,GO:0008378,GO:0016757,GO:0008499,GO:0016758,GO:0005575,GO:0047275,GO:0005783	oligosaccharide biosynthetic process|Golgi apparatus|membrane|protein glycosylation|protein N-linked glycosylation|protein O-linked glycosylation|galactosylceramide biosynthetic process|acetylglucosaminyltransferase activity|integral component of membrane|acetylgalactosaminyltransferase activity|transferase activity|galactosyltransferase activity|transferase activity, transferring glycosyl groups…	mmu00601	Glycosphingolipid biosynthesis - lacto and neolacto series
B3galt5	0	0	0	0	0	1	1	0	0	0	GeneID:93961,Genbank:NM_001122993.1,MGI:MGI:2136878	UDP-Gal:betaGlcNAc beta 1,3-galactosyltransferase, polypeptide 5		GO:0016757,GO:0006486,GO:0016758,GO:0006487,GO:0006493,GO:0008375,GO:0008376,GO:0008378,GO:0008499,GO:0009312,GO:0016020,GO:0005783,GO:0016021,GO:0005794,GO:0016740	transferase activity, transferring glycosyl groups|protein glycosylation|transferase activity, transferring hexosyl groups|protein N-linked glycosylation|protein O-linked glycosylation|acetylglucosaminyltransferase activity|acetylgalactosaminyltransferase activity|galactosyltransferase activity|UDP-galactose:beta-N-acetylglucosamine beta-1,3-galactosyltransferase activity|oligosaccharide biosynth…	mmu00601,mmu00603	Glycosphingolipid biosynthesis - lacto and neolacto series|Glycosphingolipid biosynthesis - globo and isoglobo series
B3gnt6	0	0	0	1	0	0	0	0	0	0	GeneID:272411,Genbank:NM_001081167.1,MGI:MGI:3039603	UDP-GlcNAc:betaGal beta-1,3-N-acetylglucosaminyltransferase 6 (core 3 synthase)		GO:0030311,GO:0006486,GO:0047224,GO:0006493,GO:0008375,GO:0008376,GO:0008378,GO:0008532,GO:0016020,GO:0016021,GO:0016740,GO:0005783,GO:0016757,GO:0005794,GO:0016758	poly-N-acetyllactosamine biosynthetic process|protein glycosylation|acetylgalactosaminyl-O-glycosyl-glycoprotein beta-1,3-N-acetylglucosaminyltransferase activity|protein O-linked glycosylation|acetylglucosaminyltransferase activity|acetylgalactosaminyltransferase activity|galactosyltransferase activity|N-acetyllactosaminide beta-1,3-N-acetylglucosaminyltransferase activity|membrane|integral comp…	mmu00512	Mucin type O-glycan biosynthesis
B430306N03Rik	0	1	0	1	0	1	1	1	1	1	GeneID:320148,Genbank:XM_006524395.3,MGI:MGI:2443478	RIKEN cDNA B430306N03 gene		GO:0003674,GO:0005575,GO:0008150	molecular_function|cellular_component|biological_process
B4galnt2	0	0	0	0	0	0	0	0	1	0	GeneID:14422,Genbank:NM_008081.3,MGI:MGI:1342058	beta-1,4-N-acetyl-galactosaminyl transferase 2		GO:0008376,GO:0016020,GO:0016021,GO:0016740,GO:0016757,GO:0016758,GO:0019276,GO:0022408,GO:0005794,GO:0030173,GO:0006047,GO:0030259,GO:0006486	acetylgalactosaminyltransferase activity|membrane|integral component of membrane|transferase activity|transferase activity, transferring glycosyl groups|transferase activity, transferring hexosyl groups|UDP-N-acetylgalactosamine metabolic process|negative regulation of cell-cell adhesion|Golgi apparatus|integral component of Golgi membrane|UDP-N-acetylglucosamine metabolic process|lipid glycosyla…
B4galnt4	0	0	0	0	0	1	1	0	1	1	GeneID:330671,Genbank:NM_177897.3,MGI:MGI:2652891	beta-1,4-N-acetyl-galactosaminyl transferase 4		GO:0016020,GO:0016021,GO:0016740,GO:0032580,GO:0033842,GO:0005794,GO:0008376	membrane|integral component of membrane|transferase activity|Golgi cisterna membrane|N-acetyl-beta-glucosaminyl-glycoprotein 4-beta-N-acetylgalactosaminyltransferase activity|Golgi apparatus|acetylgalactosaminyltransferase activity
B4galt6	0	0	0	0	0	1	0	0	0	0	GeneID:56386,Genbank:NM_019737.2,MGI:MGI:1928380	UDP-Gal:betaGlcNAc beta 1,4-galactosyltransferase, polypeptide 6		GO:0005975,GO:0008378,GO:0008489,GO:0016020,GO:0016021,GO:0016740,GO:0016757,GO:0030148,GO:0046872,GO:0001572,GO:0005575,GO:0005794	carbohydrate metabolic process|galactosyltransferase activity|UDP-galactose:glucosylceramide beta-1,4-galactosyltransferase activity|membrane|integral component of membrane|transferase activity|transferase activity, transferring glycosyl groups|sphingolipid biosynthetic process|metal ion binding|lactosylceramide biosynthetic process|cellular_component|Golgi apparatus	mmu00600	Sphingolipid metabolism
BB114814	0	0	0	0	0	0	0	0	1	0	GeneID:100043173,Genbank:XM_006508432.3,MGI:MGI:2142288	expressed sequence BB114814		GO:0003674,GO:0005575,GO:0008150	molecular_function|cellular_component|biological_process
BC016579	0	1	0	0	0	0	0	0	0	0	GeneID:212998,Genbank:XM_006521973.2,MGI:MGI:2384848	cDNA sequence, BC016579		GO:0008150,GO:0016020,GO:0016021,GO:0003674,GO:0005575,GO:0005783	biological_process|membrane|integral component of membrane|molecular_function|cellular_component|endoplasmic reticulum
BC021614	0	0	0	0	0	0	0	0	1	1	GeneID:225884,Genbank:XM_011248620.1,MGI:MGI:2385078	cDNA sequence BC021614		GO:0003674,GO:0005575,GO:0008150	molecular_function|cellular_component|biological_process
BC028528	0	0	0	1	0	0	0	0	0	0	GeneID:229600,Genbank:XM_006501377.1,MGI:MGI:2385885	cDNA sequence BC028528		GO:0008150,GO:0003674,GO:0005575,GO:0005576	biological_process|molecular_function|cellular_component|extracellular region
BC030500	0	0	0	1	0	1	0	0	1	1	GeneID:234290,Genbank:NM_173411.2,MGI:MGI:2447770	cDNA sequence BC030500		GO:0003674,GO:0005575,GO:0008150	molecular_function|cellular_component|biological_process
BC030867	0	0	0	0	0	1	0	0	1	1	GeneID:217216,Genbank:XM_006533040.1,MGI:MGI:2387601	cDNA sequence BC030867		GO:0003674,GO:0005575,GO:0008150	molecular_function|cellular_component|biological_process
BC035044	0	0	0	0	0	0	0	0	1	1	GeneID:232406,Genbank:NM_001254946.1,MGI:MGI:2448540	cDNA sequence BC035044		GO:0003674,GO:0005575,GO:0008150	molecular_function|cellular_component|biological_process
BC048546	0	1	1	1	0	0	0	0	1	0	GeneID:232400,Genbank:NM_001001179.3,MGI:MGI:3039594	cDNA sequence BC048546		GO:0005576,GO:0005615,GO:0010466,GO:0030414,GO:0004866,GO:0004867,GO:0005575	extracellular region|extracellular space|negative regulation of peptidase activity|peptidase inhibitor activity|endopeptidase inhibitor activity|serine-type endopeptidase inhibitor activity|cellular_component
BC049352	0	0	0	0	1	0	0	0	1	0	GeneID:408059,Genbank:XM_006510476.2,MGI:MGI:3040681	cDNA sequence BC049352		GO:0003674,GO:0005575,GO:0008150	molecular_function|cellular_component|biological_process
BC055324	0	0	0	0	0	1	0	0	0	0	GeneID:381306,Genbank:XM_006496911.3,MGI:MGI:3590554	cDNA sequence BC055324		GO:0003674,GO:0005575,GO:0008150	molecular_function|cellular_component|biological_process
BC094916	1	0	0	0	0	0	0	1	1	1	GeneID:545384,Genbank:NM_001024721.2,MGI:MGI:3584522	cDNA sequence BC094916		GO:0003690,GO:0005634,GO:0005730,GO:0005829,GO:0008134,GO:0042802,GO:0000978,GO:0001047,GO:0001078	double-stranded DNA binding|nucleus|nucleolus|cytosol|transcription factor binding|identical protein binding|RNA polymerase II proximal promoter sequence-specific DNA binding|core promoter binding|transcriptional repressor activity, RNA polymerase II proximal promoter sequence-specific DNA binding
BC100530	0	0	0	0	0	1	1	0	0	0	GeneID:100034684,Genbank:NM_001082546.1,MGI:MGI:3696883	cDNA sequence BC100530		GO:0005829,GO:0008150,GO:0003674,GO:0004869,GO:0005575	cytosol|biological_process|molecular_function|cysteine-type endopeptidase inhibitor activity|cellular_component
BC117090	0	0	0	0	0	1	1	0	0	0	GeneID:100038854,Genbank:NM_001001332.2,MGI:MGI:3696881	cDNA sequence BC1179090		GO:0005829,GO:0008150,GO:0003674,GO:0004869,GO:0005575	cytosol|biological_process|molecular_function|cysteine-type endopeptidase inhibitor activity|cellular_component
BC147527	0	0	0	0	1	0	0	1	1	1	GeneID:625360,Genbank:XM_011244688.1,MGI:MGI:4840510	cDNA sequence BC147527
Baalc	0	0	0	0	0	0	0	1	0	0	GeneID:118452,Genbank:NM_080640.5,MGI:MGI:1928704	brain and acute leukemia, cytoplasmic		GO:0005737,GO:0005829,GO:0005886,GO:0008150,GO:0016020,GO:0030054,GO:0043005,GO:0045202,GO:0045211,GO:0003674,GO:0005634	cytoplasm|cytosol|plasma membrane|biological_process|membrane|cell junction|neuron projection|synapse|postsynaptic membrane|molecular_function|nucleus
Bahcc1	0	0	0	0	0	0	0	0	1	0	GeneID:268515,Genbank:XM_011249048.2,MGI:MGI:2679272	BAH domain and coiled-coil containing 1		GO:0005654,GO:0005677,GO:0006342,GO:0031507,GO:0000785,GO:0000976,GO:0003682	nucleoplasm|chromatin silencing complex|chromatin silencing|heterochromatin assembly|chromatin|transcription regulatory region sequence-specific DNA binding|chromatin binding
Baiap2l2	0	0	0	0	0	1	0	0	0	0	GeneID:207495,Genbank:XM_006520679.1,MGI:MGI:2652819	BAI1-associated protein 2-like 2		GO:0051764,GO:0005886,GO:0061024,GO:0007009,GO:0071439,GO:0008286,GO:0008289,GO:0012506,GO:0015629,GO:0016020,GO:2000251,GO:0030054,GO:0030838,GO:0031410,GO:0042802,GO:0005543,GO:0044291,GO:0005654,GO:0051017,GO:0005829	actin crosslink formation|plasma membrane|membrane organization|plasma membrane organization|clathrin complex|insulin receptor signaling pathway|lipid binding|vesicle membrane|actin cytoskeleton|membrane|positive regulation of actin cytoskeleton reorganization|cell junction|positive regulation of actin filament polymerization|cytoplasmic vesicle|identical protein binding|phospholipid binding|cell…
Baiap3	0	0	0	0	1	0	1	0	0	0	GeneID:545192,Genbank:NM_001163270.1,MGI:MGI:2685783	BAI1-associated protein 3		GO:0007186,GO:0003674,GO:0005543,GO:0005783	G-protein coupled receptor signaling pathway|molecular_function|phospholipid binding|endoplasmic reticulum	mmu05202	Transcriptional misregulation in cancers
Bard1	0	0	0	0	0	1	0	0	1	1	GeneID:12021,Genbank:XM_006495631.3,MGI:MGI:1328361	BRCA1 associated RING domain 1		GO:0046826,GO:0005634,GO:0046872,GO:0005737,GO:0046982,GO:0006281,GO:0006974,GO:0016567,GO:0016607,GO:0016740,GO:0070531,GO:0031436,GO:0085020,GO:0036464,GO:0042325,GO:0042803,GO:0003723,GO:0043065,GO:0004842,GO:0043066	negative regulation of protein export from nucleus|nucleus|metal ion binding|cytoplasm|protein heterodimerization activity|DNA repair|cellular response to DNA damage stimulus|protein ubiquitination|nuclear speck|transferase activity|BRCA1-A complex|BRCA1-BARD1 complex|protein K6-linked ubiquitination|cytoplasmic ribonucleoprotein granule|regulation of phosphorylation|protein homodimerization acti…	mmu03440	Homologous recombination
Barx2	0	1	0	1	0	0	0	0	1	0	GeneID:12023,Genbank:NM_013800.2,MGI:MGI:109617	BarH-like homeobox 2	Homeobox	GO:0043565,GO:0005667,GO:0001228,GO:0045944,GO:0005829,GO:0006351,GO:0001502,GO:0048513,GO:0003677,GO:0006355,GO:0006357,GO:0003682,GO:0007399,GO:0003700,GO:0009888,GO:0005515,GO:0000122,GO:0014902,GO:0005634,GO:0000977,GO:0042637,GO:0005654	sequence-specific DNA binding|transcription factor complex|transcriptional activator activity, RNA polymerase II transcription regulatory region sequence-specific DNA binding|positive regulation of transcription by RNA polymerase II|cytosol|transcription, DNA-templated|cartilage condensation|animal organ development|DNA binding|regulation of transcription, DNA-templated|regulation of transcriptio…
Basp1	0	0	0	1	0	1	0	0	1	1	GeneID:70350,Genbank:NM_027395.2,MGI:MGI:1917600	brain abundant, membrane attached signal protein 1		GO:0042995,GO:0005515,GO:0044212,GO:0005634,GO:0005737,GO:0045892,GO:0005886,GO:0008180,GO:0016020,GO:0072112,GO:0016607,GO:0003714,GO:0019904,GO:0030054	cell projection|protein binding|transcription regulatory region DNA binding|nucleus|cytoplasm|negative regulation of transcription, DNA-templated|plasma membrane|COP9 signalosome|membrane|glomerular visceral epithelial cell differentiation|nuclear speck|transcription corepressor activity|protein domain specific binding|cell junction
Batf	0	0	0	0	0	1	0	0	1	1	GeneID:53314,Genbank:NM_016767.2,MGI:MGI:1859147	basic leucine zipper transcription factor, ATF-like	TF_bZIP	GO:0045190,GO:0006357,GO:0001077,GO:0045944,GO:0060218,GO:0006974,GO:0001816,GO:0072539,GO:0002320,GO:0003677,GO:0003700,GO:0005515,GO:0030154,GO:0005634,GO:0072540,GO:0030330,GO:0042832,GO:0005654,GO:0043011,GO:0005737,GO:0000978,GO:0043565,GO:0006351,GO:0045064,GO:0006355,GO:0000982	isotype switching|regulation of transcription by RNA polymerase II|transcriptional activator activity, RNA polymerase II proximal promoter sequence-specific DNA binding|positive regulation of transcription by RNA polymerase II|hematopoietic stem cell differentiation|cellular response to DNA damage stimulus|cytokine production|T-helper 17 cell differentiation|lymphoid progenitor cell differentiati…
Batf2	0	0	0	0	0	1	1	1	1	1	GeneID:74481,Genbank:XM_006531851.2,MGI:MGI:1921731	basic leucine zipper transcription factor, ATF-like 2	TF_bZIP	GO:0003700,GO:0005634,GO:0006351,GO:0006355,GO:0006357,GO:0030154,GO:0042832,GO:0043011,GO:0000978,GO:0000982,GO:0003677	DNA binding transcription factor activity|nucleus|transcription, DNA-templated|regulation of transcription, DNA-templated|regulation of transcription by RNA polymerase II|cell differentiation|defense response to protozoan|myeloid dendritic cell differentiation|RNA polymerase II proximal promoter sequence-specific DNA binding|transcription factor activity, RNA polymerase II proximal promoter seque…
Batf3	0	0	0	1	0	1	0	0	1	1	GeneID:381319,Genbank:NM_030060.2,MGI:MGI:1925491	basic leucine zipper transcription factor, ATF-like 3	TF_bZIP	GO:0097028,GO:0000982,GO:0001078,GO:0003677,GO:0003700,GO:0005634,GO:0006351,GO:0006355,GO:0006357,GO:0009615,GO:0000122,GO:0030154,GO:0000978,GO:0043011	dendritic cell differentiation|transcription factor activity, RNA polymerase II proximal promoter sequence-specific DNA binding|transcriptional repressor activity, RNA polymerase II proximal promoter sequence-specific DNA binding|DNA binding|DNA binding transcription factor activity|nucleus|transcription, DNA-templated|regulation of transcription, DNA-templated|regulation of transcription by RNA …
Bbs10	0	1	0	0	0	0	0	0	0	0	GeneID:71769,Genbank:NM_027914.1,MGI:MGI:1919019	Bardet-Biedl syndrome 10 (human)		GO:0005524,GO:0005575,GO:0042995,GO:0043254,GO:0045494,GO:0051131,GO:1905515,GO:0000166,GO:0001103,GO:0001895	ATP binding|cellular_component|cell projection|regulation of protein complex assembly|photoreceptor cell maintenance|chaperone-mediated protein complex assembly|non-motile cilium assembly|nucleotide binding|RNA polymerase II repressing transcription factor binding|retina homeostasis
Bcan	0	1	1	1	0	1	1	0	1	0	GeneID:12032,Genbank:NM_007529.2,MGI:MGI:1096385	brevican		GO:0005540,GO:0005576,GO:0005578,GO:0005615,GO:0007155,GO:0007417,GO:0021766,GO:0030246,GO:0030425,GO:0031225,GO:0001501,GO:0045202,GO:0005201,GO:0005509	hyaluronic acid binding|extracellular region|proteinaceous extracellular matrix|extracellular space|cell adhesion|central nervous system development|hippocampus development|carbohydrate binding|dendrite|anchored component of membrane|skeletal system development|synapse|extracellular matrix structural constituent|calcium ion binding
Bcas3	0	0	0	0	0	0	0	0	1	0	GeneID:192197,Genbank:XM_011248810.2,MGI:MGI:2385848	breast carcinoma amplified sequence 3		GO:0090316,GO:0043085,GO:0031023,GO:0005730,GO:0090630,GO:0043547,GO:0031252,GO:0005737,GO:2000114,GO:0045111,GO:0034260,GO:2000251,GO:0045944,GO:0005856,GO:0005881,GO:0006351,GO:0035035,GO:0006355,GO:0048487,GO:0035148,GO:0007030,GO:0051491,GO:0035257,GO:0008134,GO:0051895,GO:0035327,GO:0010595,GO:0001525,GO:0071391,GO:0042393,GO:0010698,GO:0003682,GO:0071944,GO:0042594,GO:0016192,GO:0005634	positive regulation of intracellular protein transport|positive regulation of catalytic activity|microtubule organizing center organization|nucleolus|activation of GTPase activity|positive regulation of GTPase activity|cell leading edge|cytoplasm|regulation of establishment of cell polarity|intermediate filament cytoskeleton|negative regulation of GTPase activity|positive regulation of actin cyto…
Bcat1	0	0	0	0	0	1	1	0	0	1	GeneID:12035,Genbank:NM_007532.5,MGI:MGI:104861	branched chain aminotransferase 1, cytosolic		GO:0016740,GO:0004084,GO:0042802,GO:0005737,GO:0052654,GO:0005739,GO:0005829,GO:0008152,GO:0008483,GO:0052655,GO:0008652,GO:0052656,GO:0009081,GO:0009082,GO:0009083,GO:0003824,GO:0009098,GO:0009099	transferase activity|branched-chain-amino-acid transaminase activity|identical protein binding|cytoplasm|L-leucine transaminase activity|mitochondrion|cytosol|metabolic process|transaminase activity|L-valine transaminase activity|cellular amino acid biosynthetic process|L-isoleucine transaminase activity|branched-chain amino acid metabolic process|branched-chain amino acid biosynthetic process|br…	mmu00270,mmu00280,mmu00290,mmu00770	Cysteine and methionine metabolism|Valine, leucine and isoleucine degradation|Valine, leucine and isoleucine biosynthesis|Pantothenate and CoA biosynthesis
Bcl11b	0	0	0	0	0	0	0	0	0	1	GeneID:58208,Genbank:NM_001286343.1,MGI:MGI:1929913	B cell leukemia/lymphoma 11B	zf-C2H2	GO:0005634,GO:0006351,GO:0006355,GO:0007165,GO:0007275,GO:0042475,GO:0007409,GO:0043005,GO:0008285,GO:0043066,GO:0009791,GO:0043368,GO:0043565,GO:0043588,GO:0044212,GO:0045664,GO:0045944,GO:0000978,GO:0001077,GO:0003334,GO:0003382,GO:0003676,GO:0003700,GO:0005515,GO:0005622,GO:0010468,GO:0010837,GO:0019216,GO:0021773,GO:0021902,GO:0021953,GO:0031077,GO:0033077,GO:0033153,GO:0035701,GO:0046632,GO:…	nucleus|transcription, DNA-templated|regulation of transcription, DNA-templated|signal transduction|multicellular organism development|odontogenesis of dentin-containing tooth|axonogenesis|neuron projection|negative regulation of cell proliferation|negative regulation of apoptotic process|post-embryonic development|positive T cell selection|sequence-specific DNA binding|skin development|transcrip…	mmu05202	Transcriptional misregulation in cancers
Bcl2a1a	0	0	0	0	0	0	0	0	1	0	GeneID:12044,Genbank:NM_009742.3,MGI:MGI:102687	B cell leukemia/lymphoma 2 related protein A1a		GO:0046982,GO:0005515,GO:0051400,GO:0005737,GO:0097192,GO:0005741,GO:0006915,GO:0008053,GO:0008630,GO:0015267,GO:2001243,GO:0042803,GO:0042981,GO:0043065,GO:0043066,GO:0001782,GO:0001836,GO:0002903	protein heterodimerization activity|protein binding|BH domain binding|cytoplasm|extrinsic apoptotic signaling pathway in absence of ligand|mitochondrial outer membrane|apoptotic process|mitochondrial fusion|intrinsic apoptotic signaling pathway in response to DNA damage|channel activity|negative regulation of intrinsic apoptotic signaling pathway|protein homodimerization activity|regulation of ap…	mmu04064,mmu04210,mmu05202,mmu05221	NF-kappa B signaling pathway|Apoptosis|Transcriptional misregulation in cancers|Acute myeloid leukemia
Bcl2a1b	0	1	1	1	0	1	0	0	1	1	GeneID:12045,Genbank:NM_007534.3,MGI:MGI:1278326	B cell leukemia/lymphoma 2 related protein A1b		GO:0008630,GO:0015267,GO:0042803,GO:0043065,GO:0043066,GO:0046982,GO:0051400,GO:0097192,GO:2001243,GO:0001836,GO:0005741,GO:0008053	intrinsic apoptotic signaling pathway in response to DNA damage|channel activity|protein homodimerization activity|positive regulation of apoptotic process|negative regulation of apoptotic process|protein heterodimerization activity|BH domain binding|extrinsic apoptotic signaling pathway in absence of ligand|negative regulation of intrinsic apoptotic signaling pathway|release of cytochrome c from…	mmu04064,mmu04210,mmu05202,mmu05221	NF-kappa B signaling pathway|Apoptosis|Transcriptional misregulation in cancers|Acute myeloid leukemia
Bcl2a1d	0	1	0	0	0	1	0	0	1	1	GeneID:12047,Genbank:NM_007536.2,MGI:MGI:1278325	B cell leukemia/lymphoma 2 related protein A1d		GO:2001243,GO:0008630,GO:0015267,GO:0030217,GO:0042803,GO:0043027,GO:0043065,GO:0043066,GO:0043154,GO:0046982,GO:0050852,GO:0001836,GO:0051400,GO:0005741,GO:0097192,GO:0008053	negative regulation of intrinsic apoptotic signaling pathway|intrinsic apoptotic signaling pathway in response to DNA damage|channel activity|T cell differentiation|protein homodimerization activity|cysteine-type endopeptidase inhibitor activity involved in apoptotic process|positive regulation of apoptotic process|negative regulation of apoptotic process|negative regulation of cysteine-type endo…	mmu04064,mmu04210,mmu05202,mmu05221	NF-kappa B signaling pathway|Apoptosis|Transcriptional misregulation in cancers|Acute myeloid leukemia
Bcl2l15	0	0	0	0	0	1	1	0	0	0	GeneID:229672,Genbank:XM_011240103.2,MGI:MGI:2685412	BCLl2-like 15		GO:0005829,GO:0008150,GO:0042981,GO:0003674,GO:0005634	cytosol|biological_process|regulation of apoptotic process|molecular_function|nucleus
Bcl3	0	1	0	1	0	1	0	1	1	1	GeneID:12051,Genbank:XM_006539487.3,MGI:MGI:88140	B cell leukemia/lymphoma 3		GO:0005654,GO:0005737,GO:0005829,GO:0005886,GO:0006351,GO:0006355,GO:0006974,GO:0042536,GO:0007249,GO:0042742,GO:0008134,GO:0042771,GO:0009615,GO:0042832,GO:0042981,GO:0043066,GO:0043231,GO:0045064,GO:0000060,GO:0002268,GO:0002315,GO:0002455,GO:0002467,GO:0003677,GO:0003700,GO:0005515,GO:0005634,GO:0010225,GO:0019730,GO:0030198,GO:0030330,GO:0030496,GO:0032729,GO:0032991,GO:0045082,GO:0032996,GO:…	nucleoplasm|cytoplasm|cytosol|plasma membrane|transcription, DNA-templated|regulation of transcription, DNA-templated|cellular response to DNA damage stimulus|negative regulation of tumor necrosis factor biosynthetic process|I-kappaB kinase/NF-kappaB signaling|defense response to bacterium|transcription factor binding|intrinsic apoptotic signaling pathway in response to DNA damage by p53 class me…	mmu04668,mmu04625	TNF signaling pathway|C-type lectin receptor signaling pathway
Bco2	0	1	0	0	0	0	0	0	0	0	GeneID:170752,Genbank:XM_006510047.3,MGI:MGI:2177469	beta-carotene oxygenase 2		GO:0051881,GO:0016119,GO:0055114,GO:0016121,GO:0016122,GO:0016491,GO:0016702,GO:0102076,GO:2000377,GO:0042573,GO:0042574,GO:0005622,GO:0046872,GO:0005739,GO:0051213,GO:0016116	regulation of mitochondrial membrane potential|carotene metabolic process|oxidation-reduction process|carotene catabolic process|xanthophyll metabolic process|oxidoreductase activity|oxidoreductase activity, acting on single donors with incorporation of molecular oxygen, incorporation of two atoms of oxygen|beta,beta-carotene-9',10'-cleaving oxygenase activity|regulation of reactive oxygen specie…
Bdkrb1	0	1	0	1	0	1	0	1	1	1	GeneID:12061,Genbank:NM_007539.2,MGI:MGI:88144	bradykinin receptor, beta 1		GO:0019233,GO:0004930,GO:0030308,GO:0004947,GO:0032496,GO:0005623,GO:0005886,GO:0006950,GO:0006954,GO:0007165,GO:0042277,GO:0007186,GO:0007205,GO:0043005,GO:0009612,GO:0045776,GO:0016020,GO:0001933,GO:0051281,GO:0016021,GO:0002687,GO:0016477,GO:0004871	sensory perception of pain|G-protein coupled receptor activity|negative regulation of cell growth|bradykinin receptor activity|response to lipopolysaccharide|cell|plasma membrane|response to stress|inflammatory response|signal transduction|peptide binding|G-protein coupled receptor signaling pathway|protein kinase C-activating G-protein coupled receptor signaling pathway|neuron projection|respons…	mmu04020,mmu04080,mmu04810,mmu04610,mmu04750,mmu05200	Calcium signaling pathway|Neuroactive ligand-receptor interaction|Regulation of actin cytoskeleton|Complement and coagulation cascades|Inflammatory mediator regulation of TRP channels|Pathways in cancer
Bean1	0	0	0	0	0	1	1	1	1	1	GeneID:65115,Genbank:XM_006531267.3,MGI:MGI:1929597	brain expressed, associated with Nedd4, 1		GO:0016020,GO:0016021,GO:0005515,GO:0005575,GO:0008150	membrane|integral component of membrane|protein binding|cellular_component|biological_process
Begain	0	0	1	0	0	0	0	0	0	0	GeneID:380785,Genbank:XM_006516039.2,MGI:MGI:3044626	brain-enriched guanylate kinase-associated		GO:0016020,GO:0030425,GO:0043025,GO:0003674,GO:0005737,GO:0008150	membrane|dendrite|neuronal cell body|molecular_function|cytoplasm|biological_process
Best1	0	0	0	0	0	0	1	0	0	0	GeneID:24115,Genbank:NM_011913.2,MGI:MGI:1346332	bestrophin 1		GO:0006821,GO:0007601,GO:0016020,GO:0016021,GO:0016323,GO:0030321,GO:0034707,GO:0042802,GO:0050908,GO:0051924,GO:1902476,GO:0005254,GO:0005886,GO:0006811	chloride transport|visual perception|membrane|integral component of membrane|basolateral plasma membrane|transepithelial chloride transport|chloride channel complex|identical protein binding|detection of light stimulus involved in visual perception|regulation of calcium ion transport|chloride transmembrane transport|chloride channel activity|plasma membrane|ion transport
Best3	0	0	0	1	0	1	0	0	0	0	GeneID:382427,Genbank:NM_001007583.1,MGI:MGI:3580298	bestrophin 3		GO:0006821,GO:0015698,GO:0016020,GO:0016021,GO:0034707,GO:0043271,GO:0005254,GO:0005886,GO:0006811	chloride transport|inorganic anion transport|membrane|integral component of membrane|chloride channel complex|negative regulation of ion transport|chloride channel activity|plasma membrane|ion transport
Bex1	0	0	1	0	0	0	0	0	0	0	GeneID:19716,Genbank:NM_009052.2,MGI:MGI:1328321	brain expressed X-linked 1		GO:0005634,GO:0005737,GO:0007275,GO:0007399,GO:0030154,GO:0045665,GO:0048011,GO:0002052,GO:0005515	nucleus|cytoplasm|multicellular organism development|nervous system development|cell differentiation|negative regulation of neuron differentiation|neurotrophin TRK receptor signaling pathway|positive regulation of neuroblast proliferation|protein binding
Bex2	0	0	0	0	0	1	1	0	0	0	GeneID:12069,Genbank:NM_009749.2,MGI:MGI:1338017	brain expressed X-linked 2		GO:0005667,GO:0005737,GO:0006915,GO:0007049,GO:0045944,GO:0051091,GO:0001102,GO:0005515,GO:0005634	transcription factor complex|cytoplasm|apoptotic process|cell cycle|positive regulation of transcription by RNA polymerase II|positive regulation of DNA binding transcription factor activity|RNA polymerase II activating transcription factor binding|protein binding|nucleus
Bex6	0	0	0	1	1	0	0	0	1	1	GeneID:328660,Genbank:NM_001033539.2,MGI:MGI:3588247	brain expressed family member 6		GO:0005737,GO:0008150,GO:0003674,GO:0005634	cytoplasm|biological_process|molecular_function|nucleus
Bfsp2	0	0	0	0	0	0	0	1	0	0	GeneID:107993,Genbank:NM_001002896.2,MGI:MGI:1333828	beaded filament structural protein 2, phakinin		GO:0005737,GO:0005856,GO:0005882,GO:0005886,GO:0007010,GO:0007601,GO:0016020,GO:0045104,GO:0048469,GO:0050896,GO:0070307,GO:0005198,GO:0005212,GO:0005515	cytoplasm|cytoskeleton|intermediate filament|plasma membrane|cytoskeleton organization|visual perception|membrane|intermediate filament cytoskeleton organization|cell maturation|response to stimulus|lens fiber cell development|structural molecule activity|structural constituent of eye lens|protein binding
Bglap3	0	0	0	0	0	1	1	0	1	0	GeneID:12095,Genbank:NM_001305449.1,MGI:MGI:88155	bone gamma-carboxyglutamate protein 3		GO:0005737,GO:0005791,GO:0005794,GO:0008147,GO:0008150,GO:0030425,GO:0030500,GO:0031214,GO:0031982,GO:0042995,GO:0043204,GO:0005509,GO:0046872,GO:0005576,GO:0005615	cytoplasm|rough endoplasmic reticulum|Golgi apparatus|structural constituent of bone|biological_process|dendrite|regulation of bone mineralization|biomineral tissue development|vesicle|cell projection|perikaryon|calcium ion binding|metal ion binding|extracellular region|extracellular space
Bhlha15	0	0	0	0	0	1	1	0	0	0	GeneID:17341,Genbank:XM_006504808.3,MGI:MGI:891976	basic helix-loop-helix family, member a15	bHLH	GO:0048469,GO:0019722,GO:0001228,GO:0030968,GO:0002071,GO:0042149,GO:0003677,GO:0005634,GO:0006351,GO:0042593,GO:0006355,GO:0042803,GO:0006851,GO:0045944,GO:0007030,GO:0007186,GO:0000977,GO:0046983,GO:0007267,GO:0048312,GO:0010832	cell maturation|calcium-mediated signaling|transcriptional activator activity, RNA polymerase II transcription regulatory region sequence-specific DNA binding|endoplasmic reticulum unfolded protein response|glandular epithelial cell maturation|cellular response to glucose starvation|DNA binding|nucleus|transcription, DNA-templated|glucose homeostasis|regulation of transcription, DNA-templated|pro…	mmu04950	Maturity onset diabetes of the young
Bhlhe40	0	1	0	1	0	1	0	1	0	0	GeneID:20893,Genbank:NM_011498.4,MGI:MGI:1097714	basic helix-loop-helix family, member e40	bHLH	GO:0070888,GO:0043425,GO:0007623,GO:0001078,GO:0043426,GO:0009416,GO:0001102,GO:0043433,GO:0001191,GO:0045892,GO:0003677,GO:0003705,GO:0003714,GO:0016604,GO:0005515,GO:0019904,GO:0005634,GO:0046982,GO:0032922,GO:0005737,GO:0000122,GO:0046983,GO:0042803,GO:0006351,GO:0000981,GO:0048511,GO:0043153,GO:0006355	E-box binding|bHLH transcription factor binding|circadian rhythm|transcriptional repressor activity, RNA polymerase II proximal promoter sequence-specific DNA binding|MRF binding|response to light stimulus|RNA polymerase II activating transcription factor binding|negative regulation of DNA binding transcription factor activity|transcriptional repressor activity, RNA polymerase II transcription fa…	mmu04710	Circadian rhythm
Bhlhe41	0	1	0	0	0	0	0	1	0	0	GeneID:79362,Genbank:NM_024469.2,MGI:MGI:1930704	basic helix-loop-helix family, member e41	bHLH	GO:0043426,GO:0007623,GO:0000981,GO:0045892,GO:0010832,GO:0001078,GO:0046982,GO:0010944,GO:0001102,GO:0001191,GO:0003677,GO:0003705,GO:0017053,GO:0003714,GO:0046983,GO:0032922,GO:0048511,GO:0042803,GO:0005515,GO:0070888,GO:0042826,GO:0005634,GO:0000122,GO:0071820,GO:0043425,GO:0006351,GO:0006355,GO:0000978	MRF binding|circadian rhythm|RNA polymerase II transcription factor activity, sequence-specific DNA binding|negative regulation of transcription, DNA-templated|negative regulation of myotube differentiation|transcriptional repressor activity, RNA polymerase II proximal promoter sequence-specific DNA binding|protein heterodimerization activity|negative regulation of transcription by competitive pr…	mmu04710	Circadian rhythm
Bicd1	0	0	0	0	0	1	0	0	0	0	GeneID:12121,Genbank:XM_006507016.3,MGI:MGI:1101760	bicaudal D homolog 1 (Drosophila)		GO:1900275,GO:0034452,GO:0005813,GO:1900276,GO:0045505,GO:0005829,GO:1900737,GO:0048260,GO:0005881,GO:0008093,GO:0016020,GO:0016032,GO:0017137,GO:0048471,GO:0019901,GO:1904781,GO:0070507,GO:0031410,GO:0070840,GO:0031871,GO:0072385,GO:0005794,GO:0072393,GO:0033365,GO:0072517,GO:0034063,GO:0005802	negative regulation of phospholipase C activity|dynactin binding|centrosome|regulation of proteinase activated receptor activity|dynein intermediate chain binding|cytosol|negative regulation of phospholipase C-activating G-protein coupled receptor signaling pathway|positive regulation of receptor-mediated endocytosis|cytoplasmic microtubule|cytoskeletal adaptor activity|membrane|viral process|Rab…
Bid	0	0	0	0	0	1	0	0	1	1	GeneID:12122,Genbank:XM_006505411.3,MGI:MGI:108093	BH3 interacting domain death agonist		GO:0005829,GO:0006626,GO:0006915,GO:0006919,GO:0008637,GO:0010918,GO:0016020,GO:0051260,GO:0031625,GO:0090150,GO:0032459,GO:0090200,GO:0032461,GO:0097191,GO:0097284,GO:0097345,GO:1902108,GO:1902230,GO:2000045,GO:0001836,GO:0005515,GO:0005737,GO:0005739,GO:0032464,GO:0032592,GO:0042127,GO:0042770,GO:0042775,GO:0042981,GO:2000271,GO:0043065,GO:2001235,GO:2001238,GO:0046982	cytosol|protein targeting to mitochondrion|apoptotic process|activation of cysteine-type endopeptidase activity involved in apoptotic process|apoptotic mitochondrial changes|positive regulation of mitochondrial membrane potential|membrane|protein homooligomerization|ubiquitin protein ligase binding|establishment of protein localization to membrane|regulation of protein oligomerization|positive re…	mmu04071,mmu04210,mmu04215,mmu04217,mmu04115,mmu04650,mmu05200,mmu05010,mmu05014,mmu05416,mmu04932,mmu05152,mmu05167,mmu01524	Sphingolipid signaling pathway|Apoptosis|Apoptosis - multiple species|Necroptosis|p53 signaling pathway|Natural killer cell mediated cytotoxicity|Pathways in cancer|Alzheimer's disease|Amyotrophic lateral sclerosis (ALS)|Viral myocarditis|Non-alcoholic fatty liver disease (NAFLD)|Tuberculosis|Kaposi's sarcoma-associated herpesvirus infection|Platinum drug resistance
Bin2	0	0	0	0	0	0	0	0	0	1	GeneID:668218,Genbank:XM_006521280.3,MGI:MGI:3611448	bridging integrator 2		GO:0006911,GO:0060326,GO:0071800,GO:0097320,GO:0001891,GO:0002102,GO:0005543	phagocytosis, engulfment|cell chemotaxis|podosome assembly|plasma membrane tubulation|phagocytic cup|podosome|phospholipid binding
Birc3	0	1	0	0	0	1	0	0	0	0	GeneID:11796,Genbank:XM_006509828.3,MGI:MGI:1197007	baculoviral IAP repeat-containing 3		GO:0070266,GO:0034121,GO:0005515,GO:0071356,GO:0042326,GO:0005634,GO:0090307,GO:0042981,GO:1901222,GO:0005654,GO:0005737,GO:0005829,GO:0043027,GO:0006915,GO:1902916,GO:0045121,GO:0009966,GO:1990001,GO:0046872,GO:0016567,GO:2000378,GO:0051291,GO:0016740,GO:0000910,GO:0060544,GO:0031398,GO:0004842,GO:0060546,GO:0032991	necroptotic process|regulation of toll-like receptor signaling pathway|protein binding|cellular response to tumor necrosis factor|negative regulation of phosphorylation|nucleus|mitotic spindle assembly|regulation of apoptotic process|regulation of NIK/NF-kappaB signaling|nucleoplasm|cytoplasm|cytosol|cysteine-type endopeptidase inhibitor activity involved in apoptotic process|apoptotic process|po…	mmu04120,mmu04064,mmu04668,mmu04210,mmu04215,mmu04217,mmu04510,mmu04621,mmu05200,mmu05202,mmu05222,mmu05145,mmu01524	Ubiquitin mediated proteolysis|NF-kappa B signaling pathway|TNF signaling pathway|Apoptosis|Apoptosis - multiple species|Necroptosis|Focal adhesion|NOD-like receptor signaling pathway|Pathways in cancer|Transcriptional misregulation in cancers|Small cell lung cancer|Toxoplasmosis|Platinum drug resistance
Birc5	0	0	0	0	0	1	0	0	1	1	GeneID:11799,Genbank:NM_001012273.1,MGI:MGI:1203517	baculoviral IAP repeat-containing 5		GO:0005515,GO:0005634,GO:0005694,GO:0005737,GO:0005814,GO:0008017,GO:0005829,GO:0008270,GO:0005856,GO:0008536,GO:0005874,GO:0009790,GO:0009966,GO:0010466,GO:0015631,GO:0043066,GO:0016324,GO:0043154,GO:0019899,GO:0043524,GO:0030414,GO:0045787,GO:0045892,GO:0045931,GO:0046872,GO:0000086,GO:0046982,GO:0000226,GO:0048037,GO:0000228,GO:0051087,GO:0000281,GO:0000775,GO:0000776,GO:0000777,GO:0004842,GO:…	protein binding|nucleus|chromosome|cytoplasm|centriole|microtubule binding|cytosol|zinc ion binding|cytoskeleton|Ran GTPase binding|microtubule|embryo development|regulation of signal transduction|negative regulation of peptidase activity|tubulin binding|negative regulation of apoptotic process|apical plasma membrane|negative regulation of cysteine-type endopeptidase activity involved in apoptoti…	mmu04390,mmu04210,mmu04215,mmu05200,mmu05210,mmu05161,mmu01524	Hippo signaling pathway|Apoptosis|Apoptosis - multiple species|Pathways in cancer|Colorectal cancer|Hepatitis B|Platinum drug resistance
Blm	0	0	0	0	0	1	0	0	0	0	GeneID:12144,Genbank:NM_001042527.2,MGI:MGI:1328362	Bloom syndrome, RecQ helicase-like		GO:0000781,GO:0000800,GO:0001673,GO:0002039,GO:0003676,GO:0003677,GO:0005694,GO:0005730,GO:0003678,GO:0005737,GO:0003697,GO:0005829,GO:0006260,GO:0016605,GO:0006281,GO:0016787,GO:0006310,GO:0016818,GO:0016887,GO:0031297,GO:0032508,GO:0000079,GO:0045950,GO:0000166,GO:0035690,GO:0000228,GO:0046632,GO:0036310,GO:0000400,GO:0046641,GO:0000403,GO:0046872,GO:0000405,GO:0051098,GO:0000723,GO:0051259,GO:…	chromosome, telomeric region|lateral element|male germ cell nucleus|p53 binding|nucleic acid binding|DNA binding|chromosome|nucleolus|DNA helicase activity|cytoplasm|single-stranded DNA binding|cytosol|DNA replication|PML body|DNA repair|hydrolase activity|DNA recombination|hydrolase activity, acting on acid anhydrides, in phosphorus-containing anhydrides|ATPase activity|replication fork processi…	mmu03440,mmu03460	Homologous recombination|Fanconi anemia pathway
Bmp3	0	0	0	0	0	1	0	0	0	0	GeneID:110075,Genbank:NM_001310677.2,MGI:MGI:88179	bone morphogenetic protein 3		GO:0048468,GO:0005160,GO:0051216,GO:0005576,GO:0060395,GO:0005615,GO:0007275,GO:0008083,GO:0010862,GO:0070700,GO:0030154,GO:0030509,GO:0031982,GO:0042981,GO:0001503,GO:0043408,GO:0001649,GO:0045944,GO:0005125	cell development|transforming growth factor beta receptor binding|cartilage development|extracellular region|SMAD protein signal transduction|extracellular space|multicellular organism development|growth factor activity|positive regulation of pathway-restricted SMAD protein phosphorylation|BMP receptor binding|cell differentiation|BMP signaling pathway|vesicle|regulation of apoptotic process|ossi…
Bmp4	0	0	0	0	0	1	0	0	0	0	GeneID:12159,Genbank:NM_001316360.1,MGI:MGI:88180	bone morphogenetic protein 4		GO:0060272,GO:0060348,GO:0060363,GO:0060391,GO:0060393,GO:0060395,GO:0060548,GO:0060592,GO:0060684,GO:0060425,GO:0060686,GO:0060687,GO:0060688,GO:0070700,GO:0060976,GO:0061035,GO:0071363,GO:0061036,GO:0071549,GO:0071773,GO:0071893,GO:0072001,GO:0090190,GO:0072015,GO:0090191,GO:0072097,GO:0072101,GO:0030501,GO:0090194,GO:0030509,GO:1901341,GO:1901964,GO:0001541,GO:1902462,GO:0030513,GO:0001568,GO:…	embryonic skeletal joint morphogenesis|bone development|cranial suture morphogenesis|positive regulation of SMAD protein signal transduction|regulation of pathway-restricted SMAD protein phosphorylation|SMAD protein signal transduction|negative regulation of cell death|mammary gland formation|epithelial-mesenchymal cell signaling|lung morphogenesis|negative regulation of prostatic bud formation|r…	mmu04350,mmu04390,mmu04550,mmu04919,mmu05200,mmu05217,mmu05418	TGF-beta signaling pathway|Hippo signaling pathway|Signaling pathways regulating pluripotency of stem cells|Thyroid hormone signaling pathway|Pathways in cancer|Basal cell carcinoma|Fluid shear stress and atherosclerosis
Bmp6	0	0	0	0	0	0	0	0	1	0	GeneID:12161,Genbank:NM_007556.3,MGI:MGI:88182	bone morphogenetic protein 6		GO:0005160,GO:0005515,GO:0005576,GO:0005615,GO:0005737,GO:0030509,GO:0006879,GO:0030539,GO:0006954,GO:0031666,GO:0006955,GO:0031668,GO:0031982,GO:0032332,GO:0032349,GO:0060395,GO:0042981,GO:0043408,GO:0060586,GO:0045603,GO:0070700,GO:0071281,GO:0071773,GO:0000122,GO:2000860,GO:0001503,GO:0001649,GO:0001654,GO:0001822,GO:0001938,GO:0001958,GO:0003323,GO:0005125,GO:0007275,GO:0008083,GO:0010862,GO:…	transforming growth factor beta receptor binding|protein binding|extracellular region|extracellular space|cytoplasm|BMP signaling pathway|cellular iron ion homeostasis|male genitalia development|inflammatory response|positive regulation of lipopolysaccharide-mediated signaling pathway|immune response|cellular response to extracellular stimulus|vesicle|positive regulation of chondrocyte differenti…	mmu04350,mmu04390,mmu04913	TGF-beta signaling pathway|Hippo signaling pathway|Ovarian Steroidogenesis
Bmpr2	0	0	0	0	0	0	0	0	1	1	GeneID:12168,Genbank:XM_006495633.1,MGI:MGI:1095407	bone morphogenetic protein receptor, type II (serine/threonine kinase)		GO:0003085,GO:0003148,GO:0003151,GO:0003181,GO:0003183,GO:0003186,GO:0005901,GO:0003197,GO:0003252,GO:0005913,GO:0004672,GO:0006366,GO:0006468,GO:0007178,GO:0009925,GO:0016324,GO:0009952,GO:0016740,GO:0019838,GO:0009986,GO:0030308,GO:0030425,GO:0030501,GO:0030509,GO:0000166,GO:0048738,GO:0001707,GO:0048842,GO:0030513,GO:0001893,GO:0060173,GO:0036122,GO:0001934,GO:0060412,GO:0001935,GO:0060413,GO:…	negative regulation of systemic arterial blood pressure|outflow tract septum morphogenesis|outflow tract morphogenesis|atrioventricular valve morphogenesis|mitral valve morphogenesis|tricuspid valve morphogenesis|caveola|endocardial cushion development|negative regulation of cell proliferation involved in heart valve morphogenesis|cell-cell adherens junction|protein kinase activity|transcription …	mmu04350,mmu04390,mmu04060,mmu04550,mmu04360,mmu05206,mmu05418	TGF-beta signaling pathway|Hippo signaling pathway|Cytokine-cytokine receptor interaction|Signaling pathways regulating pluripotency of stem cells|Axon guidance|MicroRNAs in cancer|Fluid shear stress and atherosclerosis
Bmx	0	0	0	0	0	0	0	0	1	0	GeneID:12169,Genbank:NM_009759.4,MGI:MGI:1101778	BMX non-receptor tyrosine kinase		GO:0042127,GO:0007169,GO:0004672,GO:0045087,GO:0016301,GO:0004713,GO:0046777,GO:0016310,GO:0004715,GO:0046872,GO:0005102,GO:0005524,GO:0005654,GO:0016740,GO:0005737,GO:0050852,GO:0030154,GO:0005886,GO:0050853,GO:0031234,GO:0006468,GO:0032587,GO:0006915,GO:0000166,GO:0035556,GO:0007155,GO:0001865,GO:0038083,GO:0007165,GO:0002250	regulation of cell proliferation|transmembrane receptor protein tyrosine kinase signaling pathway|protein kinase activity|innate immune response|kinase activity|protein tyrosine kinase activity|protein autophosphorylation|phosphorylation|non-membrane spanning protein tyrosine kinase activity|metal ion binding|signaling receptor binding|ATP binding|nucleoplasm|transferase activity|cytoplasm|T cell…
Bnc1	0	0	0	1	0	0	0	0	1	0	GeneID:12173,Genbank:XM_011250781.2,MGI:MGI:1097164	basonuclin 1		GO:0051276,GO:0005634,GO:0005654,GO:0005737,GO:0006351,GO:0006355,GO:0006356,GO:0006357,GO:0007283,GO:0030154,GO:0042060,GO:0043231,GO:0003676,GO:0046872,GO:0003677,GO:0050679,GO:0005515	chromosome organization|nucleus|nucleoplasm|cytoplasm|transcription, DNA-templated|regulation of transcription, DNA-templated|regulation of transcription by RNA polymerase I|regulation of transcription by RNA polymerase II|spermatogenesis|cell differentiation|wound healing|intracellular membrane-bounded organelle|nucleic acid binding|metal ion binding|DNA binding|positive regulation of epithelial…
Bpifa1	0	1	0	1	0	0	1	0	1	0	GeneID:18843,Genbank:NM_011126.3,MGI:MGI:1338036	BPI fold containing family A, member 1		GO:0005902,GO:0008289,GO:0019731,GO:0042742,GO:0045087,GO:0050828,GO:0050891,GO:1900229,GO:0002376,GO:1902305,GO:0005576,GO:0005615	microvillus|lipid binding|antibacterial humoral response|defense response to bacterium|innate immune response|regulation of liquid surface tension|multicellular organismal water homeostasis|negative regulation of single-species biofilm formation in or on host organism|immune system process|regulation of sodium ion transmembrane transport|extracellular region|extracellular space
Bpifa2	0	1	0	0	0	1	1	0	0	0	GeneID:19194,Genbank:NM_008953.2,MGI:MGI:97787	BPI fold containing family A, member 2		GO:0008150,GO:0008289,GO:0030141,GO:0042742,GO:0001530,GO:0005576	biological_process|lipid binding|secretory granule|defense response to bacterium|lipopolysaccharide binding|extracellular region
Bpifb1	0	0	0	1	0	0	0	0	1	0	GeneID:228801,Genbank:NM_001012392.1,MGI:MGI:2137431	BPI fold containing family B, member 1		GO:0005615,GO:0008289,GO:0034144,GO:0045087,GO:0002227,GO:0002376,GO:0005576	extracellular space|lipid binding|negative regulation of toll-like receptor 4 signaling pathway|innate immune response|innate immune response in mucosa|immune system process|extracellular region
Brca1	0	0	0	0	0	1	0	0	1	1	GeneID:12189,Genbank:XM_006532064.3,MGI:MGI:104537	breast cancer 1, early onset		GO:0003723,GO:0004842,GO:0005634,GO:0005694,GO:0005737,GO:0006629,GO:0005759,GO:0006631,GO:0005813,GO:0006633,GO:0005886,GO:0006974,GO:0007049,GO:0007059,GO:0007098,GO:0031625,GO:0008270,GO:0032991,GO:0008630,GO:0033147,GO:0009048,GO:0033160,GO:0035066,GO:0000724,GO:0045766,GO:0035067,GO:0045892,GO:0000793,GO:0045893,GO:0042127,GO:0000794,GO:0045944,GO:0000800,GO:0001105,GO:0003677,GO:0046872,GO:…	RNA binding|ubiquitin-protein transferase activity|nucleus|chromosome|cytoplasm|lipid metabolic process|mitochondrial matrix|fatty acid metabolic process|centrosome|fatty acid biosynthetic process|plasma membrane|cellular response to DNA damage stimulus|cell cycle|chromosome segregation|centrosome cycle|ubiquitin protein ligase binding|zinc ion binding|protein-containing complex|intrinsic apoptot…	mmu04120,mmu03440,mmu03460,mmu04151,mmu05206,mmu05224,mmu01524	Ubiquitin mediated proteolysis|Homologous recombination|Fanconi anemia pathway|PI3K-Akt signaling pathway|MicroRNAs in cancer|Breast cancer|Platinum drug resistance
Brip1	0	0	0	0	0	1	0	0	0	1	GeneID:237911,Genbank:XM_006533239.2,MGI:MGI:2442836	BRCA1 interacting protein C-terminal helicase 1		GO:0046872,GO:0007286,GO:0003682,GO:0051026,GO:0008026,GO:0004003,GO:0051536,GO:0008285,GO:0004386,GO:0051539,GO:0005524,GO:0005634,GO:0005737,GO:0006139,GO:0008584,GO:0006281,GO:0072520,GO:0010629,GO:0006357,GO:1990918,GO:0010705,GO:0006974,GO:0016787,GO:0007129,GO:0000166,GO:0016818,GO:0007283,GO:0003676,GO:0031965,GO:0007284,GO:0003677	metal ion binding|spermatid development|chromatin binding|chiasma assembly|ATP-dependent helicase activity|ATP-dependent DNA helicase activity|iron-sulfur cluster binding|negative regulation of cell proliferation|helicase activity|4 iron, 4 sulfur cluster binding|ATP binding|nucleus|cytoplasm|nucleobase-containing compound metabolic process|male gonad development|DNA repair|seminiferous tubule de…	mmu03440,mmu03460	Homologous recombination|Fanconi anemia pathway
Bsn	0	1	0	0	0	0	0	0	0	0	GeneID:12217,Genbank:NM_007567.2,MGI:MGI:1277955	bassoon		GO:1990257,GO:0048788,GO:0043005,GO:0005802,GO:0060076,GO:0043025,GO:0005856,GO:0060077,GO:0044306,GO:0007416,GO:0097060,GO:0008088,GO:0008090,GO:0009986,GO:0014069,GO:0045202,GO:0016021,GO:0097470,GO:0019898,GO:0098793,GO:0045503,GO:0030054,GO:0098831,GO:0046872,GO:0030424,GO:0001222,GO:0099526,GO:0048786,GO:0030425,GO:0005515,GO:1904115,GO:0035418,GO:0005737	piccolo-bassoon transport vesicle|cytoskeleton of presynaptic active zone|neuron projection|trans-Golgi network|excitatory synapse|neuronal cell body|cytoskeleton|inhibitory synapse|neuron projection terminus|synapse assembly|synaptic membrane|axo-dendritic transport|retrograde axonal transport|cell surface|postsynaptic density|synapse|integral component of membrane|ribbon synapse|extrinsic compo…
Bst1	0	0	1	0	0	1	1	0	0	0	GeneID:12182,Genbank:XM_006503706.2,MGI:MGI:105370	bone marrow stromal cell antigen 1		GO:0050727,GO:0003953,GO:0050730,GO:0005886,GO:0050848,GO:0008284,GO:0008305,GO:0016020,GO:0016740,GO:0016787,GO:0061809,GO:0016849,GO:0061811,GO:0019898,GO:0061812,GO:0030890,GO:0090022,GO:0031225,GO:0001931,GO:0032956,GO:0001952,GO:0050135	regulation of inflammatory response|NAD+ nucleosidase activity|regulation of peptidyl-tyrosine phosphorylation|plasma membrane|regulation of calcium-mediated signaling|positive regulation of cell proliferation|integrin complex|membrane|transferase activity|hydrolase activity|NAD+ nucleotidase, cyclic ADP-ribose generating|phosphorus-oxygen lyase activity|ADP-ribosyl cyclase activity|extrinsic com…	mmu00760,mmu04970,mmu04972	Nicotinate and nicotinamide metabolism|Salivary secretion|Pancreatic secretion
Bst2	0	1	0	1	0	0	0	1	1	1	GeneID:69550,Genbank:NM_198095.2,MGI:MGI:1916800	bone marrow stromal cell antigen 2		GO:1901253,GO:0032956,GO:0005768,GO:0034341,GO:0005794,GO:0035455,GO:0005886,GO:0008191,GO:0009615,GO:0009986,GO:0035456,GO:0045071,GO:0045087,GO:0016020,GO:0016021,GO:0002376,GO:0051607,GO:0016324,GO:0005622,GO:0031225,GO:0005737	negative regulation of intracellular transport of viral material|regulation of actin cytoskeleton organization|endosome|response to interferon-gamma|Golgi apparatus|response to interferon-alpha|plasma membrane|metalloendopeptidase inhibitor activity|response to virus|cell surface|response to interferon-beta|negative regulation of viral genome replication|innate immune response|membrane|integral c…
Btbd16	0	0	0	1	0	1	1	0	1	0	GeneID:330660,Genbank:NM_001081038.2,MGI:MGI:3045247	BTB (POZ) domain containing 16		GO:0008150,GO:0000151,GO:0003674,GO:0005634	biological_process|ubiquitin ligase complex|molecular_function|nucleus
Btbd17	0	1	0	1	0	1	1	0	1	0	GeneID:72014,Genbank:NM_028055.4,MGI:MGI:1919264	BTB (POZ) domain containing 17		GO:0008150,GO:0003674,GO:0005575,GO:0005576	biological_process|molecular_function|cellular_component|extracellular region
Btbd3	0	0	0	0	0	0	0	0	1	0	GeneID:228662,Genbank:NM_001025431.1,MGI:MGI:2385155	BTB (POZ) domain containing 3		GO:0048813,GO:0005829,GO:0006511,GO:0006950,GO:0007399,GO:0019005,GO:0021987,GO:0022008,GO:0030162,GO:0031625,GO:0005634,GO:0043161,GO:0005737	dendrite morphogenesis|cytosol|ubiquitin-dependent protein catabolic process|response to stress|nervous system development|SCF ubiquitin ligase complex|cerebral cortex development|neurogenesis|regulation of proteolysis|ubiquitin protein ligase binding|nucleus|proteasome-mediated ubiquitin-dependent protein catabolic process|cytoplasm
Btg1	0	0	0	0	0	1	0	0	0	0	GeneID:12226,Genbank:NM_007569.2,MGI:MGI:88215	B cell translocation gene 1, anti-proliferative		GO:0005737,GO:0006479,GO:0008285,GO:0019899,GO:0043085,GO:0045603,GO:0045663,GO:0045766,GO:0005515,GO:0045930,GO:0005634,GO:2000271	cytoplasm|protein methylation|negative regulation of cell proliferation|enzyme binding|positive regulation of catalytic activity|positive regulation of endothelial cell differentiation|positive regulation of myoblast differentiation|positive regulation of angiogenesis|protein binding|negative regulation of mitotic cell cycle|nucleus|positive regulation of fibroblast apoptotic process	mmu03018	RNA degradation
Btg2	0	1	0	1	0	1	0	1	0	1	GeneID:12227,Genbank:NM_007570.2,MGI:MGI:108384	B cell translocation gene 2, anti-proliferative		GO:0030182,GO:0005634,GO:0031175,GO:0005737,GO:0035914,GO:0006351,GO:0006355,GO:0006479,GO:0006974,GO:0008285,GO:0043066,GO:0043524,GO:0008306,GO:0045930,GO:0009952,GO:0060213,GO:0017148,GO:0000122,GO:2000178,GO:0021542,GO:0001078,GO:0021954,GO:0005515	neuron differentiation|nucleus|neuron projection development|cytoplasm|skeletal muscle cell differentiation|transcription, DNA-templated|regulation of transcription, DNA-templated|protein methylation|cellular response to DNA damage stimulus|negative regulation of cell proliferation|negative regulation of apoptotic process|negative regulation of neuron apoptotic process|associative learning|negati…	mmu03018	RNA degradation
Btg4	0	0	0	1	0	0	0	0	1	0	GeneID:56057,Genbank:XM_006510500.2,MGI:MGI:1860140	B cell translocation gene 4		GO:0005737,GO:0008285,GO:0045930,GO:0005515,GO:0005575,GO:0005634	cytoplasm|negative regulation of cell proliferation|negative regulation of mitotic cell cycle|protein binding|cellular_component|nucleus	mmu03018	RNA degradation
Btnl2	0	1	0	0	0	1	0	1	0	0	GeneID:547431,Genbank:XM_006524645.3,MGI:MGI:1859549	butyrophilin-like 2		GO:0009897,GO:0016020,GO:0016021,GO:0042102,GO:0050776,GO:0050852,GO:0050860,GO:1900042,GO:0001817,GO:0005102	external side of plasma membrane|membrane|integral component of membrane|positive regulation of T cell proliferation|regulation of immune response|T cell receptor signaling pathway|negative regulation of T cell receptor signaling pathway|positive regulation of interleukin-2 secretion|regulation of cytokine production|signaling receptor binding
Btnl4	0	1	0	0	0	1	0	0	0	0	GeneID:632126,Genbank:XM_006524760.2,MGI:MGI:1932036	butyrophilin-like 4		GO:0009897,GO:0050776,GO:0050852,GO:0001817,GO:0003674,GO:0005102	external side of plasma membrane|regulation of immune response|T cell receptor signaling pathway|regulation of cytokine production|molecular_function|signaling receptor binding
Btnl6	0	0	0	0	0	1	0	0	0	0	GeneID:624681,Genbank:NM_030747.1,MGI:MGI:1932038	butyrophilin-like 6		GO:0005575,GO:0009897,GO:0045062,GO:0050776,GO:0050852,GO:0001817,GO:0003674,GO:0005102	cellular_component|external side of plasma membrane|extrathymic T cell selection|regulation of immune response|T cell receptor signaling pathway|regulation of cytokine production|molecular_function|signaling receptor binding
Btnl9	0	0	0	0	0	0	0	0	1	0	GeneID:237754,Genbank:NM_172793.2,MGI:MGI:2442439	butyrophilin-like 9		GO:0005575,GO:0008150,GO:0009897,GO:0016020,GO:0016021,GO:0050776,GO:0050852,GO:0001817,GO:0003674,GO:0005102	cellular_component|biological_process|external side of plasma membrane|membrane|integral component of membrane|regulation of immune response|T cell receptor signaling pathway|regulation of cytokine production|molecular_function|signaling receptor binding
Bub1	0	0	0	0	0	1	0	0	1	1	GeneID:12235,Genbank:XM_006498620.3,MGI:MGI:1100510	BUB1, mitotic checkpoint serine/threonine kinase		GO:0051754,GO:0006915,GO:0000776,GO:0051983,GO:0007049,GO:0000777,GO:0071174,GO:0007059,GO:0000778,GO:2001244,GO:0000780,GO:0000942,GO:0004672,GO:0004674,GO:0007063,GO:0005524,GO:0007094,GO:0005634,GO:0016301,GO:0005654,GO:0016310,GO:0005694,GO:0000166,GO:0016740,GO:0005829,GO:0000775,GO:0051301,GO:0006468	meiotic sister chromatid cohesion, centromeric|apoptotic process|kinetochore|regulation of chromosome segregation|cell cycle|condensed chromosome kinetochore|mitotic spindle checkpoint|chromosome segregation|condensed nuclear chromosome kinetochore|positive regulation of intrinsic apoptotic signaling pathway|condensed nuclear chromosome, centromeric region|condensed nuclear chromosome outer kinet…	mmu04110,mmu04114,mmu04914	Cell cycle|Oocyte meiosis|Progesterone-mediated oocyte maturation
Bub1b	0	0	1	0	1	1	0	0	0	1	GeneID:12236,Genbank:XM_006498622.3,MGI:MGI:1333889	BUB1B, mitotic checkpoint serine/threonine kinase		GO:0016740,GO:0005737,GO:0000776,GO:0034501,GO:0005829,GO:0048471,GO:0006468,GO:0000777,GO:0051301,GO:0000778,GO:0000940,GO:0006915,GO:0004672,GO:0051754,GO:0007049,GO:0004674,GO:0071459,GO:0007091,GO:0005515,GO:0007094,GO:0005524,GO:0000166,GO:0016301,GO:0005634,GO:0000775,GO:0016310,GO:0005694	transferase activity|cytoplasm|kinetochore|protein localization to kinetochore|cytosol|perinuclear region of cytoplasm|protein phosphorylation|condensed chromosome kinetochore|cell division|condensed nuclear chromosome kinetochore|condensed chromosome outer kinetochore|apoptotic process|protein kinase activity|meiotic sister chromatid cohesion, centromeric|cell cycle|protein serine/threonine kina…	mmu04110,mmu05166	Cell cycle|HTLV-I infection
C130026I21Rik	1	1	1	1	0	1	1	1	1	1	GeneID:620078,Genbank:XM_006496519.3,MGI:MGI:3612702	RIKEN cDNA C130026I21 gene		GO:0005575	cellular_component
C1qa	0	0	0	0	1	1	0	0	1	1	GeneID:12259,Genbank:NM_007572.2,MGI:MGI:88223	complement component 1, q subcomponent, alpha polypeptide		GO:0005581,GO:0005615,GO:0006958,GO:0045087,GO:0002376,GO:0005515,GO:0005576	collagen trimer|extracellular space|complement activation, classical pathway|innate immune response|immune system process|protein binding|extracellular region	mmu04610,mmu05322,mmu05020,mmu05133,mmu05150,mmu05142	Complement and coagulation cascades|Systemic lupus erythematosus|Prion diseases|Pertussis|Staphylococcus aureus infection|Chagas disease (American trypanosomiasis)
C1qb	0	1	0	0	1	1	0	0	1	1	GeneID:12260,Genbank:NM_009777.2,MGI:MGI:88224	complement component 1, q subcomponent, beta polypeptide		GO:0005602,GO:0005615,GO:0006958,GO:0042803,GO:0045087,GO:0048839,GO:0002376,GO:0005576,GO:0005581	complement component C1 complex|extracellular space|complement activation, classical pathway|protein homodimerization activity|innate immune response|inner ear development|immune system process|extracellular region|collagen trimer	mmu04610,mmu05322,mmu05020,mmu05133,mmu05150,mmu05142	Complement and coagulation cascades|Systemic lupus erythematosus|Prion diseases|Pertussis|Staphylococcus aureus infection|Chagas disease (American trypanosomiasis)
C1qc	0	0	0	0	1	1	0	0	1	1	GeneID:12262,Genbank:NM_007574.2,MGI:MGI:88225	complement component 1, q subcomponent, C chain		GO:0005615,GO:0006958,GO:0030853,GO:0045087,GO:0045650,GO:0002376,GO:0005576,GO:0005581	extracellular space|complement activation, classical pathway|negative regulation of granulocyte differentiation|innate immune response|negative regulation of macrophage differentiation|immune system process|extracellular region|collagen trimer	mmu04610,mmu05322,mmu05020,mmu05133,mmu05150,mmu05142	Complement and coagulation cascades|Systemic lupus erythematosus|Prion diseases|Pertussis|Staphylococcus aureus infection|Chagas disease (American trypanosomiasis)
C1qtnf2	0	0	0	0	0	1	1	0	0	0	GeneID:69183,Genbank:NM_026979.5,MGI:MGI:1916433	C1q and tumor necrosis factor related protein 2		GO:0005581,GO:0005615,GO:0042802,GO:0045725,GO:0046321,GO:0046326,GO:0051260,GO:0070206,GO:0070208,GO:0000187,GO:0005102,GO:0005576	collagen trimer|extracellular space|identical protein binding|positive regulation of glycogen biosynthetic process|positive regulation of fatty acid oxidation|positive regulation of glucose import|protein homooligomerization|protein trimerization|protein heterotrimerization|activation of MAPK activity|signaling receptor binding|extracellular region
C1qtnf3	0	1	0	0	0	0	0	0	0	0	GeneID:81799,Genbank:NM_030888.4,MGI:MGI:1932136	C1q and tumor necrosis factor related protein 3		GO:0070206,GO:0010629,GO:0070374,GO:0035356,GO:0071638,GO:0042593,GO:0042802,GO:0045721,GO:0050715,GO:1900165,GO:1901223,GO:0050728,GO:0051259,GO:0051897,GO:0005576,GO:0070165,GO:0005581,GO:0005615	protein trimerization|negative regulation of gene expression|positive regulation of ERK1 and ERK2 cascade|cellular triglyceride homeostasis|negative regulation of monocyte chemotactic protein-1 production|glucose homeostasis|identical protein binding|negative regulation of gluconeogenesis|positive regulation of cytokine secretion|negative regulation of interleukin-6 secretion|negative regulation …
C1ra	0	0	0	0	0	1	0	0	1	0	GeneID:50909,Genbank:NM_023143.3,MGI:MGI:1355313	complement component 1, r subcomponent A		GO:0005615,GO:0006508,GO:0006958,GO:0008233,GO:0008236,GO:0016787,GO:0045087,GO:0002376,GO:0004252,GO:0005509	extracellular space|proteolysis|complement activation, classical pathway|peptidase activity|serine-type peptidase activity|hydrolase activity|innate immune response|immune system process|serine-type endopeptidase activity|calcium ion binding	mmu04145,mmu04610,mmu05322,mmu05133,mmu05150	Phagosome|Complement and coagulation cascades|Systemic lupus erythematosus|Pertussis|Staphylococcus aureus infection
C1rb	0	1	0	1	0	1	0	0	1	0	GeneID:667277,Genbank:NM_001113356.1,MGI:MGI:3779804	complement component 1, r subcomponent B		GO:0005615,GO:0006508,GO:0006958,GO:0008233,GO:0008236,GO:0016787,GO:0045087,GO:0002376,GO:0004252,GO:0005509	extracellular space|proteolysis|complement activation, classical pathway|peptidase activity|serine-type peptidase activity|hydrolase activity|innate immune response|immune system process|serine-type endopeptidase activity|calcium ion binding	mmu04145,mmu04610,mmu05322,mmu05133,mmu05150	Phagosome|Complement and coagulation cascades|Systemic lupus erythematosus|Pertussis|Staphylococcus aureus infection
C1s2	0	0	0	0	0	1	1	0	0	0	GeneID:317677,Genbank:NM_173864.2,MGI:MGI:3644269	complement component 1, s subcomponent 2		GO:0004252,GO:0005509,GO:0005576,GO:0005615,GO:0006508,GO:0006958,GO:0008233,GO:0008236,GO:0016787,GO:0042802,GO:0045087,GO:0001867,GO:0046872,GO:0002376	serine-type endopeptidase activity|calcium ion binding|extracellular region|extracellular space|proteolysis|complement activation, classical pathway|peptidase activity|serine-type peptidase activity|hydrolase activity|identical protein binding|innate immune response|complement activation, lectin pathway|metal ion binding|immune system process	mmu04610,mmu05322,mmu05133,mmu05150	Complement and coagulation cascades|Systemic lupus erythematosus|Pertussis|Staphylococcus aureus infection
C2	0	0	0	1	0	0	0	0	1	0	GeneID:12263,Genbank:NM_013484.2,MGI:MGI:88226	complement component 2 (within H-2S)		GO:0005615,GO:0006508,GO:0006956,GO:0006958,GO:0008233,GO:0008236,GO:0016787,GO:0045087,GO:0046872,GO:2000427,GO:0002376,GO:0004252,GO:0005576	extracellular space|proteolysis|complement activation|complement activation, classical pathway|peptidase activity|serine-type peptidase activity|hydrolase activity|innate immune response|metal ion binding|positive regulation of apoptotic cell clearance|immune system process|serine-type endopeptidase activity|extracellular region	mmu04610,mmu05322,mmu05133,mmu05150	Complement and coagulation cascades|Systemic lupus erythematosus|Pertussis|Staphylococcus aureus infection
C2cd4a	0	0	0	0	0	0	0	0	1	0	GeneID:244911,Genbank:NM_001163143.1,MGI:MGI:3645763	C2 calcium-dependent domain containing 4A		GO:0008150,GO:0005509,GO:0005544,GO:0005886	biological_process|calcium ion binding|calcium-dependent phospholipid binding|plasma membrane
C2cd4b	0	1	0	1	0	0	0	1	1	1	GeneID:75697,Genbank:XM_006511533.2,MGI:MGI:1922947	C2 calcium-dependent domain containing 4B		GO:0006906,GO:0008150,GO:0016079,GO:0017158,GO:0019905,GO:0030276,GO:0030672,GO:0048488,GO:0048791,GO:0005509,GO:0005544,GO:0005886	vesicle fusion|biological_process|synaptic vesicle exocytosis|regulation of calcium ion-dependent exocytosis|syntaxin binding|clathrin binding|synaptic vesicle membrane|synaptic vesicle endocytosis|calcium ion-regulated exocytosis of neurotransmitter|calcium ion binding|calcium-dependent phospholipid binding|plasma membrane
C3	0	1	0	0	0	1	0	0	1	0	GeneID:12266,Genbank:NM_009778.3,MGI:MGI:88227	complement component 3		GO:2000427,GO:0045087,GO:0006958,GO:0002376,GO:0045745,GO:0007596,GO:0004866,GO:0045766,GO:0008289,GO:0005515,GO:0048037,GO:0005576,GO:0005615,GO:0006629,GO:0010575,GO:0006631,GO:0048639,GO:0010828,GO:0006911,GO:0050766,GO:0010866,GO:0006954,GO:0070374,GO:0010884,GO:0006956,GO:0001798,GO:0097242,GO:0031715,GO:0001934,GO:0032991,GO:0006957,GO:0001970	positive regulation of apoptotic cell clearance|innate immune response|complement activation, classical pathway|immune system process|positive regulation of G-protein coupled receptor protein signaling pathway|blood coagulation|endopeptidase inhibitor activity|positive regulation of angiogenesis|lipid binding|protein binding|cofactor binding|extracellular region|extracellular space|lipid metaboli…	mmu04145,mmu04610,mmu05203,mmu05322,mmu05133,mmu05134,mmu05150,mmu05152,mmu05168,mmu05167,mmu05140,mmu05142	Phagosome|Complement and coagulation cascades|Viral carcinogenesis|Systemic lupus erythematosus|Pertussis|Legionellosis|Staphylococcus aureus infection|Tuberculosis|Herpes simplex infection|Kaposi's sarcoma-associated herpesvirus infection|Leishmaniasis|Chagas disease (American trypanosomiasis)
C330027C09Rik	0	0	0	0	0	1	0	0	1	1	GeneID:224171,Genbank:NM_172616.2,MGI:MGI:2146335	RIKEN cDNA C330027C09 gene		GO:0007283,GO:0016020,GO:0016021,GO:0042803,GO:0045296,GO:2000179,GO:0005737,GO:0005829,GO:0005886	spermatogenesis|membrane|integral component of membrane|protein homodimerization activity|cadherin binding|positive regulation of neural precursor cell proliferation|cytoplasm|cytosol|plasma membrane
C3ar1	0	1	0	1	1	1	0	0	1	1	GeneID:12267,Genbank:NM_009779.2,MGI:MGI:1097680	complement component 3a receptor 1		GO:0030335,GO:0007186,GO:0002462,GO:0045766,GO:0007200,GO:0004871,GO:0048661,GO:0007204,GO:0004875,GO:0050900,GO:0004876,GO:0004930,GO:0072126,GO:0008217,GO:0005886,GO:0090023,GO:0010575,GO:0005887,GO:2000573,GO:0010759,GO:0006935,GO:0001850,GO:0016020,GO:0006954,GO:0002430,GO:0016021,GO:0007165	positive regulation of cell migration|G-protein coupled receptor signaling pathway|tolerance induction to nonself antigen|positive regulation of angiogenesis|phospholipase C-activating G-protein coupled receptor signaling pathway|signal transducer activity|positive regulation of smooth muscle cell proliferation|positive regulation of cytosolic calcium ion concentration|complement receptor activit…	mmu04080,mmu04610,mmu05150	Neuroactive ligand-receptor interaction|Complement and coagulation cascades|Staphylococcus aureus infection
C4b	0	0	1	0	0	0	0	0	1	0	GeneID:12268,Genbank:XM_006523532.3,MGI:MGI:88228	complement component 4B (Chido blood group)		GO:0005615,GO:0006956,GO:0016064,GO:0030246,GO:0030424,GO:0030425,GO:0043025,GO:0044216,GO:0045202,GO:0001848,GO:0001849,GO:0005576	extracellular space|complement activation|immunoglobulin mediated immune response|carbohydrate binding|axon|dendrite|neuronal cell body|other organism cell|synapse|complement binding|complement component C1q binding|extracellular region	mmu04610,mmu05322,mmu05133,mmu05150	Complement and coagulation cascades|Systemic lupus erythematosus|Pertussis|Staphylococcus aureus infection
C530008M17Rik	0	0	0	0	0	0	0	0	1	0	GeneID:320827,Genbank:XM_017320926.1,MGI:MGI:2444817	RIKEN cDNA C530008M17 gene		GO:0003674,GO:0005575,GO:0008150	molecular_function|cellular_component|biological_process
C5ar1	0	0	1	0	0	1	1	0	0	0	GeneID:12273,Genbank:NM_007577.4,MGI:MGI:88232	complement component 5a receptor 1		GO:0004930,GO:0005886,GO:0005887,GO:0006915,GO:0006935,GO:0006954,GO:0007165,GO:0032494,GO:0007186,GO:0042789,GO:0007200,GO:0043524,GO:0007204,GO:0045177,GO:0045766,GO:0050679,GO:0050830,GO:0050900,GO:0070374,GO:0090023,GO:0001856,GO:0002430,GO:0004871,GO:0004875,GO:0004878,GO:0009986,GO:0010575,GO:0010759,GO:0016020,GO:0016021,GO:0016323,GO:0021534,GO:0030593,GO:0031410	G-protein coupled receptor activity|plasma membrane|integral component of plasma membrane|apoptotic process|chemotaxis|inflammatory response|signal transduction|response to peptidoglycan|G-protein coupled receptor signaling pathway|mRNA transcription by RNA polymerase II|phospholipase C-activating G-protein coupled receptor signaling pathway|negative regulation of neuron apoptotic process|positiv…	mmu04080,mmu04610,mmu05150	Neuroactive ligand-receptor interaction|Complement and coagulation cascades|Staphylococcus aureus infection
Cabp1	0	1	0	0	0	0	0	0	0	0	GeneID:29867,Genbank:NM_001310712.1,MGI:MGI:1352750	calcium binding protein 1		GO:0005886,GO:0046872,GO:0000139,GO:0005509,GO:0005515	plasma membrane|metal ion binding|Golgi membrane|calcium ion binding|protein binding
Cabp4	0	1	0	1	1	1	0	0	1	1	GeneID:73660,Genbank:XM_017318298.1,MGI:MGI:1920910	calcium binding protein 4		GO:0005829,GO:0007165,GO:0007601,GO:0007602,GO:0008594,GO:0044325,GO:0046549,GO:0046872,GO:0060040,GO:0005246,GO:0005509,GO:0005737	cytosol|signal transduction|visual perception|phototransduction|photoreceptor cell morphogenesis|ion channel binding|retinal cone cell development|metal ion binding|retinal bipolar neuron differentiation|calcium channel regulator activity|calcium ion binding|cytoplasm
Cabyr	0	1	1	0	0	1	0	0	0	0	GeneID:71132,Genbank:XM_017317979.1,MGI:MGI:1918382	calcium-binding tyrosine-(Y)-phosphorylation regulated (fibrousheathin 2)		GO:0035686,GO:0005515,GO:0042995,GO:0005634,GO:0046872,GO:0005737,GO:0005829,GO:0005856,GO:0005929,GO:0046982,GO:0019722,GO:0048240,GO:0019899,GO:0051259,GO:0019904,GO:0097228,GO:0031514,GO:0005509,GO:0097229	sperm fibrous sheath|protein binding|cell projection|nucleus|metal ion binding|cytoplasm|cytosol|cytoskeleton|cilium|protein heterodimerization activity|calcium-mediated signaling|sperm capacitation|enzyme binding|protein complex oligomerization|protein domain specific binding|sperm principal piece|motile cilium|calcium ion binding|sperm end piece
Cacna1b	0	0	0	1	0	0	0	0	1	0	GeneID:12287,Genbank:XM_006497634.3,MGI:MGI:88296	calcium channel, voltage-dependent, N type, alpha 1B subunit		GO:0005509,GO:0005515,GO:0005524,GO:0005886,GO:0005891,GO:0006811,GO:0016021,GO:0006816,GO:0019233,GO:0030425,GO:0032991,GO:0033574,GO:0034765,GO:0043005,GO:0043025,GO:0043198,GO:0000166,GO:0001956,GO:0005216,GO:0005244,GO:0005245,GO:0005261,GO:0005262,GO:0007268,GO:0007269,GO:0007626,GO:0008016,GO:0008022,GO:0008217,GO:0008331,GO:0043679,GO:0046872,GO:0014070,GO:0048265,GO:0016020,GO:0051721,GO:…	calcium ion binding|protein binding|ATP binding|plasma membrane|voltage-gated calcium channel complex|ion transport|integral component of membrane|calcium ion transport|sensory perception of pain|dendrite|protein-containing complex|response to testosterone|regulation of ion transmembrane transport|neuron projection|neuronal cell body|dendritic shaft|nucleotide binding|positive regulation of neuro…	mmu04010,mmu04020,mmu04727,mmu04725,mmu04728,mmu04726,mmu04723,mmu04721,mmu05032,mmu05033,mmu04930	MAPK signaling pathway|Calcium signaling pathway|GABAergic synapse|Cholinergic synapse|Dopaminergic synapse|Serotonergic synapse|Retrograde endocannabinoid signaling|Synaptic vesicle cycle|Morphine addiction|Nicotine addiction|Type II diabetes mellitus
Cacna1g	0	1	0	0	0	0	1	1	0	1	GeneID:12291,Genbank:NM_001177890.1,MGI:MGI:1201678	calcium channel, voltage-dependent, T type, alpha 1G subunit		GO:0005886,GO:0005891,GO:0006816,GO:0007204,GO:0007268,GO:0008332,GO:0051924,GO:0060371,GO:0060402,GO:0010045,GO:0070509,GO:0070588,GO:0086002,GO:0086010,GO:0086015,GO:0001508,GO:0002027,GO:0005245,GO:0005248,GO:0005261,GO:0005515,GO:0005737,GO:0014824,GO:0016020,GO:0019228,GO:0030425,GO:0042391,GO:0043025,GO:0044297,GO:0086016,GO:0045956,GO:0086018,GO:0086027,GO:0048471,GO:0086045,GO:0086046,GO:…	plasma membrane|voltage-gated calcium channel complex|calcium ion transport|positive regulation of cytosolic calcium ion concentration|chemical synaptic transmission|low voltage-gated calcium channel activity|regulation of calcium ion transport|regulation of atrial cardiac muscle cell membrane depolarization|calcium ion transport into cytosol|response to nickel cation|calcium ion import|calcium i…	mmu04010,mmu04020,mmu04925,mmu04927,mmu04713,mmu04930,mmu04934	MAPK signaling pathway|Calcium signaling pathway|Aldosterone synthesis and secretion|Cortisol synthesis and secretion|Circadian entrainment|Type II diabetes mellitus|Cushing's syndrome
Cacna1h	0	1	0	1	0	1	0	1	1	1	GeneID:58226,Genbank:XM_006524734.3,MGI:MGI:1928842	calcium channel, voltage-dependent, T type, alpha 1H subunit		GO:0005737,GO:0005886,GO:0005887,GO:0005891,GO:0005901,GO:0006811,GO:0006816,GO:0042391,GO:0043204,GO:0008332,GO:0045956,GO:0046872,GO:0055085,GO:0070509,GO:0070588,GO:0086010,GO:0097110,GO:0005216,GO:0005244,GO:0005245,GO:0005248,GO:0005261,GO:0005262,GO:0005515,GO:0005634,GO:0016020,GO:0016021,GO:0019228,GO:0019233,GO:0030425,GO:0032342,GO:0098662,GO:0034651,GO:2000344,GO:0034765,GO:0042383	cytoplasm|plasma membrane|integral component of plasma membrane|voltage-gated calcium channel complex|caveola|ion transport|calcium ion transport|regulation of membrane potential|perikaryon|low voltage-gated calcium channel activity|positive regulation of calcium ion-dependent exocytosis|metal ion binding|transmembrane transport|calcium ion import|calcium ion transmembrane transport|membrane depo…	mmu04010,mmu04020,mmu04925,mmu04927,mmu04713,mmu04934	MAPK signaling pathway|Calcium signaling pathway|Aldosterone synthesis and secretion|Cortisol synthesis and secretion|Circadian entrainment|Cushing's syndrome
Cacna1s	0	0	0	0	0	1	0	0	0	0	GeneID:12292,Genbank:XM_006529106.2,MGI:MGI:88294	calcium channel, voltage-dependent, L type, alpha 1S subunit		GO:0005262,GO:0005516,GO:0005737,GO:0005886,GO:0005891,GO:0006811,GO:0008331,GO:0006816,GO:0016020,GO:0016021,GO:0016529,GO:0030315,GO:0031674,GO:0034765,GO:0042383,GO:0043501,GO:0001501,GO:0002074,GO:0005216,GO:0005244,GO:0005245,GO:0005261,GO:0006936,GO:0006941,GO:0007029,GO:0007519,GO:0046872,GO:0007520,GO:0048741,GO:0007528,GO:0055001,GO:0055085,GO:0070509,GO:0070588,GO:0086010	calcium channel activity|calmodulin binding|cytoplasm|plasma membrane|voltage-gated calcium channel complex|ion transport|high voltage-gated calcium channel activity|calcium ion transport|membrane|integral component of membrane|sarcoplasmic reticulum|T-tubule|I band|regulation of ion transmembrane transport|sarcolemma|skeletal muscle adaptation|skeletal system development|extraocular skeletal mus…	mmu04010,mmu04020,mmu04024,mmu04022,mmu04911,mmu04912,mmu04921,mmu04924,mmu04925,mmu04927,mmu04260,mmu04261,mmu04270,mmu04727,mmu04725,mmu04726,mmu04723,mmu05010,mmu05410,mmu05412,mmu05414,mmu04934	MAPK signaling pathway|Calcium signaling pathway|cAMP signaling pathway|cGMP - PKG signaling pathway|Insulin secretion|GnRH signaling pathway|Oxytocin signaling pathway|Renin secretion|Aldosterone synthesis and secretion|Cortisol synthesis and secretion|Cardiac muscle contraction|Adrenergic signaling in cardiomyocytes|Vascular smooth muscle contraction|GABAergic synapse|Cholinergic synapse|Seroto…
Cacna2d2	0	0	0	0	0	0	0	1	0	1	GeneID:56808,Genbank:XM_017313496.1,MGI:MGI:1929813	calcium channel, voltage-dependent, alpha 2/delta subunit 2		GO:0060024,GO:0005262,GO:0070588,GO:0005891,GO:0006811,GO:0006816,GO:0007528,GO:0016020,GO:0016021,GO:0034765,GO:0040014,GO:0046622,GO:0005244,GO:0046872,GO:0005245,GO:0048747	rhythmic synaptic transmission|calcium channel activity|calcium ion transmembrane transport|voltage-gated calcium channel complex|ion transport|calcium ion transport|neuromuscular junction development|membrane|integral component of membrane|regulation of ion transmembrane transport|regulation of multicellular organism growth|positive regulation of organ growth|voltage-gated ion channel activity|m…	mmu04010,mmu04921,mmu04260,mmu04261,mmu05410,mmu05412,mmu05414	MAPK signaling pathway|Oxytocin signaling pathway|Cardiac muscle contraction|Adrenergic signaling in cardiomyocytes|Hypertrophic cardiomyopathy (HCM)|Arrhythmogenic right ventricular cardiomyopathy (ARVC)|Dilated cardiomyopathy (DCM)
Cacna2d4	0	0	0	0	0	0	0	0	1	0	GeneID:319734,Genbank:XM_006506251.2,MGI:MGI:2442632	calcium channel, voltage-dependent, alpha 2/delta subunit 4		GO:0005891,GO:0006811,GO:0006816,GO:0016020,GO:0016021,GO:0034765,GO:0046872,GO:0050908,GO:0070588,GO:0005244,GO:0005245,GO:0005262	voltage-gated calcium channel complex|ion transport|calcium ion transport|membrane|integral component of membrane|regulation of ion transmembrane transport|metal ion binding|detection of light stimulus involved in visual perception|calcium ion transmembrane transport|voltage-gated ion channel activity|voltage-gated calcium channel activity|calcium channel activity	mmu04010,mmu04921,mmu04260,mmu04261,mmu05410,mmu05412,mmu05414	MAPK signaling pathway|Oxytocin signaling pathway|Cardiac muscle contraction|Adrenergic signaling in cardiomyocytes|Hypertrophic cardiomyopathy (HCM)|Arrhythmogenic right ventricular cardiomyopathy (ARVC)|Dilated cardiomyopathy (DCM)
Cacng4	0	0	0	0	0	0	0	0	1	0	GeneID:54377,Genbank:NM_019431.2,MGI:MGI:1859167	calcium channel, voltage-dependent, gamma subunit 4		GO:2000311,GO:0036477,GO:0005886,GO:0051968,GO:0005891,GO:0070588,GO:0006811,GO:0006816,GO:0016020,GO:0016021,GO:0016247,GO:0098839,GO:0019226,GO:0098943,GO:0098970,GO:0032281,GO:0099590,GO:0005244,GO:0005245,GO:0034765,GO:0005262	regulation of AMPA receptor activity|somatodendritic compartment|plasma membrane|positive regulation of synaptic transmission, glutamatergic|voltage-gated calcium channel complex|calcium ion transmembrane transport|ion transport|calcium ion transport|membrane|integral component of membrane|channel regulator activity|postsynaptic density membrane|transmission of nerve impulse|neurotransmitter rece…	mmu04010,mmu04921,mmu04260,mmu04261,mmu05410,mmu05412,mmu05414	MAPK signaling pathway|Oxytocin signaling pathway|Cardiac muscle contraction|Adrenergic signaling in cardiomyocytes|Hypertrophic cardiomyopathy (HCM)|Arrhythmogenic right ventricular cardiomyopathy (ARVC)|Dilated cardiomyopathy (DCM)
Cacng6	0	1	1	0	0	1	1	0	0	0	GeneID:54378,Genbank:XM_006540200.2,MGI:MGI:1859168	calcium channel, voltage-dependent, gamma subunit 6		GO:0006816,GO:0016020,GO:0016021,GO:0034765,GO:0070588,GO:0005244,GO:0005262,GO:0006811	calcium ion transport|membrane|integral component of membrane|regulation of ion transmembrane transport|calcium ion transmembrane transport|voltage-gated ion channel activity|calcium channel activity|ion transport	mmu04010,mmu04921,mmu04260,mmu04261,mmu05410,mmu05412,mmu05414	MAPK signaling pathway|Oxytocin signaling pathway|Cardiac muscle contraction|Adrenergic signaling in cardiomyocytes|Hypertrophic cardiomyopathy (HCM)|Arrhythmogenic right ventricular cardiomyopathy (ARVC)|Dilated cardiomyopathy (DCM)
Cacng7	0	0	0	1	0	1	1	0	1	0	GeneID:81904,Genbank:XM_006540441.3,MGI:MGI:1932374	calcium channel, voltage-dependent, gamma subunit 7		GO:0098970,GO:0006811,GO:0099590,GO:0006816,GO:2000311,GO:0016020,GO:0016021,GO:0016247,GO:0019226,GO:0032281,GO:0034765,GO:0051968,GO:0070588,GO:0005244,GO:0098839,GO:0005245,GO:0098943,GO:0005262	postsynaptic neurotransmitter receptor diffusion trapping|ion transport|neurotransmitter receptor internalization|calcium ion transport|regulation of AMPA receptor activity|membrane|integral component of membrane|channel regulator activity|transmission of nerve impulse|AMPA glutamate receptor complex|regulation of ion transmembrane transport|positive regulation of synaptic transmission, glutamate…	mmu04010,mmu04921,mmu04260,mmu04261,mmu05410,mmu05412,mmu05414	MAPK signaling pathway|Oxytocin signaling pathway|Cardiac muscle contraction|Adrenergic signaling in cardiomyocytes|Hypertrophic cardiomyopathy (HCM)|Arrhythmogenic right ventricular cardiomyopathy (ARVC)|Dilated cardiomyopathy (DCM)
Cadm1	0	0	0	0	0	1	0	0	0	0	GeneID:54725,Genbank:NM_001310841.1,MGI:MGI:1889272	cell adhesion molecule 1		GO:0005911,GO:0005913,GO:0006915,GO:0007155,GO:0007156,GO:0007157,GO:0016338,GO:0030054,GO:0007275,GO:0030154,GO:0007283,GO:0030165,GO:0030424,GO:0030425,GO:0038023,GO:0051606,GO:0042271,GO:0060348,GO:0070852,GO:0001889,GO:0002376,GO:0005102,GO:0005515,GO:0005886,GO:0005887,GO:0007416,GO:0008021,GO:0008037,GO:0009826,GO:0014069,GO:0042803,GO:0016020,GO:0016021,GO:0043005,GO:0016323,GO:0043196,GO:…	cell-cell junction|cell-cell adherens junction|apoptotic process|cell adhesion|homophilic cell adhesion via plasma membrane adhesion molecules|heterophilic cell-cell adhesion via plasma membrane cell adhesion molecules|calcium-independent cell-cell adhesion via plasma membrane cell-adhesion molecules|cell junction|multicellular organism development|cell differentiation|spermatogenesis|PDZ domain …	mmu04514	Cell adhesion molecules (CAMs)
Cadm3	0	1	0	0	0	0	0	0	0	1	GeneID:94332,Genbank:NM_053199.3,MGI:MGI:2137858	cell adhesion molecule 3		GO:0030054,GO:0005886,GO:0038023,GO:0005887,GO:0042803,GO:0005911,GO:0005913,GO:0007155,GO:0007156,GO:0007157,GO:0050839,GO:0008037,GO:0008104,GO:0002860,GO:0016020,GO:0005102,GO:0016021,GO:0005515	cell junction|plasma membrane|signaling receptor activity|integral component of plasma membrane|protein homodimerization activity|cell-cell junction|cell-cell adherens junction|cell adhesion|homophilic cell adhesion via plasma membrane adhesion molecules|heterophilic cell-cell adhesion via plasma membrane cell adhesion molecules|cell adhesion molecule binding|cell recognition|protein localization…	mmu04514	Cell adhesion molecules (CAMs)
Calca	0	1	0	0	0	1	0	0	1	0	GeneID:12310,Genbank:XM_011241660.2,MGI:MGI:2151253	calcitonin/calcitonin-related polypeptide, alpha		GO:0005615,GO:0005622,GO:0005634,GO:0005737,GO:0006874,GO:0006954,GO:0007189,GO:0042311,GO:0007190,GO:0043005,GO:0043025,GO:0007218,GO:0043195,GO:0045776,GO:0045778,GO:0045785,GO:0001976,GO:0001984,GO:0002027,GO:0005102,GO:0005179,GO:0005576,GO:0007528,GO:0007631,GO:0008016,GO:0008217,GO:0009408,GO:0030279,GO:0030424,GO:0045986,GO:0031645,GO:0048240,GO:0031716,GO:0048265,GO:0050965,GO:1990090	extracellular space|intracellular|nucleus|cytoplasm|cellular calcium ion homeostasis|inflammatory response|adenylate cyclase-activating G-protein coupled receptor signaling pathway|vasodilation|activation of adenylate cyclase activity|neuron projection|neuronal cell body|neuropeptide signaling pathway|terminal bouton|negative regulation of blood pressure|positive regulation of ossification|positi…
Calcb	0	0	0	1	0	0	0	0	1	0	GeneID:116903,Genbank:XM_006507212.3,MGI:MGI:2151254	calcitonin-related polypeptide, beta		GO:0003674,GO:0005575,GO:0008150	molecular_function|cellular_component|biological_process
Calcoco1	0	0	0	0	0	0	0	0	1	0	GeneID:67488,Genbank:NM_026192.3,MGI:MGI:1914738	calcium binding and coiled coil domain 1		GO:0045944,GO:0008022,GO:0003712,GO:0070016,GO:0010628,GO:0003713,GO:0016055,GO:0005515,GO:0005634,GO:0030374,GO:0005737,GO:0030518,GO:0005829,GO:0043231,GO:0006351,GO:0043565,GO:0006355,GO:0000790,GO:0044212,GO:0007165,GO:0001047,GO:0045893,GO:0008013,GO:0003682	positive regulation of transcription by RNA polymerase II|protein C-terminus binding|transcription cofactor activity|armadillo repeat domain binding|positive regulation of gene expression|transcription coactivator activity|Wnt signaling pathway|protein binding|nucleus|ligand-dependent nuclear receptor transcription coactivator activity|cytoplasm|intracellular steroid hormone receptor signaling pa…
Calcr	1	0	0	0	0	0	0	0	0	1	GeneID:12311,Genbank:NM_007588.2,MGI:MGI:101950	calcitonin receptor		GO:0007165,GO:0007166,GO:0007186,GO:0007188,GO:0007189,GO:0007204,GO:0033138,GO:0038023,GO:0008565,GO:0043005,GO:0010628,GO:0043025,GO:0043488,GO:0045124,GO:0045762,GO:0051384,GO:0051897,GO:0070374,GO:0001669,GO:0004871,GO:0004888,GO:0004930,GO:0004948,GO:0005623,GO:0005886,GO:0005929,GO:0010739,GO:0010942,GO:0015031,GO:0016020,GO:0016021,GO:0030279,GO:0030316,GO:0072659,GO:0030424,GO:0097643,GO:…	signal transduction|cell surface receptor signaling pathway|G-protein coupled receptor signaling pathway|adenylate cyclase-modulating G-protein coupled receptor signaling pathway|adenylate cyclase-activating G-protein coupled receptor signaling pathway|positive regulation of cytosolic calcium ion concentration|positive regulation of peptidyl-serine phosphorylation|signaling receptor activity|prot…	mmu04080,mmu04380	Neuroactive ligand-receptor interaction|Osteoclast differentiation
Calcrl	0	0	0	1	0	0	0	0	1	1	GeneID:54598,Genbank:XM_006499918.3,MGI:MGI:1926944	calcitonin receptor-like		GO:1990409,GO:0016021,GO:0007166,GO:0001635,GO:1990410,GO:0031623,GO:0007186,GO:0004871,GO:0045986,GO:0007189,GO:0004888,GO:0048661,GO:0004930,GO:0004948,GO:0005737,GO:0005764,GO:0005768,GO:0050728,GO:0007507,GO:0005783,GO:0071329,GO:0008284,GO:0005886,GO:1903143,GO:0008565,GO:0001525,GO:1990406,GO:0015031,GO:0006816,GO:0001605,GO:1990408,GO:0016020,GO:0007165	adrenomedullin binding|integral component of membrane|cell surface receptor signaling pathway|calcitonin gene-related peptide receptor activity|adrenomedullin receptor signaling pathway|receptor internalization|G-protein coupled receptor signaling pathway|signal transducer activity|negative regulation of smooth muscle contraction|adenylate cyclase-activating G-protein coupled receptor signaling p…	mmu04080,mmu04270	Neuroactive ligand-receptor interaction|Vascular smooth muscle contraction
Calml3	0	0	0	1	0	0	1	0	0	0	GeneID:70405,Genbank:NM_027416.3,MGI:MGI:1917655	calmodulin-like 3		GO:0005509,GO:0008150,GO:0046872	calcium ion binding|biological_process|metal ion binding	mmu04014,mmu04015,mmu04371,mmu04020,mmu04070,mmu04024,mmu04022,mmu04114,mmu04218,mmu04625,mmu04910,mmu04922,mmu04912,mmu04915,mmu04921,mmu04916,mmu04924,mmu04925,mmu04261,mmu04270,mmu04970,mmu04971,mmu04728,mmu04720,mmu04722,mmu04744,mmu04740,mmu04750,mmu04713,mmu05200,mmu05214,mmu05010,mmu05031,mmu05034,mmu05418,mmu05133,mmu05152,mmu05167	Ras signaling pathway|Rap1 signaling pathway|Apelin signaling pathway|Calcium signaling pathway|Phosphatidylinositol signaling system|cAMP signaling pathway|cGMP - PKG signaling pathway|Oocyte meiosis|Cellular senescence|C-type lectin receptor signaling pathway|Insulin signaling pathway|Glucagon signaling pathway|GnRH signaling pathway|Estrogen signaling pathway|Oxytocin signaling pathway|Melanog…
Camk1g	0	0	0	0	0	1	0	0	0	0	GeneID:215303,Genbank:XM_011238932.2,MGI:MGI:2388073	calcium/calmodulin-dependent protein kinase I gamma		GO:0043005,GO:0008152,GO:0004674,GO:0012505,GO:0016020,GO:0004683,GO:0005516,GO:0005524,GO:0016301,GO:0005622,GO:0016310,GO:0005737,GO:0016740,GO:0005794,GO:0018105,GO:0005886,GO:0000166,GO:0018107,GO:0005954,GO:0003824,GO:0035556,GO:0006468,GO:0004672	neuron projection|metabolic process|protein serine/threonine kinase activity|endomembrane system|membrane|calmodulin-dependent protein kinase activity|calmodulin binding|ATP binding|kinase activity|intracellular|phosphorylation|cytoplasm|transferase activity|Golgi apparatus|peptidyl-serine phosphorylation|plasma membrane|nucleotide binding|peptidyl-threonine phosphorylation|calcium- and calmoduli…	mmu04921,mmu04925	Oxytocin signaling pathway|Aldosterone synthesis and secretion
Camk2a	0	0	0	0	0	0	0	0	1	0	GeneID:12322,Genbank:XM_006525541.3,MGI:MGI:88256	calcium/calmodulin-dependent protein kinase II alpha		GO:0005515,GO:0005516,GO:0005524,GO:0005634,GO:0005737,GO:0018105,GO:0005739,GO:0005886,GO:0006468,GO:0018107,GO:0030054,GO:0030424,GO:0030425,GO:0046872,GO:0032794,GO:0046928,GO:0032839,GO:0048168,GO:0035235,GO:0048813,GO:0051092,GO:0051928,GO:0098970,GO:0000082,GO:0098989,GO:0000166,GO:0099004,GO:0002931,GO:0099524,GO:0004672,GO:0004674,GO:0004683,GO:0006816,GO:0009931,GO:0010666,GO:0014069,GO:…	protein binding|calmodulin binding|ATP binding|nucleus|cytoplasm|peptidyl-serine phosphorylation|mitochondrion|plasma membrane|protein phosphorylation|peptidyl-threonine phosphorylation|cell junction|axon|dendrite|metal ion binding|GTPase activating protein binding|regulation of neurotransmitter secretion|dendrite cytoplasm|regulation of neuronal synaptic plasticity|ionotropic glutamate receptor …	mmu04012,mmu04310,mmu04066,mmu04020,mmu04024,mmu04114,mmu04217,mmu04911,mmu04922,mmu04912,mmu04921,mmu04916,mmu04925,mmu04261,mmu04971,mmu04725,mmu04728,mmu04720,mmu04722,mmu04740,mmu04750,mmu04360,mmu04713,mmu05200,mmu05205,mmu05214,mmu05031,mmu04934,mmu05152	ErbB signaling pathway|Wnt signaling pathway|HIF-1 signaling pathway|Calcium signaling pathway|cAMP signaling pathway|Oocyte meiosis|Necroptosis|Insulin secretion|Glucagon signaling pathway|GnRH signaling pathway|Oxytocin signaling pathway|Melanogenesis|Aldosterone synthesis and secretion|Adrenergic signaling in cardiomyocytes|Gastric acid secretion|Cholinergic synapse|Dopaminergic synapse|Long-t…
Camk4	0	0	0	0	0	1	0	0	0	1	GeneID:12326,Genbank:XM_006525544.3,MGI:MGI:88258	calcium/calmodulin-dependent protein kinase IV		GO:0046777,GO:0009931,GO:0005737,GO:0002376,GO:0046827,GO:0016301,GO:0006468,GO:0004672,GO:0016310,GO:0004674,GO:0016740,GO:0004683,GO:0005515,GO:0005516,GO:0018105,GO:0006913,GO:0005524,GO:0035556,GO:0006954,GO:0005634,GO:0043011,GO:0007165,GO:0000166,GO:0045893,GO:0007270,GO:0005654,GO:0001650,GO:0007616,GO:0002250	protein autophosphorylation|calcium-dependent protein serine/threonine kinase activity|cytoplasm|immune system process|positive regulation of protein export from nucleus|kinase activity|protein phosphorylation|protein kinase activity|phosphorylation|protein serine/threonine kinase activity|transferase activity|calmodulin-dependent protein kinase activity|protein binding|calmodulin binding|peptidy…	mmu04371,mmu04020,mmu04024,mmu04921,mmu04925,mmu04725,mmu04720,mmu04722,mmu04380,mmu04211,mmu05031,mmu05034	Apelin signaling pathway|Calcium signaling pathway|cAMP signaling pathway|Oxytocin signaling pathway|Aldosterone synthesis and secretion|Cholinergic synapse|Long-term potentiation|Neurotrophin signaling pathway|Osteoclast differentiation|Longevity regulating pathway - mammal|Amphetamine addiction|Alcoholism
Camkv	0	0	0	0	0	0	0	0	1	0	GeneID:235604,Genbank:NM_145621.2,MGI:MGI:2384296	CaM kinase-like vesicle-associated		GO:0005516,GO:0005524,GO:0005622,GO:0005886,GO:0006468,GO:0016020,GO:0018105,GO:0018107,GO:0031410,GO:0035556,GO:0004672,GO:0004674,GO:0004683	calmodulin binding|ATP binding|intracellular|plasma membrane|protein phosphorylation|membrane|peptidyl-serine phosphorylation|peptidyl-threonine phosphorylation|cytoplasmic vesicle|intracellular signal transduction|protein kinase activity|protein serine/threonine kinase activity|calmodulin-dependent protein kinase activity
Camp	0	0	0	0	1	0	1	0	0	0	GeneID:12796,Genbank:NM_009921.2,MGI:MGI:108443	cathelicidin antimicrobial peptide		GO:0061844,GO:0045087,GO:0005615,GO:0045766,GO:0005737,GO:0050829,GO:0006952,GO:0008284,GO:0019731,GO:0042581,GO:0042742,GO:0050830,GO:0042995,GO:0044130,GO:0001934,GO:0051873,GO:0044140,GO:0002227,GO:0005576	antimicrobial humoral immune response mediated by antimicrobial peptide|innate immune response|extracellular space|positive regulation of angiogenesis|cytoplasm|defense response to Gram-negative bacterium|defense response|positive regulation of cell proliferation|antibacterial humoral response|specific granule|defense response to bacterium|defense response to Gram-positive bacterium|cell projecti…	mmu04621,mmu04970,mmu05152	NOD-like receptor signaling pathway|Salivary secretion|Tuberculosis
Capg	0	0	0	0	0	1	0	0	0	0	GeneID:12332,Genbank:XM_017321370.1,MGI:MGI:1098259	capping protein (actin filament), gelsolin-like		GO:0071346,GO:0005634,GO:0072686,GO:0005654,GO:0090543,GO:0005730,GO:0005737,GO:0005814,GO:0019904,GO:0030031,GO:0044877,GO:0045296,GO:0045335,GO:0051015,GO:0003779,GO:0051016,GO:0005576,GO:0051693,GO:0005615	cellular response to interferon-gamma|nucleus|mitotic spindle|nucleoplasm|Flemming body|nucleolus|cytoplasm|centriole|protein domain specific binding|cell projection assembly|protein-containing complex binding|cadherin binding|phagocytic vesicle|actin filament binding|actin binding|barbed-end actin filament capping|extracellular region|actin filament capping|extracellular space
Capn11	1	1	0	0	0	0	0	1	0	1	GeneID:268958,Genbank:XM_011246479.2,MGI:MGI:1352490	calpain 11		GO:0005622,GO:0005737,GO:0006508,GO:0008233,GO:0008234,GO:0016787,GO:0031410,GO:0046872,GO:0001669,GO:0004198,GO:0005509	intracellular|cytoplasm|proteolysis|peptidase activity|cysteine-type peptidase activity|hydrolase activity|cytoplasmic vesicle|metal ion binding|acrosomal vesicle|calcium-dependent cysteine-type endopeptidase activity|calcium ion binding
Capn13	0	0	0	1	0	0	0	0	0	0	GeneID:381122,Genbank:XM_017317548.1,MGI:MGI:2685789	calpain 13		GO:0005737,GO:0006508,GO:0008233,GO:0008234,GO:0016787,GO:0004198,GO:0005509,GO:0005622	cytoplasm|proteolysis|peptidase activity|cysteine-type peptidase activity|hydrolase activity|calcium-dependent cysteine-type endopeptidase activity|calcium ion binding|intracellular
Capn8	0	0	0	1	0	0	0	0	0	0	GeneID:170725,Genbank:XM_017319052.1,MGI:MGI:2181366	calpain 8		GO:0005509,GO:0005622,GO:0005737,GO:0005794,GO:0006508,GO:0007586,GO:0008233,GO:0008234,GO:0016787,GO:0046872,GO:0051260,GO:0004198,GO:1990092	calcium ion binding|intracellular|cytoplasm|Golgi apparatus|proteolysis|digestion|peptidase activity|cysteine-type peptidase activity|hydrolase activity|metal ion binding|protein homooligomerization|calcium-dependent cysteine-type endopeptidase activity|calcium-dependent self proteolysis
Capns2	0	0	0	0	0	1	1	0	0	0	GeneID:69543,Genbank:NM_027112.1,MGI:MGI:1916793	calpain, small subunit 2		GO:0005886,GO:0016020,GO:0046872,GO:0005509,GO:0005515,GO:0005737	plasma membrane|membrane|metal ion binding|calcium ion binding|protein binding|cytoplasm
Capsl	0	0	0	1	0	0	0	0	0	0	GeneID:75568,Genbank:XM_006520186.2,MGI:MGI:1922818	calcyphosine-like		GO:0008150,GO:0046872,GO:0005509,GO:0005575,GO:0005737	biological_process|metal ion binding|calcium ion binding|cellular_component|cytoplasm
Car11	0	0	0	0	0	1	0	0	0	0	GeneID:12348,Genbank:XM_006540588.2,MGI:MGI:1336193	carbonic anhydrase 11		GO:0016323,GO:0004089,GO:0005576,GO:0008150	basolateral plasma membrane|carbonate dehydratase activity|extracellular region|biological_process
Car13	0	1	0	1	0	1	0	0	1	0	GeneID:71934,Genbank:NM_024495.5,MGI:MGI:1931322	carbonic anhydrase 13		GO:0008270,GO:0016829,GO:0043209,GO:0043231,GO:0046872,GO:0004089,GO:0005829,GO:0006730	zinc ion binding|lyase activity|myelin sheath|intracellular membrane-bounded organelle|metal ion binding|carbonate dehydratase activity|cytosol|one-carbon metabolic process	mmu00910	Nitrogen metabolism
Car3	0	0	0	0	0	0	1	1	0	1	GeneID:12350,Genbank:NM_007606.3,MGI:MGI:88270	carbonic anhydrase 3		GO:0005829,GO:0006730,GO:0006979,GO:0008270,GO:0016151,GO:0016791,GO:0016829,GO:0046872,GO:0004089,GO:0005737	cytosol|one-carbon metabolic process|response to oxidative stress|zinc ion binding|nickel cation binding|phosphatase activity|lyase activity|metal ion binding|carbonate dehydratase activity|cytoplasm	mmu00910	Nitrogen metabolism
Car6	0	0	0	0	0	0	0	0	1	0	GeneID:12353,Genbank:NM_009802.2,MGI:MGI:1333786	carbonic anhydrase 6		GO:0005576,GO:0005615,GO:0005737,GO:0005829,GO:0006730,GO:0008270,GO:0016829,GO:0046872,GO:0001580,GO:0003674,GO:0004089	extracellular region|extracellular space|cytoplasm|cytosol|one-carbon metabolic process|zinc ion binding|lyase activity|metal ion binding|detection of chemical stimulus involved in sensory perception of bitter taste|molecular_function|carbonate dehydratase activity	mmu00910	Nitrogen metabolism
Car9	0	0	0	0	0	0	0	0	1	0	GeneID:230099,Genbank:NM_139305.2,MGI:MGI:2447188	carbonic anhydrase 9		GO:0006730,GO:0008270,GO:0016020,GO:0016021,GO:0016323,GO:0016829,GO:0042995,GO:0046872,GO:0046903,GO:0002009,GO:0004089,GO:0005886	one-carbon metabolic process|zinc ion binding|membrane|integral component of membrane|basolateral plasma membrane|lyase activity|cell projection|metal ion binding|secretion|morphogenesis of an epithelium|carbonate dehydratase activity|plasma membrane	mmu00910	Nitrogen metabolism
Card10	0	0	0	0	0	0	0	0	1	0	GeneID:105844,Genbank:XM_006520253.3,MGI:MGI:2146012	caspase recruitment domain family, member 10		GO:0042981,GO:0090051,GO:1900182,GO:0005515,GO:0007250	regulation of apoptotic process|negative regulation of cell migration involved in sprouting angiogenesis|positive regulation of protein localization to nucleus|protein binding|activation of NF-kappaB-inducing kinase activity	mmu04064	NF-kappa B signaling pathway
Card14	0	0	0	0	0	1	0	0	0	0	GeneID:170720,Genbank:XM_006532369.2,MGI:MGI:2386258	caspase recruitment domain family, member 14		GO:0033209,GO:0042981,GO:0043066,GO:0050700,GO:0051092,GO:0001934,GO:0005737,GO:0006915	tumor necrosis factor-mediated signaling pathway|regulation of apoptotic process|negative regulation of apoptotic process|CARD domain binding|positive regulation of NF-kappaB transcription factor activity|positive regulation of protein phosphorylation|cytoplasm|apoptotic process	mmu04064	NF-kappa B signaling pathway
Casc4	1	0	1	0	0	0	1	0	1	0	GeneID:319996,Genbank:NM_001205369.1,MGI:MGI:2443129	cancer susceptibility candidate 4		GO:0016020,GO:0016021,GO:0003674,GO:0005794,GO:0008150	membrane|integral component of membrane|molecular_function|Golgi apparatus|biological_process
Casc5	0	0	0	0	1	1	0	0	1	1	GeneID:76464,Genbank:XM_006500376.2,MGI:MGI:1923714	cancer susceptibility candidate 5		GO:0001669,GO:0003674,GO:0005634,GO:0005654,GO:0005694,GO:0005829,GO:0007049,GO:0007059,GO:0008608,GO:0010923,GO:0016604,GO:0000775,GO:0034501,GO:0000776,GO:0051301,GO:0000777	acrosomal vesicle|molecular_function|nucleus|nucleoplasm|chromosome|cytosol|cell cycle|chromosome segregation|attachment of spindle microtubules to kinetochore|negative regulation of phosphatase activity|nuclear body|chromosome, centromeric region|protein localization to kinetochore|kinetochore|cell division|condensed chromosome kinetochore
Caskin1	1	0	0	0	0	0	0	0	0	0	GeneID:268932,Genbank:XM_006524313.2,MGI:MGI:2442952	CASK interacting protein 1		GO:0016020,GO:0019904,GO:0042802,GO:0005737,GO:0007165	membrane|protein domain specific binding|identical protein binding|cytoplasm|signal transduction
Caskin2	0	0	0	1	0	0	0	0	1	0	GeneID:140721,Genbank:XM_011248719.2,MGI:MGI:2157062	CASK-interacting protein 2		GO:0003674,GO:0005737,GO:0016020	molecular_function|cytoplasm|membrane
Casp1	0	0	1	0	0	1	0	0	1	1	GeneID:12362,Genbank:NM_009807.2,MGI:MGI:96544	caspase 1		GO:0005634,GO:0005737,GO:0006508,GO:0006915,GO:0032496,GO:0006919,GO:0007520,GO:0032611,GO:0007613,GO:0032991,GO:0033198,GO:0042493,GO:0042802,GO:0050727,GO:0042981,GO:0043005,GO:0051882,GO:0043065,GO:0060081,GO:0070269,GO:0071222,GO:0071310,GO:0001666,GO:0097194,GO:0071346,GO:0097199,GO:0072557,GO:0001774,GO:0097200,GO:0004175,GO:0004197,GO:0097300,GO:1901998,GO:1903265,GO:0005515,GO:0005576,GO:…	nucleus|cytoplasm|proteolysis|apoptotic process|response to lipopolysaccharide|activation of cysteine-type endopeptidase activity involved in apoptotic process|myoblast fusion|interleukin-1 beta production|memory|protein-containing complex|response to ATP|response to drug|identical protein binding|regulation of inflammatory response|regulation of apoptotic process|neuron projection|mitochondrial …	mmu04217,mmu04621,mmu04623,mmu04625,mmu05014,mmu05132,mmu05133,mmu05134,mmu05164	Necroptosis|NOD-like receptor signaling pathway|Cytosolic DNA-sensing pathway|C-type lectin receptor signaling pathway|Amyotrophic lateral sclerosis (ALS)|Salmonella infection|Pertussis|Legionellosis|Influenza A
Casp4	0	1	1	1	0	1	1	0	1	0	GeneID:12363,Genbank:XM_006509837.2,MGI:MGI:107700	caspase 4, apoptosis-related cysteine peptidase		GO:0005886,GO:0006508,GO:0006915,GO:0006919,GO:0006954,GO:0007015,GO:0008233,GO:0050727,GO:0008234,GO:0061702,GO:0012501,GO:0070059,GO:0016020,GO:0070269,GO:0072557,GO:0072559,GO:0097110,GO:0097153,GO:0097169,GO:0002376,GO:0004197,GO:0005576,GO:0005737,GO:0005739,GO:0005783,GO:0005829,GO:0016787,GO:0032991,GO:0035234,GO:0042981,GO:0043005,GO:0043025,GO:0097193,GO:0045087,GO:0097194,GO:0050700,GO:…	plasma membrane|proteolysis|apoptotic process|activation of cysteine-type endopeptidase activity involved in apoptotic process|inflammatory response|actin filament organization|peptidase activity|regulation of inflammatory response|cysteine-type peptidase activity|inflammasome complex|programmed cell death|intrinsic apoptotic signaling pathway in response to endoplasmic reticulum stress|membrane|…	mmu04621	NOD-like receptor signaling pathway
Casq1	0	0	0	0	0	0	1	0	0	1	GeneID:12372,Genbank:NM_009813.2,MGI:MGI:1309468	calsequestrin 1		GO:0051281,GO:0033018,GO:0014809,GO:0005737,GO:0051282,GO:0016020,GO:0005739,GO:1901341,GO:0042383,GO:0016529,GO:0005759,GO:2001256,GO:0042802,GO:0005783,GO:0005794,GO:0006937,GO:0007029,GO:0009408,GO:0043231,GO:0010880,GO:0045214,GO:0030016,GO:0046872,GO:0030018,GO:0014802,GO:0005509,GO:0051258,GO:0030315,GO:0014804,GO:0051279,GO:0031674	positive regulation of release of sequestered calcium ion into cytosol|sarcoplasmic reticulum lumen|regulation of skeletal muscle contraction by regulation of release of sequestered calcium ion|cytoplasm|regulation of sequestering of calcium ion|membrane|mitochondrion|positive regulation of store-operated calcium channel activity|sarcolemma|sarcoplasmic reticulum|mitochondrial matrix|regulation o…
Casq2	0	0	0	0	1	0	0	0	1	0	GeneID:12373,Genbank:XM_006500947.3,MGI:MGI:1309469	calsequestrin 2		GO:0071313,GO:0045214,GO:0016529,GO:0005509,GO:0086004,GO:0046872,GO:0030018,GO:1901017,GO:0048306,GO:0051208,GO:0005622,GO:0005737,GO:0006937,GO:0010649,GO:0010880,GO:0051258,GO:0030314,GO:0010881,GO:0051279,GO:0033018,GO:0060048,GO:0002027,GO:0060306,GO:0042803,GO:0014809,GO:0060315,GO:0043267,GO:0005080	cellular response to caffeine|sarcomere organization|sarcoplasmic reticulum|calcium ion binding|regulation of cardiac muscle cell contraction|metal ion binding|Z disc|negative regulation of potassium ion transmembrane transporter activity|calcium-dependent protein binding|sequestering of calcium ion|intracellular|cytoplasm|regulation of muscle contraction|regulation of cell communication by elect…
Cass4	1	0	0	0	0	0	0	0	0	1	GeneID:320664,Genbank:NM_001276422.1,MGI:MGI:2444482	Cas scaffolding protein family member 4		GO:0005886,GO:0007155,GO:0007169,GO:0016477,GO:0030054,GO:0090527,GO:0005737,GO:0005856	plasma membrane|cell adhesion|transmembrane receptor protein tyrosine kinase signaling pathway|cell migration|cell junction|actin filament reorganization|cytoplasm|cytoskeleton
Cat	0	0	0	0	0	1	0	0	0	0	GeneID:12359,Genbank:NM_009804.2,MGI:MGI:88271	catalase		GO:0004601,GO:0005102,GO:0005615,GO:0005737,GO:0005739,GO:0005758,GO:0008203,GO:0005764,GO:0009060,GO:0005777,GO:0009650,GO:0014068,GO:0016209,GO:0016491,GO:0016684,GO:0046872,GO:0019899,GO:0050661,GO:0020027,GO:0051092,GO:0020037,GO:0051262,GO:0051289,GO:0051781,GO:0055114,GO:0000302,GO:0001657,GO:0001666,GO:0001822,GO:0004046,GO:0004096,GO:0005778,GO:0005783,GO:0005794,GO:0005829,GO:0005886,GO:…	peroxidase activity|signaling receptor binding|extracellular space|cytoplasm|mitochondrion|mitochondrial intermembrane space|cholesterol metabolic process|lysosome|aerobic respiration|peroxisome|UV protection|positive regulation of phosphatidylinositol 3-kinase signaling|antioxidant activity|oxidoreductase activity|oxidoreductase activity, acting on peroxide as acceptor|metal ion binding|enzyme b…	mmu00630,mmu00380,mmu04068,mmu04146,mmu04211,mmu04213,mmu05014	Glyoxylate and dicarboxylate metabolism|Tryptophan metabolism|FoxO signaling pathway|Peroxisome|Longevity regulating pathway - mammal|Longevity regulating pathway - multiple species|Amyotrophic lateral sclerosis (ALS)
Cav1	0	0	0	0	0	0	0	0	1	0	GeneID:12389,Genbank:NM_007616.4,MGI:MGI:102709	caveolin 1, caveolae protein		GO:0033138,GO:0033344,GO:0033484,GO:0034098,GO:0001937,GO:0034141,GO:0001938,GO:0042060,GO:0001960,GO:0042310,GO:0002026,GO:0045121,GO:0042383,GO:0002080,GO:0042532,GO:0002931,GO:0045665,GO:0003057,GO:0045807,GO:0005794,GO:0005102,GO:0045907,GO:0005198,GO:0005811,GO:0046426,GO:0005829,GO:0051117,GO:0005886,GO:0051259,GO:0051260,GO:0046785,GO:0005887,GO:0051480,GO:0006869,GO:0051592,GO:0006874,GO:…	positive regulation of peptidyl-serine phosphorylation|cholesterol efflux|nitric oxide homeostasis|VCP-NPL4-UFD1 AAA ATPase complex|negative regulation of endothelial cell proliferation|positive regulation of toll-like receptor 3 signaling pathway|positive regulation of endothelial cell proliferation|wound healing|negative regulation of cytokine-mediated signaling pathway|vasoconstriction|regulat…	mmu04144,mmu04510,mmu05205,mmu05418,mmu05416,mmu05100	Endocytosis|Focal adhesion|Proteoglycans in cancer|Fluid shear stress and atherosclerosis|Viral myocarditis|Bacterial invasion of epithelial cells
Cbfa2t3	0	0	0	1	0	0	0	0	1	0	GeneID:12398,Genbank:NM_009824.2,MGI:MGI:1338013	core-binding factor, runt domain, alpha subunit 2, translocated to, 3 (human)		GO:0032436,GO:0003700,GO:0045820,GO:0003714,GO:0045892,GO:0005515,GO:0005622,GO:0005634,GO:0005654,GO:0005794,GO:0006351,GO:0046872,GO:0006355,GO:1903715,GO:0008285,GO:0016020,GO:0000122,GO:0030154,GO:0001666,GO:0030851,GO:0003682	positive regulation of proteasomal ubiquitin-dependent protein catabolic process|DNA binding transcription factor activity|negative regulation of glycolytic process|transcription corepressor activity|negative regulation of transcription, DNA-templated|protein binding|intracellular|nucleus|nucleoplasm|Golgi apparatus|transcription, DNA-templated|metal ion binding|regulation of transcription, DNA-t…
Cbr2	0	0	0	0	0	0	0	0	1	0	GeneID:12409,Genbank:XM_006532096.2,MGI:MGI:107200	carbonyl reductase 2		GO:0005515,GO:0005739,GO:0005997,GO:0006006,GO:0006116,GO:0016491,GO:0043621,GO:0050038,GO:0051262,GO:0055114,GO:0004090	protein binding|mitochondrion|xylulose metabolic process|glucose metabolic process|NADH oxidation|oxidoreductase activity|protein self-association|L-xylulose reductase (NADP+) activity|protein tetramerization|oxidation-reduction process|carbonyl reductase (NADPH) activity	mmu00590,mmu00980	Arachidonic acid metabolism|Metabolism of xenobiotics by cytochrome P450
Cbs	0	0	0	0	0	0	0	0	1	0	GeneID:12411,Genbank:NM_001271353.1,MGI:MGI:88285	cystathionine beta-synthase		GO:0008652,GO:0016829,GO:0019343,GO:0019344,GO:0019346,GO:0019825,GO:0019899,GO:0050667,GO:0020037,GO:0050880,GO:0021587,GO:0051593,GO:0060135,GO:0060351,GO:0070025,GO:0070026,GO:0070814,GO:0071456,GO:0001958,GO:0001974,GO:0004122,GO:0005634,GO:0005737,GO:0006535,GO:0006801,GO:0030170,GO:0030823,GO:0031625,GO:0042802,GO:0042803,GO:0043066,GO:0072341,GO:0043506,GO:1904047,GO:0046872,GO:0050421	cellular amino acid biosynthetic process|lyase activity|cysteine biosynthetic process via cystathionine|cysteine biosynthetic process|transsulfuration|oxygen binding|enzyme binding|homocysteine metabolic process|heme binding|regulation of blood vessel size|cerebellum morphogenesis|response to folic acid|maternal process involved in female pregnancy|cartilage development involved in endochondral b…	mmu00260,mmu00270	Glycine, serine and threonine metabolism|Cysteine and methionine metabolism
Ccbe1	0	0	0	0	0	0	0	0	0	1	GeneID:320924,Genbank:XM_006526021.3,MGI:MGI:2445053	collagen and calcium binding EGF domains 1		GO:0010954,GO:0001946,GO:0030324,GO:0002020,GO:0045766,GO:0003016,GO:0005509,GO:0005518,GO:0005576,GO:0005578,GO:1900748,GO:0005581,GO:1901492,GO:0005615,GO:0007275,GO:0007585,GO:0001525,GO:0010575,GO:0001945,GO:0010595	positive regulation of protein processing|lymphangiogenesis|lung development|protease binding|positive regulation of angiogenesis|respiratory system process|calcium ion binding|collagen binding|extracellular region|proteinaceous extracellular matrix|positive regulation of vascular endothelial growth factor signaling pathway|collagen trimer|positive regulation of lymphangiogenesis|extracellular sp…
Ccdc103	0	0	0	1	0	0	0	0	0	0	GeneID:73293,Genbank:NM_028492.2,MGI:MGI:1920543	coiled-coil domain containing 103		GO:0005737,GO:0005929,GO:0030030,GO:0031514,GO:0036158,GO:0036159,GO:0042803,GO:0042995,GO:0070286,GO:0071907,GO:0001947,GO:0003341,GO:0005575	cytoplasm|cilium|cell projection organization|motile cilium|outer dynein arm assembly|inner dynein arm assembly|protein homodimerization activity|cell projection|axonemal dynein complex assembly|determination of digestive tract left/right asymmetry|heart looping|cilium movement|cellular_component
Ccdc122	0	0	0	1	0	0	0	0	1	0	GeneID:108811,Genbank:NM_001310648.1,MGI:MGI:1918358	coiled-coil domain containing 122		GO:0003674,GO:0005575,GO:0008150	molecular_function|cellular_component|biological_process
Ccdc129	0	0	0	0	0	1	1	0	0	0	GeneID:232016,Genbank:XM_006505949.3,MGI:MGI:2685304	coiled-coil domain containing 129		GO:0008150,GO:0003674,GO:0005102,GO:0005575	biological_process|molecular_function|signaling receptor binding|cellular_component
Ccdc150	0	0	0	1	0	0	0	0	0	0	GeneID:78016,Genbank:XM_017312896.1,MGI:MGI:1925266	coiled-coil domain containing 150		GO:0003674,GO:0005575,GO:0008150	molecular_function|cellular_component|biological_process
Ccdc154	1	0	1	0	1	0	1	0	0	0	GeneID:207209,Genbank:XM_006523949.3,MGI:MGI:2685163	coiled-coil domain containing 154		GO:0008150,GO:0003674,GO:0005575,GO:0005768	biological_process|molecular_function|cellular_component|endosome
Ccdc169	0	1	0	0	0	0	0	0	0	0	GeneID:320604,Genbank:NM_001290138.1,MGI:MGI:2444356	coiled-coil domain containing 169		GO:0003674,GO:0005575,GO:0008150	molecular_function|cellular_component|biological_process
Ccdc18	0	0	0	0	0	1	0	0	0	0	GeneID:73254,Genbank:XM_006535255.3,MGI:MGI:1922974	coiled-coil domain containing 18		GO:0003674,GO:0005575,GO:0008150	molecular_function|cellular_component|biological_process
Ccdc190	0	0	0	1	0	0	0	0	1	1	GeneID:78465,Genbank:XM_006497035.2,MGI:MGI:1925715	coiled-coil domain containing 190		GO:0003674,GO:0005575,GO:0008150	molecular_function|cellular_component|biological_process
Ccdc3	0	0	0	0	1	1	1	0	0	0	GeneID:74186,Genbank:NM_028804.1,MGI:MGI:1921436	coiled-coil domain containing 3		GO:0010804,GO:0045600,GO:0046889,GO:0003674,GO:0005576,GO:0005783	negative regulation of tumor necrosis factor-mediated signaling pathway|positive regulation of fat cell differentiation|positive regulation of lipid biosynthetic process|molecular_function|extracellular region|endoplasmic reticulum
Ccdc33	0	1	0	0	0	0	0	0	0	0	GeneID:382077,Genbank:XM_017313444.1,MGI:MGI:1922464	coiled-coil domain containing 33		GO:0003674,GO:0005777,GO:0007283	molecular_function|peroxisome|spermatogenesis
Ccdc42	0	0	0	0	0	0	0	0	0	1	GeneID:276920,Genbank:NM_177779.3,MGI:MGI:3045254	coiled-coil domain containing 42		GO:0003674,GO:0005575,GO:0007286	molecular_function|cellular_component|spermatid development
Ccdc67	0	0	0	1	0	1	0	0	1	1	GeneID:234964,Genbank:NM_181816.2,MGI:MGI:2443026	coiled-coil domain containing 67		GO:0007099,GO:0030030,GO:0042802,GO:0098535,GO:0098536,GO:1903251,GO:0005515,GO:0005737,GO:0005814	centriole replication|cell projection organization|identical protein binding|de novo centriole assembly involved in multi-ciliated epithelial cell differentiation|deuterosome|multi-ciliated epithelial cell differentiation|protein binding|cytoplasm|centriole
Ccdc73	1	0	0	0	0	0	0	0	0	0	GeneID:211936,Genbank:NM_177600.4,MGI:MGI:3606488	coiled-coil domain containing 73		GO:0003674,GO:0005575,GO:0008150	molecular_function|cellular_component|biological_process
Ccdc8	0	0	0	1	0	0	0	0	1	0	GeneID:434130,Genbank:NM_001101535.1,MGI:MGI:3612184	coiled-coil domain containing 8		GO:0005737,GO:0005813,GO:0005829,GO:0005856,GO:0005886,GO:0007088,GO:0010923,GO:1990393,GO:0000226,GO:0003674,GO:0005634	cytoplasm|centrosome|cytosol|cytoskeleton|plasma membrane|regulation of mitotic nuclear division|negative regulation of phosphatase activity|3M complex|microtubule cytoskeleton organization|molecular_function|nucleus
Ccdc80	0	0	0	0	0	0	0	0	1	0	GeneID:67896,Genbank:XM_006522500.2,MGI:MGI:1915146	coiled-coil domain containing 80		GO:0005578,GO:0005604,GO:0005614,GO:0005615,GO:0008201,GO:0010811,GO:0030198,GO:0001968,GO:0005539,GO:0005576	proteinaceous extracellular matrix|basement membrane|interstitial matrix|extracellular space|heparin binding|positive regulation of cell-substrate adhesion|extracellular matrix organization|fibronectin binding|glycosaminoglycan binding|extracellular region
Ccdc83	0	0	0	0	0	0	0	0	1	0	GeneID:75338,Genbank:XM_006508277.3,MGI:MGI:1918255	coiled-coil domain containing 83		GO:0003674,GO:0005575,GO:0008150	molecular_function|cellular_component|biological_process
Ccdc85a	0	0	0	1	0	0	0	0	1	1	GeneID:216613,Genbank:NM_001166661.2,MGI:MGI:2445069	coiled-coil domain containing 85A		GO:0003674,GO:0005575,GO:0008150	molecular_function|cellular_component|biological_process
Ccdc86	0	0	0	0	0	0	0	0	1	0	GeneID:108673,Genbank:NM_023731.3,MGI:MGI:1277220	coiled-coil domain containing 86		GO:0005634,GO:0005730	nucleus|nucleolus
Ccdc88b	0	0	0	0	0	1	0	0	0	1	GeneID:78317,Genbank:XM_011247402.2,MGI:MGI:1925567	coiled-coil domain containing 88B		GO:0005794,GO:0005813,GO:0005856,GO:0008017,GO:0016020,GO:0030705,GO:0031122,GO:0042102,GO:0042832,GO:0050870,GO:0051959,GO:0001819,GO:0005737,GO:0005783	Golgi apparatus|centrosome|cytoskeleton|microtubule binding|membrane|cytoskeleton-dependent intracellular transport|cytoplasmic microtubule organization|positive regulation of T cell proliferation|defense response to protozoan|positive regulation of T cell activation|dynein light intermediate chain binding|positive regulation of cytokine production|cytoplasm|endoplasmic reticulum
Ccdc92b	0	0	0	0	0	0	0	0	1	0	GeneID:432582,Genbank:NM_001013784.1,MGI:MGI:3588240	coiled-coil domain containing 92B		GO:0003674,GO:0005575,GO:0008150	molecular_function|cellular_component|biological_process
Ccin	0	1	0	0	0	0	0	0	0	1	GeneID:442829,Genbank:NM_001002787.2,MGI:MGI:3045316	calicin		GO:0005737,GO:0005856,GO:0006511,GO:0007275,GO:0007283,GO:0015629,GO:0016567,GO:0030154,GO:0031463,GO:0003779,GO:0004842	cytoplasm|cytoskeleton|ubiquitin-dependent protein catabolic process|multicellular organism development|spermatogenesis|actin cytoskeleton|protein ubiquitination|cell differentiation|Cul3-RING ubiquitin ligase complex|actin binding|ubiquitin-protein transferase activity
Cckar	0	0	0	0	0	1	0	0	0	0	GeneID:12425,Genbank:NM_009827.2,MGI:MGI:99478	cholecystokinin A receptor		GO:0005737,GO:0005764,GO:0005768,GO:0005783,GO:0005886,GO:0005887,GO:0007165,GO:0030157,GO:0007186,GO:0030900,GO:0031532,GO:0007204,GO:0032870,GO:0038188,GO:0042277,GO:0042594,GO:0042755,GO:0043195,GO:0001659,GO:0001696,GO:0001764,GO:0002023,GO:0004871,GO:0004930,GO:0004951,GO:0007409,GO:0007586,GO:0007631,GO:0009408,GO:0016020,GO:0043266,GO:0016021,GO:0046883,GO:0017046,GO:0030073,GO:0051924,GO:…	cytoplasm|lysosome|endosome|endoplasmic reticulum|plasma membrane|integral component of plasma membrane|signal transduction|pancreatic juice secretion|G-protein coupled receptor signaling pathway|forebrain development|actin cytoskeleton reorganization|positive regulation of cytosolic calcium ion concentration|cellular response to hormone stimulus|cholecystokinin signaling pathway|peptide binding|…	mmu04020,mmu04080,mmu04911,mmu04972	Calcium signaling pathway|Neuroactive ligand-receptor interaction|Insulin secretion|Pancreatic secretion
Ccl1	0	0	0	0	0	1	0	0	0	1	GeneID:20290,Genbank:NM_011329.3,MGI:MGI:98258	chemokine (C-C motif) ligand 1		GO:0048245,GO:0005576,GO:0048247,GO:0005615,GO:0070098,GO:0006935,GO:0006954,GO:0006955,GO:0007186,GO:0070374,GO:0007204,GO:0071346,GO:0008009,GO:0071347,GO:0071356,GO:0030593,GO:0002548,GO:0090026,GO:0043547,GO:0005125,GO:0048020,GO:0005515	eosinophil chemotaxis|extracellular region|lymphocyte chemotaxis|extracellular space|chemokine-mediated signaling pathway|chemotaxis|inflammatory response|immune response|G-protein coupled receptor signaling pathway|positive regulation of ERK1 and ERK2 cascade|positive regulation of cytosolic calcium ion concentration|cellular response to interferon-gamma|chemokine activity|cellular response to i…	mmu04060,mmu04062	Cytokine-cytokine receptor interaction|Chemokine signaling pathway
Ccl11	0	1	0	0	0	1	1	0	1	0	GeneID:20292,Genbank:NM_011330.3,MGI:MGI:103576	chemokine (C-C motif) ligand 11		GO:0071346,GO:0048020,GO:0030335,GO:0005125,GO:0071347,GO:0048245,GO:0030593,GO:0005576,GO:0071356,GO:0030838,GO:0005615,GO:0048247,GO:0006935,GO:0006954,GO:0006955,GO:0031728,GO:0007010,GO:0060444,GO:0043547,GO:0007015,GO:0060763,GO:0007186,GO:0070098,GO:0045766,GO:0008009,GO:0001938,GO:0070371,GO:0046983,GO:0002548,GO:0070374,GO:0048018,GO:0008360,GO:0002551	cellular response to interferon-gamma|CCR chemokine receptor binding|positive regulation of cell migration|cytokine activity|cellular response to interleukin-1|eosinophil chemotaxis|neutrophil chemotaxis|extracellular region|cellular response to tumor necrosis factor|positive regulation of actin filament polymerization|extracellular space|lymphocyte chemotaxis|chemotaxis|inflammatory response|imm…	mmu04060,mmu04657,mmu04062,mmu05310	Cytokine-cytokine receptor interaction|IL-17 signaling pathway|Chemokine signaling pathway|Asthma
Ccl12	0	1	1	1	1	1	0	1	1	1	GeneID:20293,Genbank:NM_011331.2,MGI:MGI:108224	chemokine (C-C motif) ligand 12		GO:0006935,GO:0006954,GO:0006955,GO:0007010,GO:0007186,GO:0048246,GO:0008009,GO:0048247,GO:0008360,GO:0070098,GO:0019221,GO:0070374,GO:0070664,GO:0071346,GO:0071347,GO:0071356,GO:0071407,GO:0090280,GO:0000165,GO:0001525,GO:0002548,GO:0002687,GO:0005125,GO:0005576,GO:0005615,GO:0030593,GO:0031663,GO:0031727,GO:0034351,GO:0043491,GO:0043524,GO:0043547,GO:2000502,GO:0043615,GO:0048020,GO:0048245	chemotaxis|inflammatory response|immune response|cytoskeleton organization|G-protein coupled receptor signaling pathway|macrophage chemotaxis|chemokine activity|lymphocyte chemotaxis|regulation of cell shape|chemokine-mediated signaling pathway|cytokine-mediated signaling pathway|positive regulation of ERK1 and ERK2 cascade|negative regulation of leukocyte proliferation|cellular response to inter…	mmu04668,mmu04060,mmu04621,mmu04657,mmu04062,mmu05323,mmu05418,mmu04933,mmu05164,mmu05168,mmu05144,mmu05142	TNF signaling pathway|Cytokine-cytokine receptor interaction|NOD-like receptor signaling pathway|IL-17 signaling pathway|Chemokine signaling pathway|Rheumatoid arthritis|Fluid shear stress and atherosclerosis|AGE-RAGE signaling pathway in diabetic complications|Influenza A|Herpes simplex infection|Malaria|Chagas disease (American trypanosomiasis)
Ccl17	0	0	0	0	1	0	0	0	0	0	GeneID:20295,Genbank:XM_017312623.1,MGI:MGI:1329039	chemokine (C-C motif) ligand 17		GO:0070098,GO:0006935,GO:0070374,GO:0006954,GO:0071346,GO:0006968,GO:0007165,GO:0007186,GO:0008009,GO:0071347,GO:0030593,GO:0071356,GO:0031729,GO:0043547,GO:0045662,GO:0002548,GO:0048020,GO:0005125,GO:0048247,GO:0005615	chemokine-mediated signaling pathway|chemotaxis|positive regulation of ERK1 and ERK2 cascade|inflammatory response|cellular response to interferon-gamma|cellular defense response|signal transduction|G-protein coupled receptor signaling pathway|chemokine activity|cellular response to interleukin-1|neutrophil chemotaxis|cellular response to tumor necrosis factor|CCR4 chemokine receptor binding|posi…	mmu04060,mmu04625,mmu04657,mmu04062	Cytokine-cytokine receptor interaction|C-type lectin receptor signaling pathway|IL-17 signaling pathway|Chemokine signaling pathway
Ccl19	0	0	0	0	0	0	0	0	1	1	GeneID:24047,Genbank:NM_011888.2,MGI:MGI:1346316	chemokine (C-C motif) ligand 19		GO:0007186,GO:0007257,GO:0008009,GO:0009897,GO:0010560,GO:0045627,GO:0030593,GO:0045807,GO:0031295,GO:0045860,GO:0031732,GO:0046330,GO:0048020,GO:0048247,GO:0071731,GO:0048260,GO:0072610,GO:0048469,GO:0090023,GO:0050718,GO:0097029,GO:0098586,GO:1901224,GO:2000147,GO:0001768,GO:2000549,GO:0001771,GO:2000669,GO:0002407,GO:0002408,GO:0002548,GO:0002606,GO:0005615,GO:0006954,GO:0031735,GO:0032735,GO:…	G-protein coupled receptor signaling pathway|activation of JUN kinase activity|chemokine activity|external side of plasma membrane|positive regulation of glycoprotein biosynthetic process|positive regulation of T-helper 1 cell differentiation|neutrophil chemotaxis|positive regulation of endocytosis|T cell costimulation|positive regulation of protein kinase activity|CCR7 chemokine receptor binding…	mmu04064,mmu04060,mmu04062	NF-kappa B signaling pathway|Cytokine-cytokine receptor interaction|Chemokine signaling pathway
Ccl2	0	1	1	1	1	1	1	1	1	1	GeneID:20296,Genbank:NM_011333.3,MGI:MGI:98259	chemokine (C-C motif) ligand 2		GO:0005515,GO:0005576,GO:0005615,GO:0005737,GO:0005791,GO:0009611,GO:0006874,GO:0010574,GO:0006935,GO:0010759,GO:0006954,GO:0016525,GO:0019221,GO:0022409,GO:0043547,GO:0030139,GO:0043679,GO:0030425,GO:0044299,GO:0030593,GO:0045202,GO:0045785,GO:0048010,GO:0048020,GO:0001525,GO:0071222,GO:0048245,GO:0001664,GO:0071346,GO:0001912,GO:0048246,GO:0001938,GO:0071347,GO:0002523,GO:0002548,GO:0071356,GO:…	protein binding|extracellular region|extracellular space|cytoplasm|rough endoplasmic reticulum|response to wounding|cellular calcium ion homeostasis|regulation of vascular endothelial growth factor production|chemotaxis|positive regulation of macrophage chemotaxis|inflammatory response|negative regulation of angiogenesis|cytokine-mediated signaling pathway|positive regulation of cell-cell adhesio…	mmu04668,mmu04060,mmu04621,mmu04657,mmu04062,mmu05323,mmu05418,mmu04933,mmu05164,mmu05168,mmu05144,mmu05142	TNF signaling pathway|Cytokine-cytokine receptor interaction|NOD-like receptor signaling pathway|IL-17 signaling pathway|Chemokine signaling pathway|Rheumatoid arthritis|Fluid shear stress and atherosclerosis|AGE-RAGE signaling pathway in diabetic complications|Influenza A|Herpes simplex infection|Malaria|Chagas disease (American trypanosomiasis)
Ccl20	1	0	0	1	0	1	1	1	1	1	GeneID:20297,Genbank:NM_016960.2,MGI:MGI:1329031	chemokine (C-C motif) ligand 20		GO:0070374,GO:0031731,GO:0005515,GO:0071346,GO:0035584,GO:0005576,GO:0071347,GO:0043547,GO:0005615,GO:0071356,GO:0006935,GO:0006954,GO:0048020,GO:0006955,GO:0072678,GO:0048247,GO:0007186,GO:0072679,GO:0050726,GO:0008009,GO:2000319,GO:0051770,GO:0002548,GO:2000406,GO:0060326,GO:0030593,GO:0002724,GO:0070098,GO:0005125	positive regulation of ERK1 and ERK2 cascade|CCR6 chemokine receptor binding|protein binding|cellular response to interferon-gamma|calcium-mediated signaling using intracellular calcium source|extracellular region|cellular response to interleukin-1|positive regulation of GTPase activity|extracellular space|cellular response to tumor necrosis factor|chemotaxis|inflammatory response|CCR chemokine r…	mmu04668,mmu04060,mmu04657,mmu04062,mmu05323	TNF signaling pathway|Cytokine-cytokine receptor interaction|IL-17 signaling pathway|Chemokine signaling pathway|Rheumatoid arthritis
Ccl21a	0	0	0	1	0	0	0	0	0	0	GeneID:18829,Genbank:NM_011124.4,MGI:MGI:1349183	chemokine (C-C motif) ligand 21A (serine)		GO:0048535,GO:0005615,GO:0050930,GO:0006935,GO:0060326,GO:0006954,GO:0006955,GO:0007186,GO:0008009,GO:0070098,GO:0030593,GO:0070374,GO:0031732,GO:0071346,GO:0042379,GO:0071347,GO:0043547,GO:0002548,GO:0071356,GO:0048020,GO:0005125,GO:2000406,GO:0048247,GO:0005576	lymph node development|extracellular space|induction of positive chemotaxis|chemotaxis|cell chemotaxis|inflammatory response|immune response|G-protein coupled receptor signaling pathway|chemokine activity|chemokine-mediated signaling pathway|neutrophil chemotaxis|positive regulation of ERK1 and ERK2 cascade|CCR7 chemokine receptor binding|cellular response to interferon-gamma|chemokine receptor b…	mmu04064,mmu04060,mmu04062	NF-kappa B signaling pathway|Cytokine-cytokine receptor interaction|Chemokine signaling pathway
Ccl24	0	0	0	1	1	1	1	0	0	0	GeneID:56221,Genbank:NM_019577.4,MGI:MGI:1928953	chemokine (C-C motif) ligand 24		GO:0048247,GO:0030838,GO:0005576,GO:0050729,GO:0031728,GO:0005615,GO:0070098,GO:0043547,GO:0006935,GO:0070374,GO:0006954,GO:0006955,GO:0007010,GO:0007186,GO:0071346,GO:0045766,GO:0008009,GO:0071347,GO:0048018,GO:0071356,GO:0048020,GO:0008360,GO:0001938,GO:2000418,GO:0048245,GO:0030335,GO:0002548,GO:0030593,GO:0005125	lymphocyte chemotaxis|positive regulation of actin filament polymerization|extracellular region|positive regulation of inflammatory response|CCR3 chemokine receptor binding|extracellular space|chemokine-mediated signaling pathway|positive regulation of GTPase activity|chemotaxis|positive regulation of ERK1 and ERK2 cascade|inflammatory response|immune response|cytoskeleton organization|G-protein …	mmu04060,mmu04062	Cytokine-cytokine receptor interaction|Chemokine signaling pathway
Ccl28	0	0	0	0	0	1	1	0	0	0	GeneID:56838,Genbank:XM_011244683.2,MGI:MGI:1861731	chemokine (C-C motif) ligand 28		GO:0005615,GO:0006935,GO:0006955,GO:0007204,GO:0008009,GO:0060326,GO:1903237,GO:0001954,GO:0005125,GO:0005576	extracellular space|chemotaxis|immune response|positive regulation of cytosolic calcium ion concentration|chemokine activity|cell chemotaxis|negative regulation of leukocyte tethering or rolling|positive regulation of cell-matrix adhesion|cytokine activity|extracellular region	mmu04060,mmu04672,mmu04062	Cytokine-cytokine receptor interaction|Intestinal immune network for IgA production|Chemokine signaling pathway
Ccl3	0	0	0	1	0	1	1	1	1	1	GeneID:20302,Genbank:NM_011337.2,MGI:MGI:98260	chemokine (C-C motif) ligand 3		GO:0071346,GO:0048020,GO:0030593,GO:0005576,GO:0071347,GO:0048245,GO:0005615,GO:0071356,GO:0048246,GO:0030595,GO:0048247,GO:0006935,GO:0006954,GO:0006955,GO:0032760,GO:0007186,GO:0050718,GO:0043525,GO:0007204,GO:0050729,GO:0043547,GO:0008009,GO:0043615,GO:0002548,GO:0070098,GO:0045672,GO:0005125,GO:0070374,GO:0045944,GO:0008360,GO:0005515	cellular response to interferon-gamma|CCR chemokine receptor binding|neutrophil chemotaxis|extracellular region|cellular response to interleukin-1|eosinophil chemotaxis|extracellular space|cellular response to tumor necrosis factor|macrophage chemotaxis|leukocyte chemotaxis|lymphocyte chemotaxis|chemotaxis|inflammatory response|immune response|positive regulation of tumor necrosis factor producti…	mmu04060,mmu04620,mmu04062,mmu05323,mmu05132,mmu05142	Cytokine-cytokine receptor interaction|Toll-like receptor signaling pathway|Chemokine signaling pathway|Rheumatoid arthritis|Salmonella infection|Chagas disease (American trypanosomiasis)
Ccl4	0	0	0	1	0	1	1	0	1	1	GeneID:20303,Genbank:XM_011248832.1,MGI:MGI:98261	chemokine (C-C motif) ligand 4		GO:0071356,GO:0048245,GO:0031726,GO:0005576,GO:2000503,GO:0048247,GO:0031730,GO:0005615,GO:0050729,GO:0032760,GO:0050850,GO:0006935,GO:0006954,GO:0006955,GO:0035690,GO:0007186,GO:0051928,GO:0042802,GO:0008009,GO:0070098,GO:0043117,GO:0070374,GO:0043547,GO:0009636,GO:0002548,GO:0071346,GO:0043922,GO:0030593,GO:0005125,GO:0071347,GO:0048020,GO:0030595,GO:0005515	cellular response to tumor necrosis factor|eosinophil chemotaxis|CCR1 chemokine receptor binding|extracellular region|positive regulation of natural killer cell chemotaxis|lymphocyte chemotaxis|CCR5 chemokine receptor binding|extracellular space|positive regulation of inflammatory response|positive regulation of tumor necrosis factor production|positive regulation of calcium-mediated signaling|ch…	mmu04064,mmu04060,mmu04620,mmu04623,mmu04062,mmu05132	NF-kappa B signaling pathway|Cytokine-cytokine receptor interaction|Toll-like receptor signaling pathway|Cytosolic DNA-sensing pathway|Chemokine signaling pathway|Salmonella infection
Ccl5	0	0	0	0	1	0	0	0	1	1	GeneID:20304,Genbank:NM_013653.3,MGI:MGI:98262	chemokine (C-C motif) ligand 5		GO:0005615,GO:0005737,GO:0006816,GO:0006874,GO:0006887,GO:0006935,GO:0006954,GO:0010759,GO:0010820,GO:0006955,GO:0014068,GO:0014911,GO:0016004,GO:0030298,GO:0034112,GO:0030335,GO:0034341,GO:0030593,GO:0034612,GO:0031269,GO:0035688,GO:0042056,GO:0042102,GO:0042119,GO:0000165,GO:0045766,GO:0042327,GO:0002230,GO:0045785,GO:0042379,GO:0002548,GO:0046817,GO:0042531,GO:0004435,GO:0048020,GO:0004672,GO:…	extracellular space|cytoplasm|calcium ion transport|cellular calcium ion homeostasis|exocytosis|chemotaxis|inflammatory response|positive regulation of macrophage chemotaxis|positive regulation of T cell chemotaxis|immune response|positive regulation of phosphatidylinositol 3-kinase signaling|positive regulation of smooth muscle cell migration|phospholipase activator activity|receptor signaling p…	mmu04668,mmu04060,mmu04620,mmu04621,mmu04623,mmu04062,mmu05323,mmu05020,mmu05164,mmu05168,mmu05142	TNF signaling pathway|Cytokine-cytokine receptor interaction|Toll-like receptor signaling pathway|NOD-like receptor signaling pathway|Cytosolic DNA-sensing pathway|Chemokine signaling pathway|Rheumatoid arthritis|Prion diseases|Influenza A|Herpes simplex infection|Chagas disease (American trypanosomiasis)
Ccl7	0	1	1	1	1	1	1	1	1	1	GeneID:20306,Genbank:NM_013654.3,MGI:MGI:99512	chemokine (C-C motif) ligand 7		GO:0048247,GO:0005615,GO:0070098,GO:0070374,GO:0006935,GO:0006954,GO:0006955,GO:0007186,GO:0008009,GO:0071346,GO:0008201,GO:0071347,GO:0030593,GO:0071356,GO:0031727,GO:0071361,GO:0043547,GO:0002548,GO:0048020,GO:0005125,GO:0048245,GO:0005576	lymphocyte chemotaxis|extracellular space|chemokine-mediated signaling pathway|positive regulation of ERK1 and ERK2 cascade|chemotaxis|inflammatory response|immune response|G-protein coupled receptor signaling pathway|chemokine activity|cellular response to interferon-gamma|heparin binding|cellular response to interleukin-1|neutrophil chemotaxis|cellular response to tumor necrosis factor|CCR2 che…	mmu04060,mmu04657,mmu04062	Cytokine-cytokine receptor interaction|IL-17 signaling pathway|Chemokine signaling pathway
Ccl8	0	1	1	1	1	1	1	0	1	1	GeneID:20307,Genbank:NM_021443.3,MGI:MGI:101878	chemokine (C-C motif) ligand 8		GO:0048247,GO:0005615,GO:0070098,GO:0070374,GO:0006935,GO:0006954,GO:0006955,GO:0007186,GO:0008009,GO:0071346,GO:0008201,GO:0071347,GO:0030593,GO:0071356,GO:0043547,GO:1901741,GO:0045663,GO:0002548,GO:0048020,GO:0005125,GO:0048245,GO:0005576	lymphocyte chemotaxis|extracellular space|chemokine-mediated signaling pathway|positive regulation of ERK1 and ERK2 cascade|chemotaxis|inflammatory response|immune response|G-protein coupled receptor signaling pathway|chemokine activity|cellular response to interferon-gamma|heparin binding|cellular response to interleukin-1|neutrophil chemotaxis|cellular response to tumor necrosis factor|positive…	mmu04060,mmu04062	Cytokine-cytokine receptor interaction|Chemokine signaling pathway
Ccl9	0	1	0	1	0	1	1	0	1	0	GeneID:20308,Genbank:NM_011338.2,MGI:MGI:104533	chemokine (C-C motif) ligand 9		GO:0070098,GO:0005615,GO:0070374,GO:0006935,GO:0071346,GO:0006954,GO:0006955,GO:0007186,GO:0008009,GO:0030593,GO:0071347,GO:0043547,GO:0071356,GO:0045662,GO:0048020,GO:0048245,GO:0002548,GO:0048247,GO:0005125,GO:0050729,GO:0005576	chemokine-mediated signaling pathway|extracellular space|positive regulation of ERK1 and ERK2 cascade|chemotaxis|cellular response to interferon-gamma|inflammatory response|immune response|G-protein coupled receptor signaling pathway|chemokine activity|neutrophil chemotaxis|cellular response to interleukin-1|positive regulation of GTPase activity|cellular response to tumor necrosis factor|negativ…	mmu04060,mmu04062	Cytokine-cytokine receptor interaction|Chemokine signaling pathway
Ccm2l	0	0	0	1	0	0	0	0	1	0	GeneID:228788,Genbank:XM_011239482.1,MGI:MGI:2385159	cerebral cavernous malformation 2-like		GO:0005575,GO:0032091,GO:0034111,GO:0042060,GO:0055017,GO:0090271,GO:0003209,GO:0003222,GO:0005515	cellular_component|negative regulation of protein binding|negative regulation of homotypic cell-cell adhesion|wound healing|cardiac muscle tissue growth|positive regulation of fibroblast growth factor production|cardiac atrium morphogenesis|ventricular trabecula myocardium morphogenesis|protein binding
Ccna1	0	1	1	1	0	1	0	0	0	1	GeneID:12427,Genbank:XM_006500951.2,MGI:MGI:108042	cyclin A1		GO:0005856,GO:0007049,GO:0007275,GO:0007283,GO:0015630,GO:0030154,GO:0051301,GO:0051321,GO:0097123,GO:0005515,GO:0005634,GO:0005737	cytoskeleton|cell cycle|multicellular organism development|spermatogenesis|microtubule cytoskeleton|cell differentiation|cell division|meiotic cell cycle|cyclin A1-CDK2 complex|protein binding|nucleus|cytoplasm	mmu04152,mmu04110,mmu04218,mmu04914,mmu05202,mmu05203,mmu05221,mmu05161,mmu05169,mmu05165	AMPK signaling pathway|Cell cycle|Cellular senescence|Progesterone-mediated oocyte maturation|Transcriptional misregulation in cancers|Viral carcinogenesis|Acute myeloid leukemia|Hepatitis B|Epstein-Barr virus infection|Human papillomavirus infection
Ccna2	0	0	0	0	0	1	0	0	1	1	GeneID:12428,Genbank:XM_017319444.1,MGI:MGI:108069	cyclin A2		GO:0044843,GO:0001940,GO:0045893,GO:0005515,GO:0005634,GO:0005654,GO:0005737,GO:0048146,GO:0005829,GO:0051301,GO:0007049,GO:0097124,GO:0016572,GO:0019901,GO:0000086,GO:0097472,GO:0000307,GO:0019904,GO:0001939	cell cycle G1/S phase transition|male pronucleus|positive regulation of transcription, DNA-templated|protein binding|nucleus|nucleoplasm|cytoplasm|positive regulation of fibroblast proliferation|cytosol|cell division|cell cycle|cyclin A2-CDK2 complex|histone phosphorylation|protein kinase binding|G2/M transition of mitotic cell cycle|cyclin-dependent protein kinase activity|cyclin-dependent prote…	mmu04152,mmu04110,mmu04218,mmu04914,mmu05203,mmu05161,mmu05169,mmu05165	AMPK signaling pathway|Cell cycle|Cellular senescence|Progesterone-mediated oocyte maturation|Viral carcinogenesis|Hepatitis B|Epstein-Barr virus infection|Human papillomavirus infection
Ccnb1	0	0	0	0	0	1	0	0	1	1	GeneID:268697,Genbank:NM_172301.3,MGI:MGI:88302	cyclin B1		GO:0005737,GO:0005759,GO:0005813,GO:0005829,GO:0005856,GO:0044877,GO:0006468,GO:0045787,GO:0007049,GO:0045931,GO:0007052,GO:0048146,GO:0051301,GO:0051987,GO:0060045,GO:0060623,GO:0061575,GO:0065003,GO:0000922,GO:0000942,GO:0001556,GO:0001701,GO:0001933,GO:0005113,GO:0005515,GO:0005634,GO:0007080,GO:0010629,GO:0010971,GO:0016020,GO:0016301,GO:0019901,GO:0031442,GO:0090266,GO:0033129,GO:0097125,GO:…	cytoplasm|mitochondrial matrix|centrosome|cytosol|cytoskeleton|protein-containing complex binding|protein phosphorylation|positive regulation of cell cycle|cell cycle|positive regulation of mitotic cell cycle|mitotic spindle organization|positive regulation of fibroblast proliferation|cell division|positive regulation of attachment of spindle microtubules to kinetochore|positive regulation of car…	mmu04068,mmu04110,mmu04114,mmu04115,mmu04218,mmu04914	FoxO signaling pathway|Cell cycle|Oocyte meiosis|p53 signaling pathway|Cellular senescence|Progesterone-mediated oocyte maturation
Ccnb2	0	0	0	0	0	1	0	0	1	1	GeneID:12442,Genbank:NM_007630.2,MGI:MGI:88311	cyclin B2		GO:0005829,GO:0007049,GO:0015630,GO:0016020,GO:0040007,GO:0043029,GO:0045296,GO:0048538,GO:0051301,GO:0001701,GO:0005634,GO:0005813	cytosol|cell cycle|microtubule cytoskeleton|membrane|growth|T cell homeostasis|cadherin binding|thymus development|cell division|in utero embryonic development|nucleus|centrosome	mmu04068,mmu04110,mmu04114,mmu04115,mmu04218,mmu04914,mmu05166	FoxO signaling pathway|Cell cycle|Oocyte meiosis|p53 signaling pathway|Cellular senescence|Progesterone-mediated oocyte maturation|HTLV-I infection
Ccne1	0	0	0	0	0	1	0	0	1	1	GeneID:12447,Genbank:NM_007633.2,MGI:MGI:88316	cyclin E1		GO:0097134,GO:0016301,GO:0000723,GO:1903827,GO:0016538,GO:0005515,GO:0019901,GO:0005634,GO:0005654,GO:0005737,GO:0005813,GO:0006270,GO:0044877,GO:0006468,GO:0045597,GO:0051301,GO:0007049,GO:0000082,GO:0051726,GO:0007129,GO:0000122,GO:0070192,GO:0016055,GO:0000307	cyclin E1-CDK2 complex|kinase activity|telomere maintenance|regulation of cellular protein localization|cyclin-dependent protein serine/threonine kinase regulator activity|protein binding|protein kinase binding|nucleus|nucleoplasm|cytoplasm|centrosome|DNA replication initiation|protein-containing complex binding|protein phosphorylation|positive regulation of cell differentiation|cell division|cel…	mmu04151,mmu04110,mmu04114,mmu04115,mmu04218,mmu05200,mmu05206,mmu05203,mmu05226,mmu05215,mmu05222,mmu04934,mmu05162,mmu05161,mmu05165	PI3K-Akt signaling pathway|Cell cycle|Oocyte meiosis|p53 signaling pathway|Cellular senescence|Pathways in cancer|MicroRNAs in cancer|Viral carcinogenesis|Gastric cancer|Prostate cancer|Small cell lung cancer|Cushing's syndrome|Measles|Hepatitis B|Human papillomavirus infection
Ccne2	0	0	0	0	0	1	0	0	0	0	GeneID:12448,Genbank:XM_006537574.3,MGI:MGI:1329034	cyclin E2		GO:0006270,GO:0007049,GO:0007129,GO:0016538,GO:0019901,GO:0051301,GO:0051726,GO:0070192,GO:0097135,GO:1903827,GO:0000082,GO:0000723,GO:0005634	DNA replication initiation|cell cycle|synapsis|cyclin-dependent protein serine/threonine kinase regulator activity|protein kinase binding|cell division|regulation of cell cycle|chromosome organization involved in meiotic cell cycle|cyclin E2-CDK2 complex|regulation of cellular protein localization|G1/S transition of mitotic cell cycle|telomere maintenance|nucleus	mmu04151,mmu04110,mmu04114,mmu04115,mmu04218,mmu05200,mmu05206,mmu05203,mmu05226,mmu05215,mmu05222,mmu04934,mmu05162,mmu05161,mmu05165	PI3K-Akt signaling pathway|Cell cycle|Oocyte meiosis|p53 signaling pathway|Cellular senescence|Pathways in cancer|MicroRNAs in cancer|Viral carcinogenesis|Gastric cancer|Prostate cancer|Small cell lung cancer|Cushing's syndrome|Measles|Hepatitis B|Human papillomavirus infection
Ccnf	0	0	0	0	0	1	0	0	1	1	GeneID:12449,Genbank:XM_006523554.1,MGI:MGI:102551	cyclin F		GO:0051726,GO:0005634,GO:0005737,GO:0005813,GO:0005814,GO:0005856,GO:0007049,GO:0010826,GO:0016567,GO:0019005,GO:0030054,GO:0000320,GO:0031146,GO:0001890,GO:0051301,GO:0004842	regulation of cell cycle|nucleus|cytoplasm|centrosome|centriole|cytoskeleton|cell cycle|negative regulation of centrosome duplication|protein ubiquitination|SCF ubiquitin ligase complex|cell junction|re-entry into mitotic cell cycle|SCF-dependent proteasomal ubiquitin-dependent protein catabolic process|placenta development|cell division|ubiquitin-protein transferase activity
Ccnjl	0	1	0	1	0	0	0	0	0	0	GeneID:380694,Genbank:NM_001045530.2,MGI:MGI:2685723	cyclin J-like		GO:0008150,GO:0003674,GO:0005575,GO:0005634	biological_process|molecular_function|cellular_component|nucleus
Ccno	0	0	0	1	0	1	0	0	1	1	GeneID:218630,Genbank:NM_001081062.1,MGI:MGI:2145534	cyclin O		GO:0005654,GO:0005737,GO:0006284,GO:0007049,GO:0030030,GO:0051301,GO:0060271,GO:1903251,GO:0000278,GO:0004844,GO:0005634	nucleoplasm|cytoplasm|base-excision repair|cell cycle|cell projection organization|cell division|cilium assembly|multi-ciliated epithelial cell differentiation|mitotic cell cycle|uracil DNA N-glycosylase activity|nucleus
Ccr1	0	0	0	1	0	1	1	0	1	0	GeneID:12768,Genbank:NM_009912.4,MGI:MGI:104618	chemokine (C-C motif) receptor 1		GO:0070374,GO:0030502,GO:0009897,GO:0004950,GO:0071791,GO:0030595,GO:0010629,GO:0005515,GO:0090026,GO:0016020,GO:0005886,GO:0035717,GO:0006816,GO:0006874,GO:0006887,GO:0006935,GO:0016021,GO:0006954,GO:0043025,GO:0016493,GO:0006955,GO:0045672,GO:0007165,GO:0045824,GO:0019957,GO:0007186,GO:0004435,GO:0051928,GO:0030099,GO:0007204,GO:0004871,GO:0070098,GO:0030335,GO:0007267,GO:0004930	positive regulation of ERK1 and ERK2 cascade|negative regulation of bone mineralization|external side of plasma membrane|chemokine receptor activity|chemokine (C-C motif) ligand 5 binding|leukocyte chemotaxis|negative regulation of gene expression|protein binding|positive regulation of monocyte chemotaxis|membrane|plasma membrane|chemokine (C-C motif) ligand 7 binding|calcium ion transport|cellul…	mmu04060,mmu04062,mmu05167	Cytokine-cytokine receptor interaction|Chemokine signaling pathway|Kaposi's sarcoma-associated herpesvirus infection
Ccr10	0	0	0	0	0	1	1	0	0	0	GeneID:12777,Genbank:NM_007721.4,MGI:MGI:1096320	chemokine (C-C motif) receptor 10		GO:0005515,GO:0005783,GO:0005886,GO:0005887,GO:0006935,GO:0006955,GO:0007165,GO:0007186,GO:0007204,GO:0009986,GO:0016020,GO:0004871,GO:0016021,GO:0004930,GO:0016493,GO:0004950	protein binding|endoplasmic reticulum|plasma membrane|integral component of plasma membrane|chemotaxis|immune response|signal transduction|G-protein coupled receptor signaling pathway|positive regulation of cytosolic calcium ion concentration|cell surface|membrane|signal transducer activity|integral component of membrane|G-protein coupled receptor activity|C-C chemokine receptor activity|chemokin…	mmu04060,mmu04672,mmu04062	Cytokine-cytokine receptor interaction|Intestinal immune network for IgA production|Chemokine signaling pathway
Ccr1l1	0	0	0	0	1	0	0	0	1	0	GeneID:12770,Genbank:NM_007718.3,MGI:MGI:104617	chemokine (C-C motif) receptor 1-like 1		GO:0005886,GO:0006935,GO:0006954,GO:0006955,GO:0007165,GO:0007186,GO:0016020,GO:0016021,GO:0016493,GO:0090026,GO:0004871,GO:0004930,GO:0004950	plasma membrane|chemotaxis|inflammatory response|immune response|signal transduction|G-protein coupled receptor signaling pathway|membrane|integral component of membrane|C-C chemokine receptor activity|positive regulation of monocyte chemotaxis|signal transducer activity|G-protein coupled receptor activity|chemokine receptor activity	mmu04060,mmu04062,mmu05167	Cytokine-cytokine receptor interaction|Chemokine signaling pathway|Kaposi's sarcoma-associated herpesvirus infection
Ccr2	0	0	0	1	0	1	0	0	1	1	GeneID:12772,Genbank:XM_011243063.1,MGI:MGI:106185	chemokine (C-C motif) receptor 2		GO:0005515,GO:0005886,GO:0005887,GO:0006935,GO:0006954,GO:0006955,GO:0019725,GO:0006959,GO:0019955,GO:0006968,GO:0030097,GO:0007165,GO:0030334,GO:0032729,GO:0032743,GO:0035705,GO:0090026,GO:0035715,GO:0090265,GO:0035716,GO:0097350,GO:0035717,GO:1903238,GO:2000439,GO:2000451,GO:2000464,GO:0001525,GO:2000473,GO:0001974,GO:0002246,GO:0002548,GO:0002827,GO:0002829,GO:0004871,GO:0004930,GO:0004950,GO:…	protein binding|plasma membrane|integral component of plasma membrane|chemotaxis|inflammatory response|immune response|cellular homeostasis|humoral immune response|cytokine binding|cellular defense response|hemopoiesis|signal transduction|regulation of cell migration|positive regulation of interferon-gamma production|positive regulation of interleukin-2 production|T-helper 17 cell chemotaxis|posi…	mmu04060,mmu04062	Cytokine-cytokine receptor interaction|Chemokine signaling pathway
Ccr3	0	0	0	0	0	0	1	0	0	0	GeneID:12771,Genbank:XM_017313120.1,MGI:MGI:104616	chemokine (C-C motif) receptor 3		GO:0016493,GO:0004930,GO:0019957,GO:0004950,GO:0005515,GO:0005615,GO:0005622,GO:0005768,GO:0005886,GO:0035476,GO:0006935,GO:0045766,GO:0006954,GO:0007165,GO:0048245,GO:0007186,GO:0001938,GO:0070371,GO:0016020,GO:0002551,GO:0016021,GO:0004871	C-C chemokine receptor activity|G-protein coupled receptor activity|C-C chemokine binding|chemokine receptor activity|protein binding|extracellular space|intracellular|endosome|plasma membrane|angioblast cell migration|chemotaxis|positive regulation of angiogenesis|inflammatory response|signal transduction|eosinophil chemotaxis|G-protein coupled receptor signaling pathway|positive regulation of e…	mmu04060,mmu04062,mmu05203,mmu05167	Cytokine-cytokine receptor interaction|Chemokine signaling pathway|Viral carcinogenesis|Kaposi's sarcoma-associated herpesvirus infection
Ccr4	1	0	1	0	0	0	0	0	0	0	GeneID:12773,Genbank:NM_009916.2,MGI:MGI:107824	chemokine (C-C motif) receptor 4		GO:0048872,GO:0004930,GO:0050927,GO:0004950,GO:0005886,GO:0006935,GO:0006954,GO:0006955,GO:0007165,GO:0007186,GO:0009897,GO:0016020,GO:0016021,GO:0001764,GO:0016493,GO:0002507,GO:0043025,GO:0004871	homeostasis of number of cells|G-protein coupled receptor activity|positive regulation of positive chemotaxis|chemokine receptor activity|plasma membrane|chemotaxis|inflammatory response|immune response|signal transduction|G-protein coupled receptor signaling pathway|external side of plasma membrane|membrane|integral component of membrane|neuron migration|C-C chemokine receptor activity|tolerance…	mmu04060,mmu04062,mmu05203,mmu05167	Cytokine-cytokine receptor interaction|Chemokine signaling pathway|Viral carcinogenesis|Kaposi's sarcoma-associated herpesvirus infection
Ccr5	0	0	0	1	1	1	0	0	1	1	GeneID:12774,Genbank:NM_009917.5,MGI:MGI:107182	chemokine (C-C motif) receptor 5		GO:0006952,GO:0006954,GO:0006955,GO:0007165,GO:0007186,GO:0007204,GO:0007267,GO:0019957,GO:0009897,GO:0022409,GO:0030336,GO:0009986,GO:0030517,GO:0031622,GO:0032755,GO:0032760,GO:0045666,GO:0050718,GO:0050729,GO:0003779,GO:0004871,GO:0004930,GO:0004950,GO:0005737,GO:0005768,GO:0005886,GO:0006816,GO:0006935,GO:0010628,GO:0014808,GO:0016020,GO:0016021,GO:0016493,GO:0060139,GO:0019722,GO:0070723,GO:…	defense response|inflammatory response|immune response|signal transduction|G-protein coupled receptor signaling pathway|positive regulation of cytosolic calcium ion concentration|cell-cell signaling|C-C chemokine binding|external side of plasma membrane|positive regulation of cell-cell adhesion|negative regulation of cell migration|cell surface|negative regulation of axon extension|positive regul…	mmu04060,mmu04144,mmu04062,mmu05203,mmu05167,mmu05145	Cytokine-cytokine receptor interaction|Endocytosis|Chemokine signaling pathway|Viral carcinogenesis|Kaposi's sarcoma-associated herpesvirus infection|Toxoplasmosis
Ccr6	0	0	0	1	0	0	0	0	0	0	GeneID:12458,Genbank:NM_001190333.1,MGI:MGI:1333797	chemokine (C-C motif) receptor 6		GO:0007165,GO:0007186,GO:0007204,GO:0009897,GO:0009986,GO:0010634,GO:0072676,GO:0016020,GO:0072678,GO:0016021,GO:0072679,GO:0016493,GO:0097225,GO:0097228,GO:0097524,GO:1904155,GO:1904156,GO:0002523,GO:0004871,GO:0004930,GO:0004950,GO:0005515,GO:0005886,GO:0006935,GO:0006955,GO:0019722,GO:0019957,GO:0036126,GO:0048290,GO:2000319,GO:0060326,GO:2000404,GO:0060474,GO:2000510	signal transduction|G-protein coupled receptor signaling pathway|positive regulation of cytosolic calcium ion concentration|external side of plasma membrane|cell surface|positive regulation of epithelial cell migration|lymphocyte migration|membrane|T cell migration|integral component of membrane|thymocyte migration|C-C chemokine receptor activity|sperm midpiece|sperm principal piece|sperm plasma …	mmu04060,mmu04062	Cytokine-cytokine receptor interaction|Chemokine signaling pathway
Ccr7	0	1	0	0	0	0	0	0	0	1	GeneID:12775,Genbank:NM_001301713.1,MGI:MGI:103011	chemokine (C-C motif) receptor 7		GO:0004950,GO:0005515,GO:0005622,GO:0005739,GO:0005886,GO:0016021,GO:0006935,GO:0016493,GO:0006954,GO:0030036,GO:0032496,GO:0032649,GO:0032735,GO:0032760,GO:0050718,GO:0034695,GO:0050766,GO:0035757,GO:0050862,GO:0035758,GO:0051491,GO:0071345,GO:0071731,GO:0072610,GO:0001768,GO:0090023,GO:0002408,GO:0002518,GO:0097022,GO:0002606,GO:0002649,GO:0002885,GO:0002922,GO:0004871,GO:0004930,GO:0006955,GO:…	chemokine receptor activity|protein binding|intracellular|mitochondrion|plasma membrane|integral component of membrane|chemotaxis|C-C chemokine receptor activity|inflammatory response|actin cytoskeleton organization|response to lipopolysaccharide|regulation of interferon-gamma production|positive regulation of interleukin-12 production|positive regulation of tumor necrosis factor production|posit…	mmu04060,mmu04062	Cytokine-cytokine receptor interaction|Chemokine signaling pathway
Ccr8	0	0	0	0	0	1	0	1	0	1	GeneID:12776,Genbank:NM_007720.2,MGI:MGI:1201402	chemokine (C-C motif) receptor 8		GO:0005515,GO:0005886,GO:0006935,GO:0006955,GO:0007165,GO:0007186,GO:0007204,GO:0016020,GO:0016021,GO:0016493,GO:0004871,GO:0004930,GO:0004950	protein binding|plasma membrane|chemotaxis|immune response|signal transduction|G-protein coupled receptor signaling pathway|positive regulation of cytosolic calcium ion concentration|membrane|integral component of membrane|C-C chemokine receptor activity|signal transducer activity|G-protein coupled receptor activity|chemokine receptor activity	mmu04060,mmu04062,mmu05203,mmu05167	Cytokine-cytokine receptor interaction|Chemokine signaling pathway|Viral carcinogenesis|Kaposi's sarcoma-associated herpesvirus infection
Ccr9	0	0	1	0	1	0	0	0	0	0	GeneID:12769,Genbank:NM_001166625.1,MGI:MGI:1341902	chemokine (C-C motif) receptor 9		GO:0004950,GO:0005515,GO:0005886,GO:0006935,GO:0006955,GO:0007165,GO:0007186,GO:0009986,GO:0016020,GO:0016021,GO:0016493,GO:0002305,GO:0004871,GO:0004930	chemokine receptor activity|protein binding|plasma membrane|chemotaxis|immune response|signal transduction|G-protein coupled receptor signaling pathway|cell surface|membrane|integral component of membrane|C-C chemokine receptor activity|CD8-positive, gamma-delta intraepithelial T cell differentiation|signal transducer activity|G-protein coupled receptor activity	mmu04060,mmu04672,mmu04062	Cytokine-cytokine receptor interaction|Intestinal immune network for IgA production|Chemokine signaling pathway
Ccrl2	0	0	0	0	0	1	1	0	0	0	GeneID:54199,Genbank:NM_001302376.1,MGI:MGI:1920904	chemokine (C-C motif) receptor-like 2		GO:0005886,GO:0005887,GO:0006935,GO:0006954,GO:0007165,GO:0007186,GO:0016020,GO:0016021,GO:0016493,GO:0042379,GO:0004871,GO:0048020,GO:0004930,GO:0004950	plasma membrane|integral component of plasma membrane|chemotaxis|inflammatory response|signal transduction|G-protein coupled receptor signaling pathway|membrane|integral component of membrane|C-C chemokine receptor activity|chemokine receptor binding|signal transducer activity|CCR chemokine receptor binding|G-protein coupled receptor activity|chemokine receptor activity
Cd101	0	0	0	0	0	1	0	0	1	0	GeneID:630146,Genbank:NM_001167906.1,MGI:MGI:2685862	CD101 antigen		GO:0007166,GO:0016020,GO:0016021,GO:0002763,GO:0003674,GO:0005886	cell surface receptor signaling pathway|membrane|integral component of membrane|positive regulation of myeloid leukocyte differentiation|molecular_function|plasma membrane
Cd14	0	1	1	1	0	1	1	0	1	0	GeneID:12475,Genbank:NM_009841.4,MGI:MGI:88318	CD14 antigen		GO:0071726,GO:0045807,GO:0032481,GO:0005576,GO:0071727,GO:0046696,GO:0032729,GO:0005615,GO:1901224,GO:0050715,GO:0032760,GO:0005794,GO:2000484,GO:0070891,GO:0005886,GO:0006898,GO:0006954,GO:0009617,GO:0009897,GO:0071219,GO:0034142,GO:0009986,GO:0071222,GO:0034612,GO:0016020,GO:0045087,GO:0031225,GO:0001530,GO:0071223,GO:0045121,GO:0031362,GO:0002237,GO:0071723,GO:0031663,GO:0002376	cellular response to diacyl bacterial lipopeptide|positive regulation of endocytosis|positive regulation of type I interferon production|extracellular region|cellular response to triacyl bacterial lipopeptide|lipopolysaccharide receptor complex|positive regulation of interferon-gamma production|extracellular space|positive regulation of NIK/NF-kappaB signaling|positive regulation of cytokine secr…	mmu04010,mmu04064,mmu04145,mmu04810,mmu04640,mmu04620,mmu05202,mmu05221,mmu05132,mmu05133,mmu05134,mmu05152,mmu05146	MAPK signaling pathway|NF-kappa B signaling pathway|Phagosome|Regulation of actin cytoskeleton|Hematopoietic cell lineage|Toll-like receptor signaling pathway|Transcriptional misregulation in cancers|Acute myeloid leukemia|Salmonella infection|Pertussis|Legionellosis|Tuberculosis|Amoebiasis
Cd160	0	0	0	0	1	0	1	0	1	1	GeneID:54215,Genbank:NM_001163497.1,MGI:MGI:1860383	CD160 antigen		GO:0031225,GO:0032393,GO:0046658,GO:0050829,GO:0005102,GO:0005886,GO:0016020	anchored component of membrane|MHC class I receptor activity|anchored component of plasma membrane|defense response to Gram-negative bacterium|signaling receptor binding|plasma membrane|membrane
Cd163	0	0	0	0	0	1	1	0	1	0	GeneID:93671,Genbank:XM_006506800.3,MGI:MGI:2135946	CD163 antigen		GO:0006953,GO:0006954,GO:0009897,GO:0016020,GO:0016021,GO:0005044,GO:0005576,GO:0005886	acute-phase response|inflammatory response|external side of plasma membrane|membrane|integral component of membrane|scavenger receptor activity|extracellular region|plasma membrane
Cd177	0	1	0	1	0	1	1	0	1	1	GeneID:68891,Genbank:XM_011250689.1,MGI:MGI:1916141	CD177 antigen		GO:0048306,GO:0005886,GO:0070821,GO:0007155,GO:0072672,GO:0007159,GO:0016020,GO:0016021,GO:0030100,GO:0030667,GO:0098742,GO:0032930,GO:2001044,GO:0034394,GO:0043315,GO:0044853,GO:0002020,GO:0045087,GO:0002376,GO:0045217,GO:0005178	calcium-dependent protein binding|plasma membrane|tertiary granule membrane|cell adhesion|neutrophil extravasation|leukocyte cell-cell adhesion|membrane|integral component of membrane|regulation of endocytosis|secretory granule membrane|cell-cell adhesion via plasma-membrane adhesion molecules|positive regulation of superoxide anion generation|regulation of integrin-mediated signaling pathway|pro…
Cd180	0	0	0	0	1	1	0	0	1	1	GeneID:17079,Genbank:NM_008533.2,MGI:MGI:1194924	CD180 antigen		GO:0005515,GO:0005886,GO:0005887,GO:0006954,GO:0016020,GO:0016021,GO:0031666,GO:0038023,GO:0045087,GO:0071222,GO:0002224,GO:0002322,GO:0002376	protein binding|plasma membrane|integral component of plasma membrane|inflammatory response|membrane|integral component of membrane|positive regulation of lipopolysaccharide-mediated signaling pathway|signaling receptor activity|innate immune response|cellular response to lipopolysaccharide|toll-like receptor signaling pathway|B cell proliferation involved in immune response|immune system process
Cd2	0	0	0	0	0	0	0	0	0	1	GeneID:12481,Genbank:NM_013486.2,MGI:MGI:88320	CD2 antigen		GO:2000484,GO:0034113,GO:0005576,GO:0042110,GO:0005911,GO:0042803,GO:0007155,GO:0009897,GO:0009898,GO:0009986,GO:0016020,GO:0043621,GO:0016021,GO:0045121,GO:0019901,GO:0046658,GO:0030971,GO:0003823,GO:0098609,GO:0032760,GO:0005102,GO:1902715,GO:0032991,GO:0005515	positive regulation of interleukin-8 secretion|heterotypic cell-cell adhesion|extracellular region|T cell activation|cell-cell junction|protein homodimerization activity|cell adhesion|external side of plasma membrane|cytoplasmic side of plasma membrane|cell surface|membrane|protein self-association|integral component of membrane|membrane raft|protein kinase binding|anchored component of plasma me…	mmu04514,mmu04640	Cell adhesion molecules (CAMs)|Hematopoietic cell lineage
Cd200r1	0	0	0	0	0	1	1	0	0	0	GeneID:57781,Genbank:NM_021325.3,MGI:MGI:1889024	CD200 receptor 1		GO:0009897,GO:0016020,GO:0016021,GO:0038023,GO:0043235,GO:0005515,GO:0005886	external side of plasma membrane|membrane|integral component of membrane|signaling receptor activity|receptor complex|protein binding|plasma membrane	mmu05167	Kaposi's sarcoma-associated herpesvirus infection
Cd200r4	0	0	0	0	0	0	0	0	1	0	GeneID:239849,Genbank:XM_006522130.2,MGI:MGI:3036289	CD200 receptor 4		GO:0016020,GO:0016021,GO:0038023,GO:0005515,GO:0009897	membrane|integral component of membrane|signaling receptor activity|protein binding|external side of plasma membrane
Cd207	0	1	0	1	0	1	1	0	1	1	GeneID:246278,Genbank:NM_144943.3,MGI:MGI:2180021	CD207 antigen		GO:0030246,GO:0051607,GO:0005887,GO:0016020,GO:0016021	carbohydrate binding|defense response to virus|integral component of plasma membrane|membrane|integral component of membrane
Cd209a	0	0	1	0	0	1	1	0	1	0	GeneID:170786,Genbank:NM_133238.5,MGI:MGI:2157942	CD209a antigen		GO:0009986,GO:0016020,GO:0016021,GO:0030246,GO:0042129,GO:0046872,GO:0048306,GO:0097367,GO:0001618,GO:0005537,GO:0006897	cell surface|membrane|integral component of membrane|carbohydrate binding|regulation of T cell proliferation|metal ion binding|calcium-dependent protein binding|carbohydrate derivative binding|virus receptor activity|mannose binding|endocytosis	mmu04145,mmu04625,mmu05152,mmu05162	Phagosome|C-type lectin receptor signaling pathway|Tuberculosis|Measles
Cd209b	0	0	0	1	0	0	0	0	1	0	GeneID:69165,Genbank:NM_001037800.3,MGI:MGI:1916415	CD209b antigen		GO:0006897,GO:0006910,GO:0009897,GO:0016020,GO:0016021,GO:0016045,GO:0030246,GO:0030247,GO:0042535,GO:0046872,GO:0050766,GO:0001872,GO:0001879,GO:0005537	endocytosis|phagocytosis, recognition|external side of plasma membrane|membrane|integral component of membrane|detection of bacterium|carbohydrate binding|polysaccharide binding|positive regulation of tumor necrosis factor biosynthetic process|metal ion binding|positive regulation of phagocytosis|(1->3)-beta-D-glucan binding|detection of yeast|mannose binding	mmu04145,mmu04625,mmu05152,mmu05162	Phagosome|C-type lectin receptor signaling pathway|Tuberculosis|Measles
Cd209c	0	0	1	0	0	1	0	0	1	1	GeneID:170776,Genbank:XM_017312590.1,MGI:MGI:2157945	CD209c antigen		GO:0030246,GO:0046872,GO:0005537,GO:0005575,GO:0008150	carbohydrate binding|metal ion binding|mannose binding|cellular_component|biological_process	mmu04145,mmu04625,mmu05152,mmu05162	Phagosome|C-type lectin receptor signaling pathway|Tuberculosis|Measles
Cd209d	0	0	0	0	0	0	0	0	1	0	GeneID:170779,Genbank:NM_130904.2,MGI:MGI:2157947	CD209d antigen		GO:0016021,GO:0030246,GO:0042742,GO:0042803,GO:0046872,GO:0050715,GO:0005537,GO:0006897,GO:0016020	integral component of membrane|carbohydrate binding|defense response to bacterium|protein homodimerization activity|metal ion binding|positive regulation of cytokine secretion|mannose binding|endocytosis|membrane	mmu04145,mmu04625,mmu05152,mmu05162	Phagosome|C-type lectin receptor signaling pathway|Tuberculosis|Measles
Cd209e	0	0	0	0	0	0	0	0	1	0	GeneID:170780,Genbank:NM_130905.2,MGI:MGI:2157948	CD209e antigen		GO:0009897,GO:0016020,GO:0016021,GO:0030246,GO:0042102,GO:0097323,GO:0005537,GO:0005886,GO:0006897	external side of plasma membrane|membrane|integral component of membrane|carbohydrate binding|positive regulation of T cell proliferation|B cell adhesion|mannose binding|plasma membrane|endocytosis	mmu04145,mmu04625,mmu05152,mmu05162	Phagosome|C-type lectin receptor signaling pathway|Tuberculosis|Measles
Cd209f	0	0	0	0	0	0	1	0	0	0	GeneID:69142,Genbank:XM_006508867.2,MGI:MGI:1916392	CD209f antigen		GO:0005537,GO:0005575,GO:0008150	mannose binding|cellular_component|biological_process	mmu04145,mmu04625,mmu05152,mmu05162	Phagosome|C-type lectin receptor signaling pathway|Tuberculosis|Measles
Cd209g	0	0	0	1	0	1	1	0	0	0	GeneID:70192,Genbank:XM_006508885.1,MGI:MGI:1917442	CD209g antigen		GO:0005575,GO:0008150,GO:0030246	cellular_component|biological_process|carbohydrate binding	mmu04145,mmu04625,mmu05152,mmu05162	Phagosome|C-type lectin receptor signaling pathway|Tuberculosis|Measles
Cd244	0	0	0	0	0	1	1	0	1	0	GeneID:18106,Genbank:XM_006496695.3,MGI:MGI:109294	CD244 natural killer cell receptor 2B4		GO:0060732,GO:0002323,GO:0071663,GO:0002376,GO:1902715,GO:0005515,GO:0005886,GO:0006955,GO:0009897,GO:2000484,GO:0016020,GO:2000566,GO:0016021,GO:0032819,GO:0038023,GO:0001773,GO:0042288,GO:0002250,GO:0045087	positive regulation of inositol phosphate biosynthetic process|natural killer cell activation involved in immune response|positive regulation of granzyme B production|immune system process|positive regulation of interferon-gamma secretion|protein binding|plasma membrane|immune response|external side of plasma membrane|positive regulation of interleukin-8 secretion|membrane|positive regulation of …	mmu04650	Natural killer cell mediated cytotoxicity
Cd247	0	0	0	0	0	0	1	0	0	1	GeneID:12503,Genbank:XM_011238745.2,MGI:MGI:88334	CD247 antigen		GO:0051289,GO:0005515,GO:0070207,GO:0005737,GO:1990782,GO:0005886,GO:0007166,GO:0016020,GO:0016021,GO:0032623,GO:2000010,GO:0042101,GO:0042105,GO:0042802,GO:0002250,GO:0042803,GO:0002376,GO:0050852,GO:0004888	protein homotetramerization|protein binding|protein homotrimerization|cytoplasm|protein tyrosine kinase binding|plasma membrane|cell surface receptor signaling pathway|membrane|integral component of membrane|interleukin-2 production|positive regulation of protein localization to cell surface|T cell receptor complex|alpha-beta T cell receptor complex|identical protein binding|adaptive immune respo…	mmu04650,mmu04660,mmu04658,mmu04659,mmu05142	Natural killer cell mediated cytotoxicity|T cell receptor signaling pathway|Th1 and Th2 cell differentiation|Th17 cell differentiation|Chagas disease (American trypanosomiasis)
Cd27	0	0	0	0	0	0	1	0	0	1	GeneID:21940,Genbank:XM_006505901.3,MGI:MGI:88326	CD27 antigen		GO:0046330,GO:0042981,GO:0005887,GO:0048305,GO:0043027,GO:0006915,GO:0070233,GO:0043066,GO:0006954,GO:0097190,GO:0006955,GO:0007275,GO:0009897,GO:0009986,GO:0016020,GO:0097191,GO:0043154,GO:0016021,GO:0043410,GO:0032496,GO:0045078,GO:0033209,GO:0004888,GO:0045579,GO:0042100,GO:0005031,GO:0045582,GO:0042127,GO:0005515	positive regulation of JNK cascade|regulation of apoptotic process|integral component of plasma membrane|immunoglobulin secretion|cysteine-type endopeptidase inhibitor activity involved in apoptotic process|apoptotic process|negative regulation of T cell apoptotic process|negative regulation of apoptotic process|inflammatory response|apoptotic signaling pathway|immune response|multicellular organ…	mmu04060	Cytokine-cytokine receptor interaction
Cd274	0	0	0	0	0	1	1	1	1	1	GeneID:60533,Genbank:NM_021893.3,MGI:MGI:1926446	CD274 antigen		GO:0070062,GO:0031295,GO:0006955,GO:0071222,GO:0032689,GO:0007165,GO:1901998,GO:0032693,GO:1903556,GO:0007166,GO:0009897,GO:0034097,GO:0009986,GO:1905404,GO:0042102,GO:2001181,GO:0016020,GO:0042130,GO:0016021,GO:0005515,GO:0030335,GO:0005886,GO:0046007	extracellular exosome|T cell costimulation|immune response|cellular response to lipopolysaccharide|negative regulation of interferon-gamma production|signal transduction|toxin transport|negative regulation of interleukin-10 production|negative regulation of tumor necrosis factor superfamily cytokine production|cell surface receptor signaling pathway|external side of plasma membrane|response to cy…	mmu04514	Cell adhesion molecules (CAMs)
Cd276	0	0	0	0	0	0	0	0	1	0	GeneID:102657,Genbank:NM_133983.4,MGI:MGI:2183926	CD276 antigen		GO:0045077,GO:0005102,GO:0045078,GO:0009897,GO:0045085,GO:0016020,GO:0016021,GO:0030501,GO:0042102,GO:0045669,GO:0050728,GO:0042110,GO:0050776,GO:0042130,GO:0001817,GO:0050852,GO:0042802,GO:1900042	negative regulation of interferon-gamma biosynthetic process|signaling receptor binding|positive regulation of interferon-gamma biosynthetic process|external side of plasma membrane|negative regulation of interleukin-2 biosynthetic process|membrane|integral component of membrane|positive regulation of bone mineralization|positive regulation of T cell proliferation|positive regulation of osteoblas…	mmu04514	Cell adhesion molecules (CAMs)
Cd28	0	0	0	0	0	0	0	0	0	1	GeneID:12487,Genbank:NM_007642.4,MGI:MGI:88327	CD28 antigen		GO:0009986,GO:0010628,GO:0010629,GO:0014068,GO:0016020,GO:0016021,GO:0019901,GO:0045086,GO:0031295,GO:0045121,GO:0045589,GO:0045840,GO:0045944,GO:0046641,GO:0048304,GO:0050852,GO:0001772,GO:0002020,GO:0002863,GO:0005070,GO:0005886,GO:0006955,GO:0009897,GO:0032733,GO:0032753,GO:0042102,GO:0042110,GO:0051897,GO:0042803,GO:0097190,GO:0045060,GO:0098636,GO:0045066	cell surface|positive regulation of gene expression|negative regulation of gene expression|positive regulation of phosphatidylinositol 3-kinase signaling|membrane|integral component of membrane|protein kinase binding|positive regulation of interleukin-2 biosynthetic process|T cell costimulation|membrane raft|regulation of regulatory T cell differentiation|positive regulation of mitotic nuclear di…	mmu04514,mmu04660,mmu04672,mmu05322,mmu05323,mmu05320,mmu05330,mmu05332,mmu05416,mmu04940,mmu05162	Cell adhesion molecules (CAMs)|T cell receptor signaling pathway|Intestinal immune network for IgA production|Systemic lupus erythematosus|Rheumatoid arthritis|Autoimmune thyroid disease|Allograft rejection|Graft-versus-host disease|Viral myocarditis|Type I diabetes mellitus|Measles
Cd300a	0	0	0	0	0	1	0	0	1	1	GeneID:217303,Genbank:XM_011248947.2,MGI:MGI:2443411	CD300A molecule		GO:1902567,GO:0043305,GO:0005515,GO:1902569,GO:0005886,GO:2000417,GO:0043407,GO:0006898,GO:0008429,GO:0014063,GO:0016020,GO:0016021,GO:0048147,GO:0019902,GO:0050856,GO:0030889,GO:0050859,GO:0032516,GO:0051134,GO:0033007,GO:0001786,GO:0060101,GO:0034125,GO:0002376,GO:1902564,GO:0038023,GO:0002552	negative regulation of eosinophil activation|negative regulation of mast cell degranulation|protein binding|negative regulation of activation of Janus kinase activity|plasma membrane|negative regulation of eosinophil migration|negative regulation of MAP kinase activity|receptor-mediated endocytosis|phosphatidylethanolamine binding|negative regulation of serotonin secretion|membrane|integral compo…
Cd300c	0	0	0	0	0	0	0	0	1	0	GeneID:387565,Genbank:XM_017314637.1,MGI:MGI:3032626	CD300C molecule		GO:0005886,GO:0008150,GO:0016020,GO:0016021,GO:0002376,GO:0003674,GO:0005575	plasma membrane|biological_process|membrane|integral component of membrane|immune system process|molecular_function|cellular_component
Cd300c2	0	0	0	0	0	1	0	0	1	0	GeneID:140497,Genbank:NM_134158.1,MGI:MGI:2153249	CD300C molecule 2		GO:0005886,GO:0016020,GO:0016021,GO:0050715,GO:0002376,GO:0005515	plasma membrane|membrane|integral component of membrane|positive regulation of cytokine secretion|immune system process|protein binding
Cd300e	0	0	0	0	1	0	0	0	1	0	GeneID:217306,Genbank:XM_006533073.1,MGI:MGI:2387602	CD300E molecule		GO:0008150,GO:0016020,GO:0016021,GO:0002376,GO:0003674,GO:0005886	biological_process|membrane|integral component of membrane|immune system process|molecular_function|plasma membrane
Cd300lb	0	0	0	0	0	1	1	0	1	0	GeneID:217304,Genbank:XM_006533072.1,MGI:MGI:2685099	CD300 molecule like family member B		GO:0005886,GO:0016020,GO:0016021,GO:0033005,GO:0071222,GO:0002376,GO:0002446,GO:0005515	plasma membrane|membrane|integral component of membrane|positive regulation of mast cell activation|cellular response to lipopolysaccharide|immune system process|neutrophil mediated immunity|protein binding
Cd300ld	0	0	0	0	0	1	0	0	1	1	GeneID:217305,Genbank:NM_145437.2,MGI:MGI:2442358	CD300 molecule like family member d		GO:0005886,GO:0016020,GO:0016021,GO:0032675,GO:0032680,GO:0001618,GO:0002376,GO:0005515	plasma membrane|membrane|integral component of membrane|regulation of interleukin-6 production|regulation of tumor necrosis factor production|virus receptor activity|immune system process|protein binding
Cd300ld4	0	0	0	0	1	0	1	1	1	1	GeneID:100043123,Genbank:XM_017314198.1,MGI:MGI:3702658	CD300 molecule like family member D4		GO:0003674,GO:0005575,GO:0008150	molecular_function|cellular_component|biological_process
Cd300lf	0	0	0	0	0	1	1	0	1	0	GeneID:246746,Genbank:XM_017314553.1,MGI:MGI:2442359	CD300 molecule like family member F		GO:0097001,GO:0005136,GO:1902216,GO:0005515,GO:2000426,GO:0005886,GO:0008289,GO:0016020,GO:0016021,GO:0030316,GO:2000427,GO:0033004,GO:0034125,GO:0035666,GO:0001618,GO:0035772,GO:0001786,GO:0002376	ceramide binding|interleukin-4 receptor binding|positive regulation of interleukin-4-mediated signaling pathway|protein binding|negative regulation of apoptotic cell clearance|plasma membrane|lipid binding|membrane|integral component of membrane|osteoclast differentiation|positive regulation of apoptotic cell clearance|negative regulation of mast cell activation|negative regulation of MyD88-depen…
Cd300lg	0	0	0	1	0	0	0	0	1	0	GeneID:52685,Genbank:NM_001160711.1,MGI:MGI:1289168	CD300 molecule like family member G		GO:0005768,GO:0005886,GO:0016020,GO:0016021,GO:0016323,GO:0016324,GO:0001791,GO:0002376,GO:0002414	endosome|plasma membrane|membrane|integral component of membrane|basolateral plasma membrane|apical plasma membrane|IgM binding|immune system process|immunoglobulin transcytosis in epithelial cells
Cd33	0	0	0	0	0	1	1	0	0	0	GeneID:12489,Genbank:XM_006540590.3,MGI:MGI:99440	CD33 antigen		GO:0016020,GO:0016021,GO:0030246,GO:0005886,GO:0007155,GO:0009897	membrane|integral component of membrane|carbohydrate binding|plasma membrane|cell adhesion|external side of plasma membrane	mmu04640	Hematopoietic cell lineage
Cd36	0	0	0	1	0	0	0	0	1	0	GeneID:12491,Genbank:NM_001159558.1,MGI:MGI:107899	CD36 antigen		GO:0071222,GO:0071223,GO:0071404,GO:0005783,GO:0071447,GO:0005794,GO:0071726,GO:0071813,GO:0005886,GO:0090208,GO:0097009,GO:0005901,GO:0006631,GO:0009986,GO:0006641,GO:0010628,GO:0006910,GO:0010629,GO:0006955,GO:0010744,GO:0010886,GO:0010942,GO:0030301,GO:0015908,GO:0031526,GO:0015909,GO:0016020,GO:0031623,GO:0032735,GO:0032755,GO:0032760,GO:0000122,GO:0042953,GO:0032991,GO:0001676,GO:0033993,GO:…	cellular response to lipopolysaccharide|cellular response to lipoteichoic acid|cellular response to low-density lipoprotein particle stimulus|endoplasmic reticulum|cellular response to hydroperoxide|Golgi apparatus|cellular response to diacyl bacterial lipopeptide|lipoprotein particle binding|plasma membrane|positive regulation of triglyceride metabolic process|energy homeostasis|caveola|fatty ac…	mmu04152,mmu04512,mmu04145,mmu04640,mmu04920,mmu03320,mmu04975,mmu04979,mmu04931,mmu05144	AMPK signaling pathway|ECM-receptor interaction|Phagosome|Hematopoietic cell lineage|Adipocytokine signaling pathway|PPAR signaling pathway|Fat digestion and absorption|Cholesterol metabolism|Insulin resistance|Malaria
Cd37	0	0	0	0	0	0	0	0	0	1	GeneID:12493,Genbank:NM_001290804.1,MGI:MGI:88330	CD37 antigen		GO:0005887,GO:0007166,GO:0008285,GO:0016020,GO:0016021,GO:0030886,GO:0042832,GO:0050688,GO:0001772,GO:0002639,GO:0002920	integral component of plasma membrane|cell surface receptor signaling pathway|negative regulation of cell proliferation|membrane|integral component of membrane|negative regulation of myeloid dendritic cell activation|defense response to protozoan|regulation of defense response to virus|immunological synapse|positive regulation of immunoglobulin production|regulation of humoral immune response	mmu04640	Hematopoietic cell lineage
Cd3d	0	0	0	0	0	0	1	0	0	1	GeneID:12500,Genbank:XM_006509965.1,MGI:MGI:88331	CD3 antigen, delta polypeptide		GO:0005515,GO:0007166,GO:0016020,GO:0016021,GO:0042101,GO:0042105,GO:0042110,GO:0042803,GO:0045059,GO:0046982,GO:0002250,GO:0051260,GO:0002376,GO:0065003,GO:0004888	protein binding|cell surface receptor signaling pathway|membrane|integral component of membrane|T cell receptor complex|alpha-beta T cell receptor complex|T cell activation|protein homodimerization activity|positive thymic T cell selection|protein heterodimerization activity|adaptive immune response|protein homooligomerization|immune system process|protein-containing complex assembly|transmembran…	mmu04640,mmu04660,mmu04658,mmu04659,mmu05340,mmu05166,mmu05162,mmu05142	Hematopoietic cell lineage|T cell receptor signaling pathway|Th1 and Th2 cell differentiation|Th17 cell differentiation|Primary immunodeficiency|HTLV-I infection|Measles|Chagas disease (American trypanosomiasis)
[truncated: 3,468 more rows]
