# Supplementary material for: Transcriptomic profiling reveals SARS-CoV-2-infected humanized MHC mice recapitulate human post vaccination immune responses
Source: Front Cell Infect Microbiol. 2025 Aug 1;15:1634577. doi: 10.3389/fcimb.2025.1634577 (PMC12353716; doi:10.3389/fcimb.2025.1634577)
Supplement: Supplementary file 2 [file SupplementaryFile1.zip › Supplementary file 1/original RNAseq data/1.1.different_expressed_gene/WT_1D-vs-WT_0D-all.gene.xls]

gene_id	BaseMean	BaseMean_control_WT_0D	BaseMean_case_WT_1D	FoldChange	log2FoldChange	pValue	qValue	Expression_WT_0D_1	Expression_WT_0D_2	Expression_WT_0D_3	Expression_WT_0D_4	Expression_WT_0D_5	Expression_WT_1D_1	Expression_WT_1D_2	Expression_WT_1D_3	Expression_WT_1D_4	Expression_WT_1D_5	Dbxref	product	TF_Family	GO_id	GO_term	pathway	pathway_description
0610007P14Rik	447.450240286712	450.341973163675	444.558507409748	0.98715761332816	-0.0186476456533736	0.883021941300155	1	15.790562882148	15.769610974497	15.736443325269	14.5672067901725	15.704451257599	14.7865279558466	15.2035484107434	15.9138280393738	17.0705775940804	14.4869289844715	GeneID:58520,Genbank:XM_006516117.2,MGI:MGI:1915571	RIKEN cDNA 0610007P14 gene		GO:0006694,GO:0006696,GO:0008202,GO:0016020,GO:0016021,GO:0016126,GO:0030133,GO:0030674,GO:0005783,GO:0005789,GO:0006629	steroid biosynthetic process|ergosterol biosynthetic process|steroid metabolic process|membrane|integral component of membrane|sterol biosynthetic process|transport vesicle|protein binding, bridging|endoplasmic reticulum|endoplasmic reticulum membrane|lipid metabolic process
0610009B22Rik	184.44071845171	202.128462703631	166.75297419979	0.824985120696686	-0.277559995517616	0.0344163466000063	0.176359415943803	8.00266461613254	6.7119089070816	6.54173587865538	7.99208546080841	8.91966625778799	6.14455030298732	7.30948363236746	6.63395102025484	6.21914908526928	5.57395168255509	GeneID:66050,Genbank:XM_006533917.3,MGI:MGI:1913300	RIKEN cDNA 0610009B22 gene		GO:0003674,GO:0005575,GO:0008150	molecular_function|cellular_component|biological_process
0610009O20Rik	1060.86714018511	1095.51843456688	1026.21584580334	0.936739915480351	-0.0942795536538181	0.267452284017907	0.608652915310329	25.5800490133521	23.6385907252967	24.7783782488875	25.9362706856369	23.0584124866205	24.8511887612982	23.9491804557643	24.3629145594029	21.72157325205	21.769618409217	GeneID:66839,Genbank:NM_024179.5,MGI:MGI:1914089	RIKEN cDNA 0610009O20 gene		GO:0008625,GO:0043281,GO:0003674,GO:0005739	extrinsic apoptotic signaling pathway via death domain receptors|regulation of cysteine-type endopeptidase activity involved in apoptotic process|molecular_function|mitochondrion
0610010B08Rik	1.49827946629041	1.79647580963578	1.20008312294505	0.668020752914206	-0.582035172335729	0.74820556939608	0.962936258301902	0.0237684464960975	0.0122143960158009	0.0359217808858057	0.0226677903088056	0.0119495840609554	0.0252871983347485	0.0220212746534882	0.012003145165835	0	0.0129987465902446	GeneID:100039060,Genbank:NM_001177543.1,MGI:MGI:3615377	RIKEN cDNA 0610010B08 gene
0610010F05Rik	423.947868759119	428.299950615431	419.595786902807	0.979677411355951	-0.0296213187734831	0.793249391419757	0.981542403452942	2.67290889246295	2.62745276122916	2.73632196098867	2.3971207572897	2.71226631471505	2.41975554566246	2.66954459918888	2.69346403226053	2.62963729663599	2.61512799198964	GeneID:71675,Genbank:XM_006514811.3,MGI:MGI:1918925	RIKEN cDNA 0610010F05 gene		GO:0003674,GO:0005575,GO:0008150	molecular_function|cellular_component|biological_process
0610010K14Rik	553.454666634636	545.283335668654	561.625997600618	1.02997095429649	0.0426036532499868	0.668959977076652	0.930492003769408	30.1912508696588	32.4266929215713	32.5026411239894	34.2588022610594	31.901894876547	33.1889908167971	31.2015894971217	34.3124957797831	35.7682188934958	33.604251480857	GeneID:104457,Genbank:NM_001177606.1,MGI:MGI:1915609	RIKEN cDNA 0610010K14 gene		GO:0005654,GO:0005829,GO:0006325,GO:0008150,GO:0016589,GO:0071339,GO:0003674,GO:0003677,GO:0005634	nucleoplasm|cytosol|chromatin organization|biological_process|NURF complex|MLL1 complex|molecular_function|DNA binding|nucleus
0610011F06Rik	331.889603931049	355.561195418667	308.218012443431	0.866849409932119	-0.206146706300675	0.0568224888470345	0.246153716046548	25.8072575305581	22.8327274158453	24.1926328820726	22.8994853122148	22.6052241353943	20.733740949283	21.5068701680714	19.011694305655	21.9813993282169	20.5886201588076	GeneID:68347,Genbank:NM_026686.2,MGI:MGI:1915597	RIKEN cDNA 0610011F06 gene		GO:0003674,GO:0005575,GO:0008150	molecular_function|cellular_component|biological_process
0610030E20Rik	1164.38272305549	1300.63791688069	1028.1275292303	0.790479437733179	-0.339200159775189	4.53701758097424e-05	0.00152347831536276	13.6447364836629	14.3107236522673	15.5590089311012	15.920017058212	13.2482325030343	11.2497751810834	12.1244826065368	10.9844207688107	11.3315725591338	12.4451119184039	GeneID:68364,Genbank:XM_006506534.3,MGI:MGI:1915614	RIKEN cDNA 0610030E20 gene		GO:0003674,GO:0005575,GO:0008150	molecular_function|cellular_component|biological_process
0610037L13Rik	617.697920724438	615.486938203866	619.90890324501	1.00718449859236	0.0103279840631123	0.905307154261922	1	17.9520143419672	18.746925131117	17.3907281162683	17.5054371887908	17.2105033436378	17.0144549276148	17.8604712663756	17.869720837256	19.4391263264681	18.280320645518	GeneID:74098,Genbank:XM_006503438.3,MGI:MGI:1921348	RIKEN cDNA 0610037L13 gene		GO:0003674,GO:0008150	molecular_function|biological_process
0610040J01Rik	304.180979280362	294.54535018148	313.816608379245	1.06542713434753	0.091431929103616	0.467860859309839	0.803397883553015	6.77218578826028	7.42142832012414	5.96231853109785	5.27688652570736	6.10056317740998	6.1139488281075	5.62120725647919	7.22834155607442	8.30975090069031	6.68292074499499	GeneID:76261,Genbank:XM_011240792.2,MGI:MGI:1923511	RIKEN cDNA 0610040J01 gene		GO:0030054,GO:0003674,GO:0005654,GO:0008150	cell junction|molecular_function|nucleoplasm|biological_process
1110001J03Rik	129.880489343156	123.590872194308	136.170106492004	1.10178125677371	0.139837825458356	0.355978518706544	0.70695495737062	13.2104055484637	14.7088748102931	14.9122634741658	15.2817144305313	17.5877554955392	16.5270763510893	15.0725138681863	16.1840774238367	18.2443894129268	18.3292053875679	GeneID:66117,Genbank:NM_025363.3,MGI:MGI:1913367	RIKEN cDNA 1110001J03 gene		GO:0050995,GO:0061469,GO:0003674,GO:0005739	negative regulation of lipid catabolic process|regulation of type B pancreatic cell proliferation|molecular_function|mitochondrion
1110004E09Rik	440.534673560938	443.528131646916	437.541215474959	0.986501608929007	-0.0196066909816031	0.873855690253573	1	20.0834891460128	19.8310539144795	22.3380351174094	18.3130212758516	22.4325339186049	16.8269562748604	18.9939458376031	23.0015455465976	23.1508391882812	20.8001181573338	GeneID:68001,Genbank:NM_026502.2,MGI:MGI:1915251	RIKEN cDNA 1110004E09 gene		GO:0005829,GO:0005856,GO:0005929,GO:0042995,GO:0048858,GO:0060271,GO:0003352,GO:0003674,GO:0005737	cytosol|cytoskeleton|cilium|cell projection|cell projection morphogenesis|cilium assembly|regulation of cilium movement|molecular_function|cytoplasm
1110004F10Rik	1045.80040737829	1021.1755426877	1070.42527206889	1.04822846545224	0.0679531921166872	0.4088371012031	0.755392463239717	38.378505774416	39.2886921325337	38.2092222559774	37.940808241319	40.2690471256678	39.9423042631132	43.0838645052512	42.6733097011246	40.0414388332389	40.0677444729493	GeneID:56372,Genbank:NM_019772.2,MGI:MGI:1929274	RIKEN cDNA 1110004F10 gene		GO:0003674,GO:0005575,GO:0008150	molecular_function|cellular_component|biological_process
1110008F13Rik	1238.89994204885	1232.61570382733	1245.18418027038	1.01019658958102	0.0146360763582426	0.850531460242551	1	62.8730251384818	68.4178526545092	63.709585461119	56.6820066817851	65.231494609499	55.9695804340908	62.2932830658228	67.9602889771909	68.6980347307032	68.7132296729772	GeneID:67388,Genbank:NM_026124.3,MGI:MGI:1914638	RIKEN cDNA 1110008F13 gene		GO:0003674,GO:0005739,GO:0008150	molecular_function|mitochondrion|biological_process
1110008L16Rik	151.892020857076	155.97681159327	147.807230120881	0.947623102505183	-0.0776147238067125	0.57003202982544	0.870893249038985	2.83816754858983	2.79251188064424	2.63291556833938	2.67373022686723	2.5753596354816	2.65128608064885	2.48523543087718	2.65681935770748	2.51377242642394	2.65004283228643	GeneID:66132,Genbank:NM_025373.1,MGI:MGI:1913382	RIKEN cDNA 1110008L16 gene		GO:0004526,GO:0005634,GO:0005739,GO:0008033,GO:0016787,GO:0030678,GO:0042645,GO:0046872,GO:0097745,GO:0001682,GO:0004518	ribonuclease P activity|nucleus|mitochondrion|tRNA processing|hydrolase activity|mitochondrial ribonuclease P complex|mitochondrial nucleoid|metal ion binding|mitochondrial tRNA 5'-end processing|tRNA 5'-leader removal|nuclease activity
1110008P14Rik	336.724240887429	335.944709236644	337.503772538215	1.00464083302611	0.00667981879158104	0.935135471264587	1	28.4901732040244	27.1720672938538	27.3816371886669	24.5085908418967	30.545646818098	23.9340445571918	24.874538027598	29.6874501902064	34.1773981275555	27.6596708038371	GeneID:73737,Genbank:NM_198001.2,MGI:MGI:1920987	RIKEN cDNA 1110008P14 gene		GO:0003674,GO:0005575,GO:0008150	molecular_function|cellular_component|biological_process
1110012L19Rik	254.569896574166	265.786758859699	243.353034288633	0.915595025623879	-0.127218470053239	0.275753996691008	0.620284319637948	13.3197632102887	12.7981447661644	14.3458406811566	13.9683877770808	13.4443334510892	10.858901914988	14.6574812451167	11.3912800147656	11.3929708721939	14.568914013041	GeneID:68618,Genbank:NM_026787.2,MGI:MGI:1915868	RIKEN cDNA 1110012L19 gene		GO:0003674,GO:0005575,GO:0008150	molecular_function|cellular_component|biological_process
1110017D15Rik	281.953300239054	281.29966742542	282.606933052687	1.00464723488382	0.00668901202626695	1	1	6.23153645612372	6.28102161150444	7.15127032634528	6.95258638807663	7.25769340579974	6.01538122474007	5.57284598863642	7.94634443435598	7.03658824500246	7.86859586135724	GeneID:73721,Genbank:XM_006538307.3,MGI:MGI:1920971	RIKEN cDNA 1110017D15 gene		GO:0005856,GO:0007283,GO:0030154,GO:0034622,GO:0043014,GO:0048471,GO:0002177,GO:0005634,GO:0005737	cytoskeleton|spermatogenesis|cell differentiation|cellular protein-containing complex assembly|alpha-tubulin binding|perinuclear region of cytoplasm|manchette|nucleus|cytoplasm
1110025L11Rik	0	0	0					0	0	0	0	0	0	0	0	0	0	GeneID:68637,Genbank:NM_001276278.1,MGI:MGI:1915887	RIKEN cDNA 1110025L11 gene		GO:0003674,GO:0005575,GO:0008150	molecular_function|cellular_component|biological_process
1110032A03Rik	717.427061058083	734.063017614271	700.791104501894	0.954674309542917	-0.0669194582284201	0.456788817221877	0.794485950691789	13.1466979599777	13.1636048426876	12.7247206917985	13.5586330801422	12.9499586646933	11.0831181304549	12.4777938272814	12.485521562187	13.6336069033418	13.6186887961765	GeneID:68721,Genbank:NM_023483.3,MGI:MGI:1915971	RIKEN cDNA 1110032A03 gene		GO:0008150,GO:0003674,GO:0005634,GO:0005654	biological_process|molecular_function|nucleus|nucleoplasm
1110032F04Rik	5.81227739957485	6.18015866648021	5.44439613266949	0.880947630389923	-0.182871836947591	0.804132087125918	0.987983615836806	0.146469133149827	0.172043889885866	0.126492601583144	0.139686520845943	0.0631177215508263	0.155828190979434	0.096930339073102	0.105667718983175	0.0815931256544893	0.137318799316804	GeneID:68725,Genbank:NM_001167996.1,MGI:MGI:1915975	RIKEN cDNA 1110032F04 gene		GO:0016020,GO:0016021,GO:0003674,GO:0005575,GO:0008150	membrane|integral component of membrane|molecular_function|cellular_component|biological_process
1110034G24Rik	248.444638995138	256.256242778272	240.633035212003	0.939032870392205	-0.0907524352811293	0.442280258786134	0.783251507218223	2.6185674428589	2.30539285181691	2.76776038569377	2.61981771925663	2.35476853022246	2.44947904609375	2.64580229652691	2.36532320757114	2.12890200696728	2.45343424537429	GeneID:73747,Genbank:XM_011239801.2,MGI:MGI:1920997	RIKEN cDNA 1110034G24 gene		GO:0003674,GO:0005575,GO:0008150	molecular_function|cellular_component|biological_process
1110037F02Rik	1301.48246868739	1319.84656277884	1283.11837459593	0.97217238032156	-0.0407159475322518	0.615256165525294	0.898490367588327	10.5249944074708	10.2259492672174	9.95596562278108	9.52489634890447	9.79868073579379	10.810841671111	9.5829545677205	9.72788531086838	9.50754619536806	9.59061171747236	GeneID:66185,Genbank:XM_006538160.3,MGI:MGI:1913435	RIKEN cDNA 1110037F02 gene		GO:0006397,GO:0008380,GO:0016604,GO:0016607,GO:0036396,GO:0080009,GO:0005634,GO:0005654,GO:0005829	mRNA processing|RNA splicing|nuclear body|nuclear speck|RNA N6-methyladenosine methyltransferase complex|mRNA methylation|nucleus|nucleoplasm|cytosol
1110038F14Rik	431.310264871084	413.208888520976	449.411641221193	1.08761368331112	0.121166207193329	0.221658035426424	0.555957425607379	12.6736190971143	13.4184585840881	13.9884588862914	12.3296855625553	13.4797445243075	12.6026082307584	14.161213551667	15.3412311735448	15.180006067197	15.1856974599058	GeneID:117171,Genbank:XM_006520348.2,MGI:MGI:2152337	RIKEN cDNA 1110038F14 gene		GO:0003674,GO:0005575,GO:0008150	molecular_function|cellular_component|biological_process
1110051M20Rik	540.005512005723	580.415511323208	499.595512688238	0.860754929773121	-0.216325556369118	0.0240981777004053	0.138241812424607	5.57260787872628	4.35029206399055	5.46268117904539	5.03528661177355	5.33558462041466	4.43707343506078	4.71902621190598	4.24816561609832	4.52424419152797	4.52288383291232	GeneID:228356,Genbank:NM_001311144.1,MGI:MGI:1915079	RIKEN cDNA 1110051M20 gene		GO:0003674,GO:0008150	molecular_function|biological_process
1110059E24Rik	524.773292986493	510.689111704423	538.857474268563	1.05515755460329	0.0774584361587054	0.408951568932938	0.755392463239717	18.0563794792318	20.2663003607885	19.9814906177294	17.2202345592359	21.1183292025828	20.335423032269	21.9788050523707	19.1527328471134	20.2540078546044	21.3611188163187	GeneID:66206,Genbank:NM_025423.2,MGI:MGI:1913456	RIKEN cDNA 1110059E24 gene		GO:0003674,GO:0005575,GO:0008150	molecular_function|cellular_component|biological_process
1110059G10Rik	295.818342730816	301.420489843166	290.216195618466	0.962828359045764	-0.0546494594603368	0.679782748759989	0.936402159205955	4.59016719617599	5.22905161989983	4.75417983254564	4.54597779870062	5.11568413290644	3.87603996813494	5.24902732448981	4.8954618637706	5.21017382870515	4.35356294904308	GeneID:66202,Genbank:NM_025419.4,MGI:MGI:1913452	RIKEN cDNA 1110059G10 gene		GO:0003674,GO:0005575,GO:0008150	molecular_function|cellular_component|biological_process
1110065P20Rik	168.697139188157	166.039297196212	171.354981180102	1.03201461385137	0.0454634002007271	0.714986117326455	0.946360519050133	9.98484001010667	11.0131391182469	9.50812239778187	8.99989307720578	11.1416788866672	9.78079434506485	10.6046604642271	10.5152022350124	11.8112495794349	10.1221210355691	GeneID:68920,Genbank:NM_001142727.1,MGI:MGI:1916170	RIKEN cDNA 1110065P20 gene		GO:0003674,GO:0005575,GO:0008150	molecular_function|cellular_component|biological_process
1190002N15Rik	2752.61435952603	2665.88803490171	2839.34068415035	1.06506374122912	0.0909397744918033	0.23285630734833	0.570405407796932	34.0042527630391	40.2264094471024	39.5307740054896	33.7319961453445	34.9053037817479	43.034707997607	41.9556126205871	40.5099859091111	37.7692822853193	33.1751673992658	GeneID:68861,Genbank:NM_001033145.2,MGI:MGI:1916111	RIKEN cDNA 1190002N15 gene		GO:0005615,GO:0005794,GO:0009966,GO:0014066,GO:0030126,GO:0030137,GO:0031410,GO:0048199,GO:0000139,GO:0060038,GO:0003674,GO:0005576	extracellular space|Golgi apparatus|regulation of signal transduction|regulation of phosphatidylinositol 3-kinase signaling|COPI vesicle coat|COPI-coated vesicle|cytoplasmic vesicle|vesicle targeting, to, from or within Golgi|Golgi membrane|cardiac muscle cell proliferation|molecular_function|extracellular region
1190003K10Rik	0	0	0					0	0	0	0	0	0	0	0	0	0	GeneID:68880,Genbank:NM_001195435.1,MGI:MGI:1916130	RIKEN cDNA 1190003K10 gene		GO:0003674,GO:0005575,GO:0008150	molecular_function|cellular_component|biological_process
1190005I06Rik	0.207707667255553	0	0.415415334511105	Inf	Inf	0.704541628425524	0.945507306071995	0	0	0	0	0	0	0	0.0742265339342304	0	0.0803832571840874	GeneID:68918,Genbank:NM_197988.1,MGI:MGI:1916168	RIKEN cDNA 1190005I06 gene		GO:0003674,GO:0005575,GO:0008150	molecular_function|cellular_component|biological_process
1190007I07Rik	67.3582012730314	69.8203011555385	64.8961013905244	0.929473237962057	-0.105514768220555	0.648634059082222	0.918359243128538	4.39905327365842	6.89308335155346	5.44949744119894	4.67677728234857	3.84314918287683	4.06635390494347	5.54560758631763	3.27767702653426	5.90546609182185	4.89048297852065	GeneID:544717,Genbank:NM_001135569.1,MGI:MGI:3698433	RIKEN cDNA 1190007I07 gene		GO:0008150,GO:0003674,GO:0005575,GO:0005576	biological_process|molecular_function|cellular_component|extracellular region
1300017J02Rik	6.40157614884661	5.70479868169359	7.09835361599962	1.24427767079281	0.315308470657031	0.729037315874301	0.954099625503293	0.11819125618513	0.0728849388900792	0.0714500278004699	0.360697984966411	0.0475365136307421	0.226338154945839	0.043801299584655	0.238747922470312	0.161309108847602	0.180985615868467	GeneID:71775,Genbank:XM_006511835.3,MGI:MGI:1919025	RIKEN cDNA 1300017J02 gene		GO:0005575,GO:0005576,GO:0005615,GO:0005785,GO:0043086,GO:0004857,GO:0005047,GO:0005506	cellular_component|extracellular region|extracellular space|signal recognition particle receptor complex|negative regulation of catalytic activity|enzyme inhibitor activity|signal recognition particle binding|iron ion binding	mmu04066,mmu04216,mmu04978	HIF-1 signaling pathway|Ferroptosis|Mineral absorption
1500009L16Rik	55.2260426044782	48.2597831542022	62.1923020547543	1.28869833202595	0.365914586565868	0.091281765275655	0.332834864196835	1.81481531723406	1.82554946436874	1.98413198174046	1.87807591653368	1.82479643269564	2.62914458391234	1.96760956008234	2.80796268099943	1.80684676825145	2.95640068297667	GeneID:69784,Genbank:XM_011243557.2,MGI:MGI:1917034	RIKEN cDNA 1500009L16 gene		GO:0003674,GO:0005575,GO:0008150	molecular_function|cellular_component|biological_process
1500015O10Rik	19.0060595126813	14.9777260356579	23.0343929897047	1.53790988931605	0.620970974011439	0.0695080752099322	0.279943854511805	0.668206511882688	1.31110812368257	1.10168218540995	0.695196623051815	0.794041786807205	1.61568965711463	2.02610606051722	0.98166262896802	1.06594803008753	1.39530126828325	GeneID:78896,Genbank:NM_024283.3,MGI:MGI:1926146	RIKEN cDNA 1500015O10 gene		GO:0005615,GO:0031045,GO:0031145,GO:0031410,GO:0070314,GO:0090398,GO:0003674,GO:0005576	extracellular space|dense core granule|anaphase-promoting complex-dependent catabolic process|cytoplasmic vesicle|G1 to G0 transition|cellular senescence|molecular_function|extracellular region
1520401A03Rik	2.28816724648226	2.41019986634065	2.16613462662388	0.898736514292762	-0.154029877078317	1	1	0.0580151530682871	0.0477015646510822	0.0233812236955148	0.0110657238343373	0	0.012344438937559	0.0430004584436149	0.0351574161589966	0.0113114152472184	0.0253823664328329	GeneID:320309,Genbank:XM_017317755.1,MGI:MGI:2443785	RIKEN cDNA 1520401A03 gene		GO:0003674,GO:0005575,GO:0008150	molecular_function|cellular_component|biological_process
1600002H07Rik	171.354692345519	178.272712990459	164.43667170058	0.922388339427925	-0.116553819924391	0.390184333282581	0.739393387926021	3.81241334144619	3.78844205984032	4.41418513544967	3.39481802728856	3.38862394706297	3.45097683701273	3.57119982708892	3.57400326142047	3.49072659599146	3.45575814758611	GeneID:72016,Genbank:NM_028056.1,MGI:MGI:1919266	RIKEN cDNA 1600002H07 gene		GO:0003674,GO:0005575,GO:0008150	molecular_function|cellular_component|biological_process
1600002K03Rik	96.4866046901656	103.981246348076	88.9919630322552	0.855846281495374	-0.224576397372011	0.173468117529232	0.48698611123958	8.20323570348148	9.53826125001639	8.59910047843791	7.5862931031645	9.2481520550647	6.43535891445768	7.21638185200091	8.28532306430843	7.43161719286834	7.97559961295633	GeneID:69770,Genbank:NM_027207.2,MGI:MGI:1917020	RIKEN cDNA 1600002K03 gene		GO:0008150,GO:0016020,GO:0016021,GO:0003674,GO:0005576,GO:0005737	biological_process|membrane|integral component of membrane|molecular_function|extracellular region|cytoplasm
1600012H06Rik	711.037077746441	729.758769943574	692.315385549309	0.948690737355359	-0.0759902335623287	0.427225609893085	0.770615538514545	7.31141942304908	8.01623003086367	7.61774132876456	7.40864911035119	7.60225451951264	7.48027605164069	7.85164859185417	7.02794086603308	7.49214659576349	6.56579854194521	GeneID:67912,Genbank:NM_001083882.1,MGI:MGI:1915162	RIKEN cDNA 1600012H06 gene		GO:0008150,GO:0003674,GO:0005576,GO:0006915	biological_process|molecular_function|extracellular region|apoptotic process
1600014C10Rik	600.773391632424	519.707081205889	681.83970205896	1.31196923558723	0.391733890545848	3.26129401109694e-05	0.00119441958848392	7.40479001999753	9.21610668347044	8.0745359827266	8.25377374996589	7.72825593105038	11.6174683862952	8.8288857584465	11.455005012745	11.2849105670084	10.7818786845754	GeneID:72244,Genbank:NM_001085385.1,MGI:MGI:1919494	RIKEN cDNA 1600014C10 gene		GO:0005739,GO:0005783,GO:0006914,GO:0006915,GO:0006979,GO:0016020,GO:0016021,GO:0031966,GO:0051560,GO:0003674,GO:0005623,GO:0005737	mitochondrion|endoplasmic reticulum|autophagy|apoptotic process|response to oxidative stress|membrane|integral component of membrane|mitochondrial membrane|mitochondrial calcium ion homeostasis|molecular_function|cell|cytoplasm
1600014C23Rik	0	0	0					0	0	0	0	0	0	0	0	0	0	GeneID:72240,Genbank:XM_006524968.2,MGI:MGI:1919490	RIKEN cDNA 1600014C23 gene		GO:0003674,GO:0005575,GO:0008150	molecular_function|cellular_component|biological_process
1600015I10Rik	0.39711893662226	0.585731271126354	0.208506602118166	0.355976558528641	-1.49014585371806	0.773551439660387	0.971159805606982	0	0.0223193009322545	0	0.0414207327744238	0	0.0231035815703348	0	0	0	0	GeneID:69761,Genbank:NM_001081273.2,MGI:MGI:1917011	RIKEN cDNA 1600015I10 gene		GO:0003674,GO:0005575,GO:0008150	molecular_function|cellular_component|biological_process
1700001C02Rik	195.788439151147	203.965174159818	187.611704142477	0.919822243749673	-0.120573008542293	0.322849985218745	0.673652511237498	11.0021314856594	10.4295220475117	11.1928001305808	9.93236363429474	11.9755773641059	8.80726829327753	7.57081611127919	12.137140672513	11.1421471976675	11.0992564820721	GeneID:75434,Genbank:XM_017321128.1,MGI:MGI:1922684	RIKEN cDNA 1700001C02 gene		GO:0003674,GO:0008150	molecular_function|biological_process
1700001C19Rik	3.40766696897757	3.39699942770914	3.418334510246	1.00628056700947	0.00903260752856198	1	1	0.0964981919908647	0.0495895738065477	0.0972265733098821	0.0690222049720496	0.0970289124377044	0.102664215779448	0.0894047993311116	0.0730978657080391	0.0470364664439341	0.105547962027049	GeneID:75462,Genbank:NM_029296.2,MGI:MGI:1922712	RIKEN cDNA 1700001C19 gene		GO:0003674,GO:0005575,GO:0008150	molecular_function|cellular_component|biological_process
1700001F09Rik	0	0	0					0	0	0	0	0	0	0	0	0	0	GeneID:71826,Genbank:NM_027940.2,MGI:MGI:1919076	RIKEN cDNA 1700001F09 gene		GO:0003674,GO:0008150	molecular_function|biological_process
1700001J03Rik	21.7174022102599	22.3405092804674	21.0942951400524	0.944217290448941	-0.0828091931607221	0.834220790953245	0.99835574618497	1.52536602198413	0.926394428925917	1.95602869594637	1.58697840943448	1.74290366493177	1.40153809227959	1.92714458198296	1.47060127771495	1.01388373041745	1.59258036791198	GeneID:69282,Genbank:NM_001008547.1,MGI:MGI:1916532	RIKEN cDNA 1700001J03 gene		GO:0003674,GO:0005575,GO:0008150	molecular_function|cellular_component|biological_process
1700001K19Rik	0.0964221291935416	0.192844258387083	0	0	-Inf	1	1	0	0	0	0.0355280042167364	0	0	0	0	0	0	GeneID:66323,Genbank:NM_025488.2,MGI:MGI:1913573	RIKEN cDNA 1700001K19 gene		GO:0003674,GO:0005575,GO:0008150	molecular_function|cellular_component|biological_process
1700001L19Rik	100.215951902696	95.167693339777	105.264210465616	1.10609185503521	0.14547119868395	0.386388951641718	0.735198255204296	2.83436752526265	2.6064696896218	3.24655015700454	2.76002287625328	2.75995736108753	2.38064006999633	2.791872547254	3.28460623558741	3.4611867083152	3.98128313845169	GeneID:69315,Genbank:NM_027035.1,MGI:MGI:1916565	RIKEN cDNA 1700001L19 gene		GO:0003674,GO:0005575,GO:0008150	molecular_function|cellular_component|biological_process
1700001O22Rik	18.8900696818783	19.7821615162185	17.997977847538	0.909808457118413	-0.136365249633386	0.71744839166943	0.94790325692644	0.556347118070237	0.405027692207669	0.467122084058651	0.375830404726765	0.489481049895235	0.517909423736547	0.365111219614763	0.327783353119103	0.497167567105717	0.40568155237212	GeneID:73598,Genbank:XM_011239200.2,MGI:MGI:1923631	RIKEN cDNA 1700001O22 gene		GO:0003674,GO:0005575,GO:0008150	molecular_function|cellular_component|biological_process
1700001P01Rik	3.4882111563963	1.79960123503611	5.17682107775649	2.8766489914376	1.52438919424148	0.0777359857212825	0.300379000736838	0.0864462969918163	0.0888479864033979	0.174197610513539	0.0824431892721704	0.347686936235107	0.735760213086046	0.240275398202362	0.611179377169993	0.589915683317674	0.094553382649231	GeneID:72215,Genbank:NM_028156.2,MGI:MGI:1919465	RIKEN cDNA 1700001P01 gene		GO:0003674,GO:0005575,GO:0008150	molecular_function|cellular_component|biological_process
1700003E16Rik	151.50858511107	164.166444557717	138.850725664422	0.845792366634373	-0.24162455493733	0.0847698104869965	0.316442690838821	4.10489187042506	4.43529148125762	4.71914073047799	4.1908487159387	4.1803841972307	3.19140478768835	3.7543910025454	3.64101063383334	4.25824572409602	3.65520315521281	GeneID:71837,Genbank:NM_027948.1,MGI:MGI:1919087	RIKEN cDNA 1700003E16 gene		GO:0003674,GO:0005575,GO:0008150	molecular_function|cellular_component|biological_process
1700003F12Rik	2.3974434571844	2.19626795339659	2.59861896097222	1.18319759524487	0.242691025389522	0.897785757625244	1	0.209079415980207	0.0716293843872355	0.0702191918349148	0.132931654020244	0.280305747042257	0.29658551225174	0.129140265700495	0.281562149393928	0.135883125282476	0.0762290836862017	GeneID:75480,Genbank:NM_029305.2,MGI:MGI:1922730	RIKEN cDNA 1700003F12 gene		GO:0003674,GO:0005575,GO:0008150	molecular_function|cellular_component|biological_process
1700006A11Rik	0	0	0					0	0	0	0	0	0	0	0	0	0	GeneID:71824,Genbank:XM_006502121.1,MGI:MGI:1919074	RIKEN cDNA 1700006A11 gene		GO:0008150,GO:0003674,GO:0005096,GO:0005575	biological_process|molecular_function|GTPase activator activity|cellular_component
1700006E09Rik	0	0	0					0	0	0	0	0	0	0	0	0	0	GeneID:75437,Genbank:NM_029287.1,MGI:MGI:1922687	RIKEN cDNA 1700006E09 gene		GO:0003674,GO:0005575,GO:0008150	molecular_function|cellular_component|biological_process
1700007B14Rik	0	0	0					0	0	0	0	0	0	0	0	0	0	GeneID:71831,Genbank:NM_001164235.1,MGI:MGI:1919081	RIKEN cDNA 1700007B14 gene		GO:0003674,GO:0005575,GO:0008150	molecular_function|cellular_component|biological_process
1700007G11Rik	102.068907038062	95.1520028610637	108.98581121506	1.14538641266643	0.195834394471378	0.235420691498778	0.574242465692236	4.02184586035408	3.40914026230409	4.72060796023468	3.99377368231304	3.585371204097	3.61715781929159	3.61096432409884	4.94151311076984	5.49715653333382	5.21533492614052	GeneID:75784,Genbank:XM_006535280.3,MGI:MGI:1916571	RIKEN cDNA 1700007G11 gene		GO:0003674,GO:0005575,GO:0008150	molecular_function|cellular_component|biological_process
1700007K09Rik	1.9907192959621	2.17944824626306	1.80199034566115	0.826810340071568	-0.27437166369936	0.889360882486617	1	0.0610900218832315	0.125574503999366	0.184653412730093	0.233044394590416	0.0614260045896679	0.0649935409068082	0.0565994142990843	0.123402663437656	0.178663995982962	0.133638302996875	GeneID:69318,Genbank:XM_006508181.2,MGI:MGI:1916568	RIKEN cDNA 1700007K09 gene		GO:0008150,GO:0003674,GO:0005575,GO:0005576	biological_process|molecular_function|cellular_component|extracellular region
1700007K13Rik	330.252059823211	326.218747762062	334.28537188436	1.02472765338484	0.0352405289310779	0.784967023272745	0.977038591170718	21.1341842496411	21.0317770799685	22.983684730443	20.4754428281928	23.9488837421645	17.0597535974503	19.6428126530409	25.4792733100804	26.9474490392278	24.4371100590162	GeneID:69327,Genbank:NM_027040.1,MGI:MGI:1916577	RIKEN cDNA 1700007K13 gene		GO:0003674,GO:0005575,GO:0008150	molecular_function|cellular_component|biological_process
1700008O03Rik	3.80359980269539	3.99676887479949	3.61043073059129	0.903337381692461	-0.146663183605608	0.919033288136103	1	0.0274237363105711	0.084556904192761	0.11052293742801	0.052307625933741	0.275745612875835	0.0875281595638713	0.0762236138679584	0.110792630213981	0.10693801623654	0.119982329991093	GeneID:69349,Genbank:XM_011250899.2,MGI:MGI:1916599	RIKEN cDNA 1700008O03 gene		GO:0003674,GO:0005575,GO:0008150	molecular_function|cellular_component|biological_process
1700008P02Rik	0	0	0					0	0	0	0	0	0	0	0	0	0	GeneID:69347,Genbank:NM_027048.1,MGI:MGI:1916597	RIKEN cDNA 1700008P02 gene		GO:0003674,GO:0005575,GO:0008150	molecular_function|cellular_component|biological_process
1700009N14Rik	0.296237568327023	0.200141242437074	0.392333894216972	1.96028509386478	0.971063487807072	0.999389389811764	1	0	0	0	0	0.0429107294720544	0.0454029245417022	0.039538989577604	0	0	0	GeneID:75471,Genbank:NM_001081095.1,MGI:MGI:1922721	RIKEN cDNA 1700009N14 gene		GO:0005737,GO:0006606,GO:0019904,GO:0000054,GO:0003924,GO:0005634	cytoplasm|protein import into nucleus|protein domain specific binding|ribosomal subunit export from nucleus|GTPase activity|nucleus	mmu03013,mmu03008,mmu05166,mmu05169	RNA transport|Ribosome biogenesis in eukaryotes|HTLV-I infection|Epstein-Barr virus infection
1700010B08Rik	0.104253301059083	0	0.208506602118166	Inf	Inf	0.999070116582762	1	0	0	0	0	0	0.0640505542641871	0	0	0	0	GeneID:75485,Genbank:NM_029308.1,MGI:MGI:1922735	RIKEN cDNA 1700010B08 gene		GO:0003674,GO:0005575,GO:0008150	molecular_function|cellular_component|biological_process
1700010D01Rik	0	0	0					0	0	0	0	0	0	0	0	0	0	GeneID:76386,Genbank:NM_029590.3,MGI:MGI:1923636	RIKEN cDNA 1700010D01 gene		GO:0003674,GO:0005575,GO:0008150	molecular_function|cellular_component|biological_process
1700010I14Rik	30.8343684498727	30.6517686259982	31.0169682737472	1.01191447228397	0.0170873575953093	0.971399025966496	1	0.855777197084506	0.967508057122564	0.862236718353634	1.08819778119163	0.602338658437976	0.91045949160304	1.05716092704583	0.749095279535089	0.889887162082595	0.87363125417629	GeneID:66931,Genbank:XM_006523342.1,MGI:MGI:1914181	RIKEN cDNA 1700010I14 gene		GO:0003674,GO:0005575,GO:0008150	molecular_function|cellular_component|biological_process
1700011E24Rik	0.309835331874037	0.402801588851256	0.216869074896818	0.538401736485956	-0.893245031864027	1	1	0.0168675701447446	0.0173361924689557	0	0	0	0	0	0	0	0.0184494405169231	GeneID:75467,Genbank:XM_006525072.3,MGI:MGI:1922717	RIKEN cDNA 1700011E24 gene		GO:0005634,GO:0005737,GO:0006325,GO:0007275,GO:0042393,GO:0042585,GO:0044727,GO:0090116,GO:1901537,GO:0001939,GO:0001940,GO:0003682	nucleus|cytoplasm|chromatin organization|multicellular organism development|histone binding|germinal vesicle|DNA demethylation of male pronucleus|C-5 methylation of cytosine|positive regulation of DNA demethylation|female pronucleus|male pronucleus|chromatin binding
1700011H14Rik	0.208455914624503	0.200042754352188	0.216869074896818	1.08411362160614	0.116515967704192	1	1	0	0.0267057531385936	0	0	0	0	0	0	0	0.0284206699292486	GeneID:67082,Genbank:XM_011245156.2,MGI:MGI:1914332	RIKEN cDNA 1700011H14 gene		GO:0003674,GO:0005575,GO:0008150	molecular_function|cellular_component|biological_process
1700011I03Rik	0.305654095484711	0.402801588851256	0.208506602118166	0.517640962422226	-0.949976308420318	1	1	0.0501790598352497	0.0515731567588096	0	0	0	0.0533853922053131	0	0	0	0	GeneID:75444,Genbank:NM_001311063.1,MGI:MGI:1922694	RIKEN cDNA 1700011I03 gene		GO:0003674,GO:0005575,GO:0008150	molecular_function|cellular_component|biological_process
1700011L22Rik	1.10234498296473	1.60469517672302	0.599994789206441	0.373899540491983	-1.41927739670638	0.448298224127884	0.78768407737282	0.132428369859804	0.0453691845464159	0.0889519713260623	0.0420986498411083	0.044385566327886	0.0469634178565561	0	0.0445845138361089	0.0430333629167908	0	GeneID:67687,Genbank:XM_006531314.1,MGI:MGI:1914937	RIKEN cDNA 1700011L22 gene		GO:0003674,GO:0005575,GO:0008150	molecular_function|cellular_component|biological_process
1700012A03Rik	0	0	0					0	0	0	0	0	0	0	0	0	0	GeneID:76382,Genbank:NM_029587.2,MGI:MGI:1923632	RIKEN cDNA 1700012A03 gene		GO:0003674,GO:0005575,GO:0008150	molecular_function|cellular_component|biological_process
1700012B07Rik	0.992177817804866	1.38871685676687	0.595638778842861	0.428913047278473	-1.22124289232576	0.556633722131059	0.86158502838023	0.0353026762584381	0.108850412661754	0	0.0673357985678459	0.0354968338041078	0	0	0.10696781919056	0	0	GeneID:69324,Genbank:XM_006534114.3,MGI:MGI:1916574	RIKEN cDNA 1700012B07 gene		GO:0003674,GO:0005575,GO:0008150	molecular_function|cellular_component|biological_process
1700012B09Rik	45.1969153036874	46.8426330769289	43.5511975304459	0.929734190196408	-0.105109784364341	0.650319034536526	0.919358861788224	3.99864383062146	3.38448841229688	3.39685340501401	3.96302493547851	3.6264556023592	2.58585493494485	3.26886297554377	3.80108901681803	3.51597586668408	4.11637051905489	GeneID:69325,Genbank:NM_029306.3,MGI:MGI:1916575	RIKEN cDNA 1700012B09 gene		GO:0003674,GO:0008150,GO:0097546	molecular_function|biological_process|ciliary base
1700012L04Rik	0.387728360812078	0.200141242437074	0.575315479187082	2.87454735556549	1.52333479804198	0.774491797407981	0.971159805606982	0	0	0	0	0.103312689624146	0	0.0951948244306503	0.103775763633762	0.100165275208225	0	GeneID:76383,Genbank:NM_029588.3,MGI:MGI:1923633	RIKEN cDNA 1700012L04 gene		GO:0006342,GO:0000790,GO:0003677,GO:0006325	chromatin silencing|nuclear chromatin|DNA binding|chromatin organization
1700012P22Rik	0.0964221291935416	0.192844258387083	0	0	-Inf	1	1	0	0	0	0.0517030654329993	0	0	0	0	0	0	GeneID:69364,Genbank:XM_006539154.2,MGI:MGI:1916614	RIKEN cDNA 1700012P22 gene		GO:0003674,GO:0005575,GO:0008150	molecular_function|cellular_component|biological_process
1700013D24Rik	0.0964221291935416	0.192844258387083	0	0	-Inf	1	1	0	0	0	0.0961580375809987	0	0	0	0	0	0	GeneID:76921,Genbank:NM_001177502.1,MGI:MGI:1924171	RIKEN cDNA 1700013D24 gene		GO:0003674,GO:0005575,GO:0008150	molecular_function|cellular_component|biological_process
1700013F07Rik	111.762830214338	121.619093785997	101.90656664268	0.837915852440057	-0.255122726097556	0.115067562903223	0.382249266766972	9.5675023292294	8.99045570525194	11.292242400452	13.3825349937474	12.1854874206183	7.07672069816207	8.18884532792376	10.5835502185615	11.1036253134118	10.0661020069006	GeneID:75504,Genbank:NM_029314.1,MGI:MGI:1922754	RIKEN cDNA 1700013F07 gene		GO:0003674,GO:0005575,GO:0008150	molecular_function|cellular_component|biological_process
1700013G24Rik	0	0	0					0	0	0	0	0	0	0	0	0	0	GeneID:69380,Genbank:NM_027063.2,MGI:MGI:1916630	RIKEN cDNA 1700013G24 gene		GO:0003674,GO:0005575,GO:0008150	molecular_function|cellular_component|biological_process
1700013H16Rik	0.204905501185403	0	0.409811002370806	Inf	Inf	0.706187451530345	0.945507306071995	0	0	0	0	0	0	0	0	0.0385816357185021	0.0432878288871021	GeneID:75514,Genbank:NM_001200013.1,MGI:MGI:1922764	RIKEN cDNA 1700013H16 gene		GO:0005515,GO:0005634,GO:0005730,GO:0051321,GO:0000785,GO:0000800,GO:0001741	protein binding|nucleus|nucleolus|meiotic cell cycle|chromatin|lateral element|XY body
1700015E13Rik	0	0	0					0	0	0	0	0	0	0	0	0	0	GeneID:76925,Genbank:NM_001039593.1,MGI:MGI:1924175	RIKEN cDNA 1700015E13 gene		GO:0007342,GO:0016020,GO:0030154,GO:0031965,GO:0003674,GO:0005634,GO:0007283	fusion of sperm to egg plasma membrane involved in single fertilization|membrane|cell differentiation|nuclear membrane|molecular_function|nucleus|spermatogenesis
1700015F17Rik	0.735258809480244	0.603041319373215	0.867476299587272	1.43850225800266	0.524567485663006	0.999419099740129	1	0.0759753370744977	0	0	0	0.152786371979371	0	0	0	0	0.33240175083448	GeneID:381716,Genbank:NM_001200025.1,MGI:MGI:2686532	RIKEN cDNA 1700015F17 gene		GO:0005634,GO:0005737,GO:0006606,GO:0003674,GO:0005622,GO:0005623	nucleus|cytoplasm|protein import into nucleus|molecular_function|intracellular|cell
1700015G11Rik	0	0	0					0	0	0	0	0	0	0	0	0	0	GeneID:100503036,Genbank:NM_001195601.1,MGI:MGI:1922779	RIKEN cDNA 1700015G11 gene		GO:0003674,GO:0005575,GO:0008150	molecular_function|cellular_component|biological_process
1700016C15Rik	4.92301031738811	5.1982531174178	4.64776751735842	0.894101809276106	-0.161488977824394	0.857298724294752	1	0.207630828802515	0.0853597282767056	0.292877275874957	0.158412779386711	0.334036409870219	0.176718388362468	0.153894635338234	0.125825117569804	0.202412507637869	0.317943937961386	GeneID:69428,Genbank:XM_006496976.3,MGI:MGI:1916678	RIKEN cDNA 1700016C15 gene		GO:0003674,GO:0005575,GO:0008150	molecular_function|cellular_component|biological_process
1700016D06Rik	0	0	0					0	0	0	0	0	0	0	0	0	0	GeneID:76413,Genbank:NM_024271.1,MGI:MGI:1923663	RIKEN cDNA 1700016D06 gene		GO:0007338,GO:0016998,GO:0050829,GO:0050830,GO:0001669,GO:0003796,GO:0005615	single fertilization|cell wall macromolecule catabolic process|defense response to Gram-negative bacterium|defense response to Gram-positive bacterium|acrosomal vesicle|lysozyme activity|extracellular space
1700016G14Rik	7.08654011919225	4.37339197254122	9.79968826584328	2.24075233305672	1.16398319877402	0.0466955914847231	0.216017753323026	0.0824808705243018	0.21193097674205	0.249310341652404	0.235984174797405	0.12440174782724	0.658134135558619	0.420298250066518	0.333224929099236	0.321631617641091	0.315756250314863	GeneID:666145,Genbank:XM_011244363.1,MGI:MGI:1916676	RIKEN cDNA 1700016G14 gene		GO:0003674,GO:0005575,GO:0008150	molecular_function|cellular_component|biological_process
1700016H13Rik	4.97380748200394	5.13105917951914	4.81655578448874	0.93870595055973	-0.0912547901566666	0.9304382511412	1	0.0833088638191403	0.299681856841731	0.0839376903169484	0.436980734489712	0.167534091282399	0.443160591665727	0.192962481954021	0.210356277636004	0.0812150880066693	0.0911217154797222	GeneID:74218,Genbank:XM_006535261.3,MGI:MGI:1921468	RIKEN cDNA 1700016H13 gene		GO:0003674,GO:0005575,GO:0008150	molecular_function|cellular_component|biological_process
1700016K19Rik	313.028171974323	316.136230081949	309.920113866697	0.980337222931895	-0.0286499924294428	0.811866466364228	0.989293151196806	18.1565382085743	19.2629380293491	19.5328291345865	16.7013251700808	19.0808778556648	14.7056178094332	13.566037683521	21.1776924809616	20.4408941100825	22.0374059782338	GeneID:74230,Genbank:NM_198637.2,MGI:MGI:1921480	RIKEN cDNA 1700016K19 gene		GO:0016598,GO:0005515,GO:0005575	protein arginylation|protein binding|cellular_component
1700017B05Rik	551.704608077801	492.588375063848	610.820841091754	1.24002285074751	0.310366706383405	0.00121282330089745	0.0164549392225959	4.30729544070785	4.72571471508916	4.24218400417164	4.06583315663354	4.39298242621288	5.66021148904471	5.11687725864783	5.46246201948779	5.04056722522777	5.9733528215765	GeneID:74211,Genbank:NM_028820.2,MGI:MGI:1921461	RIKEN cDNA 1700017B05 gene		GO:0003674,GO:0005829,GO:0008150	molecular_function|cytosol|biological_process
1700017D01Rik	0	0	0					0	0	0	0	0	0	0	0	0	0	GeneID:69369,Genbank:XM_006527323.3,MGI:MGI:1916619	RIKEN cDNA 1700017D01 gene		GO:0003674,GO:0005575,GO:0008150	molecular_function|cellular_component|biological_process
1700017N19Rik	0	0	0					0	0	0	0	0	0	0	0	0	0	GeneID:66605,Genbank:XM_006513956.2,MGI:MGI:1913855	RIKEN cDNA 1700017N19 gene		GO:0003674,GO:0005575,GO:0008150	molecular_function|cellular_component|biological_process
1700018B08Rik	0.789007503577927	0.788588593710308	0.789426413445546	1.00106242943649	0.00153194803000133	1	1	0.0229249848376087	0	0	0.0437267744205986	0.0230510675956977	0.0243898413177695	0.0212398142057337	0.0463087768021463	0	0	GeneID:76405,Genbank:XM_011248542.2,MGI:MGI:1923655	RIKEN cDNA 1700018B08 gene		GO:0003674,GO:0005575,GO:0008150	molecular_function|cellular_component|biological_process
1700018C11Rik	0	0	0					0	0	0	0	0	0	0	0	0	0	GeneID:75524,Genbank:XM_006538331.3,MGI:MGI:1922774	RIKEN cDNA 1700018C11 gene		GO:0003674,GO:0005575,GO:0008150	molecular_function|cellular_component|biological_process
1700018F24Rik	2.18678644549408	1.78490877885124	2.58866411213692	1.45030611245185	0.536357438382563	0.688137622808658	0.939815885333295	0.0466630530474856	0.0959189334182012	0.0940305440834327	0.133506617921715	0.0469196903569868	0.0496447202601311	0.172931774484745	0.0471299964599698	0.13647085506311	0.204156784682077	GeneID:69396,Genbank:XM_017321091.1,MGI:MGI:1916646	RIKEN cDNA 1700018F24 gene		GO:0003674,GO:0005575,GO:0008150	molecular_function|cellular_component|biological_process
1700019A02Rik	1.48901581174723	1.58224843243706	1.39578319105739	0.882151729426923	-0.180901275311546	1	1	0	0.029333938368106	0.057512861883835	0.0816580160410068	0.0573959386800812	0.0303647072067257	0.0528860135725835	0	0.0556473751156808	0.0624352494953652	GeneID:69397,Genbank:XM_006496255.2,MGI:MGI:1916647	RIKEN cDNA 1700019A02 gene		GO:0003674,GO:0005575,GO:0008150	molecular_function|cellular_component|biological_process
1700019B03Rik	4.91268412013204	3.1639080356759	6.66146020458818	2.10545317040642	1.07413078736939	0.141946801741964	0.433090890884661	0.0197954089258324	0.0610361213017104	0.0398896546643847	0.113272403902754	0.0796171186094338	0.210602923378758	0.0917014363781494	0.0599804872378625	0.154383176467724	0.151563000151134	GeneID:76406,Genbank:XM_017313004.1,MGI:MGI:1923656	RIKEN cDNA 1700019B03 gene		GO:0003674,GO:0005575,GO:0008150	molecular_function|cellular_component|biological_process
1700019D03Rik	19.4562289646967	18.7333863319522	20.1790715974412	1.07717159299829	0.107248088924663	0.788444956961985	0.979011064493343	0.165078239453299	0.28712456623019	0.281471845236565	0.242205979782647	0.217058793525307	0.22966526425426	0.270592633003791	0.307809468405227	0.198066928377847	0.291673146477289	GeneID:67080,Genbank:XM_011238566.2,MGI:MGI:1914330	RIKEN cDNA 1700019D03 gene		GO:0016020,GO:0034237,GO:0003674,GO:0005886,GO:0008150	membrane|protein kinase A regulatory subunit binding|molecular_function|plasma membrane|biological_process
1700019N19Rik	0.195695259000685	0.192844258387083	0.198546259614287	1.02956790767272	0.0420389895929704	1	1	0	0	0	0.039002691513142	0	0	0	0.0413057436753033	0	0	GeneID:67507,Genbank:NM_026208.2,MGI:MGI:1914757	RIKEN cDNA 1700019N19 gene		GO:0003674,GO:0005575,GO:0008150	molecular_function|cellular_component|biological_process
1700019O17Rik	2.62503009655148	2.98174651462047	2.26831367848248	0.760733237168285	-0.394537455724395	0.810847013971521	0.988627544906737	0.0940310679655317	0.19328696170501	0.0315802757003045	0.119568971774165	0.0315160732438563	0	0.203277733749355	0.0949720091360693	0.0611118762165234	0	GeneID:71863,Genbank:NM_027966.1,MGI:MGI:1919113	RIKEN cDNA 1700019O17 gene		GO:0003674,GO:0005737,GO:0008150	molecular_function|cytoplasm|biological_process
1700020A23Rik	0	0	0					0	0	0	0	0	0	0	0	0	0	GeneID:75656,Genbank:NM_029375.1,MGI:MGI:1922906	RIKEN cDNA 1700020A23 gene		GO:0003674,GO:0005575,GO:0008150	molecular_function|cellular_component|biological_process
1700020D05Rik	13.605739134312	13.156135360387	14.055342908237	1.06834891274816	0.0953828946694641	0.871279724653569	1	0.528329963985244	1.14031734949082	0.851708591266979	0.705410089600079	0.265617835713402	0.786924733290855	0.538442812034285	0.693701847992582	0.875587738720286	0.86681651478629	GeneID:75555,Genbank:NM_023781.5,MGI:MGI:1922805	RIKEN cDNA 1700020D05 gene		GO:0003674,GO:0005575,GO:0008150	molecular_function|cellular_component|biological_process
1700020L24Rik	4.38055158103395	3.97126215613585	4.78984100593205	1.20612561387604	0.270380166839038	0.775368606671021	0.971169301878118	0.14942517817976	0.15357657483579	0.150553059502006	0.28501135792706	0.250411643825839	0.105982080555331	0.276882453330146	0.352147674380495	0.145669721563209	0.326877067995125	GeneID:66330,Genbank:NM_025492.3,MGI:MGI:1913580	RIKEN cDNA 1700020L24 gene		GO:0003674,GO:0005575,GO:0008150	molecular_function|cellular_component|biological_process
1700020N15Rik	0.198546259614287	0	0.397092519228574	Inf	Inf	0.710022263504185	0.945507306071995	0	0	0	0	0	0	0	0.199568776218773	0	0	GeneID:75509,Genbank:NM_029316.1,MGI:MGI:1922759	RIKEN cDNA 1700020N15 gene		GO:0003674,GO:0005575,GO:0008150	molecular_function|cellular_component|biological_process
1700021F05Rik	232.93811698721	230.045019266918	235.831214707503	1.02515244824263	0.0358384657987105	0.744232304031858	0.961171719043286	3.36185485865058	3.69084099892189	3.89531517946082	3.32276414281309	3.33424877207673	3.36532135991142	3.59609910420034	3.61157296385487	4.2009827180107	3.4765644874813	GeneID:67851,Genbank:NM_026411.1,MGI:MGI:1915101	RIKEN cDNA 1700021F05 gene		GO:0003674,GO:0005739,GO:0008150	molecular_function|mitochondrion|biological_process
1700021F07Rik	0	0	0					0	0	0	0	0	0	0	0	0	0	GeneID:72221,Genbank:NM_028158.1,MGI:MGI:1919471	RIKEN cDNA 1700021F07 gene		GO:0003674,GO:0005575,GO:0008150	molecular_function|cellular_component|biological_process
1700022I11Rik	0	0	0					0	0	0	0	0	0	0	0	0	0	GeneID:67317,Genbank:NM_026088.3,MGI:MGI:1914567	RIKEN cDNA 1700022I11 gene		GO:0003674,GO:0005575,GO:0008150	molecular_function|cellular_component|biological_process
1700023F06Rik	3.67709214102821	2.20279467691581	5.1513896051406	2.3385700261239	1.2256266294535	0.13817000937493	0.426111357221055	0.0441066960939439	0.135996263734392	0.177758477449629	0.0420642273964303	0.0886985479193406	0.281550106070539	0.204322497244854	0.311836411573243	0.257989057159371	0.0964861991383813	GeneID:69441,Genbank:XM_011249227.1,MGI:MGI:1916691	RIKEN cDNA 1700023F06 gene		GO:0003674,GO:0005575,GO:0008150	molecular_function|cellular_component|biological_process
1700024G13Rik	148.774996674031	148.599913375259	148.950079972802	1.00235643877301	0.00339562331218197	0.98727683135569	1	21.278821165061	21.7306994684733	18.2986273878141	19.6471648645397	19.8967780394241	14.8520038993299	18.71008829419	21.217971773109	24.4435988809018	22.9778974116423	GeneID:67085,Genbank:NM_001034037.1,MGI:MGI:1914335	RIKEN cDNA 1700024G13 gene		GO:0003674,GO:0005575,GO:0008150	molecular_function|cellular_component|biological_process
1700024P04Rik	0	0	0					0	0	0	0	0	0	0	0	0	0	GeneID:69382,Genbank:NM_027064.1,MGI:MGI:1916632	RIKEN cDNA 1700024P04 gene		GO:0006334,GO:0046982,GO:0000786,GO:0003677,GO:0005737	nucleosome assembly|protein heterodimerization activity|nucleosome|DNA binding|cytoplasm	mmu05203,mmu05322,mmu05034	Viral carcinogenesis|Systemic lupus erythematosus|Alcoholism
1700024P16Rik	4.72907215250348	5.00120426331883	4.45694004168814	0.891173366858341	-0.166221977195437	0.928228858111215	1	0.0765006053152184	0.0294847421640065	0.0385390210815275	0.0364790286160853	0.057691007324244	0.0203472067437375	0.0620175464957702	0.0482913276969732	0.0745779393502122	0.0104593708160114	GeneID:242594,Genbank:XM_017320219.1,MGI:MGI:2685466	RIKEN cDNA 1700024P16 gene		GO:0016020,GO:0033627,GO:0045121,GO:0050852,GO:0001772,GO:0003674,GO:0007165	membrane|cell adhesion mediated by integrin|membrane raft|T cell receptor signaling pathway|immunological synapse|molecular_function|signal transduction
1700025F22Rik	0	0	0					0	0	0	0	0	0	0	0	0	0	GeneID:69416,Genbank:XM_011247336.1,MGI:MGI:1916666	RIKEN cDNA 1700025F22 gene		GO:0003674,GO:0005575,GO:0008150	molecular_function|cellular_component|biological_process
1700025G04Rik	576.275508215881	634.373744532912	518.177271898851	0.816832784087532	-0.291887324054442	0.00186163745132497	0.0230026049245018	3.17372260574958	3.2008745055604	3.75781581407193	3.69078871581781	3.31057523035149	2.65871966533815	3.13545690734033	2.87293970415961	2.51515667535563	2.98135500704679	GeneID:69399,Genbank:NM_197990.3,MGI:MGI:1916649	RIKEN cDNA 1700025G04 gene		GO:0003674,GO:0005575,GO:0008150	molecular_function|cellular_component|biological_process
1700028K03Rik	1.10885642177701	1.01011295495902	1.207599888595	1.19550975231676	0.257625898817122	0.999564786562966	1	0.0497471466242484	0	0.0167075482570624	0	0.0166735819405708	0	0.0153634438444794	0.0334966344345067	0.0161656223437806	0.036275014308712	GeneID:76421,Genbank:NM_175241.1,MGI:MGI:1923671	RIKEN cDNA 1700028K03 gene		GO:0003674,GO:0005575,GO:0008150	molecular_function|cellular_component|biological_process
1700028P14Rik	73.6532844471577	68.9383793303838	78.3681895639316	1.13678607366669	0.184960785894003	0.309677555005173	0.661245939258771	4.66092937697811	4.72654910157062	4.69611069817604	3.37827114750294	3.99920088867663	3.70253526585236	4.43346863779843	5.39801351159488	5.75546440208554	5.36993496667798	GeneID:67483,Genbank:NM_026188.2,MGI:MGI:1914733	RIKEN cDNA 1700028P14 gene		GO:0008150,GO:0016020,GO:0016021,GO:0003674,GO:0005737,GO:0005886	biological_process|membrane|integral component of membrane|molecular_function|cytoplasm|plasma membrane
1700029F12Rik	0	0	0					0	0	0	0	0	0	0	0	0	0	GeneID:66479,Genbank:NM_001284205.1,MGI:MGI:1913729	RIKEN cDNA 1700029F12 gene		GO:0003674,GO:0005575,GO:0008150	molecular_function|cellular_component|biological_process
1700029H14Rik	1.29565954500989	0.192844258387083	2.3984748316327	12.4373670841597	3.63660920281113	0.053358213619354	0.237105403461009	0	0	0	0.0309906928348399	0	0.0691437308683272	0.0602135937663752	0.131282592548735	0.0633575535955643	0.0710859165941207	GeneID:66501,Genbank:NM_025601.3,MGI:MGI:1913751	RIKEN cDNA 1700029H14 gene		GO:0003674,GO:0005575,GO:0008150	molecular_function|cellular_component|biological_process
1700029I15Rik	11.803014257669	11.0117011629572	12.5943273523809	1.14372222475012	0.193736708028967	0.685026346306709	0.938061700630413	1.63013017184568	1.98004083984715	1.94105908857943	0.847987089656609	1.78810424349484	1.89195483364983	1.9222031856189	1.19741265731264	2.16703720402411	2.26928118358154	GeneID:75641,Genbank:NM_183112.3,MGI:MGI:1916742	RIKEN cDNA 1700029I15 gene		GO:0008150,GO:0003674,GO:0005575,GO:0005576	biological_process|molecular_function|cellular_component|extracellular region
1700029J07Rik	277.822006895657	283.190686416834	272.45332737448	0.962084349671903	-0.0557647086689224	0.605563752456796	0.892007679312732	4.54561829282953	5.0804764644332	4.99786954047559	4.78017287109643	5.10936034716019	3.78795101053079	4.33958463501146	5.07989179402371	5.02110134774972	5.61467135521201	GeneID:69479,Genbank:XM_006509484.3,MGI:MGI:1916729	RIKEN cDNA 1700029J07 gene		GO:0005856,GO:0008150,GO:0003674,GO:0005737,GO:0005813	cytoskeleton|biological_process|molecular_function|cytoplasm|centrosome
1700029P11Rik	0	0	0					0	0	0	0	0	0	0	0	0	0	GeneID:66346,Genbank:NM_025503.4,MGI:MGI:1913596	RIKEN cDNA 1700029P11 gene		GO:0003674,GO:0005739,GO:0008150	molecular_function|mitochondrion|biological_process
1700030F18Rik	0.192893092930536	0.192844258387083	0.192941927473988	1.00050646613864	0.000730491217676891	1	1	0	0	0	0.0828414655488475	0	0	0	0	0.0846807882195143	0	GeneID:72277,Genbank:NM_028180.3,MGI:MGI:1919527	RIKEN cDNA 1700030F18 gene
1700030J22Rik	81.7131888017546	84.5323369986852	78.8940406048239	0.933300124022964	-0.09958700757924	0.570750365833243	0.871142761951077	1.51603074567609	1.61250384735265	1.45642864947006	1.54669889207084	1.32939122678129	1.10652565379803	1.27393073870429	1.78046653293219	1.34044706528655	1.54251792870902	GeneID:69528,Genbank:NM_027103.2,MGI:MGI:1916778	RIKEN cDNA 1700030J22 gene		GO:0005829,GO:0008150,GO:0003674,GO:0005634,GO:0005654	cytosol|biological_process|molecular_function|nucleus|nucleoplasm
1700030K09Rik	213.461021703021	217.058409631265	209.863633774777	0.966853272956758	-0.048631128079776	0.690925700518436	0.941311254110625	4.06346435577351	5.24132844536565	4.31931340690293	4.57284889829638	3.90195101772552	4.49603529081281	4.19771528068489	4.16568813908407	4.51592596701491	4.22231602519504	GeneID:72254,Genbank:NM_028170.2,MGI:MGI:1919504	RIKEN cDNA 1700030K09 gene		GO:0003674,GO:0005575,GO:0008150	molecular_function|cellular_component|biological_process
1700031F05Rik	0.0919136460494034	0	0.183827292098807	Inf	Inf	0.99907013492301	1	0	0	0	0	0	0	0.036189198281022	0	0	0	GeneID:73300,Genbank:XM_006528312.2,MGI:MGI:1920550	RIKEN cDNA 1700031F05 gene		GO:0003674,GO:0005575,GO:0008150	molecular_function|cellular_component|biological_process
1700034E13Rik	1.7171345453865	1.5865184791716	1.84775061160139	1.16465747853513	0.219905725973049	0.999576271672472	1	0.113086979712565	0	0.341821726290718	0.323550629596442	0.113708935120916	0.120312990819102	0	0	0.440979199029923	0.494769901661385	GeneID:78414,Genbank:NM_030097.1,MGI:MGI:1925664	RIKEN cDNA 1700034E13 gene		GO:0003674,GO:0005575,GO:0008150	molecular_function|cellular_component|biological_process
1700034J05Rik	0	0	0					0	0	0	0	0	0	0	0	0	0	GeneID:73344,Genbank:XM_006507112.3,MGI:MGI:1920594	RIKEN cDNA 1700034J05 gene		GO:0003674,GO:0005575,GO:0008150	molecular_function|cellular_component|biological_process
1700034O15Rik	0.212687838507492	0	0.425375677014984	Inf	Inf	0.70168032520993	0.945507306071995	0	0	0	0	0	0.0600306450007444	0	0	0	0.0617168522731382	GeneID:76606,Genbank:XM_006506737.1,MGI:MGI:1923856	RIKEN cDNA 1700034O15 gene		GO:0008150,GO:0003674,GO:0005575,GO:0005576	biological_process|molecular_function|cellular_component|extracellular region
1700037C18Rik	77.1212336842893	75.6428037296652	78.5996636389134	1.03908977144495	0.0553203002707129	0.783523472773194	0.976652295710884	2.77885551057329	3.15006497248411	3.62331029868161	2.76709322538957	3.16395111973948	2.52165091212218	2.72603360869589	3.63215172718167	3.58546155574898	3.79932683008728	GeneID:73261,Genbank:NM_028484.2,MGI:MGI:1920511	RIKEN cDNA 1700037C18 gene		GO:0003674,GO:0005575,GO:0008150	molecular_function|cellular_component|biological_process
1700037H04Rik	231.469406487368	191.540326293242	271.398486681495	1.41692609558361	0.50276451173824	0.00201494308931475	0.0242154415494739	5.1939123144464	8.42674877370989	6.87781047067485	5.94407456518581	9.21394293467067	12.5909117070199	10.2429369203406	8.95547726406211	10.3799194236584	8.84613875415419	GeneID:67326,Genbank:NM_001311138.1,MGI:MGI:1914576	RIKEN cDNA 1700037H04 gene		GO:0003674,GO:0005575,GO:0008150	molecular_function|cellular_component|biological_process
1700039E15Rik	0.300420248167569	0	0.600840496335138	Inf	Inf	0.493262103868721	0.818132745592522	0	0	0	0	0	0.0363799027706571	0.0158406601667485	0	0	0	GeneID:76713,Genbank:XM_006541270.1,MGI:MGI:1923963	RIKEN cDNA 1700039E15 gene		GO:0003333,GO:0005887,GO:0015171	amino acid transmembrane transport|integral component of plasma membrane|amino acid transmembrane transporter activity
1700040L02Rik	122.286578110309	121.350149469885	123.223006750732	1.01543349793163	0.0220957587420268	0.909866895696865	1	1.34936542677875	1.26577953232238	1.26243985987418	1.45029305440311	1.17372814447921	1.21910953710862	1.34939655833798	1.33041888756208	1.28413195286305	1.49933845125261	GeneID:73287,Genbank:NM_028491.1,MGI:MGI:1920537	RIKEN cDNA 1700040L02 gene		GO:0005856,GO:0005929,GO:0008150,GO:0031514,GO:0036126,GO:0042995,GO:0046872,GO:0005509,GO:0005737,GO:0005813	cytoskeleton|cilium|biological_process|motile cilium|sperm flagellum|cell projection|metal ion binding|calcium ion binding|cytoplasm|centrosome
1700042G07Rik	0	0	0					0	0	0	0	0	0	0	0	0	0	GeneID:67323,Genbank:NM_001099295.2,MGI:MGI:1914573	RIKEN cDNA 1700042G07 gene		GO:0003674,GO:0005575,GO:0008150	molecular_function|cellular_component|biological_process
1700047I17Rik2	210.059788224179	212.16362838839	207.955948059969	0.980167758440111	-0.0288994032545467	0.926924714914782	1	4.0572594190364	3.69421047151695	2.20855486403737	2.83061885993737	1.67016097183911	2.40449854594602	2.97694062265461	3.67157184941005	2.54837449293012	2.74009116159871	GeneID:100101807,Genbank:XM_006515319.3,MGI:MGI:3714351	RIKEN cDNA 1700047I17 gene 2		GO:0003674,GO:0005575,GO:0008150	molecular_function|cellular_component|biological_process
1700049G17Rik	141.53759804704	133.397917358581	149.677278735498	1.1220360984584	0.166119091480708	0.249687848797442	0.589179669650826	1.28633698850638	1.31132600017795	1.35926821014907	1.37637609821736	1.65093998493025	1.69119292096707	1.56966262462714	1.74284131926612	1.32537418242757	1.60143146728128	GeneID:73430,Genbank:NM_028538.1,MGI:MGI:1920680	RIKEN cDNA 1700049G17 gene		GO:0003700,GO:0005575,GO:0006355	DNA binding transcription factor activity|cellular_component|regulation of transcription, DNA-templated
1700056E22Rik	5.55775317093189	3.38962144779927	7.72588489406451	2.27927661334589	1.18857602091118	0.0810349686640027	0.307620846604007	0.167350018581882	0.17199941111392	0.0562043996693114	0.159600465685112	0.392630955913896	0.474782185073105	0.258414078728497	0.281707734786583	0.435050833375953	0.732177589738823	GeneID:73363,Genbank:NM_028516.1,MGI:MGI:1920613	RIKEN cDNA 1700056E22 gene		GO:0003674,GO:0005575,GO:0008150	molecular_function|cellular_component|biological_process
1700057G04Rik	0	0	0					0	0	0	0	0	0	0	0	0	0	GeneID:78459,Genbank:XM_011242838.2,MGI:MGI:1925709	RIKEN cDNA 1700057G04 gene		GO:0017121,GO:0017128,GO:0005886,GO:0015914,GO:0016020	phospholipid scrambling|phospholipid scramblase activity|plasma membrane|phospholipid transport|membrane
1700061G19Rik	7.40767711363288	5.57052517256511	9.24482905470065	1.6595973931204	0.73083329615251	0.208684604162879	0.539337805332564	0.0587129135487275	0.090516152678727	0.0739451081363593	0.0979896192492082	0.0885537339635539	0.140545216213988	0.0815955637977002	0.1186008727243	0.186021225386704	0.160547784416653	GeneID:78625,Genbank:XM_006525141.2,MGI:MGI:1925875	RIKEN cDNA 1700061G19 gene		GO:0003674,GO:0005575,GO:0008150	molecular_function|cellular_component|biological_process	mmu00061,mmu00071,mmu04920,mmu03320	Fatty acid biosynthesis|Fatty acid degradation|Adipocytokine signaling pathway|PPAR signaling pathway
1700065D16Rik	0.196492340913088	0.200042754352188	0.192941927473988	0.964503453768196	-0.0521416904903012	1	1	0	0.106823012554374	0	0	0	0	0	0	0.101323255268436	0	GeneID:73410,Genbank:NM_001271569.1,MGI:MGI:1920660	RIKEN cDNA 1700065D16 gene		GO:0003674,GO:0005575,GO:0008150	molecular_function|cellular_component|biological_process
1700066B19Rik	7.73639495422885	6.37740449674895	9.09538541170874	1.42618919912409	0.512165383276868	0.386030423393269	0.734830104437818	0.0780079382832876	0.100218986832466	0.176842693536521	0.130192281540434	0.137264690661149	0.16598495045759	0.108410591813647	0.19697135179944	0.171106625220125	0.255970979492929	GeneID:73449,Genbank:XM_006526290.3,MGI:MGI:1920699	RIKEN cDNA 1700066B19 gene		GO:0003674,GO:0005575,GO:0008150	molecular_function|cellular_component|biological_process
1700066C05Rik	0	0	0					0	0	0	0	0	0	0	0	0	0	GeneID:78654,Genbank:XM_001473318.2,MGI:MGI:1925904	RIKEN cDNA 1700066C05 gene		GO:0003674,GO:0005575,GO:0008150	molecular_function|cellular_component|biological_process
1700066M21Rik	154.525455370533	164.505898871423	144.545011869642	0.87866157299695	-0.186620493766701	0.187913957952517	0.509063721745637	3.28174054058826	3.1886030014028	2.83673396057021	2.61669420418639	2.84899853867119	2.72828105610431	2.84112877768006	2.77120618812565	2.53493403431721	2.25570170841383	GeneID:73467,Genbank:NM_028546.1,MGI:MGI:1920717	RIKEN cDNA 1700066M21 gene		GO:0008150,GO:0003674,GO:0005575,GO:0005576	biological_process|molecular_function|cellular_component|extracellular region
1700067K01Rik	8.84130003777176	7.16939633596593	10.5132037395776	1.46640013285877	0.552278821701482	0.28376750486429	0.631101999328923	0.142140946832394	0.194786626317858	0.119344871498077	0.18074501574294	0.2143840397339	0.226835164508742	0.241436148918316	0.239272182291283	0.346421406352558	0.207294899510304	GeneID:73453,Genbank:XM_006531403.3,MGI:MGI:1920703	RIKEN cDNA 1700067K01 gene		GO:0003674,GO:0005575,GO:0008150	molecular_function|cellular_component|biological_process
1700067P10Rik	0.99299316455422	1.19655991566289	0.789426413445546	0.659746664677635	-0.600015942803343	0.846903931908815	1	0	0.0698251177779852	0.13690089289729	0.0647916248184311	0.136622574439992	0.0722787111092086	0.062943681141173	0.137234951908627	0	0	GeneID:68224,Genbank:NM_026625.2,MGI:MGI:1915474	RIKEN cDNA 1700067P10 gene		GO:0003674,GO:0005575,GO:0008150	molecular_function|cellular_component|biological_process
1700071K01Rik	0	0	0					0	0	0	0	0	0	0	0	0	0	GeneID:237880,Genbank:NM_001033765.2,MGI:MGI:3588264	RIKEN cDNA 1700071K01 gene
1700074P13Rik	0	0	0					0	0	0	0	0	0	0	0	0	0	GeneID:73481,Genbank:XM_006506690.3,MGI:MGI:1920731	RIKEN cDNA 1700074P13 gene		GO:0005794	Golgi apparatus
1700080E11Rik	0	0	0					0	0	0	0	0	0	0	0	0	0	GeneID:73532,Genbank:NM_028562.3,MGI:MGI:1920782	RIKEN cDNA 1700080E11 gene		GO:0003674,GO:0005575,GO:0008150	molecular_function|cellular_component|biological_process	mmu00230,mmu03018	Purine metabolism|RNA degradation
1700080G18Rik	5.0272900887349	5.17843935810774	4.87614081936205	0.941623620971367	-0.0867775835267012	1	1	0.0337140558268084	0.242555002881276	0.20381120430084	0.160764219080732	0.237296333980461	0.143473241551779	0.312358017663071	0.204308534653969	0.0986001927830969	0.0737516384664002	GeneID:73533,Genbank:XM_017321874.1,MGI:MGI:1920783	RIKEN cDNA 1700080G18 gene		GO:0003674,GO:0005575,GO:0008150	molecular_function|cellular_component|biological_process
1700080O16Rik	0.104253301059083	0	0.208506602118166	Inf	Inf	0.999070116582762	1	0	0	0	0	0	0.0344680460184454	0	0	0	0	GeneID:74279,Genbank:XM_006541551.3,MGI:MGI:1921529	RIKEN cDNA 1700080O16 gene		GO:0003674,GO:0005575,GO:0008150	molecular_function|cellular_component|biological_process
1700088E04Rik	366.329371135884	366.008452329891	366.650289941876	1.00175361417994	0.00252771480996534	0.993115032483629	1	15.0959933489709	14.0125967127645	14.8117739682369	14.4346246817103	14.0266843989706	11.8562502908723	11.9725798418549	16.6440359366457	17.6059733731381	15.3014388378641	GeneID:27660,Genbank:NM_001310576.1,MGI:MGI:1920774	RIKEN cDNA 1700088E04 gene		GO:0003674,GO:0005575,GO:0008150	molecular_function|cellular_component|biological_process
1700092M07Rik	1.49729513243685	2.00226158145029	0.992328683423413	0.495603917398566	-1.01274050387949	0.516922483741551	0.832379239333162	0.283907838541544	0.291795492188001	0.286050813053811	0.135380395015353	0.428203910942185	0.302048929582693	0.131519165331819	0.143374410283487	0.138386235485048	0	GeneID:74307,Genbank:NM_001177347.1,MGI:MGI:1921557	RIKEN cDNA 1700092M07 gene		GO:0003674,GO:0005575,GO:0008150	molecular_function|cellular_component|biological_process
1700093K21Rik	5.97139717102297	4.97895239589155	6.96384194615439	1.39865606104222	0.484041237675574	0.462514554346317	0.799406140228759	0.0778952914410013	0.120089119528636	0.117724883350666	0.111432238496392	0.0587427747862925	0.0828726304992225	0.162381063333871	0.137680841644071	0.132890753209469	0.170400897539697	GeneID:67358,Genbank:XM_006514789.2,MGI:MGI:1914608	RIKEN cDNA 1700093K21 gene		GO:0016020,GO:0016021,GO:0003674,GO:0005575,GO:0008150	membrane|integral component of membrane|molecular_function|cellular_component|biological_process
1700094D03Rik	850.626997889609	841.059917910811	860.194077868407	1.02275005567395	0.0324536157598383	0.71298057887027	0.945507306071995	14.1953919270772	14.5002667897105	15.5134305975196	14.4848717120722	14.6412461982686	13.6385283541633	13.9587825781624	15.8855328203667	16.7931272263451	15.6028651996078	GeneID:73545,Genbank:NM_028567.1,MGI:MGI:1920795	RIKEN cDNA 1700094D03 gene		GO:0003674,GO:0005575,GO:0008150	molecular_function|cellular_component|biological_process
1700102P08Rik	21.112106534264	15.6051310804932	26.6190819880348	1.70579034874685	0.77044034219567	0.0431681747028179	0.204904483070103	0.622892486407545	0.41612867534894	0.470695621941895	0.326726357485091	0.595002355081327	0.46388576945148	0.663670614896133	0.62912558784902	1.24483692197289	1.1922897673552	GeneID:112418,Genbank:NM_053216.2,MGI:MGI:2148248	RIKEN cDNA 1700102P08 gene		GO:0003674,GO:0005575,GO:0008150	molecular_function|cellular_component|biological_process
1700109H08Rik	27.4122904563506	20.8679757548381	33.956605157863	1.62721126173392	0.702401569061892	0.0230329426809585	0.134129095747319	1.20710465617663	1.08556085205606	1.9003375692386	2.23046301158163	1.44132039021099	3.45138427229454	3.42501658528459	2.59076556764008	1.61805444567133	1.89794426263184	GeneID:77036,Genbank:NM_029843.2,MGI:MGI:1924286	RIKEN cDNA 1700109H08 gene		GO:0003674,GO:0005575,GO:0008150	molecular_function|cellular_component|biological_process
1700112E06Rik	60.3752005633992	54.1152990931218	66.6351020336765	1.23135422238008	0.300245840099893	0.12193230101046	0.396868003289937	1.0924539297338	1.2710999659699	0.872252765827058	0.864944671248265	1.4922505417626	1.46927125471444	1.52777326178346	1.45730199218218	1.46688352019688	1.03708838195014	GeneID:76633,Genbank:XM_006519680.3,MGI:MGI:1923883	RIKEN cDNA 1700112E06 gene		GO:0030318,GO:0003674,GO:0005575,GO:0030154	melanocyte differentiation|molecular_function|cellular_component|cell differentiation
1700113H08Rik	2.8781762078835	3.3617905020172	2.3945619137498	0.712287667037245	-0.489468084044153	0.640810234462679	0.914310164252268	0.0892102910521941	0.152814618290298	0.0599224415437972	0.198518109559449	0	0.126547511842804	0.110203490244965	0.0300343307098815	0.0289893988336926	0.0650510592867918	GeneID:76640,Genbank:NM_029685.1,MGI:MGI:1923890	RIKEN cDNA 1700113H08 gene		GO:0003674,GO:0005575,GO:0008150	molecular_function|cellular_component|biological_process
1700122O11Rik	0	0	0					0	0	0	0	0	0	0	0	0	0	GeneID:76651,Genbank:NM_029689.1,MGI:MGI:1923901	RIKEN cDNA 1700122O11 gene		GO:0003674,GO:0005575,GO:0008150	molecular_function|cellular_component|biological_process
1700123K08Rik	0	0	0					0	0	0	0	0	0	0	0	0	0	GeneID:76658,Genbank:XM_011240960.1,MGI:MGI:1923908	RIKEN cDNA 1700123K08 gene		GO:0003674,GO:0005575,GO:0008150	molecular_function|cellular_component|biological_process
1700123O20Rik	551.66561869555	551.537826444914	551.793410946186	1.00046340339505	0.000668394923688526	0.989021437355173	1	15.8771964338426	16.5237500261252	14.7598585221572	15.1147301793214	16.5962073406285	15.3119139739749	16.3768862198785	15.6322887993579	16.1741202066644	16.3042266932603	GeneID:58248,Genbank:NM_021437.2,MGI:MGI:1920893	RIKEN cDNA 1700123O20 gene		GO:0008150,GO:0003674,GO:0005739,GO:0005829	biological_process|molecular_function|mitochondrion|cytosol
1700125H20Rik	0.806978773536518	0.392887012739271	1.22107053433377	3.10794323747244	1.63596015504394	0.508836705195952	0.827442032317589	0	0.00858089204700825	0	0.00796232009067239	0	0.00888241705938889	0	0	0.0244173206087223	0.0182638324634329	GeneID:73634,Genbank:XM_006534343.3,MGI:MGI:1920884	RIKEN cDNA 1700125H20 gene		GO:0003674,GO:0005575,GO:0008150	molecular_function|cellular_component|biological_process
1700129C05Rik	0	0	0					0	0	0	0	0	0	0	0	0	0	GeneID:67932,Genbank:NM_026461.2,MGI:MGI:1915182	RIKEN cDNA 1700129C05 gene		GO:0003674,GO:0005575,GO:0008150	molecular_function|cellular_component|biological_process
1810009A15Rik	1.31393137600096	1.39473784625885	1.23312490574306	0.884126654375021	-0.177675039127883	1	1	0.164961741048604	0	0.166206894434936	0.15732278319827	0.0829344985514935	0.175502436148965	0.0764178636484578	0.083306232274809	0	0.180432143037065	GeneID:66276,Genbank:NM_025463.3,MGI:MGI:1913526	RIKEN cDNA 1810009A15 gene		GO:0003674,GO:0005575,GO:0008150	molecular_function|cellular_component|biological_process
1810009J06Rik	0	0	0					0	0	0	0	0	0	0	0	0	0	GeneID:73626,Genbank:NM_023707.3,MGI:MGI:1920876	RIKEN cDNA 1810009J06 gene		GO:0004252,GO:0005615,GO:0006508	serine-type endopeptidase activity|extracellular space|proteolysis	mmu04080,mmu04972,mmu04974,mmu05164	Neuroactive ligand-receptor interaction|Pancreatic secretion|Protein digestion and absorption|Influenza A
1810010H24Rik	928.046072931033	1051.21635318514	804.875792676927	0.765661407604809	-0.385221553341653	0.00054002848964366	0.00923816222501002	20.6956189646261	17.4674957509026	19.8963574829362	19.9323248255628	19.7811214931858	14.2236829611484	18.2784891687291	12.9961168314877	17.2207621544648	13.057167017009	GeneID:69066,Genbank:XM_017314738.1,MGI:MGI:1916316	RIKEN cDNA 1810010H24 gene		GO:0003674,GO:0005575,GO:0008150	molecular_function|cellular_component|biological_process
1810011H11Rik	55.2519721400053	66.9954103142552	43.5085339657554	0.64942559141992	-0.622763857957929	0.00276674925192794	0.0300753121385248	2.27049174339402	3.16161307217957	2.14004070594229	2.37490115899303	2.35662347004162	1.44155056005861	1.42501417426737	1.96032628860111	1.6422209071817	1.60220803185662	GeneID:69069,Genbank:NM_001163616.1,MGI:MGI:1916319	RIKEN cDNA 1810011H11 gene		GO:0003674,GO:0005575,GO:0008150	molecular_function|cellular_component|biological_process
1810011O10Rik	1177.39288302653	1167.5952718356	1187.19049421746	1.01678254687607	0.0240111717345783	0.854166709553812	1	41.0951796945258	60.4812474716949	35.0761481581612	50.2077164443867	50.44934832548	46.265000205878	56.0977164103535	47.1552079982715	44.9219811447558	49.2046994426471	GeneID:69068,Genbank:NM_026931.2,MGI:MGI:1916318	RIKEN cDNA 1810011O10 gene		GO:0043620,GO:0005634,GO:0045746,GO:1900020,GO:0005654,GO:0005730,GO:0005737,GO:0005829,GO:1901224,GO:0005886,GO:1902806,GO:0006915,GO:1903706,GO:0010739,GO:0016607,GO:0002264,GO:0034605,GO:0005112,GO:0043066,GO:0005622	regulation of DNA-templated transcription in response to stress|nucleus|negative regulation of Notch signaling pathway|positive regulation of protein kinase C activity|nucleoplasm|nucleolus|cytoplasm|cytosol|positive regulation of NIK/NF-kappaB signaling|plasma membrane|regulation of cell cycle G1/S phase transition|apoptotic process|regulation of hemopoiesis|positive regulation of protein kinase…
1810013L24Rik	1451.48721755526	1380.43835934782	1522.53607576271	1.10293666171521	0.141349943737015	0.0933296237293178	0.337173333499935	17.3055556075164	20.1678386574122	17.5829270017023	17.4133614619405	19.1048594859085	20.918778959685	17.2111261180673	20.8888843809196	21.465831529804	21.6367104307907	GeneID:69053,Genbank:NM_001081400.3,MGI:MGI:1916303	RIKEN cDNA 1810013L24 gene		GO:0003674,GO:0005575,GO:0008150	molecular_function|cellular_component|biological_process
1810022K09Rik	531.948145537912	538.24149170962	525.654799366205	0.976615157810603	-0.0341379250130692	0.730377107807111	0.954286752099623	23.0998764745142	25.0166619036042	23.1880365665032	21.9893834314391	22.0225622291598	21.5266751003938	22.5908415629438	22.7693571795172	23.6452801725682	23.3478620743751	GeneID:69126,Genbank:NM_001099674.1,MGI:MGI:1916376	RIKEN cDNA 1810022K09 gene		GO:0003674,GO:0005575	molecular_function|cellular_component
1810024B03Rik	23.8285167467675	26.5064471778377	21.1505863156973	0.797941201768506	-0.325645653004012	0.297159099448908	0.645962351780661	0.780994603277038	0.858050648520883	0.461280142867603	0.744828733434446	0.731131989726546	0.544381745278842	0.648731579370133	0.435205399163056	0.577588082204196	0.677498825652403	GeneID:329509,Genbank:XM_006499778.2,MGI:MGI:1925560	RIKEN cDNA 1810024B03 gene		GO:0003674,GO:0005575,GO:0008150	molecular_function|cellular_component|biological_process
1810026J23Rik	829.238124012536	885.409663440358	773.066584584714	0.87311740147592	-0.195752439727564	0.0269852814626705	0.149787625449509	15.6041838199032	14.6385606065167	14.9161512295883	14.4271940202166	15.8268848260965	13.5235976579406	13.3693172985885	13.5088545310637	13.5199423122143	12.7122697974893	GeneID:69773,Genbank:NM_178619.4,MGI:MGI:1917023	RIKEN cDNA 1810026J23 gene		GO:0005739,GO:0005743,GO:0005758,GO:0015031,GO:0016020,GO:0016021,GO:0042721,GO:0045039,GO:0003674,GO:0005622,GO:0005623	mitochondrion|mitochondrial inner membrane|mitochondrial intermembrane space|protein transport|membrane|integral component of membrane|mitochondrial inner membrane protein insertion complex|protein import into mitochondrial inner membrane|molecular_function|intracellular|cell
1810030O07Rik	979.89122358958	965.755386770428	994.027060408731	1.02927415578063	0.0416273073096437	0.630202753790974	0.907649132396719	9.35674176945085	10.2395105122332	9.99652822313337	9.82461609980042	10.2550433964791	10.894350481883	10.0677770811129	10.1350311427737	10.6435140826029	9.97584995554659	GeneID:69155,Genbank:XM_006527698.3,MGI:MGI:1916405	RIKEN cDNA 1810030O07 gene		GO:0003674,GO:0005575,GO:0008150	molecular_function|cellular_component|biological_process
1810037I17Rik	1403.46787786346	1318.8777367103	1488.05801901663	1.12827594067083	0.174119948545473	0.138290971488832	0.426175428737675	68.5887594771626	70.43751840112	77.292336494417	64.5692355324252	84.137388675976	63.3281480128139	80.1889599443229	90.8782225182136	91.7035672769568	90.3155310400015	GeneID:67704,Genbank:NM_024461.2,MGI:MGI:1914954	RIKEN cDNA 1810037I17 gene		GO:0016020,GO:0016021,GO:0003674,GO:0005575,GO:0008150	membrane|integral component of membrane|molecular_function|cellular_component|biological_process
1810041L15Rik	116.373313742179	116.577398196192	116.169229288166	0.996498730334168	-0.0050601279984087	1	1	0.770301315201968	0.938313681080549	0.984517078380365	0.734630624280061	0.738679583687122	0.910579874981541	0.812799919028063	0.821232242956586	0.96648961500995	0.68651531773563	GeneID:72301,Genbank:XM_006521444.3,MGI:MGI:1919551	RIKEN cDNA 1810041L15 gene		GO:0008150,GO:0016020,GO:0016021,GO:0003674,GO:0004871,GO:0005575	biological_process|membrane|integral component of membrane|molecular_function|signal transducer activity|cellular_component
1810043G02Rik	246.444623602943	263.113809705064	229.775437500822	0.873292959264995	-0.195462386074385	0.097046720165724	0.344875041876976	6.462120598811	5.46205530474025	7.36560997349938	6.47220981905038	7.07467331121871	5.52126442974469	6.12580016138493	5.51878743006096	5.8618924355785	6.00383365868938	GeneID:67884,Genbank:XM_006514008.1,MGI:MGI:1915134	RIKEN cDNA 1810043G02 gene		GO:0060271,GO:0005739,GO:0005856,GO:0005886,GO:0006974,GO:0007010,GO:0007224,GO:0008360,GO:0030030,GO:0032391,GO:0036064,GO:0001750,GO:0042769,GO:0003674,GO:0042995,GO:0005737	cilium assembly|mitochondrion|cytoskeleton|plasma membrane|cellular response to DNA damage stimulus|cytoskeleton organization|smoothened signaling pathway|regulation of cell shape|cell projection organization|photoreceptor connecting cilium|ciliary basal body|photoreceptor outer segment|DNA damage response, detection of DNA damage|molecular_function|cell projection|cytoplasm
1810043H04Rik	148.052354562447	135.82582566518	160.278883459713	1.18003246197679	0.238826547797929	0.0863531196688299	0.320201826036909	16.4884936999128	14.8142326803139	16.832990152782	12.7049293783639	13.3950967012683	16.2641731313758	16.2881427834023	17.3152172419288	19.0547201167874	19.7069155416292	GeneID:208501,Genbank:NM_001110242.1,MGI:MGI:1913676	RIKEN cDNA 1810043H04 gene		GO:0032981,GO:0003674,GO:0005739	mitochondrial respiratory chain complex I assembly|molecular_function|mitochondrion
1810046K07Rik	3.22871915702784	3.00214910312876	3.45528921092691	1.15093857507807	0.202810839729966	0.910788155676396	1	0.221529730278823	0	0.148801244299039	0.105635626500686	0.0742493662596533	0.0785616654629865	0.0342075857810345	0.22374651296807	0.107981046169032	0.201920981427516	GeneID:69809,Genbank:XM_006510589.3,MGI:MGI:1917059	RIKEN cDNA 1810046K07 gene		GO:0003674,GO:0005575,GO:0008150	molecular_function|cellular_component|biological_process
1810055G02Rik	253.011658753116	244.14983964706	261.873477859172	1.07259328221445	0.101103122723406	0.404777555634947	0.752549458596499	5.5720813146725	6.01932415313534	5.92470958729476	6.19595900175763	5.26894717083146	6.68490707889608	5.49200910176828	6.8492003998283	6.28729727460861	6.14651017724372	GeneID:72056,Genbank:XM_006531840.1,MGI:MGI:1919306	RIKEN cDNA 1810055G02 gene		GO:0005886,GO:0008150,GO:0016020,GO:0016021,GO:0003674,GO:0005575,GO:0005794	plasma membrane|biological_process|membrane|integral component of membrane|molecular_function|cellular_component|Golgi apparatus
1810062G17Rik	21.1643421564002	22.5631631893916	19.7655211234089	0.87600842831744	-0.190983344429317	0.579425207100475	0.878271496905302	1.06582306016694	1.03457677252167	1.55114271842572	1.07293792756405	1.96475559576107	1.13392682675391	1.37149513792786	0.657854044988997	1.26993296229967	1.48960499207658	GeneID:72282,Genbank:NM_028183.1,MGI:MGI:1919532	RIKEN cDNA 1810062G17 gene		GO:0003674,GO:0005575,GO:0008150	molecular_function|cellular_component|biological_process
1810065E05Rik	0.100021377176094	0.200042754352188	0	0	-Inf	1	1	0	0.0599363713683462	0	0	0	0	0	0	0	0	GeneID:69864,Genbank:NM_027239.2,MGI:MGI:1917114	RIKEN cDNA 1810065E05 gene		GO:0003674,GO:0005575,GO:0008150	molecular_function|cellular_component|biological_process
2010003K11Rik	3.86817221669587	2.99275985258011	4.74358458081162	1.58502012004809	0.664501153872166	0.453377465589022	0.791671852358486	0.0924464255747958	0	0	0.0881654671908043	0.51125174171332	0.19670710067082	0.256952610931061	0.280114529088561	0.225307495648322	0.151674320753522	GeneID:69861,Genbank:NM_027237.1,MGI:MGI:1917111	RIKEN cDNA 2010003K11 gene		GO:0003674,GO:0005575,GO:0008150	molecular_function|cellular_component|biological_process
2010005H15Rik	18.2449316563293	15.5711806571342	20.9186826555244	1.34342302720251	0.425913663029917	0.229171031528769	0.565090803765558	1.48969083885897	1.53107809127716	1.10595227139991	1.12161083079581	0.867195904911983	1.00097610384962	1.45282798913056	1.82135515389197	2.140159223199	1.88666982123349	GeneID:76770,Genbank:NM_029733.3,MGI:MGI:1924020	RIKEN cDNA 2010005H15 gene		GO:0004869,GO:0005198,GO:0005615,GO:0005634,GO:0005737,GO:0005829,GO:0030674,GO:0001533,GO:0002020	cysteine-type endopeptidase inhibitor activity|structural molecule activity|extracellular space|nucleus|cytoplasm|cytosol|protein binding, bridging|cornified envelope|protease binding
2010106E10Rik	0	0	0					0	0	0	0	0	0	0	0	0	0	GeneID:67715,Genbank:NM_001168590.1,MGI:MGI:1914965	RIKEN cDNA 2010106E10 gene		GO:0003674,GO:0005575,GO:0008150	molecular_function|cellular_component|biological_process
2010107E04Rik	592.942694949661	572.131984312654	613.753405586668	1.07274793651681	0.101311125994407	0.31600725297732	0.667142805509917	42.8561494927282	52.2949436536319	44.7634424169944	45.4479461057677	51.8266839859166	41.6336461680929	49.9772828260914	54.5658376805897	60.8135340355461	50.1330155955653	GeneID:70257,Genbank:XM_006516214.3,MGI:MGI:1917507	RIKEN cDNA 2010107E04 gene		GO:0008150,GO:0016020,GO:0016021,GO:0003674,GO:0005739,GO:0005753	biological_process|membrane|integral component of membrane|molecular_function|mitochondrion|mitochondrial proton-transporting ATP synthase complex
2010107G12Rik	21.9134378711346	19.535474330537	24.2914014117323	1.24345081162227	0.314349438610555	0.315857544268686	0.667060174296259	0.279978318284914	0.287756800254604	0.297763389597537	0.311515441817336	0.34407772928457	0.562640162948153	0.518795323454236	0.267069979939829	0.379085708508639	0.187143719291904	GeneID:243753,Genbank:NM_001025573.2,MGI:MGI:1917272	RIKEN cDNA 2010107G12 gene		GO:0003674,GO:0005575,GO:0008150	molecular_function|cellular_component|biological_process
2010107G23Rik	107.253496319305	108.467673210429	106.039319428181	0.977612188863529	-0.0326658221045502	0.864474640999813	1	2.58062071540084	2.88407249129618	2.90302381106631	2.77174538424374	2.46885177945301	1.97250717600216	2.87839436620313	2.58113894221457	3.02868528381583	2.98706125140274	GeneID:69894,Genbank:NM_027251.3,MGI:MGI:1917144	RIKEN cDNA 2010107G23 gene		GO:0016020,GO:0016021,GO:0005515,GO:0005575,GO:0008150	membrane|integral component of membrane|protein binding|cellular_component|biological_process
2010109A12Rik	1.97664950905532	2.00487917351229	1.94841984459836	0.971839036656252	-0.0412107113524284	1	1	0.295305598482993	0.202339939838395	0.198356403212497	0.0938769162515224	0.197953146177652	0	0.273598263646486	0.397680846041789	0.191922516366125	0.107666625498394	GeneID:75610,Genbank:NM_029363.1,MGI:MGI:1922860	RIKEN cDNA 2010109A12 gene		GO:0003674,GO:0005575,GO:0008150	molecular_function|cellular_component|biological_process
2010109I03Rik	31.1276116652334	35.8770839048766	26.3781394255902	0.735236439380869	-0.44371982443655	0.119864668995919	0.392870453487348	1.31497324263545	0.940178374405431	0.892866607783226	1.17229234475404	0.804820634591918	0.760324544524531	1.27128223405002	0.606321035539071	0.585226369459823	0.594077850921718	GeneID:67038,Genbank:NM_025929.2,MGI:MGI:1914288	RIKEN cDNA 2010109I03 gene		GO:0003674,GO:0008150,GO:0009986	molecular_function|biological_process|cell surface
2010111I01Rik	1731.12643839121	1657.34136201082	1804.9115147716	1.08904028834575	0.123057326618165	0.198539451682879	0.524502340681423	10.8035885915001	13.9589857783731	11.0579154588452	10.4406792941139	10.7319603451125	11.9536708881899	10.816548241354	12.8099857773886	13.8020208819472	13.3248128093923	GeneID:72061,Genbank:NM_001289926.1,MGI:MGI:1919311	RIKEN cDNA 2010111I01 gene		GO:0044255,GO:0005730,GO:0046872,GO:0070006,GO:0005737,GO:0006508,GO:0008233,GO:0008237,GO:0008270,GO:0016787,GO:0004177,GO:0042277,GO:0043171,GO:0004301	cellular lipid metabolic process|nucleolus|metal ion binding|metalloaminopeptidase activity|cytoplasm|proteolysis|peptidase activity|metallopeptidase activity|zinc ion binding|hydrolase activity|aminopeptidase activity|peptide binding|peptide catabolic process|epoxide hydrolase activity
2010300C02Rik	921.730420560344	996.948895867905	846.511945252784	0.849102645844091	-0.235989126858202	0.00641157769662545	0.0542511195564395	9.59265100516761	8.86184459485472	9.24605223554266	10.056232939996	8.33519416845144	7.74760420372122	8.09123389937577	7.78451569419954	8.23441961772605	7.76306436076003	GeneID:72097,Genbank:NM_028096.1,MGI:MGI:1919347	RIKEN cDNA 2010300C02 gene		GO:0003674,GO:0005575,GO:0008150	molecular_function|cellular_component|biological_process
2010315B03Rik	295.003773959834	302.751269667102	287.256278252566	0.948819400719364	-0.0757945855984483	0.484977686330492	0.815232761669507	5.86037083715909	6.08282176974199	5.88511855612323	6.30836720552002	5.17304306418502	6.2759897702822	5.9850887285459	5.46971575982898	4.80804095320946	5.60607649870091	GeneID:630836,Genbank:XM_011249866.2,MGI:MGI:1919321	RIKEN cDNA 2010315B03 gene	zf-C2H2	GO:0003700,GO:0006355	DNA binding transcription factor activity|regulation of transcription, DNA-templated
2200002D01Rik	116.664008809662	116.172234142955	117.15578347637	1.00846630299116	0.0121628783785009	0.972392768330661	1	12.554662209273	12.2473532026838	12.435029427428	10.9586023894085	13.693516257875	11.6589695304404	11.7303681583923	12.5728329017827	12.0316869037099	15.128541223877	GeneID:72275,Genbank:NM_028179.1,MGI:MGI:1919525	RIKEN cDNA 2200002D01 gene		GO:0003674,GO:0005730,GO:0008150	molecular_function|nucleolus|biological_process
2200002J24Rik	0.691952698483949	0.802985585640517	0.580919811327381	0.723449862258733	-0.467035058748354	1	1	0.0505552852135833	0.103919669195352	0	0	0.0508333290090691	0	0.0468390654415102	0.102122354091331	0	0	GeneID:69147,Genbank:XM_017312282.1,MGI:MGI:1916397	RIKEN cDNA 2200002J24 gene		GO:0003674,GO:0008150,GO:0016020	molecular_function|biological_process|membrane
2210010C04Rik	0	0	0					0	0	0	0	0	0	0	0	0	0	GeneID:67373,Genbank:NM_023333.4,MGI:MGI:1914623	RIKEN cDNA 2210010C04 gene		GO:0004252,GO:0005615,GO:0006508	serine-type endopeptidase activity|extracellular space|proteolysis	mmu04080,mmu04972,mmu04974,mmu05164	Neuroactive ligand-receptor interaction|Pancreatic secretion|Protein digestion and absorption|Influenza A
2210011C24Rik	224.210658816585	192.636945988591	255.784371644578	1.32780537156007	0.409043693324122	0.000588925808378426	0.00987856182191022	10.8836555083677	13.4476864095463	11.3852638933215	11.2871725149515	10.4053078248796	14.5529638619225	15.7039973599074	15.6779206305582	16.9298089188765	14.1811309245206	GeneID:70134,Genbank:NM_001291292.1,MGI:MGI:1917384	RIKEN cDNA 2210011C24 gene		GO:0003674,GO:0005575,GO:0008150	molecular_function|cellular_component|biological_process
2210013O21Rik	413.689546332624	416.997981125456	410.381111539792	0.984132130405512	-0.0230760688720866	0.854048701571661	1	23.6313475421554	25.3241671900077	28.1907086322658	25.7823738264053	28.6403051960396	21.1857683786739	26.8569510514043	27.3047854724463	29.0578761286012	26.5368044949197	GeneID:70123,Genbank:NM_027327.1,MGI:MGI:1917373	RIKEN cDNA 2210013O21 gene
2210016F16Rik	564.543420568518	534.31384310454	594.772998032496	1.11315288890265	0.154651757022588	0.0967867280343436	0.344368744925877	9.7868726198871	11.0214321446914	11.0548198694715	9.09667983799125	10.2058805988559	10.3715596302491	11.4051630545722	12.3753149740793	11.5720708184839	11.854621973196	GeneID:70153,Genbank:NM_027335.1,MGI:MGI:1917403	RIKEN cDNA 2210016F16 gene		GO:0003674,GO:0005575,GO:0006400	molecular_function|cellular_component|tRNA modification
2210016L21Rik	404.621617848007	405.761157419535	403.482078276479	0.994383200310375	-0.00812617202235086	0.968368938221788	1	11.8210789886466	10.7286731698831	11.7397527721405	11.1660503629295	11.8293569957982	10.4753475526299	12.7034306765065	11.05602670094	11.5239834800886	11.8804940625791	GeneID:72357,Genbank:XM_017321112.1,MGI:MGI:1919607	RIKEN cDNA 2210016L21 gene		GO:0003674,GO:0005575,GO:0008150	molecular_function|cellular_component|biological_process
2210404O09Rik	98.0962455247376	103.548208271209	92.644282778266	0.894697110891731	-0.160528737172727	0.335257251556116	0.686172226157881	2.55018522237902	2.64599784451434	2.6673175769223	2.40892985637405	2.32000017784975	2.50642132922514	2.74526272164932	2.06056333914854	1.7994572178335	2.28460726091325	GeneID:70081,Genbank:NM_001256493.1,MGI:MGI:1917331	RIKEN cDNA 2210404O09 gene		GO:0006355,GO:0008150,GO:0003700,GO:0005575,GO:0005634	regulation of transcription, DNA-templated|biological_process|DNA binding transcription factor activity|cellular_component|nucleus
2210407C18Rik	0.802894172281868	0.400282484874147	1.20550585968959	3.01163779391599	1.59054826923184	0.509548930374821	0.827442032317589	0	0	0	0	0.123130901368165	0	0	0	0.238759452823239	0.133941681664291	GeneID:78354,Genbank:NM_144544.2,MGI:MGI:1925604	RIKEN cDNA 2210407C18 gene		GO:0003674,GO:0005575,GO:0008150	molecular_function|cellular_component|biological_process
2210408I21Rik	157.906342539701	151.779553702436	164.033131376965	1.08073272964389	0.112009781821426	0.407495556065556	0.754425334413922	1.2647805889627	1.43239513563614	1.16880977376826	1.20621182297132	1.0530303265902	1.13990090360732	1.38079410436483	1.52966963420734	1.24084671124885	1.4010167880714	GeneID:72371,Genbank:XM_017315609.1,MGI:MGI:1919621	RIKEN cDNA 2210408I21 gene		GO:0003674,GO:0005575,GO:0008150	molecular_function|cellular_component|biological_process
2210418O10Rik	9.94754003028278	13.6242623359369	6.2708177246286	0.460268421879103	-1.11945262943004	0.209867102625911	0.540884471791774	0.0411042590725629	0.408380279897355	0.345120996191415	0.0522677674430625	0.0964374230045053	0.160346015450299	0.076165531358026	0.0138385257576137	0.0801423969788951	0.104904540363688	GeneID:100504263,Genbank:NM_001305137.1,MGI:MGI:1924208	predicted gene 2210418O10Rik		GO:0003674,GO:0005575,GO:0008150	molecular_function|cellular_component|biological_process
2300002M23Rik	0.482110645967708	0.964221291935416	0	0	-Inf	0.437229459681414	0.77900604496488	0	0	0	0.206107973180426	0	0	0	0	0	0	GeneID:69542,Genbank:NM_175148.3,MGI:MGI:1916792	RIKEN cDNA 2300002M23 gene		GO:0005540,GO:0005576,GO:0005578,GO:0005614,GO:0008201,GO:0030198,GO:0043236,GO:0070052,GO:0001968,GO:0005518,GO:0005539	hyaluronic acid binding|extracellular region|proteinaceous extracellular matrix|interstitial matrix|heparin binding|extracellular matrix organization|laminin binding|collagen V binding|fibronectin binding|collagen binding|glycosaminoglycan binding
2300003K06Rik	0	0	0					0	0	0	0	0	0	0	0	0	0	GeneID:100502865,Genbank:NM_001195383.1,MGI:MGI:1916701	RIKEN cDNA 2300003K06 gene		GO:0003674,GO:0005575,GO:0008150	molecular_function|cellular_component|biological_process
2300009A05Rik	98.0427758642938	99.8271085845725	96.2584431440151	0.964251539575204	-0.0525185505479858	0.758225814531392	0.968053683493487	8.6596638377889	8.62211763706018	8.54325672431616	9.80715503689818	9.43289774829161	9.5009036211546	8.52455325796208	9.20185596434822	8.9696496444824	7.79448754360617	GeneID:69478,Genbank:NM_027090.1,MGI:MGI:1916728	RIKEN cDNA 2300009A05 gene		GO:0008150,GO:0003674,GO:0005575,GO:0005576	biological_process|molecular_function|cellular_component|extracellular region
2310002L09Rik	3.49470218836158	4.41404845144083	2.57535592528232	0.58344532317983	-0.777330632910791	0.391189334126108	0.740333113157439	0.0749895588362744	0.128454920101298	0.176296376905268	0.0238389944883384	0.150803972342938	0.079781227924993	0.0231590745255289	0.0252466524132183	0.170578028911135	0.0273407371515849	GeneID:71886,Genbank:NM_027104.3,MGI:MGI:1916780	RIKEN cDNA 2310002L09 gene		GO:0005886,GO:0031032,GO:0005200,GO:0005739,GO:0005856	plasma membrane|actomyosin structure organization|structural constituent of cytoskeleton|mitochondrion|cytoskeleton
2310007B03Rik	1043.36183831895	1133.57004795432	953.15362868358	0.840842284430214	-0.250092873251553	0.0233140138137328	0.135417309375722	30.7630179694994	24.9137188853069	26.378911797933	24.4738299039053	21.446028510368	20.5544928482549	23.7758035871406	21.8385022257743	22.4868947334617	20.2925010274078	GeneID:71874,Genbank:XM_006529877.1,MGI:MGI:1919124	RIKEN cDNA 2310007B03 gene		GO:0003674,GO:0005575,GO:0008150	molecular_function|cellular_component|biological_process
2310009A05Rik	109.957927524335	112.732075619563	107.183779429107	0.950783340411647	-0.0728114702314003	0.686973127920962	0.939415897419727	9.40480274767881	12.8881215387246	12.6343886166453	10.515719660912	15.6521830372454	9.08568022652548	12.5193594253736	12.774401365138	13.1730384479755	11.1144753760988	GeneID:66364,Genbank:NM_001308425.1,MGI:MGI:1913614	RIKEN cDNA 2310009A05 gene
2310009B15Rik	50.3541322773954	50.6951463161541	50.0131182386367	0.986546481723041	-0.0195410689040249	0.958336164126399	1	4.25115940373065	5.14602558026826	5.04471398853218	4.14439457945425	5.41441722767526	3.71874601570285	4.63887213622214	5.43868603632282	5.06527551950527	5.06315976862152	GeneID:69549,Genbank:NM_001081226.1,MGI:MGI:1916799	RIKEN cDNA 2310009B15 gene		GO:0003674,GO:0005575,GO:0008150	molecular_function|cellular_component|biological_process
2310011J03Rik	612.221450125326	616.278703571681	608.164196678972	0.986833056463446	-0.0191220517289377	0.856767475543168	1	20.5820348049376	20.5857410522506	20.2132229139833	18.3265395494563	20.6298440357077	17.9190208857918	20.1234628859729	19.9669823700403	21.1424805581919	20.9829857481259	GeneID:66374,Genbank:NM_025521.3,MGI:MGI:1913624	RIKEN cDNA 2310011J03 gene		GO:0003674,GO:0005575,GO:0008150	molecular_function|cellular_component|biological_process
2310022A10Rik	272.746859033225	250.201458103792	295.292259962659	1.18021798194382	0.239053344693707	0.0352800043327781	0.179286083526827	4.97574624429978	4.75719501028705	4.74126410195734	5.05800903793508	4.61527371059602	5.929748560381	6.03944282989592	5.55146536778751	5.39592522059327	5.92755392465025	GeneID:66367,Genbank:XM_017312231.1,MGI:MGI:1913617	RIKEN cDNA 2310022A10 gene		GO:0003674,GO:0005654,GO:0008150	molecular_function|nucleoplasm|biological_process
2310022B05Rik	1672.10045614664	1605.56068173683	1738.64023055645	1.08288665158121	0.114882240397969	0.150968440282975	0.449337550670336	25.9191459129355	26.5889487801428	25.8353966866986	26.0567346317727	26.7177487099517	29.8660355259282	28.8347915428432	27.8259945594641	29.1477316192185	27.9752208322505	GeneID:69551,Genbank:NM_175149.4,MGI:MGI:1916801	RIKEN cDNA 2310022B05 gene		GO:0008150,GO:0003674,GO:0005737,GO:0005829	biological_process|molecular_function|cytoplasm|cytosol
2310030G06Rik	397.780064959654	419.558003462462	376.002126456846	0.896186280213546	-0.158129454560064	0.13188355898742	0.415340270421667	17.8939658623447	17.8554407458036	17.8977525623282	17.106762635837	20.4816159442072	15.7104354678277	16.9810091405882	16.4060959657723	18.1216886789761	15.4866564509156	GeneID:66952,Genbank:NM_025865.2,MGI:MGI:1914202	RIKEN cDNA 2310030G06 gene		GO:0003674,GO:0008150	molecular_function|biological_process
2310033P09Rik	261.072408128289	261.411243116158	260.733573140421	0.997407647935646	-0.00374482952567473	0.975134433831385	1	11.1530327884019	12.756369304502	12.3303319094314	9.39494197427545	11.2143722023636	11.2654773736554	12.1827165698356	11.7906132093146	12.4380613261381	9.63577319947175	GeneID:67862,Genbank:NM_024210.2,MGI:MGI:1915112	RIKEN cDNA 2310033P09 gene		GO:0005575,GO:0008150	cellular_component|biological_process
2310034C09Rik	0	0	0					0	0	0	0	0	0	0	0	0	0	GeneID:117172,Genbank:NM_054100.2,MGI:MGI:2152338	RIKEN cDNA 2310034C09 gene		GO:0003674,GO:0005575,GO:0008150	molecular_function|cellular_component|biological_process
2310034P14Rik	53.0283119339826	48.4897317959419	57.5668920720232	1.18719757647414	0.247560051980122	0.251329389000457	0.590891806502218	1.86757410699228	2.72295471373505	1.96919037971826	1.82251224207465	2.18354114543787	2.95725844100285	2.37412213103011	2.3249280379303	2.54042364658543	2.47026421916445	GeneID:69579,Genbank:XM_006508373.3,MGI:MGI:1916829	RIKEN cDNA 2310034P14 gene
2310035C23Rik	818.414958356487	832.934879620962	803.895037092012	0.96513551870686	-0.0511965634503212	0.549109531869771	0.856484764404148	8.25909046574307	8.97962122018897	7.90879823871663	7.69064405956706	7.8436966092085	8.88019484948104	7.89590477042731	7.62279131463833	7.37659673171205	7.9351003642808	GeneID:227446,Genbank:XM_006529501.3,MGI:MGI:1922832	RIKEN cDNA 2310035C23 gene		GO:0003674,GO:0005575,GO:0008150	molecular_function|cellular_component|biological_process
2310036O22Rik	1199.14592636412	1153.51614731984	1244.7757054084	1.07911424413139	0.109847608771168	0.179928412856174	0.497407109253689	67.6700062245714	68.6798919112903	71.4710142436131	64.3633608947434	77.1023065950607	64.3377764806184	74.573725831309	79.8299715374403	82.0047044312633	80.4322801570786	GeneID:68544,Genbank:NM_026760.2,MGI:MGI:1922833	RIKEN cDNA 2310036O22 gene		GO:0005575,GO:0008408,GO:0008409,GO:0016075,GO:0016787,GO:0090503,GO:0003723,GO:0004518,GO:0004527	cellular_component|3'-5' exonuclease activity|5'-3' exonuclease activity|rRNA catabolic process|hydrolase activity|RNA phosphodiester bond hydrolysis, exonucleolytic|RNA binding|nuclease activity|exonuclease activity
2310039H08Rik	129.635645749141	128.100400262991	131.170891235292	1.02396940966614	0.0341726165272086	0.81648770859525	0.992252134416533	8.86247884088934	8.3914796783173	9.4215442436611	8.38552821906225	9.6830586846952	7.42422983450344	9.63339604280416	8.38731026263815	10.2044183992856	10.6858777596854	GeneID:67101,Genbank:NM_025966.3,MGI:MGI:1914351	RIKEN cDNA 2310039H08 gene		GO:0003674,GO:0005575,GO:0008150	molecular_function|cellular_component|biological_process
2310045n01rik-mef2b	0	0	0					0	0	0	0	0	0	0	0	0	0	GeneID:105980076,Genbank:NM_001310055.1	2310045N01Rik-mef2b readthrough
2310050C09Rik	0	0	0					0	0	0	0	0	0	0	0	0	0	GeneID:66533,Genbank:NM_025621.2,MGI:MGI:1913783	RIKEN cDNA 2310050C09 gene		GO:0018149,GO:0030216,GO:0001533,GO:0005198,GO:0005737	peptide cross-linking|keratinocyte differentiation|cornified envelope|structural molecule activity|cytoplasm
2310057J18Rik	0	0	0					0	0	0	0	0	0	0	0	0	0	GeneID:67719,Genbank:NM_026336.3,MGI:MGI:1914969	RIKEN cDNA 2310057J18 gene		GO:0008150,GO:0003674,GO:0005576,GO:0007275	biological_process|molecular_function|extracellular region|multicellular organism development
2310057M21Rik	158.975876980483	155.261700491575	162.690053469391	1.04784407844495	0.0674240565798169	0.626013847360248	0.905983097982818	1.99059441055591	2.0997374091897	1.96603508559199	2.16069608359052	1.96203815145638	2.25711727423046	2.29320380046887	2.08987608483141	2.01716668573011	2.13430330303348	GeneID:68277,Genbank:XM_011241888.2,MGI:MGI:1915527	RIKEN cDNA 2310057M21 gene		GO:0005575,GO:0008150,GO:0042802	cellular_component|biological_process|identical protein binding
2310057N15Rik	0	0	0					0	0	0	0	0	0	0	0	0	0	GeneID:69696,Genbank:NM_027170.1,MGI:MGI:1916946	RIKEN cDNA 2310057N15 gene		GO:0003674,GO:0005575,GO:0008150	molecular_function|cellular_component|biological_process
2310061I04Rik	365.231465554	355.045542652021	375.41738845598	1.05737812014704	0.0804913790965317	0.437572617280964	0.7792446722025	8.40968386238406	8.64332543397096	9.97774132759821	9.59432114649848	9.93111417865912	9.61598219239704	10.4372178801454	9.07596922600763	10.4458420199544	10.2299504351646	GeneID:69662,Genbank:NM_001033630.1,MGI:MGI:1916912	RIKEN cDNA 2310061I04 gene		GO:0003674,GO:0005739,GO:0008150	molecular_function|mitochondrion|biological_process
2310061N02Rik	0	0	0					0	0	0	0	0	0	0	0	0	0	GeneID:69661,Genbank:NM_027155.1,MGI:MGI:1916911	RIKEN cDNA 2310061N02 gene		GO:0005515,GO:0005575,GO:0008150	protein binding|cellular_component|biological_process
2310079G19Rik	0	0	0					0	0	0	0	0	0	0	0	0	0	GeneID:69699,Genbank:NM_027173.1,MGI:MGI:1916949	RIKEN cDNA 2310079G19 gene		GO:0003674,GO:0005575,GO:0008150	molecular_function|cellular_component|biological_process
2410002F23Rik	681.807907494075	643.679816385554	719.935998602596	1.11846912125541	0.16152542695883	0.0773668306430376	0.299501578594707	9.34110482955541	11.5010882825164	9.60434201512234	11.1888856022146	9.76112579494094	12.8549310988473	11.4162055628158	11.4792738540804	11.7014885997907	10.6878851961946	GeneID:668661,Genbank:XM_011250893.2,MGI:MGI:1914226	RIKEN cDNA 2410002F23 gene
2410004B18Rik	330.428115057144	308.917181998775	351.939048115513	1.13926666635496	0.188105475930281	0.0729737113778757	0.289004639437237	10.4699932165666	10.969824250912	10.7879967435621	8.72489229181863	11.4815311631608	11.1029543713437	11.8036798634487	13.4494563013417	12.5190864538672	11.5260098306786	GeneID:66421,Genbank:XM_006501885.3,MGI:MGI:1913671	RIKEN cDNA 2410004B18 gene		GO:0005634,GO:0008150	nucleus|biological_process
2410004P03Rik	622.03888557598	607.801752872615	636.276018279345	1.04684794881251	0.0660519108224068	0.632671512520438	0.909509269666991	16.0896421766775	18.0916352896498	18.9666809324191	16.8152089342695	18.6063144905623	15.3223850200929	14.5564901435218	21.5989605135803	21.7551522084532	20.5263459809399	GeneID:73667,Genbank:NM_001201333.1,MGI:MGI:1920917	RIKEN cDNA 2410004P03 gene		GO:0003674,GO:0005575,GO:0008150	molecular_function|cellular_component|biological_process
2410015M20Rik	566.743249529986	559.496843649567	573.989655410405	1.02590329494319	0.0368947441210883	0.671097193417755	0.93202793920104	39.2244061434019	38.7720844719209	40.5282853938625	38.8389318679809	42.7447700944936	37.5500828220285	42.4310440947346	40.6993425323933	46.039542555145	40.94925409949	GeneID:224904,Genbank:NM_153152.3,MGI:MGI:2442174	RIKEN cDNA 2410015M20 gene		GO:0005739,GO:0005743,GO:0016020,GO:0016021,GO:0042407,GO:0044284,GO:0061617,GO:0003674,GO:0005654	mitochondrion|mitochondrial inner membrane|membrane|integral component of membrane|cristae formation|mitochondrial crista junction|MICOS complex|molecular_function|nucleoplasm
2410016O06Rik	391.413958034847	324.524132637656	458.303783432038	1.41223328973119	0.497978430066412	0.000138262363337423	0.0034139297599509	6.32318182599986	8.34216694844384	7.13541925827324	6.81980182562424	8.78554202046768	8.58637813890442	10.2894405818423	10.5202348619776	12.8664985865297	11.0910392374024	GeneID:71952,Genbank:NM_023633.3,MGI:MGI:1919202	RIKEN cDNA 2410016O06 gene		GO:0051864,GO:0032453,GO:0005634,GO:0055114,GO:0034720,GO:0070544,GO:0042254,GO:0005730,GO:0006325,GO:0006338,GO:0006351,GO:0045668,GO:0006355,GO:0045892,GO:0016491,GO:0016706,GO:0046872,GO:0030685,GO:0003723,GO:0051213,GO:0030961,GO:0005506,GO:0005515	histone demethylase activity (H3-K36 specific)|histone demethylase activity (H3-K4 specific)|nucleus|oxidation-reduction process|histone H3-K4 demethylation|histone H3-K36 demethylation|ribosome biogenesis|nucleolus|chromatin organization|chromatin remodeling|transcription, DNA-templated|negative regulation of osteoblast differentiation|regulation of transcription, DNA-templated|negative regulati…
2410089E03Rik	545.737202913474	549.061597202126	542.412808624823	0.987890632651813	-0.0175767620495748	0.851670460634	1	2.74481628326611	3.02965616841925	2.69396801270486	2.85480479330721	2.62727318069305	2.80145268492751	2.85799360028815	2.73641227753247	2.6956160053568	2.84684654125382	GeneID:73692,Genbank:XM_011245335.1,MGI:MGI:1920942	RIKEN cDNA 2410089E03 gene		GO:0060976,GO:0003281,GO:1904491,GO:0003674,GO:0007507,GO:0016020,GO:0016021,GO:0021549,GO:0030030,GO:0035869,GO:0042733,GO:0042995,GO:0060021,GO:0001736,GO:0060271,GO:0001822,GO:0003279	coronary vasculature development|ventricular septum development|protein localization to ciliary transition zone|molecular_function|heart development|membrane|integral component of membrane|cerebellum development|cell projection organization|ciliary transition zone|embryonic digit morphogenesis|cell projection|roof of mouth development|establishment of planar polarity|cilium assembly|kidney develo…
2410124H12Rik	0.20432392227762	0.200141242437074	0.208506602118166	1.04179728065655	0.0590745764223738	1	1	0	0	0	0	0.0769349816350025	0.0814032576180307	0	0	0	0	GeneID:76785,Genbank:NM_029740.1,MGI:MGI:1924035	RIKEN cDNA 2410124H12 gene		GO:0003674,GO:0005575,GO:0008150	molecular_function|cellular_component|biological_process
2410131K14Rik	212.783017211233	228.376398878376	197.189635544089	0.86344139110935	-0.211829841424468	0.0870638936816726	0.322309145376272	4.56591857190034	3.86219202019624	5.00749625548132	5.12518738882095	4.50977302460458	4.36330607266085	4.45490386240066	3.28526083188904	4.29360140358854	3.7787356337841	GeneID:76792,Genbank:NM_001081236.1,MGI:MGI:1924042	RIKEN cDNA 2410131K14 gene		GO:0008150,GO:0003674,GO:0005575,GO:0005576	biological_process|molecular_function|cellular_component|extracellular region
2410137M14Rik	2.70268340531236	2.60268530876151	2.80268150186321	1.0768422492064	0.106806919374413	0.999587711205808	1	0.124722518665649	0.128187615065249	0.125663940994738	0.0594734683304443	0.376225401521457	0.132692015308004	0.115554411158593	0.188955870200203	0.243175812644247	0.20462882349059	GeneID:76797,Genbank:NM_029747.3,MGI:MGI:1924047	RIKEN cDNA 2410137M14 gene		GO:0003674,GO:0005575,GO:0008150	molecular_function|cellular_component|biological_process
2410141K09Rik	0	0	0					0	0	0	0	0	0	0	0	0	0	GeneID:76803,Genbank:NM_183119.3,MGI:MGI:1924053	RIKEN cDNA 2410141K09 gene	zf-C2H2	GO:0003700,GO:0005575,GO:0006355	DNA binding transcription factor activity|cellular_component|regulation of transcription, DNA-templated
2510002D24Rik	224.991370373041	226.518618017394	223.464122728689	0.986515477997178	-0.0195864085055877	0.882486499090968	1	10.5082771408234	9.90020419923576	9.2200306707523	10.1469364250956	9.86166582775941	10.2015064609869	9.97923017469033	10.0385362265045	9.86001927830969	9.48235351710859	GeneID:72307,Genbank:NM_001033164.2,MGI:MGI:1919557	RIKEN cDNA 2510002D24 gene		GO:0003674,GO:0005575,GO:0008150	molecular_function|cellular_component|biological_process
2510009E07Rik	1338.18807206682	1374.21233567119	1302.16380846244	0.947571037358242	-0.07769399181175	0.346828835674116	0.69720635509342	13.5274058236148	15.3740738796498	13.6926608208311	14.5148546677383	14.7886793513108	13.2804433504551	13.6653608347097	15.013222040413	13.4929259424326	13.4478200580872	GeneID:72190,Genbank:NM_001001881.2,MGI:MGI:1919440	RIKEN cDNA 2510009E07 gene		GO:0003674,GO:0005575,GO:0008150	molecular_function|cellular_component|biological_process
2510039O18Rik	1209.56398829651	1200.0901438474	1219.03783274562	1.0157885547143	0.0226001237513929	0.776369249776948	0.971347093302432	21.5733174141677	22.1348718230169	23.4780130332233	20.8724904964006	22.4501679958914	21.3277645129818	22.986482963654	22.5322198009105	23.2185020396155	23.4758028203993	GeneID:77034,Genbank:XM_006539279.3,MGI:MGI:1924284	RIKEN cDNA 2510039O18 gene		GO:0016021,GO:0003674,GO:0008150,GO:0016020	integral component of membrane|molecular_function|biological_process|membrane
2610002M06Rik	598.680688592388	600.511336284915	596.850040899862	0.993903037022243	-0.00882298236591732	0.915504253294977	1	5.34623439198139	5.85538951543982	5.52613741205976	5.66224678501394	5.37563759474492	5.98255420096086	5.27832651552523	5.72614128848737	5.58993218927794	5.34263837709356	GeneID:67028,Genbank:NM_025921.3,MGI:MGI:1914278	RIKEN cDNA 2610002M06 gene		GO:0005768,GO:0007034,GO:0007049,GO:0008150,GO:0015031,GO:0016020,GO:0051301,GO:0003674,GO:0005575,GO:0005737	endosome|vacuolar transport|cell cycle|biological_process|protein transport|membrane|cell division|molecular_function|cellular_component|cytoplasm	mmu04144,mmu04217	Endocytosis|Necroptosis
2610008E11Rik	654.002878286461	662.904281851772	645.101474721151	0.973144226673435	-0.0392744566983601	0.666049572399096	0.929111602987921	8.08502722321955	8.92276286229475	8.08211332505921	8.20691881688368	8.84417395353059	9.1687840954031	8.61961136741765	7.85826708974953	7.70860173852479	8.12135689465301	GeneID:72128,Genbank:XM_011243581.2,MGI:MGI:1919378	RIKEN cDNA 2610008E11 gene	zf-C2H2	GO:0032502,GO:0003674,GO:0005575,GO:0008150	developmental process|molecular_function|cellular_component|biological_process
2610020H08Rik	128.769965686052	129.321223150305	128.218708221798	0.991474601757937	-0.0123522789508276	0.964564439882389	1	1.00178908742516	1.20562486692916	1.00072379677873	1.1677096293864	1.17087714907366	1.22977064187239	1.34066044406499	1.00316571512637	0.98495853954755	1.00208575440061	GeneID:434234,Genbank:XM_017322343.1,MGI:MGI:1919402	RIKEN cDNA 2610020H08 gene		GO:0003674,GO:0005730,GO:0008150	molecular_function|nucleolus|biological_process
2610028H24Rik	952.037613430617	1034.3565807903	869.718646070936	0.840830582241212	-0.250112951698884	0.00349808205936128	0.0353894841768473	28.5330831600901	23.9840275355111	28.1930567766029	27.4120595454446	27.6870467120476	23.5142519487295	21.8878610917189	24.3380677777575	23.312188321272	22.5956358045964	GeneID:76964,Genbank:XM_006514295.3,MGI:MGI:1924214	RIKEN cDNA 2610028H24 gene		GO:0003674,GO:0005575,GO:0008150	molecular_function|cellular_component|biological_process
2610042L04Rik	3.08274556014213	2.99324809438235	3.1722430259019	1.05979956417762	0.0837914392131569	0.999597741381463	1	0	0.0553968260548764	0.0434449676100912	0.0205613709455773	0.0433566443266801	0.022937368753282	0.00998746659194472	0.076214214898896	0.0525447336973605	0.0117908294910312	GeneID:554327,Genbank:XM_017316088.1,MGI:MGI:1914305	RIKEN cDNA 2610042L04 gene		GO:0007416,GO:0010821,GO:0060025,GO:0001933,GO:0005515,GO:0005575	synapse assembly|regulation of mitochondrion organization|regulation of synaptic activity|negative regulation of protein phosphorylation|protein binding|cellular_component
2610044O15Rik8	173.37265431513	185.290539203532	161.454769426729	0.871360027990312	-0.198659161049961	0.13268353929553	0.416916558630175	6.01385860694419	5.33808307499334	5.38600179533752	5.6195060363355	5.80261305743726	5.10557931648223	4.95270370348654	5.0310209734611	5.03364347541336	4.71744714514812	GeneID:72139,Genbank:NM_153780.3,MGI:MGI:1919389	RIKEN cDNA 2610044O15 gene		GO:0003700,GO:0005575,GO:0006355	DNA binding transcription factor activity|cellular_component|regulation of transcription, DNA-templated
2610301B20Rik	494.174053545181	513.881482747723	474.466624342639	0.923299710675828	-0.115129060321546	0.238167590167075	0.577674647511214	11.5542214139024	11.2193949066455	11.7103184558151	11.7798674091095	12.3510385916319	10.5710744937179	11.1271770381708	10.4268994449512	11.4415658151348	11.1920526139125	GeneID:67157,Genbank:XM_006538200.3,MGI:MGI:1914407	RIKEN cDNA 2610301B20 gene		GO:0005886,GO:0008150,GO:0030054,GO:0097546,GO:0003674,GO:0005737,GO:0005829	plasma membrane|biological_process|cell junction|ciliary base|molecular_function|cytoplasm|cytosol
2610305D13Rik	103.376467927311	110.263605683832	96.4893301707904	0.875078676888746	-0.192515361765859	0.362660780172436	0.712681591785116	1.38206688482568	3.14223872410526	2.42632386072429	2.05698317581558	2.58983576571399	2.40607299496772	1.82370519629371	2.47454436382137	1.7964424357997	1.74072190169143	GeneID:112422,Genbank:NM_145078.2,MGI:MGI:2148252	RIKEN cDNA 2610305D13 gene		GO:0005634,GO:0006355,GO:0008150,GO:0003674,GO:0003700,GO:0005575	nucleus|regulation of transcription, DNA-templated|biological_process|molecular_function|DNA binding transcription factor activity|cellular_component
2610318N02Rik	9.2784075845135	11.389619846793	7.16719532223399	0.629274323343818	-0.668239017924141	0.163766005786319	0.470625744478657	0.368093909771605	0.447105996094518	0.26972533240806	0.255307940971882	0.572001088644854	0.284810405065566	0	0.304181441172163	0.260976523495376	0.366013094126055	GeneID:70458,Genbank:XM_006522540.1,MGI:MGI:1917708	RIKEN cDNA 2610318N02 gene		GO:0003674,GO:0005575,GO:0008150	molecular_function|cellular_component|biological_process
2610507B11Rik	5031.04842921175	5344.71557965917	4717.38127876434	0.882625316250255	-0.180126966308009	0.0160784122376162	0.105627289687338	35.7712390524137	35.1421908029798	33.3897270444309	34.8615793494439	32.5538235832582	31.5627473799297	30.180236832748	30.8521122138105	30.7548752993128	30.0272020676624	GeneID:72503,Genbank:XM_006534313.2,MGI:MGI:1919753	RIKEN cDNA 2610507B11 gene		GO:0008150,GO:0003674,GO:0005575,GO:0005576	biological_process|molecular_function|cellular_component|extracellular region
2610524H06Rik	66.5811421564256	59.6712921730892	73.4909921397619	1.23159712926252	0.300530409712363	0.124094943316727	0.400890548853019	2.6828539663238	4.34142287847968	3.16320740361093	2.77637254539423	4.13250758496585	4.67616490983576	3.91356500437118	3.97807093929421	4.0622583834447	4.62020846265703	GeneID:330173,Genbank:NM_181075.3,MGI:MGI:2447819	RIKEN cDNA 2610524H06 gene		GO:0003674,GO:0005575,GO:0008150	molecular_function|cellular_component|biological_process
2610528A11Rik	3.10107024981712	3.15621919859746	3.04592130103678	0.96505379043075	-0.0513187369367829	1	1	0.142704998208713	0.14666969184053	0	0.476338426905873	0.358724616750508	0.379558840084071	0.198322550897188	0.0720665025234459	0.139118437789202	0.312176247476826	GeneID:70045,Genbank:NM_001206684.1,MGI:MGI:1917295	RIKEN cDNA 2610528A11 gene		GO:0005615,GO:0006935,GO:0008009,GO:0042742,GO:0048247,GO:0005125,GO:0005575,GO:0005576	extracellular space|chemotaxis|chemokine activity|defense response to bacterium|lymphocyte chemotaxis|cytokine activity|cellular_component|extracellular region
2610528J11Rik	117.918569249691	127.656270422794	108.180868076588	0.847438733078252	-0.238819024784963	0.122342521662023	0.397322321830425	5.70500961884427	5.57748391344735	6.35559158152234	5.79469996892889	6.20275885899055	5.5760881497338	5.0278091923067	4.73147881915756	5.92335924543913	4.16002363146677	GeneID:66451,Genbank:XM_006503272.2,MGI:MGI:1913701	RIKEN cDNA 2610528J11 gene		GO:0016020,GO:0016021,GO:0003674,GO:0005768,GO:0005886	membrane|integral component of membrane|molecular_function|endosome|plasma membrane
2700049A03Rik	257.146123399547	272.87755980963	241.414686989463	0.884699669543671	-0.176740310647302	0.13064810576998	0.412958446791978	2.24656748217368	2.30046238654441	2.13823752066042	2.37971562653391	2.25892314680735	2.15198837797044	2.23503754455088	1.90901473904431	1.96382126704923	1.87694349624034	GeneID:76967,Genbank:NM_001163378.1,MGI:MGI:1924217	RIKEN cDNA 2700049A03 gene		GO:0005813,GO:0005814,GO:0005856,GO:0007224,GO:0030030,GO:0036064,GO:0042995,GO:0060271,GO:0005515,GO:0070201,GO:0005737	centrosome|centriole|cytoskeleton|smoothened signaling pathway|cell projection organization|ciliary basal body|cell projection|cilium assembly|protein binding|regulation of establishment of protein localization|cytoplasm
2700060E02Rik	1450.89518590293	1387.78635100905	1514.0040207968	1.09094891998035	0.125583553892299	0.111196285666883	0.37505433736208	46.2976597102449	51.4391007056451	49.1306479241761	47.4925184420748	53.9518022537222	49.369997556493	59.1453009339241	57.6574019208905	54.4325302675428	53.2965482745271	GeneID:68045,Genbank:NM_026528.3,MGI:MGI:1915295	RIKEN cDNA 2700060E02 gene		GO:0005654,GO:0005737,GO:0005813,GO:0005856,GO:0006351,GO:0006355,GO:0006388,GO:0006469,GO:0042802,GO:0045944,GO:0048471,GO:0000993,GO:0072669,GO:0003723,GO:0072686,GO:0005634	nucleoplasm|cytoplasm|centrosome|cytoskeleton|transcription, DNA-templated|regulation of transcription, DNA-templated|tRNA splicing, via endonucleolytic cleavage and ligation|negative regulation of protein kinase activity|identical protein binding|positive regulation of transcription by RNA polymerase II|perinuclear region of cytoplasm|RNA polymerase II core binding|tRNA-splicing ligase complex|R…
2700062C07Rik	181.262179050281	181.450180333588	181.074177766974	0.997927791717137	-0.00299266639942414	0.952199056392924	1	9.04268474114395	9.45507873911509	8.63696059569453	10.7176146053821	9.61799094538745	10.232200172685	8.91067833333413	9.34434383301099	9.22306712854808	10.2337544848726	GeneID:68046,Genbank:NM_026529.4,MGI:MGI:1915296	RIKEN cDNA 2700062C07 gene		GO:0003674,GO:0005575,GO:0008150	molecular_function|cellular_component|biological_process
2700081O15Rik	983.303048330459	926.835609777439	1039.77048688348	1.1218499547435	0.165879731184661	0.0460078575838634	0.21389576532503	5.52796949056813	6.39174374300559	6.16921116564755	5.74792624833305	5.86717065496871	6.71164114197861	7.55201735505165	6.60430387589789	6.5616512273162	6.26333449673141	GeneID:108899,Genbank:NM_175381.6,MGI:MGI:1919667	RIKEN cDNA 2700081O15 gene	zf-BED	GO:0008150,GO:0003674,GO:0003676,GO:0005575	biological_process|molecular_function|nucleic acid binding|cellular_component
2700094K13Rik	281.974588177814	272.520405464405	291.428770891222	1.06938330138837	0.0967790540838018	0.3544041323807	0.705883172879749	22.4432254847075	21.6099055747406	20.9464361792397	18.5500786513008	23.9127400582604	19.0180588801482	24.7332830336423	26.0878635003414	24.4125440817712	21.9639916016725	GeneID:72657,Genbank:NM_001037279.2,MGI:MGI:1919907	RIKEN cDNA 2700094K13 gene
2700097O09Rik	91.0084365324279	90.8567500063538	91.160123058502	1.00333902601763	0.00480917176292515	0.998728707619258	1	3.1365711538448	3.12297174255723	2.99565024694149	2.52393007787558	3.08811703994647	3.23271022757491	2.69411155149736	3.13495833509018	3.02588921926726	3.00188377040708	GeneID:72658,Genbank:NM_028314.2,MGI:MGI:1919908	RIKEN cDNA 2700097O09 gene
2810004N23Rik	216.973384183418	209.402957142146	224.543811224689	1.07230487233408	0.100715143922853	0.390988196355008	0.740333113157439	8.27482470076223	8.66518596193602	8.25863056501234	8.18943634101559	7.53539733293338	9.09425177998252	9.25773111684472	8.51531953405834	9.62695562918419	7.89814941608337	GeneID:66523,Genbank:NM_025615.2,MGI:MGI:1913773	RIKEN cDNA 2810004N23 gene		GO:0005694,GO:0008150	chromosome|biological_process
2810006K23Rik	134.88068450335	152.330277860256	117.431091146444	0.770897898933608	-0.375388298892701	0.0103445198429945	0.076770373698138	3.07172508644254	2.84905876400229	2.96281102548444	2.53650212327377	2.86262244166905	1.99268391044138	2.53357058771158	2.0809202603645	2.33718975485859	2.19206258775134	GeneID:72650,Genbank:NM_001134717.2,MGI:MGI:1919900	RIKEN cDNA 2810006K23 gene		GO:0005762,GO:0006412,GO:0006415,GO:0016150,GO:0070126,GO:0072344,GO:0003747,GO:0004045,GO:0005739	mitochondrial large ribosomal subunit|translation|translational termination|translation release factor activity, codon nonspecific|mitochondrial translational termination|rescue of stalled ribosome|translation release factor activity|aminoacyl-tRNA hydrolase activity|mitochondrion
2810021J22Rik	160.254169872271	170.209718317199	150.298621427343	0.883020211262258	-0.179481635095021	0.189284657719718	0.51048472955881	1.54533181524691	1.36607240961994	1.23430267707797	1.50431592264351	1.16738585388721	1.38000089840512	1.43915583616769	1.06748707433868	1.06157052840542	1.14727203670458	GeneID:69944,Genbank:XM_017314749.1,MGI:MGI:1917194	RIKEN cDNA 2810021J22 gene	zf-C2H2	GO:0005634,GO:0008150,GO:0043565,GO:0003674,GO:0003700,GO:0005575	nucleus|biological_process|sequence-specific DNA binding|molecular_function|DNA binding transcription factor activity|cellular_component
2810403A07Rik	1442.153741157	1470.3796981014	1413.92778421261	0.961607254261143	-0.0564803152618279	0.486219477431963	0.815755713997598	19.1599005791698	20.7801007365181	20.7759856545119	19.3460131297151	18.5916650851202	18.8731815016945	18.3597618727743	18.9862476648133	20.2849610057492	19.4472775449405	GeneID:74200,Genbank:XM_017319752.1,MGI:MGI:1921450	RIKEN cDNA 2810403A07 gene		GO:0005515,GO:0005634,GO:0005681,GO:0005737,GO:0006376,GO:0006397,GO:0008380,GO:0003723	protein binding|nucleus|spliceosomal complex|cytoplasm|mRNA splice site selection|mRNA processing|RNA splicing|RNA binding
2810408A11Rik	24.0585624657611	24.9655734793345	23.1515514521876	0.927339060380547	-0.108831171038235	0.781422681858678	0.975392701610933	0.539649747290305	0.739523381618611	0.498412838084589	0.428883285584279	0.610444925144757	0.334910442972056	0.62497644217705	0.431497808356306	0.70144919695631	0.54107079491815	GeneID:70419,Genbank:XM_006534171.3,MGI:MGI:1917669	RIKEN cDNA 2810408A11 gene		GO:0000164,GO:0004864,GO:0043666	protein phosphatase type 1 complex|protein phosphatase inhibitor activity|regulation of phosphoprotein phosphatase activity
2810417H13Rik	74.4866887503839	73.9004047408399	75.0729727599279	1.01586686870255	0.0227113465515134	0.956561145188803	1	1.22031605506336	2.02068683949211	1.34337227244794	1.7026055544034	2.09049137362642	2.11573443762992	1.31904852033672	2.28245814443758	1.47604254522385	1.40891274154497	GeneID:68026,Genbank:NM_026515.2,MGI:MGI:1915276	RIKEN cDNA 2810417H13 gene		GO:0005634,GO:0005737,GO:0005813,GO:0006260,GO:0006281,GO:0006974,GO:0007098,GO:0009411,GO:0019985,GO:0048471,GO:0003682,GO:0051726	nucleus|cytoplasm|centrosome|DNA replication|DNA repair|cellular response to DNA damage stimulus|centrosome cycle|response to UV|translesion synthesis|perinuclear region of cytoplasm|chromatin binding|regulation of cell cycle
2810428I15Rik	380.336790394061	373.123978050755	387.549602737368	1.0386617465915	0.0547258987392266	0.588902557691247	0.883253353419389	27.2830509581108	31.7264347286492	31.3374452855627	24.8301730279605	30.5683138736184	28.3629182720858	30.1163684082083	31.8075714837008	31.0809085535928	31.6322056312537	GeneID:66462,Genbank:XM_006509716.2,MGI:MGI:1913712	RIKEN cDNA 2810428I15 gene		GO:0003674,GO:0005575,GO:0008150	molecular_function|cellular_component|biological_process
2810459M11Rik	12.9769085724225	13.5614583044497	12.3923588403953	0.91379249651412	-0.130061498791333	0.78391353612686	0.976685273791292	0.194328991856716	0.199727926204936	0.326326355330076	0.231662639323781	0.146548321367184	0.241203888528959	0.225055311435416	0.179917452712392	0.157870818025573	0.212553506237599	GeneID:72792,Genbank:NM_001144992.1,MGI:MGI:1920042	RIKEN cDNA 2810459M11 gene		GO:0005515,GO:0005575,GO:0008150	protein binding|cellular_component|biological_process
2810474O19Rik	2505.9806703011	2637.35662575227	2374.60471484994	0.900373006692869	-0.151405289643593	0.070060632744841	0.281454881918892	21.5930381051642	21.5746427629204	20.6407461029728	21.8782770710314	20.2035837831904	15.7276540776166	20.7117750537274	19.1275321067865	18.7357471649705	22.126588218559	GeneID:67246,Genbank:XM_006507086.3,MGI:MGI:1914496	RIKEN cDNA 2810474O19 gene		GO:0003674,GO:0005575,GO:0008150	molecular_function|cellular_component|biological_process
2900011O08Rik	1.22599227186892	0.806290494985617	1.64569404875222	2.04106839778829	1.02932452901276	0.586405693540706	0.882588170149714	0.00912423703025937	0	0.0183862159946631	0	0.00917441847981677	0.0097072558560067	0.00845353227775565	0	0.0177898408269007	0.0399196960575914	GeneID:67254,Genbank:NM_144518.3,MGI:MGI:1914504	RIKEN cDNA 2900011O08 gene		GO:0021822,GO:0005515,GO:0007026,GO:0015630	negative regulation of cell motility involved in cerebral cortex radial glia guided migration|protein binding|negative regulation of microtubule depolymerization|microtubule cytoskeleton
2900026A02Rik	2013.22130440483	1962.0099448894	2064.43266392027	1.05220295610512	0.0734130083617419	0.378303869963949	0.728052714082151	8.38002885969364	8.22809613214076	8.97041956053197	10.220087880557	8.47146778548496	10.3022424619287	9.24329010128045	9.3795155596995	8.88610878995045	9.35831827229172	GeneID:243219,Genbank:XM_006534937.3,MGI:MGI:1920194	RIKEN cDNA 2900026A02 gene		GO:0003674,GO:0005575,GO:0008150	molecular_function|cellular_component|biological_process
2900092C05Rik	0	0	0					0	0	0	0	0	0	0	0	0	0	GeneID:73090,Genbank:XM_017312332.1,MGI:MGI:1920340	RIKEN cDNA 2900092C05 gene		GO:0003674,GO:0008150	molecular_function|biological_process
3010026O09Rik	52.9356442227308	53.2012519842136	52.6700364612479	0.990014980791743	-0.0144777388360901	0.962053946918529	1	1.72213251767587	1.30706035793447	1.49488244149929	1.69291987086979	0.825841858365903	1.71942391643586	1.66918233407378	0.99010029891249	1.23976666760672	1.4489516398114	GeneID:68067,Genbank:NM_026543.3,MGI:MGI:1915317	RIKEN cDNA 3010026O09 gene		GO:0006281,GO:0006974,GO:0007095,GO:0010212,GO:0030870,GO:0045860,GO:0071168,GO:1905168,GO:2001032,GO:0003682,GO:0005634,GO:0005654	DNA repair|cellular response to DNA damage stimulus|mitotic G2 DNA damage checkpoint|response to ionizing radiation|Mre11 complex|positive regulation of protein kinase activity|protein localization to chromatin|positive regulation of double-strand break repair via homologous recombination|regulation of double-strand break repair via nonhomologous end joining|chromatin binding|nucleus|nucleoplasm
3110001I22Rik	42.810058214501	33.1099245257781	52.5101919032239	1.5859351132722	0.665333746025879	0.00494709501537698	0.0452437962017726	0.870580212535834	1.23890823498816	1.04583444375354	0.989932373234552	1.41405636636401	2.06615717194368	1.64419366218674	1.92767829096234	1.40361954551564	1.8678254807133	GeneID:66598,Genbank:NM_025653.2,MGI:MGI:1913848	RIKEN cDNA 3110001I22 gene
3110002H16Rik	742.312005753842	760.593836712055	724.030174795628	0.951927480671568	-0.0710764239387854	0.432894001537193	0.774952919242275	15.660056264555	17.3479181357118	15.3411318850728	15.6441872018508	14.7075169411318	14.7704355913896	15.7913666532077	13.9387821931675	15.5887244660522	15.6598653258415	GeneID:76482,Genbank:XM_006526341.2,MGI:MGI:1916528	RIKEN cDNA 3110002H16 gene		GO:0010506,GO:0016020,GO:0031902,GO:0035658,GO:0005764,GO:0005768,GO:0006914	regulation of autophagy|membrane|late endosome membrane|Mon1-Ccz1 complex|lysosome|endosome|autophagy
3110009E18Rik	24.9301016868399	23.4611226437556	26.3990807299243	1.12522666245687	0.170215643099918	0.584339230528025	0.88164902919002	0.247897469314767	0.305741600270516	0.224791769449456	0.378268750778193	0.299113026025791	0.237363818743752	0.321545018182573	0.363048253980705	0.42291749355495	0.311817589104265	GeneID:73103,Genbank:XM_006529893.2,MGI:MGI:1920353	RIKEN cDNA 3110009E18 gene		GO:0003674,GO:0005575,GO:0008150	molecular_function|cellular_component|biological_process
3110035E14Rik	2.87036974310165	1.39095814063764	4.34978134556567	3.12718349926163	1.6448638773082	0.0896952553760812	0.329407788835156	0	0.0173960287153186	0.0511606411800039	0.0322839975562186	0.0170188773306171	0.144058479123217	0.12545285930616	0.0170951603099232	0.0495011949962206	0.0370262383264011	GeneID:76982,Genbank:NM_178399.4,MGI:MGI:1924232	RIKEN cDNA 3110035E14 gene		GO:0003674,GO:0005575,GO:0008150	molecular_function|cellular_component|biological_process
3110040M04Rik	0.100847604512369	0.201695209024738	0	0	-Inf	1	1	0	0	0.0317092499884621	0	0	0	0	0	0	0	GeneID:73176,Genbank:XM_993996.5,MGI:MGI:1920426	RIKEN cDNA 3110040M04 gene		GO:0003674,GO:0005575,GO:0008150	molecular_function|cellular_component|biological_process
3110040N11Rik	150.548586009162	139.630160265356	161.467011752967	1.15639064974294	0.209628848739065	0.120261489141975	0.393802604782693	2.38764848892616	2.94477983944582	2.66474301843795	1.96179421581663	2.89940362351728	2.59883433794847	3.06295911089426	3.06080201728793	3.24079171830495	3.053523744472	GeneID:67290,Genbank:XM_011250896.2,MGI:MGI:1914540	RIKEN cDNA 3110040N11 gene		GO:0003674,GO:0005575,GO:0008150	molecular_function|cellular_component|biological_process
3110043O21Rik	382.291696100014	370.689407804268	393.893984395761	1.06259843443853	0.0875964923547954	0.40540556916655	0.752704174032045	5.76302266222996	5.26330258120456	5.08446809142423	5.61006165006884	5.97486479296024	6.14715134022015	6.03102555000716	5.65481690157678	5.763731169607	6.18917707805495	GeneID:73205,Genbank:NM_001081343.1,MGI:MGI:1920455	RIKEN cDNA 3110043O21 gene		GO:0005634,GO:0005737,GO:0005764,GO:0005768,GO:0005776,GO:0031410,GO:0031965,GO:0006897,GO:0032045,GO:0034063,GO:0042995,GO:0043005,GO:0043204,GO:0044295,GO:0044304,GO:0000932,GO:0001933,GO:0005085,GO:0005515,GO:0005576,GO:0005615,GO:0006914,GO:0010494,GO:0010506,GO:0016239,GO:0017112,GO:0048675,GO:0017137,GO:0110053,GO:0030425,GO:1902774,GO:1903432,GO:1904425,GO:1990316,GO:2000785	nucleus|cytoplasm|lysosome|endosome|autophagosome|cytoplasmic vesicle|nuclear membrane|endocytosis|guanyl-nucleotide exchange factor complex|stress granule assembly|cell projection|neuron projection|perikaryon|axonal growth cone|main axon|P-body|negative regulation of protein phosphorylation|guanyl-nucleotide exchange factor activity|protein binding|extracellular region|extracellular space|autoph…
3110052M02Rik	235.40657040749	243.961478624825	226.851662190155	0.929866729243012	-0.10490413440624	0.372457148587094	0.722715727496217	1.68996559693808	2.10299364277107	1.80961900980797	1.72011842163368	1.94310007353647	1.87857630129612	1.64999458613817	1.94415539204301	1.58838935643839	1.64951683673095	GeneID:73229,Genbank:XM_017317664.1,MGI:MGI:1920479	RIKEN cDNA 3110052M02 gene		GO:0006355,GO:0003700,GO:0005575,GO:0005634	regulation of transcription, DNA-templated|DNA binding transcription factor activity|cellular_component|nucleus
3110062M04Rik	178.719584306857	202.08407059854	155.355098015174	0.768764690631167	-0.379386020249615	0.00337750580494411	0.0345431523656748	2.86294872391604	2.82595424121118	2.44187885342047	3.02774020591353	3.17796456588201	2.35226754409643	2.08785811070639	2.46215224806325	2.23832282093	2.01528386771036	GeneID:78412,Genbank:NM_001135611.1,MGI:MGI:1925662	RIKEN cDNA 3110062M04 gene		GO:0005737,GO:0006281,GO:0006303,GO:0006974,GO:2001033,GO:0003674,GO:0005634	cytoplasm|DNA repair|double-strand break repair via nonhomologous end joining|cellular response to DNA damage stimulus|negative regulation of double-strand break repair via nonhomologous end joining|molecular_function|nucleus
3110067G11Rik	0.100021377176094	0.200042754352188	0	0	-Inf	1	1	0	0.0126520181459882	0	0	0	0	0	0	0	0	GeneID:73187,Genbank:XM_017319868.1,MGI:MGI:1920437	RIKEN cDNA 3110067G11 gene
3110079O15Rik	0.30497612240394	0.200141242437074	0.409811002370806	2.04760896545176	1.03394022829311	0.999377662589766	1	0	0	0	0	0.0876238482272645	0	0	0	0.0849543933510797	0.0953171417982555	GeneID:73234,Genbank:XM_006529895.3,MGI:MGI:1920484	RIKEN cDNA 3110079O15 gene		GO:0005737,GO:0016020,GO:0016021,GO:0031012,GO:0051216,GO:0071944,GO:0005515,GO:0005576,GO:0005578	cytoplasm|membrane|integral component of membrane|extracellular matrix|cartilage development|cell periphery|protein binding|extracellular region|proteinaceous extracellular matrix
3110082I17Rik	142.598863816866	122.910307600745	162.287420032988	1.32037274335162	0.400945262214956	0.00497591268089236	0.0454614051547051	3.52582110555171	3.75603166948105	2.69673858107982	2.9698428257662	2.89827583487586	4.27134077902243	3.93428037514555	3.58709640995518	4.29023739590574	5.06690645952367	GeneID:73212,Genbank:NM_028469.3,MGI:MGI:1920462	RIKEN cDNA 3110082I17 gene		GO:0005575,GO:0008150	cellular_component|biological_process
3110082J24Rik	0	0	0					0	0	0	0	0	0	0	0	0	0	GeneID:433868,Genbank:NM_001256263.1,MGI:MGI:3641994	RIKEN cDNA 3110082J24 gene		GO:0003674,GO:0005575,GO:0008150	molecular_function|cellular_component|biological_process
3300002I08Rik	14.6035064952998	16.272286909283	12.9347260813165	0.794892946113032	-0.331167519410555	0.409080741275762	0.755392463239717	0.179330084185151	0.405487086883592	0.307162275985309	0.444666988946706	0.126221454244926	0.267104439059163	0.315680975297785	0.199237046205112	0.157340733164516	0.235377569573618	GeneID:69277,Genbank:XM_006500134.3,MGI:MGI:1916527	RIKEN cDNA 3300002I08 gene		GO:0003674,GO:0005575,GO:0008150	molecular_function|cellular_component|biological_process
3425401B19Rik	57.6966989223251	61.6811604715777	53.7122373730724	0.870804585426416	-0.199579090491085	0.322147878443489	0.672793919967557	0.421645304764669	0.498363588142874	0.389425611830683	0.549563979765296	0.310907130057032	0.485969812447402	0.358096737289607	0.404571355750434	0.349390990581063	0.315145094020053	GeneID:100504518,Genbank:XM_006518317.3,MGI:MGI:3588196	RIKEN cDNA 3425401B19 gene		GO:0003674,GO:0005575,GO:0008150	molecular_function|cellular_component|biological_process
3632451O06Rik	199.091594686167	202.004736522955	196.17845284938	0.971157687815341	-0.0422225284304592	0.790834472346549	0.980296768372042	2.94915701737437	3.07748606963133	3.53234853386115	2.74083935012953	2.91998836155275	2.59332386403216	3.33181885507276	2.70511718593447	3.41777330260702	2.89657760001929	GeneID:67419,Genbank:XM_006519450.3,MGI:MGI:1914669	RIKEN cDNA 3632451O06 gene		GO:0016020,GO:0016021,GO:0003674,GO:0005575,GO:0008150	membrane|integral component of membrane|molecular_function|cellular_component|biological_process
3830403N18Rik	6.70337856251057	8.61936518961159	4.78739193540955	0.555422798558241	-0.848341697903713	0.295980303108362	0.644459328109983	0.316378236497908	0.284521997514693	0.757069967099896	0.188579729126959	0.159059126254184	0.0420742643846859	0.10992071002806	0.51925922785955	0.115660050185451	0.173024371768681	GeneID:70691,Genbank:XM_011247677.1,MGI:MGI:1917941	RIKEN cDNA 3830403N18 gene		GO:0051321,GO:0000800,GO:0002244,GO:0003674	meiotic cell cycle|lateral element|hematopoietic progenitor cell differentiation|molecular_function
3830406C13Rik	546.994274669543	552.60336799204	541.385181347046	0.979699387852527	-0.0295889560521917	0.757180325105278	0.967241299777362	3.37260097527604	3.75461236668334	3.33382232303939	3.43531152461841	3.75013707609218	3.21504864652137	3.47909462056114	3.47718106490622	3.60481341459693	3.70283607381241	GeneID:218734,Genbank:XM_006517987.3,MGI:MGI:1917937	RIKEN cDNA 3830406C13 gene		GO:0003674,GO:0005575,GO:0008150	molecular_function|cellular_component|biological_process
3830417A13Rik	0	0	0					0	0	0	0	0	0	0	0	0	0	GeneID:70696,Genbank:NM_027512.2,MGI:MGI:1917946	RIKEN cDNA 3830417A13 gene		GO:0003674,GO:0005575,GO:0008150	molecular_function|cellular_component|biological_process
4430402I18Rik	162.764881590727	161.963231911746	163.566531269708	1.0098991563643	0.014211239633821	0.895324708942751	1	2.87211420583812	2.81506511504362	3.25791299775673	2.97493167043612	3.49991772060643	2.6509160286718	2.83721528032465	3.41955046247358	4.0608259933236	2.78779112961851	GeneID:381218,Genbank:NM_198651.2,MGI:MGI:1918036	RIKEN cDNA 4430402I18 gene		GO:0003674,GO:0005575,GO:0008150	molecular_function|cellular_component|biological_process
4833420G17Rik	1159.11983422057	1194.83370716866	1123.40596127249	0.940219508817318	-0.0889304792546709	0.302200363852698	0.652298674462729	9.09978091904591	9.89701198917592	9.59064692865159	9.68873616971963	9.02263651323291	9.42890246399204	10.0130361458694	8.62389828233081	8.46259312527943	8.45717161602103	GeneID:67392,Genbank:XM_006517749.1,MGI:MGI:1914642	RIKEN cDNA 4833420G17 gene		GO:0003674,GO:0005575,GO:0008150	molecular_function|cellular_component|biological_process
4833423E24Rik	2.45180719426749	1.80601392563322	3.09760046290176	1.71515868119105	0.778342056268179	0.568752664098477	0.870221867234622	0.0640266935583304	0.164513778978398	0	0	0.0643788273622276	0.0340589297452294	0.0296601085021314	0.0323336949007271	0.12483506109037	0.280124917617188	GeneID:228151,Genbank:NM_001081664.2,MGI:MGI:2687041	RIKEN cDNA 4833423E24 gene		GO:0006631,GO:0006633,GO:0008150,GO:0016020,GO:0016021,GO:0016491,GO:0046872,GO:0055114,GO:0005575,GO:0005783,GO:0006629	fatty acid metabolic process|fatty acid biosynthetic process|biological_process|membrane|integral component of membrane|oxidoreductase activity|metal ion binding|oxidation-reduction process|cellular_component|endoplasmic reticulum|lipid metabolic process
4833427G06Rik	225.884627460852	244.981415882315	206.787839039389	0.844096023751965	-0.244520966676747	0.0844254303647338	0.315770999002132	17.2615965833259	15.2373723469012	18.2334324707849	16.5950161631724	17.9864059968231	10.1449466284355	14.2515864575048	15.044138121617	18.7276753260282	14.6932296505964	GeneID:235345,Genbank:NM_177702.3,MGI:MGI:1921013	RIKEN cDNA 4833427G06 gene		GO:0048741,GO:0003674,GO:0005575,GO:0008150	skeletal muscle fiber development|molecular_function|cellular_component|biological_process
4833439L19Rik	2573.5357420554	2768.73158154975	2378.33990256105	0.858999810024855	-0.219270282587919	0.00512846879295473	0.0464332949893385	57.0639353596612	48.2027157366335	53.9172159997304	54.8493792810125	56.1615627330248	44.2924987300537	48.4951355596395	47.1128830724668	48.8210623024395	46.262148917224	GeneID:97820,Genbank:NM_001252648.1,MGI:MGI:1921162	RIKEN cDNA 4833439L19 gene		GO:0016491,GO:0055114,GO:0003674,GO:0005737,GO:0008150	oxidoreductase activity|oxidation-reduction process|molecular_function|cytoplasm|biological_process
4921501E09Rik	0	0	0					0	0	0	0	0	0	0	0	0	0	GeneID:74042,Genbank:NM_001009544.2,MGI:MGI:1921292	RIKEN cDNA 4921501E09 gene		GO:0003674,GO:0005575,GO:0008150	molecular_function|cellular_component|biological_process
4921504E06Rik	2.56684425534675	2.20850465731591	2.9251838533776	1.32450879996454	0.405457428926884	0.712102021656065	0.945507306071995	0.134587049208816	0.110660965101238	0.0271205860679761	0.0256709331865441	0	0.0286373735632293	0.0997550555411006	0.135933822125063	0.104963611745146	0.0294417718428743	GeneID:70909,Genbank:NM_027600.4,MGI:MGI:1918087	RIKEN cDNA 4921504E06 gene		GO:0003674,GO:0005575,GO:0008150	molecular_function|cellular_component|biological_process
4921507P07Rik	28.3201036513611	25.3174934598523	31.32271384287	1.23719648205067	0.307074636264297	0.288443364883756	0.636605180760289	0.449683673224555	0.381798378687454	0.669767398451475	0.540736481721346	0.432497848915871	0.665624317456604	0.996285087145715	0.513424854512814	0.476502079415715	0.449085728972643	GeneID:70821,Genbank:XM_006506605.1,MGI:MGI:1918071	RIKEN cDNA 4921507P07 gene		GO:0005856,GO:0008150,GO:0003674,GO:0005737,GO:0005813	cytoskeleton|biological_process|molecular_function|cytoplasm|centrosome
4921509C19Rik	0	0	0					0	0	0	0	0	0	0	0	0	0	GeneID:381393,Genbank:XM_006499822.3,MGI:MGI:2685851	RIKEN cDNA 4921509C19 gene		GO:0035174,GO:0004674,GO:0035404,GO:0004679,GO:0035556,GO:0004715,GO:0005524,GO:0005634,GO:0005737,GO:0006468,GO:0042149,GO:0016301,GO:0016310,GO:0016740,GO:0000166,GO:0031588,GO:0004672,GO:0032007	histone serine kinase activity|protein serine/threonine kinase activity|histone-serine phosphorylation|AMP-activated protein kinase activity|intracellular signal transduction|non-membrane spanning protein tyrosine kinase activity|ATP binding|nucleus|cytoplasm|protein phosphorylation|cellular response to glucose starvation|kinase activity|phosphorylation|transferase activity|nucleotide binding|nuc…
4921511H03Rik	0	0	0					0	0	0	0	0	0	0	0	0	0	GeneID:70920,Genbank:XM_006503604.3,MGI:MGI:1918170	RIKEN cDNA 4921511H03 gene		GO:0003674,GO:0005575,GO:0008150	molecular_function|cellular_component|biological_process
4921511M17Rik	0	0	0					0	0	0	0	0	0	0	0	0	0	GeneID:667256,Genbank:NM_001201358.1,MGI:MGI:1925342	RIKEN cDNA 4921511M17 gene		GO:0003674,GO:0005575,GO:0008150	molecular_function|cellular_component|biological_process
4921517D22Rik	0.0919136460494034	0	0.183827292098807	Inf	Inf	0.99907013492301	1	0	0	0	0	0	0	0.0158960823238204	0	0	0	GeneID:70900,Genbank:NM_183290.2,MGI:MGI:1918150	RIKEN cDNA 4921517D22 gene		GO:0003674,GO:0005575,GO:0008150	molecular_function|cellular_component|biological_process
4921524J17Rik	233.645453978462	236.92390247878	230.367005478144	0.972324881820551	-0.0404896544321715	0.763777504914783	0.970637947604892	7.74472103758156	8.79411241973494	8.00762934348129	6.99903910530786	8.60345329111424	7.08820779578695	8.71077405997079	7.85637834406068	7.58304512940014	8.21209466560042	GeneID:66714,Genbank:NM_025722.3,MGI:MGI:1913964	RIKEN cDNA 4921524J17 gene		GO:0003674,GO:0005575,GO:0008150	molecular_function|cellular_component|biological_process
4921524L21Rik	0.200091998394631	0.400183996789261	0	0	-Inf	0.710449639957513	0.945507306071995	0	0.0181180207567713	0	0	0.0177252163570839	0	0	0	0	0	GeneID:70901,Genbank:NM_027598.1,MGI:MGI:1918151	RIKEN cDNA 4921524L21 gene		GO:0003674,GO:0005575,GO:0008150	molecular_function|cellular_component|biological_process
4921528I07Rik	0	0	0					0	0	0	0	0	0	0	0	0	0	GeneID:77049,Genbank:XM_006512410.3,MGI:MGI:1924299	RIKEN cDNA 4921528I07 gene		GO:0003674,GO:0005575,GO:0008150	molecular_function|cellular_component|biological_process
4921530L21Rik	0	0	0					0	0	0	0	0	0	0	0	0	0	GeneID:66732,Genbank:XM_006519396.1,MGI:MGI:1913982	RIKEN cDNA 4921530L21 gene		GO:0008150,GO:0003674,GO:0005575,GO:0005737	biological_process|molecular_function|cellular_component|cytoplasm
4921536K21Rik	26.9320114982999	28.8599882243662	25.0040347722337	0.866391024758738	-0.206909797235592	0.475713976207754	0.809205569115051	0.267858044766086	0.741191758231554	0.664319688069966	0.64846071561976	0.662969131277943	0.394578815574029	0.477246780233875	0.520266194687979	0.562425342078271	0.65356684966405	GeneID:67430,Genbank:NM_026150.3,MGI:MGI:1914680	RIKEN cDNA 4921536K21 gene		GO:0003674,GO:0005575,GO:0008150	molecular_function|cellular_component|biological_process
4921539E11Rik	0	0	0					0	0	0	0	0	0	0	0	0	0	GeneID:70941,Genbank:XM_006503395.1,MGI:MGI:1918191	RIKEN cDNA 4921539E11 gene		GO:0003674,GO:0005575,GO:0008150	molecular_function|cellular_component|biological_process
4922502D21Rik	0.398187549937826	0.603433172401664	0.192941927473988	0.31974033960725	-1.64502732361861	0.773328902024459	0.971159805606982	0	0.0305124620339682	0.0598235052066308	0	0	0	0	0	0.0289415352142644	0	GeneID:381816,Genbank:XM_006506355.3,MGI:MGI:2685920	RIKEN cDNA 4922502D21 gene		GO:0003674,GO:0005575,GO:0008150	molecular_function|cellular_component|biological_process
4930401G09Rik	0	0	0					0	0	0	0	0	0	0	0	0	0	GeneID:73792,Genbank:XM_011248250.2,MGI:MGI:1921042	RIKEN cDNA 4930401G09 gene
4930402F06Rik	0	0	0					0	0	0	0	0	0	0	0	0	0	GeneID:74854,Genbank:NM_001272040.1,MGI:MGI:1922104	RIKEN cDNA 4930402F06 gene		GO:0030259,GO:0031982,GO:0005794,GO:0009247,GO:0016757	lipid glycosylation|vesicle|Golgi apparatus|glycolipid biosynthetic process|transferase activity, transferring glycosyl groups
4930402H24Rik	1821.05219989809	1878.1537829937	1763.95061680247	0.939193921591874	-0.0905050234471027	0.243599585413955	0.582803555374379	11.6471984526507	12.8926586339284	12.492645851916	13.0451151631618	11.9433587060607	12.3352956913084	11.5303989109713	11.6038787909594	11.5280691631474	11.9315525148234	GeneID:228602,Genbank:XM_011239473.2,MGI:MGI:1923029	RIKEN cDNA 4930402H24 gene		GO:0003674,GO:0005575,GO:0008150	molecular_function|cellular_component|biological_process
4930402K13Rik	0	0	0					0	0	0	0	0	0	0	0	0	0	GeneID:75775,Genbank:NM_001270700.1,MGI:MGI:1923025	RIKEN cDNA 4930402K13 gene		GO:0003674,GO:0005575,GO:0008150	molecular_function|cellular_component|biological_process
4930404N11Rik	48.9509629790057	53.2987988616162	44.6031270963951	0.836850511626007	-0.256958160758257	0.253936252981224	0.594027690669146	3.80313953499536	4.06834290547012	4.06644896830454	3.47898396399167	5.30685326558564	2.89010846291353	3.30784893525209	3.2140623197363	4.46420057492775	3.65044081042326	GeneID:432479,Genbank:NM_001014836.3,MGI:MGI:1921072	RIKEN cDNA 4930404N11 gene		GO:0003674,GO:0005575,GO:0008150	molecular_function|cellular_component|biological_process
4930407I10Rik	0	0	0					0	0	0	0	0	0	0	0	0	0	GeneID:328573,Genbank:NM_001166475.1,MGI:MGI:2685593	RIKEN cDNA 4930407I10 gene		GO:0003674,GO:0005575,GO:0008150	molecular_function|cellular_component|biological_process
4930415F15Rik	4.68109560288109	4.18696250406235	5.17522870169984	1.2360341647862	0.305718620820299	0.71267305882076	0.945507306071995	0.0684115273594082	0.0703121667922895	0.0344639533799772	0.0652435638628209	0.120378609501819	0.0727828745982392	0.0792284128504937	0.0690961013414396	0.133384323359083	0.0935341007817377	GeneID:73862,Genbank:XM_006514821.3,MGI:MGI:1921112	RIKEN cDNA 4930415F15 gene		GO:0003674,GO:0005575,GO:0008150	molecular_function|cellular_component|biological_process
4930415L06Rik	0	0	0					0	0	0	0	0	0	0	0	0	0	GeneID:245511,Genbank:NM_001033880.3,MGI:MGI:3588286	RIKEN cDNA 4930415L06 gene		GO:0003674,GO:0005575,GO:0008150	molecular_function|cellular_component|biological_process	mmu04922	Glucagon signaling pathway
4930415O20Rik	3.10258863449529	3.80194381234628	2.40323345664431	0.632106515840697	-0.661760408435903	0.49565597451487	0.818440254117074	0.381219005815501	0.195905100762262	0.672168871663549	0.272674293847178	0.287486724660831	0.101394516997724	0.0882990862651792	0.577550627997086	0.185818973442821	0.208485197078163	GeneID:73863,Genbank:NM_001201322.1,MGI:MGI:1921113	RIKEN cDNA 4930415O20 gene		GO:0003674,GO:0005575,GO:0008150	molecular_function|cellular_component|biological_process
4930426D05Rik	21.0188631580254	13.5592978645155	28.4784284515352	2.10028784204695	1.07058706114681	0.00137465167356521	0.0180419293980107	0.420331085632935	0.547211286648668	0.39527021440163	0.400866624201306	0.140880940396563	0.894378648634467	0.623093396273347	0.820771948739755	0.846851872214997	0.858200883972656	GeneID:74644,Genbank:NM_001271580.1,MGI:MGI:1921894	RIKEN cDNA 4930426D05 gene
4930427A07Rik	51.267015498789	55.4800740728493	47.0539569247288	0.848123541849343	-0.23765366473144	0.265330348617295	0.606876529713689	0.99685077139177	1.12369530821728	0.82617954649521	0.828019584415813	0.695166607530581	0.82106892333656	0.625647057733484	0.925630320936015	0.705336699491602	0.756201598582464	GeneID:104732,Genbank:NM_134041.3,MGI:MGI:2144738	RIKEN cDNA 4930427A07 gene		GO:0003674,GO:0005575,GO:0008150	molecular_function|cellular_component|biological_process
4930430A15Rik	2.12498745450013	1.79853760956178	2.45143729943847	1.36301697913105	0.446803533937392	0.783348770982478	0.976652295710884	0	0.0258466869537157	0.0760135027695442	0.0239834732428132	0.101145290541122	0.10701966735797	0.0232994325529564	0.0507993248556877	0.0490319528991313	0.0825193157666016	GeneID:67575,Genbank:XM_006500082.2,MGI:MGI:1914825	RIKEN cDNA 4930430A15 gene		GO:0003674,GO:0005575,GO:0008150	molecular_function|cellular_component|biological_process
4930430F08Rik	118.420311254742	131.21993351847	105.620688991015	0.80491344690514	-0.313094437665283	0.0462583755348601	0.214745877494963	1.72945385615383	1.7633951499911	1.99143772141279	1.81954006735648	1.7113628739267	1.37267019907046	1.85666241542223	1.58040189655996	1.39160916701504	1.14099226940385	GeneID:68281,Genbank:NM_175128.2,MGI:MGI:1921197	RIKEN cDNA 4930430F08 gene		GO:0002244,GO:0003674,GO:0005575	hematopoietic progenitor cell differentiation|molecular_function|cellular_component
4930431P22Rik	1.1873556318094	1.18468202770979	1.190029235909	1.00451362312767	0.00649712991038979	1	1	0.041083388669378	0	0.082786983214355	0.117542764902896	0	0.0437085275100622	0	0.124483494077057	0.0801017052312542	0	GeneID:73883,Genbank:XM_017316332.1,MGI:MGI:1921133	RIKEN cDNA 4930431P22 gene
4930432K21Rik	17.5049289164585	17.9539457812668	17.0559120516501	0.949981260912926	-0.0740290393960202	0.850925111542336	1	0.47474138017948	0.203304523343309	0.418534192917017	0.396162652080132	0.278455544091483	0.315672698683782	0.293229382184621	0.3196613181238	0.347107389335435	0.432719550957977	GeneID:74666,Genbank:XM_006531445.3,MGI:MGI:1921916	RIKEN cDNA 4930432K21 gene		GO:0003674,GO:0005575,GO:0008150	molecular_function|cellular_component|biological_process
4930432M17Rik	0.096470963736994	0	0.192941927473988	Inf	Inf	0.999070128149401	1	0	0	0	0	0	0	0	0	0.0466608424883038	0	GeneID:619318,Genbank:NM_001033814.1,MGI:MGI:3588188	RIKEN cDNA 4930432M17 gene		GO:0003674,GO:0005575,GO:0008150	molecular_function|cellular_component|biological_process
4930433I11Rik	0	0	0					0	0	0	0	0	0	0	0	0	0	GeneID:243944,Genbank:NM_207248.3,MGI:MGI:2685327	RIKEN cDNA 4930433I11 gene		GO:0003674,GO:0005575,GO:0008150	molecular_function|cellular_component|biological_process
4930435E12Rik	0	0	0					0	0	0	0	0	0	0	0	0	0	GeneID:74663,Genbank:XM_006522676.2,MGI:MGI:1921913	RIKEN cDNA 4930435E12 gene		GO:0003674,GO:0005575,GO:0008150	molecular_function|cellular_component|biological_process
4930438A08Rik	2.5290866645638	1.40465242237084	3.65352090675677	2.60101420719454	1.37907427955508	0.195589502344836	0.520629766671455	0.0565632533969522	0	0.0379934669557666	0.0179813177580686	0.0189581132655284	0.120355043594642	0.0349369331185539	0.114258530390196	0.0183805555694926	0.0618678547079205	GeneID:73988,Genbank:XM_001477470.6,MGI:MGI:1921238	RIKEN cDNA 4930438A08 gene		GO:0003674,GO:0005575,GO:0008150	molecular_function|cellular_component|biological_process	mmu00250,mmu00270,mmu00280,mmu00350,mmu00360,mmu00380,mmu00400	Alanine, aspartate and glutamate metabolism|Cysteine and methionine metabolism|Valine, leucine and isoleucine degradation|Tyrosine metabolism|Phenylalanine metabolism|Tryptophan metabolism|Phenylalanine, tyrosine and tryptophan biosynthesis
4930439D14Rik	1.48962315124985	1.58146262706907	1.39778367543064	0.883855015923555	-0.17811835984383	1	1	0.0404366486678361	0.166240310391965	0	0.115692391542356	0	0.0430204622344165	0.0374642300045663	0.12252385886295	0.0394203669297739	0.0442288686455173	GeneID:78167,Genbank:XM_017313158.1,MGI:MGI:1925417	RIKEN cDNA 4930439D14 gene		GO:0003674,GO:0005575,GO:0008150	molecular_function|cellular_component|biological_process
4930444G20Rik	0	0	0					0	0	0	0	0	0	0	0	0	0	GeneID:114671,Genbank:NM_053264.2,MGI:MGI:2149738	RIKEN cDNA 4930444G20 gene		GO:0016926,GO:0016929,GO:0004175,GO:0005634,GO:0006508	protein desumoylation|SUMO-specific protease activity|endopeptidase activity|nucleus|proteolysis	mmu03013,mmu04310	RNA transport|Wnt signaling pathway
4930444P10Rik	30.1430629088348	31.0892212490944	29.1969045685752	0.939132708878183	-0.0905990553125728	0.778400850192493	0.97321615001616	0.808559797131164	1.06845886861131	0.989233539789946	0.963896816758137	0.66782694176208	0.706613395222895	0.722369719649073	1.02081352075502	1.12605502107748	0.694876251075291	GeneID:75799,Genbank:XM_006495584.3,MGI:MGI:1923049	RIKEN cDNA 4930444P10 gene		GO:0003674,GO:0005575,GO:0008150	molecular_function|cellular_component|biological_process
4930447A16Rik	0	0	0					0	0	0	0	0	0	0	0	0	0	GeneID:74892,Genbank:NM_029113.1,MGI:MGI:1922142	RIKEN cDNA 4930447A16 gene		GO:0003674,GO:0005575,GO:0008150	molecular_function|cellular_component|biological_process
4930447C04Rik	0.51858566109765	0.603433172401664	0.433738149793636	0.718784066953692	-0.476369665424121	1	1	0	0.0176733004512975	0.0346507201021512	0	0	0	0	0	0	0.03761639194971	GeneID:75801,Genbank:XM_011244201.2,MGI:MGI:1923051	RIKEN cDNA 4930447C04 gene		GO:0006310,GO:0007129,GO:0007275,GO:0007283,GO:0010705,GO:0048477,GO:0051090,GO:0051321,GO:0000801,GO:0003674,GO:0005694	DNA recombination|synapsis|multicellular organism development|spermatogenesis|meiotic DNA double-strand break processing involved in reciprocal meiotic recombination|oogenesis|regulation of DNA binding transcription factor activity|meiotic cell cycle|central element|molecular_function|chromosome
4930449I24Rik	0	0	0					0	0	0	0	0	0	0	0	0	0	GeneID:67410,Genbank:XM_006504863.3,MGI:MGI:1914660	RIKEN cDNA 4930449I24 gene		GO:0003674,GO:0005575,GO:0008150	molecular_function|cellular_component|biological_process
4930451I11Rik	0.100021377176094	0.200042754352188	0	0	-Inf	1	1	0	0.10480367394276	0	0	0	0	0	0	0	0	GeneID:78118,Genbank:XM_006508347.2,MGI:MGI:1925368	RIKEN cDNA 4930451I11 gene		GO:0003674,GO:0005575,GO:0008150	molecular_function|cellular_component|biological_process
4930452B06Rik	63.8882948182171	68.9047641629619	58.8718254734722	0.854394121925133	-0.227026373305052	0.367042726404493	0.717360010363225	0.781260543188712	1.45993794643108	1.01972689446108	1.25309305721914	1.62467536102488	0.79340041411122	1.46411394717648	1.07601598237772	0.98665104035752	0.971055147681371	GeneID:74430,Genbank:XM_011244772.2,MGI:MGI:1926154	RIKEN cDNA 4930452B06 gene		GO:0003674,GO:0005575,GO:0008150	molecular_function|cellular_component|biological_process
4930453H23Rik	0.108434537448409	0	0.216869074896818	Inf	Inf	0.999070110368514	1	0	0	0	0	0	0	0	0	0	0.0341838416993744	GeneID:100503481,Genbank:XM_006527553.2,MGI:MGI:1921933	RIKEN cDNA 4930453H23 gene		GO:0003674,GO:0005575,GO:0008150	molecular_function|cellular_component|biological_process
4930453N24Rik	791.186483552501	814.209570643852	768.16339646115	0.943446778516384	-0.0839869597178742	0.318566825199048	0.669526552104445	7.88146503322745	8.64995814764358	8.45971127004956	7.35596632387021	8.03432521595267	7.33167225550941	6.60492724573895	7.91033044108124	8.01156730396187	8.66392228680178	GeneID:67609,Genbank:XM_006522489.2,MGI:MGI:1914859	RIKEN cDNA 4930453N24 gene		GO:0043065,GO:0003674,GO:0005634,GO:0006915	positive regulation of apoptotic process|molecular_function|nucleus|apoptotic process
4930467E23Rik	92.7593959071167	98.3873025875209	87.1314892267124	0.885596890403659	-0.175277938494067	0.303764252149866	0.654114122505702	0.666597926153553	0.738503436335224	0.793743950842624	0.924697418047415	1.14031940762328	0.727612651747106	0.593535376204584	0.769449571478063	0.877712088969525	0.852209592293502	GeneID:626415,Genbank:XM_017312928.1,MGI:MGI:1923056	RIKEN cDNA 4930467E23 gene		GO:0003674,GO:0005575,GO:0008150	molecular_function|cellular_component|biological_process
4930469G21Rik	1.13713847065309	0.192844258387083	2.0814326829191	10.7933349964778	3.43206880211151	0.0966669171950832	0.344268896952737	0	0	0	0.0539251049327404	0	0.060156495409551	0	0.171327911659513	0.0551223998787404	0.309231188538365	GeneID:100502590,Genbank:NM_001195189.1,MGI:MGI:1922183	RIKEN cDNA 4930469G21 gene		GO:0003674,GO:0005575,GO:0008150	molecular_function|cellular_component|biological_process
4930474N05Rik	0	0	0					0	0	0	0	0	0	0	0	0	0	GeneID:218921,Genbank:XM_006518825.2,MGI:MGI:3586330	RIKEN cDNA 4930474N05 gene		GO:0002244,GO:0003674,GO:0005575	hematopoietic progenitor cell differentiation|molecular_function|cellular_component
4930480E11Rik	0	0	0					0	0	0	0	0	0	0	0	0	0	GeneID:74910,Genbank:NM_001177966.2,MGI:MGI:1922160	RIKEN cDNA 4930480E11 gene		GO:0003674,GO:0005575,GO:0008150	molecular_function|cellular_component|biological_process
4930486L24Rik	88.5298007000865	88.6838014107343	88.3757999894387	0.996526970919198	-0.00501924287389613	0.970345499737249	1	3.61450037706205	3.39188350715259	3.00842952694613	3.74687182125523	3.67388351849886	3.51107131546961	3.60360597216537	3.29353889318367	3.17895256168858	3.99644712447208	GeneID:214639,Genbank:NM_178098.2,MGI:MGI:1922258	RIKEN cDNA 4930486L24 gene		GO:0005764,GO:0006508,GO:0008234,GO:0030054,GO:0051603,GO:0004197,GO:0005576,GO:0005615	lysosome|proteolysis|cysteine-type peptidase activity|cell junction|proteolysis involved in cellular protein catabolic process|cysteine-type endopeptidase activity|extracellular region|extracellular space
4930488N24Rik	0.100847604512369	0.201695209024738	0	0	-Inf	1	1	0	0	0.0199010085976654	0	0	0	0	0	0	0	GeneID:75011,Genbank:XM_011246738.1,MGI:MGI:1922261	RIKEN cDNA 4930488N24 gene
4930502E18Rik	2.29773115598086	1.79753943511011	2.79792287685161	1.5565293435024	0.638332774575391	0.599261755711648	0.888032410783536	0.0987957679906472	0.0338468519631992	0.0663609944813481	0.0628138584930822	0.0331130415462007	0.105108601869435	0.0915334850294714	0.0332614627031289	0.128417019497725	0.108061008741978	GeneID:75013,Genbank:NM_029142.1,MGI:MGI:1922263	RIKEN cDNA 4930502E18 gene		GO:0003674,GO:0005575,GO:0008150	molecular_function|cellular_component|biological_process
4930503B20Rik	9.56931440832292	8.13440343326933	11.0042253833765	1.35280054322973	0.435949144188354	0.402502453636747	0.749705866869557	0.071295915044797	0.0732766898172354	0.10056769266761	0.176785395552695	0.157713661797368	0.0758515683593862	0.118899166120757	0.158420574936552	0.222412982222864	0.218350079519874	GeneID:75015,Genbank:XM_011240265.1,MGI:MGI:1922264	RIKEN cDNA 4930503B20 gene		GO:0003674,GO:0005739,GO:0008150	molecular_function|mitochondrion|biological_process
4930503E14Rik	3.16954942333375	4.20600600284164	2.13309284382587	0.507154017941182	-0.979504148099847	0.312312056875026	0.663054066554968	0.21321142024859	0.0365224924345983	0.214820768696538	0.101669071355404	0.178653366444917	0.0378058607514569	0.16461555608067	0.107672482031077	0.0346421406352558	0.0388677936581819	GeneID:74954,Genbank:XM_006519637.2,MGI:MGI:1922204	RIKEN cDNA 4930503E14 gene		GO:0003674,GO:0005575,GO:0008150	molecular_function|cellular_component|biological_process
4930503L19Rik	485.091232335069	526.322954775124	443.859509895013	0.84332158775909	-0.24584520916092	0.0114859964408056	0.082592391570179	8.49698746543561	8.93934717152699	8.13980871750333	8.91705535167794	9.58645654884519	8.36371144549906	7.76391277391373	7.26430345436335	7.17462901491475	7.04356733260504	GeneID:269033,Genbank:XM_006525964.3,MGI:MGI:1922045	RIKEN cDNA 4930503L19 gene		GO:0005576,GO:0008285	extracellular region|negative regulation of cell proliferation
4930504O13Rik	0	0	0					0	0	0	0	0	0	0	0	0	0	GeneID:403200,Genbank:NM_207527.3,MGI:MGI:2685370	RIKEN cDNA 4930504O13 gene		GO:0003674,GO:0005575,GO:0008150	molecular_function|cellular_component|biological_process
4930505A04Rik	16.9934969229233	15.9791696232352	18.0078242226115	1.12695619654894	0.172431440754359	0.699508187752351	0.945507306071995	0.933059274774372	0.839109199156847	1.11637128121541	0.778620217818033	0.996827843130275	1.48901958799684	0.702383434312636	0.824596608333137	0.966459547279365	1.33948921755192	GeneID:75087,Genbank:NM_001100394.1,MGI:MGI:1922337	RIKEN cDNA 4930505A04 gene		GO:0003674,GO:0005575,GO:0008150	molecular_function|cellular_component|biological_process
4930512M02Rik	0	0	0					0	0	0	0	0	0	0	0	0	0	GeneID:102631730,Genbank:NM_001305143.1,MGI:MGI:1922360	RIKEN cDNA 4930512M02 gene		GO:0003674,GO:0005575,GO:0008150	molecular_function|cellular_component|biological_process
4930513O06Rik	0	0	0					0	0	0	0	0	0	0	0	0	0	GeneID:75125,Genbank:NM_029174.1,MGI:MGI:1922375	RIKEN cDNA 4930513O06 gene		GO:0003674,GO:0005575,GO:0008150	molecular_function|cellular_component|biological_process
4930519F16Rik	0.297339945425457	0.401737963376926	0.192941927473988	0.480268097772384	-1.05808811540671	1	1	0	0.019850033482177	0.0194592389832524	0	0	0	0	0	0.0188280592496664	0	GeneID:75106,Genbank:XM_011247690.1,MGI:MGI:1922356	RIKEN cDNA 4930519F16 gene
4930519G04Rik	0	0	0					0	0	0	0	0	0	0	0	0	0	GeneID:67593,Genbank:XM_006530441.3,MGI:MGI:1914843	RIKEN cDNA 4930519G04 gene		GO:0003674,GO:0005575,GO:0008150	molecular_function|cellular_component|biological_process
4930521O11Rik	0	0	0					0	0	0	0	0	0	0	0	0	0	GeneID:74715,Genbank:XM_017316320.1,MGI:MGI:1921965	RIKEN cDNA 4930521O11 gene
4930522H14Rik	0	0	0					0	0	0	0	0	0	0	0	0	0	GeneID:67646,Genbank:NM_026291.3,MGI:MGI:1914896	RIKEN cDNA 4930522H14 gene		GO:0016020,GO:0016021,GO:0003674,GO:0005575,GO:0008150	membrane|integral component of membrane|molecular_function|cellular_component|biological_process
4930522L14Rik	231.486372988825	247.133487171233	215.839258806417	0.873371153690988	-0.195333213316045	0.115692346339725	0.383360632808987	0.998027100559894	0.842198622609617	0.878542194597234	0.80152506007532	0.809855055317817	0.760024442393221	0.898708604442178	0.788726793522637	0.706664586033102	0.674125596992284	GeneID:100041734,Genbank:XM_011249625.2,MGI:MGI:1925270	RIKEN cDNA 4930522L14 gene	zf-C2H2	GO:0005634,GO:0006355,GO:0008150,GO:0003674,GO:0003700,GO:0005575	nucleus|regulation of transcription, DNA-templated|biological_process|molecular_function|DNA binding transcription factor activity|cellular_component
4930523C07Rik	2367.4140748559	2341.40772727055	2393.42042244125	1.02221428355468	0.0316976555874509	0.725094636238188	0.951943117748076	20.6545591087659	20.5652859816677	19.3961592197082	22.4004554687438	19.1463277716253	21.6775151450789	20.1702400544287	21.2575099468641	20.2799469839314	22.3150262177309	GeneID:67647,Genbank:XM_011238859.1,MGI:MGI:1914897	RIKEN cDNA 4930523C07 gene		GO:0003674,GO:0005575,GO:0008150	molecular_function|cellular_component|biological_process
4930524B15Rik	1.18533867900222	0.801120761884287	1.56955659612015	1.95920099789756	0.970265413835628	0.590459198266987	0.883253353419389	0.0792494945977865	0	0	0.0251932174857171	0	0	0.0244746732742857	0.053361680614814	0.103010322202387	0.0288938838262097	GeneID:67592,Genbank:XM_006514795.1,MGI:MGI:1914842	RIKEN cDNA 4930524B15 gene		GO:0003674,GO:0005575,GO:0008150	molecular_function|cellular_component|biological_process
4930524N10Rik	0	0	0					0	0	0	0	0	0	0	0	0	0	GeneID:75071,Genbank:NM_001256259.1,MGI:MGI:1922321	RIKEN cDNA 4930524N10 gene		GO:0003674,GO:0005575,GO:0008150	molecular_function|cellular_component|biological_process
4930538K18Rik	24.2017055836548	24.5252735547911	23.8781376125185	0.973613507681094	-0.0385789110907066	0.969139908197728	1	0.331236573053928	0.252177136755607	0.346097413110365	0.327597771881592	0.246709856960094	0.208830735940729	0.34098669201336	0.384114294550711	0.334871399945625	0.214696605042056	GeneID:75180,Genbank:XM_006503455.2,MGI:MGI:1922430	RIKEN cDNA 4930538K18 gene		GO:0016020,GO:0016021,GO:0046474,GO:0003882,GO:0005737,GO:0006659	membrane|integral component of membrane|glycerophospholipid biosynthetic process|CDP-diacylglycerol-serine O-phosphatidyltransferase activity|cytoplasm|phosphatidylserine biosynthetic process
4930539E08Rik	2.57013403179246	2.55921426163014	2.58105380195479	1.00853368967659	0.0122592774238938	1	1	0	0.0383808539395779	0.00940630918660853	0.0534211319894437	0.0187743724654471	0.0297971425860393	0.0259487449772022	0.00942926201241348	0.0364048248420342	0.0204227451620354	GeneID:207819,Genbank:XM_006523956.3,MGI:MGI:1925441	RIKEN cDNA 4930539E08 gene		GO:0042981,GO:0003674,GO:0005575,GO:0008150	regulation of apoptotic process|molecular_function|cellular_component|biological_process
4930544D05Rik	0.380319633011895	0.200042754352188	0.560596511671601	2.80238348790497	1.48665439268603	0.7761191645574	0.97133707483529	0	0.0609913570029926	0	0	0	0	0.109961018319233	0	0.0578512315559058	0	GeneID:668433,Genbank:XM_006533966.3,MGI:MGI:2148639	RIKEN cDNA 4930544D05 gene		GO:0003674,GO:0005575,GO:0008150	molecular_function|cellular_component|biological_process
4930544G11Rik	0	0	0					0	0	0	0	0	0	0	0	0	0	GeneID:67653,Genbank:NM_001161773.1,MGI:MGI:1914903	RIKEN cDNA 4930544G11 gene		GO:0043231,GO:0030334,GO:0004871,GO:0051017,GO:0030950,GO:0005525,GO:0031410,GO:0005575,GO:0005737,GO:0005886,GO:0005938,GO:0007015,GO:0032153,GO:0007163,GO:0032154,GO:0007266,GO:0032956,GO:0008150,GO:0043005,GO:0008360,GO:0000910,GO:0043149,GO:0016477,GO:0003674,GO:0043197,GO:0019901,GO:0003924	intracellular membrane-bounded organelle|regulation of cell migration|signal transducer activity|actin filament bundle assembly|establishment or maintenance of actin cytoskeleton polarity|GTP binding|cytoplasmic vesicle|cellular_component|cytoplasm|plasma membrane|cell cortex|actin filament organization|cell division site|establishment or maintenance of cell polarity|cleavage furrow|Rho protein s…	mmu04014,mmu04015,mmu04310,mmu04350,mmu04072,mmu04071,mmu04024,mmu04022,mmu04150,mmu04144,mmu04510,mmu04520,mmu04530,mmu04810,mmu04611,mmu04621,mmu04625,mmu04660,mmu04670,mmu04062,mmu04921,mmu04270,mmu04972,mmu04722,mmu04360,mmu05200,mmu05206,mmu05205,mmu05203,mmu05210,mmu05418,mmu05133,mmu05152,mmu05100	Ras signaling pathway|Rap1 signaling pathway|Wnt signaling pathway|TGF-beta signaling pathway|Phospholipase D signaling pathway|Sphingolipid signaling pathway|cAMP signaling pathway|cGMP - PKG signaling pathway|mTOR signaling pathway|Endocytosis|Focal adhesion|Adherens junction|Tight junction|Regulation of actin cytoskeleton|Platelet activation|NOD-like receptor signaling pathway|C-type lectin re…
4930548H24Rik	1.26489164974261	0.787426480151092	1.74235681933412	2.21272317258088	1.1458229710096	0.489242138137829	0.817308328155454	0	0.0388515371518713	0.0380866534549573	0.0721016819983662	0	0.0804334921103176	0.140090491453655	0.0763591813703225	0.0368512750415686	0	GeneID:67656,Genbank:NM_026296.3,MGI:MGI:1914906	RIKEN cDNA 4930548H24 gene		GO:0003674,GO:0005575,GO:0008150	molecular_function|cellular_component|biological_process
4930549C01Rik	0.0964221291935416	0.192844258387083	0	0	-Inf	1	1	0	0	0	0.038767558482166	0	0	0	0	0	0	GeneID:67663,Genbank:XM_011250327.2,MGI:MGI:1914913	RIKEN cDNA 4930549C01 gene		GO:0003674,GO:0005575,GO:0008150	molecular_function|cellular_component|biological_process
4930550C14Rik	59.6832461870102	59.7570096252886	59.6094827487318	0.997531220563381	-0.00356609962044819	0.962224752967264	1	0.567430325418967	0.545569447558835	0.45183798261469	0.619708696558235	0.552146203454463	0.4771081666805	0.585075078893842	0.425209482822422	0.472870509445007	0.800832178800409	GeneID:75311,Genbank:XM_006510654.3,MGI:MGI:1922561	RIKEN cDNA 4930550C14 gene		GO:0003674,GO:0005575,GO:0008150	molecular_function|cellular_component|biological_process
4930550L24Rik	0.201400794425628	0.402801588851256	0	0	-Inf	0.709657823163169	0.945507306071995	0.0343145606379729	0.0352679029998221	0	0	0	0	0	0	0	0	GeneID:75352,Genbank:NM_023774.3,MGI:MGI:1922602	RIKEN cDNA 4930550L24 gene		GO:0003674,GO:0008150	molecular_function|biological_process
4930555G01Rik	0	0	0					0	0	0	0	0	0	0	0	0	0	GeneID:108978,Genbank:NM_175393.4,MGI:MGI:1922055	RIKEN cDNA 4930555G01 gene		GO:0003674,GO:0005575,GO:0008150	molecular_function|cellular_component|biological_process
4930557A04Rik	0	0	0					0	0	0	0	0	0	0	0	0	0	GeneID:385317,Genbank:NM_029229.1,MGI:MGI:1922521	RIKEN cDNA 4930557A04 gene		GO:0006342,GO:0000790,GO:0003677,GO:0006325	chromatin silencing|nuclear chromatin|DNA binding|chromatin organization
4930558K02Rik	0.287657739593541	0	0.575315479187082	Inf	Inf	0.500457359261557	0.821194718519939	0	0	0	0	0	0	0.0128179745642707	0.0139733972576879	0.0134872453152907	0	GeneID:75368,Genbank:NM_001204904.1,MGI:MGI:1922618	RIKEN cDNA 4930558K02 gene		GO:0003674,GO:0005575,GO:0008150	molecular_function|cellular_component|biological_process
4930562C15Rik	424.980701880788	428.640863030102	421.320540731473	0.98292201483806	-0.0248511373952681	0.82020132907499	0.993405274834019	6.06931868171034	5.62841082709301	4.71666007302062	6.02894025801707	4.61825847653201	4.87305606393411	4.02156381103519	6.41042918867502	4.94500148133239	6.6799144828515	GeneID:78809,Genbank:NM_030192.1,MGI:MGI:1926059	RIKEN cDNA 4930562C15 gene		GO:0003674,GO:0005575,GO:0008150	molecular_function|cellular_component|biological_process
4930563D23Rik	0.0964221291935416	0.192844258387083	0	0	-Inf	1	1	0	0	0	0.0192028929099792	0	0	0	0	0	0	GeneID:75328,Genbank:NM_029252.2,MGI:MGI:1922578	RIKEN cDNA 4930563D23 gene		GO:0003674,GO:0005575,GO:0008150	molecular_function|cellular_component|biological_process
4930563E22Rik	12.3837711648956	14.9400830485476	9.82745928124364	0.657791476078775	-0.604297781603918	0.137713510923957	0.42540993927508	0.211666876304743	0.301219614634158	0.147644699765173	0.248449381736598	0.31106069393325	0.121257191773312	0.0301704091917244	0.131559978044612	0.20634711841115	0.320562509482693	GeneID:75304,Genbank:NM_001163728.1,MGI:MGI:1922554	RIKEN cDNA 4930563E22 gene		GO:0003674,GO:0005575,GO:0008150	molecular_function|cellular_component|biological_process
4930563M21Rik	0	0	0					0	0	0	0	0	0	0	0	0	0	GeneID:75258,Genbank:XM_017313674.1,MGI:MGI:1922508	RIKEN cDNA 4930563M21 gene		GO:0003674,GO:0005575,GO:0008150	molecular_function|cellular_component|biological_process
4930564C03Rik	0	0	0					0	0	0	0	0	0	0	0	0	0	GeneID:75341,Genbank:NM_029257.1,MGI:MGI:1922591	RIKEN cDNA 4930564C03 gene		GO:0003674,GO:0005575,GO:0008150	molecular_function|cellular_component|biological_process
4930564D02Rik	0	0	0					0	0	0	0	0	0	0	0	0	0	GeneID:75269,Genbank:XM_017319782.1,MGI:MGI:1922519	RIKEN cDNA 4930564D02 gene		GO:0003674,GO:0005575,GO:0008150	molecular_function|cellular_component|biological_process
4930567H17Rik	0	0	0					0	0	0	0	0	0	0	0	0	0	GeneID:619303,Genbank:NM_001033807.2,MGI:MGI:3588249	RIKEN cDNA 4930567H17 gene		GO:0003674,GO:0005575,GO:0008150	molecular_function|cellular_component|biological_process
4930568D16Rik	0	0	0					0	0	0	0	0	0	0	0	0	0	GeneID:75859,Genbank:NM_029463.1,MGI:MGI:1923109	RIKEN cDNA 4930568D16 gene		GO:0016020,GO:0016021,GO:0016740,GO:0016757,GO:0016758,GO:0030259,GO:0031982,GO:0046872,GO:0047276,GO:0005794,GO:0005975,GO:0009247	membrane|integral component of membrane|transferase activity|transferase activity, transferring glycosyl groups|transferase activity, transferring hexosyl groups|lipid glycosylation|vesicle|metal ion binding|N-acetyllactosaminide 3-alpha-galactosyltransferase activity|Golgi apparatus|carbohydrate metabolic process|glycolipid biosynthetic process
4930571K23Rik	0	0	0					0	0	0	0	0	0	0	0	0	0	GeneID:75861,Genbank:NM_001145759.1,MGI:MGI:1923111	RIKEN cDNA 4930571K23 gene		GO:0003674,GO:0005575,GO:0008150	molecular_function|cellular_component|biological_process
4930578C19Rik	236.690700582496	252.048533337535	221.332867827458	0.878135908575419	-0.187483852787537	0.198983106438197	0.525211624660623	1.80536039919397	2.76170079779429	1.62439814137656	2.37042136228626	2.05169931176844	2.19765986436723	1.76600921567913	1.7810208500346	1.82547471902288	1.84608708988125	GeneID:75905,Genbank:XM_006527709.2,MGI:MGI:1923155	RIKEN cDNA 4930578C19 gene		GO:0009966,GO:0003674,GO:0005575,GO:0005576	regulation of signal transduction|molecular_function|cellular_component|extracellular region
4930578I06Rik	0	0	0					0	0	0	0	0	0	0	0	0	0	GeneID:67750,Genbank:XM_006519472.3,MGI:MGI:1915000	RIKEN cDNA 4930578I06 gene		GO:0003674,GO:0005575,GO:0008150	molecular_function|cellular_component|biological_process
4930579F01Rik	0.306480322820986	0.404454043523806	0.208506602118166	0.515526066451337	-0.955882718721077	1	1	0.0206755420938648	0	0.0208316038636351	0	0	0.0219966640937952	0	0	0	0	GeneID:67741,Genbank:XM_006501945.3,MGI:MGI:1914991	RIKEN cDNA 4930579F01 gene		GO:0003674,GO:0005575,GO:0008150	molecular_function|cellular_component|biological_process
4930579G24Rik	50.9393133650425	59.4569722864837	42.4216544436013	0.713484942341152	-0.487045112052445	0.0271206577431097	0.150204203886352	1.58815450798366	1.4071356222264	1.48978748321426	1.48849713504191	2.17507299602105	0.873948679503223	1.36993567137509	1.10623910472538	1.36138337243667	1.1680462538841	GeneID:75939,Genbank:NM_029482.1,MGI:MGI:1923189	RIKEN cDNA 4930579G24 gene		GO:0008150,GO:0003674,GO:0005575,GO:0005737	biological_process|molecular_function|cellular_component|cytoplasm
4930583I09Rik	0	0	0					0	0	0	0	0	0	0	0	0	0	GeneID:78057,Genbank:XM_128729.5,MGI:MGI:1925307	RIKEN cDNA 4930583I09 gene		GO:0003674,GO:0005575,GO:0008150	molecular_function|cellular_component|biological_process
4930590J08Rik	17.1888833275984	19.3176966378473	15.0600700173496	0.779599674831	-0.359194606035789	0.316698522288954	0.667745404812182	0.199518285995907	0.167777502233182	0.137062006927263	0.20757720284802	0.164140033111665	0.212267068872841	0.0924260442311711	0.137396459081351	0.141457348982699	0.109114730750558	GeneID:381798,Genbank:XM_006506332.3,MGI:MGI:2685917	RIKEN cDNA 4930590J08 gene		GO:0016020,GO:0016021,GO:0003674,GO:0005737,GO:0008150	membrane|integral component of membrane|molecular_function|cytoplasm|biological_process
4930591A17Rik	0	0	0					0	0	0	0	0	0	0	0	0	0	GeneID:68175,Genbank:NM_026596.2,MGI:MGI:1915425	RIKEN cDNA 4930591A17 gene		GO:0003674,GO:0005575,GO:0008150	molecular_function|cellular_component|biological_process
4930595M18Rik	0	0	0					0	0	0	0	0	0	0	0	0	0	GeneID:245492,Genbank:NM_173435.3,MGI:MGI:3045300	RIKEN cDNA 4930595M18 gene		GO:0003674,GO:0005575,GO:0008150	molecular_function|cellular_component|biological_process
4930596D02Rik	0	0	0					0	0	0	0	0	0	0	0	0	0	GeneID:239036,Genbank:NM_001033766.3,MGI:MGI:3588288	RIKEN cDNA 4930596D02 gene		GO:0003674,GO:0005575,GO:0008150	molecular_function|cellular_component|biological_process
4931406B18Rik	0.308575779885483	0.400282484874147	0.216869074896818	0.541790068493764	-0.884194147021334	1	1	0	0	0	0	0.0225526661341691	0	0	0	0	0.0122663847761165	GeneID:74054,Genbank:NM_028737.3,MGI:MGI:1921304	RIKEN cDNA 4931406B18 gene		GO:0003674,GO:0005575,GO:0008150	molecular_function|cellular_component|biological_process
4931406C07Rik	1156.26190140461	1143.3934729485	1169.13032986072	1.02250918648841	0.0321138047726278	0.691713985496255	0.941940517906608	18.6032882837934	20.2065042990019	21.1221714015241	20.0771513313103	20.8489528856958	19.866967478104	21.8875036805319	20.8534380678817	20.5229227739257	21.1764991964922	GeneID:70984,Genbank:NM_001199484.1,MGI:MGI:1918234	RIKEN cDNA 4931406C07 gene		GO:0016604,GO:0016787,GO:0016788,GO:0046872,GO:0005634,GO:0005654,GO:0008270	nuclear body|hydrolase activity|hydrolase activity, acting on ester bonds|metal ion binding|nucleus|nucleoplasm|zinc ion binding
4931406P16Rik	3823.30655786419	4012.6058864996	3634.00722922879	0.905647684327881	-0.142978173674	0.0557918601509312	0.243907458181571	30.8899402645275	32.6766369597576	30.9713985204626	34.4626338302636	30.175364579622	30.1827063173421	28.7220699890803	30.0064716289204	28.043186899967	28.9242506316882	GeneID:233103,Genbank:XM_006539893.3,MGI:MGI:1924311	RIKEN cDNA 4931406P16 gene		GO:0003674,GO:0005575,GO:0008150	molecular_function|cellular_component|biological_process
4931408C20Rik	0	0	0					0	0	0	0	0	0	0	0	0	0	GeneID:210940,Genbank:NM_001033764.3,MGI:MGI:3588222	RIKEN cDNA 4931408C20 gene		GO:0003674,GO:0005575,GO:0008150	molecular_function|cellular_component|biological_process
4931409K22Rik	0.805321700504973	0.200141242437074	1.41050215857287	7.04753373866132	2.81711847942682	0.248765279496014	0.588148759072222	0	0	0	0	0.0203142929036242	0.0214941185845362	0.0187180834554649	0.0204053467819195	0.0393908385650325	0.0441957384068316	GeneID:231045,Genbank:NM_177676.6,MGI:MGI:3045319	RIKEN cDNA 4931409K22 gene		GO:0005575,GO:0008150,GO:0000166,GO:0003674,GO:0005524	cellular_component|biological_process|nucleotide binding|molecular_function|ATP binding
4931414P19Rik	130.189118844887	132.712691306534	127.665546383241	0.96196938760261	-0.055937110514301	0.691769727106753	0.941945553032285	1.05171396060411	1.18820131958085	0.92214029033272	1.14083017796835	1.03328065824418	1.22141232575707	1.00415734209292	1.01358602298938	0.970495522556255	0.983501533946935	GeneID:74359,Genbank:XM_006519619.3,MGI:MGI:1921609	RIKEN cDNA 4931414P19 gene		GO:0005575,GO:0005576,GO:0008150	cellular_component|extracellular region|biological_process
4931417E11Rik	0	0	0					0	0	0	0	0	0	0	0	0	0	GeneID:66740,Genbank:NM_025737.3,MGI:MGI:1913990	RIKEN cDNA 4931417E11 gene		GO:0003674,GO:0005575,GO:0008150	molecular_function|cellular_component|biological_process
4931423N10Rik	9.27532982141292	9.37121048257839	9.17944916024745	0.979537187571719	-0.0298278302588321	1	1	0.0635177972598097	0.0408015480686784	0.0879962024260325	0.0757205624165945	0.103784089885899	0.0422352786434439	0.110341366263081	0.0721725762686968	0.100622314291454	0.0434216299478364	GeneID:70981,Genbank:XM_017319257.1,MGI:MGI:1918231	RIKEN cDNA 4931423N10 gene		GO:0003674,GO:0005575,GO:0008150	molecular_function|cellular_component|biological_process
4931428F04Rik	125.680991913717	120.121439142107	131.240544685326	1.09256553719827	0.12771982192734	0.414150199160556	0.759944495081699	0.828468266051263	1.22132211902455	0.876879315225459	1.06145286442382	1.0517988297525	1.2019166993168	0.961399793738029	1.14103432323036	1.13396850113563	1.12583947022863	GeneID:74356,Genbank:NM_001166394.1,MGI:MGI:1921606	RIKEN cDNA 4931428F04 gene		GO:0003674,GO:0005575,GO:0008150	molecular_function|cellular_component|biological_process
4931429L15Rik	0	0	0					0	0	0	0	0	0	0	0	0	0	GeneID:74361,Genbank:XM_011242616.1,MGI:MGI:1921611	RIKEN cDNA 4931429L15 gene		GO:0003674,GO:0005575,GO:0008150	molecular_function|cellular_component|biological_process
4931431F19Rik	0	0	0					0	0	0	0	0	0	0	0	0	0	GeneID:70980,Genbank:NM_027634.1,MGI:MGI:1918230	RIKEN cDNA 4931431F19 gene		GO:0003674,GO:0005739,GO:0008150	molecular_function|mitochondrion|biological_process
4931440F15Rik	1.01112032454261	1.40668118523461	0.615559463850618	0.437596998034742	-1.19232525377528	0.568672887509706	0.870221867234622	0.0823800997600693	0.0169337640548932	0	0.0157130574544393	0	0.0350576033113693	0	0.0166408906254506	0	0	GeneID:216622,Genbank:NM_176829.2,MGI:MGI:2441689	RIKEN cDNA 4931440F15 gene		GO:0008150,GO:0003674,GO:0005575,GO:0005737	biological_process|molecular_function|cellular_component|cytoplasm
4932411N23Rik	0	0	0					0	0	0	0	0	0	0	0	0	0	GeneID:237029,Genbank:NM_177705.3,MGI:MGI:3045322	RIKEN cDNA 4932411N23 gene	MYB	GO:0006357,GO:0006361,GO:0006363,GO:0030154,GO:0043565,GO:0044212,GO:0000981,GO:0001135,GO:0005634	regulation of transcription by RNA polymerase II|transcription initiation from RNA polymerase I promoter|termination of RNA polymerase I transcription|cell differentiation|sequence-specific DNA binding|transcription regulatory region DNA binding|RNA polymerase II transcription factor activity, sequence-specific DNA binding|transcription factor activity, RNA polymerase II transcription factor recr…
4932414N04Rik	0	0	0					0	0	0	0	0	0	0	0	0	0	GeneID:75721,Genbank:XM_006500335.2,MGI:MGI:1922971	RIKEN cDNA 4932414N04 gene		GO:0003674,GO:0005575,GO:0008150	molecular_function|cellular_component|biological_process
4932429P05Rik	0	0	0					0	0	0	0	0	0	0	0	0	0	GeneID:245509,Genbank:NM_001085511.1,MGI:MGI:3588287	RIKEN cDNA 4932429P05 gene		GO:0003674,GO:0005575,GO:0008150	molecular_function|cellular_component|biological_process	mmu04922	Glucagon signaling pathway
4932438A13Rik	1579.75633558548	1666.34110965391	1493.17156151706	0.896077971590813	-0.158303822054072	0.0484308491846746	0.221406905631075	5.28586371417533	6.32388932219499	5.07375445224967	5.82031076931541	5.33505451782434	5.48169788432763	5.04253017447797	5.012032553366	4.91893553197983	4.77117245695463	GeneID:229227,Genbank:XM_006535446.3,MGI:MGI:2444631	RIKEN cDNA 4932438A13 gene		GO:0006629,GO:0007283,GO:0016020,GO:0016021,GO:0019915,GO:0045444,GO:0051647,GO:0060612,GO:0001558,GO:0003674,GO:0005634	lipid metabolic process|spermatogenesis|membrane|integral component of membrane|lipid storage|fat cell differentiation|nucleus localization|adipose tissue development|regulation of cell growth|molecular_function|nucleus
4932438H23Rik	5.97696007363986	5.81870087381167	6.13521927346806	1.05439674706101	0.0764178245801934	0.873797695623307	1	0.045253766210481	0.0387591886994689	0.0683930215774632	0.0143860598729962	0.0530864281835483	0.0160484610236889	0.0978302516170693	0.0457066073051385	0.0661746260289241	0.00824962398953022	GeneID:74387,Genbank:XM_017317151.1,MGI:MGI:1921637	RIKEN cDNA 4932438H23 gene		GO:0003674,GO:0005575,GO:0008150	molecular_function|cellular_component|biological_process
4932443I19Rik	58.3641282003869	64.4954220090529	52.2328343917208	0.809868867659926	-0.304239766262992	0.132100975738117	0.415735621610881	0.846555074119482	1.18330124264563	1.31353527777064	0.87194152721753	1.25979221340178	0.792570323700977	0.70589382522728	0.940528931238192	1.0398513739837	1.00002221649356	GeneID:403185,Genbank:XM_006508821.3,MGI:MGI:2685952	RIKEN cDNA 4932443I19 gene		GO:0003674,GO:0005575,GO:0008150	molecular_function|cellular_component|biological_process
4933402D24Rik	0	0	0					0	0	0	0	0	0	0	0	0	0	GeneID:74426,Genbank:NM_001256158.1,MGI:MGI:1921676	RIKEN cDNA 4933402D24 gene		GO:0003674,GO:0005575,GO:0008150	molecular_function|cellular_component|biological_process
4933402E13Rik	0	0	0					0	0	0	0	0	0	0	0	0	0	GeneID:74437,Genbank:XM_006528321.2,MGI:MGI:1921687	RIKEN cDNA 4933402E13 gene		GO:0003674,GO:0005575,GO:0008150	molecular_function|cellular_component|biological_process
4933402J07Rik	0.0919136460494034	0	0.183827292098807	Inf	Inf	0.99907013492301	1	0	0	0	0	0	0	0.0488536489013601	0	0	0	GeneID:330820,Genbank:NM_177901.3,MGI:MGI:3607717	RIKEN cDNA 4933402J07 gene		GO:0003674,GO:0008150	molecular_function|biological_process
4933402N03Rik	0	0	0					0	0	0	0	0	0	0	0	0	0	GeneID:233918,Genbank:NM_173409.4,MGI:MGI:1914681	RIKEN cDNA 4933402N03 gene		GO:0008150,GO:0000151,GO:0003674,GO:0005634	biological_process|ubiquitin ligase complex|molecular_function|nucleus
4933402N22Rik	0.108434537448409	0	0.216869074896818	Inf	Inf	0.999070110368514	1	0	0	0	0	0	0	0	0	0	0.0532502804811554	GeneID:545732,Genbank:NM_001177510.1,MGI:MGI:3703021	RIKEN cDNA 4933402N22 gene		GO:0003674,GO:0005575,GO:0008150	molecular_function|cellular_component|biological_process
4933402P03Rik	0	0	0					0	0	0	0	0	0	0	0	0	0	GeneID:108803,Genbank:XM_006531970.2,MGI:MGI:1918293	RIKEN cDNA 4933402P03 gene		GO:0016020,GO:0016021,GO:0003674,GO:0005575,GO:0008150	membrane|integral component of membrane|molecular_function|cellular_component|biological_process
4933403O08Rik	12.9709534144474	10.4413475659877	15.5005592629071	1.4845362789569	0.570012350200062	0.166505717061646	0.47458062568484	0.0587466606856293	0.0939225567788098	0.111803500261836	0.012450278341199	0.0656330615351848	0.145834369437917	0.120951797739815	0.0791126949289329	0.0954503318326205	0.0713955841881899	GeneID:71030,Genbank:XM_011247708.1,MGI:MGI:1918280	RIKEN cDNA 4933403O08 gene		GO:0005938,GO:0007165,GO:0007265,GO:0008150,GO:0019887,GO:0003674,GO:0005575,GO:0005886	cell cortex|signal transduction|Ras protein signal transduction|biological_process|protein kinase regulator activity|molecular_function|cellular_component|plasma membrane
4933405L10Rik	0.497911387816061	0.400183996789261	0.595638778842861	1.48841228940128	0.573774207552333	0.999488500552794	1	0	0.0455930456543752	0	0	0.0446045740564776	0	0	0.134413509640769	0	0	GeneID:71046,Genbank:XM_006531369.2,MGI:MGI:1918296	RIKEN cDNA 4933405L10 gene		GO:0003674,GO:0005575,GO:0008150	molecular_function|cellular_component|biological_process
4933405O20Rik	0	0	0					0	0	0	0	0	0	0	0	0	0	GeneID:243996,Genbank:NM_172901.2,MGI:MGI:2142174	RIKEN cDNA 4933405O20 gene		GO:0005739,GO:0006099,GO:0016616,GO:0046872,GO:0055114,GO:0000166,GO:0004449,GO:0005524	mitochondrion|tricarboxylic acid cycle|oxidoreductase activity, acting on the CH-OH group of donors, NAD or NADP as acceptor|metal ion binding|oxidation-reduction process|nucleotide binding|isocitrate dehydrogenase (NAD+) activity|ATP binding	mmu00020	Citrate cycle (TCA cycle)
4933406M09Rik	0	0	0					0	0	0	0	0	0	0	0	0	0	GeneID:240755,Genbank:NM_173771.4,MGI:MGI:3045320	RIKEN cDNA 4933406M09 gene
4933408B17Rik	48.8635943887029	47.5747959838094	50.1523927935963	1.05417988152097	0.0761210643524467	0.741119311678971	0.959462521048524	0.461136493143056	0.52780571833501	0.316784463650034	0.569718157379552	0.621742871790932	0.401401724955434	0.543759051537035	0.444580452326492	0.766273112749928	0.504382683896889	GeneID:271508,Genbank:XM_011246940.2,MGI:MGI:3045347	RIKEN cDNA 4933408B17 gene		GO:0003674,GO:0005575,GO:0008150	molecular_function|cellular_component|biological_process
4933409G03Rik	0	0	0					0	0	0	0	0	0	0	0	0	0	GeneID:227998,Genbank:XM_006499181.3,MGI:MGI:3045336	RIKEN cDNA 4933409G03 gene		GO:0003674,GO:0005575,GO:0008150	molecular_function|cellular_component|biological_process
4933411K16Rik	8.13025851663327	10.1701842500546	6.09033278321193	0.598841931814484	-0.739752850273277	0.157150156272661	0.460236355724739	0.385028474824364	0.633160811028925	0.465521665783504	0.403918666070077	0.0774292106390817	0.409630953752403	0.214035472488614	0.233328804744005	0.0375351673692494	0.294795985304669	GeneID:66765,Genbank:NM_025752.2,MGI:MGI:1914015	RIKEN cDNA 4933411K16 gene		GO:0003674,GO:0005575,GO:0008150	molecular_function|cellular_component|biological_process
4933412E24Rik	0	0	0					0	0	0	0	0	0	0	0	0	0	GeneID:71088,Genbank:NM_027668.1,MGI:MGI:1918338	RIKEN cDNA 4933412E24 gene		GO:0003674,GO:0005575,GO:0008150	molecular_function|cellular_component|biological_process
4933413G19Rik	3.48264767640352	3.56261906173738	3.40267629106965	0.955105284091269	-0.0662683204151517	1	1	0.0987957679906472	0.152310833834396	0.199082983444044	0.329772757088681	0.0993391246386021	0.157662902804153	0.0915334850294714	0.199568776218773	0.240781911558234	0.162091513112967	GeneID:71149,Genbank:NM_027697.1,MGI:MGI:1918399	RIKEN cDNA 4933413G19 gene		GO:0003674,GO:0005575,GO:0008150	molecular_function|cellular_component|biological_process
4933415F23Rik	0.956639954170099	0.192844258387083	1.72043564995311	8.92137346656078	3.15726583356043	0.141608834539936	0.432531082614753	0	0	0	0.0288852050004684	0	0	0.140306801869993	0.0305908343109069	0.0590530819588078	0.0331281924610444	GeneID:66755,Genbank:NM_025746.2,MGI:MGI:1914005	RIKEN cDNA 4933415F23 gene		GO:0045087,GO:0004865,GO:0005575,GO:0035304	innate immune response|protein serine/threonine phosphatase inhibitor activity|cellular_component|regulation of protein dephosphorylation
4933416C03Rik	0.0919136460494034	0	0.183827292098807	Inf	Inf	0.99907013492301	1	0	0	0	0	0	0	0.0221727075537229	0	0	0	GeneID:619332,Genbank:NM_001161855.1,MGI:MGI:3588269	RIKEN cDNA 4933416C03 gene		GO:0008134,GO:0035035,GO:0044212,GO:0051123,GO:0003713,GO:0005669,GO:0006357	transcription factor binding|histone acetyltransferase binding|transcription regulatory region DNA binding|RNA polymerase II transcriptional preinitiation complex assembly|transcription coactivator activity|transcription factor TFIID complex|regulation of transcription by RNA polymerase II	mmu03022	Basal transcription factors
4933416I08Rik	0	0	0					0	0	0	0	0	0	0	0	0	0	GeneID:71159,Genbank:NM_027700.1,MGI:MGI:1918409	RIKEN cDNA 4933416I08 gene
4933417A18Rik	0	0	0					0	0	0	0	0	0	0	0	0	0	GeneID:66761,Genbank:XM_017315571.1,MGI:MGI:1914011	RIKEN cDNA 4933417A18 gene		GO:0003674,GO:0005575,GO:0008150	molecular_function|cellular_component|biological_process
4933421I07Rik	0.297123510793671	0.202758834499068	0.391488187088275	1.93080704993929	0.949203999604853	0.999388184625419	1	0.037960935484091	0	0	0	0	0	0	0.0383407993720796	0.0370068750769306	0	GeneID:71162,Genbank:NM_027702.2,MGI:MGI:1918412	RIKEN cDNA 4933421I07 gene		GO:0003674,GO:0005575,GO:0008150	molecular_function|cellular_component|biological_process
4933425L06Rik	0.200675430252624	0.192844258387083	0.208506602118166	1.08121757869319	0.112656872855878	1	1	0	0	0	0.0238500464097516	0	0.0266060716832228	0	0	0	0	GeneID:66763,Genbank:NM_025751.3,MGI:MGI:1914013	RIKEN cDNA 4933425L06 gene		GO:0003674,GO:0005575,GO:0008150	molecular_function|cellular_component|biological_process	mmu00230,mmu00240,mmu00760	Purine metabolism|Pyrimidine metabolism|Nicotinate and nicotinamide metabolism
4933427D14Rik	355.880151881969	363.01845325999	348.741850503949	0.960672515053065	-0.0578833823364917	0.568229008687876	0.870083757969881	3.9552726625253	4.06515980406942	4.15025718838252	3.90757672466839	3.77927319143626	3.92902213040318	3.54305225625521	4.25970397009963	3.66413787778115	3.90792558695772	GeneID:74477,Genbank:XM_006534367.2,MGI:MGI:1921727	RIKEN cDNA 4933427D14 gene		GO:0005829,GO:0005856,GO:0007099,GO:0034451,GO:0071539,GO:0003674,GO:0005737,GO:0005813	cytosol|cytoskeleton|centriole replication|centriolar satellite|protein localization to centrosome|molecular_function|cytoplasm|centrosome
4933427G17Rik	8.23817452943779	7.61128294490413	8.86506611397146	1.16472691636129	0.219991738060791	0.678289508940994	0.935934098145751	0.168453297677321	0.173133341999126	0.150866494046424	0.0714011798831843	0.150559783629915	0.0995650531240659	0.156070626452055	0.226851946874636	0.255452731707306	0.102361746657044	GeneID:74466,Genbank:XM_006508266.2,MGI:MGI:1921716	RIKEN cDNA 4933427G17 gene		GO:0003674,GO:0005575,GO:0008150	molecular_function|cellular_component|biological_process
4933428G20Rik	1.41479814750473	1.61043819418535	1.21915810082411	0.757035013964524	-0.401568066400557	0.868293448216775	1	0.113563135416618	0.0389060656250669	0.0381401084071748	0	0.114187709584583	0.120819571833077	0.0350717774218185	0	0.0369029961293462	0.0414044286127159	GeneID:100141474,Genbank:NM_001289118.1,MGI:MGI:1918475	RIKEN cDNA 4933428G20 gene		GO:0003674,GO:0005575,GO:0008150	molecular_function|cellular_component|biological_process
4933430I17Rik	15.2349497633009	15.3403980993055	15.1295014272964	0.986252203453657	-0.0199714765337759	0.960134525953599	1	0.162452911678643	0.108528062897811	0.0900235204460872	0.147183624756942	0.114342458776912	0.164191633156681	0.0903067902293475	0.131262824051137	0.0950220198481886	0.142150424991706	GeneID:214106,Genbank:XM_006537739.3,MGI:MGI:3045314	RIKEN cDNA 4933430I17 gene		GO:0003674,GO:0005575,GO:0008150	molecular_function|cellular_component|biological_process
4933434E20Rik	908.733851431429	922.594355398782	894.873347464075	0.969953200155094	-0.0440129553535656	0.617090126817172	0.899054725714471	17.8855923284594	18.2650377472341	16.811545665493	16.8938670898397	18.1371774236882	16.8196031762679	17.7708770500968	16.5639970185563	17.2503915434081	17.9170647121763	GeneID:99650,Genbank:NM_001287087.1,MGI:MGI:1914027	RIKEN cDNA 4933434E20 gene		GO:0003674,GO:0005575,GO:0008150	molecular_function|cellular_component|biological_process
4933436I01Rik	0	0	0					0	0	0	0	0	0	0	0	0	0	GeneID:66780,Genbank:NM_025763.1,MGI:MGI:1914030	RIKEN cDNA 4933436I01 gene		GO:0003674,GO:0005575,GO:0008150	molecular_function|cellular_component|biological_process
4933440N22Rik	19.0683531872852	16.1727664980047	21.9639398765656	1.35808180247179	0.441570381251304	0.205078392770278	0.533931698239839	0.504607009568694	0.466763603032257	0.330470303200614	0.360929958647107	0.380536684186226	0.536850295797115	0.631144357485719	0.45869081680966	0.516521122156541	0.662315930100507	GeneID:74471,Genbank:XM_017321877.1,MGI:MGI:1921721	RIKEN cDNA 4933440N22 gene		GO:0003674,GO:0005575,GO:0008150	molecular_function|cellular_component|biological_process
5031410I06Rik	0	0	0					0	0	0	0	0	0	0	0	0	0	GeneID:381622,Genbank:NM_207657.3,MGI:MGI:3036277	RIKEN cDNA 5031410I06 gene		GO:0003674,GO:0005575,GO:0008150	molecular_function|cellular_component|biological_process
5031414D18Rik	112.879427288277	91.5184868165294	134.240367760024	1.46681148726968	0.552683469609246	0.000647923492409862	0.010555146074821	1.54714380009698	2.32701546760631	1.67288198470085	1.69142627140553	1.4228531493357	3.01098093497962	1.95783689280246	2.915630714894	2.37275035448656	2.57963058644282	GeneID:271221,Genbank:XM_006519070.2,MGI:MGI:2685590	RIKEN cDNA 5031414D18 gene		GO:0003674,GO:0005575,GO:0008150	molecular_function|cellular_component|biological_process
5031439G07Rik	1018.59183395178	1023.5903905195	1013.59327738407	0.990233287428223	-0.0141596475056508	0.864959824550759	1	10.10885680276	12.0754159962698	11.0276226598388	11.6036495171149	10.1428957654151	12.613784193662	11.6103822781599	10.7513712194696	9.90704639728414	10.1657663832065	GeneID:223739,Genbank:NM_001033273.2,MGI:MGI:2444899	RIKEN cDNA 5031439G07 gene		GO:0003674,GO:0005575,GO:0008150	molecular_function|cellular_component|biological_process
5330417C22Rik	3148.17499668994	3453.0394335399	2843.31055983997	0.823422557015264	-0.280295124187481	0.000363550233780447	0.00698502726241221	31.5174308440892	28.6292311707712	27.5927716081051	27.8201769331069	29.2640375654725	24.7941018956345	26.3978191096335	23.8682644181738	25.6765910345211	19.9543037988321	GeneID:229722,Genbank:XM_006501412.2,MGI:MGI:1923930	RIKEN cDNA 5330417C22 gene		GO:0005770,GO:0005794,GO:0005802,GO:0005886,GO:0005887,GO:0006914,GO:0009267,GO:0016020,GO:0016021,GO:0044090,GO:2000786,GO:0000045,GO:0005764,GO:0005768	late endosome|Golgi apparatus|trans-Golgi network|plasma membrane|integral component of plasma membrane|autophagy|cellular response to starvation|membrane|integral component of membrane|positive regulation of vacuole organization|positive regulation of autophagosome assembly|autophagosome assembly|lysosome|endosome
5430401F13Rik	0	0	0					0	0	0	0	0	0	0	0	0	0	GeneID:71392,Genbank:NM_001244628.1,MGI:MGI:1918642	RIKEN cDNA 5430401F13 gene		GO:0008150,GO:0003674,GO:0004252,GO:0005575	biological_process|molecular_function|serine-type endopeptidase activity|cellular_component
5430402E10Rik	0	0	0					0	0	0	0	0	0	0	0	0	0	GeneID:71351,Genbank:NM_027768.3,MGI:MGI:1918601	RIKEN cDNA 5430402E10 gene		GO:0005549,GO:0005575,GO:0008150	odorant binding|cellular_component|biological_process
5430419D17Rik	2.56539289938213	3.57300843412548	1.55777736463878	0.435984799185078	-1.19765025924893	0.260554314633637	0.601194867485236	0.0921149066306239	0.0757392670979785	0.0185620404645574	0.105419160052939	0.0370486079594787	0.0196001696108988	0.0682749765383762	0.0372146693358778	0	0.0201507208924591	GeneID:71395,Genbank:NM_175166.3,MGI:MGI:1918645	RIKEN cDNA 5430419D17 gene		GO:0006952,GO:0008150,GO:0016020,GO:0031012,GO:0042494,GO:0050840,GO:0005044,GO:0005576,GO:0005615	defense response|biological_process|membrane|extracellular matrix|detection of bacterial lipoprotein|extracellular matrix binding|scavenger receptor activity|extracellular region|extracellular space	mmu04970	Salivary secretion
5430427O19Rik	63.6353037178582	50.5290841478869	76.7415232878295	1.51875943492712	0.60289337114165	0.00240046862870839	0.0272316810986439	0.684420682198365	0.755541899415361	0.587425776806933	0.519764016576803	0.662696528839096	1.18662079478915	0.821994783323872	1.11371193702352	0.75371074683821	1.05359483523429	GeneID:71398,Genbank:XM_011247682.2,MGI:MGI:1918648	RIKEN cDNA 5430427O19 gene		GO:0003674,GO:0005575,GO:0008150	molecular_function|cellular_component|biological_process
5530400C23Rik	0	0	0					0	0	0	0	0	0	0	0	0	0	GeneID:232426,Genbank:NM_027784.1,MGI:MGI:1918650	RIKEN cDNA 5530400C23 gene		GO:0003674,GO:0005575,GO:0008150	molecular_function|cellular_component|biological_process
5730409E04Rik	338.782740743259	336.112304473959	341.45317701256	1.01589014287043	0.0227443992506269	0.83918708446866	1	6.46176229367059	6.05871690959885	6.51053654369059	6.72112686146277	6.02235179358968	6.33191889160216	6.72198830305397	6.58367257028552	6.29936082789383	6.73710238600251	GeneID:230757,Genbank:NM_001145950.1,MGI:MGI:3609248	RIKEN cDNA 5730409E04Rik gene		GO:0003674,GO:0005575,GO:0008150	molecular_function|cellular_component|biological_process
5730455P16Rik	389.87064321424	392.305028206915	387.436258221566	0.9875893255623	-0.0180168518063834	0.875674624894848	1	4.45757853387292	4.91461521184642	4.59621460940294	4.77013214117201	4.00478037049169	5.45684876646818	4.88080353850002	4.42032631318311	4.10851772747196	3.862502637004	GeneID:70591,Genbank:NM_027472.3,MGI:MGI:1917841	RIKEN cDNA 5730455P16 gene		GO:0003674,GO:0005575,GO:0008150	molecular_function|cellular_component|biological_process
5730507C01Rik	9.70258851977698	10.5910528540807	8.8141241854733	0.832223604858819	-0.264956885896906	0.609406737877468	0.893957898269111	0.318631799336062	0.0770550987014875	0.151076176456495	0.178751042758285	0.263845819575217	0.199406868035829	0.173652824274119	0.151444825316818	0.127903886862484	0.184507226184184	GeneID:236366,Genbank:XM_011243861.1,MGI:MGI:1917882	RIKEN cDNA 5730507C01 gene	zf-C2H2	GO:0003700,GO:0005575,GO:0006355	DNA binding transcription factor activity|cellular_component|regulation of transcription, DNA-templated
5730508B09Rik	267.336255378466	257.764285530981	276.908225225952	1.07426917059334	0.10335552258373	0.369820654949278	0.720415889993217	8.54734391017774	7.95474922558682	9.05262491966303	8.24781620536458	9.60943357639438	8.91449460920598	9.10378451978708	10.5701733046179	8.85740970727758	9.75380371483271	GeneID:70617,Genbank:NM_027482.3,MGI:MGI:1917867	RIKEN cDNA 5730508B09 gene		GO:0016020,GO:0016021,GO:0043231,GO:0003674,GO:0005794,GO:0008150	membrane|integral component of membrane|intracellular membrane-bounded organelle|molecular_function|Golgi apparatus|biological_process
5730559C18Rik	58.4353382325014	61.6140638793013	55.2566125857015	0.896818179270666	-0.157112571786605	0.446253249510676	0.787052968514297	0.501790598352497	0.704171948052977	0.631972726514234	0.579786521765217	0.562767692138685	0.441456127851628	0.509607356187336	0.643261218230744	0.536215717460849	0.569958994946062	GeneID:67313,Genbank:NM_028872.3,MGI:MGI:1921579	RIKEN cDNA 5730559C18 gene		GO:0034334,GO:0002376,GO:0043123,GO:0003674,GO:0045087,GO:0005634,GO:0005737,GO:0031398,GO:0032494,GO:0060729,GO:0032495,GO:0070431,GO:0032731,GO:1903409,GO:0032733,GO:0032755,GO:0000187,GO:0032874,GO:0002221,GO:0002367	adherens junction maintenance|immune system process|positive regulation of I-kappaB kinase/NF-kappaB signaling|molecular_function|innate immune response|nucleus|cytoplasm|positive regulation of protein ubiquitination|response to peptidoglycan|intestinal epithelial structure maintenance|response to muramyl dipeptide|nucleotide-binding oligomerization domain containing 2 signaling pathway|positive …
5830411N06Rik	29.8403481866956	26.2215398259093	33.4591565474818	1.27601799015712	0.351648669328099	0.237714384819805	0.577037640940673	0.19947592392662	0.291341158996584	0.275027445793271	0.390489967716531	0.221685948444183	0.424443999919627	0.350171697496942	0.307509926298955	0.214932300344625	0.482299543104524	GeneID:244234,Genbank:XM_006536189.1,MGI:MGI:2443685	RIKEN cDNA 5830411N06 gene		GO:0009897,GO:0032620,GO:0002365,GO:0003674	external side of plasma membrane|interleukin-17 production|gamma-delta T cell lineage commitment|molecular_function
5830473C10Rik	0.677466027001513	0.392887012739271	0.962045041263755	2.448655745977	1.29198996112845	0.648277205708635	0.917944699274025	0	0.0176958645118801	0	0.0164202202699758	0	0.0183176816535945	0.0319037873131768	0	0.0335695943085339	0	GeneID:622307,Genbank:XM_006535174.3,MGI:MGI:1923342	RIKEN cDNA 5830473C10 gene		GO:0003674,GO:0005575,GO:0008150	molecular_function|cellular_component|biological_process
6030419C18Rik	81.4610709410215	82.9370814498748	79.9850604321683	0.964406499890032	-0.0522867204633944	0.77713789616426	0.971972827218363	2.09314007190283	2.41048450068349	1.95648592565557	2.14051657756861	1.87643664885371	2.06590735848284	2.05610139723985	2.03767277822254	2.01594908729037	2.04118606695226	GeneID:319477,Genbank:NM_176921.3,MGI:MGI:2442108	RIKEN cDNA 6030419C18 gene		GO:0003674,GO:0005575,GO:0008150	molecular_function|cellular_component|biological_process
6030458C11Rik	568.554246381272	584.469991003579	552.638501758966	0.945537855262757	-0.0807928762611468	0.382842006248232	0.731478295483569	4.42192739675325	5.58629128112133	4.77595162797808	4.75229115245636	4.99360706369156	4.83812887207676	4.35293520655756	4.79606434399629	4.84147714705803	4.61677699575416	GeneID:77877,Genbank:NM_029998.3,MGI:MGI:1925127	RIKEN cDNA 6030458C11 gene		GO:0003674,GO:0005575,GO:0008150	molecular_function|cellular_component|biological_process
6030468B19Rik	1.88989323351953	1.78325632417869	1.99653014286036	1.11959796008568	0.162980763426692	0.999603771769417	1	0.043748977553036	0.134893293225597	0.0440792007138881	0.125169221668697	0.0439895880394783	0.13963332511122	0.0405330760957757	0.0441867606713099	0.170597792325445	0.047851833554842	GeneID:77727,Genbank:XM_006534500.3,MGI:MGI:1924977	RIKEN cDNA 6030468B19 gene		GO:0008150,GO:0003674,GO:0005575,GO:0005576	biological_process|molecular_function|cellular_component|extracellular region
6030498E09Rik	0	0	0					0	0	0	0	0	0	0	0	0	0	GeneID:77883,Genbank:NM_183126.2,MGI:MGI:1925133	RIKEN cDNA 6030498E09 gene		GO:0003674,GO:0005575,GO:0008150	molecular_function|cellular_component|biological_process
6330403K07Rik	51.8038917281095	45.2882620728622	58.3195213833567	1.28774032639029	0.364841702459826	0.0907290172827641	0.331738279555706	1.45151879905157	1.45715145660842	1.66654134513829	1.44868883276755	1.62921137580005	2.08296570963784	2.12669288621666	1.73879603960825	1.84284048255434	2.17839633017152	GeneID:103712,Genbank:NM_134022.2,MGI:MGI:1918001	RIKEN cDNA 6330403K07 gene		GO:0003674,GO:0005575,GO:0008150	molecular_function|cellular_component|biological_process
6330408A02Rik	187.646454307377	193.419177942983	181.873730671771	0.940308673658953	-0.0887936691008601	0.506856275565138	0.826151993106397	3.54566706036347	2.8325173412573	3.31261712398139	2.93573620263351	2.96557115495663	2.40050837373756	3.34475989036285	2.86491800411103	2.84380199481973	3.38459864608278	GeneID:321008,Genbank:NM_177312.4,MGI:MGI:2447816	RIKEN cDNA 6330408A02 gene		GO:0007275,GO:0002244,GO:0005634,GO:0006511	multicellular organism development|hematopoietic progenitor cell differentiation|nucleus|ubiquitin-dependent protein catabolic process
6330409D20Rik	2.1015075094198	1.98827393477353	2.21474108406607	1.11390138216459	0.155621511169873	0.999592977738661	1	0	0.0495452578335302	0.048569843145866	0.0919473639067637	0.290826606180572	0.10257246938465	0.133987353421157	0.146065082862534	0	0.158180457836783	GeneID:70730,Genbank:NM_027529.1,MGI:MGI:1917980	RIKEN cDNA 6330409D20 gene		GO:0003674,GO:0005575,GO:0008150	molecular_function|cellular_component|biological_process
6330416G13Rik	432.460681847261	438.633365493574	426.287998200947	0.971854928822537	-0.0411871196246196	0.655795529698788	0.923030040595564	4.60458425013928	5.20797339367855	4.47674656967143	4.77098440351275	4.57582081138458	4.73856577602206	4.47542879715099	4.68325905788383	4.33153885062295	5.00110831244038	GeneID:230279,Genbank:XM_006537868.3,MGI:MGI:1913920	RIKEN cDNA 6330416G13 gene		GO:0016020,GO:0016021,GO:0003674,GO:0005575,GO:0008150	membrane|integral component of membrane|molecular_function|cellular_component|biological_process
6430531B16Rik	79.120580816607	86.9024277063834	71.3387339268305	0.820906110561861	-0.284710868709648	0.0969842944684283	0.344720884835837	3.33265379437416	2.82781694656332	3.27972052897904	3.58485729904161	3.8185616962373	2.5973604074029	2.36961254778882	3.01374658397617	2.41778250502613	3.60280992508277	GeneID:381933,Genbank:NM_001033465.2,MGI:MGI:2685939	RIKEN cDNA 6430531B16 gene		GO:0008150,GO:0031514,GO:0060285,GO:0003674,GO:0005575,GO:0005737	biological_process|motile cilium|cilium-dependent cell motility|molecular_function|cellular_component|cytoplasm
6430548M08Rik	2021.94567577289	2091.03767319232	1952.85367835346	0.933916066357668	-0.098635198154534	0.288146694775906	0.636270629028444	19.8735486979081	16.6454085245155	16.7190296107272	19.5351889404244	15.8499358080092	18.8893285813654	17.3919373856705	16.2719256088901	14.8548329195294	16.4350862530624	GeneID:234797,Genbank:NM_172286.4,MGI:MGI:2443793	RIKEN cDNA 6430548M08 gene		GO:0003674,GO:0005575,GO:0008150	molecular_function|cellular_component|biological_process
6430550D23Rik	18.4023325188137	18.1298567707767	18.6748082668508	1.03005823504091	0.0427259034567959	0.926414669108067	1	0.248092920670338	0.309625308727741	0.321384290618933	0.338006242482486	0.392004456359687	0.395918274978628	0.361202438296324	0.32216851719417	0.345510969016546	0.251976688584284	GeneID:320095,Genbank:NM_001145352.1,MGI:MGI:2443361	RIKEN cDNA 6430550D23 gene		GO:0009311,GO:0018279,GO:0047288,GO:0097503,GO:0000139,GO:0003836,GO:0008373	oligosaccharide metabolic process|protein N-linked glycosylation via asparagine|monosialoganglioside sialyltransferase activity|sialylation|Golgi membrane|beta-galactoside (CMP) alpha-2,3-sialyltransferase activity|sialyltransferase activity
6430571L13Rik	9.79997193433856	6.60347672483854	12.9964671438386	1.96812492651837	0.976821798496428	0.0507079790177956	0.228925844909724	0.19023605168732	0.152072102119922	0.170375092414496	0.100792613843719	0.0850143605841328	0.247367657847895	0.156668598200914	0.36293052132889	0.185454908055982	0.439273081774797	GeneID:235599,Genbank:NM_175486.3,MGI:MGI:2445137	RIKEN cDNA 6430571L13 gene		GO:0016020,GO:0016021,GO:0003674,GO:0005575,GO:0008150	membrane|integral component of membrane|molecular_function|cellular_component|biological_process
6430573F11Rik	33.9621574037626	30.7329354407616	37.1913793667636	1.21014731698672	0.275182684317471	0.300582872566648	0.649833661758962	0.22818311896317	0.206379891259872	0.395437418384033	0.261139848252966	0.312035788458716	0.44668488063498	0.456645223791698	0.239685139357166	0.266937916164053	0.309482340772711	GeneID:319582,Genbank:XM_006509136.3,MGI:MGI:2442328	RIKEN cDNA 6430573F11 gene		GO:0005737,GO:0008033,GO:0008152,GO:0008168,GO:0008175,GO:0008198,GO:0016300,GO:0016706,GO:0016740,GO:0032259,GO:0000049,GO:0002098,GO:0005634	cytoplasm|tRNA processing|metabolic process|methyltransferase activity|tRNA methyltransferase activity|ferrous iron binding|tRNA (uracil) methyltransferase activity|oxidoreductase activity, acting on paired donors, with incorporation or reduction of molecular oxygen, 2-oxoglutarate as one donor, and incorporation of one atom each of oxygen into both donors|transferase activity|methylation|tRNA bi…
6430590A07Rik	3.41856492011257	4.37648436087933	2.46064547934582	0.562242493390615	-0.830735600459066	0.32532979090344	0.676203538700791	0.242984186139159	0.299681856841731	0.14689095805466	0.278078649220726	0.0977282199147329	0.206808276110672	0.0900491582452097	0.049083131448401	0.0473754680038904	0.212617336119352	GeneID:619719,Genbank:XM_006500806.1,MGI:MGI:3648839	RIKEN cDNA 6430590A07 gene		GO:0003674,GO:0005575,GO:0008150	molecular_function|cellular_component|biological_process
6430628N08Rik	0.0992731298071435	0	0.198546259614287	Inf	Inf	0.999070123984578	1	0	0	0	0	0	0	0	0.0330797060763358	0	0	GeneID:76237,Genbank:XM_017320502.1,MGI:MGI:1923487	RIKEN cDNA 6430628N08 gene		GO:0003674,GO:0005575,GO:0008150	molecular_function|cellular_component|biological_process
6720489N17Rik	70.9776573771911	72.214015490894	69.7412992634882	0.965758499778792	-0.0502656250087227	0.792513952982717	0.98137041837946	1.32125627015578	1.46660111847594	1.22473094681106	1.22647033237293	1.13367288418397	1.36819681688829	1.32206398070327	1.28109858437499	0.96174366137225	1.29101496466331	GeneID:211378,Genbank:XM_017315473.1,MGI:MGI:2443901	RIKEN cDNA 6720489N17 gene		GO:0003674,GO:0005575,GO:0008150	molecular_function|cellular_component|biological_process
6820408C15Rik	279.431366306016	276.891003417442	281.97172919459	1.01834919052783	0.0262323443811911	0.880810222741387	1	2.95100661412063	3.7451935265326	3.39459635956217	3.37266596485647	3.11139379216905	2.91077495595636	2.62339225465862	3.87349071237647	3.77366850784477	3.88114934653747	GeneID:228778,Genbank:NM_001289738.1,MGI:MGI:3045333	RIKEN cDNA 6820408C15 gene		GO:0003674,GO:0005575,GO:0008150	molecular_function|cellular_component|biological_process
7420426K07Rik	0	0	0					0	0	0	0	0	0	0	0	0	0	GeneID:546157,Genbank:NM_001033983.3,MGI:MGI:3588253	RIKEN cDNA 7420426K07 gene		GO:0003674,GO:0005575,GO:0008150	molecular_function|cellular_component|biological_process
7420461P10Rik	0.196492340913088	0.200042754352188	0.192941927473988	0.964503453768196	-0.0521416904903012	1	1	0	0.0514773848799631	0	0	0	0	0	0	0.0488270840151517	0	GeneID:100038657,Genbank:NM_001177581.1,MGI:MGI:3642786	RIKEN cDNA 7420461P10 gene		GO:0003674,GO:0005575,GO:0008150	molecular_function|cellular_component|biological_process
7530416G11Rik	0	0	0					0	0	0	0	0	0	0	0	0	0	GeneID:328577,Genbank:NM_001256072.1,MGI:MGI:3036279	RIKEN cDNA 7530416G11 gene		GO:0003674,GO:0005575,GO:0008150	molecular_function|cellular_component|biological_process
8030411F24Rik	0	0	0					0	0	0	0	0	0	0	0	0	0	GeneID:78609,Genbank:NM_030135.2,MGI:MGI:1925859	RIKEN cDNA 8030411F24 gene		GO:0005615,GO:0010466,GO:0030414,GO:2000117,GO:0002020,GO:0004869,GO:0005576	extracellular space|negative regulation of peptidase activity|peptidase inhibitor activity|negative regulation of cysteine-type endopeptidase activity|protease binding|cysteine-type endopeptidase inhibitor activity|extracellular region
8030423J24Rik	0	0	0					0	0	0	0	0	0	0	0	0	0	GeneID:77166,Genbank:XM_011244587.2,MGI:MGI:1924416	RIKEN cDNA 8030423J24 gene		GO:0003674,GO:0005575,GO:0008150	molecular_function|cellular_component|biological_process
8030462N17Rik	629.417594063044	629.40853907862	629.426649047468	1.00002877299516	4.15100602476861e-05	0.989850254724472	1	4.82351612384662	4.77277269921502	4.64862359897501	4.52157736975744	4.83498223241023	4.86876704182932	4.99634041027295	4.53892884540892	4.7460983289096	4.72698643655795	GeneID:212163,Genbank:XM_006526426.1,MGI:MGI:2444951	RIKEN cDNA 8030462N17 gene		GO:0003674,GO:0005575,GO:0008150	molecular_function|cellular_component|biological_process
8030474K03Rik	0.681114519026508	0.400183996789261	0.962045041263755	2.40400677933749	1.26544096447788	0.647665320680823	0.917664289154633	0	0.0235318945312904	0	0	0.0230217156420529	0.0243587846437655	0.0424255372038127	0	0.0446407211242091	0	GeneID:382231,Genbank:XM_017318680.1,MGI:MGI:2685988	RIKEN cDNA 8030474K03 gene		GO:0003674,GO:0005575,GO:0008150	molecular_function|cellular_component|biological_process
8430408G22Rik	1351.5073083243	1029.93056060305	1673.08405604555	1.62446296871308	0.699962856340262	4.79364219872908e-11	1.12675493707529e-08	49.6008766666848	37.9289827696765	42.7946785846563	41.1712648531126	39.4541512881278	74.9067584593798	57.7565865309879	73.8427201938416	75.7457112465846	64.9596815649386	GeneID:213393,Genbank:NM_145980.2,MGI:MGI:1918730	RIKEN cDNA 8430408G22 gene		GO:0005739,GO:0005777,GO:0006914,GO:0010506,GO:0003674,GO:0005737	mitochondrion|peroxisome|autophagy|regulation of autophagy|molecular_function|cytoplasm
9030025P20Rik	54.3768508532198	56.9138047490435	51.839896957396	0.910849260315307	-0.134715777840976	0.696440742744053	0.944831952967673	1.04757437750623	0.842617998831662	0.764841746133184	0.752917704898222	0.915944194528738	0.581484570319622	1.35035720554595	0.582698138050536	0.769634678633424	0.697454278770348	GeneID:100041574,Genbank:XM_011246223.2,MGI:MGI:3583895	RIKEN cDNA 9030025P20 gene		GO:0003674,GO:0005575,GO:0008150	molecular_function|cellular_component|biological_process
9030617O03Rik	256.719877457239	253.157149648302	260.282605266176	1.02814637322222	0.0400456700660694	0.737809416286751	0.957729139252042	3.12177810549511	4.1207318017358	4.36339070011444	3.94043362512773	3.86213607807712	4.20040809309038	4.36680939303153	3.46213611441998	3.92349514166687	4.21796604675923	GeneID:217830,Genbank:XM_006515735.2,MGI:MGI:2444813	RIKEN cDNA 9030617O03 gene		GO:0016829,GO:0047820,GO:0005739,GO:0005759,GO:0006536	lyase activity|D-glutamate cyclase activity|mitochondrion|mitochondrial matrix|glutamate metabolic process
9030624G23Rik	4.70850276544165	4.96769622227558	4.44930930860772	0.895648427264259	-0.158995558785784	0.854440256708806	1	0.0237841663681188	0.220004537760795	0.0958547698063917	0.136096693401678	0.119574872250169	0.151823536033629	0.0881433559543058	0.120110837539077	0.0463728125964007	0.130073436448678	GeneID:66808,Genbank:NM_001256489.1,MGI:MGI:1914058	RIKEN cDNA 9030624G23 gene		GO:0003674,GO:0005575,GO:0008150	molecular_function|cellular_component|biological_process
9030624J02Rik	1207.26328433138	1260.33500846092	1154.19156020185	0.915781560024521	-0.126924579372534	0.125071219106899	0.40296934362484	18.143351653934	18.5563071422104	18.0718927797842	19.1913112145019	19.2533426514021	18.2652321756414	17.5488569112707	16.787882880359	16.8087537628594	16.96833095365	GeneID:71517,Genbank:XM_006508212.1,MGI:MGI:1918767	RIKEN cDNA 9030624J02 gene		GO:0015031,GO:0016020,GO:0016021,GO:0003674,GO:0005768,GO:0006893	protein transport|membrane|integral component of membrane|molecular_function|endosome|Golgi to plasma membrane transport
9130008F23Rik	63.8103888751834	63.9543096481658	63.666468102201	0.99549926271508	-0.00650784742746283	1	1	1.49909650735229	1.56642415676653	1.5859324836749	1.76326850756449	1.58270829519159	1.32907125105863	1.94446121231666	1.81691702888199	1.46142018020338	1.50304404470663	GeneID:71583,Genbank:NM_027834.3,MGI:MGI:1918833	RIKEN cDNA 9130008F23 gene		GO:0003674,GO:0005575,GO:0008150	molecular_function|cellular_component|biological_process
9130011E15Rik	439.236652463544	426.348625540429	452.12467938666	1.06045769190309	0.0846870641507272	0.392760844209088	0.741524864259092	6.18133949460199	5.71776499207199	5.72975730960346	5.98679893006526	5.69048504346901	6.56169956269405	6.46510304956823	5.67436996339689	6.54823791133987	6.20512894048857	GeneID:71617,Genbank:XM_011247345.2,MGI:MGI:1918867	RIKEN cDNA 9130011E15 gene		GO:0016020,GO:0016021,GO:0003674,GO:0005575,GO:0008150	membrane|integral component of membrane|molecular_function|cellular_component|biological_process
9130019O22Rik	135.629436057419	149.590168643401	121.668703471436	0.813346923630222	-0.298057246592683	0.0322014129017712	0.168882460767649	2.25339950240039	1.93000370671022	1.97609625624332	2.08272160046828	2.16788811711318	1.98302365837425	1.67536017725422	1.60159346402286	1.27466640833572	2.03872502413566	GeneID:78921,Genbank:NM_030226.3,MGI:MGI:1926171	RIKEN cDNA 9130019O22 gene	zf-C2H2	GO:0003700,GO:0005634,GO:0006355	DNA binding transcription factor activity|nucleus|regulation of transcription, DNA-templated
9130023H24Rik	131.555998556307	142.026148861845	121.08584825077	0.852560244864173	-0.230126311312601	0.106805675927525	0.366726158194821	1.79255968428492	1.96621760025034	2.32211592724778	2.38475155475244	2.24166321803858	2.06736086681703	1.66079214082795	1.78006877442162	1.95309699564768	1.77943076333342	GeneID:100043133,Genbank:NM_177001.3,MGI:MGI:2442738	RIKEN cDNA 9130023H24 gene	zf-C2H2	GO:0003700,GO:0005575,GO:0006355	DNA binding transcription factor activity|cellular_component|regulation of transcription, DNA-templated
9130204L05Rik	0	0	0					0	0	0	0	0	0	0	0	0	0	GeneID:229550,Genbank:XM_011240089.2,MGI:MGI:2684973	RIKEN cDNA 9130204L05 gene		GO:0003674,GO:0005575,GO:0008150	molecular_function|cellular_component|biological_process
9130401M01Rik	199.134312160583	191.435612877148	206.833011444018	1.08043121306144	0.11160722422506	0.362894333161362	0.712908339942201	7.95332348305456	8.42840913646168	8.17943615936146	6.95621494937561	7.99706514604019	8.94378648634467	8.17046487760394	8.698850775183	9.52105757661074	7.8428021959686	GeneID:75758,Genbank:NM_029418.4,MGI:MGI:1923008	RIKEN cDNA 9130401M01 gene		GO:0003674,GO:0005575,GO:0008150	molecular_function|cellular_component|biological_process
9130409I23Rik	0.096470963736994	0	0.192941927473988	Inf	Inf	0.999070128149401	1	0	0	0	0	0	0	0	0	0.0239466163407643	0	GeneID:619326,Genbank:XM_017321873.1,MGI:MGI:3588271	RIKEN cDNA 9130409I23 gene		GO:0005575,GO:0042284,GO:0046513	cellular_component|sphingolipid delta-4 desaturase activity|ceramide biosynthetic process	mmu00600,mmu04071	Sphingolipid metabolism|Sphingolipid signaling pathway
9230104L09Rik	556.188579905425	557.032638468462	555.344521342389	0.996969446654483	-0.00437880273679261	0.942961812280398	1	11.324097049345	12.1891875814704	10.3302889366667	10.7084932312499	8.80905539720778	12.4954000443677	8.73716327420676	11.5726536413927	11.1327309865738	9.89631914740632	GeneID:77705,Genbank:XM_011239843.2,MGI:MGI:1924955	RIKEN cDNA 9230104L09 gene		GO:2000117,GO:0002020,GO:0004869,GO:0005615	negative regulation of cysteine-type endopeptidase activity|protease binding|cysteine-type endopeptidase inhibitor activity|extracellular space
9230110C19Rik	155.237237058954	162.262483293259	148.211990824648	0.913408865786813	-0.130667301925426	0.345752052704578	0.696709598093444	4.97297171091853	5.24135296889663	5.01050836958026	5.34684989355999	5.159567969779	3.87537822159826	4.40199202813489	5.6305816557602	5.1567765730365	4.71178993842885	GeneID:234912,Genbank:NM_199017.2,MGI:MGI:3045346	RIKEN cDNA 9230110C19 gene		GO:0003674,GO:0005575,GO:0008150	molecular_function|cellular_component|biological_process
9230110F15Rik	0	0	0					0	0	0	0	0	0	0	0	0	0	GeneID:77080,Genbank:NM_029863.1,MGI:MGI:1924330	RIKEN cDNA 9230110F15 gene		GO:0003674,GO:0005575,GO:0008150	molecular_function|cellular_component|biological_process
9230112D13Rik	0.29427251018007	0.395603092886151	0.192941927473988	0.487715922710225	-1.03588702134464	1	1	0.0693348191810969	0	0	0.0661241003931032	0	0	0	0	0.0675922486944966	0	GeneID:78243,Genbank:NM_030062.1,MGI:MGI:1925493	RIKEN cDNA 9230112D13 gene		GO:0003674,GO:0005575,GO:0008150	molecular_function|cellular_component|biological_process
9230113P08Rik	0	0	0					0	0	0	0	0	0	0	0	0	0	GeneID:77908,Genbank:XM_017313710.1,MGI:MGI:1925158	RIKEN cDNA 9230113P08 gene		GO:0003674,GO:0005575,GO:0008150	molecular_function|cellular_component|biological_process
9330159F19Rik	134.721572075904	108.094592293837	161.348551857971	1.49266071904294	0.577886278949244	0.00134248773928426	0.017748492033094	0.816163073517494	0.786951187011472	0.805368456655949	1.29193145640919	0.846032788218324	1.44122239212831	1.69163474859801	1.10477240181006	1.394439371757	1.24242348375779	GeneID:212448,Genbank:XM_006512646.3,MGI:MGI:3036239	RIKEN cDNA 9330159F19 gene		GO:0003674,GO:0005575,GO:0008150	molecular_function|cellular_component|biological_process
9330182L06Rik	235.780277621895	277.512268694511	194.04828654928	0.699242190127783	-0.516135859631501	1.28053199644535e-05	0.000568047759893737	2.60548332838759	2.11459391490672	2.71567227582732	2.45055651736652	2.58367760610685	1.88302655467691	1.93116749094824	1.8693119315442	1.34006924235521	1.80816808498569	GeneID:231014,Genbank:XM_006503570.1,MGI:MGI:2443264	RIKEN cDNA 9330182L06 gene		GO:0016020,GO:0016021,GO:0003674,GO:0005575,GO:0008150	membrane|integral component of membrane|molecular_function|cellular_component|biological_process
9330182O14Rik	0	0	0					0	0	0	0	0	0	0	0	0	0	GeneID:328531,Genbank:NM_001256056.1,MGI:MGI:3045378	RIKEN cDNA 9330182O14 gene		GO:0003674,GO:0005575,GO:0008150	molecular_function|cellular_component|biological_process
9430007A20Rik	0	0	0					0	0	0	0	0	0	0	0	0	0	GeneID:381572,Genbank:NM_198662.3,MGI:MGI:2685880	RIKEN cDNA 9430007A20 gene		GO:0016020,GO:0016021,GO:0016787,GO:0005575,GO:0008152,GO:0009056	membrane|integral component of membrane|hydrolase activity|cellular_component|metabolic process|catabolic process
9430015G10Rik	316.077054402914	346.057804231226	286.096304574602	0.826729815298257	-0.274512177603227	0.0120681326362425	0.0854542772235342	7.07376218172075	6.46017071314687	6.37371369513306	8.34600606812523	6.72655025831248	5.4185473017682	6.79721006589403	5.8993547161231	5.24094442968478	5.92444784083784	GeneID:230996,Genbank:NM_177205.1,MGI:MGI:2444364	RIKEN cDNA 9430015G10 gene		GO:0003674,GO:0005575,GO:0008150	molecular_function|cellular_component|biological_process
9430016H08Rik	210.511026064237	207.258643290981	213.763408837493	1.03138477335963	0.0445826518707262	0.726519519251503	0.953053328907223	8.34581910278728	8.91242533497994	7.71149814511859	7.95934548807248	9.33322939472475	7.7962818050778	8.97705155668661	8.47045195244632	8.89014065244326	9.93003192634399	GeneID:68115,Genbank:NM_001081181.2,MGI:MGI:1915365	RIKEN cDNA 9430016H08 gene		GO:0007007,GO:0032979,GO:0036444,GO:0043022,GO:0051204,GO:0051560,GO:0005739,GO:0005743,GO:0005759	inner mitochondrial membrane organization|protein insertion into mitochondrial membrane from inner side|calcium import into the mitochondrion|ribosome binding|protein insertion into mitochondrial membrane|mitochondrial calcium ion homeostasis|mitochondrion|mitochondrial inner membrane|mitochondrial matrix
9430020K01Rik	9121.67369896988	10623.1361570351	7620.21124090465	0.717322185111805	-0.479306844214481	3.85629775710704e-08	4.68057958520447e-06	82.8142099527192	77.8918567944474	78.452952498201	95.6836081491028	77.3652931263303	59.6422845380907	66.3489035160305	56.0492093534463	57.5021275753173	59.8073396088185	GeneID:240185,Genbank:XM_006525904.3,MGI:MGI:2685174	RIKEN cDNA 9430020K01 gene		GO:0007155,GO:0030054,GO:0032587,GO:0043410,GO:0048471,GO:0090050,GO:1900748,GO:1903589,GO:1903672,GO:0003674,GO:0005911,GO:0005912	cell adhesion|cell junction|ruffle membrane|positive regulation of MAPK cascade|perinuclear region of cytoplasm|positive regulation of cell migration involved in sprouting angiogenesis|positive regulation of vascular endothelial growth factor signaling pathway|positive regulation of blood vessel endothelial cell proliferation involved in sprouting angiogenesis|positive regulation of sprouting ang…
9430038I01Rik	85.6424428490967	91.9966223418468	79.2882633563465	0.861860591595659	-0.214473566731804	0.213484779582005	0.545180770785919	2.5322115303449	2.01206516901233	1.58653823729254	1.90760856408222	1.75448177054023	1.62999185668293	1.53776254849512	1.95577400694398	1.7010315967314	1.72232623164138	GeneID:77252,Genbank:XM_011241948.2,MGI:MGI:1924502	RIKEN cDNA 9430038I01 gene		GO:0003674,GO:0005575,GO:0008150	molecular_function|cellular_component|biological_process
9430069I07Rik	0.603496368102088	0.392887012739271	0.814105723464905	2.07211156660239	1.0511016826822	0.806335656097879	0.988065711100608	0	0.0969250760764341	0	0.0899380246605495	0	0.200661876296194	0	0.190497468208829	0	0	GeneID:77358,Genbank:NM_001256161.1,MGI:MGI:1924608	RIKEN cDNA 9430069I07 gene		GO:0003674,GO:0005575,GO:0008150	molecular_function|cellular_component|biological_process
9530002B09Rik	0	0	0					0	0	0	0	0	0	0	0	0	0	GeneID:77432,Genbank:NM_023865.3,MGI:MGI:1924682	RIKEN cDNA 9530002B09 gene
9530003J23Rik	7.29318356719495	7.3728599799731	7.21350715441679	0.978386565594741	-0.0315235007960933	1	1	0.221257134220235	0.272885037813225	0.178341770238635	0.29541579224023	0.667422010492331	0.517868960482221	0.122995773977255	0.223471189121104	0.560810503114142	0.193605613693585	GeneID:77397,Genbank:NM_029906.3,MGI:MGI:1924647	RIKEN cDNA 9530003J23 gene		GO:0050829,GO:0050830,GO:0003796,GO:0005615,GO:0016998	defense response to Gram-negative bacterium|defense response to Gram-positive bacterium|lysozyme activity|extracellular space|cell wall macromolecule catabolic process
9530053A07Rik	73.8208766866332	73.306671690647	74.3350816826194	1.01402887306509	0.020098731665496	0.918641440032173	1	0.50388086466727	0.510881529493509	0.500823627500172	0.396126932145404	0.588811908170942	0.340481815346307	0.410063542501381	0.591451114373184	0.677082868896803	0.543687918005273	GeneID:319482,Genbank:NM_001164655.1,MGI:MGI:2442118	RIKEN cDNA 9530053A07 gene		GO:0003674,GO:0005575,GO:0008150	molecular_function|cellular_component|biological_process
9530057J20Rik	10.0281251197949	9.33403824504533	10.7222119945445	1.14872166934136	0.20002928109669	0.707261756143544	0.945507306071995	0.18615122849158	0.148806750233912	0.187556322976233	0.295885065792759	0.145580572994148	0.132030590385073	0.268282959956012	0.18801398894537	0.262127301877354	0.2714784238027	GeneID:78672,Genbank:XM_017313049.1,MGI:MGI:1925922	RIKEN cDNA 9530057J20 gene		GO:0003674,GO:0005575,GO:0008150	molecular_function|cellular_component|biological_process
9530068E07Rik	3610.1448781414	3474.63650092122	3745.65325536157	1.07799859190119	0.108355293620575	0.144678954218549	0.437750705529658	72.5719992147074	75.80177425153	77.7021610667817	73.9033180280003	80.4243432463282	76.7439357728932	84.7608234067152	84.9808665151707	86.5006528444929	81.7934669007178	GeneID:213673,Genbank:NM_153117.2,MGI:MGI:2654705	RIKEN cDNA 9530068E07 gene		GO:0016020,GO:0016021,GO:0003674,GO:0005575,GO:0008150	membrane|integral component of membrane|molecular_function|cellular_component|biological_process
9530077C05Rik	84.1175782850432	93.3541410706467	74.8810154994397	0.802117770466902	-0.318114019809768	0.0598054960210147	0.254520198769328	1.16793332857888	0.870864916188347	1.11906526949305	1.0810890385221	1.10527691722712	0.779646568398545	0.64712677826185	1.0061468911	0.87067884096303	1.03950515690277	GeneID:68283,Genbank:XM_006510570.3,MGI:MGI:1915533	RIKEN cDNA 9530077C05 gene		GO:0003674,GO:0005575,GO:0008150	molecular_function|cellular_component|biological_process
9830107B12Rik	5.82015697173578	4.3780537203809	7.26226022309067	1.65878737149412	0.730128969023883	0.277112169288981	0.621416571919373	0.0291213726774663	0.109744930479202	0.0293411847112961	0.046288060199599	0	0.0722917178954438	0.0269807177394771	0.117651126667753	0.0662421066025245	0.0743223277689115	GeneID:328829,Genbank:XM_017317514.1,MGI:MGI:3608415	RIKEN cDNA 9830107B12 gene		GO:0003674,GO:0005575,GO:0008150	molecular_function|cellular_component|biological_process
9830147E19Rik	330.323051734459	354.778031805227	305.868071663692	0.86213926523955	-0.214007161719094	0.0453864313535774	0.211822852261062	1.0907982223706	1.30392933355788	1.20048079520157	1.24514248327337	1.12379548055882	1.01052581779874	1.13499926776527	1.02035621255757	0.939049455077114	1.0939765188147	GeneID:208111,Genbank:XM_017322076.1,MGI:MGI:3036263	RIKEN cDNA 9830147E19 gene		GO:0006355,GO:0034605,GO:0003700,GO:0005575,GO:0005634	regulation of transcription, DNA-templated|cellular response to heat|DNA binding transcription factor activity|cellular_component|nucleus
9930012K11Rik	287.339547430033	323.778755177899	250.900339682167	0.77491291713785	-0.367893902013172	0.00109549201950111	0.0153819317773085	9.37067412708873	8.96103074951974	7.99098645932801	9.14397088990912	8.54826672834231	6.03945770076975	7.82625123812408	6.33706230346652	7.22869489890177	7.07065053575156	GeneID:268759,Genbank:NM_001112735.1,MGI:MGI:2145726	RIKEN cDNA 9930012K11 gene		GO:0003674,GO:0008150	molecular_function|biological_process
9930021J03Rik	808.029292904203	816.203702378842	799.854883429564	0.979969682933771	-0.0291909772489614	0.723472167802298	0.950985748061137	3.89869944202765	4.73409414710687	4.27659025927545	4.44779964971756	4.06767370358135	4.81124567550749	4.32579745463838	3.60427723850406	4.22471909496127	4.26432632749188	GeneID:240613,Genbank:XM_006527069.3,MGI:MGI:2444398	RIKEN cDNA 9930021J03 gene		GO:0003674,GO:0005575,GO:0008150	molecular_function|cellular_component|biological_process
9930104L06Rik	315.093302000792	311.018691894411	319.167912107173	1.02620170563745	0.0373143285299496	0.7333065968085	0.955347635333312	5.64341735956853	5.17269769724524	4.85472594317083	5.00439490169939	5.01077605992915	5.9689081832493	5.82482250129729	4.8499058700361	4.74551758882653	5.28827900168987	GeneID:194268,Genbank:XM_006502884.3,MGI:MGI:3041172	RIKEN cDNA 9930104L06 gene		GO:0008150,GO:0003674,GO:0005634,GO:0005737	biological_process|molecular_function|nucleus|cytoplasm
9930111J21Rik1	118.885789997317	109.29941749255	128.472162502084	1.17541488737431	0.233170076201824	0.516694857156295	0.832379239333162	1.14503860328171	2.39675665729363	1.09740436175446	1.63802217525696	1.39002770986668	2.46612043464616	0.905619932132125	2.55275483802699	1.51103583038036	1.6648053000958	GeneID:667214,Genbank:NM_001114679.1,MGI:MGI:3041173	RIKEN cDNA 9930111J21 gene 1		GO:0035458,GO:0003924,GO:0005789,GO:0006952	cellular response to interferon-beta|GTPase activity|endoplasmic reticulum membrane|defense response
9930111J21Rik2	13.5488659982292	18.5505851485647	8.54714684789371	0.460748099288666	-1.11794988052887	0.139165637730063	0.427705701694077	0.51630347666523	0.899793839830666	0.180939340758133	0.385352435249695	0.112857182797912	0.214941185845362	0	0.453452150709323	0.109418996013979	0.196425504030363	GeneID:245240,Genbank:NM_173434.1,MGI:MGI:3711310	RIKEN cDNA 9930111J21 gene 2		GO:0003674,GO:0005575,GO:0008150	molecular_function|cellular_component|biological_process
A130010J15Rik	84.2643098777911	81.6074102751574	86.9212094804249	1.06511417513864	0.0910080887397535	0.628720652530258	0.907216382854591	1.1498872664757	0.866678226441861	1.28729641118484	1.06008428688005	0.847888369369177	1.44084922827935	1.30210826879916	1.14848947318511	0.884334588675179	0.852458540303252	GeneID:319266,Genbank:NM_001160360.1,MGI:MGI:2441776	RIKEN cDNA A130010J15 gene		GO:0003674,GO:0005575,GO:0008150	molecular_function|cellular_component|biological_process
A1bg	0	0	0					0	0	0	0	0	0	0	0	0	0	GeneID:117586,Genbank:NM_001081067.1,MGI:MGI:2152878	alpha-1-B glycoprotein		GO:0031012,GO:0003674,GO:0005576,GO:0008150	extracellular matrix|molecular_function|extracellular region|biological_process
A1cf	0.188335775242945	0.192844258387083	0.183827292098807	0.953242236177044	-0.0690852191321331	1	1	0	0	0	0.00757317092681206	0	0	0.00735717397704864	0	0	0	GeneID:69865,Genbank:XM_006527331.1,MGI:MGI:1917115	APOBEC1 complementation factor		GO:0016554,GO:0003729,GO:0016556,GO:0005515,GO:0030895,GO:0005634,GO:0005654,GO:0005720,GO:0005737,GO:0005783,GO:0045293,GO:0006397,GO:0050821,GO:0007566,GO:0010609,GO:0003676,GO:0003723,GO:0003727	cytidine to uridine editing|mRNA binding|mRNA modification|protein binding|apolipoprotein B mRNA editing enzyme complex|nucleus|nucleoplasm|nuclear heterochromatin|cytoplasm|endoplasmic reticulum|mRNA editing complex|mRNA processing|protein stabilization|embryo implantation|mRNA localization resulting in posttranscriptional regulation of gene expression|nucleic acid binding|RNA binding|single-str…
A230046K03Rik	864.467744648691	895.376771850998	833.558717446385	0.930958612789543	-0.10321106292552	0.226197407765114	0.561104271200057	7.42252589892329	8.31996482439044	7.2058535360735	7.16484839546058	6.67165608949604	8.18475904367151	6.15502494893326	7.43881462142879	6.22853784830227	6.63843241175443	GeneID:319277,Genbank:NM_001033375.2,MGI:MGI:2441787	RIKEN cDNA A230046K03 gene		GO:0005768,GO:0007032,GO:0015031,GO:0016197,GO:0031083,GO:0071203,GO:0003674,GO:0005654	endosome|endosome organization|protein transport|endosomal transport|BLOC-1 complex|WASH complex|molecular_function|nucleoplasm
A230050P20Rik	886.004287929261	846.658490568674	925.350085289848	1.09294372595061	0.128219120696891	0.168500756474941	0.477696892391822	14.1054052904555	15.6746434282163	14.3324603890797	14.9849577011923	13.3921734513582	15.5705983858412	13.4170391612359	17.7866067147248	15.2676642940208	18.1024623861744	GeneID:319278,Genbank:XM_006510405.3,MGI:MGI:2441788	RIKEN cDNA A230050P20 gene		GO:0005737,GO:0005829,GO:0034340,GO:0034341,GO:0034342,GO:0045071,GO:0051607,GO:0003723,GO:0005634,GO:0005654	cytoplasm|cytosol|response to type I interferon|response to interferon-gamma|response to type III interferon|negative regulation of viral genome replication|defense response to virus|RNA binding|nucleus|nucleoplasm
A230065H16Rik	0.794057539619055	0.593028255176344	0.995086824061767	1.6779754006255	0.746721565804112	0.829870918282566	0.99761090887991	0	0.0517174846228734	0	0.0479893191285768	0.050596233258094	0.0535347916237981	0.0466205996512047	0	0.0981096445602954	0.0550385361689554	GeneID:380787,Genbank:XM_006516048.1,MGI:MGI:2685744	RIKEN cDNA A230065H16 gene		GO:0003674,GO:0005575,GO:0008150	molecular_function|cellular_component|biological_process
A2m	14.461561157793	13.3439234628249	15.5791988527611	1.16751260573126	0.223438126918057	0.766370676655133	0.971159805606982	0.103586153284481	0.328264091867763	0.00869733629064236	0.107021787706168	0.0347186186927039	0.165307623487407	0.175948187257803	0.104622709376332	0.0841522955421961	0.151067526383409	GeneID:232345,Genbank:XM_011241322.1,MGI:MGI:2449119	alpha-2-macroglobulin		GO:0043120,GO:0004867,GO:0048306,GO:0005102,GO:0048403,GO:0005515,GO:0005576,GO:0005615,GO:0007565,GO:0010466,GO:0048406,GO:0019838,GO:0048863,GO:0019899,GO:0019959,GO:0019966,GO:0001869,GO:0030414,GO:0002020,GO:0042803,GO:0004866	tumor necrosis factor binding|serine-type endopeptidase inhibitor activity|calcium-dependent protein binding|signaling receptor binding|brain-derived neurotrophic factor binding|protein binding|extracellular region|extracellular space|female pregnancy|negative regulation of peptidase activity|nerve growth factor binding|growth factor binding|stem cell differentiation|enzyme binding|interleukin-8 …	mmu04610	Complement and coagulation cascades
A330070K13Rik	0	0	0					0	0	0	0	0	0	0	0	0	0	GeneID:381673,Genbank:NM_198665.1,MGI:MGI:2685897	RIKEN cDNA A330070K13 gene		GO:0003674,GO:0005575,GO:0008150	molecular_function|cellular_component|biological_process
A3galt2	36.2101608887743	40.2092852972295	32.2110364803191	0.80108453165017	-0.319973608860219	0.211825344749496	0.543034973742369	0.51559303728339	0.317950483204003	0.334779095141567	0.568206585705901	0.564511244813331	0.280364023423188	0.254769496139803	0.405029663715034	0.402107838027923	0.526349841221547	GeneID:215493,Genbank:NM_001009819.2,MGI:MGI:2685279	alpha 1,3-galactosyltransferase 2 (isoglobotriaosylceramide synthase)		GO:0031982,GO:0005794,GO:0046872,GO:0005975,GO:0047276,GO:0006688,GO:0016020,GO:0016021,GO:0016740,GO:0016757,GO:0016758,GO:0030259,GO:0001962	vesicle|Golgi apparatus|metal ion binding|carbohydrate metabolic process|N-acetyllactosaminide 3-alpha-galactosyltransferase activity|glycosphingolipid biosynthetic process|membrane|integral component of membrane|transferase activity|transferase activity, transferring glycosyl groups|transferase activity, transferring hexosyl groups|lipid glycosylation|alpha-1,3-galactosyltransferase activity	mmu00603	Glycosphingolipid biosynthesis - globo and isoglobo series
A430005L14Rik	271.189747271372	282.845447988554	259.534046554189	0.917582546934578	-0.124090144347046	0.288740419349069	0.63690426590485	13.7066981066368	13.0271539408523	14.3051458513522	13.5405054467997	14.9676376156294	11.6033004096521	14.5198116771613	12.2560311012824	12.6917066606051	13.4875491840193	GeneID:97159,Genbank:NM_175287.4,MGI:MGI:2140680	RIKEN cDNA A430005L14 gene		GO:0003674,GO:0005634,GO:0008150	molecular_function|nucleus|biological_process
A430033K04Rik	176.211541452042	185.329695361433	167.093387542651	0.901600724140739	-0.14943942064405	0.262344038807189	0.60332461986929	3.01010720381396	3.77927896508556	3.10175580419795	2.95227126479265	3.04385912597457	3.60275229261284	3.31174765715063	2.7120219776515	2.3842447800436	2.46930026063787	GeneID:243308,Genbank:NM_183025.2,MGI:MGI:3583896	RIKEN cDNA A430033K04 gene	zf-C2H2	GO:0005634,GO:0043565,GO:0045892,GO:0003674,GO:0003700	nucleus|sequence-specific DNA binding|negative regulation of transcription, DNA-templated|molecular_function|DNA binding transcription factor activity
A430078G23Rik	111.458270106832	103.263165074405	119.653375139258	1.15872271640176	0.212535369163393	0.429964006350833	0.772964021400152	1.49082714003278	3.06449192334955	1.42880790342348	1.73389113939448	1.71839610143297	2.14702120825716	1.93710398550742	1.83627488735171	2.09141853695638	3.00276303563908	GeneID:319493,Genbank:NM_001033378.3,MGI:MGI:2442135	RIKEN cDNA A430078G23 gene		GO:0003674,GO:0005575,GO:0008150	molecular_function|cellular_component|biological_process
A430089I19Rik	0	0	0					0	0	0	0	0	0	0	0	0	0	GeneID:331195,Genbank:NM_177913.4,MGI:MGI:2683305	RIKEN cDNA A430089I19 gene
A430105I19Rik	1579.66830099575	1668.57968044342	1490.75692154807	0.893428668118449	-0.162575546661297	0.05401049003662	0.239006322536133	16.8768844874232	15.396469625283	16.3737670466925	17.6929587817138	14.0171884084019	14.2577013914029	15.9663280847231	15.0134988401798	12.7736200728462	14.6792481202444	GeneID:214239,Genbank:NM_001001982.2,MGI:MGI:2685199	RIKEN cDNA A430105I19 gene		GO:0005575,GO:0008150	cellular_component|biological_process
A4galt	629.274268627095	699.238784151526	559.309753102663	0.799883767576398	-0.322137720042407	0.136396873933137	0.423220816272217	18.8984721213999	11.6745028644597	17.6417729025463	23.6763193820414	14.6632769135512	12.7443817323235	16.3603794814607	12.3994145169305	12.0647347000804	16.6560022136532	GeneID:239559,Genbank:NM_001004150.3,MGI:MGI:3512453	alpha 1,4-galactosyltransferase		GO:0006629,GO:0007009,GO:0008378,GO:0015643,GO:0016020,GO:0016021,GO:0016740,GO:0016757,GO:0050512,GO:0001576,GO:0005794	lipid metabolic process|plasma membrane organization|galactosyltransferase activity|toxic substance binding|membrane|integral component of membrane|transferase activity|transferase activity, transferring glycosyl groups|lactosylceramide 4-alpha-galactosyltransferase activity|globoside biosynthetic process|Golgi apparatus	mmu00601,mmu00603	Glycosphingolipid biosynthesis - lacto and neolacto series|Glycosphingolipid biosynthesis - globo and isoglobo series
A4gnt	0.100847604512369	0.201695209024738	0	0	-Inf	1	1	0	0	0.0181286372515757	0	0	0	0	0	0	0	GeneID:333424,Genbank:XM_006511246.3,MGI:MGI:2143261	alpha-1,4-N-acetylglucosaminyltransferase		GO:0008375,GO:0009101,GO:0016020,GO:0016021,GO:0016740,GO:0016757,GO:0050680,GO:0005575,GO:0005794,GO:0006493	acetylglucosaminyltransferase activity|glycoprotein biosynthetic process|membrane|integral component of membrane|transferase activity|transferase activity, transferring glycosyl groups|negative regulation of epithelial cell proliferation|cellular_component|Golgi apparatus|protein O-linked glycosylation
A530016L24Rik	69.3647827396375	42.1852724217926	96.5442930574824	2.28857815808742	1.19445156279708	0.126695136183378	0.405491648060647	0.159174558657718	0.545322723105445	0.926617059990706	0.337341312169405	1.77833318205498	3.63151942550732	2.2284952342126	0.39298690818687	1.84484732289248	0.56099606964606	GeneID:319942,Genbank:XM_006515980.3,MGI:MGI:2443020	RIKEN cDNA A530016L24 gene		GO:0008150,GO:0016020,GO:0016021,GO:0003674,GO:0005886	biological_process|membrane|integral component of membrane|molecular_function|plasma membrane
A530032D15Rik	11.8065582265715	7.98558376291521	15.6275326902279	1.95696810079203	0.9686202397643	0.0510405132685972	0.229906137939176	0.181808187808876	0.261602969066425	0.0732722001755633	0.121372379757614	0.0914040479485621	0.367508134746721	0.0673775299306928	0.422343224090892	0.265858288596149	0.318173566690233	GeneID:381287,Genbank:NM_213615.2,MGI:MGI:3037746	RIKEN cDNA A530032D15Rik gene		GO:0005634,GO:0006338,GO:0006355,GO:0008150,GO:0003674,GO:0003682,GO:0005575	nucleus|chromatin remodeling|regulation of transcription, DNA-templated|biological_process|molecular_function|chromatin binding|cellular_component
A530064D06Rik	44.4544396575555	17.919126776624	70.9897525384871	3.96167477486096	1.98611045015326	1.55027065613913e-06	0.000106685736142442	0.340689406249853	1.02128422265801	0.314655894359192	0.514445501058343	0.371110056149894	2.14454740003712	0.841722658123645	2.75278867744295	2.24185701485778	2.23583914508666	GeneID:328830,Genbank:NM_001113556.1,MGI:MGI:2443476	RIKEN cDNA A530064D06 gene		GO:0005515,GO:0005575,GO:0008150	protein binding|cellular_component|biological_process
A530099J19Rik	52.8364066556881	53.3559905804544	52.3168227309217	0.980523876733846	-0.0283753329797786	0.881032373156242	1	0.912962548857036	0.898398076416065	1.38956624706371	1.29676575707901	0.683604851222069	1.30195379442018	0.827855603168961	1.03981297195154	1.0036365800032	0.977335360303755	GeneID:319293,Genbank:NM_175688.4,MGI:MGI:2441809	RIKEN cDNA A530099J19 gene		GO:0003674,GO:0005575,GO:0008150	molecular_function|cellular_component|biological_process
A630001G21Rik	213.303670132374	178.081709143485	248.525631121263	1.39557078779506	0.480855304347215	0.00109125233450591	0.0153581461914638	4.02777176345929	5.86665329918982	4.4814190592947	4.28900967442137	3.40392359194536	7.43984010245597	5.10532939542757	6.56382893437091	5.87776992861827	6.13527143632536	GeneID:319997,Genbank:NM_177055.3,MGI:MGI:2443131	RIKEN cDNA A630001G21 gene		GO:0003674,GO:0005575,GO:0008150	molecular_function|cellular_component|biological_process
A630023A22Rik	2.357236270743	1.5977090498416	3.11676349164441	1.95077038084838	0.964043972766533	0.424183336669515	0.767873382165748	0.0403157618257798	0.124307496672019	0.0406200706130225	0.0384488416336579	0.0810749806467515	0.171567403948316	0	0.122157569299832	0.0786050365983832	0.264579868937758	GeneID:105518,Genbank:NM_001251843.1,MGI:MGI:2145657	RIKEN cDNA A630023A22 gene		GO:0003674,GO:0005575,GO:0008150	molecular_function|cellular_component|biological_process
A630033H20Rik	66.1427948483473	59.6505951253571	72.6349945713375	1.21767426492047	0.284128255384091	0.266360192773573	0.608079355324028	1.08203223420553	1.24292829120789	0.705423243991109	0.895347627210686	0.831987146530735	1.79447358165057	1.07620697531111	1.12500274735716	0.977276247053704	0.887630339064639	GeneID:213438,Genbank:NM_001122596.1,MGI:MGI:2441814	RIKEN cDNA A630033H20 gene		GO:0035025,GO:0051482,GO:0004930,GO:0005623,GO:0005887	positive regulation of Rho protein signal transduction|positive regulation of cytosolic calcium ion concentration involved in phospholipase C-activating G-protein coupled signaling pathway|G-protein coupled receptor activity|cell|integral component of plasma membrane
A630073D07Rik	0	0	0					0	0	0	0	0	0	0	0	0	0	GeneID:381819,Genbank:NM_001142969.1,MGI:MGI:2686534	RIKEN cDNA A630073D07 gene		GO:0003674,GO:0005575,GO:0008150	molecular_function|cellular_component|biological_process
A630076J17Rik	0	0	0					0	0	0	0	0	0	0	0	0	0	GeneID:319929,Genbank:NM_001256174.1,MGI:MGI:2442999	RIKEN cDNA A630076J17 gene		GO:0003674,GO:0005575,GO:0008150	molecular_function|cellular_component|biological_process
A630095E13Rik	0	0	0					0	0	0	0	0	0	0	0	0	0	GeneID:235973,Genbank:NM_001033325.2,MGI:MGI:3055869	RIKEN cDNA A630095E13 gene		GO:0005576,GO:0005615	extracellular region|extracellular space
A630095N17Rik	0.597493071467578	0.402801588851256	0.7921845540839	1.96668676591649	0.975767197960037	0.80700571143742	0.988065711100608	0.0424076173922118	0.0435858046507235	0	0	0	0	0.0392903166871788	0.0428319779148782	0.0413417999090553	0.0463846782807548	GeneID:381272,Genbank:XM_006496500.3,MGI:MGI:2686470	RIKEN cDNA A630095N17 gene		GO:0003674,GO:0005575,GO:0008150	molecular_function|cellular_component|biological_process
A730017C20Rik	11.8762759571429	9.00681989013379	14.7457320241521	1.63717407520326	0.711207726870534	0.10388086607018	0.359973156232854	0.170781286865786	0.4012023049532	0.319559252936641	0.116337743342004	0.0981260281369095	0.441256464293124	0.339058906554216	0.443546343889214	0.332978187598579	0.266853508697965	GeneID:225583,Genbank:XM_006525876.3,MGI:MGI:2442934	RIKEN cDNA A730017C20 gene		GO:0016020,GO:0016021,GO:0003674,GO:0005575,GO:0008150	membrane|integral component of membrane|molecular_function|cellular_component|biological_process
A830005F24Rik	0.493910266305869	0.403390418049476	0.584430114562263	1.44879523263882	0.534853704120457	0.999494134001309	1	0	0	0.113346516121427	0	0	0	0	0.0568115494345413	0.109670009352072	0	GeneID:442803,Genbank:XM_001473764.3,MGI:MGI:3045249	RIKEN cDNA A830005F24 gene		GO:0003674,GO:0005575,GO:0008150	molecular_function|cellular_component|biological_process
A830010M20Rik	173.078120161709	154.062947873941	192.093292449478	1.24684938916432	0.31828720804769	0.0160441759889541	0.105474367995319	1.16571986991451	1.27196229202733	1.21474212944255	1.30210450978355	1.20424427292799	1.85181566952563	1.71621219888295	1.39512044583133	1.26096161285666	1.54577146341656	GeneID:231570,Genbank:NM_001007574.2,MGI:MGI:2445097	RIKEN cDNA A830010M20 gene		GO:0003674,GO:0005575,GO:0008150	molecular_function|cellular_component|biological_process
A830018L16Rik	68.1463924476096	65.1676889517071	71.1250959435122	1.0914165760308	0.126201860107625	0.52671606174578	0.840285059633043	0.419106424004351	0.305114742559807	0.404675316621934	0.433006896326219	0.333617377468714	0.402536341895571	0.366726581652554	0.464454494087653	0.436946287934878	0.426576866493908	GeneID:320492,Genbank:XM_006495540.2,MGI:MGI:2444149	RIKEN cDNA A830018L16 gene		GO:0003674,GO:0005575,GO:0008150	molecular_function|cellular_component|biological_process
A830021F12Rik	0	0	0					0	0	0	0	0	0	0	0	0	0	GeneID:442838,Genbank:XM_017318024.1,MGI:MGI:3045372	RIKEN cDNA A830021F12 gene
A830080D01Rik	248.367410387342	250.626244233072	246.108576541613	0.981974482739096	-0.026242559251744	0.827445868809631	0.99761090887991	3.64454958572342	3.97282250990099	4.26022445179879	4.01745974795489	3.90255450861611	4.19635102520559	4.22446175394572	3.71288981763672	3.59909448942103	3.93457117761667	GeneID:382252,Genbank:XM_006528900.3,MGI:MGI:2685992	RIKEN cDNA A830080D01 gene		GO:0008150,GO:0003674,GO:0005575,GO:0005739	biological_process|molecular_function|cellular_component|mitochondrion
A930009A15Rik	0.101379417249534	0.202758834499068	0	0	-Inf	1	1	0.0535675167059517	0	0	0	0	0	0	0	0	0	GeneID:77798,Genbank:NM_029982.1,MGI:MGI:1925048	RIKEN cDNA A930009A15 gene		GO:0003674,GO:0005575,GO:0008150	molecular_function|cellular_component|biological_process
A930018P22Rik	0.104253301059083	0	0.208506602118166	Inf	Inf	0.999070116582762	1	0	0	0	0	0	0.0700724012462901	0	0	0	0	GeneID:68243,Genbank:NM_026634.2,MGI:MGI:1915493	RIKEN cDNA A930018P22 gene		GO:0003674,GO:0008150	molecular_function|biological_process
AA414768	59.8008225958592	55.402265099876	64.1993800918424	1.15878619720886	0.212614405274175	0.295586993481923	0.644116278357095	1.97153496027351	1.95987265873427	1.59564593740622	1.97270893155985	1.46241000142028	1.89119910972986	2.18594466525145	2.31770017342629	1.92198498414824	2.19178026838433	GeneID:245350,Genbank:NM_001272033.1,MGI:MGI:3035137	expressed sequence AA414768
AA415398	60.3303979933898	58.8528147130379	61.8079812737418	1.05021283306692	0.0706817298864662	0.716399446132871	0.947541506130085	1.69541611282012	1.62635098841296	1.6512728967276	1.58995728457005	1.76156524215084	1.74362451754912	1.88494728312131	1.71238164194002	1.92827337029978	1.57625293317398	GeneID:433752,Genbank:NM_001004178.1,MGI:MGI:3035485	expressed sequence AA415398
AA467197	56.667263081789	44.9961227321366	68.3384034314415	1.51876204619368	0.602895851625385	0.157197384829745	0.460300188971615	1.99786997492198	2.87472596007438	1.91230265763751	2.57222750529171	1.9084149611127	2.76318835581204	1.2957073325283	5.90224655667022	2.97017864679946	4.37046746467557	GeneID:433470,Genbank:XM_006499873.3,MGI:MGI:3034182	expressed sequence AA467197		GO:0005739,GO:0005751,GO:0008150,GO:0004129,GO:0005634	mitochondrion|mitochondrial respiratory chain complex IV|biological_process|cytochrome-c oxidase activity|nucleus
AA623943	0	0	0					0	0	0	0	0	0	0	0	0	0	GeneID:544808,Genbank:XM_006534607.3,MGI:MGI:3035046	expressed sequence AA623943
AA792892	0.101379417249534	0.202758834499068	0	0	-Inf	1	1	0.0445070043918262	0	0	0	0	0	0	0	0	0	GeneID:100554,Genbank:NM_178894.4,MGI:MGI:2140789	expressed sequence AA792892		GO:0003674,GO:0005575,GO:0008150	molecular_function|cellular_component|biological_process
AA986860	2258.98986973791	2359.62845525135	2158.35128422446	0.914699633927982	-0.128630021199534	0.322772806670805	0.673569125785183	49.5928756426736	35.6327187575733	44.0261539834744	43.0960924132208	42.326309658516	32.5864325953636	45.7619249628921	36.4501866143788	38.7126622856892	45.3259057457471	GeneID:212439,Genbank:XM_017319617.1,MGI:MGI:2138143	expressed sequence AA986860		GO:0005829,GO:0005886,GO:0008150,GO:0003674,GO:0005737	cytosol|plasma membrane|biological_process|molecular_function|cytoplasm
AB124611	285.875375613956	229.690225656039	342.060525571874	1.48922543218757	0.574562159079114	9.19308408482402e-05	0.00250958716216033	6.23689298444278	11.456472460813	6.51794749301581	7.08707209330067	6.97170041144492	12.2825800885656	10.511827015082	11.9954826414303	10.834297525982	11.8655772588009	GeneID:382062,Genbank:XM_011242566.2,MGI:MGI:3043001	cDNA sequence AB124611		GO:0016020,GO:0016021,GO:0003674,GO:0005575,GO:0008150	membrane|integral component of membrane|molecular_function|cellular_component|biological_process
AF067061	1.29513618757224	0.607212878022874	1.9830594971216	3.26583899797807	1.70745366948381	0.285887395180525	0.633947067553581	0.119872198495319	0	0.0603885049780268	0	0	0.127531770268248	0.111060628502425	0.181607586359084	0.11685948774293	0.0655570119701335	GeneID:236546,Genbank:NM_199060.2,MGI:MGI:2681166	cDNA sequence AF067061
AF067063	0	0	0					0	0	0	0	0	0	0	0	0	0	GeneID:380878,Genbank:NM_001001449.2,MGI:MGI:2687009	cDNA sequence AF067063
AF366264	0	0	0					0	0	0	0	0	0	0	0	0	0	GeneID:231201,Genbank:NM_153093.3,MGI:MGI:2667157	cDNA sequence AF366264		GO:0016926,GO:0016929,GO:0004175,GO:0005634,GO:0006508	protein desumoylation|SUMO-specific protease activity|endopeptidase activity|nucleus|proteolysis
AF529169	0.992028073054494	0.60459528596088	1.37946086014811	2.2816268869112	1.19006288785206	0.555906624164427	0.861269816020542	0.00671176923266062	0	0.00676243056864801	0	0.00674868259956162	0.00714063663316058	0.00621840025209548	0.0271157277131891	0.00654308442009685	0	GeneID:209743,Genbank:XM_006510957.3,MGI:MGI:2667167	cDNA sequence AF529169		GO:0016020,GO:0016021,GO:0003674,GO:0005575,GO:0008150	membrane|integral component of membrane|molecular_function|cellular_component|biological_process
AI182371	68.5963033436716	76.7244614832939	60.4681452040494	0.788120816165204	-0.343511288147514	0.0723550196726842	0.287245777814414	1.3233785370318	1.36014522722565	1.93039783397354	1.67651591337212	1.29093575006371	1.09272919233871	1.24439957238162	1.09722635478758	1.42490697247878	1.18823584493651	GeneID:98870,Genbank:NM_001243103.1,MGI:MGI:2138853	expressed sequence AI182371		GO:0003674,GO:0005575,GO:0008150	molecular_function|cellular_component|biological_process
AI314180	1961.50088593527	2019.75214573612	1903.24962613441	0.94231840780679	-0.0857134684402799	0.277571879528502	0.622216181271532	11.0045919630179	11.1382006902889	10.9406915879069	10.2631491047393	11.2878296189747	10.3628344323628	10.6111006100464	10.6127217466725	9.69576791393391	10.7957330778658	GeneID:230249,Genbank:XM_006537847.3,MGI:MGI:2140220	expressed sequence AI314180		GO:0005768,GO:0005769,GO:0005770,GO:0005771,GO:0005783,GO:0005813,GO:0005856,GO:0030134,GO:0030139,GO:0030433,GO:0031410,GO:0000502,GO:0032947,GO:0005634,GO:0043248,GO:0005737	endosome|early endosome|late endosome|multivesicular body|endoplasmic reticulum|centrosome|cytoskeleton|COPII-coated ER to Golgi transport vesicle|endocytic vesicle|ubiquitin-dependent ERAD pathway|cytoplasmic vesicle|proteasome complex|protein-containing complex scaffold activity|nucleus|proteasome assembly|cytoplasm
AI413582	207.239244155591	214.087605651453	200.390882659728	0.936022812016385	-0.0953844044142916	0.435528365992347	0.777456149136551	11.3978900033729	13.1643719435863	10.4606029543528	12.2153900355904	13.2761128873707	12.3062822251526	11.239660886621	11.3409758427168	11.2214445343106	11.170750261438	GeneID:106672,Genbank:XM_011246240.2,MGI:MGI:2146839	expressed sequence AI413582		GO:0008150,GO:0003674,GO:0005575,GO:0005576	biological_process|molecular_function|cellular_component|extracellular region
AI429214	71.7103697664461	83.4449848094937	59.9757547233985	0.718746067967107	-0.476445936450635	0.0107842718700191	0.0791502581409067	2.20285816530448	2.6885700020385	2.24722920515475	1.94328571099119	2.43647078133515	1.46475999542398	1.42865127016902	1.80773248290053	2.06696337431981	1.59625802500019	GeneID:621080,Genbank:NM_001039220.3,MGI:MGI:2142538	expressed sequence AI429214		GO:0003674,GO:0005575,GO:0008150	molecular_function|cellular_component|biological_process
AI464131	394.49583032182	443.383102972963	345.608557670677	0.779480668869223	-0.359414850376524	0.000503724253090802	0.00876625505451002	4.86837281245355	4.96822507878209	4.96296334014818	5.20139661563885	5.48395103768017	4.33656881659272	4.72326810872384	3.74580143001175	3.6266737575392	3.6671738496703	GeneID:329828,Genbank:NM_001085515.2,MGI:MGI:2140300	expressed sequence AI464131		GO:0005783,GO:0005789,GO:0005975,GO:0008152,GO:0016020,GO:0016021,GO:0016787,GO:0016798,GO:0031965,GO:0043568,GO:0048741,GO:0004553,GO:0005515,GO:0051897,GO:0005634	endoplasmic reticulum|endoplasmic reticulum membrane|carbohydrate metabolic process|metabolic process|membrane|integral component of membrane|hydrolase activity|hydrolase activity, acting on glycosyl bonds|nuclear membrane|positive regulation of insulin-like growth factor receptor signaling pathway|skeletal muscle fiber development|hydrolase activity, hydrolyzing O-glycosyl compounds|protein bind…
AI467606	504.65319302388	507.499384833013	501.807001214747	0.988783466959001	-0.0162734741528319	0.846693355073712	1	12.8828789398693	14.7926482247362	11.6060435978086	11.8450205661289	10.7988579978467	12.4624161058972	11.3718061148307	12.9626001821089	12.1080146442449	12.9989343825204	GeneID:101602,Genbank:XM_006507162.3,MGI:MGI:2141979	expressed sequence AI467606		GO:0016020,GO:0016021,GO:0003674,GO:0005575,GO:0008150	membrane|integral component of membrane|molecular_function|cellular_component|biological_process
AI481877	0	0	0					0	0	0	0	0	0	0	0	0	0	GeneID:100155,Genbank:XM_017320490.1,MGI:MGI:2140313	expressed sequence AI481877		GO:0003674,GO:0005575,GO:0008150	molecular_function|cellular_component|biological_process
AI593442	8.94425556511493	7.37732280425523	10.5111883259746	1.42479712557946	0.510756511026871	0.371476784045546	0.722033747159195	0.0328217154383288	0.1096341444637	0.0744062808521474	0.0547781945148829	0.0330022282036366	0.0785676406428969	0.0912271667041522	0.0248626145000267	0.0799920436329759	0.161549071176782	GeneID:330941,Genbank:NM_001286641.1,MGI:MGI:2143099	expressed sequence AI593442		GO:0016020,GO:0016021,GO:0003674,GO:0005575,GO:0008150	membrane|integral component of membrane|molecular_function|cellular_component|biological_process
AI597479	612.965866474972	618.928177050282	607.003555899663	0.980733433065772	-0.0280670349502474	0.789796778664579	0.979643567878038	9.3310988183657	9.5422274781179	10.3605502755186	9.46448766772074	9.64914222227255	9.81112939046589	10.1776127016397	9.23535252586836	9.72026199030357	9.02854885709591	GeneID:98404,Genbank:NM_133818.1,MGI:MGI:2138299	expressed sequence AI597479		GO:0072669,GO:0003674,GO:0008150,GO:0048598	tRNA-splicing ligase complex|molecular_function|biological_process|embryonic morphogenesis
AI607873	495.248205783356	345.628944988714	644.867466577997	1.8657796921466	0.899778645454601	0.00158190806297402	0.0202499468923068	4.59210277455463	6.71647141090854	5.35340389286791	4.51982131898462	4.33617311908166	12.0259153628121	4.78636460353563	12.3830111408281	10.2734316373184	8.66103825264356	GeneID:226691,Genbank:XM_011238800.2,MGI:MGI:2138302	expressed sequence AI607873		GO:0003690,GO:0005634,GO:0005730,GO:0005829,GO:0008134,GO:0042802,GO:0000978,GO:0001047,GO:0001078	double-stranded DNA binding|nucleus|nucleolus|cytosol|transcription factor binding|identical protein binding|RNA polymerase II proximal promoter sequence-specific DNA binding|core promoter binding|transcriptional repressor activity, RNA polymerase II proximal promoter sequence-specific DNA binding
AI661453	1024.19382807407	1026.6746475959	1021.71300855224	0.995167272265578	-0.00698905406970382	0.936377710840488	1	11.7811597308942	9.90492607723222	11.0816266885354	11.8183425918809	10.4554823511718	10.9030539684818	10.4880784309127	11.5958898046847	11.7985816271454	10.6934013165909	GeneID:224833,Genbank:NM_145489.2,MGI:MGI:2146908	expressed sequence AI661453		GO:0003674,GO:0005575,GO:0008150	molecular_function|cellular_component|biological_process
AI837181	724.394228380482	730.302505137315	718.485951623649	0.983819645379083	-0.023534231117032	0.771642763229455	0.971159805606982	26.7270031185875	25.8557984960119	23.3077754983108	26.3545172599099	25.2952366364683	26.4302582108323	23.88952911286	26.2191547705999	24.6946925262711	25.7605981706702	GeneID:107242,Genbank:NM_001256515.1,MGI:MGI:2147598	expressed sequence AI837181		GO:0005575,GO:0008150	cellular_component|biological_process
AI846148	404.893739306038	386.861345173643	422.926133438434	1.09322406778223	0.128589126854334	0.212236092300998	0.543251143354095	5.36412948863657	5.14463150411762	5.96820188788422	5.62183198444507	5.66763910840254	5.76792186190614	5.99302168427738	5.72201515117028	6.48770567421529	6.74569625962288	GeneID:68229,Genbank:XM_011247332.2,MGI:MGI:2147611	expressed sequence AI846148		GO:0006355,GO:0045892,GO:0003674,GO:0005575,GO:0006351	regulation of transcription, DNA-templated|negative regulation of transcription, DNA-templated|molecular_function|cellular_component|transcription, DNA-templated
AI987944	292.811501069022	299.83659770533	285.786404432715	0.953140499258124	-0.0692392022183335	0.540182049983384	0.850533452676069	4.43324489623779	4.10942156098317	3.87303129455953	4.40188738226775	4.231924217374	4.43293136446069	4.38032361830762	3.981669578692	3.67902236444256	3.83623607107413	GeneID:233168,Genbank:XM_011250853.2,MGI:MGI:2142079	expressed sequence AI987944	zf-C2H2	GO:0003700,GO:0005575,GO:0006355	DNA binding transcription factor activity|cellular_component|regulation of transcription, DNA-templated
AK010878	51.0976336453559	53.0034534034769	49.1918138872349	0.928086959028371	-0.107668106903687	0.614870221194416	0.898041973321315	2.04257274544519	2.57643868317461	2.38539791608557	2.56780026345817	2.75396778064366	2.27186544281647	2.06446607199001	2.71942513136666	2.12700358499394	2.38645577137405	GeneID:100233175,Genbank:NM_001142938.1,MGI:MGI:4845848	cDNA sequence AK010878		GO:0000408,GO:0005634	EKC/KEOPS complex|nucleus
AU015228	0	0	0					0	0	0	0	0	0	0	0	0	0	GeneID:99169,Genbank:NM_001033197.2,MGI:MGI:2139152	expressed sequence AU015228
AU018091	9.6083727188419	9.24572184996311	9.9710235877207	1.07844728075618	0.108955652946573	0.846652612907809	1	0.231314276684791	0.15849383509354	0.155373511950326	0.0294136935996766	0.139551874921124	0.147656852368898	0.157161266748715	0.124602117570555	0.180400581421332	0.168671557384563	GeneID:245128,Genbank:XM_006539984.2,MGI:MGI:2142124	expressed sequence AU018091		GO:0097638,GO:1903352,GO:0000064,GO:0015181,GO:0015189	L-arginine import across plasma membrane|L-ornithine transmembrane transport|L-ornithine transmembrane transporter activity|arginine transmembrane transporter activity|L-lysine transmembrane transporter activity
AU019823	527.981650729893	505.921527904426	550.04177355536	1.08720768581184	0.120627560117342	0.212610758523844	0.543892878943187	6.62869442010537	6.75846169421461	6.65206710464357	6.70028356786804	6.77158044758706	7.16486435613005	7.24468338244298	7.28301210932308	7.36498537540981	7.80027140218586	GeneID:270156,Genbank:NM_212449.2,MGI:MGI:2143205	expressed sequence AU019823		GO:0003674,GO:0005575,GO:0008150	molecular_function|cellular_component|biological_process
AU021092	1982.69706845916	2155.77032582322	1809.62381109509	0.839432563579819	-0.25251366501607	0.00181471016582609	0.0225734977946986	90.5657811359112	78.9616286436016	86.9751324943269	78.8371027595902	84.4894306433832	65.504954728691	75.6510385058728	71.58169150647	77.4383813257531	66.493540712564	GeneID:239691,Genbank:XM_006522106.1,MGI:MGI:2146559	expressed sequence AU021092		GO:0016020,GO:0042803,GO:0005576,GO:0005829,GO:0008150	membrane|protein homodimerization activity|extracellular region|cytosol|biological_process
AU022252	369.451421970892	397.198527666067	341.704316275717	0.860285958972626	-0.217111803656288	0.0387504533806538	0.190399131316317	3.74036522007806	3.96077509270073	3.38793153475044	3.99053330360438	3.70395258283032	3.07496493887896	3.62293732971491	2.86196511509675	3.43457625943806	3.34729901777113	GeneID:230696,Genbank:XM_006503016.3,MGI:MGI:2140466	expressed sequence AU022252		GO:0005575,GO:0008150,GO:0042802	cellular_component|biological_process|identical protein binding
AU022751	0	0	0					0	0	0	0	0	0	0	0	0	0	GeneID:102991,Genbank:NM_001033211.3,MGI:MGI:2147968	expressed sequence AU022751		GO:0003674,GO:0005575,GO:0008150	molecular_function|cellular_component|biological_process
AU040320	1196.16348016655	1156.67054717935	1235.65641315375	1.06828726309926	0.0952996407736732	0.251355103500778	0.590891806502218	11.8005372391965	11.2345006831049	11.2921414768366	11.2729354940597	11.6169989812347	12.9436101392627	13.0299878090011	12.3578339270362	11.214913829195	12.3126590272231	GeneID:100317,Genbank:NM_001035525.1,MGI:MGI:2140475	expressed sequence AU040320		GO:0008150,GO:0016020,GO:0016021,GO:0031410,GO:0003674,GO:0005794,GO:0005886	biological_process|membrane|integral component of membrane|cytoplasmic vesicle|molecular_function|Golgi apparatus|plasma membrane
AU041133	58.8462079623038	61.2878955370062	56.4045203876014	0.920320723911035	-0.119791379193913	0.573770820126262	0.874078454777114	1.31067551885542	1.26289620764739	1.50627364352937	1.1523266728338	1.05018878689693	1.11118228081104	1.13843468852144	1.32379106229856	1.15794708811331	1.11999450974032	GeneID:216177,Genbank:NM_001163064.1,MGI:MGI:2143755	expressed sequence AU041133	zf-C2H2	GO:0005634,GO:0008150,GO:0043565,GO:0003674,GO:0003700,GO:0005575	nucleus|biological_process|sequence-specific DNA binding|molecular_function|DNA binding transcription factor activity|cellular_component
AV320801	0.971849490291101	1.00633324933781	0.937365731244396	0.931466521513831	-0.102424177694621	1	1	0.0138812376023915	0.0142668923097582	0.0279720300979023	0	0.0139575815884397	0	0.0385825652285832	0	0.0270647295338746	0	GeneID:331531,Genbank:XM_006528574.3,MGI:MGI:3035227	expressed sequence AV320801		GO:0003674,GO:0005575,GO:0008150	molecular_function|cellular_component|biological_process
AW146154	188.241678338804	193.838554760687	182.64480191692	0.942252185806962	-0.0858148582753033	0.548101594873669	0.85574668527627	2.98889782527905	3.12069761214257	2.99552478518972	3.03147304933236	3.21205239948423	2.97798460916621	3.34060993384604	2.89102666059755	3.06794697372599	2.352441590485	GeneID:101835,Genbank:NM_001033530.3,MGI:MGI:2142212	expressed sequence AW146154	zf-C2H2	GO:0003700,GO:0005575,GO:0006355	DNA binding transcription factor activity|cellular_component|regulation of transcription, DNA-templated
AW209491	224.82264425056	235.295043794539	214.350244706582	0.910984954250691	-0.134500868090732	0.260964662375145	0.601604817771973	5.97287079007816	6.98837943475466	5.88362547264907	6.17944917237654	6.40788914018277	5.19141931863086	5.83027125405713	6.19422810616746	5.4588342025244	6.27052981523521	GeneID:105351,Genbank:NM_001104646.1,MGI:MGI:2145422	expressed sequence AW209491		GO:0003674,GO:0005575,GO:0008150	molecular_function|cellular_component|biological_process
AW549877	2342.63171071811	2605.26296382028	2080.00045761594	0.798384073508607	-0.324845153394713	3.22182072115264e-05	0.00118761167478904	26.684768026569	28.0368174624148	27.9124602375817	30.4680449190927	25.2525760382938	24.5631607880937	23.0029193180672	22.4723313490361	21.6904908750227	20.0771572851097	GeneID:106064,Genbank:NM_145930.2,MGI:MGI:2146232	expressed sequence AW549877		GO:0008150,GO:0003674,GO:0005654,GO:0005829	biological_process|molecular_function|nucleoplasm|cytosol
AW551984	35.8082443474005	30.5758364759982	41.0406522188027	1.3422577089925	0.424661690756762	0.0979471093268892	0.346848900744936	0.221711834454967	0.455743062192522	0.424432155825836	0.222017170617041	0.378983047634815	0.377405978599008	0.34920419566114	0.492646966695418	0.551156030353522	0.533509591865451	GeneID:244810,Genbank:NM_178737.5,MGI:MGI:2143322	expressed sequence AW551984		GO:0060923,GO:0003674,GO:0005575,GO:0055007	cardiac muscle cell fate commitment|molecular_function|cellular_component|cardiac muscle cell differentiation
AW554918	366.575594143092	365.134446633551	368.016741652633	1.00789379102864	0.0113436197611215	0.919655138722469	1	1.98535395315269	1.9970967906994	1.81413784042252	1.93370274477686	1.9219436827593	2.11221373623606	2.09869365039088	1.86656191931321	1.80162189893416	1.96363015493939	GeneID:225289,Genbank:XM_006525833.3,MGI:MGI:2147376	expressed sequence AW554918		GO:0003674,GO:0005575,GO:0008150	molecular_function|cellular_component|biological_process
AY074887	0.292117388194227	0.385688516774166	0.198546259614287	0.514783953836361	-0.95796101040703	1	1	0	0	0	0.144710408173936	0	0	0	0.0766276735692336	0	0	GeneID:246735,Genbank:NM_145229.2,MGI:MGI:3575512	cDNA sequence AY074887		GO:0007050,GO:0008285,GO:0097190,GO:0003674,GO:0005615,GO:0005737	cell cycle arrest|negative regulation of cell proliferation|apoptotic signaling pathway|molecular_function|extracellular space|cytoplasm
AY358078	0.994097119063467	0.603531660486549	1.38466257764039	2.29426667778143	1.19803309508163	0.555636553584733	0.861253415409756	0	0	0.0744006221495196	0	0.0371246831298267	0.11784249819448	0.068415171562069	0.0372910854946784	0.0359936820563438	0	GeneID:278676,Genbank:NM_194347.1,MGI:MGI:2682312	cDNA sequence AY358078		GO:0003674,GO:0005575,GO:0008150	molecular_function|cellular_component|biological_process
AY761184	0	0	0					0	0	0	0	0	0	0	0	0	0	GeneID:382000,Genbank:NM_001007582.3,MGI:MGI:3611585	cDNA sequence AY761184		GO:0005615,GO:0008150,GO:0019731,GO:0050829,GO:0050830,GO:0051673,GO:0061844,GO:0071222,GO:0002227,GO:0003674,GO:0005575	extracellular space|biological_process|antibacterial humoral response|defense response to Gram-negative bacterium|defense response to Gram-positive bacterium|membrane disruption in other organism|antimicrobial humoral immune response mediated by antimicrobial peptide|cellular response to lipopolysaccharide|innate immune response in mucosa|molecular_function|cellular_component
AY761185	0	0	0					0	0	0	0	0	0	0	0	0	0	GeneID:100503970,Genbank:NM_001012640.2,MGI:MGI:3630303	cDNA sequence AY761185		GO:0005615,GO:0008150,GO:0019731,GO:0050829,GO:0050830,GO:0051673,GO:0061844,GO:0071222,GO:0002227,GO:0003674,GO:0005575	extracellular space|biological_process|antibacterial humoral response|defense response to Gram-negative bacterium|defense response to Gram-positive bacterium|membrane disruption in other organism|antimicrobial humoral immune response mediated by antimicrobial peptide|cellular response to lipopolysaccharide|innate immune response in mucosa|molecular_function|cellular_component
Aaas	348.361631888888	361.630969052432	335.092294725343	0.926613933544941	-0.109959718467989	0.304742347818341	0.655284751474891	10.7231490339012	9.37248406350558	10.3850936699547	11.9546256303205	11.2898696343127	9.60701881756406	10.980691546041	10.5904423983629	9.32430604292429	9.90936111552954	GeneID:223921,Genbank:NM_153416.2,MGI:MGI:2443767	achalasia, adrenocortical insufficiency, alacrimia		GO:0005643,GO:0005654,GO:0005813,GO:0005829,GO:0006913,GO:0007612,GO:0009566,GO:0015031,GO:0031965,GO:0051028,GO:0003674,GO:0005634	nuclear pore|nucleoplasm|centrosome|cytosol|nucleocytoplasmic transport|learning|fertilization|protein transport|nuclear membrane|mRNA transport|molecular_function|nucleus	mmu03013	RNA transport
Aacs	707.111647465303	718.251780958864	695.971513971743	0.968979865309381	-0.0454614070799308	0.636760285836889	0.912147459819509	11.8493271535004	12.3183126941641	11.8873810933739	11.7545851959439	13.3332954305351	12.5883865263206	11.8446002789854	11.5901469390843	13.1259758687615	10.7849858961266	GeneID:78894,Genbank:NM_030210.1,MGI:MGI:1926144	acetoacetyl-CoA synthetase		GO:0034201,GO:0005524,GO:0042493,GO:0005623,GO:0045471,GO:0005737,GO:0005829,GO:0006629,GO:0006631,GO:0007584,GO:0047760,GO:0008152,GO:0071333,GO:0010243,GO:0014070,GO:0016874,GO:0000166,GO:0030729,GO:0001889,GO:0032024,GO:0003824	response to oleic acid|ATP binding|response to drug|cell|response to ethanol|cytoplasm|cytosol|lipid metabolic process|fatty acid metabolic process|response to nutrient|butyrate-CoA ligase activity|metabolic process|cellular response to glucose stimulus|response to organonitrogen compound|response to organic cyclic compound|ligase activity|nucleotide binding|acetoacetate-CoA ligase activity|liver…	mmu00650,mmu00280	Butanoate metabolism|Valine, leucine and isoleucine degradation
Aadac	2.78597498168827	2.78073862287884	2.7912113404977	1.00376616397265	0.00542322011661401	1	1	0.083373244703081	0.171379114422628	0.0840025571564515	0.159024884407525	0.0838317806069192	0.0443503065075051	0.0772446411531552	0.336830144715457	0.0406389254129199	0.0911921341161053	GeneID:67758,Genbank:NM_023383.1,MGI:MGI:1915008	arylacetamide deacetylase (esterase)		GO:0017171,GO:0005789,GO:0019213,GO:0008152,GO:0009056,GO:0010898,GO:0043231,GO:0016020,GO:0052689,GO:0016021,GO:0016298,GO:0016787,GO:0004806,GO:0005783	serine hydrolase activity|endoplasmic reticulum membrane|deacetylase activity|metabolic process|catabolic process|positive regulation of triglyceride catabolic process|intracellular membrane-bounded organelle|membrane|carboxylic ester hydrolase activity|integral component of membrane|lipase activity|hydrolase activity|triglyceride lipase activity|endoplasmic reticulum
Aadacl2	0	0	0					0	0	0	0	0	0	0	0	0	0	GeneID:639634,Genbank:NM_001128091.1,MGI:MGI:3646333	arylacetamide deacetylase-like 2		GO:0005575,GO:0009056,GO:0016787	cellular_component|catabolic process|hydrolase activity
Aadacl3	0	0	0					0	0	0	0	0	0	0	0	0	0	GeneID:230883,Genbank:NM_001085503.2,MGI:MGI:2685281	arylacetamide deacetylase-like 3		GO:0016020,GO:0016021,GO:0016787,GO:0052689,GO:0005575,GO:0008152,GO:0009056	membrane|integral component of membrane|hydrolase activity|carboxylic ester hydrolase activity|cellular_component|metabolic process|catabolic process
Aadat	0.0964221291935416	0.192844258387083	0	0	-Inf	1	1	0	0	0	0.0244508317993509	0	0	0	0	0	0	GeneID:23923,Genbank:XM_006509397.3,MGI:MGI:1345167	aminoadipate aminotransferase		GO:0006103,GO:0006536,GO:0008483,GO:0009058,GO:0016212,GO:0016740,GO:0019441,GO:0030170,GO:0042803,GO:0047536,GO:0070189,GO:0003824,GO:0005739	2-oxoglutarate metabolic process|glutamate metabolic process|transaminase activity|biosynthetic process|kynurenine-oxoglutarate transaminase activity|transferase activity|tryptophan catabolic process to kynurenine|pyridoxal phosphate binding|protein homodimerization activity|2-aminoadipate transaminase activity|kynurenine metabolic process|catalytic activity|mitochondrion	mmu00310,mmu00380	Lysine degradation|Tryptophan metabolism
Aaed1	723.493256776681	848.134363607784	598.852149945578	0.706081696063095	-0.502092976991081	3.11003028082392e-08	3.85537246935836e-06	48.8368216092039	44.7749975924284	48.869956806292	46.7870188205324	46.2595322445155	36.5472989796507	38.9226369334889	32.0615862337642	30.4592090737358	30.3504685046914	GeneID:66129,Genbank:NM_025370.2,MGI:MGI:1913379	AhpC/TSA antioxidant enzyme domain containing 1		GO:0005575,GO:0016209,GO:0055114	cellular_component|antioxidant activity|oxidation-reduction process
Aagab	581.73070222413	583.232380037023	580.229024411238	0.994850499168798	-0.00744835346514822	0.94722311150712	1	11.7506599132223	13.0239346627062	10.8080527315512	11.870317443775	12.3504733326778	11.6085370394077	12.0248946154618	12.6332715672182	12.0740021017126	11.8226535439117	GeneID:66939,Genbank:XM_006511371.2,MGI:MGI:1914189	alpha- and gamma-adaptin binding protein		GO:0008150,GO:0015031,GO:0016607,GO:0003674,GO:0005737,GO:0005829	biological_process|protein transport|nuclear speck|molecular_function|cytoplasm|cytosol
Aak1	196.971179952147	210.755558604168	183.186801300125	0.869190841339461	-0.202255121960153	0.267281859765101	0.608648009548134	0.477792349388783	0.779122408751772	0.454505003075752	0.661862686303969	0.448213175456332	0.587836330371978	0.417940561017836	0.512228829851441	0.460579850498508	0.499244106200383	GeneID:269774,Genbank:XM_006506191.1,MGI:MGI:1098687	AP2 associated kinase 1		GO:0050821,GO:0005634,GO:0071439,GO:0005737,GO:2000369,GO:0006468,GO:0030100,GO:0031252,GO:0032880,GO:0035612,GO:0043195,GO:0045747,GO:0004674,GO:0046777,GO:0005112	protein stabilization|nucleus|clathrin complex|cytoplasm|regulation of clathrin-dependent endocytosis|protein phosphorylation|regulation of endocytosis|cell leading edge|regulation of protein localization|AP-2 adaptor complex binding|terminal bouton|positive regulation of Notch signaling pathway|protein serine/threonine kinase activity|protein autophosphorylation|Notch binding
Aamdc	363.436509997154	362.888953907856	363.984066086451	1.00301776112721	0.00434715297229511	0.926296209451716	1	19.3000263306031	21.1735020462047	17.4246630946648	19.5437587336737	21.0960358938552	15.1692311670826	21.4977658789619	22.2857148687881	21.5103670151935	19.4496783252095	GeneID:66273,Genbank:XM_006508115.2,MGI:MGI:1913523	adipogenesis associated Mth938 domain containing		GO:0043066,GO:0045600,GO:0045944,GO:0003674,GO:0005737	negative regulation of apoptotic process|positive regulation of fat cell differentiation|positive regulation of transcription by RNA polymerase II|molecular_function|cytoplasm
Aamp	2575.65739196857	2450.23897338108	2701.07581055606	1.10237239710086	0.140611669185081	0.065243942014321	0.268314043743966	60.8412220300685	62.4268845816463	63.3267092551549	59.0677632881052	66.6535054200898	62.8871858203362	70.4729217009727	72.4801962170255	72.0183129039603	70.3616386614793	GeneID:227290,Genbank:NM_146110.3,MGI:MGI:107809	angio-associated migratory protein		GO:0015630,GO:0030687,GO:0042273,GO:0045171,GO:0051082,GO:0005829,GO:0008201,GO:0009986	microtubule cytoskeleton|preribosome, large subunit precursor|ribosomal large subunit biogenesis|intercellular bridge|unfolded protein binding|cytosol|heparin binding|cell surface
Aanat	1.69478031271204	2.39882981172589	0.990730813698187	0.413005878472631	-1.27576577865921	0.355338224375038	0.706542579609291	0.0791235633632466	0.0609913570029926	0.0199301996627151	0.037729776388584	0.0397793634416404	0	0.0183268363865388	0.039957664765475	0.0192837438519686	0.0216359775478988	GeneID:11298,Genbank:XM_017314224.1,MGI:MGI:1328365	arylalkylamine N-acetyltransferase		GO:0030187,GO:0005737,GO:0032868,GO:0005829,GO:0006474,GO:0007623,GO:0008080,GO:0034695,GO:0009416,GO:0046688,GO:0009648,GO:0048471,GO:0010043,GO:0048511,GO:0014070,GO:0004059,GO:0071320,GO:0016740,GO:0071889,GO:0016746,GO:0004060	melatonin biosynthetic process|cytoplasm|response to insulin|cytosol|N-terminal protein amino acid acetylation|circadian rhythm|N-acetyltransferase activity|response to prostaglandin E|response to light stimulus|response to copper ion|photoperiodism|perinuclear region of cytoplasm|response to zinc ion|rhythmic process|response to organic cyclic compound|aralkylamine N-acetyltransferase activity|c…	mmu00380	Tryptophan metabolism
Aar2	633.310486567053	635.788076344861	630.832896789245	0.992206240192324	-0.0112880642177362	0.903611068161252	1	9.73632293547828	9.38234736419882	9.98898869430492	8.83319885058968	9.22363772269421	8.75029110563048	9.00689492689999	9.98342803034413	9.62164518586704	9.98483720775879	GeneID:68295,Genbank:XM_006500097.3,MGI:MGI:1915545	AAR2 splicing factor homolog		GO:0005681,GO:0006397,GO:0008380,GO:0000244,GO:0003674,GO:0005575	spliceosomal complex|mRNA processing|RNA splicing|spliceosomal tri-snRNP complex assembly|molecular_function|cellular_component
Aard	206.70586454257	199.94774398227	213.46398510287	1.06759886784119	0.0943696806554866	0.432927176443927	0.774952919242275	7.72321991047361	8.06117516994152	7.49928466863626	8.20517676020354	8.57043139259655	7.4078172195874	9.34293417817139	8.08342372518177	9.44065149495923	8.97275126742554	GeneID:239435,Genbank:NM_175503.3,MGI:MGI:2181621	alanine and arginine rich domain containing protein		GO:0003674,GO:0005575,GO:0008150	molecular_function|cellular_component|biological_process
Aars	1489.57419638583	1533.05592407682	1446.09246869483	0.943274440275646	-0.0842505190858217	0.291793652502745	0.640637460454808	20.0531965957423	19.5578813622688	18.5955653973015	17.1016798204932	18.2635822505058	17.8458016158416	16.5461512633274	19.0349375261792	17.4576190672234	18.4137424130348	GeneID:234734,Genbank:XM_006530921.2,MGI:MGI:2384560	alanyl-tRNA synthetase		GO:0016597,GO:0005829,GO:0002161,GO:0016874,GO:0006400,GO:0021680,GO:0002196,GO:0043039,GO:0003676,GO:0003723,GO:0004812,GO:0004813,GO:0006412,GO:0043524,GO:0006419,GO:0046872,GO:0005515,GO:0050885,GO:0005524,GO:0000049,GO:0050905,GO:0005737,GO:0140018,GO:0005739,GO:0000166	amino acid binding|cytosol|aminoacyl-tRNA editing activity|ligase activity|tRNA modification|cerebellar Purkinje cell layer development|Ser-tRNA(Ala) hydrolase activity|tRNA aminoacylation|nucleic acid binding|RNA binding|aminoacyl-tRNA ligase activity|alanine-tRNA ligase activity|translation|negative regulation of neuron apoptotic process|alanyl-tRNA aminoacylation|metal ion binding|protein bind…	mmu00970	Aminoacyl-tRNA biosynthesis
Aars2	204.874256005177	220.24599258695	189.502519423404	0.860413019086333	-0.216898740245882	0.0788461546369085	0.303108868473536	3.39973672203109	2.82447002154667	2.86877115297401	3.39090915876166	3.11932155712611	2.53188073326669	2.7036030100249	2.60393230441333	2.87238656847117	2.88189175519967	GeneID:224805,Genbank:NM_198608.2,MGI:MGI:2681839	alanyl-tRNA synthetase 2, mitochondrial		GO:0016874,GO:0003723,GO:0033108,GO:0004812,GO:0043039,GO:0004813,GO:0005524,GO:0005737,GO:0005739,GO:0046872,GO:0070143,GO:0006400,GO:0006412,GO:0000049,GO:0006419,GO:0000166,GO:0016597,GO:0003676	ligase activity|RNA binding|mitochondrial respiratory chain complex assembly|aminoacyl-tRNA ligase activity|tRNA aminoacylation|alanine-tRNA ligase activity|ATP binding|cytoplasm|mitochondrion|metal ion binding|mitochondrial alanyl-tRNA aminoacylation|tRNA modification|translation|tRNA binding|alanyl-tRNA aminoacylation|nucleotide binding|amino acid binding|nucleic acid binding	mmu00970	Aminoacyl-tRNA biosynthesis
Aarsd1	350.725725372095	361.866766376295	339.584684367895	0.93842462453369	-0.0916872242889162	0.38205522859401	0.730993647018112	13.5823880486868	11.2111901434268	13.4367378003946	12.6849575603427	12.7725619706564	11.3056539983398	11.8993530538313	12.0834793272189	12.1776276366165	13.0472565897506	GeneID:69684,Genbank:XM_006534121.2,MGI:MGI:1916934	alanyl-tRNA synthetase domain containing 1		GO:0002196,GO:0003676,GO:0004812,GO:0004813,GO:0005515,GO:0005524,GO:0005737,GO:0006412,GO:0006419,GO:0006450,GO:0000166,GO:0043039,GO:0002161,GO:0046872	Ser-tRNA(Ala) hydrolase activity|nucleic acid binding|aminoacyl-tRNA ligase activity|alanine-tRNA ligase activity|protein binding|ATP binding|cytoplasm|translation|alanyl-tRNA aminoacylation|regulation of translational fidelity|nucleotide binding|tRNA aminoacylation|aminoacyl-tRNA editing activity|metal ion binding
Aasdh	360.81266624322	391.820725538026	329.804606948415	0.841723230682976	-0.248582160123455	0.0188888340323959	0.117721884784933	2.44012527727736	2.90131681094684	2.55495714801864	2.97246766957177	2.54289026349346	2.48696647798826	2.64071552692348	2.25053496527096	2.05229662964648	1.98864022626076	GeneID:231326,Genbank:XM_006534859.3,MGI:MGI:2442517	aminoadipate-semialdehyde dehydrogenase		GO:0004043,GO:0005524,GO:0005575,GO:0006629,GO:0006631,GO:0008152,GO:0016491,GO:0016874,GO:0019482,GO:0043041,GO:0055114,GO:0000166,GO:0003674,GO:0003824	L-aminoadipate-semialdehyde dehydrogenase activity|ATP binding|cellular_component|lipid metabolic process|fatty acid metabolic process|metabolic process|oxidoreductase activity|ligase activity|beta-alanine metabolic process|amino acid activation for nonribosomal peptide biosynthetic process|oxidation-reduction process|nucleotide binding|molecular_function|catalytic activity
Aasdhppt	324.900167045779	326.607531342199	323.192802749359	0.989544856547529	-0.0151629880674468	0.93601204440682	1	5.93811353657365	6.73050919223765	6.28115005481328	5.20443836804565	6.11957623982532	5.0382921587456	6.39284173324146	5.77332759104495	6.85287119480143	6.21172922062685	GeneID:67618,Genbank:NM_001326359.1,MGI:MGI:1914868	aminoadipate-semialdehyde dehydrogenase-phosphopantetheinyl transferase		GO:0008897,GO:0016740,GO:0019878,GO:0046872,GO:0000287,GO:0005737,GO:0005829	holo-[acyl-carrier-protein] synthase activity|transferase activity|lysine biosynthetic process via aminoadipic acid|metal ion binding|magnesium ion binding|cytoplasm|cytosol	mmu00770	Pantothenate and CoA biosynthesis
Aass	164.937126429765	176.997154867205	152.877097992325	0.863726301742102	-0.21135387240027	0.113883927620126	0.379941973455604	2.18626679233559	2.35186693649502	3.09856176582742	2.349129686	2.93105442057156	2.12438088004255	2.37665543836587	1.9726087467266	2.27340802958415	2.53477665845072	GeneID:30956,Genbank:NM_013930.4,MGI:MGI:1353573	aminoadipate-semialdehyde synthase		GO:0005739,GO:0006091,GO:0008152,GO:0016491,GO:0019477,GO:0019878,GO:0043231,GO:0047130,GO:0047131,GO:0003824,GO:0055114,GO:0004753,GO:0005737	mitochondrion|generation of precursor metabolites and energy|metabolic process|oxidoreductase activity|L-lysine catabolic process|lysine biosynthetic process via aminoadipic acid|intracellular membrane-bounded organelle|saccharopine dehydrogenase (NADP+, L-lysine-forming) activity|saccharopine dehydrogenase (NAD+, L-glutamate-forming) activity|catalytic activity|oxidation-reduction process|saccha…	mmu00310	Lysine degradation
Aatf	300.857963187433	270.778335811148	330.937590563718	1.2221715949777	0.289446856223492	0.00848753682967276	0.0665376493000993	5.81560604986442	6.47339633401616	6.05850501528942	5.46258241563171	5.95792260139248	7.86826402000806	7.03504469399008	7.75785051574605	7.12424501150448	7.00910608045203	GeneID:56321,Genbank:NM_019816.1,MGI:MGI:1929608	apoptosis antagonizing transcription factor		GO:0042985,GO:0005634,GO:0043066,GO:0005730,GO:0043522,GO:0005737,GO:0005794,GO:0006357,GO:0045893,GO:0007155,GO:0045944,GO:0007346,GO:0048156,GO:0019904,GO:2000378,GO:0032929,GO:0003700,GO:0040016,GO:0005515,GO:0042254	negative regulation of amyloid precursor protein biosynthetic process|nucleus|negative regulation of apoptotic process|nucleolus|leucine zipper domain binding|cytoplasm|Golgi apparatus|regulation of transcription by RNA polymerase II|positive regulation of transcription, DNA-templated|cell adhesion|positive regulation of transcription by RNA polymerase II|regulation of mitotic cell cycle|tau prot…
Aatk	505.640296104421	478.816761575627	532.463830633215	1.11204091703276	0.153209872336805	0.176111088272076	0.49082762344261	3.38085208114285	3.50748423068043	3.80712076067047	4.71126170413259	3.64740567704182	4.97639085871972	4.31156325811288	3.94496349663664	4.04036379609643	4.18516892521321	GeneID:11302,Genbank:XM_006531991.2,MGI:MGI:1197518	apoptosis-associated tyrosine kinase		GO:0051402,GO:0030517,GO:0004713,GO:0055037,GO:0005515,GO:0032482,GO:0005524,GO:0005737,GO:0005783,GO:0006468,GO:0006915,GO:0038083,GO:0007420,GO:0016020,GO:0042995,GO:0016021,GO:0044295,GO:0016301,GO:0000166,GO:0046777,GO:0016310,GO:0004672,GO:0048471,GO:0016740,GO:0004674	neuron apoptotic process|negative regulation of axon extension|protein tyrosine kinase activity|recycling endosome|protein binding|Rab protein signal transduction|ATP binding|cytoplasm|endoplasmic reticulum|protein phosphorylation|apoptotic process|peptidyl-tyrosine autophosphorylation|brain development|membrane|cell projection|integral component of membrane|axonal growth cone|kinase activity|nuc…
Abat	235.081791037162	268.094997424431	202.068584649894	0.753720086503487	-0.407899254139248	0.00378038691675932	0.0375940784650697	3.10669642994231	2.81032543705657	3.35289067759795	3.6730254713182	2.65580021267421	2.48818995270989	2.55492149046239	1.99784014329449	2.88115605026248	1.98537629003597	GeneID:268860,Genbank:NM_172961.3,MGI:MGI:2443582	4-aminobutyrate aminotransferase		GO:0007568,GO:0007620,GO:0007626,GO:0008483,GO:0009448,GO:0009449,GO:0009450,GO:0042493,GO:0010039,GO:0042803,GO:0014053,GO:0043005,GO:0016740,GO:0045471,GO:0045776,GO:0045964,GO:0046872,GO:0047298,GO:0048148,GO:0051536,GO:0001666,GO:0003824,GO:0003867,GO:0005739,GO:0005759,GO:0030170,GO:0031652,GO:0032024,GO:0032144,GO:0033602,GO:0035094,GO:0070474,GO:0035640,GO:0090331,GO:0042135,GO:0097151,GO:…	aging|copulation|locomotory behavior|transaminase activity|gamma-aminobutyric acid metabolic process|gamma-aminobutyric acid biosynthetic process|gamma-aminobutyric acid catabolic process|response to drug|response to iron ion|protein homodimerization activity|negative regulation of gamma-aminobutyric acid secretion|neuron projection|transferase activity|response to ethanol|negative regulation of …	mmu00640,mmu00650,mmu00250,mmu00280,mmu00410,mmu04727	Propanoate metabolism|Butanoate metabolism|Alanine, aspartate and glutamate metabolism|Valine, leucine and isoleucine degradation|beta-Alanine metabolism|GABAergic synapse
Abca1	2953.05844813601	3449.29562601085	2456.82127026117	0.712267528400431	-0.489508874196134	1.08445568791933e-05	0.000494397065381661	16.6071517869797	15.9780490576948	17.2076253067376	20.9757282881162	17.6674123447906	12.4986951591288	15.3246571341502	12.2538528196109	11.7475764973045	11.9471487321854	GeneID:11303,Genbank:NM_013454.3,MGI:MGI:99607	ATP-binding cassette, sub-family A (ABC1), member 1		GO:0005886,GO:0005887,GO:0006497,GO:0006869,GO:0006911,GO:0016197,GO:0007040,GO:0016887,GO:0007186,GO:0017127,GO:0007189,GO:0019905,GO:0030139,GO:0034364,GO:0030301,GO:0034380,GO:0031267,GO:0042157,GO:0032367,GO:0042158,GO:0042626,GO:0000166,GO:0055091,GO:0042632,GO:0002790,GO:0060155,GO:0043231,GO:0005102,GO:0071222,GO:0005515,GO:0071300,GO:0005524,GO:0071403,GO:0005548,GO:0090554,GO:0090556,GO:…	plasma membrane|integral component of plasma membrane|protein lipidation|lipid transport|phagocytosis, engulfment|endosomal transport|lysosome organization|ATPase activity|G-protein coupled receptor signaling pathway|cholesterol transporter activity|adenylate cyclase-activating G-protein coupled receptor signaling pathway|syntaxin binding|endocytic vesicle|high-density lipoprotein particle|choles…	mmu02010,mmu04975,mmu04979	ABC transporters|Fat digestion and absorption|Cholesterol metabolism
Abca12	2.58621011478112	3.38875269918362	1.78366753037862	0.526349276183039	-0.925907630368102	0.384328474694793	0.732879977602711	0.00648113532655213	0.0399671826377895	0.0261202232273094	0.0185430313970327	0.0195503407615079	0.00689526572398313	0.00600471979167264	0.0196379704100896	0.018954740893062	0.00708894758778327	GeneID:74591,Genbank:NM_175210.3,MGI:MGI:2676312	ATP-binding cassette, sub-family A (ABC1), member 12		GO:0055088,GO:0034191,GO:0005737,GO:0061436,GO:0035627,GO:0005743,GO:0072659,GO:0042626,GO:0005829,GO:0097209,GO:0005886,GO:0006869,GO:0010875,GO:0043129,GO:2000010,GO:0043231,GO:0030216,GO:0045055,GO:0031424,GO:0005102,GO:0048286,GO:0032940,GO:0005319,GO:0033700,GO:0005515	lipid homeostasis|apolipoprotein A-I receptor binding|cytoplasm|establishment of skin barrier|ceramide transport|mitochondrial inner membrane|protein localization to plasma membrane|ATPase activity, coupled to transmembrane movement of substances|cytosol|epidermal lamellar body|plasma membrane|lipid transport|positive regulation of cholesterol efflux|surfactant homeostasis|positive regulation of …	mmu02010	ABC transporters
Abca13	10.6136191988332	11.1473646995658	10.0798736981006	0.904238263460889	-0.145225127310884	0.808868367532895	0.988065711100608	0.0259885525193103	0.0367270447860839	0.0458232558098848	0.0433739055393966	0.0293979198117489	0.0172807276786244	0.0361172775617643	0.0328107653765282	0.047503856806069	0.0319790302293334	GeneID:268379,Genbank:NM_178259.3,MGI:MGI:2388707	ATP-binding cassette, sub-family A (ABC1), member 13		GO:0016020,GO:0016021,GO:0016887,GO:0042626,GO:0043231,GO:0055085,GO:0000166,GO:0005524,GO:0006869	membrane|integral component of membrane|ATPase activity|ATPase activity, coupled to transmembrane movement of substances|intracellular membrane-bounded organelle|transmembrane transport|nucleotide binding|ATP binding|lipid transport	mmu02010	ABC transporters
Abca14	14.1664238251279	13.9633776991592	14.3694699510966	1.02908266614903	0.0413588784932689	0.957505122531484	1	0.136609376978457	0.112323775483479	0.146816557772005	0.130283344856916	0.109888560633483	0.106581506471016	0.160318820478767	0.119579535168061	0.106540812732031	0.169343623694588	GeneID:67928,Genbank:XM_017312273.1,MGI:MGI:2388708	ATP-binding cassette, sub-family A (ABC1), member 14		GO:0006869,GO:0042626,GO:0043231	lipid transport|ATPase activity, coupled to transmembrane movement of substances|intracellular membrane-bounded organelle	mmu02010	ABC transporters
Abca15	0	0	0					0	0	0	0	0	0	0	0	0	0	GeneID:320631,Genbank:XM_006507945.3,MGI:MGI:2388709	ATP-binding cassette, sub-family A (ABC1), member 15		GO:0043231,GO:0002244,GO:0006869,GO:0042626	intracellular membrane-bounded organelle|hematopoietic progenitor cell differentiation|lipid transport|ATPase activity, coupled to transmembrane movement of substances
Abca16	0	0	0					0	0	0	0	0	0	0	0	0	0	GeneID:233810,Genbank:NM_001278943.1,MGI:MGI:2388711	ATP-binding cassette, sub-family A (ABC1), member 16		GO:0006869,GO:0042626,GO:0043231	lipid transport|ATPase activity, coupled to transmembrane movement of substances|intracellular membrane-bounded organelle
Abca17	46.7351946902264	43.9090329701374	49.5613564103154	1.12872803288613	0.174697910492725	0.43447411378846	0.776493234467991	0.245251805966732	0.397998158763247	0.227594868007639	0.227739692978687	0.324474527714027	0.343319553844889	0.32289701754115	0.404151843297315	0.289422277611707	0.261192689471817	GeneID:381072,Genbank:XM_017317536.1,MGI:MGI:3625331	ATP-binding cassette, sub-family A (ABC1), member 17		GO:0005783,GO:0006629,GO:0006638,GO:0006869,GO:0016020,GO:0016021,GO:0016887,GO:0042626,GO:0043231,GO:0055085,GO:0000166,GO:0005524,GO:0005737	endoplasmic reticulum|lipid metabolic process|neutral lipid metabolic process|lipid transport|membrane|integral component of membrane|ATPase activity|ATPase activity, coupled to transmembrane movement of substances|intracellular membrane-bounded organelle|transmembrane transport|nucleotide binding|ATP binding|cytoplasm	mmu02010	ABC transporters
Abca2	1793.90772989839	1952.85718765308	1634.9582721437	0.837213433978024	-0.256332633535047	0.00114690328851466	0.0158214958984961	10.1871881833202	9.68739349308591	9.91571959118998	10.4227184190269	8.75182763450994	9.75058277002151	8.19878137212052	7.94079803987187	7.39096908776346	8.22675034560644	GeneID:11305,Genbank:XM_006497612.1,MGI:MGI:99606	ATP-binding cassette, sub-family A (ABC1), member 2		GO:0055085,GO:0005765,GO:0005768,GO:0005815,GO:0006357,GO:0006869,GO:0008203,GO:0016020,GO:0016021,GO:0016887,GO:0031410,GO:0032383,GO:0000166,GO:0042626,GO:0005524,GO:0043231,GO:0005764	transmembrane transport|lysosomal membrane|endosome|microtubule organizing center|regulation of transcription by RNA polymerase II|lipid transport|cholesterol metabolic process|membrane|integral component of membrane|ATPase activity|cytoplasmic vesicle|regulation of intracellular cholesterol transport|nucleotide binding|ATPase activity, coupled to transmembrane movement of substances|ATP binding|…	mmu02010,mmu04142	ABC transporters|Lysosome
Abca3	11041.3293016832	11290.9132943217	10791.7453090447	0.955790291514501	-0.0652339814722862	0.377878861834185	0.72796482387833	100.602988600373	99.6052651366346	89.9768527348191	85.4724062187083	87.971666150807	100.767159618306	78.2101169674346	93.6336468739484	92.1347701895362	83.6674105946587	GeneID:27410,Genbank:NM_013855.3,MGI:MGI:1351617	ATP-binding cassette, sub-family A (ABC1), member 3		GO:0006810,GO:0006869,GO:0016020,GO:0016021,GO:0016887,GO:0042626,GO:0043231,GO:0055085,GO:0097208,GO:0097233,GO:0000166,GO:0005524,GO:0005886	transport|lipid transport|membrane|integral component of membrane|ATPase activity|ATPase activity, coupled to transmembrane movement of substances|intracellular membrane-bounded organelle|transmembrane transport|alveolar lamellar body|alveolar lamellar body membrane|nucleotide binding|ATP binding|plasma membrane	mmu02010	ABC transporters
Abca4	233.495815640886	252.569571078075	214.422060203696	0.848962364264432	-0.236227496459551	0.160605536070015	0.465613301988821	1.65810525148887	1.19785965497825	1.65246193040441	1.36360429058788	1.71554984106918	1.03542332693566	1.68650369710499	1.18321013498234	1.18889789568066	1.42591429310247	GeneID:11304,Genbank:XM_017319439.1,MGI:MGI:109424	ATP-binding cassette, sub-family A (ABC1), member 4		GO:0045332,GO:0005524,GO:0045494,GO:0005548,GO:0050896,GO:0005887,GO:0006649,GO:0006869,GO:0007601,GO:0055085,GO:0016020,GO:0090555,GO:0016021,GO:0016887,GO:0042626,GO:0000166,GO:0001750,GO:0043231,GO:0004012	phospholipid translocation|ATP binding|photoreceptor cell maintenance|phospholipid transporter activity|response to stimulus|integral component of plasma membrane|phospholipid transfer to membrane|lipid transport|visual perception|transmembrane transport|membrane|phosphatidylethanolamine-translocating ATPase activity|integral component of membrane|ATPase activity|ATPase activity, coupled to trans…	mmu02010	ABC transporters
Abca5	1120.07703112699	1241.8013771534	998.352685100593	0.803955208512601	-0.314812969424501	0.000232915311848413	0.00503648056050709	8.9534620213168	8.59900714829172	8.05520749428853	7.20173948531868	7.73721122124741	6.35500431631671	7.67301126561123	6.48755340535653	6.0202696689615	6.43365356834555	GeneID:217265,Genbank:NM_147219.2,MGI:MGI:2386607	ATP-binding cassette, sub-family A (ABC1), member 5		GO:0043691,GO:0005768,GO:0055085,GO:0005770,GO:0005794,GO:0006869,GO:0010745,GO:0016020,GO:0016021,GO:0016887,GO:0030301,GO:0033344,GO:0034375,GO:0000166,GO:0042626,GO:0005524,GO:0043231,GO:0005764	reverse cholesterol transport|endosome|transmembrane transport|late endosome|Golgi apparatus|lipid transport|negative regulation of macrophage derived foam cell differentiation|membrane|integral component of membrane|ATPase activity|cholesterol transport|cholesterol efflux|high-density lipoprotein particle remodeling|nucleotide binding|ATPase activity, coupled to transmembrane movement of substan…	mmu02010	ABC transporters
Abca6	263.68499039158	282.188390340703	245.181590442456	0.868857822770219	-0.20280797672673	0.202057664521215	0.5296989672899	1.47383850608998	1.87971090161347	2.13294719520005	2.14671744107803	1.83222206635967	2.07405431155329	1.96135387146608	1.5765487191381	1.32577175922959	1.38490409042719	GeneID:76184,Genbank:XM_006534413.1,MGI:MGI:1923434	ATP-binding cassette, sub-family A (ABC1), member 6		GO:0006869,GO:0016020,GO:0016021,GO:0016887,GO:0042626,GO:0043231,GO:0055085,GO:0000166,GO:0005524,GO:0005654	lipid transport|membrane|integral component of membrane|ATPase activity|ATPase activity, coupled to transmembrane movement of substances|intracellular membrane-bounded organelle|transmembrane transport|nucleotide binding|ATP binding|nucleoplasm	mmu02010	ABC transporters
Abca7	1457.99885931917	1506.63912595656	1409.35859268178	0.935432094123392	-0.0962951672654753	0.212239838369899	0.543251143354095	12.0750090761263	12.623749056176	11.5711130044448	12.8021502112758	11.1222782371667	12.8380849963776	10.0339063167637	11.7202587912165	11.1024293614621	11.2957088534424	GeneID:27403,Genbank:XM_006513714.2,MGI:MGI:1351646	ATP-binding cassette, sub-family A (ABC1), member 7		GO:0006869,GO:0006909,GO:0007613,GO:0009986,GO:0010875,GO:0016020,GO:0016021,GO:0038027,GO:0016324,GO:0042626,GO:0016887,GO:0042985,GO:0018149,GO:0043231,GO:0045332,GO:0050766,GO:0055085,GO:0070374,GO:0090554,GO:0090556,GO:0000166,GO:0001891,GO:0005515,GO:0005524,GO:0005548,GO:0005622,GO:0005768,GO:0005794,GO:0005886,GO:0030054,GO:0032587,GO:0033344,GO:0033700,GO:0034188,GO:1900223,GO:0034380,GO:…	lipid transport|phagocytosis|memory|cell surface|positive regulation of cholesterol efflux|membrane|integral component of membrane|apolipoprotein A-I-mediated signaling pathway|apical plasma membrane|ATPase activity, coupled to transmembrane movement of substances|ATPase activity|negative regulation of amyloid precursor protein biosynthetic process|peptide cross-linking|intracellular membrane-bou…	mmu02010	ABC transporters
Abca8a	3746.54266835124	4036.27723954544	3456.80809715704	0.856434752124793	-0.223584756776189	0.138378927539547	0.426358426076967	32.4789120166513	30.1932573558853	36.6111323346396	38.3088996089161	35.8887351332939	29.4076723843309	40.9498475402061	25.9567517107368	27.1729022311451	26.8973799669751	GeneID:217258,Genbank:XM_006533063.2,MGI:MGI:2386846	ATP-binding cassette, sub-family A (ABC1), member 8a		GO:0005886,GO:0006869,GO:0016020,GO:0016021,GO:0016887,GO:0042626,GO:0043231,GO:0055085,GO:0000166,GO:0005524,GO:0005743	plasma membrane|lipid transport|membrane|integral component of membrane|ATPase activity|ATPase activity, coupled to transmembrane movement of substances|intracellular membrane-bounded organelle|transmembrane transport|nucleotide binding|ATP binding|mitochondrial inner membrane	mmu02010	ABC transporters
Abca8b	762.235141496656	788.149533976599	736.320749016713	0.934239909147209	-0.0981350189432647	0.268263162264229	0.6096172212567	5.4380554904065	6.18686521731015	6.14116090248401	6.58363466770268	5.45277490252337	6.35605343418971	6.14394487836856	5.33990382741635	5.02895037213518	5.30367425319842	GeneID:27404,Genbank:XM_006533462.3,MGI:MGI:1351668	ATP-binding cassette, sub-family A (ABC1), member 8b		GO:0005743,GO:0005886,GO:0006810,GO:0006869,GO:0016020,GO:0016021,GO:0016887,GO:0042626,GO:0043231,GO:0055085,GO:0000166,GO:0005524	mitochondrial inner membrane|plasma membrane|transport|lipid transport|membrane|integral component of membrane|ATPase activity|ATPase activity, coupled to transmembrane movement of substances|intracellular membrane-bounded organelle|transmembrane transport|nucleotide binding|ATP binding	mmu02010	ABC transporters
Abca9	609.597360245378	627.827422626465	591.367297864291	0.941926517625423	-0.0863135794149755	0.458034058060504	0.795916068465122	4.30151355820498	4.66146156308728	4.90424274478799	4.78604166485448	5.06879690139732	5.12232390095327	5.49554341092723	4.07016442847303	3.98005628022051	3.93727269708706	GeneID:217262,Genbank:XM_017314486.1,MGI:MGI:2386796	ATP-binding cassette, sub-family A (ABC1), member 9		GO:0006869,GO:0016020,GO:0016021,GO:0016887,GO:0042626,GO:0043231,GO:0055085,GO:0000166,GO:0005524,GO:0005739	lipid transport|membrane|integral component of membrane|ATPase activity|ATPase activity, coupled to transmembrane movement of substances|intracellular membrane-bounded organelle|transmembrane transport|nucleotide binding|ATP binding|mitochondrion	mmu02010	ABC transporters
Abcb10	490.993232468942	502.930297422433	479.056167515451	0.952529942957624	-0.0701636501790515	0.483804426951158	0.814395119362817	6.32918790627747	5.88667952564864	6.46182597322316	6.26560882395394	5.33559457176677	5.9399138148584	5.96427533168836	6.2345321304178	5.66571707805616	5.39606009747474	GeneID:56199,Genbank:NM_019552.2,MGI:MGI:1860508	ATP-binding cassette, sub-family B (MDR/TAP), member 10		GO:0005524,GO:0005739,GO:0005743,GO:0016020,GO:0016021,GO:0016887,GO:0032592,GO:0042626,GO:0042803,GO:0000166,GO:0055085,GO:0005215,GO:0005515	ATP binding|mitochondrion|mitochondrial inner membrane|membrane|integral component of membrane|ATPase activity|integral component of mitochondrial membrane|ATPase activity, coupled to transmembrane movement of substances|protein homodimerization activity|nucleotide binding|transmembrane transport|transporter activity|protein binding	mmu02010	ABC transporters
Abcb11	1.09207720875043	1.57495144838707	0.60920296911379	0.386807459834831	-1.37031247648694	0.44964824849045	0.788507281215838	0	0.00910812280527687	0.0178576160605303	0.0338061771682828	0.00891065583254095	0.0094281742435866	0.00821049496075101	0	0	0.00969300324841796	GeneID:27413,Genbank:XM_006499669.3,MGI:MGI:1351619	ATP-binding cassette, sub-family B (MDR/TAP), member 11		GO:0042493,GO:0005794,GO:0042626,GO:0005886,GO:0015126,GO:0015238,GO:0015721,GO:0015722,GO:0045177,GO:0046581,GO:0016020,GO:0046618,GO:0016021,GO:0055085,GO:0000139,GO:0016324,GO:0000166,GO:0016887,GO:0005524	response to drug|Golgi apparatus|ATPase activity, coupled to transmembrane movement of substances|plasma membrane|canalicular bile acid transmembrane transporter activity|drug transmembrane transporter activity|bile acid and bile salt transport|canalicular bile acid transport|apical part of cell|intercellular canaliculus|membrane|drug export|integral component of membrane|transmembrane transport|…	mmu02010,mmu04976,mmu04979,mmu01522	ABC transporters|Bile secretion|Cholesterol metabolism|Endocrine resistance
Abcb1a	1400.30694700014	1669.75534280063	1130.85855119964	0.677260028587715	-0.562218243467614	9.04686506286733e-12	2.51906478112055e-09	15.6521163376925	15.223717554509	17.004801218579	17.1513246368599	17.5365673242305	11.7532943070078	13.1374612301596	10.169891765886	10.7119413201249	10.8188884564743	GeneID:18671,Genbank:XM_006503555.3,MGI:MGI:97570	ATP-binding cassette, sub-family B (MDR/TAP), member 1A		GO:0016020,GO:0016021,GO:0016324,GO:0016787,GO:0016887,GO:0050892,GO:0031526,GO:0055085,GO:0033231,GO:0035633,GO:0060548,GO:0060856,GO:0072089,GO:0090554,GO:0090555,GO:0000086,GO:0000166,GO:0005524,GO:0005886,GO:0006855,GO:0008559,GO:0009914,GO:0009986,GO:0015893,GO:0042623,GO:0042626,GO:0043215,GO:0045177,GO:0045332,GO:0099038,GO:0046581,GO:0046618,GO:0099040,GO:0047484,GO:1901529,GO:1904478,GO:…	membrane|integral component of membrane|apical plasma membrane|hydrolase activity|ATPase activity|intestinal absorption|brush border membrane|transmembrane transport|carbohydrate export|maintenance of permeability of blood-brain barrier|negative regulation of cell death|establishment of blood-brain barrier|stem cell proliferation|phosphatidylcholine-translocating ATPase activity|phosphatidylethan…	mmu02010,mmu04976,mmu05206,mmu05226	ABC transporters|Bile secretion|MicroRNAs in cancer|Gastric cancer
Abcb1b	147.093311706096	158.360199677027	135.826423735166	0.857705559933505	-0.221445622136455	0.35465612439838	0.705921482038468	2.07375592010202	1.41665905392379	2.48977468728467	1.76455754276457	2.08516115626082	1.61176201374927	2.49656316143228	1.24165407800755	1.59794050919199	1.58912370176221	GeneID:18669,Genbank:NM_011075.2,MGI:MGI:97568	ATP-binding cassette, sub-family B (MDR/TAP), member 1B		GO:0042493,GO:0005524,GO:0042626,GO:0005739,GO:0005886,GO:0008559,GO:0014045,GO:0015238,GO:0015893,GO:0046581,GO:0016020,GO:0055085,GO:0016021,GO:0016324,GO:0000139,GO:0016787,GO:0000166,GO:0016887,GO:0005215	response to drug|ATP binding|ATPase activity, coupled to transmembrane movement of substances|mitochondrion|plasma membrane|xenobiotic transmembrane transporting ATPase activity|establishment of endothelial blood-brain barrier|drug transmembrane transporter activity|drug transport|intercellular canaliculus|membrane|transmembrane transport|integral component of membrane|apical plasma membrane|Golg…	mmu02010,mmu04976,mmu05206,mmu05226	ABC transporters|Bile secretion|MicroRNAs in cancer|Gastric cancer
Abcb4	10.3259139948193	9.43200634776874	11.2198216418698	1.18954771956064	0.250413147671073	0.614003995858462	0.897547398128237	0.269840942301277	0.118859049938419	0.0647327947596762	0.0612726895019465	0.0904416708834534	0.164047536790981	0.166670309567718	0.155737806310791	0.187899366904425	0.0562184952578563	GeneID:18670,Genbank:XM_006503552.1,MGI:MGI:97569	ATP-binding cassette, sub-family B (MDR/TAP), member 4		GO:1903413,GO:0042626,GO:0016021,GO:0005654,GO:2001140,GO:0045332,GO:0005737,GO:0046581,GO:0016324,GO:0005829,GO:0055085,GO:0005886,GO:0005925,GO:0016787,GO:0006855,GO:0016887,GO:0006869,GO:0055088,GO:0031410,GO:0008525,GO:0061092,GO:0032376,GO:0008559,GO:0000139,GO:0090554,GO:0032782,GO:0015629,GO:0000166,GO:1901557,GO:0016020,GO:0005524	cellular response to bile acid|ATPase activity, coupled to transmembrane movement of substances|integral component of membrane|nucleoplasm|positive regulation of phospholipid transport|phospholipid translocation|cytoplasm|intercellular canaliculus|apical plasma membrane|cytosol|transmembrane transport|plasma membrane|focal adhesion|hydrolase activity|drug transmembrane transport|ATPase activity|l…	mmu02010,mmu04976	ABC transporters|Bile secretion
Abcb5	0	0	0					0	0	0	0	0	0	0	0	0	0	GeneID:77706,Genbank:XM_006516370.3,MGI:MGI:1924956	ATP-binding cassette, sub-family B (MDR/TAP), member 5		GO:0055085,GO:0005887,GO:0015562,GO:0016020,GO:0016021,GO:0016887,GO:0030154,GO:0042391,GO:0042626,GO:0000166,GO:0048058,GO:0005524,GO:0005886	transmembrane transport|integral component of plasma membrane|efflux transmembrane transporter activity|membrane|integral component of membrane|ATPase activity|cell differentiation|regulation of membrane potential|ATPase activity, coupled to transmembrane movement of substances|nucleotide binding|compound eye corneal lens development|ATP binding|plasma membrane	mmu02010	ABC transporters
Abcb6	333.978851354727	334.457383490641	333.500319218812	0.997138456738973	-0.00413425226796155	1	1	6.29299497523074	5.86659487744395	5.73323663757868	5.96777068266826	5.81070221136136	6.35563357252048	6.24100147023159	5.80093900562042	6.25580366523932	5.29324937267887	GeneID:74104,Genbank:NM_023732.3,MGI:MGI:1921354	ATP-binding cassette, sub-family B (MDR/TAP), member 6		GO:0042626,GO:0015439,GO:0005739,GO:0015562,GO:0043588,GO:0015886,GO:0055085,GO:0005740,GO:0005741,GO:0005768,GO:0005783,GO:0016020,GO:0005794,GO:0016021,GO:0005829,GO:0005886,GO:0016887,GO:0006779,GO:0000166,GO:0020037,GO:0006810,GO:0005524,GO:0031307,GO:0007420,GO:0005654	ATPase activity, coupled to transmembrane movement of substances|heme-transporting ATPase activity|mitochondrion|efflux transmembrane transporter activity|skin development|heme transport|transmembrane transport|mitochondrial envelope|mitochondrial outer membrane|endosome|endoplasmic reticulum|membrane|Golgi apparatus|integral component of membrane|cytosol|plasma membrane|ATPase activity|porphyrin…	mmu02010	ABC transporters
Abcb7	546.113261501467	550.357890654894	541.868632348041	0.984575022088352	-0.022426954914782	0.812532199507907	0.989717769685304	4.66458754693539	5.66059947686118	5.28491170497057	4.83269692780975	5.38718539575119	5.50076258632277	5.05934292196758	5.63838104549473	4.6295350110348	4.88689446757741	GeneID:11306,Genbank:NM_009592.1,MGI:MGI:109533	ATP-binding cassette, sub-family B (MDR/TAP), member 7		GO:0005743,GO:0006879,GO:0016020,GO:0016021,GO:0016887,GO:0042626,GO:0055085,GO:0000166,GO:0005524,GO:0005739	mitochondrial inner membrane|cellular iron ion homeostasis|membrane|integral component of membrane|ATPase activity|ATPase activity, coupled to transmembrane movement of substances|transmembrane transport|nucleotide binding|ATP binding|mitochondrion	mmu02010	ABC transporters
Abcb8	374.859443081876	399.590451204309	350.128434959444	0.876218222693278	-0.19063787621389	0.0696920337593774	0.280488352014892	7.17533450142471	7.67416233674724	6.86251545428893	7.2946357341156	7.43453740492463	6.74256422147456	6.47916158177552	6.51138611456269	6.8707224140551	5.69695303211086	GeneID:74610,Genbank:XM_006535812.1,MGI:MGI:1351667	ATP-binding cassette, sub-family B (MDR/TAP), member 8		GO:0005730,GO:0005739,GO:0005743,GO:0016020,GO:0016021,GO:0016887,GO:0042626,GO:0055085,GO:0000166,GO:0005524,GO:0005634	nucleolus|mitochondrion|mitochondrial inner membrane|membrane|integral component of membrane|ATPase activity|ATPase activity, coupled to transmembrane movement of substances|transmembrane transport|nucleotide binding|ATP binding|nucleus	mmu02010	ABC transporters
Abcb9	189.114383395018	184.385264134221	193.843502655815	1.05129606514927	0.0721690171333356	0.590280884494241	0.883253353419389	2.06890889931992	1.88273959202406	1.87824415203331	2.39444270368745	1.71190323698021	2.00621792022064	2.58572038592842	1.9590111193349	1.78580719383422	2.23936257428942	GeneID:56325,Genbank:NM_019875.2,MGI:MGI:1861729	ATP-binding cassette, sub-family B (MDR/TAP), member 9		GO:0042803,GO:0005765,GO:0043231,GO:0005789,GO:0055085,GO:0015031,GO:0015440,GO:0015833,GO:0016020,GO:0016021,GO:0016887,GO:0022857,GO:0030176,GO:0000166,GO:0042626,GO:0005524,GO:0005764	protein homodimerization activity|lysosomal membrane|intracellular membrane-bounded organelle|endoplasmic reticulum membrane|transmembrane transport|protein transport|peptide-transporting ATPase activity|peptide transport|membrane|integral component of membrane|ATPase activity|transmembrane transporter activity|integral component of endoplasmic reticulum membrane|nucleotide binding|ATPase activit…	mmu02010,mmu04142	ABC transporters|Lysosome
Abcc1	1118.06061968451	1003.49973188616	1232.62150748286	1.2283227073375	0.296689638161363	0.000500734750914752	0.00876625505451002	9.03550222359398	8.75825486833094	9.1309600054539	9.31368234112647	9.04892740363949	12.145578321936	10.8860580946836	11.1113969587804	10.1885767021606	11.9738534400816	GeneID:17250,Genbank:XM_017316888.1,MGI:MGI:102676	ATP-binding cassette, sub-family C (CFTR/MRP), member 1		GO:0006855,GO:0006979,GO:0008514,GO:0008559,GO:0015238,GO:0033700,GO:0015431,GO:0034040,GO:0034634,GO:0015562,GO:0034775,GO:0042493,GO:1901215,GO:0042626,GO:1905701,GO:0042908,GO:0000166,GO:0004012,GO:0005324,GO:0005524,GO:0005737,GO:0005774,GO:0005886,GO:0005887,GO:0015911,GO:0016020,GO:0016021,GO:0016323,GO:0016787,GO:0016887,GO:0045332,GO:0022857,GO:0046618,GO:0030335,GO:0046623,GO:0046624,GO:…	drug transmembrane transport|response to oxidative stress|organic anion transmembrane transporter activity|xenobiotic transmembrane transporting ATPase activity|drug transmembrane transporter activity|phospholipid efflux|glutathione S-conjugate-exporting ATPase activity|lipid-transporting ATPase activity|glutathione transmembrane transporter activity|efflux transmembrane transporter activity|glut…	mmu02010,mmu04071,mmu04977,mmu05206,mmu01523	ABC transporters|Sphingolipid signaling pathway|Vitamin digestion and absorption|MicroRNAs in cancer|Antifolate resistance
Abcc10	269.528587973944	268.135172324025	270.922003623863	1.01039338209786	0.0149170948657039	0.885583405472622	1	2.27370123597371	2.23986805360155	2.14390238764046	2.3647964021928	2.493258761448	2.36421629151651	2.56762563270678	2.13180211122958	2.40893742826208	2.29923988220366	GeneID:224814,Genbank:XM_006524142.3,MGI:MGI:2386976	ATP-binding cassette, sub-family C (CFTR/MRP), member 10		GO:0005887,GO:0016020,GO:0016021,GO:0016887,GO:0042626,GO:0055085,GO:0000166,GO:0005524,GO:0005886	integral component of plasma membrane|membrane|integral component of membrane|ATPase activity|ATPase activity, coupled to transmembrane movement of substances|transmembrane transport|nucleotide binding|ATP binding|plasma membrane	mmu02010	ABC transporters
Abcc12	6.72967894865495	8.7883069213633	4.6710509759466	0.531507492596992	-0.911838065489715	0.142606967086428	0.433715929641616	0.0768411528816145	0.203081111779195	0.0663609944813481	0.0628138584930822	0.0772637636078016	0.0350362006231451	0.0711927105784778	0.0665229254062578	0.0749099280403396	0.0120067787491087	GeneID:244562,Genbank:XM_006530984.3,MGI:MGI:2441679	ATP-binding cassette, sub-family C (CFTR/MRP), member 12		GO:0016020,GO:0016021,GO:0016887,GO:0042626,GO:0055085,GO:0000166,GO:0005524,GO:0005739	membrane|integral component of membrane|ATPase activity|ATPase activity, coupled to transmembrane movement of substances|transmembrane transport|nucleotide binding|ATP binding|mitochondrion	mmu02010	ABC transporters
Abcc2	1.00702379033791	0.978716771950511	1.0353308087253	1.05784516869162	0.0811284831163489	1	1	0	0.00982128317373256	0	0.0273398849100979	0.00960835465946444	0.0304991833236731	0	0	0.00931563675541512	0.0104519593929354	GeneID:12780,Genbank:NM_013806.2,MGI:MGI:1352447	ATP-binding cassette, sub-family C (CFTR/MRP), member 2		GO:0031526,GO:0009986,GO:0032870,GO:0015694,GO:0042493,GO:0015722,GO:0015732,GO:0016020,GO:0042626,GO:0016324,GO:0043627,GO:0046581,GO:0055085,GO:0016999,GO:0005515,GO:0070327,GO:0019904,GO:0005887,GO:1901086,GO:0030644,GO:0006855	brush border membrane|cell surface|cellular response to hormone stimulus|mercury ion transport|response to drug|canalicular bile acid transport|prostaglandin transport|membrane|ATPase activity, coupled to transmembrane movement of substances|apical plasma membrane|response to estrogen|intercellular canaliculus|transmembrane transport|antibiotic metabolic process|protein binding|thyroid hormone tr…	mmu02010,mmu04976,mmu01524,mmu01523	ABC transporters|Bile secretion|Platinum drug resistance|Antifolate resistance
Abcc3	1438.05823445585	1626.29487997593	1249.82158893577	0.768508592337366	-0.37986670477846	0.0038487766836874	0.0380650323486657	20.6039993905284	15.4180226665125	17.2367586062158	17.3963136730532	16.2878752249366	13.6164495649141	16.7812719737163	11.5876079383526	13.894581510921	11.7885671475332	GeneID:76408,Genbank:XM_006534428.3,MGI:MGI:1923658	ATP-binding cassette, sub-family C (CFTR/MRP), member 3		GO:0016323,GO:0005887,GO:0006855,GO:0016887,GO:0008514,GO:0008559,GO:0015238,GO:0022857,GO:0015432,GO:0042626,GO:0015722,GO:0015893,GO:0042908,GO:0016020,GO:0000166,GO:0055085,GO:0005524,GO:0016021	basolateral plasma membrane|integral component of plasma membrane|drug transmembrane transport|ATPase activity|organic anion transmembrane transporter activity|xenobiotic transmembrane transporting ATPase activity|drug transmembrane transporter activity|transmembrane transporter activity|bile acid-exporting ATPase activity|ATPase activity, coupled to transmembrane movement of substances|canalicul…	mmu02010,mmu04976,mmu01523	ABC transporters|Bile secretion|Antifolate resistance
Abcc4	299.70267006692	287.164775841603	312.240564292236	1.08732195088044	0.120779178789439	0.294488106119621	0.643783025047677	1.99786997492198	2.19696839106584	1.97072044217337	1.81874672091333	2.06504968188124	2.45996596496446	1.81865015205021	2.22952592422185	2.28134780850125	2.26164050619575	GeneID:239273,Genbank:NM_001163676.1,MGI:MGI:2443111	ATP-binding cassette, sub-family C (CFTR/MRP), member 4		GO:0060271,GO:0005887,GO:0005929,GO:0006855,GO:0015132,GO:0015238,GO:0016020,GO:0016323,GO:0031088,GO:0032310,GO:0042626,GO:0005886,GO:0048661,GO:0055085	cilium assembly|integral component of plasma membrane|cilium|drug transmembrane transport|prostaglandin transmembrane transporter activity|drug transmembrane transporter activity|membrane|basolateral plasma membrane|platelet dense granule membrane|prostaglandin secretion|ATPase activity, coupled to transmembrane movement of substances|plasma membrane|positive regulation of smooth muscle cell prol…	mmu02010,mmu04024,mmu04976,mmu01523	ABC transporters|cAMP signaling pathway|Bile secretion|Antifolate resistance
Abcc5	2890.21552211908	3067.09092735963	2713.34011687852	0.884662431320337	-0.176801036939695	0.0186841776761832	0.11689074723859	12.5249051725979	14.9075370307322	12.2761472700594	13.7218373033552	12.8366450528443	13.2105049149299	10.8489903952057	12.0447343795363	11.5205683526851	11.6662862030804	GeneID:27416,Genbank:NM_013790.2,MGI:MGI:1351644	ATP-binding cassette, sub-family C (CFTR/MRP), member 5		GO:0008514,GO:0015711,GO:0016020,GO:0016021,GO:0016887,GO:0042626,GO:0048471,GO:0055085,GO:0000166,GO:0005524,GO:0005887	organic anion transmembrane transporter activity|organic anion transport|membrane|integral component of membrane|ATPase activity|ATPase activity, coupled to transmembrane movement of substances|perinuclear region of cytoplasm|transmembrane transport|nucleotide binding|ATP binding|integral component of plasma membrane	mmu02010,mmu01523	ABC transporters|Antifolate resistance
Abcc6	16.594432776562	16.4731175683143	16.7157479848097	1.0147288705668	0.0210942994878252	1	1	0.069693138660069	0.107444076580853	0.119372626119355	0.172811150226317	0.105114655140846	0.0741463780629349	0.0774841594202967	0.161898235901509	0.108706500225981	0.167703984109644	GeneID:27421,Genbank:XM_006540945.3,MGI:MGI:1351634	ATP-binding cassette, sub-family C (CFTR/MRP), member 6		GO:0005774,GO:0005886,GO:0016020,GO:0016021,GO:0016323,GO:0016324,GO:0016328,GO:0016887,GO:0042626,GO:0000166,GO:0055085,GO:0005524,GO:0005634	vacuolar membrane|plasma membrane|membrane|integral component of membrane|basolateral plasma membrane|apical plasma membrane|lateral plasma membrane|ATPase activity|ATPase activity, coupled to transmembrane movement of substances|nucleotide binding|transmembrane transport|ATP binding|nucleus	mmu02010	ABC transporters
Abcc8	57.7685125984422	34.9090522888241	80.6279729080604	2.30965802912596	1.20767926021015	0.00731501736924345	0.0601119411509233	0.424315668332562	0.436104194657743	0.241164259492725	0.352786346026294	0.448528770504184	0.787106125495843	0.362884667555323	0.890089622534436	0.890941637088088	1.51132845263942	GeneID:20927,Genbank:XM_006540749.1,MGI:MGI:1352629	ATP-binding cassette, sub-family C (CFTR/MRP), member 8		GO:0007613,GO:0008076,GO:0008282,GO:0008542,GO:0009268,GO:0010043,GO:0050768,GO:0010989,GO:0055085,GO:0016020,GO:0060253,GO:0016525,GO:0061045,GO:0061855,GO:0071310,GO:1900721,GO:1903818,GO:1905075,GO:1905604,GO:0001678,GO:0005267,GO:0005524,GO:0005739,GO:0005886,GO:0005887,GO:0006813,GO:0019905,GO:0030672,GO:0032760,GO:0042383,GO:0042493,GO:0042626,GO:0043268,GO:0044325,GO:0046676	memory|voltage-gated potassium channel complex|inward rectifying potassium channel|visual learning|response to pH|response to zinc ion|negative regulation of neurogenesis|negative regulation of low-density lipoprotein particle clearance|transmembrane transport|membrane|negative regulation of glial cell proliferation|negative regulation of angiogenesis|negative regulation of wound healing|negative…	mmu02010,mmu04911,mmu04930	ABC transporters|Insulin secretion|Type II diabetes mellitus
Abcc9	464.17322386276	432.342255041762	496.004192683759	1.14724893738607	0.198178470486463	0.0622995383661639	0.261130001132284	2.47333110232812	3.14177838484905	3.15341572399088	2.62439929857667	2.97365289188615	3.9999669556169	3.46492778290296	3.0338624445236	3.32909481062372	2.83583435922434	GeneID:20928,Genbank:NM_021042.2,MGI:MGI:1352630	ATP-binding cassette, sub-family C (CFTR/MRP), member 9		GO:0055085,GO:0030315,GO:0008282,GO:0005267,GO:0042383,GO:0010107,GO:0015459,GO:0005524,GO:0042493,GO:0005739,GO:0005886,GO:0005887,GO:0016020,GO:0006813,GO:0042626,GO:0042802,GO:0016021,GO:0008076,GO:0044325,GO:0016887,GO:0008144,GO:0000166,GO:0051607,GO:0019905,GO:0008281,GO:0001669,GO:0030017	transmembrane transport|T-tubule|inward rectifying potassium channel|potassium channel activity|sarcolemma|potassium ion import|potassium channel regulator activity|ATP binding|response to drug|mitochondrion|plasma membrane|integral component of plasma membrane|membrane|potassium ion transport|ATPase activity, coupled to transmembrane movement of substances|identical protein binding|integral comp…	mmu02010	ABC transporters
Abcd1	1445.84360237749	1436.71834245642	1454.96886229855	1.01270292116612	0.0182110181481196	0.844198107498254	1	20.8938424926668	22.2494062793351	21.5432018581151	23.0005650281293	18.6595801469598	22.2761085567236	21.3170647141991	22.0886200842997	21.3489598701413	21.9475818857248	GeneID:11666,Genbank:NM_007435.2,MGI:MGI:1349215	ATP-binding cassette, sub-family D (ALD), member 1		GO:0016887,GO:0005524,GO:0019899,GO:0005737,GO:0042626,GO:0005739,GO:0005777,GO:0005778,GO:0005779,GO:0042758,GO:0006635,GO:0042760,GO:0042802,GO:0007031,GO:0042803,GO:0015910,GO:0000166,GO:0048471,GO:0016020,GO:0005324,GO:0055085,GO:0016021,GO:0005515	ATPase activity|ATP binding|enzyme binding|cytoplasm|ATPase activity, coupled to transmembrane movement of substances|mitochondrion|peroxisome|peroxisomal membrane|integral component of peroxisomal membrane|long-chain fatty acid catabolic process|fatty acid beta-oxidation|very long-chain fatty acid catabolic process|identical protein binding|peroxisome organization|protein homodimerization activi…	mmu02010,mmu04146	ABC transporters|Peroxisome
Abcd2	585.770005666364	565.977907117471	605.562104215257	1.06993947396178	0.0975291862666255	0.62926346354534	0.907264756306986	4.5951319989034	5.64494776974923	5.27190803601117	4.34235826324701	3.92902992640251	7.48478468285047	5.61690898231993	4.3955077251841	4.47146944006251	3.76955366512551	GeneID:26874,Genbank:XM_006521017.3,MGI:MGI:1349467	ATP-binding cassette, sub-family D (ALD), member 2		GO:0005739,GO:0005777,GO:0005778,GO:0006635,GO:0016020,GO:0016021,GO:0016887,GO:0032000,GO:0042626,GO:0042760,GO:0000038,GO:0042803,GO:0000166,GO:0055085,GO:0005524	mitochondrion|peroxisome|peroxisomal membrane|fatty acid beta-oxidation|membrane|integral component of membrane|ATPase activity|positive regulation of fatty acid beta-oxidation|ATPase activity, coupled to transmembrane movement of substances|very long-chain fatty acid catabolic process|very long-chain fatty acid metabolic process|protein homodimerization activity|nucleotide binding|transmembrane …	mmu02010,mmu04146	ABC transporters|Peroxisome
Abcd3	3052.26846132953	3187.18131765271	2917.35560500635	0.915340331862551	-0.127619844604537	0.107056619720868	0.36718168662649	49.2181335606118	46.6769931172211	49.8401657950428	40.9687211661701	46.6797994455521	41.4080581094668	45.803475041266	42.9889975302278	43.2186817535165	42.6831608304459	GeneID:19299,Genbank:XM_006501152.2,MGI:MGI:1349216	ATP-binding cassette, sub-family D (ALD), member 3		GO:0016020,GO:0005524,GO:0016021,GO:0005739,GO:0016887,GO:0005743,GO:0005777,GO:0005778,GO:0042626,GO:0042760,GO:0005782,GO:0042803,GO:0006633,GO:0043231,GO:0006635,GO:0000166,GO:0043621,GO:0007031,GO:0005324,GO:0055085,GO:0015910,GO:0005515	membrane|ATP binding|integral component of membrane|mitochondrion|ATPase activity|mitochondrial inner membrane|peroxisome|peroxisomal membrane|ATPase activity, coupled to transmembrane movement of substances|very long-chain fatty acid catabolic process|peroxisomal matrix|protein homodimerization activity|fatty acid biosynthetic process|intracellular membrane-bounded organelle|fatty acid beta-oxid…	mmu02010,mmu04146	ABC transporters|Peroxisome
Abcd4	347.075844265296	373.300700830099	320.850987700492	0.859497415855432	-0.218434792750236	0.0375936625855506	0.186805868048479	6.7065724812053	6.57506933131616	7.88663922052696	8.25767052934925	6.6657228893114	6.90892284649197	6.50009088709107	5.97333444205084	6.04813794498968	5.98257647753242	GeneID:19300,Genbank:NM_008992.2,MGI:MGI:1349217	ATP-binding cassette, sub-family D (ALD), member 4		GO:0005789,GO:0009235,GO:0016020,GO:0016021,GO:0016887,GO:0042626,GO:0055085,GO:1990830,GO:0000166,GO:0005524,GO:0005777	endoplasmic reticulum membrane|cobalamin metabolic process|membrane|integral component of membrane|ATPase activity|ATPase activity, coupled to transmembrane movement of substances|transmembrane transport|cellular response to leukemia inhibitory factor|nucleotide binding|ATP binding|peroxisome	mmu02010,mmu04146	ABC transporters|Peroxisome
Abce1	1710.5124360723	1698.58477898341	1722.44009316118	1.01404422933311	0.0201205794102255	0.790024401615334	0.97976234376017	23.4981575571272	27.277100769864	23.6470172522139	21.3711427662317	24.6231286423245	23.4343390606997	23.8024509866724	25.2193068390073	26.1072002711289	24.850801233053	GeneID:24015,Genbank:NM_015751.2,MGI:MGI:1195458	ATP-binding cassette, sub-family E (OABP), member 1		GO:0005524,GO:0005737,GO:0005739,GO:0005829,GO:0005852,GO:0006413,GO:0006415,GO:0016887,GO:0043024,GO:0060698,GO:0000054,GO:0060702,GO:0000166,GO:0005506	ATP binding|cytoplasm|mitochondrion|cytosol|eukaryotic translation initiation factor 3 complex|translational initiation|translational termination|ATPase activity|ribosomal small subunit binding|endoribonuclease inhibitor activity|ribosomal subunit export from nucleus|negative regulation of endoribonuclease activity|nucleotide binding|iron ion binding
Abcf1	1758.2924715218	1682.87333254168	1833.71161050192	1.08963139117097	0.123840171636573	0.128989881717499	0.410152471750707	28.6041250045035	26.295327879832	27.7618101223901	26.8882680504482	28.6624351948584	29.0001891350782	28.8429892062961	31.9733222470343	29.3730784220288	33.2252589720248	GeneID:224742,Genbank:XM_006524122.2,MGI:MGI:1351658	ATP-binding cassette, sub-family F (GCN20), member 1		GO:0005635,GO:0005654,GO:0005737,GO:0005829,GO:0005840,GO:0006413,GO:0008494,GO:0016887,GO:0042788,GO:0043022,GO:0045727,GO:0000166,GO:0005524,GO:0005634	nuclear envelope|nucleoplasm|cytoplasm|cytosol|ribosome|translational initiation|translation activator activity|ATPase activity|polysomal ribosome|ribosome binding|positive regulation of translation|nucleotide binding|ATP binding|nucleus
Abcf2	1229.07297276075	1272.01926340294	1186.12668211857	0.932475408387613	-0.100862416345286	0.220605192399299	0.554854554924251	24.6093809931599	22.3110144617215	22.3708810668026	22.0862302684608	21.2402622141345	19.5187604446304	19.7352077804572	22.1931737216775	22.4041369498621	22.4278514877161	GeneID:27407,Genbank:NM_001190443.1,MGI:MGI:1351657	ATP-binding cassette, sub-family F (GCN20), member 2		GO:0008150,GO:0016887,GO:0000166,GO:0005524,GO:0005739	biological_process|ATPase activity|nucleotide binding|ATP binding|mitochondrion
Abcf3	1057.03333811192	1087.95859719922	1026.10807902463	0.943149933891038	-0.0844409584655862	0.325080608185127	0.675957767733636	18.2269177730336	18.665859450092	17.719838686983	16.4597526494336	18.3106660214328	17.0876281604856	17.4038895486237	16.9180059920278	16.6812653808224	17.1728267669939	GeneID:27406,Genbank:NM_013852.2,MGI:MGI:1351656	ATP-binding cassette, sub-family F (GCN20), member 3		GO:0016887,GO:0045296,GO:0051607,GO:0000166,GO:0005515,GO:0005524	ATPase activity|cadherin binding|defense response to virus|nucleotide binding|protein binding|ATP binding
Abcg1	1783.52420519935	1865.70521255769	1701.343197841	0.911903545313372	-0.133046860472354	0.0808360434832904	0.307492969946211	15.5034847341008	17.7343084051316	17.4878719878818	18.5592776537111	17.2845981116158	17.4898835604093	14.0118408473082	16.5103478270447	15.4661654968481	16.3999520410425	GeneID:11307,Genbank:NM_009593.2,MGI:MGI:107704	ATP-binding cassette, sub-family G (WHITE), member 1		GO:0009897,GO:0010033,GO:0010745,GO:0010872,GO:0010875,GO:0010888,GO:0033993,GO:0016020,GO:0034041,GO:0016021,GO:0016887,GO:0034374,GO:0034375,GO:0034436,GO:0034437,GO:0042626,GO:0042632,GO:0042803,GO:0000166,GO:0005524,GO:0005548,GO:0005739,GO:0005768,GO:0005886,GO:0006355,GO:0006869,GO:0008203,GO:0017127,GO:0019534,GO:0030301,GO:0032367,GO:0033344,GO:0042987,GO:0043531,GO:0043691,GO:0033700,GO:…	external side of plasma membrane|response to organic substance|negative regulation of macrophage derived foam cell differentiation|regulation of cholesterol esterification|positive regulation of cholesterol efflux|negative regulation of lipid storage|response to lipid|membrane|sterol-transporting ATPase activity|integral component of membrane|ATPase activity|low-density lipoprotein particle remod…	mmu02010	ABC transporters
Abcg2	847.531744156581	1008.89605897929	686.167429333868	0.680117067786019	-0.556144997674661	0.000725049224509543	0.0115313408738121	21.6473635490774	14.8642406748292	18.7882259051101	20.7332309729658	17.3163133226877	11.7812562235446	16.8478172795131	9.98748209225033	12.4742388306433	13.2261778011835	GeneID:26357,Genbank:XM_011241362.1,MGI:MGI:1347061	ATP-binding cassette, sub-family G (WHITE), member 2		GO:0046618,GO:0016887,GO:0005739,GO:0046983,GO:0017127,GO:0005886,GO:0055085,GO:0019389,GO:0006855,GO:0008092,GO:0008559,GO:0015238,GO:0033344,GO:0015747,GO:0060136,GO:0042626,GO:0015893,GO:1904479,GO:0042802,GO:0016020,GO:0042803,GO:0016021,GO:0000166,GO:0043235,GO:0016324,GO:0005524,GO:0046415,GO:0005634	drug export|ATPase activity|mitochondrion|protein dimerization activity|cholesterol transporter activity|plasma membrane|transmembrane transport|glucuronoside metabolic process|drug transmembrane transport|cytoskeletal protein binding|xenobiotic transmembrane transporting ATPase activity|drug transmembrane transporter activity|cholesterol efflux|urate transport|embryonic process involved in femal…	mmu02010,mmu04976,mmu01523	ABC transporters|Bile secretion|Antifolate resistance
Abcg3	214.990027920245	194.5742993147	235.40575652579	1.2098502081462	0.274828438126288	0.0524178658165798	0.234441433658215	2.31889075988323	3.70576450760385	2.60707385842228	2.68347718769621	2.4880349565448	4.12180007184141	3.18334986284147	3.0989918406229	3.07387931716985	3.38696908501004	GeneID:27405,Genbank:XM_017320904.1,MGI:MGI:1351624	ATP-binding cassette, sub-family G (WHITE), member 3		GO:0016020,GO:0016021,GO:0016324,GO:0016887,GO:0017127,GO:0033344,GO:0042626,GO:0043235,GO:0055085,GO:0005524,GO:0005886,GO:0006855	membrane|integral component of membrane|apical plasma membrane|ATPase activity|cholesterol transporter activity|cholesterol efflux|ATPase activity, coupled to transmembrane movement of substances|receptor complex|transmembrane transport|ATP binding|plasma membrane|drug transmembrane transport	mmu02010	ABC transporters
Abcg4	19.6862008746757	20.8121844673381	18.5602172820133	0.891795732021358	-0.165214799705555	0.691453196115391	0.941656237508838	0.372265620883725	0.271528307512432	0.217785792663409	0.171787233211824	0.21734303582996	0.229966014953876	0.322649421628818	0.157673550044619	0.234135215869628	0.18388654292602	GeneID:192663,Genbank:NM_138955.3,MGI:MGI:1890594	ATP-binding cassette, sub-family G (WHITE), member 4		GO:0030301,GO:0033344,GO:0034041,GO:0042626,GO:0042803,GO:0046982,GO:0055085,GO:1990830,GO:0005886,GO:0016021,GO:0017127	cholesterol transport|cholesterol efflux|sterol-transporting ATPase activity|ATPase activity, coupled to transmembrane movement of substances|protein homodimerization activity|protein heterodimerization activity|transmembrane transport|cellular response to leukemia inhibitory factor|plasma membrane|integral component of membrane|cholesterol transporter activity	mmu02010	ABC transporters
Abcg5	6.33181546769298	8.18458263525248	4.47904830013348	0.547254331679835	-0.869716626078156	0.176868382514757	0.491837609121289	0.178987936367958	0.0919803293500129	0.135254221020881	0.14936202851134	0.359944667292753	0.095212437363271	0.207288605666078	0.0903895079348405	0.0654335580476794	0.0489434349009707	GeneID:27409,Genbank:NM_031884.2,MGI:MGI:1351659	ATP-binding cassette, sub-family G (WHITE), member 5		GO:0007588,GO:0010949,GO:0015238,GO:0016020,GO:0016021,GO:0016324,GO:0043190,GO:0043235,GO:0016887,GO:0045177,GO:0045796,GO:0046872,GO:0046982,GO:0055085,GO:0000166,GO:0005515,GO:0005524,GO:0005886,GO:0005887,GO:0006855,GO:0006869,GO:0017127,GO:0030299,GO:0033344,GO:0042626,GO:0042632	excretion|negative regulation of intestinal phytosterol absorption|drug transmembrane transporter activity|membrane|integral component of membrane|apical plasma membrane|ATP-binding cassette (ABC) transporter complex|receptor complex|ATPase activity|apical part of cell|negative regulation of intestinal cholesterol absorption|metal ion binding|protein heterodimerization activity|transmembrane tran…	mmu02010,mmu04976,mmu04975,mmu04979	ABC transporters|Bile secretion|Fat digestion and absorption|Cholesterol metabolism
Abcg8	1.9822580911937	1.1820644356478	2.7824517467396	2.35389177004953	1.2350479880049	0.31900825918163	0.669911675402286	0	0	0.0288327079470685	0.040937307776526	0.0143870456373148	0.030445250196664	0.0662828684696172	0	0.0418462356639138	0.0626008602367322	GeneID:67470,Genbank:NM_001286005.1,MGI:MGI:1914720	ATP-binding cassette, sub-family G (WHITE), member 8		GO:0015248,GO:0015914,GO:0015918,GO:0016020,GO:0016021,GO:0016324,GO:0042632,GO:0016887,GO:0043190,GO:0017127,GO:0043235,GO:0045796,GO:0046872,GO:0046982,GO:0055085,GO:0005515,GO:0005524,GO:0005886,GO:0005887,GO:0006869,GO:0007588,GO:0010949,GO:0030299,GO:0030301,GO:0033344,GO:0055092,GO:0034041,GO:0042626	sterol transporter activity|phospholipid transport|sterol transport|membrane|integral component of membrane|apical plasma membrane|cholesterol homeostasis|ATPase activity|ATP-binding cassette (ABC) transporter complex|cholesterol transporter activity|receptor complex|negative regulation of intestinal cholesterol absorption|metal ion binding|protein heterodimerization activity|transmembrane transp…	mmu02010,mmu04976,mmu04975,mmu04979	ABC transporters|Bile secretion|Fat digestion and absorption|Cholesterol metabolism
Abhd10	244.908359142689	235.376487806306	254.440230479071	1.08099255303891	0.112356584376132	0.330830126294943	0.682113181506749	3.89603224185808	4.27924511327165	3.75696619624612	3.76345747829414	4.01833841617785	4.35845557100879	4.41522802400373	4.52611591545887	4.17303564413686	4.07851590279163	GeneID:213012,Genbank:XM_006521976.3,MGI:MGI:2442422	abhydrolase domain containing 10		GO:0005829,GO:0016787,GO:0019391,GO:0102390,GO:0004553,GO:0005739	cytosol|hydrolase activity|glucuronoside catabolic process|mycophenolic acid acyl-glucuronide esterase activity|hydrolase activity, hydrolyzing O-glycosyl compounds|mitochondrion
Abhd11	643.857085758279	644.710861663096	643.003309853462	0.997351445568592	-0.0038261254340583	0.982725878736393	1	21.9348451669259	21.1139490047583	21.7665692390087	20.9190983845592	21.1892549542398	21.2213492418111	21.7652908622229	20.6149152083284	22.7725260973246	21.5275052820844	GeneID:68758,Genbank:NM_001190437.1,MGI:MGI:1916008	abhydrolase domain containing 11		GO:0008152,GO:0016787,GO:0003824,GO:0005739	metabolic process|hydrolase activity|catalytic activity|mitochondrion
Abhd12	1315.4338808724	1274.96878091125	1355.89898083354	1.06347622085652	0.0887877752488308	0.303132799535175	0.653251532478778	27.13946448262	30.7980739031195	27.5025070696186	28.3212408898647	29.4763346373591	34.433577972427	29.0096826716106	30.356028988088	28.9937864183809	31.279281179097	GeneID:76192,Genbank:XM_006500366.3,MGI:MGI:1923442	abhydrolase domain containing 12		GO:0047372,GO:0005739,GO:0006660,GO:0052651,GO:0007628,GO:0008474,GO:0010996,GO:0016020,GO:0016021,GO:0016787,GO:0032281,GO:0032839,GO:0046464,GO:0002084,GO:0004622,GO:0046475,GO:0005737	acylglycerol lipase activity|mitochondrion|phosphatidylserine catabolic process|monoacylglycerol catabolic process|adult walking behavior|palmitoyl-(protein) hydrolase activity|response to auditory stimulus|membrane|integral component of membrane|hydrolase activity|AMPA glutamate receptor complex|dendrite cytoplasm|acylglycerol catabolic process|protein depalmitoylation|lysophospholipase activity…
Abhd12b	21.9027931156518	16.4960719940153	27.3095142372884	1.65551618877489	0.727281118467354	0.0251343649897816	0.142805221357994	0.599360992476593	1.07802223502789	0.503237541483556	1.04794453919292	0.903986034211279	1.43473241551779	1.38825785628032	1.61428965652519	1.21728633065552	1.25650939609423	GeneID:100504285,Genbank:NM_001195033.1,MGI:MGI:2685650	abhydrolase domain containing 12B		GO:0003674,GO:0005575,GO:0008150	molecular_function|cellular_component|biological_process
Abhd13	853.047810450326	882.359998669942	823.735622230711	0.933559571458814	-0.0991860095477461	0.264310083335278	0.60553774661838	8.72491913773107	10.454737929909	9.7034221953691	8.70813944080615	8.43790090995126	8.81719361321877	9.36652029031746	8.64397428993438	7.96769234610884	8.64350412599849	GeneID:68904,Genbank:NM_026868.1,MGI:MGI:1916154	abhydrolase domain containing 13		GO:0016020,GO:0016021,GO:0016787,GO:0032839,GO:0002084,GO:0005737,GO:0008474	membrane|integral component of membrane|hydrolase activity|dendrite cytoplasm|protein depalmitoylation|cytoplasm|palmitoyl-(protein) hydrolase activity
Abhd14a	287.027579354526	302.781350445922	271.273808263131	0.895939620665576	-0.158526585708849	0.148221165343681	0.444148157542264	6.03096013324138	5.60914795100396	6.01671394905707	6.3928528174039	5.90507006218658	4.77542900766185	5.14795325298082	5.91156659409334	5.33963898356165	5.99096887249057	GeneID:68644,Genbank:XM_017313555.1,MGI:MGI:1915894	abhydrolase domain containing 14A		GO:0016021,GO:0016787,GO:0005737,GO:0008152,GO:0016020	integral component of membrane|hydrolase activity|cytoplasm|metabolic process|membrane
Abhd14b	1014.80841343233	1102.72983389034	926.886992974327	0.840538602011286	-0.250614017660995	0.0034484669309587	0.035044246481427	32.5690501572186	32.983557669435	35.6990065394868	36.4297787011244	37.8650753952649	28.8638384536952	31.766221041584	27.9799895728942	31.0063499317915	29.6745979301129	GeneID:76491,Genbank:XM_017313683.1,MGI:MGI:1923741	abhydrolase domain containing 14b		GO:0005829,GO:0008152,GO:0016787,GO:0045944,GO:0005634,GO:0005730,GO:0005737	cytosol|metabolic process|hydrolase activity|positive regulation of transcription by RNA polymerase II|nucleus|nucleolus|cytoplasm
Abhd15	87.1408356308796	100.982355322549	73.2993159392106	0.725862609414136	-0.462231592774416	0.00734070517575006	0.0602263930081144	1.67688255512842	1.5357657483579	1.72299612541184	1.96341157683086	1.48577575336665	1.57206752823741	1.39979462516907	1.12351877064253	1.1815432971238	0.889832018431175	GeneID:67477,Genbank:NM_026185.4,MGI:MGI:1914727	abhydrolase domain containing 15		GO:0044255,GO:0005576,GO:0016787,GO:0016788	cellular lipid metabolic process|extracellular region|hydrolase activity|hydrolase activity, acting on ester bonds
Abhd16a	1657.01251142232	1618.78665553468	1695.23836730995	1.0472277872528	0.066575283526384	0.40150695457656	0.749442388767173	39.618105303316	37.3928136019128	39.6294569280152	38.9862095641038	37.1324126624413	41.8205196371485	41.8204259025564	39.1013069703876	41.4059918524518	40.1583689999666	GeneID:193742,Genbank:XM_017317351.1,MGI:MGI:99476	abhydrolase domain containing 16A		GO:0047372,GO:0052651,GO:1905344,GO:0016020,GO:0016021,GO:0016787	acylglycerol lipase activity|monoacylglycerol catabolic process|prostaglandin catabolic process|membrane|integral component of membrane|hydrolase activity
Abhd16b	0.209282141960778	0.201695209024738	0.216869074896818	1.07523166239521	0.104647526960696	1	1	0	0	0.0306195236508305	0	0	0	0	0	0	0.033240175083448	GeneID:241850,Genbank:NM_183181.2,MGI:MGI:3607711	abhydrolase domain containing 16B		GO:0016787,GO:0003674,GO:0005575,GO:0008150	hydrolase activity|molecular_function|cellular_component|biological_process
Abhd17a	803.820927407434	778.257081624667	829.384773190201	1.06569511896866	0.0917947614895743	0.287046927579587	0.635555798860812	18.5928330887633	21.6076939972582	19.7492991831303	19.8527626247347	21.0092248027626	21.9818063278756	23.3594682432594	20.4243239500676	21.7556961001758	21.1001811297927	GeneID:216169,Genbank:NM_145421.2,MGI:MGI:106388	abhydrolase domain containing 17A		GO:0008474,GO:0010008,GO:0014069,GO:0016787,GO:0018345,GO:0055038,GO:0072657,GO:1902817,GO:1905668,GO:0002084,GO:0005576,GO:0005886	palmitoyl-(protein) hydrolase activity|endosome membrane|postsynaptic density|hydrolase activity|protein palmitoylation|recycling endosome membrane|protein localization to membrane|negative regulation of protein localization to microtubule|positive regulation of protein localization to endosome|protein depalmitoylation|extracellular region|plasma membrane
Abhd17b	669.6328376734	659.693091160588	679.572584186212	1.03013445690427	0.0428326555142665	0.607426325706536	0.89331961029964	12.8599220113424	14.1583003244597	14.4741063987319	11.8568917822198	13.8922636868229	13.205383228455	15.0629381282712	14.0161871629832	13.9451146538951	13.7988731344151	GeneID:226016,Genbank:XM_011247228.2,MGI:MGI:1917816	abhydrolase domain containing 17B		GO:0008474,GO:0014069,GO:0016787,GO:0018345,GO:0055038,GO:1902473,GO:1902817,GO:1902950,GO:1905668,GO:0002084,GO:0005576,GO:0005886	palmitoyl-(protein) hydrolase activity|postsynaptic density|hydrolase activity|protein palmitoylation|recycling endosome membrane|regulation of protein localization to synapse|negative regulation of protein localization to microtubule|regulation of dendritic spine maintenance|positive regulation of protein localization to endosome|protein depalmitoylation|extracellular region|plasma membrane
Abhd17c	1350.82180544214	1389.82572245307	1311.81788843121	0.943872218824549	-0.0833365337601584	0.318187662244252	0.669526552104445	33.6236696181574	31.535556611042	33.8774655942416	32.2965115722508	36.3290902220565	31.2076738102797	33.5191695808593	30.4789139573154	32.0971971025822	32.8224450011325	GeneID:70178,Genbank:NM_133722.2,MGI:MGI:1917428	abhydrolase domain containing 17C		GO:0014069,GO:0016787,GO:0018345,GO:1902817,GO:1905668,GO:0002084,GO:0008474	postsynaptic density|hydrolase activity|protein palmitoylation|negative regulation of protein localization to microtubule|positive regulation of protein localization to endosome|protein depalmitoylation|palmitoyl-(protein) hydrolase activity
Abhd18	143.18938596233	160.121169198427	126.257602726233	0.788512870336155	-0.342793791591795	0.0438546881910573	0.207022952939475	2.08425441725991	1.96364675745651	1.94998760324631	2.36635465068235	1.57178804476478	1.72907034436827	2.08047106520758	1.32822475764003	1.560187043118	1.23484804055978	GeneID:269423,Genbank:XM_017319591.1,MGI:MGI:1915468	abhydrolase domain containing 18		GO:0008150,GO:0003674,GO:0005575,GO:0005576	biological_process|molecular_function|cellular_component|extracellular region
Abhd2	2076.13118183448	2242.35079455044	1909.91156911852	0.851745219240519	-0.231506150243875	0.0115840695403328	0.0830995143125184	41.344140111415	44.6699396084291	40.9635012065898	44.7636698475155	36.8631990113439	43.1556439969044	30.6440108268835	38.0981812237968	32.7331355350201	35.2219330243945	GeneID:54608,Genbank:NM_018811.6,MGI:MGI:1914344	abhydrolase domain containing 2		GO:0047372,GO:0036126,GO:0006629,GO:0048240,GO:0007340,GO:0042562,GO:0009611,GO:0051792,GO:0016020,GO:0016021,GO:0016042,GO:0016298,GO:0043401,GO:0016787,GO:0051793,GO:0016788,GO:0052689,GO:0044255,GO:0030336,GO:0097524,GO:0046464,GO:0031410,GO:0001669,GO:0032570,GO:0003707,GO:0034338,GO:0005886	acylglycerol lipase activity|sperm flagellum|lipid metabolic process|sperm capacitation|acrosome reaction|hormone binding|response to wounding|medium-chain fatty acid biosynthetic process|membrane|integral component of membrane|lipid catabolic process|lipase activity|steroid hormone mediated signaling pathway|hydrolase activity|medium-chain fatty acid catabolic process|hydrolase activity, acting …
Abhd3	145.12671580757	159.533284742149	130.720146872991	0.819391057385122	-0.287375947171099	0.0407936097524663	0.19734673204469	2.3525457118758	1.96277008855038	2.18904457501159	2.27000067167868	2.26808194319813	1.7078395094927	1.69240670421859	1.74712275230006	2.21247567866296	1.80122010826098	GeneID:106861,Genbank:NM_134130.1,MGI:MGI:2147183	abhydrolase domain containing 3		GO:0047372,GO:0006629,GO:0051792,GO:0008970,GO:0051793,GO:0016020,GO:0016021,GO:0016298,GO:0016787,GO:0052689,GO:0016788,GO:0052739,GO:0034338,GO:0052740,GO:0044255,GO:0046470,GO:0004623,GO:0005575	acylglycerol lipase activity|lipid metabolic process|medium-chain fatty acid biosynthetic process|phosphatidylcholine 1-acylhydrolase activity|medium-chain fatty acid catabolic process|membrane|integral component of membrane|lipase activity|hydrolase activity|carboxylic ester hydrolase activity|hydrolase activity, acting on ester bonds|phosphatidylserine 1-acylhydrolase activity|short-chain carbo…
Abhd4	1777.60218719643	1797.96964812649	1757.23472626637	0.97734393241701	-0.0330617514487401	0.670604783044937	0.931630025201897	34.0117779729299	31.7058323390855	33.7885524144099	38.2336041761481	33.6432245017663	33.8740779417906	35.6249229046459	31.7348191352309	33.3427238517667	34.9922998191694	GeneID:105501,Genbank:NM_001205181.1,MGI:MGI:1915938	abhydrolase domain containing 4		GO:0016787,GO:0052689,GO:0055088,GO:0070291,GO:0004622,GO:0006629,GO:0016042	hydrolase activity|carboxylic ester hydrolase activity|lipid homeostasis|N-acylethanolamine metabolic process|lysophospholipase activity|lipid metabolic process|lipid catabolic process
Abhd5	1254.81613524464	1325.70375952532	1183.92851096397	0.893056614237767	-0.163176458744553	0.0575147070128103	0.24810522507624	21.9883364722891	22.839826327462	21.6320385469956	21.2890497183164	23.2525607931965	19.3728902727697	21.6888394161587	20.0973057440152	21.272701232807	17.8320762566002	GeneID:67469,Genbank:XM_006512244.2,MGI:MGI:1914719	abhydrolase domain containing 5		GO:0052689,GO:0010898,GO:0005737,GO:0055088,GO:0005811,GO:0016740,GO:0005829,GO:0006629,GO:0006631,GO:0016746,GO:0006654,GO:0030154,GO:0042171,GO:0008654,GO:0010891,GO:0003841,GO:0050996,GO:0004806,GO:0051006,GO:0005515	carboxylic ester hydrolase activity|positive regulation of triglyceride catabolic process|cytoplasm|lipid homeostasis|lipid droplet|transferase activity|cytosol|lipid metabolic process|fatty acid metabolic process|transferase activity, transferring acyl groups|phosphatidic acid biosynthetic process|cell differentiation|lysophosphatidic acid acyltransferase activity|phospholipid biosynthetic proce…	mmu04923	Regulation of lipolysis in adipocyte
Abhd6	169.788359867176	171.655899783779	167.920819950573	0.978240888673735	-0.0317383269465053	0.837851975380976	1	1.71957317200104	1.69236875492346	1.7115521020627	1.81884711541107	2.01196273456606	1.79618741355396	1.93111602882888	1.48415782515248	1.94050868846693	1.70985251467697	GeneID:66082,Genbank:XM_006518075.3,MGI:MGI:1913332	abhydrolase domain containing 6		GO:0047372,GO:0005739,GO:0009395,GO:0016020,GO:0016021,GO:0016787,GO:0030336,GO:0060292,GO:0032281,GO:2000124,GO:0046464,GO:0003824,GO:0046889,GO:0004620	acylglycerol lipase activity|mitochondrion|phospholipid catabolic process|membrane|integral component of membrane|hydrolase activity|negative regulation of cell migration|long term synaptic depression|AMPA glutamate receptor complex|regulation of endocannabinoid signaling pathway|acylglycerol catabolic process|catalytic activity|positive regulation of lipid biosynthetic process|phospholipase acti…	mmu04723	Retrograde endocannabinoid signaling
Abhd8	384.212379689483	413.082006684777	355.342752694189	0.860223265462517	-0.217216944175019	0.118255783494278	0.389289091572014	11.0602484405126	9.91516672447391	11.9651380392231	11.7920757169545	11.4216472231833	8.67344533310503	13.1426406222769	9.41431770093185	8.74238485129726	8.91707467603831	GeneID:64296,Genbank:NM_022419.3,MGI:MGI:1918946	abhydrolase domain containing 8		GO:0003824,GO:0016787	catalytic activity|hydrolase activity
Abi1	2080.80854755924	2108.83523547397	2052.78185964452	0.973419746177157	-0.0388660543752031	0.623466750594952	0.904249116036384	30.9803797452167	33.375410219164	32.7648558963519	32.9949639480501	32.3887492656926	33.8277565815664	32.966470155185	32.0365108832586	30.3817997733936	30.8220827462434	GeneID:11308,Genbank:NM_001077193.2,MGI:MGI:104913	abl-interactor 1		GO:0045296,GO:0031209,GO:0005634,GO:0048813,GO:0031252,GO:0005737,GO:0072673,GO:0032433,GO:0005856,GO:0005886,GO:0008134,GO:0008154,GO:0016020,GO:0035855,GO:0017124,GO:0042995,GO:0018108,GO:0043005,GO:0030027,GO:0044877,GO:0001756,GO:0045202,GO:0030054,GO:0005515,GO:0045211,GO:0030296,GO:0005622	cadherin binding|SCAR complex|nucleus|dendrite morphogenesis|cell leading edge|cytoplasm|lamellipodium morphogenesis|filopodium tip|cytoskeleton|plasma membrane|transcription factor binding|actin polymerization or depolymerization|membrane|megakaryocyte development|SH3 domain binding|cell projection|peptidyl-tyrosine phosphorylation|neuron projection|lamellipodium|protein-containing complex bindi…
Abi2	471.169352655958	486.833138980133	455.505566331783	0.935650287254524	-0.0959586923429386	0.363017807136821	0.712973750565159	3.16543546669712	3.49106879051293	3.8519516639923	3.43239361638605	3.67698499446067	3.23699006930863	3.68267759302656	3.16791368488112	3.63541975534677	2.9484845817757	GeneID:329165,Genbank:XM_006496075.3,MGI:MGI:106913	abl-interactor 2		GO:0042995,GO:0005913,GO:0043010,GO:0007611,GO:0044877,GO:0008154,GO:0016358,GO:0016477,GO:0016601,GO:0017124,GO:0048365,GO:0018108,GO:0070064,GO:0030027,GO:2000601,GO:0030425,GO:0031209,GO:0005737,GO:0031625,GO:0005829,GO:0032433,GO:0005856	cell projection|cell-cell adherens junction|camera-type eye development|learning or memory|protein-containing complex binding|actin polymerization or depolymerization|dendrite development|cell migration|Rac protein signal transduction|SH3 domain binding|Rac GTPase binding|peptidyl-tyrosine phosphorylation|proline-rich region binding|lamellipodium|positive regulation of Arp2/3 complex-mediated act…	mmu04810	Regulation of actin cytoskeleton
Abi3	1220.63675940318	1306.13926898264	1135.13424982373	0.869075968221899	-0.202445802558054	0.0242541125441101	0.138960171869531	7.97071577432722	8.27984542790129	7.34936019123681	9.35091291462804	6.88099627035201	7.39084931626878	6.42500540624627	7.46577052373142	6.89117178059301	6.8719330554775	GeneID:66610,Genbank:NM_001163464.1,MGI:MGI:1913860	ABI gene family, member 3		GO:0030027,GO:0030334,GO:0042802,GO:0005622,GO:0005737,GO:0018108	lamellipodium|regulation of cell migration|identical protein binding|intracellular|cytoplasm|peptidyl-tyrosine phosphorylation
Abi3bp	2570.43222134057	2404.33192678665	2736.53251589449	1.13816752396239	0.186712919860954	0.103342698898028	0.358664985627634	18.8745793248842	22.2997405246357	20.8210007271362	23.4848240509302	20.7077245573905	29.1732052311629	27.2848507776846	24.2925386527741	21.1688401684748	20.3745533605019	GeneID:320712,Genbank:XM_006522277.3,MGI:MGI:2444583	ABI gene family, member 3 (NESH) binding protein		GO:0005614,GO:0008201,GO:0010811,GO:0030198,GO:0005518,GO:0005539,GO:0005578	interstitial matrix|heparin binding|positive regulation of cell-substrate adhesion|extracellular matrix organization|collagen binding|glycosaminoglycan binding|proteinaceous extracellular matrix
Abl1	2580.8250141724	2668.12974433843	2493.52028400637	0.934557357751224	-0.0976448838823179	0.206306358193478	0.536177308578943	16.2832297400704	16.4213036445961	16.7960114678559	18.3445682547936	15.4879384410513	17.0514536297567	17.5264542688746	14.8828709265462	13.8357415026426	15.5302536166665	GeneID:11350,Genbank:XM_006497621.3,MGI:MGI:87859	c-abl oncogene 1, non-receptor tyrosine kinase		GO:0043123,GO:0043124,GO:0043542,GO:0045087,GO:0002322,GO:0045184,GO:0002333,GO:0045202,GO:0003677,GO:0045580,GO:0004672,GO:0048668,GO:0045930,GO:0050731,GO:0050798,GO:0045931,GO:0004713,GO:0050853,GO:0005730,GO:0050885,GO:0005737,GO:0051015,GO:0051019,GO:0005739,GO:0071222,GO:0051281,GO:0005783,GO:0071901,GO:0051353,GO:0005829,GO:0072358,GO:0051444,GO:0090050,GO:0006979,GO:0005856,GO:0090135,GO:…	positive regulation of I-kappaB kinase/NF-kappaB signaling|negative regulation of I-kappaB kinase/NF-kappaB signaling|endothelial cell migration|innate immune response|B cell proliferation involved in immune response|establishment of protein localization|transitional one stage B cell differentiation|synapse|DNA binding|regulation of T cell differentiation|protein kinase activity|collateral sprout…	mmu04014,mmu04012,mmu04110,mmu04722,mmu04360,mmu05200,mmu05206,mmu05220,mmu05416	Ras signaling pathway|ErbB signaling pathway|Cell cycle|Neurotrophin signaling pathway|Axon guidance|Pathways in cancer|MicroRNAs in cancer|Chronic myeloid leukemia|Viral myocarditis
Abl2	979.560477399927	939.436844878395	1019.68410992146	1.08542060648415	0.118254203317811	0.17560257508487	0.489951267804425	4.10455465412485	4.55163573116646	3.83516584678233	3.94332674820051	3.89687852312784	4.66560961714235	4.29520420283509	4.70419651009433	4.10248405908899	4.55092208846734	GeneID:11352,Genbank:XM_011238737.2,MGI:MGI:87860	v-abl Abelson murine leukemia viral oncogene 2 (arg, Abelson-related gene)		GO:0004713,GO:0004715,GO:0005102,GO:0005515,GO:0005524,GO:0007628,GO:0005737,GO:0008542,GO:0005856,GO:0009791,GO:0006468,GO:0010863,GO:0010976,GO:0015629,GO:0030145,GO:0016301,GO:0030154,GO:0016310,GO:0030182,GO:0016322,GO:0031223,GO:0031234,GO:0031410,GO:0032092,GO:0000166,GO:0048008,GO:0034613,GO:0000287,GO:0048813,GO:0035024,GO:0035264,GO:0001784,GO:0050885,GO:0001843,GO:0001891,GO:0051017,GO:…	protein tyrosine kinase activity|non-membrane spanning protein tyrosine kinase activity|signaling receptor binding|protein binding|ATP binding|adult walking behavior|cytoplasm|visual learning|cytoskeleton|post-embryonic development|protein phosphorylation|positive regulation of phospholipase C activity|positive regulation of neuron projection development|actin cytoskeleton|manganese ion binding|k…	mmu04014,mmu04012,mmu05416	Ras signaling pathway|ErbB signaling pathway|Viral myocarditis
Ablim1	4891.37568073204	4740.09691371524	5042.65444774884	1.06382939833111	0.0892668106927599	0.238184500744367	0.577674647511214	24.0957319038591	26.0513171900127	25.5759923896573	25.2245883885172	25.4436819421836	29.176197196117	28.7036358817571	26.5258227815301	24.2895848388081	27.322324663051	GeneID:226251,Genbank:NM_001290813.1,MGI:MGI:1194500	actin-binding LIM protein 1		GO:0051015,GO:0005515,GO:0060271,GO:0005737,GO:0005856,GO:0007010,GO:0007411,GO:0014069,GO:0015629,GO:0030027,GO:0030032,GO:0001725,GO:0045944,GO:0046872,GO:0003779	actin filament binding|protein binding|cilium assembly|cytoplasm|cytoskeleton|cytoskeleton organization|axon guidance|postsynaptic density|actin cytoskeleton|lamellipodium|lamellipodium assembly|stress fiber|positive regulation of transcription by RNA polymerase II|metal ion binding|actin binding	mmu04360	Axon guidance
Ablim2	130.648766208823	114.829775673304	146.467756744342	1.27552070780883	0.351086320979271	0.0221969856594858	0.130946298386908	1.05356424458776	1.74527496821086	1.61100768105444	1.39486601849459	1.33354557436498	1.59561233711078	1.90630260779668	1.91539251238096	2.27167110823802	1.50485879959015	GeneID:231148,Genbank:XM_006503906.1,MGI:MGI:2385758	actin-binding LIM protein 2		GO:0006351,GO:0007010,GO:0015629,GO:0030016,GO:0030032,GO:0030036,GO:0045944,GO:0046872,GO:0051015,GO:0003674,GO:0003779,GO:0005737	transcription, DNA-templated|cytoskeleton organization|actin cytoskeleton|myofibril|lamellipodium assembly|actin cytoskeleton organization|positive regulation of transcription by RNA polymerase II|metal ion binding|actin filament binding|molecular_function|actin binding|cytoplasm	mmu04360	Axon guidance
Ablim3	1908.34855814748	1937.90315076522	1878.79396552975	0.969498380137245	-0.0446896070451505	0.602888349638913	0.890173529280215	22.9314739444512	22.2019369374631	21.5718286008828	20.5584759457825	22.0605073149283	20.8481276004632	21.4859511293286	20.8391575489962	23.6404278107903	20.4107312806114	GeneID:319713,Genbank:XM_017317925.1,MGI:MGI:2442582	actin binding LIM protein family, member 3		GO:0060271,GO:0003779,GO:1903955,GO:0005737,GO:0006351,GO:0007010,GO:0015629,GO:0030027,GO:0030032,GO:0030036,GO:0045944,GO:0046872,GO:0001725,GO:0051015,GO:0003674	cilium assembly|actin binding|positive regulation of protein targeting to mitochondrion|cytoplasm|transcription, DNA-templated|cytoskeleton organization|actin cytoskeleton|lamellipodium|lamellipodium assembly|actin cytoskeleton organization|positive regulation of transcription by RNA polymerase II|metal ion binding|stress fiber|actin filament binding|molecular_function	mmu04360	Axon guidance
Abo	0.100021377176094	0.200042754352188	0	0	-Inf	1	1	0	0.0232165592611894	0	0	0	0	0	0	0	0	GeneID:80908,Genbank:XM_006498456.3,MGI:MGI:2135738	ABO blood group (transferase A, alpha 1-3-N-acetylgalactosaminyltransferase, transferase B, alpha 1-3-galactosyltransferase)		GO:0016757,GO:0004380,GO:0016758,GO:0030145,GO:0004381,GO:0005576,GO:0005794,GO:0030259,GO:0005975,GO:0031410,GO:0009247,GO:0031982,GO:0016020,GO:0046872,GO:0016021,GO:0000166,GO:0016740,GO:0001962,GO:0003823	transferase activity, transferring glycosyl groups|glycoprotein-fucosylgalactoside alpha-N-acetylgalactosaminyltransferase activity|transferase activity, transferring hexosyl groups|manganese ion binding|fucosylgalactoside 3-alpha-galactosyltransferase activity|extracellular region|Golgi apparatus|lipid glycosylation|carbohydrate metabolic process|cytoplasmic vesicle|glycolipid biosynthetic proce…	mmu00601	Glycosphingolipid biosynthesis - lacto and neolacto series
Abr	1842.6059831272	1976.73324723927	1708.47871901513	0.864294017111925	-0.210405920377702	0.00761525309984472	0.0617323756416355	15.42001922362	15.8889166780373	15.7269450080812	16.5545346016875	14.3718726210277	14.9299353317977	13.6295043874252	13.0674696232084	13.1735772225542	13.3929355742665	GeneID:109934,Genbank:NM_198894.2,MGI:MGI:107771	active BCR-related gene		GO:0042472,GO:0005096,GO:0043114,GO:0043314,GO:0005829,GO:0005886,GO:0007165,GO:0007420,GO:0050728,GO:0016020,GO:0050766,GO:0030036,GO:0050885,GO:0030336,GO:0060313,GO:0032496,GO:0002692,GO:0035023,GO:0005085,GO:0035556,GO:0005089	inner ear morphogenesis|GTPase activator activity|regulation of vascular permeability|negative regulation of neutrophil degranulation|cytosol|plasma membrane|signal transduction|brain development|negative regulation of inflammatory response|membrane|positive regulation of phagocytosis|actin cytoskeleton organization|neuromuscular process controlling balance|negative regulation of cell migration|n…
Abra	45.961141536341	39.831500557107	52.090782515575	1.30777856186692	0.387118278801073	0.120906734006484	0.394855824392523	0.979659283957201	0.943946824898756	0.863672148380406	1.28465391864739	2.03165987257473	1.88909148921752	1.87202080960388	1.42235226546842	1.52209151174815	1.37290223705898	GeneID:223513,Genbank:NM_175456.4,MGI:MGI:2444891	actin-binding Rho activating protein		GO:1902531,GO:0035025,GO:0003779,GO:0005737,GO:0045893,GO:0005856,GO:0005886,GO:0006351,GO:0006355,GO:0015031,GO:0015629,GO:0045944,GO:0030016,GO:0030017,GO:0000060,GO:0051091,GO:0032970	regulation of intracellular signal transduction|positive regulation of Rho protein signal transduction|actin binding|cytoplasm|positive regulation of transcription, DNA-templated|cytoskeleton|plasma membrane|transcription, DNA-templated|regulation of transcription, DNA-templated|protein transport|actin cytoskeleton|positive regulation of transcription by RNA polymerase II|myofibril|sarcomere|prot…
Abracl	507.3035292049	487.966688000768	526.640370409032	1.0792547593089	0.110035454825046	0.291869963447356	0.640637460454808	25.7480589625149	30.6749184077908	30.4407361828012	27.1804539107923	35.4829892340073	28.8898499995419	31.6182809716088	38.2981984838884	34.6404910095113	29.7013401170809	GeneID:73112,Genbank:NM_028440.1,MGI:MGI:1920362	ABRA C-terminal like		GO:0008150,GO:0015629,GO:0032970,GO:1902531,GO:0003674,GO:0003779,GO:0005575	biological_process|actin cytoskeleton|regulation of actin filament-based process|regulation of intracellular signal transduction|molecular_function|actin binding|cellular_component
Abt1	273.025534943476	279.778341591497	266.272728295455	0.951727452456771	-0.0713796088380713	0.525168392021182	0.838925218640015	3.48640864564481	3.4090828822503	3.43954276557971	3.14024183769904	3.48123885706139	2.80764512192889	2.983383579834	3.44793577333449	3.46959385735853	3.61475714566019	GeneID:30946,Genbank:NM_013924.3,MGI:MGI:1353636	activator of basal transcription 1		GO:0003676,GO:0003677,GO:0003723,GO:0005634,GO:0005667,GO:0005730,GO:0006351,GO:0006355,GO:0006357,GO:0006366,GO:0021522,GO:0000447,GO:0034462,GO:0000472,GO:0000480	nucleic acid binding|DNA binding|RNA binding|nucleus|transcription factor complex|nucleolus|transcription, DNA-templated|regulation of transcription, DNA-templated|regulation of transcription by RNA polymerase II|transcription by RNA polymerase II|spinal cord motor neuron differentiation|endonucleolytic cleavage in ITS1 to separate SSU-rRNA from 5.8S rRNA and LSU-rRNA from tricistronic rRNA trans…
Abtb1	689.119834311423	712.674308985668	665.565359637177	0.933898347738197	-0.0986625697865872	0.309283692549139	0.660811373309696	17.061757217027	15.5496785221024	16.0270933919403	19.4406010666434	15.9234237218868	16.5975161043736	18.3184536003017	15.256941396615	14.2666596110798	15.0016438925102	GeneID:80283,Genbank:XM_006506791.3,MGI:MGI:1933148	ankyrin repeat and BTB (POZ) domain containing 1		GO:0005829,GO:0005886,GO:0006412,GO:0006414,GO:0006511,GO:0006950,GO:0019005,GO:0030162,GO:0031625,GO:0043161,GO:0003746,GO:0005730,GO:0005737	cytosol|plasma membrane|translation|translational elongation|ubiquitin-dependent protein catabolic process|response to stress|SCF ubiquitin ligase complex|regulation of proteolysis|ubiquitin protein ligase binding|proteasome-mediated ubiquitin-dependent protein catabolic process|translation elongation factor activity|nucleolus|cytoplasm
Abtb2	178.799157583359	163.673215691797	193.925099474922	1.18483099788355	0.244681290428697	0.0697199321130571	0.28053825062566	1.71602916889415	2.35971519132289	1.7409060013411	2.21218337445009	1.67786789149351	2.06490667963947	2.41224269893377	2.60577800524003	1.93825740968966	2.60185683751583	GeneID:99382,Genbank:NM_178890.3,MGI:MGI:2139365	ankyrin repeat and BTB (POZ) domain containing 2		GO:0005829,GO:0006511,GO:0006950,GO:0019005,GO:0022008,GO:0030162,GO:0031625,GO:0043161,GO:0046982,GO:0097237,GO:0005634,GO:0005654,GO:0005737	cytosol|ubiquitin-dependent protein catabolic process|response to stress|SCF ubiquitin ligase complex|neurogenesis|regulation of proteolysis|ubiquitin protein ligase binding|proteasome-mediated ubiquitin-dependent protein catabolic process|protein heterodimerization activity|cellular response to toxic substance|nucleus|nucleoplasm|cytoplasm
Acaa1a	1512.11465590858	1469.69046889144	1554.53884292573	1.05773213872598	0.0809743239934641	0.315738963281981	0.666965394075698	45.0724602805108	43.0581993025144	42.3560510277054	39.8440382715781	42.2408899971034	42.7883775554529	43.0174041250824	47.4494807851961	47.742139408634	46.4868388576646	GeneID:113868,Genbank:XM_006511923.1,MGI:MGI:2148491	acetyl-Coenzyme A acyltransferase 1A		GO:0008775,GO:0003988,GO:0010124,GO:0016401,GO:0005739,GO:0005777,GO:0016740,GO:0006629,GO:0016746,GO:0006631,GO:0016747,GO:0006635,GO:0043231,GO:0000038,GO:0008152,GO:0003824,GO:0008206,GO:0003985	acetate CoA-transferase activity|acetyl-CoA C-acyltransferase activity|phenylacetate catabolic process|palmitoyl-CoA oxidase activity|mitochondrion|peroxisome|transferase activity|lipid metabolic process|transferase activity, transferring acyl groups|fatty acid metabolic process|transferase activity, transferring acyl groups other than amino-acyl groups|fatty acid beta-oxidation|intracellular mem…	mmu00071,mmu00592,mmu01040,mmu00280,mmu04146,mmu03320	Fatty acid degradation|alpha-Linolenic acid metabolism|Biosynthesis of unsaturated fatty acids|Valine, leucine and isoleucine degradation|Peroxisome|PPAR signaling pathway
Acaa1b	112.517640346696	126.279601068837	98.7556796245549	0.782039844825942	-0.354685980361937	0.132623647515776	0.416800728666094	2.27336184207388	2.82842063037686	1.82839872743083	2.70060115158169	2.98766548829902	1.99430457757741	2.9561424222457	1.30918592754238	2.13846382376156	1.57046002797214	GeneID:235674,Genbank:NM_146230.3,MGI:MGI:3605455	acetyl-Coenzyme A acyltransferase 1B		GO:0005739,GO:0005777,GO:0006629,GO:0006631,GO:0006635,GO:0008152,GO:0010124,GO:0016740,GO:0016746,GO:0016747,GO:0003824,GO:0003988	mitochondrion|peroxisome|lipid metabolic process|fatty acid metabolic process|fatty acid beta-oxidation|metabolic process|phenylacetate catabolic process|transferase activity|transferase activity, transferring acyl groups|transferase activity, transferring acyl groups other than amino-acyl groups|catalytic activity|acetyl-CoA C-acyltransferase activity	mmu00071,mmu00592,mmu01040,mmu00280,mmu04146,mmu03320	Fatty acid degradation|alpha-Linolenic acid metabolism|Biosynthesis of unsaturated fatty acids|Valine, leucine and isoleucine degradation|Peroxisome|PPAR signaling pathway
Acaa2	1983.68077845129	1897.51114691493	2069.85040998765	1.09082384751885	0.125418145814199	0.173700687100119	0.487336651034732	72.7144756072603	69.1905471076189	71.1618142661067	60.1215308903517	68.4498225104781	69.2497512556587	91.7582912687038	69.1561688855391	71.9737585008704	74.7349936459522	GeneID:52538,Genbank:NM_177470.3,MGI:MGI:1098623	acetyl-Coenzyme A acyltransferase 2 (mitochondrial 3-oxoacyl-Coenzyme A thiolase)		GO:0016747,GO:0005739,GO:0071456,GO:1901029,GO:0005743,GO:0005759,GO:0006084,GO:0006629,GO:1902109,GO:0006631,GO:0006635,GO:0008152,GO:0003824,GO:0016740,GO:0003988,GO:0016746	transferase activity, transferring acyl groups other than amino-acyl groups|mitochondrion|cellular response to hypoxia|negative regulation of mitochondrial outer membrane permeabilization involved in apoptotic signaling pathway|mitochondrial inner membrane|mitochondrial matrix|acetyl-CoA metabolic process|lipid metabolic process|negative regulation of mitochondrial membrane permeability involved …	mmu00062,mmu00071,mmu00280	Fatty acid elongation|Fatty acid degradation|Valine, leucine and isoleucine degradation
Acaca	1730.19047311559	1694.97073575137	1765.41021047982	1.04155792972864	0.0587430819210763	0.732701392095769	0.954951764810477	8.52669206416181	9.00981538915006	9.76505349498323	7.92413278101374	10.9989377777155	13.3408246812858	10.1397333683702	7.51764117955589	10.4409180958569	7.27168673200562	GeneID:107476,Genbank:XM_006531953.1,MGI:MGI:108451	acetyl-Coenzyme A carboxylase alpha		GO:0019900,GO:0006629,GO:0003824,GO:0042802,GO:0006631,GO:0003989,GO:0046872,GO:0006633,GO:0051289,GO:0004075,GO:0005515,GO:0005524,GO:0005737,GO:0055088,GO:0008152,GO:0005739,GO:0071380,GO:0009374,GO:0005829,GO:0014070,GO:0000166,GO:0015629,GO:0006084,GO:0001650,GO:0016874,GO:0001894	kinase binding|lipid metabolic process|catalytic activity|identical protein binding|fatty acid metabolic process|acetyl-CoA carboxylase activity|metal ion binding|fatty acid biosynthetic process|protein homotetramerization|biotin carboxylase activity|protein binding|ATP binding|cytoplasm|lipid homeostasis|metabolic process|mitochondrion|cellular response to prostaglandin E stimulus|biotin binding…	mmu00620,mmu00640,mmu00061,mmu04152,mmu04910,mmu04922	Pyruvate metabolism|Propanoate metabolism|Fatty acid biosynthesis|AMPK signaling pathway|Insulin signaling pathway|Glucagon signaling pathway
Acacb	742.688346097421	721.334637930793	764.04205426405	1.05920610780007	0.08298334643023	0.654754361933819	0.922701575265201	3.40665419950261	3.41932915969803	4.51718006927198	4.54737442587214	4.66838283587829	5.72135347026632	5.24632158930561	3.11853348209811	4.1429644139087	3.81960117266054	GeneID:100705,Genbank:XM_006530111.3,MGI:MGI:2140940	acetyl-Coenzyme A carboxylase beta		GO:0042802,GO:0009374,GO:0003989,GO:0043086,GO:0010629,GO:0046322,GO:0010884,GO:0004075,GO:0046872,GO:0005524,GO:0005634,GO:0005739,GO:0010906,GO:0050995,GO:0014070,GO:0006084,GO:0051289,GO:0016020,GO:0006629,GO:0060421,GO:0016874,GO:0006631,GO:0000166,GO:0097009,GO:0031667,GO:0006633,GO:0003824,GO:2001295,GO:0031999,GO:0008152	identical protein binding|biotin binding|acetyl-CoA carboxylase activity|negative regulation of catalytic activity|negative regulation of gene expression|negative regulation of fatty acid oxidation|positive regulation of lipid storage|biotin carboxylase activity|metal ion binding|ATP binding|nucleus|mitochondrion|regulation of glucose metabolic process|negative regulation of lipid catabolic proce…	mmu00620,mmu00640,mmu00061,mmu04152,mmu04910,mmu04922,mmu04920,mmu04931	Pyruvate metabolism|Propanoate metabolism|Fatty acid biosynthesis|AMPK signaling pathway|Insulin signaling pathway|Glucagon signaling pathway|Adipocytokine signaling pathway|Insulin resistance
Acad10	272.846304537999	277.66084563674	268.031763439257	0.965320705642159	-0.0509197705651538	0.768285383445786	0.971159805606982	3.55385812009651	3.17427723658634	4.23429987845929	4.49215156479703	4.12643036792913	3.57088956751094	5.00426126075634	3.40425201096635	3.40954740708783	3.74831856676293	GeneID:71985,Genbank:XM_006530463.1,MGI:MGI:1919235	acyl-Coenzyme A dehydrogenase family, member 10		GO:0016491,GO:0016627,GO:0016787,GO:0033539,GO:0050660,GO:0055114,GO:0003995,GO:0005739,GO:0008152	oxidoreductase activity|oxidoreductase activity, acting on the CH-CH group of donors|hydrolase activity|fatty acid beta-oxidation using acyl-CoA dehydrogenase|flavin adenine dinucleotide binding|oxidation-reduction process|acyl-CoA dehydrogenase activity|mitochondrion|metabolic process
Acad11	602.053043377416	645.866746740036	558.239340014796	0.864325873459917	-0.210352746171477	0.0271541006609445	0.150340185947518	9.97323801997342	10.5483896115633	10.6653891856354	10.4640796362226	10.4493009330874	9.0335003940009	10.1656301088913	8.36436374449543	9.59692836168415	8.38847787574826	GeneID:102632,Genbank:NM_175324.3,MGI:MGI:2143169	acyl-Coenzyme A dehydrogenase family, member 11		GO:0005739,GO:0005777,GO:0008152,GO:0016491,GO:0016627,GO:0017099,GO:0031966,GO:0033539,GO:0050660,GO:0055114,GO:0003995,GO:0070991,GO:0004466,GO:0005634	mitochondrion|peroxisome|metabolic process|oxidoreductase activity|oxidoreductase activity, acting on the CH-CH group of donors|very-long-chain-acyl-CoA dehydrogenase activity|mitochondrial membrane|fatty acid beta-oxidation using acyl-CoA dehydrogenase|flavin adenine dinucleotide binding|oxidation-reduction process|acyl-CoA dehydrogenase activity|medium-chain-acyl-CoA dehydrogenase activity|long…
Acad12	170.722354862817	188.410023024003	153.03468670163	0.812242810894056	-0.3000170254719	0.0269678419269105	0.14976709758673	3.98996098710658	4.16954054539714	4.33449723747242	4.29413186833823	4.23603373056029	3.17775444098155	4.56404111758934	2.94924716690578	3.2377804351915	3.34015684955267	GeneID:338350,Genbank:XM_011248231.1,MGI:MGI:2443320	acyl-Coenzyme A dehydrogenase family, member 12		GO:0050660,GO:0003995,GO:0005739,GO:0033539	flavin adenine dinucleotide binding|acyl-CoA dehydrogenase activity|mitochondrion|fatty acid beta-oxidation using acyl-CoA dehydrogenase
Acad8	518.128908183319	555.683337853801	480.574478512836	0.864835142203371	-0.209502947332329	0.0316433968878575	0.166694482235502	7.38326327312861	6.94026979227477	7.95522219742199	6.97871758620305	7.27856266220772	6.70892897660535	7.13265653582308	5.83833448597152	6.16031079443671	6.13579145156413	GeneID:66948,Genbank:NM_025862.2,MGI:MGI:1914198	acyl-Coenzyme A dehydrogenase family, member 8		GO:0006629,GO:0008152,GO:0009083,GO:0016491,GO:0016627,GO:0050660,GO:0055114,GO:0003995,GO:0005739	lipid metabolic process|metabolic process|branched-chain amino acid catabolic process|oxidoreductase activity|oxidoreductase activity, acting on the CH-CH group of donors|flavin adenine dinucleotide binding|oxidation-reduction process|acyl-CoA dehydrogenase activity|mitochondrion	mmu00280	Valine, leucine and isoleucine degradation
Acad9	620.170560397093	628.575371399126	611.76574939506	0.973257587285594	-0.0391064083621879	0.655678701602674	0.922999114817313	8.80890638316608	8.60024894302127	8.47260138843258	8.70337136980892	8.78804721221494	9.28377836977011	7.79098965599687	8.75782048197268	8.60095386403367	8.2930541592681	GeneID:229211,Genbank:NM_172678.3,MGI:MGI:1914272	acyl-Coenzyme A dehydrogenase family, member 9		GO:0050660,GO:0004466,GO:0051791,GO:0005634,GO:0055114,GO:0005739,GO:0008152,GO:0016491,GO:0070991,GO:0016627,GO:0017099,GO:0030425,GO:0031966,GO:0000062,GO:0032981,GO:0001676,GO:0042760,GO:0003995	flavin adenine dinucleotide binding|long-chain-acyl-CoA dehydrogenase activity|medium-chain fatty acid metabolic process|nucleus|oxidation-reduction process|mitochondrion|metabolic process|oxidoreductase activity|medium-chain-acyl-CoA dehydrogenase activity|oxidoreductase activity, acting on the CH-CH group of donors|very-long-chain-acyl-CoA dehydrogenase activity|dendrite|mitochondrial membrane|…
Acadl	2077.27042437808	1915.68999604531	2238.85085271084	1.16869162407939	0.224894304461676	0.00401939799770521	0.0392379095795397	54.1917102694571	51.940496363547	54.2938540136119	47.1663072325565	57.9980362195717	62.9278940358522	64.3188131647901	61.8099742074294	61.5222010548057	63.4233802663827	GeneID:11363,Genbank:NM_007381.4,MGI:MGI:87866	acyl-Coenzyme A dehydrogenase, long-chain		GO:0050660,GO:0033539,GO:0009409,GO:0003995,GO:0051289,GO:0016401,GO:0004466,GO:0055114,GO:0042413,GO:0090181,GO:0042758,GO:0005739,GO:0016491,GO:0016627,GO:0005759,GO:0044242,GO:0019254,GO:0006629,GO:0045717,GO:0006631,GO:0000062,GO:0046322,GO:0031966,GO:0008152,GO:0001659,GO:0009062	flavin adenine dinucleotide binding|fatty acid beta-oxidation using acyl-CoA dehydrogenase|response to cold|acyl-CoA dehydrogenase activity|protein homotetramerization|palmitoyl-CoA oxidase activity|long-chain-acyl-CoA dehydrogenase activity|oxidation-reduction process|carnitine catabolic process|regulation of cholesterol metabolic process|long-chain fatty acid catabolic process|mitochondrion|oxi…	mmu00071,mmu03320	Fatty acid degradation|PPAR signaling pathway
Acadm	1426.11417592859	1442.50111996068	1409.72723189651	0.977279817942139	-0.0331563964001902	0.788563691007412	0.979024162679596	36.1535015733456	39.6315448798117	37.2698406571469	34.1549898617299	41.8236021647701	37.4895162696889	44.1360970059711	33.6352750875529	38.7642529661319	32.7339958896457	GeneID:11364,Genbank:NM_007382.5,MGI:MGI:87867	acyl-Coenzyme A dehydrogenase, medium chain		GO:0006082,GO:0006111,GO:0006629,GO:0006631,GO:0006635,GO:0007507,GO:0033539,GO:0008152,GO:0009409,GO:0042594,GO:0009437,GO:0042802,GO:0045329,GO:0050660,GO:0051289,GO:0051791,GO:0051793,GO:0000062,GO:0001889,GO:0003995,GO:0005739,GO:0005759,GO:0005978,GO:0009791,GO:0016491,GO:0016607,GO:0016627,GO:0016853,GO:0019254,GO:0055007,GO:0030424,GO:0055114,GO:0031966,GO:0070991	organic acid metabolic process|regulation of gluconeogenesis|lipid metabolic process|fatty acid metabolic process|fatty acid beta-oxidation|heart development|fatty acid beta-oxidation using acyl-CoA dehydrogenase|metabolic process|response to cold|response to starvation|carnitine metabolic process|identical protein binding|carnitine biosynthetic process|flavin adenine dinucleotide binding|protein…	mmu00640,mmu00071,mmu00280,mmu00410,mmu03320	Propanoate metabolism|Fatty acid degradation|Valine, leucine and isoleucine degradation|beta-Alanine metabolism|PPAR signaling pathway
Acads	432.577228488204	410.183607092516	454.970849883893	1.10918828060643	0.149504278431697	0.140158666551665	0.429881009955394	11.0192678723772	11.8294204613756	11.3640186640469	10.8391191132079	14.2124007517709	14.4547372771953	12.400780337597	13.1981128268446	13.2451168059433	13.1885282904621	GeneID:11409,Genbank:NM_007383.3,MGI:MGI:87868	acyl-Coenzyme A dehydrogenase, short chain		GO:0046359,GO:0004085,GO:0005654,GO:0050660,GO:0005739,GO:0005759,GO:0006629,GO:0051289,GO:0006631,GO:0055114,GO:0008152,GO:0016491,GO:0016627,GO:0000062,GO:0031966,GO:0003995,GO:0033539	butyrate catabolic process|butyryl-CoA dehydrogenase activity|nucleoplasm|flavin adenine dinucleotide binding|mitochondrion|mitochondrial matrix|lipid metabolic process|protein homotetramerization|fatty acid metabolic process|oxidation-reduction process|metabolic process|oxidoreductase activity|oxidoreductase activity, acting on the CH-CH group of donors|fatty-acyl-CoA binding|mitochondrial membr…	mmu00650,mmu00071,mmu00280	Butanoate metabolism|Fatty acid degradation|Valine, leucine and isoleucine degradation
Acadsb	2046.47404321163	2298.55760220996	1794.3904842133	0.780659350232545	-0.357234945931586	7.34352006791284e-06	0.000371258015947359	36.3805677691437	37.8218553733289	36.6227062447388	36.7702534059921	37.8280894244326	28.763213778242	31.541815594842	28.3151613140507	30.078752557488	27.7207472658656	GeneID:66885,Genbank:NM_025826.4,MGI:MGI:1914135	acyl-Coenzyme A dehydrogenase, short/branched chain		GO:0005739,GO:0006629,GO:0006631,GO:0006637,GO:0008152,GO:0009055,GO:0016491,GO:0016627,GO:0016937,GO:0050660,GO:0055114,GO:0003995	mitochondrion|lipid metabolic process|fatty acid metabolic process|acyl-CoA metabolic process|metabolic process|electron transfer activity|oxidoreductase activity|oxidoreductase activity, acting on the CH-CH group of donors|short-branched-chain-acyl-CoA dehydrogenase activity|flavin adenine dinucleotide binding|oxidation-reduction process|acyl-CoA dehydrogenase activity	mmu00071,mmu00280	Fatty acid degradation|Valine, leucine and isoleucine degradation
Acadvl	1668.66472823939	1744.32660193326	1593.00285454552	0.913248042413605	-0.130921338775526	0.116003857545293	0.383971071271445	44.5987034666884	42.6704230715141	44.2149839921384	38.1601941598579	45.6620367920615	37.5600880991129	41.8913787491095	37.5499415305528	43.0211688194378	38.8578102486591	GeneID:11370,Genbank:NM_017366.3,MGI:MGI:895149	acyl-Coenzyme A dehydrogenase, very long chain		GO:0033539,GO:0009062,GO:0003995,GO:0042645,GO:0009409,GO:0004466,GO:0042760,GO:0016020,GO:0005634,GO:0005730,GO:0005739,GO:0016491,GO:0005743,GO:0045717,GO:0016627,GO:0005829,GO:0046322,GO:0017099,GO:0006629,GO:0050660,GO:0006631,GO:0000062,GO:0055114,GO:0031966,GO:0006635,GO:0090181,GO:0008152,GO:0001659	fatty acid beta-oxidation using acyl-CoA dehydrogenase|fatty acid catabolic process|acyl-CoA dehydrogenase activity|mitochondrial nucleoid|response to cold|long-chain-acyl-CoA dehydrogenase activity|very long-chain fatty acid catabolic process|membrane|nucleus|nucleolus|mitochondrion|oxidoreductase activity|mitochondrial inner membrane|negative regulation of fatty acid biosynthetic process|oxidor…	mmu00071	Fatty acid degradation
Acan	5.50425615672781	0.395603092886151	10.6129092205695	26.8271644267041	4.74562266779655	0.0513463020714522	0.230943519182707	0.00696032120295398	0	0	0.00663800646526894	0	0.0148101410634094	0	0	0.122137012995836	0.236005243092481	GeneID:11595,Genbank:XM_006540566.1,MGI:MGI:99602	aggrecan		GO:0030166,GO:0005201,GO:0030199,GO:0005509,GO:0030246,GO:0005515,GO:0005540,GO:0005576,GO:0005578,GO:0030336,GO:0005604,GO:0043005,GO:0005615,GO:0043025,GO:0046872,GO:0007155,GO:0001501,GO:0072534,GO:0007417,GO:0001502,GO:0007507,GO:0002063	proteoglycan biosynthetic process|extracellular matrix structural constituent|collagen fibril organization|calcium ion binding|carbohydrate binding|protein binding|hyaluronic acid binding|extracellular region|proteinaceous extracellular matrix|negative regulation of cell migration|basement membrane|neuron projection|extracellular space|neuronal cell body|metal ion binding|cell adhesion|skeletal s…
Acap1	443.332704078978	398.161998238171	488.503409919785	1.226896117865	0.295013100194279	0.00558751927513659	0.0491659685798415	7.62719807332799	10.4030955421841	7.89079517283011	8.13206118049011	6.76447472150517	11.1819933521781	9.09366783795446	10.5123117653647	9.48874233303091	10.3330574591287	GeneID:216859,Genbank:NM_153788.3,MGI:MGI:2388270	ArfGAP with coiled-coil, ankyrin repeat and PH domains 1		GO:0032012,GO:0005096,GO:0043231,GO:0005737,GO:0046872,GO:0005768,GO:0005829,GO:0006629,GO:0007165,GO:0008150,GO:0016020,GO:0016042,GO:0016192,GO:0003674,GO:0016787,GO:0004871,GO:0031267	regulation of ARF protein signal transduction|GTPase activator activity|intracellular membrane-bounded organelle|cytoplasm|metal ion binding|endosome|cytosol|lipid metabolic process|signal transduction|biological_process|membrane|lipid catabolic process|vesicle-mediated transport|molecular_function|hydrolase activity|signal transducer activity|small GTPase binding	mmu04144	Endocytosis
Acap2	2650.27773974823	2876.1442528797	2424.41122661676	0.842937979967227	-0.24650160759341	0.00143490389981703	0.0187106092815478	16.6871620471547	16.541203685572	16.1169235851903	17.5508947628359	15.9915206649758	15.572543980556	15.0337300388477	13.7485162516932	12.9109276060987	13.4529034811469	GeneID:78618,Genbank:XM_006522743.3,MGI:MGI:1925868	ArfGAP with coiled-coil, ankyrin repeat and PH domains 2		GO:0036010,GO:0005515,GO:0043231,GO:0005737,GO:0046872,GO:0005768,GO:0005829,GO:0010008,GO:0016020,GO:0080025,GO:1990090,GO:0016192,GO:0017137,GO:0030029,GO:0001726,GO:0031267,GO:0005096,GO:0032012	protein localization to endosome|protein binding|intracellular membrane-bounded organelle|cytoplasm|metal ion binding|endosome|cytosol|endosome membrane|membrane|phosphatidylinositol-3,5-bisphosphate binding|cellular response to nerve growth factor stimulus|vesicle-mediated transport|Rab GTPase binding|actin filament-based process|ruffle|small GTPase binding|GTPase activator activity|regulation o…	mmu04144	Endocytosis
Acap3	713.238856044212	674.532587999573	751.94512408885	1.11476470887619	0.156739235563675	0.0834882282627544	0.313366537396846	7.66440646304951	9.01637974131091	8.06311915515435	7.71000718497906	6.96757401801254	10.4750359748877	8.93841109368027	7.91783940527493	8.70001701027326	8.40870756909303	GeneID:140500,Genbank:NM_207223.1,MGI:MGI:2153589	ArfGAP with coiled-coil, ankyrin repeat and PH domains 3		GO:0005737,GO:0005829,GO:0008150,GO:0016020,GO:0016192,GO:0031267,GO:0032012,GO:0043231,GO:0003674,GO:0005096,GO:0005575	cytoplasm|cytosol|biological_process|membrane|vesicle-mediated transport|small GTPase binding|regulation of ARF protein signal transduction|intracellular membrane-bounded organelle|molecular_function|GTPase activator activity|cellular_component	mmu04144	Endocytosis
Acat1	1483.18755693149	1450.14699575738	1516.2281181056	1.04556856824966	0.0642876767816288	0.410064489376736	0.756318882424288	23.3489577264822	24.1948897880641	23.9924801426189	21.0475775707238	23.5577742090636	24.0072035374515	24.5070933277068	24.5355994971344	25.9737794132447	23.7894404540301	GeneID:110446,Genbank:NM_144784.3,MGI:MGI:87870	acetyl-Coenzyme A acetyltransferase 1		GO:0046356,GO:0015936,GO:0003985,GO:0046872,GO:0015937,GO:0003988,GO:0046952,GO:0016740,GO:0005739,GO:0050662,GO:0005743,GO:0005759,GO:0016746,GO:0005829,GO:0051260,GO:0016747,GO:0006085,GO:1902860,GO:0016830,GO:0006550,GO:0016885,GO:0006635,GO:0003824,GO:0019899,GO:0006696,GO:0042803,GO:0008152	acetyl-CoA catabolic process|coenzyme A metabolic process|acetyl-CoA C-acetyltransferase activity|metal ion binding|coenzyme A biosynthetic process|acetyl-CoA C-acyltransferase activity|ketone body catabolic process|transferase activity|mitochondrion|coenzyme binding|mitochondrial inner membrane|mitochondrial matrix|transferase activity, transferring acyl groups|cytosol|protein homooligomerizatio…	mmu00620,mmu00630,mmu00640,mmu00650,mmu00071,mmu00072,mmu00280,mmu00310,mmu00380,mmu00900	Pyruvate metabolism|Glyoxylate and dicarboxylate metabolism|Propanoate metabolism|Butanoate metabolism|Fatty acid degradation|Synthesis and degradation of ketone bodies|Valine, leucine and isoleucine degradation|Lysine degradation|Tryptophan metabolism|Terpenoid backbone biosynthesis
Acat2	513.320471532723	586.555287967098	440.085655098348	0.750288445311969	-0.414482754452844	4.72595388671645e-05	0.00157233528300884	16.6556530134753	13.4596995818512	16.2054123907797	13.7532395514152	16.1724669126238	9.73074778925361	12.2295085142844	11.2323767285676	12.9947074881769	11.7093160108504	GeneID:110460,Genbank:NM_009338.3,MGI:MGI:87871	acetyl-Coenzyme A acetyltransferase 2		GO:0003988,GO:0005634,GO:0005730,GO:0005737,GO:0005739,GO:0005829,GO:0006635,GO:0008152,GO:0016740,GO:0016746,GO:0003824,GO:0016747,GO:0003985,GO:0045797	acetyl-CoA C-acyltransferase activity|nucleus|nucleolus|cytoplasm|mitochondrion|cytosol|fatty acid beta-oxidation|metabolic process|transferase activity|transferase activity, transferring acyl groups|catalytic activity|transferase activity, transferring acyl groups other than amino-acyl groups|acetyl-CoA C-acetyltransferase activity|positive regulation of intestinal cholesterol absorption	mmu00620,mmu00630,mmu00640,mmu00650,mmu00071,mmu00072,mmu00280,mmu00310,mmu00380,mmu00900,mmu04975	Pyruvate metabolism|Glyoxylate and dicarboxylate metabolism|Propanoate metabolism|Butanoate metabolism|Fatty acid degradation|Synthesis and degradation of ketone bodies|Valine, leucine and isoleucine degradation|Lysine degradation|Tryptophan metabolism|Terpenoid backbone biosynthesis|Fat digestion and absorption
Acat3	12.1628219624908	11.3807014977449	12.9449424272367	1.13744679357435	0.185799061846082	0.690364609968924	0.940925449027535	0.135465819494961	0.334150538517651	0.464060334587549	0.232546936691366	0.381390391128817	0.518838442578005	0.426727176315195	0.191549940408878	0.343359117677619	0.296340084244702	GeneID:224530,Genbank:NM_153151.3,MGI:MGI:109182	acetyl-Coenzyme A acetyltransferase 3		GO:0005634,GO:0005730,GO:0005737,GO:0005739,GO:0005829,GO:0006635,GO:0003985,GO:0003988	nucleus|nucleolus|cytoplasm|mitochondrion|cytosol|fatty acid beta-oxidation|acetyl-CoA C-acetyltransferase activity|acetyl-CoA C-acyltransferase activity
Acbd3	967.88872601328	915.169055507834	1020.60839651873	1.1152129657098	0.157319239504491	0.0646080984037022	0.266729464646124	14.7483210508285	14.599021945655	13.9984416898071	13.5317989762681	14.3293896866334	15.9387156273022	15.1328505474567	16.9521342495947	16.938060582964	15.3835166377625	GeneID:170760,Genbank:NM_133225.3,MGI:MGI:2181074	acyl-Coenzyme A binding domain containing 3		GO:0005794,GO:0006629,GO:0006694,GO:0016020,GO:0034237,GO:0000062,GO:0000139,GO:0005739	Golgi apparatus|lipid metabolic process|steroid biosynthetic process|membrane|protein kinase A regulatory subunit binding|fatty-acyl-CoA binding|Golgi membrane|mitochondrion
Acbd4	540.930649117769	564.465645071012	517.395653164526	0.916611414144497	-0.125617843838967	0.20092456195787	0.52810538002839	15.1818861515999	12.2638481319111	15.3488662773067	16.065575165581	14.5073421393906	14.0500061124441	15.4628508792051	12.0254854774641	13.1276851050009	13.4494554196076	GeneID:67131,Genbank:NM_025988.2,MGI:MGI:1914381	acyl-Coenzyme A binding domain containing 4		GO:0003674,GO:0005575,GO:0008150	molecular_function|cellular_component|biological_process
Acbd5	1494.54296940489	1592.99515623456	1396.09078257521	0.876393614325369	-0.190349122442712	0.0198420121212965	0.121624566195476	17.9847999288075	17.1256700769469	19.7526012970742	18.8444488022917	21.245368399525	17.195247408767	17.3027996183068	16.8294775877473	16.743237270123	16.1540351862815	GeneID:74159,Genbank:XM_017319291.1,MGI:MGI:1921409	acyl-Coenzyme A binding domain containing 5		GO:0005654,GO:0005777,GO:0006914,GO:0008289,GO:0016020,GO:0016021,GO:0030242,GO:0000062,GO:0003674,GO:0005634	nucleoplasm|peroxisome|autophagy|lipid binding|membrane|integral component of membrane|autophagy of peroxisome|fatty-acyl-CoA binding|molecular_function|nucleus
Acbd6	372.295878012398	344.714389670641	399.877366354154	1.16002516383554	0.214156101341626	0.039086256942576	0.191486912982222	5.65755659784963	5.70502532219813	6.25594637651656	5.7518807671101	7.33445133298069	6.56797029267379	6.98890762475684	7.54701711122841	7.33647872423043	7.58921873400952	GeneID:72482,Genbank:NM_028250.3,MGI:MGI:1919732	acyl-Coenzyme A binding domain containing 6		GO:0008150,GO:0008289,GO:0000062,GO:0003674,GO:0005737	biological_process|lipid binding|fatty-acyl-CoA binding|molecular_function|cytoplasm
Acbd7	4.0919290387333	5.20361772737781	2.98024035008878	0.572724690057234	-0.804086295762878	0.321009305205208	0.671475350412207	0.201654165693059	0.518141528184302	1.11746953136909	0.288474112742996	0.506908056567072	0.321809139929224	0.373661927671711	0.509180148670328	0.0982930270734923	0.220565647749982	GeneID:78245,Genbank:NM_030063.2,MGI:MGI:1925495	acyl-Coenzyme A binding domain containing 7		GO:0008150,GO:0008289,GO:0000062,GO:0003674,GO:0005575	biological_process|lipid binding|fatty-acyl-CoA binding|molecular_function|cellular_component
Accs	256.335484666732	254.485241092433	258.185728241032	1.01454106781483	0.020827265423419	0.866214338071659	1	1.87970950645632	2.31300167161173	2.15452594486822	2.50808628233367	2.13280592470564	2.52270725234906	2.55638275325276	2.11623929756669	1.95014874046705	2.13144121399059	GeneID:329470,Genbank:NM_001290782.1,MGI:MGI:1919717	1-aminocyclopropane-1-carboxylate synthase (non-functional)		GO:0009058,GO:0030170,GO:0042802,GO:0003824,GO:0005575,GO:0008150	biosynthetic process|pyridoxal phosphate binding|identical protein binding|catalytic activity|cellular_component|biological_process
Accsl	1.58893500380248	1.5938154632216	1.58405454438337	0.993875753458625	-0.00886258623141882	1	1	0.0152898212366478	0	0.0462156925852246	0.0291635771575024	0.0307478242929007	0.065067229728698	0.0424976894779689	0.0154428219693098	0	0	GeneID:381411,Genbank:NM_001033452.4,MGI:MGI:3584519	1-aminocyclopropane-1-carboxylate synthase (non-functional)-like		GO:0009058,GO:0030170,GO:0003824,GO:0005575,GO:0008150	biosynthetic process|pyridoxal phosphate binding|catalytic activity|cellular_component|biological_process
Acd	491.097133754145	489.401084929374	492.793182578917	1.00693112000361	0.00996499791473837	0.925490110295673	1	12.4985230658626	13.1669066485465	14.5962737150681	14.2766076386386	15.052152923518	13.9317881738536	14.553679517024	14.3163010415771	13.6797599395752	14.4163286986455	GeneID:497652,Genbank:XM_006531170.2,MGI:MGI:87873	adrenocortical dysplasia		GO:0051973,GO:0030326,GO:0000783,GO:0060381,GO:0031848,GO:0000784,GO:0070182,GO:0032202,GO:0070187,GO:0001501,GO:0001655,GO:0003677,GO:0005515,GO:0032211,GO:0005634,GO:0070198,GO:0032212,GO:0005694,GO:0070200,GO:0035282,GO:0006886,GO:0042162,GO:0016233,GO:0000723,GO:0000781,GO:0044877,GO:0016604	positive regulation of telomerase activity|embryonic limb morphogenesis|nuclear telomere cap complex|positive regulation of single-stranded telomeric DNA binding|protection from non-homologous end joining at telomere|nuclear chromosome, telomeric region|DNA polymerase binding|telomere assembly|shelterin complex|skeletal system development|urogenital system development|DNA binding|protein binding|…
Ace	28808.5776515881	32653.1160422048	24964.0392609715	0.764522418892734	-0.387369287021176	0.004657669868236	0.0435878631604162	330.296993919052	273.346753929314	340.489740059388	414.572820467028	306.414846262408	258.789147103156	295.392493102427	237.11692238259	230.200149980152	268.334881320158	GeneID:11421,Genbank:NM_001281819.1,MGI:MGI:87874	angiotensin I converting enzyme (peptidyl-dipeptidase A) 1		GO:0005515,GO:0005576,GO:0005615,GO:0005737,GO:0005764,GO:0005768,GO:0005886,GO:0008241,GO:0008270,GO:0006508,GO:0009792,GO:0006518,GO:0009897,GO:0009925,GO:0010608,GO:0010629,GO:0032092,GO:0010815,GO:0032496,GO:0014910,GO:0035814,GO:0016020,GO:0042310,GO:0042447,GO:0042755,GO:0001822,GO:0060978,GO:0043065,GO:0061098,GO:0043171,GO:0002446,GO:0070062,GO:0045777,GO:0003081,GO:0070573,GO:0003084,GO:…	protein binding|extracellular region|extracellular space|cytoplasm|lysosome|endosome|plasma membrane|peptidyl-dipeptidase activity|zinc ion binding|proteolysis|embryo development ending in birth or egg hatching|peptide metabolic process|external side of plasma membrane|basal plasma membrane|posttranscriptional regulation of gene expression|negative regulation of gene expression|positive regulatio…	mmu04924,mmu04614,mmu05410,mmu05142	Renin secretion|Renin-angiotensin system|Hypertrophic cardiomyopathy (HCM)|Chagas disease (American trypanosomiasis)
Ace2	435.198274712347	529.05481102257	341.341738402125	0.645191634761569	-0.632200361549164	0.000103298587226887	0.00271744350322591	8.90902018446689	6.92063657054945	8.76751627829129	6.50643006825504	8.06519227230475	4.43999496489456	6.88301672940957	4.75318621087972	5.33802598331901	4.16003754970971	GeneID:70008,Genbank:NM_001130513.1,MGI:MGI:1917258	angiotensin I converting enzyme (peptidyl-dipeptidase A) 2		GO:0060452,GO:0009986,GO:0004175,GO:0070373,GO:0015827,GO:0004180,GO:1903598,GO:0016020,GO:1903779,GO:0004181,GO:0005576,GO:0005615,GO:0005737,GO:0016021,GO:0005886,GO:0016787,GO:0032800,GO:0006508,GO:0046813,GO:0008233,GO:0001618,GO:0046872,GO:0008237,GO:0003051,GO:0048662,GO:0008241,GO:0003081	positive regulation of cardiac muscle contraction|cell surface|endopeptidase activity|negative regulation of ERK1 and ERK2 cascade|tryptophan transport|carboxypeptidase activity|positive regulation of gap junction assembly|membrane|regulation of cardiac conduction|metallocarboxypeptidase activity|extracellular region|extracellular space|cytoplasm|integral component of membrane|plasma membrane|hyd…	mmu04614,mmu04974	Renin-angiotensin system|Protein digestion and absorption
Ace3	150.185983484794	165.046187858428	135.32577911116	0.819926717890866	-0.286433122302857	0.142811992400646	0.434061422829618	1.21353508932998	2.07289446605038	1.1452002607525	1.36924658076365	1.28036044769468	1.00922242156194	1.25893345521998	1.28609935206766	0.974754757551529	1.3273425427413	GeneID:217246,Genbank:XM_006533054.3,MGI:MGI:3644400	angiotensin I converting enzyme (peptidyl-dipeptidase A) 3		GO:0008150,GO:0008237,GO:0008241,GO:0016020,GO:0016021,GO:0031410,GO:0001669,GO:0005515,GO:0006508	biological_process|metallopeptidase activity|peptidyl-dipeptidase activity|membrane|integral component of membrane|cytoplasmic vesicle|acrosomal vesicle|protein binding|proteolysis	mmu04924,mmu04614,mmu05410,mmu05142	Renin secretion|Renin-angiotensin system|Hypertrophic cardiomyopathy (HCM)|Chagas disease (American trypanosomiasis)
Acer1	0.101379417249534	0.202758834499068	0	0	-Inf	1	1	0.0222076942457363	0	0	0	0	0	0	0	0	0	GeneID:171168,Genbank:NM_175731.4,MGI:MGI:2181962	alkaline ceramidase 1		GO:0046514,GO:0006665,GO:0071277,GO:0006672,GO:0071633,GO:0010446,GO:0016020,GO:0016021,GO:0016787,GO:0016811,GO:0017040,GO:0019216,GO:0030148,GO:0005783,GO:0030154,GO:0046512,GO:0006629	ceramide catabolic process|sphingolipid metabolic process|cellular response to calcium ion|ceramide metabolic process|dihydroceramidase activity|response to alkaline pH|membrane|integral component of membrane|hydrolase activity|hydrolase activity, acting on carbon-nitrogen (but not peptide) bonds, in linear amides|N-acylsphingosine amidohydrolase activity|regulation of lipid metabolic process|sph…	mmu00600,mmu04071	Sphingolipid metabolism|Sphingolipid signaling pathway
Acer2	8291.22364921863	8040.968515391	8541.47878304626	1.06224502268567	0.0871165836949483	0.597291463105825	0.886896233550934	75.2008374357973	92.9984244922979	86.2944092021448	101.651826221781	102.138979004682	70.9738516435889	98.0461504219038	96.7002926606944	99.8482964892121	126.442049542902	GeneID:230379,Genbank:XM_006537878.3,MGI:MGI:1920932	alkaline ceramidase 2		GO:0071633,GO:0006672,GO:0090285,GO:0006919,GO:0008284,GO:0010942,GO:0016020,GO:0016021,GO:0016787,GO:0016811,GO:0017040,GO:0030173,GO:0032526,GO:0001953,GO:0033629,GO:0005794,GO:0046512,GO:0006629	dihydroceramidase activity|ceramide metabolic process|negative regulation of protein glycosylation in Golgi|activation of cysteine-type endopeptidase activity involved in apoptotic process|positive regulation of cell proliferation|positive regulation of cell death|membrane|integral component of membrane|hydrolase activity|hydrolase activity, acting on carbon-nitrogen (but not peptide) bonds, in l…	mmu00600,mmu04071	Sphingolipid metabolism|Sphingolipid signaling pathway
Acer3	725.519970394098	724.122816408822	726.917124379375	1.00385888678997	0.00555648279806472	0.9552519831998	1	9.77026359101198	10.1100163138573	9.16095703905206	8.51915664640726	10.6526890478027	10.4087043649196	9.02743920934573	10.5393264138897	9.71909243795928	9.26166460386336	GeneID:66190,Genbank:NM_025408.2,MGI:MGI:1913440	alkaline ceramidase 3		GO:0008284,GO:0016020,GO:0016021,GO:0016787,GO:0016811,GO:0030173,GO:0030176,GO:0046512,GO:0070774,GO:0071602,GO:0005783,GO:0005794,GO:0006672	positive regulation of cell proliferation|membrane|integral component of membrane|hydrolase activity|hydrolase activity, acting on carbon-nitrogen (but not peptide) bonds, in linear amides|integral component of Golgi membrane|integral component of endoplasmic reticulum membrane|sphingosine biosynthetic process|phytoceramidase activity|phytosphingosine biosynthetic process|endoplasmic reticulum|Go…	mmu00600	Sphingolipid metabolism
Ache	30.1188257527629	24.9353390906301	35.3023124148958	1.41575425489848	0.501570865698145	0.0696471791184659	0.280370172345444	0.469575532734654	0.331802273489077	0.384409960959148	0.391851850642916	0.250833992082564	0.702534915106644	0.571013568742067	0.370526903616194	0.514995566222922	0.46546191850394	GeneID:11423,Genbank:XM_006504548.3,MGI:MGI:87876	acetylcholinesterase		GO:0005635,GO:0005737,GO:0005788,GO:0005791,GO:0005794,GO:0005886,GO:0030425,GO:0006581,GO:0031225,GO:0031594,GO:0007155,GO:0031623,GO:0033265,GO:0042135,GO:0042166,GO:0050772,GO:0042734,GO:0050775,GO:0042803,GO:0051262,GO:0043005,GO:0052689,GO:0060041,GO:0070997,GO:0001919,GO:0003990,GO:0004104,GO:0005515,GO:0005518,GO:0005576,GO:0005605,GO:0005615,GO:0007416,GO:0008291,GO:0009986,GO:0016020,GO:…	nuclear envelope|cytoplasm|endoplasmic reticulum lumen|rough endoplasmic reticulum|Golgi apparatus|plasma membrane|dendrite|acetylcholine catabolic process|anchored component of membrane|neuromuscular junction|cell adhesion|receptor internalization|choline binding|neurotransmitter catabolic process|acetylcholine binding|positive regulation of axonogenesis|presynaptic membrane|positive regulation …	mmu00564,mmu04725	Glycerophospholipid metabolism|Cholinergic synapse
Acin1	3789.52172509798	3870.95781393737	3708.0856362586	0.957924579520772	-0.0620160224694167	0.398760392092249	0.747942696819162	33.9500043693124	34.5471098004152	34.8044937019736	36.2486734686912	32.1496462438077	35.3462252392061	32.283666185673	34.4508427745743	31.7835920704464	32.607262927678	GeneID:56215,Genbank:NM_001085473.2,MGI:MGI:1891824	apoptotic chromatin condensation inducer 1		GO:0005654,GO:0005730,GO:0005829,GO:0005886,GO:0006397,GO:0006915,GO:0008380,GO:0016607,GO:0030263,GO:0035145,GO:0043065,GO:0003676,GO:0048025,GO:0005634,GO:0061574	nucleoplasm|nucleolus|cytosol|plasma membrane|mRNA processing|apoptotic process|RNA splicing|nuclear speck|apoptotic chromosome condensation|exon-exon junction complex|positive regulation of apoptotic process|nucleic acid binding|negative regulation of mRNA splicing, via spliceosome|nucleus|ASAP complex	mmu03040,mmu03013,mmu03015	Spliceosome|RNA transport|mRNA surveillance pathway
Ackr1	12.9293898714646	8.96510188507094	16.8936778578583	1.88438213803128	0.914091561945568	0.0295887803721294	0.159430585279896	0.279494763331054	0.526642986764182	0.516274783490902	0.444253455145374	0.327870582356422	1.13985649592087	1.03579860779464	0.56458317002824	0.635764052487441	0.611412546871711	GeneID:13349,Genbank:NM_010045.2,MGI:MGI:1097689	atypical chemokine receptor 1 (Duffy blood group)		GO:0005768,GO:0006954,GO:0007165,GO:0007186,GO:0016020,GO:0016021,GO:0019956,GO:0019957,GO:0032642,GO:0004871,GO:0004888,GO:0070098,GO:0004930	endosome|inflammatory response|signal transduction|G-protein coupled receptor signaling pathway|membrane|integral component of membrane|chemokine binding|C-C chemokine binding|regulation of chemokine production|signal transducer activity|transmembrane signaling receptor activity|chemokine-mediated signaling pathway|G-protein coupled receptor activity	mmu05144	Malaria
Ackr2	1037.77843873172	1125.15724420591	950.399633257537	0.844681610638601	-0.243520452086768	0.0833200225726917	0.312994829502521	20.0509348196737	16.2648454652843	19.9954326663685	23.2993395341362	16.600314424622	17.4188255204634	15.3276347899874	13.4607335655306	15.9611602906732	20.1723479268708	GeneID:59289,Genbank:NM_001276719.1,MGI:MGI:1891697	atypical chemokine receptor 2		GO:0016021,GO:0005044,GO:0016493,GO:0005515,GO:0019957,GO:0005654,GO:0005768,GO:0005829,GO:0005884,GO:0005886,GO:0031965,GO:0005887,GO:0043231,GO:0006935,GO:0006954,GO:0007165,GO:0004871,GO:0007186,GO:0004930,GO:0016020,GO:0004950	integral component of membrane|scavenger receptor activity|C-C chemokine receptor activity|protein binding|C-C chemokine binding|nucleoplasm|endosome|cytosol|actin filament|plasma membrane|nuclear membrane|integral component of plasma membrane|intracellular membrane-bounded organelle|chemotaxis|inflammatory response|signal transduction|signal transducer activity|G-protein coupled receptor signali…
[truncated: 21,140 more rows]
