# Supplementary material for: Transcriptomic profiling reveals SARS-CoV-2-infected humanized MHC mice recapitulate human post vaccination immune responses
Source: Front Cell Infect Microbiol. 2025 Aug 1;15:1634577. doi: 10.3389/fcimb.2025.1634577 (PMC12353716; doi:10.3389/fcimb.2025.1634577)
Supplement: Supplementary file 2 [file SupplementaryFile1.zip › Supplementary file 1/original RNAseq data/1.1.different_expressed_gene/WT_1D-vs-WT_0D-diff-pval-0.05-FC-2.gene.xls]

gene_id	BaseMean	BaseMean_control_WT_0D	BaseMean_case_WT_1D	FoldChange	log2FoldChange	pValue	qValue	Regulation	Expression_WT_0D_1	Expression_WT_0D_2	Expression_WT_0D_3	Expression_WT_0D_4	Expression_WT_0D_5	Expression_WT_1D_1	Expression_WT_1D_2	Expression_WT_1D_3	Expression_WT_1D_4	Expression_WT_1D_5	Dbxref	product	TF_Family	GO_id	GO_term	pathway	pathway_description
1700016G14Rik	7.08654011919225	4.37339197254122	9.79968826584328	2.24075233305672	1.16398319877402	0.0466955914847231	0.216017753323026	Up	0.0824808705243018	0.21193097674205	0.249310341652404	0.235984174797405	0.12440174782724	0.658134135558619	0.420298250066518	0.333224929099236	0.321631617641091	0.315756250314863	GeneID:666145,Genbank:XM_011244363.1,MGI:MGI:1916676	RIKEN cDNA 1700016G14 gene		GO:0003674,GO:0005575,GO:0008150	molecular_function|cellular_component|biological_process
4930426D05Rik	21.0188631580254	13.5592978645155	28.4784284515352	2.10028784204695	1.07058706114681	0.00137465167356521	0.0180419293980107	Up	0.420331085632935	0.547211286648668	0.39527021440163	0.400866624201306	0.140880940396563	0.894378648634467	0.623093396273347	0.820771948739755	0.846851872214997	0.858200883972656	GeneID:74644,Genbank:NM_001271580.1,MGI:MGI:1921894	RIKEN cDNA 4930426D05 gene
A530064D06Rik	44.4544396575555	17.919126776624	70.9897525384871	3.96167477486096	1.98611045015326	1.55027065613913e-06	0.000106685736142442	Up	0.340689406249853	1.02128422265801	0.314655894359192	0.514445501058343	0.371110056149894	2.14454740003712	0.841722658123645	2.75278867744295	2.24185701485778	2.23583914508666	GeneID:328830,Genbank:NM_001113556.1,MGI:MGI:2443476	RIKEN cDNA A530064D06 gene		GO:0005515,GO:0005575,GO:0008150	protein binding|cellular_component|biological_process
Abcc8	57.7685125984422	34.9090522888241	80.6279729080604	2.30965802912596	1.20767926021015	0.00731501736924345	0.0601119411509233	Up	0.424315668332562	0.436104194657743	0.241164259492725	0.352786346026294	0.448528770504184	0.787106125495843	0.362884667555323	0.890089622534436	0.890941637088088	1.51132845263942	GeneID:20927,Genbank:XM_006540749.1,MGI:MGI:1352629	ATP-binding cassette, sub-family C (CFTR/MRP), member 8		GO:0007613,GO:0008076,GO:0008282,GO:0008542,GO:0009268,GO:0010043,GO:0050768,GO:0010989,GO:0055085,GO:0016020,GO:0060253,GO:0016525,GO:0061045,GO:0061855,GO:0071310,GO:1900721,GO:1903818,GO:1905075,GO:1905604,GO:0001678,GO:0005267,GO:0005524,GO:0005739,GO:0005886,GO:0005887,GO:0006813,GO:0019905,GO:0030672,GO:0032760,GO:0042383,GO:0042493,GO:0042626,GO:0043268,GO:0044325,GO:0046676	memory|voltage-gated potassium channel complex|inward rectifying potassium channel|visual learning|response to pH|response to zinc ion|negative regulation of neurogenesis|negative regulation of low-density lipoprotein particle clearance|transmembrane transport|membrane|negative regulation of glial cell proliferation|negative regulation of angiogenesis|negative regulation of wound healing|negative…	mmu02010,mmu04911,mmu04930	ABC transporters|Insulin secretion|Type II diabetes mellitus
Acsm5	11.479886463522	5.17560939696207	17.7841635300819	3.43614870560378	1.78079247308721	0.0159205029533125	0.104926415043365	Up	0.0339367658527168	0.0697592243041463	0.119675237924369	0.0970957221248839	0.119431939090512	0.559631392023297	0.487353182638828	0.0856909026544906	0.248128827387473	0.148477661586965	GeneID:272428,Genbank:XM_006507905.2,MGI:MGI:2444086	acyl-CoA synthetase medium-chain family member 5		GO:0004321,GO:0005524,GO:0005739,GO:0005759,GO:0006629,GO:0006631,GO:0006633,GO:0006637,GO:0008152,GO:0015645,GO:0016874,GO:0000166,GO:0046872,GO:0003824,GO:0047760,GO:0003996	fatty-acyl-CoA synthase activity|ATP binding|mitochondrion|mitochondrial matrix|lipid metabolic process|fatty acid metabolic process|fatty acid biosynthetic process|acyl-CoA metabolic process|metabolic process|fatty acid ligase activity|ligase activity|nucleotide binding|metal ion binding|catalytic activity|butyrate-CoA ligase activity|acyl-CoA ligase activity	mmu00650	Butanoate metabolism
Actl7b	1.42944048497151	0.201695209024738	2.65718576091829	13.1742631556131	3.71965036821318	0.0374323841834414	0.186379290601404	Up	0	0	0.0382474697257031	0	0	0.242319338299979	0.0351705016369398	0.115022398116239	0.0370068750769306	0.0830419574568897	GeneID:11471,Genbank:NM_025271.2,MGI:MGI:1343053	actin-like 7b		GO:0005737,GO:0005856	cytoplasm|cytoskeleton
Acvr1c	49.1803652630336	14.7776179822064	83.5831125438608	5.65606125726775	2.49979774516107	0.0136024881866626	0.0935827300815247	Up	0.0322526094606238	0.0773468868181449	0.140816244791811	0.0615181466138527	0.0864799793565349	1.00652876983012	0.672340127705265	0.0760091542310066	0.382544511445465	0.141109263433471	GeneID:269275,Genbank:XM_006498086.3,MGI:MGI:2661081	activin A receptor, type IC		GO:0005737,GO:0005886,GO:0006468,GO:0006915,GO:0007178,GO:0007181,GO:0007368,GO:0038092,GO:0009749,GO:0038100,GO:0009986,GO:0042981,GO:0016020,GO:0043065,GO:0043280,GO:0046332,GO:0046676,GO:0046872,GO:0048179,GO:0048185,GO:0000166,GO:0001701,GO:0001834,GO:0002021,GO:0004672,GO:0004674,GO:0004675,GO:0004702,GO:0005524,GO:0016021,GO:0016301,GO:0016310,GO:0016361,GO:0016740,GO:0019838,GO:0019915,GO:…	cytoplasm|plasma membrane|protein phosphorylation|apoptotic process|transmembrane receptor protein serine/threonine kinase signaling pathway|transforming growth factor beta receptor complex assembly|determination of left/right symmetry|nodal signaling pathway|response to glucose|nodal binding|cell surface|regulation of apoptotic process|membrane|positive regulation of apoptotic process|positive r…	mmu04350,mmu04550	TGF-beta signaling pathway|Signaling pathways regulating pluripotency of stem cells
Adamts1	3555.7713517478	2226.59516297439	4884.94754052121	2.1939091675721	1.1335037963856	2.62346021114531e-26	2.63788924230661e-23	Up	18.3011271105721	27.822736027238	26.0508888489362	21.5300287502714	29.6294194014213	61.0789442740497	56.6593396822416	47.9452952193699	54.158773649902	53.4442667609098	GeneID:11504,Genbank:NM_009621.5,MGI:MGI:109249	a disintegrin-like and metallopeptidase (reprolysin type) with thrombospondin type 1 motif, 1		GO:0016787,GO:0004222,GO:0031012,GO:0031410,GO:0005515,GO:0005576,GO:0005578,GO:0005604,GO:0006508,GO:0046872,GO:0008201,GO:0060347,GO:0008233,GO:0008237,GO:0008270,GO:0001542,GO:0010976,GO:0001822,GO:0016525	hydrolase activity|metalloendopeptidase activity|extracellular matrix|cytoplasmic vesicle|protein binding|extracellular region|proteinaceous extracellular matrix|basement membrane|proteolysis|metal ion binding|heparin binding|heart trabecula formation|peptidase activity|metallopeptidase activity|zinc ion binding|ovulation from ovarian follicle|positive regulation of neuron projection development|…
Adamts4	17.2603381847219	10.5385322520093	23.9821441174345	2.27566263915567	1.18628669785014	0.00599741692148381	0.0517272839795544	Up	0.0440586626650368	0.256602079980192	0.118376595655266	0.168073673092843	0.191970897545548	0.468739150182779	0.176886653073561	0.266997268265465	0.35792791644649	0.514032655796309	GeneID:240913,Genbank:NM_172845.2,MGI:MGI:1339949	a disintegrin-like and metallopeptidase (reprolysin type) with thrombospondin type 1 motif, 4		GO:0005576,GO:0005578,GO:0005615,GO:0006508,GO:0008233,GO:0008237,GO:0016607,GO:0016787,GO:0031012,GO:0042742,GO:0002020,GO:0046872,GO:0004222,GO:0005515	extracellular region|proteinaceous extracellular matrix|extracellular space|proteolysis|peptidase activity|metallopeptidase activity|nuclear speck|hydrolase activity|extracellular matrix|defense response to bacterium|protease binding|metal ion binding|metalloendopeptidase activity|protein binding
Adamtsl2	2289.04211351249	3055.57302469704	1522.51120232794	0.4982735447728	-1.00499011696923	7.28357689238653e-17	3.66181828264733e-14	Down	48.2736828102181	55.7565272662588	43.6099023973056	55.8342796807333	43.6511579633518	20.9969222965598	27.8316604959671	22.3148962400503	28.0410288777159	25.2963703673976	GeneID:77794,Genbank:XM_017319342.1,MGI:MGI:1925044	ADAMTS-like 2		GO:0030198,GO:0030512,GO:0050436,GO:0060481,GO:0005576,GO:0005578,GO:0008233	extracellular matrix organization|negative regulation of transforming growth factor beta receptor signaling pathway|microfibril binding|lobar bronchus epithelium development|extracellular region|proteinaceous extracellular matrix|peptidase activity
Adar	2421.80034198101	1579.8450289294	3263.75565503262	2.06587076280788	1.04675000459599	9.95918674068545e-05	0.00264686227341653	Up	12.6838434916313	15.2657682665901	11.9653237114639	14.8711339448028	12.5312052368982	30.1020029270599	13.6194203948093	35.2790135431508	30.3777537645573	31.3476448501249	GeneID:56417,Genbank:NM_001038587.4,MGI:MGI:1889575	adenosine deaminase, RNA-specific		GO:0003726,GO:0004000,GO:0005515,GO:0005634,GO:0005654,GO:0005730,GO:0016553,GO:0016607,GO:0005737,GO:0016787,GO:0030218,GO:0031047,GO:0031054,GO:0035196,GO:0060339,GO:0035280,GO:0061484,GO:0035455,GO:0098586,GO:0043066,GO:1900369,GO:0001649,GO:0001701,GO:0002244,GO:0002376,GO:0002566,GO:0003677,GO:0003692,GO:0003723,GO:0006351,GO:0006355,GO:0006382,GO:0006396,GO:0006397,GO:0044387,GO:0006606,GO:…	double-stranded RNA adenosine deaminase activity|adenosine deaminase activity|protein binding|nucleus|nucleoplasm|nucleolus|base conversion or substitution editing|nuclear speck|cytoplasm|hydrolase activity|erythrocyte differentiation|gene silencing by RNA|pre-miRNA processing|production of miRNAs involved in gene silencing by miRNA|negative regulation of type I interferon-mediated signaling path…	mmu04623,mmu05162,mmu05164	Cytosolic DNA-sensing pathway|Measles|Influenza A
Adig	61.8726942878041	39.5178768234811	84.2275117521271	2.13137745553375	1.0917861093126	0.0459756729387925	0.213856002189464	Up	1.53633672122165	2.63169985042976	4.38581072546112	2.60478734713085	5.75003774925529	10.9875077390919	11.7035409149708	2.41377171743086	7.57182915043192	3.73426017551393	GeneID:246747,Genbank:NM_145635.2,MGI:MGI:2675492	adipogenin		GO:0005811,GO:0007283,GO:0016020,GO:0016021,GO:0045444,GO:0045600,GO:0050872,GO:0050873,GO:0003674,GO:0005634,GO:0005737	lipid droplet|spermatogenesis|membrane|integral component of membrane|fat cell differentiation|positive regulation of fat cell differentiation|white fat cell differentiation|brown fat cell differentiation|molecular_function|nucleus|cytoplasm
Adipoq	638.365569621002	268.132139215426	1008.59900002658	3.76157443482088	1.9113366389987	0.00875689081837812	0.067958320649528	Up	3.19626763033378	11.7002413263695	14.4255982264881	6.47232570325026	23.201329871559	77.8854739852515	68.8404618148353	10.3038719857954	48.1903106719119	18.5336909652577	GeneID:11450,Genbank:NM_009605.4,MGI:MGI:106675	adiponectin, C1Q and collagen domain containing		GO:0005615,GO:0005783,GO:0006006,GO:0006635,GO:0009749,GO:0032270,GO:0009967,GO:0032720,GO:0009986,GO:0032757,GO:0010642,GO:0032869,GO:0032991,GO:0033034,GO:0045599,GO:0033211,GO:0033691,GO:0045650,GO:0034115,GO:0045715,GO:0045721,GO:0045776,GO:0045777,GO:0001934,GO:0051899,GO:0045860,GO:0005102,GO:0060081,GO:0045892,GO:0005179,GO:0070208,GO:0070373,GO:0070994,GO:0005515,GO:0071320,GO:0005576,GO:…	extracellular space|endoplasmic reticulum|glucose metabolic process|fatty acid beta-oxidation|response to glucose|positive regulation of cellular protein metabolic process|positive regulation of signal transduction|negative regulation of tumor necrosis factor production|cell surface|positive regulation of interleukin-8 production|negative regulation of platelet-derived growth factor receptor sign…	mmu04152,mmu04920,mmu03320,mmu04211,mmu04930,mmu04932	AMPK signaling pathway|Adipocytokine signaling pathway|PPAR signaling pathway|Longevity regulating pathway - mammal|Type II diabetes mellitus|Non-alcoholic fatty liver disease (NAFLD)
Afp	10.2179547729635	6.77641083514177	13.6594987107851	2.01574241041414	1.01131129014648	0.0363276779854974	0.182993221224469	Up	0.155155769864506	0.212621835151372	0.130272422052311	0.172632718475954	0.208012126760026	0.357651417099353	0.263542718641901	0.365652858441108	0.378140720165281	0.424266376604411	GeneID:11576,Genbank:NM_007423.4,MGI:MGI:87951	alpha fetoprotein		GO:0005615,GO:0005737,GO:0019953,GO:0042448,GO:0046872,GO:0060395,GO:0001542,GO:0004566,GO:0005576	extracellular space|cytoplasm|sexual reproduction|progesterone metabolic process|metal ion binding|SMAD protein signal transduction|ovulation from ovarian follicle|beta-glucuronidase activity|extracellular region	mmu04390	Hippo signaling pathway
Akr1c14	2684.80377769435	3908.31697198757	1461.29058340114	0.373892546043419	-1.41930438510714	3.24740867433449e-05	0.00119218761859594	Down	118.364603360868	44.7610704703607	88.7599878689304	97.1870662326579	80.8596096858923	28.7298564677918	52.4301556028321	23.575561517535	26.2181071580303	32.1913082091379	GeneID:105387,Genbank:NM_134072.1,MGI:MGI:2145458	aldo-keto reductase family 1, member C14		GO:0047023,GO:0005829,GO:0047086,GO:0006693,GO:0008106,GO:0008202,GO:0008207,GO:0016229,GO:0016491,GO:0032052,GO:0042448,GO:0044597,GO:0004032,GO:0044598,GO:0005496,GO:0005575	androsterone dehydrogenase activity|cytosol|ketosteroid monooxygenase activity|prostaglandin metabolic process|alcohol dehydrogenase (NADP+) activity|steroid metabolic process|C21-steroid hormone metabolic process|steroid dehydrogenase activity|oxidoreductase activity|bile acid binding|progesterone metabolic process|daunorubicin metabolic process|alditol:NADP+ 1-oxidoreductase activity|doxorubici…
Angptl1	6.71677854845516	2.19042644784938	11.2431306490609	5.1328501169714	2.35976013339883	0.00131072762794657	0.0174662366834934	Up	0.0738938209902649	0.0506311812928952	0.0496343876531727	0.0704719864463484	0.0247667406633227	0.419282532388761	0.456413541790789	0.0497555031120777	0.288146682105854	0.188588664571617	GeneID:72713,Genbank:NM_028333.2,MGI:MGI:1919963	angiopoietin-like 1		GO:0007169,GO:0005102,GO:0005576,GO:0005615	transmembrane receptor protein tyrosine kinase signaling pathway|signaling receptor binding|extracellular region|extracellular space
Angptl3	4.84735270716268	7.5031393150856	2.19156609923977	0.29208655300235	-1.77553215357539	0.0186666411835138	0.116861825935807	Down	0.16762737514883	0.206741367989013	0.202671178919419	0.543540927159219	0.134839433319271	0.107003039069071	0.0621221663469129	0.101582863718568	0.0653657793465735	0.0366695529975887	GeneID:30924,Genbank:NM_013913.4,MGI:MGI:1353627	angiopoietin-like 3		GO:0006629,GO:0006631,GO:0006641,GO:0006644,GO:0007155,GO:0007160,GO:0007165,GO:0045766,GO:0008083,GO:0045834,GO:0008201,GO:0048844,GO:0008203,GO:0050996,GO:0051005,GO:0055088,GO:0055090,GO:0055091,GO:0001525,GO:0004857,GO:0004859,GO:0005178,GO:0005576,GO:0005615,GO:0005769,GO:0005794,GO:0006071,GO:0009395,GO:0009986,GO:0010519,GO:0019915,GO:0030335,GO:0070328,GO:0042632,GO:0042995	lipid metabolic process|fatty acid metabolic process|triglyceride metabolic process|phospholipid metabolic process|cell adhesion|cell-matrix adhesion|signal transduction|positive regulation of angiogenesis|growth factor activity|positive regulation of lipid metabolic process|heparin binding|artery morphogenesis|cholesterol metabolic process|positive regulation of lipid catabolic process|negative …	mmu04979	Cholesterol metabolism
Aoc3	305.186056164931	171.17821094314	439.193901386721	2.56571148259405	1.35935894672012	0.00388189433150724	0.0382879594037872	Up	1.10681133599889	2.03563593902213	2.35945584244601	1.6555589558897	2.84667740362861	8.72614790949913	5.83967818767072	2.60055787810092	5.82656862752815	2.94369390682306	GeneID:11754,Genbank:NM_009675.2,MGI:MGI:1306797	amine oxidase, copper containing 3		GO:1902283,GO:0046677,GO:0009986,GO:0005507,GO:0046872,GO:0010828,GO:0005509,GO:0046982,GO:0016020,GO:0005615,GO:0048038,GO:0005737,GO:0005769,GO:0005783,GO:0005794,GO:0016021,GO:0005886,GO:0052593,GO:0016491,GO:0005902,GO:0052594,GO:0035902,GO:0007155,GO:0052595,GO:0042755,GO:0008131,GO:0002523,GO:0052596,GO:0042803,GO:0008217,GO:0002675,GO:0055114,GO:0043231,GO:0009308,GO:0002687	negative regulation of primary amine oxidase activity|response to antibiotic|cell surface|copper ion binding|metal ion binding|positive regulation of glucose transmembrane transport|calcium ion binding|protein heterodimerization activity|membrane|extracellular space|quinone binding|cytoplasm|early endosome|endoplasmic reticulum|Golgi apparatus|integral component of membrane|plasma membrane|trypta…	mmu00260,mmu00350,mmu00360,mmu00410	Glycine, serine and threonine metabolism|Tyrosine metabolism|Phenylalanine metabolism|beta-Alanine metabolism
Apob	29.4447232857107	44.6199126916835	14.269533879738	0.319801922929303	-1.64474948129667	3.7093653223921e-05	0.00130108145290648	Down	0.215043259380563	0.0724023456456585	0.183045781121107	0.21215705590419	0.14166527995063	0.0670573951853803	0.0755722195459489	0.0337026931864407	0.0469879719084569	0.0446088678606311	GeneID:238055,Genbank:XM_006515078.2,MGI:MGI:88052	apolipoprotein B		GO:0006629,GO:0006642,GO:0006869,GO:0007283,GO:0007399,GO:0017127,GO:0008201,GO:0019433,GO:0008202,GO:0008203,GO:0030301,GO:0030317,GO:0031983,GO:0042632,GO:0033344,GO:0034359,GO:0034361,GO:0042953,GO:0043025,GO:0043231,GO:0001701,GO:0045540,GO:0005319,GO:0048844,GO:0005543,GO:0050750,GO:0005576,GO:0005615,GO:0005737,GO:0005783,GO:0005829,GO:0008289,GO:0009566,GO:0009743,GO:0009791,GO:0010628,GO:…	lipid metabolic process|triglyceride mobilization|lipid transport|spermatogenesis|nervous system development|cholesterol transporter activity|heparin binding|triglyceride catabolic process|steroid metabolic process|cholesterol metabolic process|cholesterol transport|flagellated sperm motility|vesicle lumen|cholesterol homeostasis|cholesterol efflux|mature chylomicron|very-low-density lipoprotein …	mmu04975,mmu04979,mmu04977	Fat digestion and absorption|Cholesterol metabolism|Vitamin digestion and absorption
Apod	389.551670575746	226.020825978437	553.082515173056	2.44704227045795	1.29103902289395	3.73610434665456e-05	0.00130792558162671	Up	3.12106977760232	8.66100795520413	5.13622578501636	6.5483901774061	6.06725438583462	12.8115932186063	8.09660898243332	19.8332296578266	15.3652759438269	16.7843651668953	GeneID:11815,Genbank:NM_001301354.1,MGI:MGI:88056	apolipoprotein D		GO:2000098,GO:0042308,GO:0005615,GO:2000405,GO:0043025,GO:0005622,GO:0048471,GO:0005737,GO:0005783,GO:0006006,GO:0006629,GO:0006869,GO:0048662,GO:0007568,GO:0051895,GO:0008289,GO:0060588,GO:0010642,GO:0015485,GO:0000302,GO:0071638,GO:0022626,GO:1900016,GO:0030425,GO:0005576	negative regulation of smooth muscle cell-matrix adhesion|negative regulation of protein import into nucleus|extracellular space|negative regulation of T cell migration|neuronal cell body|intracellular|perinuclear region of cytoplasm|cytoplasm|endoplasmic reticulum|glucose metabolic process|lipid metabolic process|lipid transport|negative regulation of smooth muscle cell proliferation|aging|negat…
Apol6	113.614783622742	56.4972098411133	170.732357404371	3.02196087000616	1.59548497982321	2.536511681837e-07	2.34226147599836e-05	Up	0.588519837573916	0.700376202897414	1.20152839361965	0.723739005221327	1.16794061267607	3.82265771346687	2.84108584541088	1.83015397106053	2.83844750590062	2.0666551577148	GeneID:71939,Genbank:XM_006521421.3,MGI:MGI:1919189	apolipoprotein L 6		GO:0008289,GO:0016020,GO:0050896,GO:0003674,GO:0005575,GO:0008150	lipid binding|membrane|response to stimulus|molecular_function|cellular_component|biological_process
Apol7a	60.2053250438741	30.2779777406366	90.1326723471116	2.97683924333371	1.57378131458659	0.000255695005500798	0.00540633633710158	Up	0.376749738348968	0.318070915655167	0.420264227709391	0.461961537493149	0.459997882212774	0.944797599642546	0.461252049031026	1.65797896251995	1.6527645185892	1.42756975430099	GeneID:75761,Genbank:NM_001164640.1,MGI:MGI:1923011	apolipoprotein L 7a		GO:0050896,GO:0005575,GO:0008289,GO:0016020	response to stimulus|cellular_component|lipid binding|membrane
Apol9a	131.075190130655	49.7592458254441	212.391134435866	4.26837527202353	2.09368702229326	0.000370675304303857	0.00707684845210497	Up	1.02827001800467	1.77091751570049	1.14803494780484	1.56374469667399	1.42514027031763	4.19849568271048	1.36465532703907	8.81372212005445	7.26082134044169	8.26808682652688	GeneID:223672,Genbank:NM_001162883.1,MGI:MGI:3606001	apolipoprotein L 9a		GO:0008289,GO:0016020,GO:0050896,GO:0003674,GO:0005575,GO:0008150	lipid binding|membrane|response to stimulus|molecular_function|cellular_component|biological_process
Apol9b	231.273237613693	87.247374094006	375.299101133381	4.30155182354267	2.10485721894164	0.000573000295398384	0.00966517460057349	Up	2.3192269056378	2.80430670286901	1.81440424668426	2.60215225623846	2.38685235133175	7.69254608218947	1.82011348683793	15.2120466874377	12.2090678772393	14.9517737467543	GeneID:71898,Genbank:NM_173743.4,MGI:MGI:1919148	apolipoprotein L 9b		GO:0008289,GO:0016020,GO:0050896,GO:0003674,GO:0005575,GO:0008150	lipid binding|membrane|response to stimulus|molecular_function|cellular_component|biological_process
Apold1	166.34955964147	46.1814622336586	286.517657049281	6.20417031404557	2.63323829112196	7.66607493052266e-13	2.66823634937557e-10	Up	0.361368686085157	0.877874379664268	0.728192690965244	0.798925717234333	1.04051985667437	6.46590735373426	4.21550162692671	3.31804359973965	6.1650140838802	3.68309034972279	GeneID:381823,Genbank:NM_001109914.1,MGI:MGI:2685921	apolipoprotein L domain containing 1		GO:0005829,GO:0008150,GO:0008289,GO:0016020,GO:0045601,GO:0050896,GO:0001525,GO:0003674,GO:0005654	cytosol|biological_process|lipid binding|membrane|regulation of endothelial cell differentiation|response to stimulus|angiogenesis|molecular_function|nucleoplasm
Aqp7	19.14245843625	3.39323721431294	34.891679658187	10.2827115979429	3.36214885485227	0.00400257528059487	0.0391171858764045	Up	0.0170326773990822	0.0525176604190593	0.0343224846733338	0.0324878750273662	0.154137182972558	1.19598786768771	1.07308343295681	0.137624947035618	0.531347212977009	0.0745201272789645	GeneID:11832,Genbank:NM_007473.4,MGI:MGI:1314647	aquaporin 7		GO:0016021,GO:0005911,GO:0031526,GO:0006833,GO:0055085,GO:0015204,GO:0015250,GO:0015254,GO:0070295,GO:0015265,GO:0015267,GO:0015793,GO:0005737,GO:0015840,GO:0005886,GO:0016020,GO:0005887	integral component of membrane|cell-cell junction|brush border membrane|water transport|transmembrane transport|urea transmembrane transporter activity|water channel activity|glycerol channel activity|renal water absorption|urea channel activity|channel activity|glycerol transport|cytoplasm|urea transport|plasma membrane|membrane|integral component of plasma membrane	mmu04923,mmu03320	Regulation of lipolysis in adipocyte|PPAR signaling pathway
Arc	54.6072106896334	20.3274141642574	88.8870072150093	4.37276509922758	2.12854585029844	3.62436603110674e-05	0.00128370647352252	Up	0.211608326863263	0.45309859035404	0.42641114989388	0.353166247866139	0.354620216101188	1.40706023097528	0.66984916504405	1.26454448821461	2.49267132240149	2.10236772614256	GeneID:11838,Genbank:NM_001276684.1,MGI:MGI:88067	activity regulated cytoskeletal-associated protein		GO:0061001,GO:0016020,GO:0005737,GO:1900271,GO:0016477,GO:0005768,GO:0022604,GO:0005856,GO:2000969,GO:0005886,GO:0006897,GO:0007010,GO:0030054,GO:0031410,GO:0007275,GO:0042995,GO:0007492,GO:0045202,GO:0009952,GO:0003779,GO:0045211,GO:0015629,GO:0005515,GO:0048168	regulation of dendritic spine morphogenesis|membrane|cytoplasm|regulation of long-term synaptic potentiation|cell migration|endosome|regulation of cell morphogenesis|cytoskeleton|positive regulation of AMPA receptor activity|plasma membrane|endocytosis|cytoskeleton organization|cell junction|cytoplasmic vesicle|multicellular organism development|cell projection|endoderm development|synapse|anteri…	mmu05031	Amphetamine addiction
Areg	154.516262827735	84.6900228124853	224.342502842984	2.64898385184885	1.40543904909501	0.000310151056200548	0.00618900106524114	Up	2.30864974879873	4.15238194232967	4.47322259096495	2.62515399717015	5.31231299116752	12.8476450048013	4.56582583843304	9.59605518045529	9.04578997713789	14.4225426334294	GeneID:11839,Genbank:NM_009704.4,MGI:MGI:88068	amphiregulin		GO:0050731,GO:0009986,GO:0005615,GO:0051384,GO:0014009,GO:0060598,GO:0016020,GO:0005622,GO:0060744,GO:0005634,GO:0005737,GO:0007173,GO:0016021,GO:0007186,GO:0060749,GO:0031175,GO:0008083,GO:0060750,GO:0032355,GO:0042327,GO:0008284,GO:0005125,GO:0045668,GO:0005154,GO:0045740	positive regulation of peptidyl-tyrosine phosphorylation|cell surface|extracellular space|response to glucocorticoid|glial cell proliferation|dichotomous subdivision of terminal units involved in mammary gland duct morphogenesis|membrane|intracellular|mammary gland branching involved in thelarche|nucleus|cytoplasm|epidermal growth factor receptor signaling pathway|integral component of membrane|G…	mmu04010,mmu04012,mmu04390,mmu04151,mmu05210	MAPK signaling pathway|ErbB signaling pathway|Hippo signaling pathway|PI3K-Akt signaling pathway|Colorectal cancer
Arpp21	8.77120125994309	1.61033970610046	15.9320628137857	9.89360366227706	3.30649610629659	0.00235721671225171	0.0269188991567688	Up	0.0112552140748839	0.00771194095364032	0.00378005664767173	0	0.00754474364343813	0.0279402612564321	0.0139038205108058	0.125046258516826	0.0950936157040115	0.0410358261045487	GeneID:74100,Genbank:NM_001177616.1,MGI:MGI:107562	cyclic AMP-regulated phosphoprotein, 21		GO:0005737,GO:0034605,GO:0003674,GO:0003676,GO:0005516	cytoplasm|cellular response to heat|molecular_function|nucleic acid binding|calmodulin binding
Arsi	34.4459102804903	20.9782597772848	47.9135607836958	2.28396260187303	1.19153902787499	0.00162420293215505	0.0206146205252975	Up	0.273958808140647	0.464590588120561	0.276026686034658	0.209017979099378	0.220372420732054	0.918112160260242	0.380730950935181	0.926945781060839	0.654330041831285	0.449476719957746	GeneID:545260,Genbank:NM_001038499.1,MGI:MGI:2670959	arylsulfatase i		GO:0005783,GO:0008152,GO:0008484,GO:0016787,GO:0046872,GO:0003824,GO:0005575,GO:0005576	endoplasmic reticulum|metabolic process|sulfuric ester hydrolase activity|hydrolase activity|metal ion binding|catalytic activity|cellular_component|extracellular region
Artn	42.1895518950307	24.1489093087214	60.2301944813401	2.49411655455545	1.31852888647874	0.00127030936142521	0.0170812252098327	Up	0.16502482393237	0.254414425311145	0.353324713638168	0.216401549202362	0.259269417077805	0.658385812092294	0.344011889433899	0.625035670069504	0.492686750426692	1.02660024480955	GeneID:11876,Genbank:XM_006502694.3,MGI:MGI:1333791	artemin		GO:0005615,GO:0007166,GO:0007411,GO:0007422,GO:0008083,GO:0030116,GO:0050930,GO:0061146,GO:0097021,GO:0005102,GO:0005515,GO:0005576	extracellular space|cell surface receptor signaling pathway|axon guidance|peripheral nervous system development|growth factor activity|glial cell-derived neurotrophic factor receptor binding|induction of positive chemotaxis|Peyer's patch morphogenesis|lymphocyte migration into lymphoid organs|signaling receptor binding|protein binding|extracellular region
Atf3	690.509516208618	167.2596570146	1213.75937540264	7.2567372017072	2.85932102466779	2.52688446602625e-07	2.34226147599836e-05	Up	3.84718816111683	4.03820165213137	4.39855574953761	4.50172340329253	6.06315367407262	59.7406031590412	21.6644063641681	24.085740588443	32.4245179571998	30.0527667923783	GeneID:11910,Genbank:NM_007498.3,MGI:MGI:109384	activating transcription factor 3	TF_bZIP	GO:1990622,GO:0042802,GO:0006355,GO:0000977,GO:0042803,GO:0006357,GO:0000978,GO:0044212,GO:0045892,GO:0000982,GO:0001078,GO:0003677,GO:0003700,GO:0008284,GO:0005634,GO:0045944,GO:0010628,GO:0046982,GO:0070373,GO:0030968,GO:0005730,GO:0000122,GO:1903984,GO:0034198,GO:0006094,GO:1990440,GO:0035914,GO:0006351,GO:0000976	CHOP-ATF3 complex|identical protein binding|regulation of transcription, DNA-templated|RNA polymerase II regulatory region sequence-specific DNA binding|protein homodimerization activity|regulation of transcription by RNA polymerase II|RNA polymerase II proximal promoter sequence-specific DNA binding|transcription regulatory region DNA binding|negative regulation of transcription, DNA-templated|t…	mmu05166	HTLV-I infection
Atg9b	16.3009641712166	9.80748334796696	22.7944449944663	2.32418900809976	1.21672739660836	0.00128653212064742	0.0172481072974798	Up	0.0967702268734633	0.213125872049155	0.181072657161177	0.0659207459070147	0.125103141587414	0.4118145323885	0.307394871303484	0.376991657998098	0.229106889091085	0.272174165534639	GeneID:213948,Genbank:NM_001002897.3,MGI:MGI:2685420	autophagy related 9B		GO:0000422,GO:0003674,GO:0005737,GO:0005776,GO:0006914,GO:0016020,GO:0016021,GO:0031410,GO:0034497,GO:0044805,GO:0000045,GO:0000407	autophagy of mitochondrion|molecular_function|cytoplasm|autophagosome|autophagy|membrane|integral component of membrane|cytoplasmic vesicle|protein localization to phagophore assembly site|late nucleophagy|autophagosome assembly|phagophore assembly site	mmu04140,mmu04136,mmu04137	Autophagy - animal|Autophagy - other eukaryotes|Mitophagy - animal
Atp1a3	225.170382019408	134.969279885035	315.37148415378	2.3366167799251	1.22442114232089	9.27111522933539e-13	3.10736878769891e-10	Up	1.4321014864485	3.12601137901533	1.49787922587723	1.69097130562793	1.50854812283045	5.0351671118551	3.81621729797209	4.25664304816361	4.37447462966896	4.3113473611711	GeneID:232975,Genbank:NM_001290469.1,MGI:MGI:88107	ATPase, Na+/K+ transporting, alpha 3 polypeptide		GO:0005886,GO:0005890,GO:0006811,GO:0006813,GO:0006814,GO:0006883,GO:0030424,GO:0031748,GO:0035235,GO:0007613,GO:0036376,GO:0042383,GO:1904646,GO:0042493,GO:1990535,GO:0043025,GO:0043209,GO:0000166,GO:0001540,GO:0005391,GO:0005524,GO:0005634,GO:0005737,GO:0005783,GO:0005794,GO:0008344,GO:0008542,GO:0010107,GO:0015991,GO:0016020,GO:0016021,GO:0016787,GO:0043395,GO:0030007,GO:0044326,GO:0044327,GO:…	plasma membrane|sodium:potassium-exchanging ATPase complex|ion transport|potassium ion transport|sodium ion transport|cellular sodium ion homeostasis|axon|D1 dopamine receptor binding|ionotropic glutamate receptor signaling pathway|memory|sodium ion export across plasma membrane|sarcolemma|cellular response to amyloid-beta|response to drug|neuron projection maintenance|neuronal cell body|myelin s…	mmu04024,mmu04022,mmu04911,mmu04918,mmu04919,mmu04925,mmu04260,mmu04261,mmu04970,mmu04971,mmu04972,mmu04976,mmu04973,mmu04974,mmu04978,mmu04960,mmu04961,mmu04964	cAMP signaling pathway|cGMP - PKG signaling pathway|Insulin secretion|Thyroid hormone synthesis|Thyroid hormone signaling pathway|Aldosterone synthesis and secretion|Cardiac muscle contraction|Adrenergic signaling in cardiomyocytes|Salivary secretion|Gastric acid secretion|Pancreatic secretion|Bile secretion|Carbohydrate digestion and absorption|Protein digestion and absorption|Mineral absorption…
Avpr1a	10.0489530874308	6.39101778262226	13.7068883922394	2.14471135247185	1.1007834946344	0.0370998958961737	0.18556865931903	Up	0.121173693724208	0.10378349591112	0.101740274204837	0.0963020406324116	0.223373561429968	0.25783285640155	0.542621191297885	0.142783950338478	0.23625654579252	0.22089595946507	GeneID:54140,Genbank:NM_016847.2,MGI:MGI:1859216	arginine vasopressin receptor 1A		GO:0005886,GO:0005887,GO:0007165,GO:0007186,GO:0007204,GO:0007621,GO:0031894,GO:0007625,GO:0032849,GO:0008284,GO:0032870,GO:0010033,GO:0035176,GO:0035815,GO:0042277,GO:0042711,GO:0042713,GO:0043084,GO:0001992,GO:0002125,GO:0003084,GO:0004871,GO:0004930,GO:0005000,GO:0010035,GO:0010460,GO:0014049,GO:0016020,GO:0016021,GO:0017046,GO:0019722,GO:0045777,GO:0030307,GO:0045907,GO:0031394,GO:0031410,GO:…	plasma membrane|integral component of plasma membrane|signal transduction|G-protein coupled receptor signaling pathway|positive regulation of cytosolic calcium ion concentration|negative regulation of female receptivity|V1A vasopressin receptor binding|grooming behavior|positive regulation of cellular pH reduction|positive regulation of cell proliferation|cellular response to hormone stimulus|res…	mmu04020,mmu04072,mmu04080,mmu04270	Calcium signaling pathway|Phospholipase D signaling pathway|Neuroactive ligand-receptor interaction|Vascular smooth muscle contraction
B3galt2	55.996121324395	19.9698828433478	92.0223598054422	4.60805706910273	2.2041585841417	0.02901791818029	0.157385466330557	Up	0.0942638520277735	0.363310245843514	0.249310341652404	0.146085441541251	0.331737994205974	2.60746476564177	1.36460470800817	0.142810683899673	0.999355383384818	0.386640306507996	GeneID:26878,Genbank:NM_020025.4,MGI:MGI:1349461	UDP-Gal:betaGlcNAc beta 1,3-galactosyltransferase, polypeptide 2		GO:0009312,GO:0005794,GO:0016020,GO:0006486,GO:0006487,GO:0006493,GO:0006682,GO:0008375,GO:0016021,GO:0008376,GO:0016740,GO:0008378,GO:0016757,GO:0008499,GO:0016758,GO:0005575,GO:0047275,GO:0005783	oligosaccharide biosynthetic process|Golgi apparatus|membrane|protein glycosylation|protein N-linked glycosylation|protein O-linked glycosylation|galactosylceramide biosynthetic process|acetylglucosaminyltransferase activity|integral component of membrane|acetylgalactosaminyltransferase activity|transferase activity|galactosyltransferase activity|transferase activity, transferring glycosyl groups…	mmu00601	Glycosphingolipid biosynthesis - lacto and neolacto series
B430306N03Rik	84.3296883740294	48.6515976884528	120.007779059606	2.4666770416892	1.30256883811317	0.000602357261505322	0.0100396618338844	Up	0.551433898121354	1.07053548360659	0.518556448925355	0.572644923940455	0.283394077058511	1.64267409682182	0.70390539191678	2.17830089953649	1.45742523332277	1.47436260450777	GeneID:320148,Genbank:XM_006524395.3,MGI:MGI:2443478	RIKEN cDNA B430306N03 gene		GO:0003674,GO:0005575,GO:0008150	molecular_function|cellular_component|biological_process
BC094916	31.0250656056455	14.7857855103365	47.2643457009545	3.19660701610427	1.67654139323753	0.000187141191902357	0.00428890201254756	Up	0.458552845866945	0.771206014901828	0.378011507204031	0.357805989916931	1.13172903819341	2.17316501886775	0.695201770378397	2.39991478109763	2.80408585349147	1.91503481643821	GeneID:545384,Genbank:NM_001024721.2,MGI:MGI:3584522	cDNA sequence BC094916		GO:0003690,GO:0005634,GO:0005730,GO:0005829,GO:0008134,GO:0042802,GO:0000978,GO:0001047,GO:0001078	double-stranded DNA binding|nucleus|nucleolus|cytosol|transcription factor binding|identical protein binding|RNA polymerase II proximal promoter sequence-specific DNA binding|core promoter binding|transcriptional repressor activity, RNA polymerase II proximal promoter sequence-specific DNA binding
BC147527	85.9732334574453	51.7980710717698	120.148395843121	2.31955347674331	1.21384710755573	0.000728190476522503	0.0115654956457902	Up	0.600194596082263	1.14120851743068	0.634961192814857	0.787051531521804	0.739282041886276	1.6602188730331	0.722898110419125	2.30356215242676	2.28192935731674	2.16639027038995	GeneID:625360,Genbank:XM_011244688.1,MGI:MGI:4840510	cDNA sequence BC147527
Baalc	10.1208353970534	6.17471111327254	14.0669596808342	2.27815673037679	1.18786700356893	0.0147484056159132	0.0992679037718158	Up	0.0951606414466365	0.0698603118897685	0.0958789267544276	0.103718851019827	0.0546765746498758	0.144630283822358	0.151140976288583	0.205956184126985	0.198790711256244	0.267647075079678	GeneID:118452,Genbank:NM_080640.5,MGI:MGI:1928704	brain and acute leukemia, cytoplasmic		GO:0005737,GO:0005829,GO:0005886,GO:0008150,GO:0016020,GO:0030054,GO:0043005,GO:0045202,GO:0045211,GO:0003674,GO:0005634	cytoplasm|cytosol|plasma membrane|biological_process|membrane|cell junction|neuron projection|synapse|postsynaptic membrane|molecular_function|nucleus
Batf2	119.756381366672	74.0736668812815	165.439095852063	2.23344007145229	1.15926754419634	7.04317109949156e-05	0.00205603796338222	Up	1.47648153880501	2.09310593735612	1.48762621984568	2.0393309150024	2.35488575216907	4.63122686273794	2.12267836448713	4.9622837424214	4.16922004406111	5.45741241695684	GeneID:74481,Genbank:XM_006531851.2,MGI:MGI:1921731	basic leucine zipper transcription factor, ATF-like 2	TF_bZIP	GO:0003700,GO:0005634,GO:0006351,GO:0006355,GO:0006357,GO:0030154,GO:0042832,GO:0043011,GO:0000978,GO:0000982,GO:0003677	DNA binding transcription factor activity|nucleus|transcription, DNA-templated|regulation of transcription, DNA-templated|regulation of transcription by RNA polymerase II|cell differentiation|defense response to protozoan|myeloid dendritic cell differentiation|RNA polymerase II proximal promoter sequence-specific DNA binding|transcription factor activity, RNA polymerase II proximal promoter seque…
Bcl3	367.334833195419	238.212010567196	496.457655823643	2.08410001931284	1.0594245165339	0.00205886984477319	0.024645162249041	Up	6.80487277327242	8.88499105611976	6.1794409533552	6.35049129622643	6.6661016707946	14.6347367126991	6.60230482380417	18.0526003549149	13.0968673323153	21.0833054197397	GeneID:12051,Genbank:XM_006539487.3,MGI:MGI:88140	B cell leukemia/lymphoma 3		GO:0005654,GO:0005737,GO:0005829,GO:0005886,GO:0006351,GO:0006355,GO:0006974,GO:0042536,GO:0007249,GO:0042742,GO:0008134,GO:0042771,GO:0009615,GO:0042832,GO:0042981,GO:0043066,GO:0043231,GO:0045064,GO:0000060,GO:0002268,GO:0002315,GO:0002455,GO:0002467,GO:0003677,GO:0003700,GO:0005515,GO:0005634,GO:0010225,GO:0019730,GO:0030198,GO:0030330,GO:0030496,GO:0032729,GO:0032991,GO:0045082,GO:0032996,GO:…	nucleoplasm|cytoplasm|cytosol|plasma membrane|transcription, DNA-templated|regulation of transcription, DNA-templated|cellular response to DNA damage stimulus|negative regulation of tumor necrosis factor biosynthetic process|I-kappaB kinase/NF-kappaB signaling|defense response to bacterium|transcription factor binding|intrinsic apoptotic signaling pathway in response to DNA damage by p53 class me…	mmu04668,mmu04625	TNF signaling pathway|C-type lectin receptor signaling pathway
Bdkrb1	72.940001126263	35.4146730821889	110.465329170337	3.11919663677182	1.64117450428418	0.000202889122605733	0.00451671615011213	Up	1.45136742572807	2.40327826899236	1.42170247145579	0.807425674306816	1.09451223873115	3.73159103587587	1.60614586062925	6.02644008545838	5.42374752528844	5.77666047180773	GeneID:12061,Genbank:NM_007539.2,MGI:MGI:88144	bradykinin receptor, beta 1		GO:0019233,GO:0004930,GO:0030308,GO:0004947,GO:0032496,GO:0005623,GO:0005886,GO:0006950,GO:0006954,GO:0007165,GO:0042277,GO:0007186,GO:0007205,GO:0043005,GO:0009612,GO:0045776,GO:0016020,GO:0001933,GO:0051281,GO:0016021,GO:0002687,GO:0016477,GO:0004871	sensory perception of pain|G-protein coupled receptor activity|negative regulation of cell growth|bradykinin receptor activity|response to lipopolysaccharide|cell|plasma membrane|response to stress|inflammatory response|signal transduction|peptide binding|G-protein coupled receptor signaling pathway|protein kinase C-activating G-protein coupled receptor signaling pathway|neuron projection|respons…	mmu04020,mmu04080,mmu04810,mmu04610,mmu04750,mmu05200	Calcium signaling pathway|Neuroactive ligand-receptor interaction|Regulation of actin cytoskeleton|Complement and coagulation cascades|Inflammatory mediator regulation of TRP channels|Pathways in cancer
Bean1	6.76359720828595	3.96028395454953	9.56691046202236	2.41571325991208	1.27244921995551	0.0342054225094172	0.175826169269509	Up	0.0129888007038029	0.0400489839988348	0.0523473676669628	0.0867112571010932	0.0653011823412915	0.124368810398845	0.156442253007269	0.104950206419889	0.101298857663026	0.142069132610451	GeneID:65115,Genbank:XM_006531267.3,MGI:MGI:1929597	brain expressed, associated with Nedd4, 1		GO:0016020,GO:0016021,GO:0005515,GO:0005575,GO:0008150	membrane|integral component of membrane|protein binding|cellular_component|biological_process
Bfsp2	13.0271345149822	8.37225296191605	17.6820160680484	2.11197823912881	1.07859496989396	0.0114454468669386	0.0824878262091862	Up	0.274866187632578	0.49437962370706	0.276940914548913	0.294905064300961	0.103641710928682	0.657966458071853	0.541155291747487	0.76344590443946	0.401937091599886	0.714028601712919	GeneID:107993,Genbank:NM_001002896.2,MGI:MGI:1333828	beaded filament structural protein 2, phakinin		GO:0005737,GO:0005856,GO:0005882,GO:0005886,GO:0007010,GO:0007601,GO:0016020,GO:0045104,GO:0048469,GO:0050896,GO:0070307,GO:0005198,GO:0005212,GO:0005515	cytoplasm|cytoskeleton|intermediate filament|plasma membrane|cytoskeleton organization|visual perception|membrane|intermediate filament cytoskeleton organization|cell maturation|response to stimulus|lens fiber cell development|structural molecule activity|structural constituent of eye lens|protein binding
Bhlhe40	1829.43825015611	1212.63586089328	2446.24063941893	2.01729201511237	1.01241993782344	7.27531665378451e-05	0.00210344977822437	Up	19.4768255698465	24.3812802675943	22.7664469779031	21.4173263530875	17.2317800417916	48.190048624009	24.0976233607334	50.5269291826542	38.0928895557783	53.9218532443067	GeneID:20893,Genbank:NM_011498.4,MGI:MGI:1097714	basic helix-loop-helix family, member e40	bHLH	GO:0070888,GO:0043425,GO:0007623,GO:0001078,GO:0043426,GO:0009416,GO:0001102,GO:0043433,GO:0001191,GO:0045892,GO:0003677,GO:0003705,GO:0003714,GO:0016604,GO:0005515,GO:0019904,GO:0005634,GO:0046982,GO:0032922,GO:0005737,GO:0000122,GO:0046983,GO:0042803,GO:0006351,GO:0000981,GO:0048511,GO:0043153,GO:0006355	E-box binding|bHLH transcription factor binding|circadian rhythm|transcriptional repressor activity, RNA polymerase II proximal promoter sequence-specific DNA binding|MRF binding|response to light stimulus|RNA polymerase II activating transcription factor binding|negative regulation of DNA binding transcription factor activity|transcriptional repressor activity, RNA polymerase II transcription fa…	mmu04710	Circadian rhythm
Bhlhe41	487.075557656244	323.563340700481	650.587774612007	2.01069680268337	1.00769555094048	0.000157341762328021	0.00379671293728338	Up	2.77463816732714	2.73403418382553	4.14456052290409	2.74695752524621	1.85993207561432	7.78747640297377	3.65607816885842	6.37880336803379	4.99763224034508	6.23348270251612	GeneID:79362,Genbank:NM_024469.2,MGI:MGI:1930704	basic helix-loop-helix family, member e41	bHLH	GO:0043426,GO:0007623,GO:0000981,GO:0045892,GO:0010832,GO:0001078,GO:0046982,GO:0010944,GO:0001102,GO:0001191,GO:0003677,GO:0003705,GO:0017053,GO:0003714,GO:0046983,GO:0032922,GO:0048511,GO:0042803,GO:0005515,GO:0070888,GO:0042826,GO:0005634,GO:0000122,GO:0071820,GO:0043425,GO:0006351,GO:0006355,GO:0000978	MRF binding|circadian rhythm|RNA polymerase II transcription factor activity, sequence-specific DNA binding|negative regulation of transcription, DNA-templated|negative regulation of myotube differentiation|transcriptional repressor activity, RNA polymerase II proximal promoter sequence-specific DNA binding|protein heterodimerization activity|negative regulation of transcription by competitive pr…	mmu04710	Circadian rhythm
Bst2	1999.27934311626	1260.70389649487	2737.85478973764	2.17168741791762	1.11881646360586	0.000422158449698002	0.00774128245297279	Up	74.9863733240221	100.28430511101	81.0650893222588	91.9847287327986	94.8656345394671	157.242195032301	95.9251878430571	264.263835027067	228.878956390135	226.721551800481	GeneID:69550,Genbank:NM_198095.2,MGI:MGI:1916800	bone marrow stromal cell antigen 2		GO:1901253,GO:0032956,GO:0005768,GO:0034341,GO:0005794,GO:0035455,GO:0005886,GO:0008191,GO:0009615,GO:0009986,GO:0035456,GO:0045071,GO:0045087,GO:0016020,GO:0016021,GO:0002376,GO:0051607,GO:0016324,GO:0005622,GO:0031225,GO:0005737	negative regulation of intracellular transport of viral material|regulation of actin cytoskeleton organization|endosome|response to interferon-gamma|Golgi apparatus|response to interferon-alpha|plasma membrane|metalloendopeptidase inhibitor activity|response to virus|cell surface|response to interferon-beta|negative regulation of viral genome replication|innate immune response|membrane|integral c…
Btg2	7925.93449572033	3542.15226332962	12309.716728111	3.47520823865993	1.79709942844936	3.31383274384783e-28	3.74856617693136e-25	Up	56.3570412290106	67.7234338242629	61.0133487369626	58.9868584573871	66.4486912335258	215.261052910123	215.082253823088	175.163256178194	215.992949069064	268.998515805052	GeneID:12227,Genbank:NM_007570.2,MGI:MGI:108384	B cell translocation gene 2, anti-proliferative		GO:0030182,GO:0005634,GO:0031175,GO:0005737,GO:0035914,GO:0006351,GO:0006355,GO:0006479,GO:0006974,GO:0008285,GO:0043066,GO:0043524,GO:0008306,GO:0045930,GO:0009952,GO:0060213,GO:0017148,GO:0000122,GO:2000178,GO:0021542,GO:0001078,GO:0021954,GO:0005515	neuron differentiation|nucleus|neuron projection development|cytoplasm|skeletal muscle cell differentiation|transcription, DNA-templated|regulation of transcription, DNA-templated|protein methylation|cellular response to DNA damage stimulus|negative regulation of cell proliferation|negative regulation of apoptotic process|negative regulation of neuron apoptotic process|associative learning|negati…	mmu03018	RNA degradation
Btnl2	17.5818385651883	8.74279171845424	26.4208854119224	3.02201931176666	1.59551287986111	1.64614002244009e-05	0.000694486905970702	Up	0.0839441165933604	0.241573610090284	0.135324380903141	0.192136508331781	0.08440579217659	0.357231849490891	0.559969555474413	0.322179658340111	0.491006251020713	0.514172642903008	GeneID:547431,Genbank:XM_006524645.3,MGI:MGI:1859549	butyrophilin-like 2		GO:0009897,GO:0016020,GO:0016021,GO:0042102,GO:0050776,GO:0050852,GO:0050860,GO:1900042,GO:0001817,GO:0005102	external side of plasma membrane|membrane|integral component of membrane|positive regulation of T cell proliferation|regulation of immune response|T cell receptor signaling pathway|negative regulation of T cell receptor signaling pathway|positive regulation of interleukin-2 secretion|regulation of cytokine production|signaling receptor binding
C130026I21Rik	25.4624264098417	16.3724659812279	34.5523868384555	2.1103960074232	1.07751374032558	0.000328487952091004	0.00649050594420861	Up	0.183835163223103	0.215934346701929	0.238143568803319	0.175322225287653	0.264066027520335	0.307342873820754	0.510965403772113	0.490711832664515	0.49924148244606	0.48832633064413	GeneID:620078,Genbank:XM_006496519.3,MGI:MGI:3612702	RIKEN cDNA C130026I21 gene		GO:0005575	cellular_component
C2cd4b	176.336575200004	79.6676135007642	273.005536899244	3.42680701608597	1.77686494739393	3.66008548635517e-10	7.44313339522946e-08	Up	3.04352575244239	3.04576438022517	3.95416936827169	2.78801199534217	3.14079780260489	14.3153702038301	6.93819739308025	12.4981612884091	9.05726096537629	12.614979586235	GeneID:75697,Genbank:XM_006511533.2,MGI:MGI:1922947	C2 calcium-dependent domain containing 4B		GO:0006906,GO:0008150,GO:0016079,GO:0017158,GO:0019905,GO:0030276,GO:0030672,GO:0048488,GO:0048791,GO:0005509,GO:0005544,GO:0005886	vesicle fusion|biological_process|synaptic vesicle exocytosis|regulation of calcium ion-dependent exocytosis|syntaxin binding|clathrin binding|synaptic vesicle membrane|synaptic vesicle endocytosis|calcium ion-regulated exocytosis of neurotransmitter|calcium ion binding|calcium-dependent phospholipid binding|plasma membrane
Cacna1g	39.5857060316838	25.0694314876812	54.1019805756865	2.15808565911323	1.10975212966618	0.000242069508108924	0.00517874234901114	Up	0.108919715947286	0.167918657796225	0.12620313508785	0.166201474344947	0.114994689864332	0.428753957590374	0.201826482891838	0.214518804684632	0.302619471035451	0.345489755158099	GeneID:12291,Genbank:NM_001177890.1,MGI:MGI:1201678	calcium channel, voltage-dependent, T type, alpha 1G subunit		GO:0005886,GO:0005891,GO:0006816,GO:0007204,GO:0007268,GO:0008332,GO:0051924,GO:0060371,GO:0060402,GO:0010045,GO:0070509,GO:0070588,GO:0086002,GO:0086010,GO:0086015,GO:0001508,GO:0002027,GO:0005245,GO:0005248,GO:0005261,GO:0005515,GO:0005737,GO:0014824,GO:0016020,GO:0019228,GO:0030425,GO:0042391,GO:0043025,GO:0044297,GO:0086016,GO:0045956,GO:0086018,GO:0086027,GO:0048471,GO:0086045,GO:0086046,GO:…	plasma membrane|voltage-gated calcium channel complex|calcium ion transport|positive regulation of cytosolic calcium ion concentration|chemical synaptic transmission|low voltage-gated calcium channel activity|regulation of calcium ion transport|regulation of atrial cardiac muscle cell membrane depolarization|calcium ion transport into cytosol|response to nickel cation|calcium ion import|calcium i…	mmu04010,mmu04020,mmu04925,mmu04927,mmu04713,mmu04930,mmu04934	MAPK signaling pathway|Calcium signaling pathway|Aldosterone synthesis and secretion|Cortisol synthesis and secretion|Circadian entrainment|Type II diabetes mellitus|Cushing's syndrome
Cacna1h	70.4858951111301	44.3996565662587	96.5721336560016	2.17506487942952	1.12105843536836	3.37172045922499e-05	0.00122049537183026	Up	0.202153913081443	0.415540485731946	0.275953274681989	0.317175055052895	0.242607470496741	0.81865776127224	0.459172327705869	0.49397614761598	0.820078972857479	0.599142904369208	GeneID:58226,Genbank:XM_006524734.3,MGI:MGI:1928842	calcium channel, voltage-dependent, T type, alpha 1H subunit		GO:0005737,GO:0005886,GO:0005887,GO:0005891,GO:0005901,GO:0006811,GO:0006816,GO:0042391,GO:0043204,GO:0008332,GO:0045956,GO:0046872,GO:0055085,GO:0070509,GO:0070588,GO:0086010,GO:0097110,GO:0005216,GO:0005244,GO:0005245,GO:0005248,GO:0005261,GO:0005262,GO:0005515,GO:0005634,GO:0016020,GO:0016021,GO:0019228,GO:0019233,GO:0030425,GO:0032342,GO:0098662,GO:0034651,GO:2000344,GO:0034765,GO:0042383	cytoplasm|plasma membrane|integral component of plasma membrane|voltage-gated calcium channel complex|caveola|ion transport|calcium ion transport|regulation of membrane potential|perikaryon|low voltage-gated calcium channel activity|positive regulation of calcium ion-dependent exocytosis|metal ion binding|transmembrane transport|calcium ion import|calcium ion transmembrane transport|membrane depo…	mmu04010,mmu04020,mmu04925,mmu04927,mmu04713,mmu04934	MAPK signaling pathway|Calcium signaling pathway|Aldosterone synthesis and secretion|Cortisol synthesis and secretion|Circadian entrainment|Cushing's syndrome
Cacna2d2	13.3550399352733	8.17222785171218	18.5378520188345	2.26839637308333	1.18167275470582	0.0356344828622987	0.180506158781065	Up	0.0569313871481724	0.0682652602656186	0.105162040331128	0.0814425595343023	0.0763259976115064	0.363415070949097	0.140657260372465	0.105418651712397	0.148001462049093	0.134919444160169	GeneID:56808,Genbank:XM_017313496.1,MGI:MGI:1929813	calcium channel, voltage-dependent, alpha 2/delta subunit 2		GO:0060024,GO:0005262,GO:0070588,GO:0005891,GO:0006811,GO:0006816,GO:0007528,GO:0016020,GO:0016021,GO:0034765,GO:0040014,GO:0046622,GO:0005244,GO:0046872,GO:0005245,GO:0048747	rhythmic synaptic transmission|calcium channel activity|calcium ion transmembrane transport|voltage-gated calcium channel complex|ion transport|calcium ion transport|neuromuscular junction development|membrane|integral component of membrane|regulation of ion transmembrane transport|regulation of multicellular organism growth|positive regulation of organ growth|voltage-gated ion channel activity|m…	mmu04010,mmu04921,mmu04260,mmu04261,mmu05410,mmu05412,mmu05414	MAPK signaling pathway|Oxytocin signaling pathway|Cardiac muscle contraction|Adrenergic signaling in cardiomyocytes|Hypertrophic cardiomyopathy (HCM)|Arrhythmogenic right ventricular cardiomyopathy (ARVC)|Dilated cardiomyopathy (DCM)
Capn11	28.624966580997	52.1923601359333	5.05757302606065	0.0969025545671505	-3.36732149097874	0.0385090877207865	0.189447126572035	Down	0.583793174490188	0.0150003093927815	0.0294099861905975	2.19919884110439	0.953881367268395	0.0931644425660903	0.0270439842132529	0.103186128613116	0.0711401102331147	0.0798177905480521	GeneID:268958,Genbank:XM_011246479.2,MGI:MGI:1352490	calpain 11		GO:0005622,GO:0005737,GO:0006508,GO:0008233,GO:0008234,GO:0016787,GO:0031410,GO:0046872,GO:0001669,GO:0004198,GO:0005509	intracellular|cytoplasm|proteolysis|peptidase activity|cysteine-type peptidase activity|hydrolase activity|cytoplasmic vesicle|metal ion binding|acrosomal vesicle|calcium-dependent cysteine-type endopeptidase activity|calcium ion binding
Car3	3589.13127448854	1740.40307560431	5437.85947337277	3.12448279918409	1.64361739783692	0.0277539664286793	0.152447020263042	Up	14.8806867097637	51.9422554734139	92.3979487032046	30.525328364685	116.982968252845	347.808261562738	317.552468496818	48.6689426293472	182.804885721999	70.2487955203707	GeneID:12350,Genbank:NM_007606.3,MGI:MGI:88270	carbonic anhydrase 3		GO:0005829,GO:0006730,GO:0006979,GO:0008270,GO:0016151,GO:0016791,GO:0016829,GO:0046872,GO:0004089,GO:0005737	cytosol|one-carbon metabolic process|response to oxidative stress|zinc ion binding|nickel cation binding|phosphatase activity|lyase activity|metal ion binding|carbonate dehydratase activity|cytoplasm	mmu00910	Nitrogen metabolism
Ccl12	77.3443984321519	33.8938779588543	120.794918905449	3.56391555584431	1.83346315374874	0.00122978219848712	0.0166351479898493	Up	2.01277945234677	5.17174846228734	3.65034992777624	3.07131642422891	3.23815892851801	12.6342108232164	2.42427118186264	20.6341455396795	12.7542537928384	13.2092486805493	GeneID:20293,Genbank:NM_011331.2,MGI:MGI:108224	chemokine (C-C motif) ligand 12		GO:0006935,GO:0006954,GO:0006955,GO:0007010,GO:0007186,GO:0048246,GO:0008009,GO:0048247,GO:0008360,GO:0070098,GO:0019221,GO:0070374,GO:0070664,GO:0071346,GO:0071347,GO:0071356,GO:0071407,GO:0090280,GO:0000165,GO:0001525,GO:0002548,GO:0002687,GO:0005125,GO:0005576,GO:0005615,GO:0030593,GO:0031663,GO:0031727,GO:0034351,GO:0043491,GO:0043524,GO:0043547,GO:2000502,GO:0043615,GO:0048020,GO:0048245	chemotaxis|inflammatory response|immune response|cytoskeleton organization|G-protein coupled receptor signaling pathway|macrophage chemotaxis|chemokine activity|lymphocyte chemotaxis|regulation of cell shape|chemokine-mediated signaling pathway|cytokine-mediated signaling pathway|positive regulation of ERK1 and ERK2 cascade|negative regulation of leukocyte proliferation|cellular response to inter…	mmu04668,mmu04060,mmu04621,mmu04657,mmu04062,mmu05323,mmu05418,mmu04933,mmu05164,mmu05168,mmu05144,mmu05142	TNF signaling pathway|Cytokine-cytokine receptor interaction|NOD-like receptor signaling pathway|IL-17 signaling pathway|Chemokine signaling pathway|Rheumatoid arthritis|Fluid shear stress and atherosclerosis|AGE-RAGE signaling pathway in diabetic complications|Influenza A|Herpes simplex infection|Malaria|Chagas disease (American trypanosomiasis)
Ccl2	68.6177031248127	32.731824106763	104.503582142862	3.19272099843864	1.67478648596292	0.00396473164429449	0.0388917499461652	Up	1.67315413532548	3.37049135517406	1.95550865995843	1.72332860156021	2.28800435457942	6.40823411397524	1.79819007686929	8.51708035282055	6.26343656388904	12.4444452002859	GeneID:20296,Genbank:NM_011333.3,MGI:MGI:98259	chemokine (C-C motif) ligand 2		GO:0005515,GO:0005576,GO:0005615,GO:0005737,GO:0005791,GO:0009611,GO:0006874,GO:0010574,GO:0006935,GO:0010759,GO:0006954,GO:0016525,GO:0019221,GO:0022409,GO:0043547,GO:0030139,GO:0043679,GO:0030425,GO:0044299,GO:0030593,GO:0045202,GO:0045785,GO:0048010,GO:0048020,GO:0001525,GO:0071222,GO:0048245,GO:0001664,GO:0071346,GO:0001912,GO:0048246,GO:0001938,GO:0071347,GO:0002523,GO:0002548,GO:0071356,GO:…	protein binding|extracellular region|extracellular space|cytoplasm|rough endoplasmic reticulum|response to wounding|cellular calcium ion homeostasis|regulation of vascular endothelial growth factor production|chemotaxis|positive regulation of macrophage chemotaxis|inflammatory response|negative regulation of angiogenesis|cytokine-mediated signaling pathway|positive regulation of cell-cell adhesio…	mmu04668,mmu04060,mmu04621,mmu04657,mmu04062,mmu05323,mmu05418,mmu04933,mmu05164,mmu05168,mmu05144,mmu05142	TNF signaling pathway|Cytokine-cytokine receptor interaction|NOD-like receptor signaling pathway|IL-17 signaling pathway|Chemokine signaling pathway|Rheumatoid arthritis|Fluid shear stress and atherosclerosis|AGE-RAGE signaling pathway in diabetic complications|Influenza A|Herpes simplex infection|Malaria|Chagas disease (American trypanosomiasis)
Ccl20	44.8459782410491	6.98011941411637	82.7118370679818	11.8496306668777	3.56677018832586	0.00297383877945733	0.0317730271956306	Up	0.672599617492436	0.276514431499852	0.338838244889178	0.513162594571913	0.541039022969344	4.15034813466493	0.249263255990481	6.72536822302342	3.80303320460158	13.2421894503262	GeneID:20297,Genbank:NM_016960.2,MGI:MGI:1329031	chemokine (C-C motif) ligand 20		GO:0070374,GO:0031731,GO:0005515,GO:0071346,GO:0035584,GO:0005576,GO:0071347,GO:0043547,GO:0005615,GO:0071356,GO:0006935,GO:0006954,GO:0048020,GO:0006955,GO:0072678,GO:0048247,GO:0007186,GO:0072679,GO:0050726,GO:0008009,GO:2000319,GO:0051770,GO:0002548,GO:2000406,GO:0060326,GO:0030593,GO:0002724,GO:0070098,GO:0005125	positive regulation of ERK1 and ERK2 cascade|CCR6 chemokine receptor binding|protein binding|cellular response to interferon-gamma|calcium-mediated signaling using intracellular calcium source|extracellular region|cellular response to interleukin-1|positive regulation of GTPase activity|extracellular space|cellular response to tumor necrosis factor|chemotaxis|inflammatory response|CCR chemokine r…	mmu04668,mmu04060,mmu04657,mmu04062,mmu05323	TNF signaling pathway|Cytokine-cytokine receptor interaction|IL-17 signaling pathway|Chemokine signaling pathway|Rheumatoid arthritis
Ccl3	50.854794548356	26.6015832201044	75.1080058766076	2.8234411935243	1.49745458326028	5.56277361105261e-05	0.0017632336179762	Up	2.79954691422611	2.45625319373444	1.10075249580201	1.30239367356543	1.44180051026103	7.84562536080614	2.97333201623582	5.86201702804637	4.9258492934678	4.40642700710644	GeneID:20302,Genbank:NM_011337.2,MGI:MGI:98260	chemokine (C-C motif) ligand 3		GO:0071346,GO:0048020,GO:0030593,GO:0005576,GO:0071347,GO:0048245,GO:0005615,GO:0071356,GO:0048246,GO:0030595,GO:0048247,GO:0006935,GO:0006954,GO:0006955,GO:0032760,GO:0007186,GO:0050718,GO:0043525,GO:0007204,GO:0050729,GO:0043547,GO:0008009,GO:0043615,GO:0002548,GO:0070098,GO:0045672,GO:0005125,GO:0070374,GO:0045944,GO:0008360,GO:0005515	cellular response to interferon-gamma|CCR chemokine receptor binding|neutrophil chemotaxis|extracellular region|cellular response to interleukin-1|eosinophil chemotaxis|extracellular space|cellular response to tumor necrosis factor|macrophage chemotaxis|leukocyte chemotaxis|lymphocyte chemotaxis|chemotaxis|inflammatory response|immune response|positive regulation of tumor necrosis factor producti…	mmu04060,mmu04620,mmu04062,mmu05323,mmu05132,mmu05142	Cytokine-cytokine receptor interaction|Toll-like receptor signaling pathway|Chemokine signaling pathway|Rheumatoid arthritis|Salmonella infection|Chagas disease (American trypanosomiasis)
Ccl7	71.9095792598954	27.5139062474073	116.305252272383	4.22714431119148	2.07968336561839	0.0027073184600199	0.0296429260785845	Up	0.740783249128373	3.46074553781025	1.35704505568599	1.41295892924888	2.37000083875616	6.23329438951549	0.873510561255031	11.9711367787261	7.94381911061488	12.6694450099584	GeneID:20306,Genbank:NM_013654.3,MGI:MGI:99512	chemokine (C-C motif) ligand 7		GO:0048247,GO:0005615,GO:0070098,GO:0070374,GO:0006935,GO:0006954,GO:0006955,GO:0007186,GO:0008009,GO:0071346,GO:0008201,GO:0071347,GO:0030593,GO:0071356,GO:0031727,GO:0071361,GO:0043547,GO:0002548,GO:0048020,GO:0005125,GO:0048245,GO:0005576	lymphocyte chemotaxis|extracellular space|chemokine-mediated signaling pathway|positive regulation of ERK1 and ERK2 cascade|chemotaxis|inflammatory response|immune response|G-protein coupled receptor signaling pathway|chemokine activity|cellular response to interferon-gamma|heparin binding|cellular response to interleukin-1|neutrophil chemotaxis|cellular response to tumor necrosis factor|CCR2 che…	mmu04060,mmu04657,mmu04062	Cytokine-cytokine receptor interaction|IL-17 signaling pathway|Chemokine signaling pathway
Ccr8	12.9824052731368	7.7885857419501	18.1762248043235	2.33370028995438	1.22261929199615	0.0268530016412406	0.149220901659445	Up	0.279978318284914	0.0959189334182012	0.564183264500596	0.311515441817336	0.563036284283842	1.5886310483242	0.648494154317795	0.754079943359517	0.95529598544177	0.357274373193634	GeneID:12776,Genbank:NM_007720.2,MGI:MGI:1201402	chemokine (C-C motif) receptor 8		GO:0005515,GO:0005886,GO:0006935,GO:0006955,GO:0007165,GO:0007186,GO:0007204,GO:0016020,GO:0016021,GO:0016493,GO:0004871,GO:0004930,GO:0004950	protein binding|plasma membrane|chemotaxis|immune response|signal transduction|G-protein coupled receptor signaling pathway|positive regulation of cytosolic calcium ion concentration|membrane|integral component of membrane|C-C chemokine receptor activity|signal transducer activity|G-protein coupled receptor activity|chemokine receptor activity	mmu04060,mmu04062,mmu05203,mmu05167	Cytokine-cytokine receptor interaction|Chemokine signaling pathway|Viral carcinogenesis|Kaposi's sarcoma-associated herpesvirus infection
Cd274	728.382539730668	433.347955723798	1023.41712373754	2.36165213247211	1.23979647374538	0.00102056103692456	0.0145901534022888	Up	5.78114065290696	6.91681207918027	6.3027079391741	7.73294006812074	5.42540670161427	17.0165020757757	5.09523823261333	20.0771453674799	15.130076298456	19.5860355630473	GeneID:60533,Genbank:NM_021893.3,MGI:MGI:1926446	CD274 antigen		GO:0070062,GO:0031295,GO:0006955,GO:0071222,GO:0032689,GO:0007165,GO:1901998,GO:0032693,GO:1903556,GO:0007166,GO:0009897,GO:0034097,GO:0009986,GO:1905404,GO:0042102,GO:2001181,GO:0016020,GO:0042130,GO:0016021,GO:0005515,GO:0030335,GO:0005886,GO:0046007	extracellular exosome|T cell costimulation|immune response|cellular response to lipopolysaccharide|negative regulation of interferon-gamma production|signal transduction|toxin transport|negative regulation of interleukin-10 production|negative regulation of tumor necrosis factor superfamily cytokine production|cell surface receptor signaling pathway|external side of plasma membrane|response to cy…	mmu04514	Cell adhesion molecules (CAMs)
Cd300ld4	8.47776283233919	5.19946318977467	11.7560624749037	2.26101465590204	1.17697034367222	0.0252089825948834	0.143027390590845	Up	0.404752648398245	0.0378179696560166	0.259514039127946	0.210550682561396	0.0369980641559869	0.704643478289774	0.443181907734781	0.445966787784926	0.358709205213631	0.241478761690805	GeneID:100043123,Genbank:XM_017314198.1,MGI:MGI:3702658	CD300 molecule like family member D4		GO:0003674,GO:0005575,GO:0008150	molecular_function|cellular_component|biological_process
Cd40lg	12.0845579270567	7.58337100326218	16.5857448508513	2.18712032468364	1.12903259260787	0.0102196756955801	0.0762117471834796	Up	0.345231931666518	0.532234977750915	0.260878341505076	0.288089480592672	0.216956648210707	1.10187449511766	0.759654698956589	0.653787310892701	0.546902402636911	0.566412583421953	GeneID:21947,Genbank:NM_011616.2,MGI:MGI:88337	CD40 ligand		GO:2000353,GO:0042995,GO:0030168,GO:0005174,GO:2001200,GO:0043066,GO:0030183,GO:0005576,GO:0044297,GO:0030890,GO:0005615,GO:0045190,GO:0005886,GO:0006954,GO:0006955,GO:0007165,GO:0032729,GO:0007257,GO:0045348,GO:0032733,GO:0009897,GO:0048305,GO:0032735,GO:0009986,GO:0051023,GO:0032753,GO:0010628,GO:0002839,GO:0051092,GO:0042100,GO:0016020,GO:0005125,GO:0097028,GO:0042102,GO:0016021,GO:0005164	positive regulation of endothelial cell apoptotic process|cell projection|platelet activation|CD40 receptor binding|positive regulation of dendritic cell differentiation|negative regulation of apoptotic process|B cell differentiation|extracellular region|cell body|positive regulation of B cell proliferation|extracellular space|isotype switching|plasma membrane|inflammatory response|immune respons…	mmu04064,mmu04060,mmu04514,mmu04660,mmu04672,mmu05310,mmu05322,mmu05320,mmu05330,mmu05340,mmu05416,mmu05144,mmu05145	NF-kappa B signaling pathway|Cytokine-cytokine receptor interaction|Cell adhesion molecules (CAMs)|T cell receptor signaling pathway|Intestinal immune network for IgA production|Asthma|Systemic lupus erythematosus|Autoimmune thyroid disease|Allograft rejection|Primary immunodeficiency|Viral myocarditis|Malaria|Toxoplasmosis
Cd69	260.840989431904	150.570027493565	371.111951370243	2.46471331345213	1.30141984728705	1.23558769442931e-06	8.96694641666706e-05	Up	2.70482111158414	4.85929305172436	3.1462091056632	3.0409538382984	2.87447658656664	11.627590876679	6.37704424156812	9.50607993824148	6.55994759975598	7.31202546882533	GeneID:12515,Genbank:XM_006505463.1,MGI:MGI:88343	CD69 antigen		GO:0016020,GO:0016021,GO:0030246,GO:0032991,GO:0035690,GO:0042803,GO:0005509,GO:0009897,GO:0009986	membrane|integral component of membrane|carbohydrate binding|protein-containing complex|cellular response to drug|protein homodimerization activity|calcium ion binding|external side of plasma membrane|cell surface
Cdh17	13.9648913763941	8.5738671750809	19.3559155777074	2.25754786987643	1.17475657946743	0.00919222308661512	0.0705555749129122	Up	0.105799222544201	0.233011250416308	0.091369550821335	0.115314205897079	0.106381096769049	0.450238247514689	0.154034774751192	0.1831850128587	0.397826499320985	0.297568953184691	GeneID:12557,Genbank:NM_019753.4,MGI:MGI:1095414	cadherin 17		GO:0016021,GO:0005178,GO:0016323,GO:0005427,GO:0016339,GO:0005509,GO:0005515,GO:0005634,GO:0005886,GO:0005887,GO:0030054,GO:0006857,GO:0030183,GO:0007155,GO:0033626,GO:0007156,GO:0046872,GO:0007229,GO:0002314,GO:0048536,GO:0009986,GO:0002315,GO:0016020,GO:0002456	integral component of membrane|integrin binding|basolateral plasma membrane|proton-dependent oligopeptide secondary active transmembrane transporter activity|calcium-dependent cell-cell adhesion via plasma membrane cell adhesion molecules|calcium ion binding|protein binding|nucleus|plasma membrane|integral component of plasma membrane|cell junction|oligopeptide transport|B cell differentiation|ce…	mmu05226	Gastric cancer
Cdsn	7.90762273854612	3.99928797877659	11.8159574983156	2.95451529397746	1.56292146700766	0.005003219654286	0.0456417704248601	Up	0.0388634649300385	0.07988637394196	0.0783136231703517	0.0370637969062207	0.156308824359299	0.372120799413836	0.180033439575257	0.0981309004101677	0.322037133009154	0.191286670373949	GeneID:386463,Genbank:XM_006524543.3,MGI:MGI:3505689	corneodesmosin		GO:0042803,GO:0043589,GO:0098609,GO:0005576,GO:0005615,GO:0030057	protein homodimerization activity|skin morphogenesis|cell-cell adhesion|extracellular region|extracellular space|desmosome
Cel	1.48822539118562	0.192844258387083	2.78360652398415	14.4344796535078	3.85144719589149	0.0282387282160677	0.154082828454208	Up	0	0	0	0.0247329567816511	0	0.0275910079907267	0.0720826194607087	0.104773607514856	0.0758463021408438	0.0850980443843079	GeneID:12613,Genbank:NM_009885.2,MGI:MGI:88374	carboxyl ester lipase		GO:0097105,GO:0044877,GO:0016042,GO:0004806,GO:0045121,GO:0016787,GO:0045202,GO:0016788,GO:0005576,GO:0046514,GO:0005615,GO:0005737,GO:0005791,GO:0005794,GO:0030157,GO:0005829,GO:0050253,GO:0032991,GO:0005887,GO:0050804,GO:0042043,GO:0006629,GO:0052689,GO:0042588,GO:0006707,GO:0004622,GO:0043208,GO:0007158,GO:0004771,GO:0097104,GO:0043231,GO:0009986	presynaptic membrane assembly|protein-containing complex binding|lipid catabolic process|triglyceride lipase activity|membrane raft|hydrolase activity|synapse|hydrolase activity, acting on ester bonds|extracellular region|ceramide catabolic process|extracellular space|cytoplasm|rough endoplasmic reticulum|Golgi apparatus|pancreatic juice secretion|cytosol|retinyl-palmitate esterase activity|prote…	mmu00100,mmu00561,mmu04972,mmu04975	Steroid biosynthesis|Glycerolipid metabolism|Pancreatic secretion|Fat digestion and absorption
Celsr3	17.8134604909202	11.3028747287	24.3240462531404	2.15202298857452	1.10569348929106	0.00259286148857082	0.0288611316615272	Up	0.0314324003379883	0.0692264340910517	0.0271454197021014	0.0770833182306682	0.049665427668313	0.12420891635216	0.0873655988802064	0.154199399056244	0.0700398161782314	0.117874923712219	GeneID:107934,Genbank:XM_006511621.1,MGI:MGI:1858236	cadherin, EGF LAG seven-pass G-type receptor 3		GO:0032880,GO:0004888,GO:0036514,GO:0004930,GO:0036515,GO:0005509,GO:0005886,GO:0007155,GO:0007156,GO:0007165,GO:0060271,GO:0007166,GO:1904938,GO:0007186,GO:0007275,GO:0007413,GO:0001764,GO:0016020,GO:0001932,GO:0016021,GO:0004871	regulation of protein localization|transmembrane signaling receptor activity|dopaminergic neuron axon guidance|G-protein coupled receptor activity|serotonergic neuron axon guidance|calcium ion binding|plasma membrane|cell adhesion|homophilic cell adhesion via plasma membrane adhesion molecules|signal transduction|cilium assembly|cell surface receptor signaling pathway|planar cell polarity pathway…
Cemip	20.9492121246169	12.573463911715	29.3249603375189	2.33228969704969	1.22174699888966	0.00205667540616572	0.0246351874097904	Up	0.0274074803910035	0.122065351122765	0.0506263188485447	0.0392074647262688	0.0505233959335629	0.184672137487259	0.067714160827967	0.152249564311536	0.124687064574555	0.149889010347498	GeneID:80982,Genbank:XM_006508352.3,MGI:MGI:2443629	cell migration inducing protein, hyaluronan binding		GO:0032050,GO:0010800,GO:0005540,GO:0045334,GO:0016020,GO:0046923,GO:0016787,GO:0051281,GO:0005576,GO:0005634,GO:0005737,GO:0016798,GO:0005783,GO:0090314,GO:0030214,GO:0005886,GO:1900020,GO:0005905,GO:0004415,GO:0030335,GO:0007605,GO:0030665,GO:0008152	clathrin heavy chain binding|positive regulation of peptidyl-threonine phosphorylation|hyaluronic acid binding|clathrin-coated endocytic vesicle|membrane|ER retention sequence binding|hydrolase activity|positive regulation of release of sequestered calcium ion into cytosol|extracellular region|nucleus|cytoplasm|hydrolase activity, acting on glycosyl bonds|endoplasmic reticulum|positive regulation…
Cfd	2752.71180471939	1295.01015241623	4210.41345702255	3.25125903389002	1.70099850282039	0.0102910134121748	0.0765544807837862	Up	24.0326300866828	75.1176658638022	110.165049372536	53.1094222775442	115.909147816993	436.517724350202	373.02353815936	73.6421701320168	242.965624273285	115.393070584322	GeneID:11537,Genbank:NM_013459.3,MGI:MGI:87931	complement factor D (adipsin)		GO:0005576,GO:0005615,GO:0006508,GO:0006957,GO:0007219,GO:0008233,GO:0008236,GO:0016787,GO:0045087,GO:0002376,GO:0004175,GO:0004252	extracellular region|extracellular space|proteolysis|complement activation, alternative pathway|Notch signaling pathway|peptidase activity|serine-type peptidase activity|hydrolase activity|innate immune response|immune system process|endopeptidase activity|serine-type endopeptidase activity	mmu04610,mmu05150	Complement and coagulation cascades|Staphylococcus aureus infection
Ch25h	223.988694632297	139.474024994547	308.503364270047	2.21190550915921	1.14528975610646	0.00155605430279078	0.019987953744649	Up	5.94045152188552	6.39232696855311	5.74427242473913	5.32316113438049	4.4497760442329	10.8585808831502	6.4641718363385	13.006485674941	12.2041726667228	19.7543191280291	GeneID:12642,Genbank:NM_009890.1,MGI:MGI:1333869	cholesterol 25-hydroxylase		GO:0016020,GO:0005506,GO:0016021,GO:0005783,GO:0016126,GO:0005789,GO:0006629,GO:0006694,GO:0008202,GO:0008203,GO:0016491,GO:0008395,GO:0035754,GO:0000254,GO:0046872,GO:0008610,GO:0001567,GO:0055114,GO:0004497	membrane|iron ion binding|integral component of membrane|endoplasmic reticulum|sterol biosynthetic process|endoplasmic reticulum membrane|lipid metabolic process|steroid biosynthetic process|steroid metabolic process|cholesterol metabolic process|oxidoreductase activity|steroid hydroxylase activity|B cell chemotaxis|C-4 methylsterol oxidase activity|metal ion binding|lipid biosynthetic process|ch…	mmu00120	Primary bile acid biosynthesis
Chrm4	3.35938019536311	1.39941723824685	5.31934315247938	3.80111306842504	1.92642194044059	0.0305826071822157	0.162750546130821	Up	0.0128987301106871	0	0.0259921829173716	0.0123014227895347	0.03890901151555	0.0960605156252944	0.107555128033195	0.0260556077990077	0.0754473019861096	0.0423251870682354	GeneID:12672,Genbank:XM_011239271.2,MGI:MGI:88399	cholinergic receptor, muscarinic 4		GO:0045211,GO:0016907,GO:0005737,GO:0005886,GO:0030054,GO:0005887,GO:0007165,GO:0007186,GO:0007197,GO:0032279,GO:0007207,GO:0040012,GO:0007271,GO:0042383,GO:0014069,GO:0043025,GO:0016020,GO:0004871,GO:0043679,GO:0004930,GO:0045202,GO:0016021,GO:0005085	postsynaptic membrane|G-protein coupled acetylcholine receptor activity|cytoplasm|plasma membrane|cell junction|integral component of plasma membrane|signal transduction|G-protein coupled receptor signaling pathway|adenylate cyclase-inhibiting G-protein coupled acetylcholine receptor signaling pathway|asymmetric synapse|phospholipase C-activating G-protein coupled acetylcholine receptor signaling…	mmu04080,mmu04810,mmu04725	Neuroactive ligand-receptor interaction|Regulation of actin cytoskeleton|Cholinergic synapse
Chrna7	11.0918067710988	6.78768240167165	15.395931140526	2.26821619360598	1.18155815640818	0.0102472169020976	0.0763542110790712	Up	0.180582221549619	0.265141767172263	0.15595309750423	0.147617073474417	0.129696705051833	0.576363093751767	0.334615953881052	0.469000940382139	0.352087409268511	0.282167913788236	GeneID:11441,Genbank:NM_007390.3,MGI:MGI:99779	cholinergic receptor, nicotinic, alpha polypeptide 7		GO:0095500,GO:0097061,GO:0097110,GO:0098793,GO:0005230,GO:0098815,GO:0005515,GO:0005737,GO:0140059,GO:0005886,GO:1900273,GO:0005887,GO:0005892,GO:1901214,GO:0008144,GO:0006811,GO:0008179,GO:0006816,GO:0008284,GO:0006874,GO:0008306,GO:0009409,GO:0009897,GO:0022848,GO:0014061,GO:0030054,GO:0014069,GO:0030317,GO:0015464,GO:0030424,GO:0030425,GO:0030426,GO:0030673,GO:0000187,GO:0035094,GO:0032094,GO:…	acetylcholine receptor signaling pathway|dendritic spine organization|scaffold protein binding|presynapse|extracellular ligand-gated ion channel activity|modulation of excitatory postsynaptic potential|protein binding|cytoplasm|dendrite arborization|plasma membrane|positive regulation of long-term synaptic potentiation|integral component of plasma membrane|acetylcholine-gated channel complex|regu…	mmu04020,mmu04080,mmu04725,mmu05204,mmu05033	Calcium signaling pathway|Neuroactive ligand-receptor interaction|Cholinergic synapse|Chemical carcinogenesis|Nicotine addiction
Cilp2	15.2435855590336	7.76926427114116	22.7179068469261	2.92407441092093	1.54798002500467	8.34828142904595e-05	0.00232097612264674	Up	0.0402355713497464	0.110275770294819	0.0675654580808355	0.0895355173398409	0.215769913685437	0.199763837068613	0.397631290510921	0.243829181088775	0.392243432254985	0.308062537602069	GeneID:68709,Genbank:NM_026818.2,MGI:MGI:1915959	cartilage intermediate layer protein 2		GO:0008150,GO:0030246,GO:0003674,GO:0005576,GO:0005578	biological_process|carbohydrate binding|molecular_function|extracellular region|proteinaceous extracellular matrix
Clca3a2	2.10146131467515	0.587383725798904	3.6155389035514	6.15532699451944	2.62183550022569	0.0374679637824833	0.186505136550926	Up	0	0	0.0115834728218721	0.0219286232335185	0	0.0611565394508862	0.0213031896104396	0.0232234765165069	0.0672465082919672	0.0377246232564707	GeneID:80797,Genbank:XM_017319812.1,MGI:MGI:1931471	chloride channel accessory 3A2		GO:0005887,GO:0006821,GO:0043276,GO:0097192,GO:1902476,GO:0005229	integral component of plasma membrane|chloride transport|anoikis|extrinsic apoptotic signaling pathway in absence of ligand|chloride transmembrane transport|intracellular calcium activated chloride channel activity	mmu04924,mmu04972	Renin secretion|Pancreatic secretion
Cldn19	4.69415389235722	0.794624976116197	8.59368280859825	10.8147655395891	3.43493048339218	0.0404665075185029	0.196302149444488	Up	0	0.0261761772973184	0.0128304189046799	0.0121446057851356	0	0.0948359481456519	0.33035031140948	0.0771703624755313	0.0372427545922935	0.0139285436197167	GeneID:242653,Genbank:NM_153105.7,MGI:MGI:3033992	claudin 19		GO:0005737,GO:0005886,GO:0005923,GO:0016020,GO:0016021,GO:0016323,GO:0019227,GO:0030054,GO:0043296,GO:0043297,GO:0005198,GO:0005515,GO:0005634	cytoplasm|plasma membrane|bicellular tight junction|membrane|integral component of membrane|basolateral plasma membrane|neuronal action potential propagation|cell junction|apical junction complex|apical junction assembly|structural molecule activity|protein binding|nucleus	mmu04514,mmu04530,mmu04670,mmu05160	Cell adhesion molecules (CAMs)|Tight junction|Leukocyte transendothelial migration|Hepatitis C
Clec4e	98.3843179451148	65.4412509042471	131.327384985982	2.00679820711464	1.00489555430316	0.00180021863359853	0.022442120901319	Up	0.879203060679055	1.32068922617689	0.695043224295744	0.786890059291849	0.761633168242201	2.41760326787351	0.95242565064768	2.21317168933086	1.39774261919201	2.02687552054099	GeneID:56619,Genbank:NM_019948.2,MGI:MGI:1861232	C-type lectin domain family 4, member e		GO:0006955,GO:0016020,GO:0016021,GO:0030246,GO:0038023,GO:0038094,GO:0042742,GO:0045087,GO:0050715,GO:0002292,GO:0002376,GO:0005515	immune response|membrane|integral component of membrane|carbohydrate binding|signaling receptor activity|Fc-gamma receptor signaling pathway|defense response to bacterium|innate immune response|positive regulation of cytokine secretion|T cell differentiation involved in immune response|immune system process|protein binding	mmu04625,mmu05152	C-type lectin receptor signaling pathway|Tuberculosis
Cmpk2	1454.99805500039	533.88448941302	2376.11162058777	4.45060994972936	2.15400306892119	0.000210765091951872	0.00463128599710414	Up	7.79789513259763	12.2565086793925	7.41364054527986	8.19499261642014	9.66065978235196	37.3957222884411	7.77319921032968	65.689667878709	46.6338614304335	46.2907743977255	GeneID:22169,Genbank:NM_020557.4,MGI:MGI:99830	cytidine monophosphate (UMP-CMP) kinase 2, mitochondrial		GO:0009041,GO:0004798,GO:0009142,GO:0016301,GO:0005524,GO:0005737,GO:0005739,GO:0006165,GO:0006221,GO:0016310,GO:0006227,GO:0016740,GO:0033862,GO:0006233,GO:0071222,GO:0000166,GO:0006235,GO:0004127,GO:0004550	uridylate kinase activity|thymidylate kinase activity|nucleoside triphosphate biosynthetic process|kinase activity|ATP binding|cytoplasm|mitochondrion|nucleoside diphosphate phosphorylation|pyrimidine nucleotide biosynthetic process|phosphorylation|dUDP biosynthetic process|transferase activity|UMP kinase activity|dTDP biosynthetic process|cellular response to lipopolysaccharide|nucleotide bindin…	mmu00240	Pyrimidine metabolism
Cngb3	4.49993413096229	1.59509145777961	7.40477680414498	4.64222710743656	2.21481710406063	0.00468230973806859	0.0437111252520954	Up	0	0.0353278314671115	0.0115441067290196	0.0109270497251135	0.0345619129477549	0.0975179211906739	0.0743077697074426	0.127295037167582	0.0558483108372115	0.0751928344602211	GeneID:30952,Genbank:NM_013927.2,MGI:MGI:1353562	cyclic nucleotide gated channel beta 3		GO:0016021,GO:0005222,GO:0030553,GO:0005223,GO:0005249,GO:0005515,GO:0005886,GO:0005887,GO:0042391,GO:0006811,GO:0050896,GO:0006812,GO:0071805,GO:0007601,GO:0000166,GO:0098655,GO:0009187,GO:0001750,GO:1902495,GO:0016020,GO:0005221	integral component of membrane|intracellular cAMP activated cation channel activity|cGMP binding|intracellular cGMP activated cation channel activity|voltage-gated potassium channel activity|protein binding|plasma membrane|integral component of plasma membrane|regulation of membrane potential|ion transport|response to stimulus|cation transport|potassium ion transmembrane transport|visual percepti…	mmu04024	cAMP signaling pathway
Cntn2	6.6505291917046	1.19148867064645	12.1095697127628	10.1633947607682	3.34531046417157	0.0173137951534324	0.111200276253362	Up	0.0111485975659592	0	0	0.0106323344230308	0.0112099125870986	0.166053560543549	0.108455403466769	0	0.043473613296946	0.0243882652777184	GeneID:21367,Genbank:NM_177129.5,MGI:MGI:104518	contactin 2		GO:0007411,GO:0007413,GO:0007612,GO:0007628,GO:0008076,GO:0009986,GO:0043025,GO:0010769,GO:0043209,GO:0010954,GO:0043621,GO:0016020,GO:0044224,GO:0045163,GO:0045202,GO:0045665,GO:0048168,GO:0048710,GO:0060168,GO:0000226,GO:0001764,GO:0005515,GO:0005886,GO:0007155,GO:0007160,GO:0007399,GO:0007409,GO:0021853,GO:0022010,GO:0030246,GO:0030424,GO:0031133,GO:0031175,GO:0031225,GO:0071205,GO:0031623,GO:…	axon guidance|axonal fasciculation|learning|adult walking behavior|voltage-gated potassium channel complex|cell surface|neuronal cell body|regulation of cell morphogenesis involved in differentiation|myelin sheath|positive regulation of protein processing|protein self-association|membrane|juxtaparanode region of axon|clustering of voltage-gated potassium channels|synapse|negative regulation of ne…	mmu04514	Cell adhesion molecules (CAMs)
Col2a1	7.84176666198255	1.59322663402338	14.0903066899417	8.84388095770122	3.14467960601235	0.0383913245838208	0.189021921556739	Up	0.0183759118797116	0.00944321981190943	0.00925730786581913	0.0175249702285247	0.0184769756609357	0.0586502775888724	0.0340502693415714	0.0463994855286366	0.143312606327558	0.371835888026817	GeneID:12824,Genbank:NM_001113515.2,MGI:MGI:88452	collagen, type II, alpha 1		GO:0005576,GO:0005578,GO:0005581,GO:0005585,GO:0005604,GO:0035108,GO:0005615,GO:0042289,GO:0042472,GO:0005737,GO:0042802,GO:0046872,GO:0048407,GO:0048705,GO:0048839,GO:0051216,GO:0060021,GO:0001501,GO:0001502,GO:0001503,GO:0001894,GO:0001958,GO:0002062,GO:0003007,GO:0005201,GO:0006029,GO:0007417,GO:0007601,GO:0007605,GO:0010468,GO:0030199,GO:0060174,GO:0060272,GO:0030903,GO:0060348,GO:0031012,GO:…	extracellular region|proteinaceous extracellular matrix|collagen trimer|collagen type II trimer|basement membrane|limb morphogenesis|extracellular space|MHC class II protein binding|inner ear morphogenesis|cytoplasm|identical protein binding|metal ion binding|platelet-derived growth factor binding|skeletal system morphogenesis|inner ear development|cartilage development|roof of mouth development|…	mmu04151,mmu04512,mmu04510,mmu04974,mmu05165	PI3K-Akt signaling pathway|ECM-receptor interaction|Focal adhesion|Protein digestion and absorption|Human papillomavirus infection
Col6a5	73.4297932581605	31.5055183634531	115.354068152868	3.66139248439347	1.87239243218879	0.0343717203559439	0.176226171866583	Up	0.12184492586649	0.316056857731868	0.169532104972195	0.160470254175454	0.151685297770205	1.19136648895314	1.36541140559613	0.21682738610152	0.452505276836127	0.165003127901594	GeneID:665033,Genbank:NM_001167923.1,MGI:MGI:3648134	collagen, type VI, alpha 5		GO:0005581,GO:0007155,GO:0003674,GO:0005576,GO:0005578	collagen trimer|cell adhesion|molecular_function|extracellular region|proteinaceous extracellular matrix	mmu04151,mmu04512,mmu04510,mmu04974,mmu05165	PI3K-Akt signaling pathway|ECM-receptor interaction|Focal adhesion|Protein digestion and absorption|Human papillomavirus infection
Col6a6	32.5814156740018	17.7236671774094	47.4391641705941	2.67659980836586	1.42040145065393	0.0196954788640264	0.121083040747288	Up	0.076583296663891	0.171733020699185	0.105220033196097	0.126154678886274	0.140008162242325	0.540709686798135	0.58053116344195	0.182826429220554	0.217188516197495	0.152300750575943	GeneID:245026,Genbank:NM_001102607.1,MGI:MGI:2444259	collagen, type VI, alpha 6		GO:0005581,GO:0007155,GO:0031012,GO:0003674,GO:0005576,GO:0005578	collagen trimer|cell adhesion|extracellular matrix|molecular_function|extracellular region|proteinaceous extracellular matrix	mmu04151,mmu04512,mmu04510,mmu04974,mmu05165	PI3K-Akt signaling pathway|ECM-receptor interaction|Focal adhesion|Protein digestion and absorption|Human papillomavirus infection
Colq	493.66541998961	237.611893449428	749.718946529792	3.15522483174588	1.65774281094093	8.34039785608833e-12	2.35863844995848e-09	Up	2.15218115968577	6.69263931954475	2.50203012952438	2.88142109288433	2.28886489480605	11.800765852443	7.79696739742091	10.7153120647163	12.0774728892373	10.0196599369186	GeneID:382864,Genbank:XM_006519194.1,MGI:MGI:1338761	collagen-like tail subunit (single strand of homotrimer) of asymmetric acetylcholinesterase		GO:0030054,GO:0031594,GO:0042135,GO:0045202,GO:0071340,GO:0090150,GO:0005515,GO:0005581,GO:0008582	cell junction|neuromuscular junction|neurotransmitter catabolic process|synapse|skeletal muscle acetylcholine-gated channel clustering|establishment of protein localization to membrane|protein binding|collagen trimer|regulation of synaptic growth at neuromuscular junction
Comp	9.39402450436293	5.61250770413148	13.1755413045944	2.34753197664131	1.23114480952022	0.0156006821907304	0.103276059608643	Up	0.177793306931092	0.0730931358150564	0.0537405944102414	0.0508680455891572	0.143016907192292	0.189153911076835	0.197668883952899	0.197529675341126	0.173324882941062	0.427827566581623	GeneID:12845,Genbank:NM_016685.2,MGI:MGI:88469	cartilage oligomeric matrix protein		GO:0008201,GO:0003417,GO:0030198,GO:0031012,GO:0005201,GO:0005499,GO:0005509,GO:0005515,GO:0005518,GO:0005576,GO:0043066,GO:0005578,GO:0043395,GO:0005615,GO:0060173,GO:0001968,GO:0006915,GO:0002020,GO:0007155	heparin binding|growth plate cartilage development|extracellular matrix organization|extracellular matrix|extracellular matrix structural constituent|vitamin D binding|calcium ion binding|protein binding|collagen binding|extracellular region|negative regulation of apoptotic process|proteinaceous extracellular matrix|heparan sulfate proteoglycan binding|extracellular space|limb development|fibrone…	mmu04151,mmu04512,mmu04145,mmu04510,mmu05165,mmu05144	PI3K-Akt signaling pathway|ECM-receptor interaction|Phagosome|Focal adhesion|Human papillomavirus infection|Malaria
Cpa3	32.417254443427	21.5993293999391	43.2351794869148	2.00169082504185	1.00121915717865	0.0388766321890939	0.190840294545812	Up	0.582768284379672	1.2727878997532	0.954146533751402	0.451572688302394	0.69584340243137	2.17002066898032	2.63215939259631	0.66217485910807	1.63335003124824	0.87645431263244	GeneID:12873,Genbank:NM_007753.2,MGI:MGI:88479	carboxypeptidase A3, mast cell		GO:0004181,GO:0005576,GO:0005615,GO:0006508,GO:0008233,GO:0008237,GO:0008270,GO:0016787,GO:0031012,GO:0031410,GO:0002002,GO:0046872,GO:0004180	metallocarboxypeptidase activity|extracellular region|extracellular space|proteolysis|peptidase activity|metallopeptidase activity|zinc ion binding|hydrolase activity|extracellular matrix|cytoplasmic vesicle|regulation of angiotensin levels in blood|metal ion binding|carboxypeptidase activity	mmu04614,mmu04972,mmu04974	Renin-angiotensin system|Pancreatic secretion|Protein digestion and absorption
Cplx1	2.31735719255916	0.395603092886151	4.23911129223216	10.7155666082017	3.42163623246415	0.00749188317494531	0.061066589546255	Up	0.0246087998735827	0	0	0.0234692290628806	0	0.0785437453750615	0.0455997106077476	0.173985370143283	0.0959612581830627	0.134583281872993	GeneID:12889,Genbank:NM_007756.3,MGI:MGI:104727	complexin 1		GO:0032991,GO:0005737,GO:0043025,GO:0006836,GO:0043195,GO:0006887,GO:0016079,GO:0017075,GO:0045202,GO:0019905,GO:0046928,GO:0030073,GO:0070032,GO:0030425,GO:0000149,GO:0031201,GO:0005326	protein-containing complex|cytoplasm|neuronal cell body|neurotransmitter transport|terminal bouton|exocytosis|synaptic vesicle exocytosis|syntaxin-1 binding|synapse|syntaxin binding|regulation of neurotransmitter secretion|insulin secretion|synaptobrevin 2-SNAP-25-syntaxin-1a-complexin I complex|dendrite|SNARE binding|SNARE complex|neurotransmitter transporter activity	mmu04721	Synaptic vesicle cycle
Cpn2	20.5718788937891	11.9404201642571	29.2033376233211	2.44575460675492	1.29027965923009	0.00211965238813589	0.0250415069013521	Up	0.127195580396962	0.166382852994659	0.1048546388686	0.165416559825834	0.12789513024211	0.442875600931537	0.0857059512558909	0.397084111653302	0.394541678874843	0.392077306316554	GeneID:71756,Genbank:XM_006522585.1,MGI:MGI:1919006	carboxypeptidase N, polypeptide 2		GO:0003674,GO:0005576,GO:0008150	molecular_function|extracellular region|biological_process
Crabp1	4.45666374288458	2.21036948107214	6.70295800469701	3.03250567929744	1.60051034723749	0.0371055294809421	0.18556865931903	Up	0.201779885247731	0.414771647249778	0.0677676489778355	0	0.067629877871168	0.644019538137661	0.373894883985721	0.135866024707544	0.393417228062232	0.73567719168479	GeneID:12903,Genbank:NM_013496.3,MGI:MGI:88490	cellular retinoic acid binding protein I		GO:0005829,GO:0008289,GO:0016918,GO:0019841,GO:0034653,GO:0001972,GO:0005501,GO:0005737	cytosol|lipid binding|retinal binding|retinol binding|retinoic acid catabolic process|retinoic acid binding|retinoid binding|cytoplasm
Crabp2	8.74121106071125	2.01314129495172	15.4692808264708	7.68415056869705	2.94188578847043	0.000688824219845963	0.011062138025725	Up	0.239744396990637	0.184803811719068	0.0603885049780268	0	0.120531471228171	0.701424736475364	0.111060628502425	0.847502069675724	1.46074359678662	1.5733682872832	GeneID:12904,Genbank:NM_007759.2,MGI:MGI:88491	cellular retinoic acid binding protein II		GO:0005737,GO:0005783,GO:0005829,GO:0008289,GO:0016918,GO:0019841,GO:0030332,GO:0035115,GO:0042573,GO:0048385,GO:0001972,GO:0048672,GO:0005634,GO:0005654	cytoplasm|endoplasmic reticulum|cytosol|lipid binding|retinal binding|retinol binding|cyclin binding|embryonic forelimb morphogenesis|retinoic acid metabolic process|regulation of retinoic acid receptor signaling pathway|retinoic acid binding|positive regulation of collateral sprouting|nucleus|nucleoplasm
Csrnp1	1898.93954411191	976.554709937245	2821.32437828658	2.88905920946087	1.53059977133771	6.09376896037312e-28	6.48771320081135e-25	Up	7.8506062588106	5.54333249931542	7.77190095091626	8.49549685149231	7.45778916956139	19.9984419616103	18.1556170582445	22.1279022160835	23.0266421165997	25.3861231376096	GeneID:215418,Genbank:XM_011242954.2,MGI:MGI:2387989	cysteine-serine-rich nuclear protein 1		GO:0005634,GO:0006351,GO:0006355,GO:0006915,GO:0009791,GO:0043565,GO:0045944,GO:0048008,GO:0048705,GO:0060021,GO:0060325,GO:0001228,GO:0003677,GO:0003700	nucleus|transcription, DNA-templated|regulation of transcription, DNA-templated|apoptotic process|post-embryonic development|sequence-specific DNA binding|positive regulation of transcription by RNA polymerase II|platelet-derived growth factor receptor signaling pathway|skeletal system morphogenesis|roof of mouth development|face morphogenesis|transcriptional activator activity, RNA polymerase II…
Cstad	11.5558759181159	6.78234888138609	16.3294029548457	2.40763240588539	1.2676151401504	0.00553119870930925	0.0489770868100725	Up	0.264100314922367	0.339297083939537	0.798281338754821	0.440773379119755	0.398329219481102	1.33463480513283	0.734060457665969	1.00028658337317	1.09421674569573	1.29990647970155	GeneID:78617,Genbank:NM_030137.2,MGI:MGI:1925867	CSA-conditional, T cell activation-dependent protein		GO:0005741,GO:0007006,GO:0003674,GO:0005739	mitochondrial outer membrane|mitochondrial membrane organization|molecular_function|mitochondrion
Ctla4	63.1971416670648	40.384632097359	86.0096512367706	2.12976191115024	1.09069215871323	0.000441750454906818	0.0079777270500901	Up	0.781370771361104	1.54879552501236	0.955969090702338	1.33069193238061	1.03820434348114	3.68146548420499	2.66304197159204	1.66293547778364	1.95874154313033	2.1976691027753	GeneID:12477,Genbank:NM_009843.4,MGI:MGI:88556	cytotoxic T-lymphocyte-associated protein 4		GO:0048471,GO:0005886,GO:0050777,GO:0005887,GO:0050853,GO:0006955,GO:0006974,GO:0009897,GO:0016020,GO:0098636,GO:0016021,GO:0030889,GO:0042130,GO:0043065,GO:0002250,GO:0045334,GO:0002376,GO:0045590,GO:0005794	perinuclear region of cytoplasm|plasma membrane|negative regulation of immune response|integral component of plasma membrane|B cell receptor signaling pathway|immune response|cellular response to DNA damage stimulus|external side of plasma membrane|membrane|protein complex involved in cell adhesion|integral component of membrane|negative regulation of B cell proliferation|negative regulation of T…	mmu04514,mmu04660,mmu05323,mmu05320	Cell adhesion molecules (CAMs)|T cell receptor signaling pathway|Rheumatoid arthritis|Autoimmune thyroid disease
Cxcl1	54.6394535663888	12.3987325279893	96.8801746047882	7.81371598960524	2.96600881786679	1.81224861117857e-06	0.000120587822109268	Up	0.903748512216015	1.04496396155284	0.569106329635854	0.484817749688491	0.511154406779153	5.34832188402443	3.13993399954501	5.76199986039815	3.57920420573895	9.88503635989447	GeneID:14825,Genbank:NM_008176.3,MGI:MGI:108068	chemokine (C-X-C motif) ligand 1		GO:0070965,GO:0008083,GO:0005125,GO:0090023,GO:0010765,GO:0005576,GO:1902035,GO:0030593,GO:0005615,GO:0006935,GO:0006952,GO:0032496,GO:0006954,GO:0032930,GO:0006955,GO:0042127,GO:0007186,GO:0043268,GO:0007204,GO:0002237,GO:0045236,GO:0008009,GO:0002526,GO:0070098,GO:0002690	positive regulation of neutrophil mediated killing of fungus|growth factor activity|cytokine activity|positive regulation of neutrophil chemotaxis|positive regulation of sodium ion transport|extracellular region|positive regulation of hematopoietic stem cell proliferation|neutrophil chemotaxis|extracellular space|chemotaxis|defense response|response to lipopolysaccharide|inflammatory response|pos…	mmu04668,mmu04060,mmu04621,mmu04657,mmu04062,mmu05132,mmu05134,mmu05167	TNF signaling pathway|Cytokine-cytokine receptor interaction|NOD-like receptor signaling pathway|IL-17 signaling pathway|Chemokine signaling pathway|Salmonella infection|Legionellosis|Kaposi's sarcoma-associated herpesvirus infection
Cxcl10	949.9970751664	169.581572501661	1730.41257783114	10.2040130440127	3.35106474317014	0.000174727024401989	0.00406999281164942	Up	4.26248553232672	15.0562233525889	6.76285437219864	8.6441796272292	7.09395035021385	79.7507936691088	4.63004800023735	143.158241781152	62.7602317006306	139.545334471576	GeneID:15945,Genbank:NM_021274.2,MGI:MGI:1352450	chemokine (C-X-C motif) ligand 10		GO:0006954,GO:0006955,GO:0007186,GO:0008009,GO:0043950,GO:0008201,GO:0045236,GO:0008284,GO:0045662,GO:0009897,GO:0048248,GO:0051281,GO:0051607,GO:0070098,GO:0071222,GO:0002690,GO:0005125,GO:0005576,GO:0005615,GO:0006935,GO:0006952,GO:0010818,GO:0010819,GO:0016525,GO:0030335,GO:0030816,GO:0032496,GO:0090026,GO:0042118,GO:1901509,GO:0042127,GO:1901740,GO:2000406	inflammatory response|immune response|G-protein coupled receptor signaling pathway|chemokine activity|positive regulation of cAMP-mediated signaling|heparin binding|CXCR chemokine receptor binding|positive regulation of cell proliferation|negative regulation of myoblast differentiation|external side of plasma membrane|CXCR3 chemokine receptor binding|positive regulation of release of sequestered …	mmu04668,mmu04060,mmu04620,mmu04622,mmu04623,mmu04657,mmu04062,mmu05164	TNF signaling pathway|Cytokine-cytokine receptor interaction|Toll-like receptor signaling pathway|RIG-I-like receptor signaling pathway|Cytosolic DNA-sensing pathway|IL-17 signaling pathway|Chemokine signaling pathway|Influenza A
Cxcl13	185.751960822442	86.3659079293612	285.138013715523	3.30151121607773	1.72312654716288	0.0199421333972708	0.121977922391755	Up	4.54936656940065	3.29211609516756	4.02243570163449	4.11733490520016	4.06093554094912	27.1636085554143	17.1608742234169	3.89159113626608	14.4364711407036	4.46825761448758	GeneID:55985,Genbank:NM_018866.2,MGI:MGI:1888499	chemokine (C-X-C motif) ligand 13		GO:0006955,GO:0007166,GO:0007186,GO:0007204,GO:0007267,GO:0008009,GO:0035768,GO:0035769,GO:0008201,GO:0042127,GO:0010820,GO:0042742,GO:0045236,GO:0046982,GO:0048018,GO:0048248,GO:0048535,GO:0002518,GO:0002690,GO:0005125,GO:0005576,GO:0005615,GO:0006935,GO:0006952,GO:0006954,GO:0017134,GO:0031724,GO:0031735,GO:0032496,GO:0033625,GO:0033634,GO:0070098,GO:0035754,GO:0090630,GO:2000545	immune response|cell surface receptor signaling pathway|G-protein coupled receptor signaling pathway|positive regulation of cytosolic calcium ion concentration|cell-cell signaling|chemokine activity|endothelial cell chemotaxis to fibroblast growth factor|B cell chemotaxis across high endothelial venule|heparin binding|regulation of cell proliferation|positive regulation of T cell chemotaxis|defen…	mmu04060,mmu04062	Cytokine-cytokine receptor interaction|Chemokine signaling pathway
Cxcl2	52.0280275136758	21.4773546256035	82.5787004017481	3.84491953693891	1.94295340706256	0.000204202683831345	0.00452924555718568	Up	2.04214410179005	0.358345341283511	0.451659178506017	0.380015143902746	2.10345780813705	7.25977251804016	3.23029528885171	4.22577209256594	2.71916813584656	3.43220921394882	GeneID:20310,Genbank:NM_009140.2,MGI:MGI:1340094	chemokine (C-X-C motif) ligand 2		GO:0030595,GO:0005576,GO:0032496,GO:0005615,GO:0042127,GO:0006935,GO:0006952,GO:0006954,GO:0045236,GO:0006955,GO:0070098,GO:0007186,GO:0070997,GO:0007204,GO:0090023,GO:0008009,GO:0002237,GO:0002690,GO:0030593,GO:0005125	leukocyte chemotaxis|extracellular region|response to lipopolysaccharide|extracellular space|regulation of cell proliferation|chemotaxis|defense response|inflammatory response|CXCR chemokine receptor binding|immune response|chemokine-mediated signaling pathway|G-protein coupled receptor signaling pathway|neuron death|positive regulation of cytosolic calcium ion concentration|positive regulation o…	mmu04064,mmu04668,mmu04060,mmu04621,mmu04657,mmu04062,mmu05132,mmu05134,mmu05167	NF-kappa B signaling pathway|TNF signaling pathway|Cytokine-cytokine receptor interaction|NOD-like receptor signaling pathway|IL-17 signaling pathway|Chemokine signaling pathway|Salmonella infection|Legionellosis|Kaposi's sarcoma-associated herpesvirus infection
Cxcl3	11.6005884019031	4.3983928052543	18.802783998552	4.27492150680363	2.09589793045824	0.0194246567062731	0.120029655761979	Up	0.211954771406261	0.326765089483617	0	0.101069843037003	0.532801198945744	1.9167348576662	0	1.12389763660337	0.568226389319746	1.4489516398114	GeneID:330122,Genbank:NM_203320.3,MGI:MGI:3037818	chemokine (C-X-C motif) ligand 3		GO:0030593,GO:0005576,GO:0005615,GO:0032496,GO:0006935,GO:0006952,GO:0006954,GO:0042127,GO:0006955,GO:0045236,GO:0007186,GO:0070098,GO:0007204,GO:0090023,GO:0008009,GO:0002690,GO:0005125,GO:0005515	neutrophil chemotaxis|extracellular region|extracellular space|response to lipopolysaccharide|chemotaxis|defense response|inflammatory response|regulation of cell proliferation|immune response|CXCR chemokine receptor binding|G-protein coupled receptor signaling pathway|chemokine-mediated signaling pathway|positive regulation of cytosolic calcium ion concentration|positive regulation of neutrophil…	mmu04668,mmu04060,mmu04621,mmu04657,mmu04062,mmu05132,mmu05134,mmu05167	TNF signaling pathway|Cytokine-cytokine receptor interaction|NOD-like receptor signaling pathway|IL-17 signaling pathway|Chemokine signaling pathway|Salmonella infection|Legionellosis|Kaposi's sarcoma-associated herpesvirus infection
Cyp11a1	10.7793448024808	3.78754666849276	17.7711429364688	4.69199312692317	2.23020090003285	6.55832926733028e-06	0.000342072626540089	Up	0.0881701361930261	0.108743661684969	0.0177671312455783	0.0672697614983123	0.0531930324151782	0.412737667752748	0.245066767699042	0.338399229240529	0.361007570830561	0.231453327648722	GeneID:13070,Genbank:XM_017313122.1,MGI:MGI:88582	cytochrome P450, family 11, subfamily a, polypeptide 1		GO:0006700,GO:0006704,GO:0007617,GO:0008202,GO:0008203,GO:0042542,GO:0043204,GO:0008386,GO:0043231,GO:0044281,GO:0044550,GO:0046872,GO:0055114,GO:0071375,GO:1900560,GO:1900563,GO:0004497,GO:0005506,GO:0005739,GO:0005743,GO:0006629,GO:0006694,GO:0015485,GO:0016020,GO:0016491,GO:0016705,GO:0016709,GO:0020037,GO:0030061,GO:0034650	C21-steroid hormone biosynthetic process|glucocorticoid biosynthetic process|mating behavior|steroid metabolic process|cholesterol metabolic process|response to hydrogen peroxide|perikaryon|cholesterol monooxygenase (side-chain-cleaving) activity|intracellular membrane-bounded organelle|small molecule metabolic process|secondary metabolite biosynthetic process|metal ion binding|oxidation-reductio…	mmu00140,mmu04913,mmu04925,mmu04927,mmu04934	Steroid hormone biosynthesis|Ovarian Steroidogenesis|Aldosterone synthesis and secretion|Cortisol synthesis and secretion|Cushing's syndrome
Cyp1a1	1321.92217487644	1918.29490704111	725.549442711765	0.378226225826192	-1.40267869310786	0.000187000194263945	0.00428890201254756	Down	31.3250933803804	16.3495196112047	38.5119144954208	54.410430877135	39.74127282476	13.2544811552377	14.0222774665798	12.0881359893101	14.1480826355434	15.7295597903182	GeneID:13076,Genbank:NM_009992.4,MGI:MGI:88588	cytochrome P450, family 1, subfamily a, polypeptide 1		GO:0006778,GO:0008202,GO:0008395,GO:0009308,GO:0009404,GO:0009636,GO:0009804,GO:0020037,GO:0009812,GO:0032451,GO:0016020,GO:0042904,GO:0016491,GO:0043231,GO:0046483,GO:0046872,GO:0050665,GO:0055114,GO:0070330,GO:0002933,GO:0003824,GO:0004497,GO:0005506,GO:0005737,GO:0005739,GO:0005783,GO:0016679,GO:0016705,GO:0016711,GO:0016712,GO:0017143,GO:0017144,GO:0070576,GO:0018894,GO:0071407,GO:0019341,GO:…	porphyrin-containing compound metabolic process|steroid metabolic process|steroid hydroxylase activity|amine metabolic process|toxin metabolic process|response to toxic substance|coumarin metabolic process|heme binding|flavonoid metabolic process|demethylase activity|membrane|9-cis-retinoic acid biosynthetic process|oxidoreductase activity|intracellular membrane-bounded organelle|heterocycle meta…	mmu00140,mmu00380,mmu00830,mmu00980,mmu04913,mmu05204	Steroid hormone biosynthesis|Tryptophan metabolism|Retinol metabolism|Metabolism of xenobiotics by cytochrome P450|Ovarian Steroidogenesis|Chemical carcinogenesis
Cyp26b1	809.275647724298	1190.53534164356	428.015953805037	0.359515537954676	-1.47587397082714	0.00260222221225378	0.0289008868085848	Down	9.6284296036547	12.8450027823016	3.05660745648588	9.93362456658296	5.42598193443053	0.568282993070396	2.82974078207906	3.25773161768929	4.09238157850542	4.07473823290305	GeneID:232174,Genbank:NM_001177713.1,MGI:MGI:2176159	cytochrome P450, family 26, subfamily b, polypeptide 1		GO:0007140,GO:0007283,GO:0008401,GO:0009954,GO:0010628,GO:0016020,GO:0016125,GO:0048384,GO:0016491,GO:0048385,GO:0016705,GO:0048387,GO:0055114,GO:0060349,GO:0061436,GO:0070268,GO:0071300,GO:0001709,GO:0001768,GO:0001972,GO:0004497,GO:0005506,GO:0005737,GO:0005783,GO:0006805,GO:0006954,GO:0016709,GO:0020037,GO:0030326,GO:0034653,GO:0042573,GO:0043231,GO:2001037,GO:0043587,GO:0045580,GO:0046872	male meiotic nuclear division|spermatogenesis|retinoic acid 4-hydroxylase activity|proximal/distal pattern formation|positive regulation of gene expression|membrane|sterol metabolic process|retinoic acid receptor signaling pathway|oxidoreductase activity|regulation of retinoic acid receptor signaling pathway|oxidoreductase activity, acting on paired donors, with incorporation or reduction of mole…	mmu00830	Retinol metabolism
Cyp2a12	2.47458278468111	4.32524363273294	0.623921936629271	0.14425128145557	-2.79334395978517	0.0338925802935832	0.174664524696345	Down	0.0647180435787563	0.0665160690050633	0.0978098161011831	0.370326695422922	0.097610969500918	0.0344266926339002	0	0.0326828289788393	0	0.0353937077223276	GeneID:13085,Genbank:NM_133657.1,MGI:MGI:105055	cytochrome P450, family 2, subfamily a, polypeptide 12		GO:0020037,GO:0005783,GO:0006082,GO:0042738,GO:0006805,GO:0008392,GO:0008395,GO:0009804,GO:0043231,GO:0016020,GO:0016491,GO:0046872,GO:0016705,GO:0055114,GO:0016712,GO:0004497,GO:0005506,GO:0070330,GO:0019373,GO:0005737	heme binding|endoplasmic reticulum|organic acid metabolic process|exogenous drug catabolic process|xenobiotic metabolic process|arachidonic acid epoxygenase activity|steroid hydroxylase activity|coumarin metabolic process|intracellular membrane-bounded organelle|membrane|oxidoreductase activity|metal ion binding|oxidoreductase activity, acting on paired donors, with incorporation or reduction of …	mmu00830	Retinol metabolism
Cyp2d26	3.70809143244775	1.36712136887156	6.04906149602394	4.42467043069989	2.14557000079971	0.015009423886357	0.100570411518255	Up	0.0273680818482463	0	0	0.130503678604349	0.0275186007370252	0.145584212634986	0.101425231509064	0.138209730866883	0.213441986745077	0.239477669297291	GeneID:76279,Genbank:NM_029562.2,MGI:MGI:1923529	cytochrome P450, family 2, subfamily d, polypeptide 26		GO:0042738,GO:0005783,GO:0043231,GO:0006082,GO:0006805,GO:0008395,GO:0016020,GO:0016491,GO:0016705,GO:0046872,GO:0016712,GO:0055114,GO:0019369,GO:0070330,GO:0020037,GO:0004497,GO:0005506,GO:0042493,GO:0005737	exogenous drug catabolic process|endoplasmic reticulum|intracellular membrane-bounded organelle|organic acid metabolic process|xenobiotic metabolic process|steroid hydroxylase activity|membrane|oxidoreductase activity|oxidoreductase activity, acting on paired donors, with incorporation or reduction of molecular oxygen|metal ion binding|oxidoreductase activity, acting on paired donors, with incorp…	mmu00140,mmu04726	Steroid hormone biosynthesis|Serotonergic synapse
Cyp2e1	1490.98697357533	580.145410554509	2401.82853659615	4.14004574180886	2.04964670760775	0.0182650787351676	0.115198444016717	Up	7.84336195327128	14.27450131899	21.489978323215	12.7724400262761	33.8215464523875	143.40727684302	133.157863897563	16.7204226061639	56.3947769297345	27.6695802246356	GeneID:13106,Genbank:NM_021282.2,MGI:MGI:88607	cytochrome P450, family 2, subfamily e, polypeptide 1		GO:0031227,GO:0016491,GO:0005506,GO:0042738,GO:0016705,GO:0005737,GO:0043231,GO:0016712,GO:0005739,GO:0005783,GO:0006082,GO:0006641,GO:0006805,GO:0046483,GO:0017144,GO:0008202,GO:0046872,GO:0019373,GO:0008392,GO:0055114,GO:0019899,GO:0008395,GO:0000139,GO:0020037,GO:0016020,GO:0004497,GO:0016098	intrinsic component of endoplasmic reticulum membrane|oxidoreductase activity|iron ion binding|exogenous drug catabolic process|oxidoreductase activity, acting on paired donors, with incorporation or reduction of molecular oxygen|cytoplasm|intracellular membrane-bounded organelle|oxidoreductase activity, acting on paired donors, with incorporation or reduction of molecular oxygen, reduced flavin …	mmu00140,mmu00590,mmu00591,mmu00980,mmu00982,mmu00983,mmu05204,mmu04932	Steroid hormone biosynthesis|Arachidonic acid metabolism|Linoleic acid metabolism|Metabolism of xenobiotics by cytochrome P450|Drug metabolism - cytochrome P450|Drug metabolism - other enzymes|Chemical carcinogenesis|Non-alcoholic fatty liver disease (NAFLD)
Cyr61	6171.16956455754	1901.16844472523	10441.1706843898	5.49197558657085	2.45732521230012	5.96041959651059e-62	2.1575526855449e-58	Up	46.042627720872	59.2137657076184	49.6329191801652	43.7075738818306	54.934535925147	281.852758551424	291.016633576585	226.5527774802	284.196742380734	322.587048250669	GeneID:16007,Genbank:NM_010516.2,MGI:MGI:88613	cysteine rich protein 61		GO:0005520,GO:0005576,GO:0005578,GO:0005615,GO:0006935,GO:0007155,GO:0043065,GO:0043066,GO:0007165,GO:0043280,GO:0007267,GO:0044319,GO:0045597,GO:0045669,GO:0045860,GO:0045944,GO:0050840,GO:0060413,GO:0001558,GO:0001649,GO:0001934,GO:0002041,GO:0003181,GO:0003278,GO:0003281,GO:0005178,GO:0008201,GO:0010518,GO:0010811,GO:0019838,GO:0030198,GO:0030335,GO:0060548,GO:0030513,GO:0060591,GO:0031012,GO:…	insulin-like growth factor binding|extracellular region|proteinaceous extracellular matrix|extracellular space|chemotaxis|cell adhesion|positive regulation of apoptotic process|negative regulation of apoptotic process|signal transduction|positive regulation of cysteine-type endopeptidase activity involved in apoptotic process|cell-cell signaling|wound healing, spreading of cells|positive regulati…
Dbp	2634.6252208775	1391.83139497827	3877.41904677672	2.78583962164272	1.47811220563455	1.19063045064035e-08	1.59623855749182e-06	Up	26.2758337518894	40.5307526772997	43.4409178015278	24.9366284130621	14.1998599582573	95.155596935571	53.9421604798868	89.1685324852336	79.5163686133366	102.626238691048	GeneID:13170,Genbank:XM_006540596.2,MGI:MGI:94866	D site albumin promoter binding protein	TF_bZIP	GO:0001077,GO:0003677,GO:0003700,GO:0005634,GO:0006351,GO:0006355,GO:0006357,GO:0007275,GO:0007623,GO:0045944,GO:0000977,GO:0048511	transcriptional activator activity, RNA polymerase II proximal promoter sequence-specific DNA binding|DNA binding|DNA binding transcription factor activity|nucleus|transcription, DNA-templated|regulation of transcription, DNA-templated|regulation of transcription by RNA polymerase II|multicellular organism development|circadian rhythm|positive regulation of transcription by RNA polymerase II|RNA …
Ddx3y	828.116817828801	30.4968499965518	1625.73678566105	53.308351054121	5.73628965189849	0	0	Up	0.222535021959131	0.30876874482765	0.426008017790535	0.339567987497256	0.40276605484661	19.6032745882629	19.3909383242322	18.0483777037555	16.5635307348503	18.0241215459965	GeneID:26900,Genbank:NM_012008.2,MGI:MGI:1349406	DEAD (Asp-Glu-Ala-Asp) box polypeptide 3, Y-linked		GO:0004004,GO:0004386,GO:0005524,GO:0005634,GO:0005730,GO:0005737,GO:0005829,GO:0006413,GO:0007059,GO:0010468,GO:0010501,GO:0000166,GO:0016787,GO:0003676,GO:0036464,GO:0003723	ATP-dependent RNA helicase activity|helicase activity|ATP binding|nucleus|nucleolus|cytoplasm|cytosol|translational initiation|chromosome segregation|regulation of gene expression|RNA secondary structure unwinding|nucleotide binding|hydrolase activity|nucleic acid binding|cytoplasmic ribonucleoprotein granule|RNA binding
Ddx58	2554.63278092899	1648.61699325987	3460.64856859811	2.09912222350399	1.06978617144639	0.000604077116807564	0.0100396618338844	Up	16.1620122774034	21.523680842943	16.6028683522432	18.8064539836623	17.0738693412836	41.8896585489637	15.6817247953202	50.3710299207574	41.9587737904414	41.5503869717239	GeneID:230073,Genbank:NM_172689.3,MGI:MGI:2442858	DEAD (Asp-Glu-Ala-Asp) box polypeptide 58		GO:0003727,GO:0004386,GO:0005515,GO:0005524,GO:0005737,GO:0005829,GO:0005856,GO:0032725,GO:0005886,GO:0032727,GO:0005923,GO:0032728,GO:0008270,GO:0032755,GO:0032757,GO:0035549,GO:2000778,GO:0039529,GO:0042802,GO:0042995,GO:0000166,GO:0002230,GO:0002376,GO:0003677,GO:0003690,GO:0003723,GO:0003725,GO:0009597,GO:0009615,GO:0010628,GO:0015629,GO:0016020,GO:0016787,GO:0030054,GO:0043330,GO:0030334,GO:…	single-stranded RNA binding|helicase activity|protein binding|ATP binding|cytoplasm|cytosol|cytoskeleton|positive regulation of granulocyte macrophage colony-stimulating factor production|plasma membrane|positive regulation of interferon-alpha production|bicellular tight junction|positive regulation of interferon-beta production|zinc ion binding|positive regulation of interleukin-6 production|pos…	mmu04064,mmu04622,mmu04623,mmu05162,mmu05164,mmu05161,mmu05160,mmu05168,mmu05169	NF-kappa B signaling pathway|RIG-I-like receptor signaling pathway|Cytosolic DNA-sensing pathway|Measles|Influenza A|Hepatitis B|Hepatitis C|Herpes simplex infection|Epstein-Barr virus infection
Ddx60	469.325257069579	212.648773794991	726.001740344166	3.41408853381908	1.7715004706813	0.000286279097048629	0.00586127305145151	Up	1.25553826185321	2.35403924364957	1.32634930527278	1.76343993168539	1.4231180902522	5.40782199783261	1.63559452893965	8.55392482512316	5.39294419736203	7.01623712536892	GeneID:234311,Genbank:XM_017312698.1,MGI:MGI:2384570	DEAD (Asp-Glu-Ala-Asp) box polypeptide 60		GO:0003727,GO:0005515,GO:0005737,GO:0005829,GO:0009615,GO:0045111,GO:0051607,GO:1900245,GO:1900246,GO:0003690,GO:0003723,GO:0003725	single-stranded RNA binding|protein binding|cytoplasm|cytosol|response to virus|intermediate filament cytoskeleton|defense response to virus|positive regulation of MDA-5 signaling pathway|positive regulation of RIG-I signaling pathway|double-stranded DNA binding|RNA binding|double-stranded RNA binding
Dfna5	22.3454144918054	14.576773877649	30.1140551059617	2.06589299928268	1.04676553329209	0.00112025632962611	0.0156205849845169	Up	0.16551853121477	0.289198968937479	0.316858985923368	0.189424547796874	0.249643274252885	0.563503372771639	0.490725084515166	0.451372031147155	0.54861925819786	0.470706989905224	GeneID:54722,Genbank:XM_006506402.3,MGI:MGI:1889850	deafness, autosomal dominant 5 (human)		GO:0098586,GO:0005886,GO:1901612,GO:0007605,GO:0008219,GO:0008285,GO:0012501,GO:0016020,GO:0043410,GO:2001244,GO:0060113,GO:0070265,GO:0070269,GO:0005546,GO:0071356,GO:0005737,GO:0005829	cellular response to virus|plasma membrane|cardiolipin binding|sensory perception of sound|cell death|negative regulation of cell proliferation|programmed cell death|membrane|positive regulation of MAPK cascade|positive regulation of intrinsic apoptotic signaling pathway|inner ear receptor cell differentiation|necrotic cell death|pyroptosis|phosphatidylinositol-4,5-bisphosphate binding|cellular r…
Dhx58	608.493091361409	240.83993469362	976.146248029198	4.05309131673277	2.01902267987857	0.000135619391561586	0.00336704440037469	Up	4.80830646949506	7.90702876011931	4.07847738844136	5.67340395031174	4.56490460061915	21.8659882232313	4.59989916558553	32.9107280255205	24.8108390021369	26.4918820759905	GeneID:80861,Genbank:NM_030150.2,MGI:MGI:1931560	DEXH (Asp-Glu-X-His) box polypeptide 58		GO:1900245,GO:0039534,GO:0003723,GO:1900246,GO:0039536,GO:0003725,GO:0003727,GO:0004386,GO:0005524,GO:0005737,GO:0045087,GO:0008270,GO:0045088,GO:0009615,GO:0045824,GO:0016787,GO:0032480,GO:0000166,GO:0046872,GO:0002376,GO:0051607,GO:0032481,GO:0003677	positive regulation of MDA-5 signaling pathway|negative regulation of MDA-5 signaling pathway|RNA binding|positive regulation of RIG-I signaling pathway|negative regulation of RIG-I signaling pathway|double-stranded RNA binding|single-stranded RNA binding|helicase activity|ATP binding|cytoplasm|innate immune response|zinc ion binding|regulation of innate immune response|response to virus|negative…	mmu04622	RIG-I-like receptor signaling pathway
Dlk1	2.97525547227986	0.202758834499068	5.74775211006064	28.3477271126604	4.82516116110438	0.00300721879020114	0.0320539769633984	Up	0.00694687563720456	0	0	0	0	0.0665168924129304	0.0836709178028575	0.014032781946613	0	0.0379918292164328	GeneID:13386,Genbank:XM_011243992.2,MGI:MGI:94900	delta-like 1 homolog (Drosophila)		GO:0045746,GO:0005509,GO:0005515,GO:0005615,GO:0009790,GO:0009791,GO:0009897,GO:0010468,GO:0045780,GO:0016020,GO:0048706,GO:0016021,GO:1905563,GO:0030154,GO:0030282,GO:0001503,GO:0035264,GO:0001649,GO:0045599,GO:0001819	negative regulation of Notch signaling pathway|calcium ion binding|protein binding|extracellular space|embryo development|post-embryonic development|external side of plasma membrane|regulation of gene expression|positive regulation of bone resorption|membrane|embryonic skeletal system development|integral component of membrane|negative regulation of vascular endothelial cell proliferation|cell di…
Dnah17	25.0021342155622	10.5824627025028	39.4218057286216	3.72520148068162	1.89731845706993	0.00235396512376893	0.0269188991567688	Up	0.0313517858512135	0.0393834406634112	0.0245687814892844	0.0265777462606829	0.0630484286049843	0.126008142402596	0.0355021059791415	0.200548254875062	0.105275418405804	0.228613409518063	GeneID:69926,Genbank:NM_001167746.1,MGI:MGI:1917176	dynein, axonemal, heavy chain 17		GO:0031514,GO:0003777,GO:0036157,GO:0005515,GO:0042995,GO:0005524,GO:0005737,GO:0005856,GO:0005874,GO:0005929,GO:0045503,GO:0005930,GO:0045505,GO:0007018,GO:0051959,GO:0008569,GO:0000166,GO:0016887,GO:0003341,GO:0030286,GO:0003774	motile cilium|microtubule motor activity|outer dynein arm|protein binding|cell projection|ATP binding|cytoplasm|cytoskeleton|microtubule|cilium|dynein light chain binding|axoneme|dynein intermediate chain binding|microtubule-based movement|dynein light intermediate chain binding|ATP-dependent microtubule motor activity, minus-end-directed|nucleotide binding|ATPase activity|cilium movement|dynein …	mmu05016	Huntington's disease
Dntt	15.5628541119519	6.18876243091603	24.9369457929878	4.02939134784284	2.01056193161546	0.0437334612325859	0.206882361434546	Up	0.0506502247163318	0.546602823394425	0.0510325394180508	0.0724571128251187	0.0763931859896856	0.107773326987252	0.117317565319463	1.15103399805053	1.18505396020999	0.637103355766086	GeneID:21673,Genbank:NM_009345.2,MGI:MGI:98659	deoxynucleotidyltransferase, terminal		GO:0016779,GO:0003887,GO:0033198,GO:0003912,GO:0034061,GO:0005634,GO:0005654,GO:0005737,GO:0046872,GO:0005829,GO:0006259,GO:0006304,GO:0000790,GO:0016363,GO:0000791,GO:0016740,GO:0003677	nucleotidyltransferase activity|DNA-directed DNA polymerase activity|response to ATP|DNA nucleotidylexotransferase activity|DNA polymerase activity|nucleus|nucleoplasm|cytoplasm|metal ion binding|cytosol|DNA metabolic process|DNA modification|nuclear chromatin|nuclear matrix|euchromatin|transferase activity|DNA binding	mmu03450,mmu04640	Non-homologous end-joining|Hematopoietic cell lineage
Doc2b	58.1206219861782	85.0833569872801	31.1578869850763	0.366204250611954	-1.4492795579815	0.00174789092152997	0.0218927873970733	Down	1.45819278556361	0.371941373230957	1.06168425286941	0.954180684678063	0.663541445790442	0.328391792028539	0.433899061631417	0.279506545698669	0.311287112180259	0.325974092669172	GeneID:13447,Genbank:NM_007873.3,MGI:MGI:1100497	double C2, beta		GO:0032024,GO:0005544,GO:0045956,GO:0005737,GO:0048791,GO:0005886,GO:0006906,GO:0008104,GO:0016020,GO:0070382,GO:0017158,GO:0019905,GO:0030276,GO:0005509,GO:0031201,GO:0005515,GO:0031340	positive regulation of insulin secretion|calcium-dependent phospholipid binding|positive regulation of calcium ion-dependent exocytosis|cytoplasm|calcium ion-regulated exocytosis of neurotransmitter|plasma membrane|vesicle fusion|protein localization|membrane|exocytic vesicle|regulation of calcium ion-dependent exocytosis|syntaxin binding|clathrin binding|calcium ion binding|SNARE complex|protein…
Dock3	11.7049494966435	6.38525727293493	17.024641720352	2.66624209372331	1.41480778251125	0.00153746722556921	0.0198101396151078	Up	0.0411057506270688	0.0301769777464186	0.0532491716004808	0.0392022480667146	0.023618185087166	0.118702006944646	0.163217775395465	0.0533791076822911	0.0744206404633288	0.0963444003480081	GeneID:208869,Genbank:NM_153413.2,MGI:MGI:2429763	dedicator of cyto-kinesis 3		GO:0005829,GO:0007264,GO:0017124,GO:0005085,GO:0005515,GO:0005737	cytosol|small GTPase mediated signal transduction|SH3 domain binding|guanyl-nucleotide exchange factor activity|protein binding|cytoplasm
Drd1	1.62380740432391	0	3.24761480864781	Inf	Inf	0.0355057154392269	0.180105925934576	Up	0	0	0	0	0	0.0641042129245592	0.153518601253003	0.0152142630292447	0.0146849398168998	0	GeneID:13488,Genbank:NM_010076.3,MGI:MGI:99578	dopamine receptor D1		GO:0045762,GO:0045838,GO:0046323,GO:0046488,GO:0001963,GO:0046959,GO:0001964,GO:0046960,GO:0001965,GO:0046982,GO:0060292,GO:0048148,GO:0001975,GO:0071870,GO:0097730,GO:0048169,GO:0004871,GO:1900273,GO:0005901,GO:0004930,GO:1903351,GO:0006469,GO:2000253,GO:0006606,GO:0004952,GO:0006886,GO:0006936,GO:0007165,GO:0007186,GO:0007612,GO:0007613,GO:0007187,GO:0007617,GO:0007189,GO:0007625,GO:0007626,GO:…	positive regulation of adenylate cyclase activity|positive regulation of membrane potential|glucose import|phosphatidylinositol metabolic process|synaptic transmission, dopaminergic|habituation|startle response|sensitization|G-protein alpha-subunit binding|protein heterodimerization activity|long term synaptic depression|behavioral response to cocaine|response to amphetamine|cellular response to …	mmu04020,mmu04024,mmu04080,mmu04540,mmu04728,mmu05012,mmu05030,mmu05031,mmu05032,mmu05034	Calcium signaling pathway|cAMP signaling pathway|Neuroactive ligand-receptor interaction|Gap junction|Dopaminergic synapse|Parkinson's disease|Cocaine addiction|Amphetamine addiction|Morphine addiction|Alcoholism
Drp2	28.2703277157655	13.5130340919229	43.0276213396081	3.18415694409643	1.67091144671368	0.0328269212815201	0.170973941949419	Up	0.0891365838439439	0.0534409259997304	0.0898093987555342	0.141681492993209	0.126971324001033	0.553187932174306	0.626264491486411	0.142545199978901	0.159309959880887	0.138119289884748	GeneID:13497,Genbank:XM_006528496.1,MGI:MGI:107432	dystrophin related protein 2		GO:0008270,GO:0016020,GO:0030054,GO:0030425,GO:0042995,GO:0045202,GO:0045211,GO:0046872,GO:0050808,GO:0005515,GO:0005886,GO:0007417	zinc ion binding|membrane|cell junction|dendrite|cell projection|synapse|postsynaptic membrane|metal ion binding|synapse organization|protein binding|plasma membrane|central nervous system development
Dusp1	10668.1372318887	4377.66335242719	16958.6111113502	3.87389567129402	1.9537851009382	6.40676921300087e-52	1.65651594265861e-48	Up	99.6630544235538	140.743994609939	114.212636423169	138.280407596527	116.410312788649	501.166365288696	527.154820499308	394.028612319258	452.349116496158	510.686422649524	GeneID:19252,Genbank:NM_013642.3,MGI:MGI:105120	dual specificity phosphatase 1		GO:2000279,GO:0017017,GO:0005634,GO:0019838,GO:0005737,GO:0006470,GO:0007049,GO:0035556,GO:0008138,GO:0042981,GO:0043065,GO:0008330,GO:0043066,GO:0016311,GO:0001706,GO:0043407,GO:0016787,GO:0004721,GO:0070373,GO:0016791,GO:0004725	negative regulation of DNA biosynthetic process|MAP kinase tyrosine/serine/threonine phosphatase activity|nucleus|growth factor binding|cytoplasm|protein dephosphorylation|cell cycle|intracellular signal transduction|protein tyrosine/serine/threonine phosphatase activity|regulation of apoptotic process|positive regulation of apoptotic process|protein tyrosine/threonine phosphatase activity|negati…	mmu04010,mmu04726,mmu05418	MAPK signaling pathway|Serotonergic synapse|Fluid shear stress and atherosclerosis
Dusp15	4.54058692454944	0.797341056263077	8.2838327928358	10.3893217686041	3.37702957078405	0.0413089037377939	0.198948868746762	Up	0.0132732503255151	0.0136420136603642	0.0133734386024173	0.0126585999276167	0	0.282427640849959	0.209058515758748	0	0.0517586313822031	0.014518039068189	GeneID:252864,Genbank:NM_001159376.1,MGI:MGI:1934928	dual specificity phosphatase-like 15		GO:0046330,GO:0005737,GO:0048713,GO:0005829,GO:0070374,GO:0005886,GO:0006470,GO:0007179,GO:0008138,GO:0016020,GO:0016311,GO:0016787,GO:0000122,GO:0016791,GO:0004721,GO:0042127,GO:0004725	positive regulation of JNK cascade|cytoplasm|regulation of oligodendrocyte differentiation|cytosol|positive regulation of ERK1 and ERK2 cascade|plasma membrane|protein dephosphorylation|transforming growth factor beta receptor signaling pathway|protein tyrosine/serine/threonine phosphatase activity|membrane|dephosphorylation|hydrolase activity|negative regulation of transcription by RNA polymeras…
Dusp2	144.340334812342	75.7500120664821	212.930657558201	2.8109653285774	1.49106565912632	3.47718993042593e-12	1.04889434251298e-09	Up	2.10035650639202	3.97476677863013	1.94825708272744	2.38463612975128	2.2795197896057	9.18654377303109	6.57920966746444	8.04775274533146	5.75269357152308	6.4179423337881	GeneID:13537,Genbank:NM_010090.2,MGI:MGI:101911	dual specificity phosphatase 2		GO:0031965,GO:0005515,GO:0051019,GO:0005634,GO:0005737,GO:0006470,GO:0008138,GO:0016311,GO:0016787,GO:0016791,GO:0001706,GO:0017017,GO:0004721,GO:0004725	nuclear membrane|protein binding|mitogen-activated protein kinase binding|nucleus|cytoplasm|protein dephosphorylation|protein tyrosine/serine/threonine phosphatase activity|dephosphorylation|hydrolase activity|phosphatase activity|endoderm formation|MAP kinase tyrosine/serine/threonine phosphatase activity|phosphoprotein phosphatase activity|protein tyrosine phosphatase activity	mmu04010	MAPK signaling pathway
Dusp5	108.6838348256	70.8619456835286	146.505723967672	2.06748096675148	1.04787404799406	1.66036192640645e-09	2.99975549504167e-07	Up	2.66209687567526	4.08008415483656	3.199806497537	3.87504403394596	2.77065849446574	8.89409878364275	5.5386079668742	6.79259543784625	6.96603959402659	6.48759001574568	GeneID:240672,Genbank:NM_001085390.1,MGI:MGI:2685183	dual specificity phosphatase 5		GO:0005634,GO:0005737,GO:0006470,GO:0008138,GO:0016311,GO:0016791,GO:0017017,GO:0035335,GO:0035970,GO:0001706,GO:0045892,GO:0004721,GO:0045906,GO:0004725	nucleus|cytoplasm|protein dephosphorylation|protein tyrosine/serine/threonine phosphatase activity|dephosphorylation|phosphatase activity|MAP kinase tyrosine/serine/threonine phosphatase activity|peptidyl-tyrosine dephosphorylation|peptidyl-threonine dephosphorylation|endoderm formation|negative regulation of transcription, DNA-templated|phosphoprotein phosphatase activity|negative regulation of …	mmu04010	MAPK signaling pathway
Dync1i1	5.21633805824164	2.38705041185767	8.0456257046256	3.37053028484818	1.75297558818334	0.0111529371632659	0.0809046131134065	Up	0.0937152350988419	0.0192637746753719	0.0188845220570619	0.0715004171033138	0.0188461299696584	0.13958480762508	0.191018106701531	0.265028444304431	0.127903886862484	0.0410016058187075	GeneID:13426,Genbank:XM_006504982.3,MGI:MGI:107743	dynein cytoplasmic 1 intermediate chain 1		GO:0045503,GO:0008574,GO:0003774,GO:0045504,GO:0003777,GO:0047496,GO:0010970,GO:0005515,GO:0048471,GO:0005634,GO:0005694,GO:0005737,GO:0005856,GO:0030286,GO:0005868,GO:0055037,GO:1904115,GO:0030507,GO:0005874,GO:1990257,GO:0031982,GO:0007018,GO:0000775,GO:2000582,GO:0036464,GO:0000776,GO:0008017,GO:0000922	dynein light chain binding|ATP-dependent microtubule motor activity, plus-end-directed|motor activity|dynein heavy chain binding|microtubule motor activity|vesicle transport along microtubule|transport along microtubule|protein binding|perinuclear region of cytoplasm|nucleus|chromosome|cytoplasm|cytoskeleton|dynein complex|cytoplasmic dynein complex|recycling endosome|axon cytoplasm|spectrin bind…	mmu04145,mmu04962,mmu05132	Phagosome|Vasopressin-regulated water reabsorption|Salmonella infection
E330021D16Rik	5.40941350433466	2.996716942835	7.82211006583432	2.61022652958151	1.38417501711016	0.0415857281666528	0.199697557465707	Up	0.0635926782468534	0.032679719136882	0.0640726843268189	0.0454858975294733	0.0319712125273662	0.0676561115481422	0.117836210612653	0.128458062853463	0.123988846411596	0.191280406278904	GeneID:100502936,Genbank:XM_006505223.3,MGI:MGI:2141773	RIKEN cDNA E330021D16 gene		GO:0003674,GO:0005575,GO:0008150	molecular_function|cellular_component|biological_process
Ebf2	24.0424053144515	15.1745139387738	32.9102966901293	2.16878753566117	1.11688872693291	0.00848861441151055	0.0665376493000993	Up	0.159260562432995	0.182942293643398	0.141584719903328	0.125082268405988	0.103617711458743	0.548178415098843	0.329825763701194	0.189240277553752	0.219187646339639	0.276664708383856	GeneID:13592,Genbank:NM_001276387.1,MGI:MGI:894332	early B cell factor 2	COE	GO:0045944,GO:0001709,GO:0046872,GO:0003677,GO:0050873,GO:0003682,GO:0005515,GO:0005634,GO:0006351,GO:0060612,GO:0006355,GO:0007275,GO:0035563,GO:0045893,GO:0000978,GO:0001077	positive regulation of transcription by RNA polymerase II|cell fate determination|metal ion binding|DNA binding|brown fat cell differentiation|chromatin binding|protein binding|nucleus|transcription, DNA-templated|adipose tissue development|regulation of transcription, DNA-templated|multicellular organism development|positive regulation of chromatin binding|positive regulation of transcription, D…
Ebf3	13.4672215048482	4.21672177723553	22.7177212324608	5.38753145989028	2.42962438868344	0.0271097380385064	0.150204203886352	Up	0.0346562732559546	0.0267143319221267	0.0611062610603226	0.00826285738930843	0.0522703135746965	0.460884168171471	0.264897258795537	0.0437538354543247	0.219604241341516	0.00947659986718923	GeneID:13593,Genbank:NM_010096.3,MGI:MGI:894289	early B cell factor 3	COE	GO:0003677,GO:0005515,GO:0005634,GO:0006351,GO:0006355,GO:0007275,GO:0045893,GO:0045944,GO:0000978,GO:0046872,GO:0001077	DNA binding|protein binding|nucleus|transcription, DNA-templated|regulation of transcription, DNA-templated|multicellular organism development|positive regulation of transcription, DNA-templated|positive regulation of transcription by RNA polymerase II|RNA polymerase II proximal promoter sequence-specific DNA binding|metal ion binding|transcriptional activator activity, RNA polymerase II proximal…
Edar	51.6469684943782	30.5440022612195	72.7499347275368	2.38180753476124	1.25205683895186	0.000122558183543819	0.00313376968530234	Up	0.324954754957189	0.347898741941016	0.518395298757158	0.348645294391949	0.530955652624095	1.09477573874851	0.489235449351798	1.34017646560167	0.884365852271418	1.18476527656868	GeneID:13608,Genbank:XM_006513204.3,MGI:MGI:1343498	ectodysplasin-A receptor		GO:0045177,GO:0005886,GO:0046330,GO:0060662,GO:0006915,GO:0007275,GO:0009888,GO:0010628,GO:0016020,GO:1901224,GO:0016021,GO:0030154,GO:0038023,GO:0042475,GO:0001942,GO:0043123,GO:0043473,GO:0004888	apical part of cell|plasma membrane|positive regulation of JNK cascade|salivary gland cavitation|apoptotic process|multicellular organism development|tissue development|positive regulation of gene expression|membrane|positive regulation of NIK/NF-kappaB signaling|integral component of membrane|cell differentiation|signaling receptor activity|odontogenesis of dentin-containing tooth|hair follicle …	mmu04060	Cytokine-cytokine receptor interaction
Edn2	3.52616855762057	0.392985500824157	6.65935161441698	16.9455402310039	4.08283372617174	0.00845258180838609	0.066312647659289	Up	0	0	0	0.0351877907700645	0.0370992900497105	0.0392539648568479	0.170920939897713	0.223593471577531	0.647443126345917	0.161426294864898	GeneID:13615,Genbank:NM_007902.3,MGI:MGI:95284	endothelin 2		GO:0046887,GO:0019221,GO:0001659,GO:0046888,GO:0019229,GO:0002690,GO:0048016,GO:0019722,GO:0003100,GO:0048246,GO:0005179,GO:0005576,GO:0005615,GO:0007204,GO:0030593,GO:0007205,GO:0048286,GO:0031708,GO:0008217,GO:0050880,GO:0042116,GO:0008284,GO:0060585,GO:0042310,GO:0010460,GO:0001516,GO:0045987,GO:0014824,GO:0097009,GO:0014826,GO:0001543	positive regulation of hormone secretion|cytokine-mediated signaling pathway|temperature homeostasis|negative regulation of hormone secretion|regulation of vasoconstriction|positive regulation of leukocyte chemotaxis|inositol phosphate-mediated signaling|calcium-mediated signaling|regulation of systemic arterial blood pressure by endothelin|macrophage chemotaxis|hormone activity|extracellular reg…	mmu04080,mmu04270	Neuroactive ligand-receptor interaction|Vascular smooth muscle contraction
Egr1	4706.7356287232	772.210870315654	8641.26038713074	11.1902858653084	3.48417498653634	3.00585271189003e-15	1.26518437749994e-12	Up	8.34071693631978	24.3457365243186	13.3043425029715	10.1314950566503	12.1473123347141	150.833717745972	119.89992657171	143.122384952911	114.263244240828	240.249803535469	GeneID:13653,Genbank:NM_007913.5,MGI:MGI:95295	early growth response 1	zf-C2H2	GO:0001666,GO:0002931,GO:0003676,GO:0003677,GO:0003690,GO:0009749,GO:0003700,GO:0010385,GO:0010628,GO:0005634,GO:0010942,GO:0014911,GO:0030217,GO:0030509,GO:0045893,GO:0032868,GO:0045944,GO:0033233,GO:0035035,GO:0046872,GO:0046886,GO:0048169,GO:0000122,GO:1902949,GO:0048661,GO:0000976,GO:1990841,GO:0050725,GO:0000977,GO:2000182,GO:0061418,GO:0000979,GO:0000982,GO:0001077,GO:0005654,GO:0005737,GO:…	response to hypoxia|response to ischemia|nucleic acid binding|DNA binding|double-stranded DNA binding|response to glucose|DNA binding transcription factor activity|double-stranded methylated DNA binding|positive regulation of gene expression|nucleus|positive regulation of cell death|positive regulation of smooth muscle cell migration|T cell differentiation|BMP signaling pathway|positive regulatio…	mmu04371,mmu05020,mmu04933,mmu05166	Apelin signaling pathway|Prion diseases|AGE-RAGE signaling pathway in diabetic complications|HTLV-I infection
Egr2	155.775411252109	83.3408837836673	228.20993872055	2.73827116248164	1.45326531927551	0.000277659974601082	0.00572365362221524	Up	0.404255514241654	0.544229084543169	0.435990472925589	0.456126473389284	0.538155080531097	0.993439375743794	0.849307846210757	1.26515734639007	1.27109670803345	2.19838111704786	GeneID:13654,Genbank:XM_011243367.2,MGI:MGI:95296	early growth response 2		GO:0005515,GO:0005634,GO:0005654,GO:0005737,GO:0006351,GO:0006355,GO:0032868,GO:0006366,GO:0035284,GO:0006611,GO:0035914,GO:0007622,GO:0042552,GO:0043231,GO:0044212,GO:0045444,GO:0045893,GO:0045944,GO:0000978,GO:0001077,GO:0001102,GO:0003676,GO:0003677,GO:0003682,GO:0003700,GO:0008045,GO:0014037,GO:0016874,GO:0021569,GO:0021612,GO:0021660,GO:0046872,GO:0021666,GO:0071310,GO:0030278,GO:0071837,GO:…	protein binding|nucleus|nucleoplasm|cytoplasm|transcription, DNA-templated|regulation of transcription, DNA-templated|response to insulin|transcription by RNA polymerase II|brain segmentation|protein export from nucleus|skeletal muscle cell differentiation|rhythmic behavior|myelination|intracellular membrane-bounded organelle|transcription regulatory region DNA binding|fat cell differentiation|po…	mmu04625,mmu05203,mmu05166,mmu05161	C-type lectin receptor signaling pathway|Viral carcinogenesis|HTLV-I infection|Hepatitis B
Egr3	131.797217857059	55.519881987871	208.074553726247	3.74774848714021	1.90602413642	2.58689583116902e-17	1.33772078995223e-14	Up	0.507418495801457	0.762215431836965	0.799645181691671	0.868576581622866	0.680278925889819	2.46389165424184	2.5675738644374	2.45735301368659	3.7290183860081	2.4904074735398	GeneID:13655,Genbank:NM_001289925.1,MGI:MGI:1306780	early growth response 3	zf-C2H2	GO:0045944,GO:0003677,GO:0046872,GO:0005634,GO:0006351,GO:0006355,GO:0007274,GO:0007422,GO:0033089,GO:0035767,GO:0035924,GO:0043066,GO:0043565,GO:0001938,GO:0044344,GO:0002042,GO:0045586,GO:0003676	positive regulation of transcription by RNA polymerase II|DNA binding|metal ion binding|nucleus|transcription, DNA-templated|regulation of transcription, DNA-templated|neuromuscular synaptic transmission|peripheral nervous system development|positive regulation of T cell differentiation in thymus|endothelial cell chemotaxis|cellular response to vascular endothelial growth factor stimulus|negative…	mmu04625,mmu05203,mmu05161	C-type lectin receptor signaling pathway|Viral carcinogenesis|Hepatitis B
Eif2ak2	1195.2735675674	688.148139327955	1702.39899580684	2.47388447125557	1.30677812899724	0.000663613295519265	0.0107526741590002	Up	7.4691410205053	9.91315693041662	7.00406580850686	8.0543364535519	8.13705701967763	20.7857875462281	6.66944986689227	28.5004317275692	22.5666729928344	22.9906982886101	GeneID:19106,Genbank:NM_011163.4,MGI:MGI:1353449	eukaryotic translation initiation factor 2-alpha kinase 2		GO:0004672,GO:0004674,GO:0004694,GO:0004713,GO:0004715,GO:0005515,GO:0005524,GO:0016310,GO:0005634,GO:0016740,GO:0005737,GO:0017148,GO:0005829,GO:0030968,GO:0032496,GO:0032722,GO:0032874,GO:0048471,GO:0033197,GO:0051092,GO:0033689,GO:0051607,GO:0034198,GO:1900225,GO:1901224,GO:1901532,GO:1902033,GO:0000166,GO:1902036,GO:0000186,GO:0001819,GO:0002376,GO:0003723,GO:0003725,GO:0006351,GO:0006355,GO:…	protein kinase activity|protein serine/threonine kinase activity|eukaryotic translation initiation factor 2alpha kinase activity|protein tyrosine kinase activity|non-membrane spanning protein tyrosine kinase activity|protein binding|ATP binding|phosphorylation|nucleus|transferase activity|cytoplasm|negative regulation of translation|cytosol|endoplasmic reticulum unfolded protein response|response…	mmu04141,mmu04217,mmu05203,mmu05162,mmu05164,mmu05160,mmu05168,mmu05167,mmu05169,mmu05165	Protein processing in endoplasmic reticulum|Necroptosis|Viral carcinogenesis|Measles|Influenza A|Hepatitis C|Herpes simplex infection|Kaposi's sarcoma-associated herpesvirus infection|Epstein-Barr virus infection|Human papillomavirus infection
Eif2s3y	566.837817904435	23.3361593367036	1110.33947647217	47.5802149124771	5.57228988309565	0	0	Up	0.455852022446986	0.566124352801369	0.248783629662998	0.398514120538153	0.55385059842522	20.9753837648939	23.3344637420413	20.2006466657868	20.8310266443163	21.4606880382511	GeneID:26908,Genbank:XM_011248593.1,MGI:MGI:1349430	eukaryotic translation initiation factor 2, subunit 3, structural gene Y-linked		GO:0003743,GO:0003924,GO:0005525,GO:0005737,GO:0005829,GO:0005850,GO:0006412,GO:0006413,GO:0000166,GO:0001731	translation initiation factor activity|GTPase activity|GTP binding|cytoplasm|cytosol|eukaryotic translation initiation factor 2 complex|translation|translational initiation|nucleotide binding|formation of translation preinitiation complex	mmu03013	RNA transport
Emilin3	4.17899628210534	1.60896522345757	6.74902734075311	4.1946384187533	2.06854645453775	0.0114600502708944	0.0825068236926076	Up	0.0606436080077497	0	0.0458260155819765	0.014458839265271	0	0.112907553778803	0.0280929077156219	0.0765630633891584	0.118238942067045	0.182409898399191	GeneID:280635,Genbank:NM_001291145.1,MGI:MGI:2389142	elastin microfibril interfacer 3		GO:0005737,GO:0008150,GO:0031012,GO:0003674,GO:0005576,GO:0005578	cytoplasm|biological_process|extracellular matrix|molecular_function|extracellular region|proteinaceous extracellular matrix
Entpd8	61.8625623783029	97.8108796482488	25.914245108357	0.264942358166605	-1.91624957910882	5.60987900823823e-07	4.59426245113591e-05	Down	2.80930143309101	1.06270546341164	1.90666057308562	1.99080175816429	1.74585367909158	0.415112452952706	0.795298533218091	0.453197955109467	0.532524247942464	0.362756702764211	GeneID:72090,Genbank:XM_006498362.3,MGI:MGI:1919340	ectonucleoside triphosphate diphosphohydrolase 8		GO:0009124,GO:0009133,GO:0016020,GO:0016021,GO:0016787,GO:0017110,GO:0017111,GO:0046872,GO:0102490,GO:0000166,GO:0005524,GO:0005886	nucleoside monophosphate biosynthetic process|nucleoside diphosphate biosynthetic process|membrane|integral component of membrane|hydrolase activity|nucleoside-diphosphatase activity|nucleoside-triphosphatase activity|metal ion binding|8-oxo-dGTP phosphohydrolase activity|nucleotide binding|ATP binding|plasma membrane	mmu00230,mmu00240,mmu05169	Purine metabolism|Pyrimidine metabolism|Epstein-Barr virus infection
Erbb4	11.4094063859491	7.58350252840929	15.2353102434889	2.00900707640229	1.00648264573995	0.0236402594251782	0.136567205661124	Up	0.0116682866802711	0.0299811505060136	0.0235127209518599	0.0166919370882006	0.0293311497148371	0.0434485265352565	0.054052869160817	0.0294626194612401	0.0597189140801798	0.0382876773349255	GeneID:13869,Genbank:XM_006495692.3,MGI:MGI:104771	erb-b2 receptor tyrosine kinase 4		GO:0004716,GO:0004871,GO:0004888,GO:0005154,GO:0005515,GO:0005524,GO:0007275,GO:0005634,GO:0005737,GO:0007399,GO:0007507,GO:0007595,GO:0008284,GO:0016477,GO:0016740,GO:0008285,GO:0018108,GO:0009880,GO:0021551,GO:0021889,GO:0030154,GO:0030334,GO:0000166,GO:0043129,GO:0030335,GO:0001755,GO:0043235,GO:0031434,GO:0004672,GO:0032230,GO:0004709,GO:0043410,GO:0004713,GO:0043653,GO:0044212,GO:0045121,GO:…	signal transducer, downstream of receptor, with protein tyrosine kinase activity|signal transducer activity|transmembrane signaling receptor activity|epidermal growth factor receptor binding|protein binding|ATP binding|multicellular organism development|nucleus|cytoplasm|nervous system development|heart development|lactation|positive regulation of cell proliferation|cell migration|transferase act…	mmu04010,mmu04012,mmu04020,mmu04151,mmu05205	MAPK signaling pathway|ErbB signaling pathway|Calcium signaling pathway|PI3K-Akt signaling pathway|Proteoglycans in cancer
Ereg	8.13058488153174	4.38322555279332	11.8779442102701	2.70986379030863	1.43822033719358	0.0359588794104381	0.181844023037027	Up	0.0260843758814765	0.0804271907868283	0.0394218963831413	0.0497529498122189	0.091797421269037	0.111004442206405	0.0483339292321967	0.171245064506873	0.13985842947957	0.31383675943149	GeneID:13874,Genbank:NM_007950.2,MGI:MGI:107508	epiregulin		GO:0005615,GO:0005886,GO:0007143,GO:0007173,GO:0007267,GO:0007275,GO:0030154,GO:0008083,GO:0030728,GO:0042108,GO:0008284,GO:0042327,GO:0042700,GO:0043616,GO:0048160,GO:0045089,GO:0048661,GO:0045410,GO:0045740,GO:0051151,GO:0051781,GO:0001525,GO:0001550,GO:0001556,GO:0001819,GO:0005154,GO:0005576,GO:0008285,GO:0009299,GO:0009653,GO:0009887,GO:0016020,GO:0016021,GO:0019221,GO:0045741,GO:0045840,GO:…	extracellular space|plasma membrane|female meiotic nuclear division|epidermal growth factor receptor signaling pathway|cell-cell signaling|multicellular organism development|cell differentiation|growth factor activity|ovulation|positive regulation of cytokine biosynthetic process|positive regulation of cell proliferation|positive regulation of phosphorylation|luteinizing hormone signaling pathway…	mmu04010,mmu04012,mmu04151,mmu05210	MAPK signaling pathway|ErbB signaling pathway|PI3K-Akt signaling pathway|Colorectal cancer
Erich6	8.3781846881444	2.79191380063493	13.9644555756539	5.00175025907967	2.32243302453565	0.0436792285785838	0.206679832168311	Up	0.0934878497797112	0.0480425853689084	0.0235483771578094	0.0668689992710151	0.0940020139561122	0.0497307596366652	0.0866157414663629	0.35408758172265	0.341768432523733	0.818042437062324	GeneID:545527,Genbank:NM_001081262.1,MGI:MGI:3588212	glutamate rich 6		GO:0003674,GO:0005575,GO:0008150	molecular_function|cellular_component|biological_process
Esr1	71.9813512669471	44.0867279240585	99.8759746098358	2.26544312342429	1.1797932707746	0.000144722834939047	0.00355888395320899	Up	0.204110164163721	0.275337356942208	0.340609162522393	0.255489074665371	0.333503183958755	0.80074932023696	0.927803405900006	0.521823855802972	0.572068439465211	0.404644203008273	GeneID:13982,Genbank:NM_001302532.1,MGI:MGI:1352467	estrogen receptor 1 (alpha)	ESR-like	GO:0003677,GO:0003682,GO:0003700,GO:0003707,GO:0004879,GO:0005496,GO:0008013,GO:0005515,GO:0008134,GO:0005634,GO:0008209,GO:0008270,GO:0008289,GO:0008584,GO:0032355,GO:0010629,GO:0032991,GO:0010863,GO:0034056,GO:0016020,GO:0034121,GO:0035327,GO:0036312,GO:0038052,GO:0000122,GO:0045429,GO:0042562,GO:0000790,GO:0045742,GO:0042802,GO:0000978,GO:0045839,GO:0042981,GO:0001046,GO:0045893,GO:0001077,GO:…	DNA binding|chromatin binding|DNA binding transcription factor activity|steroid hormone receptor activity|nuclear receptor activity|steroid binding|beta-catenin binding|protein binding|transcription factor binding|nucleus|androgen metabolic process|zinc ion binding|lipid binding|male gonad development|response to estradiol|negative regulation of gene expression|protein-containing complex|positive…	mmu04915,mmu04917,mmu04919,mmu04961,mmu05200,mmu05205,mmu05224,mmu01522	Estrogen signaling pathway|Prolactin signaling pathway|Thyroid hormone signaling pathway|Endocrine and other factor-regulated calcium reabsorption|Pathways in cancer|Proteoglycans in cancer|Breast cancer|Endocrine resistance
Fa2h	11.0511817982801	5.02335554335014	17.07900805321	3.39992021385368	1.76550089094291	0.000823352404990827	0.0126286908287534	Up	0.238108901505549	0.133485899315538	0.0872386107226711	0.0412877609196102	0.0435306276506234	0.529676493690356	0.280771251831974	0.26235445862468	0.232124584401084	0.568230922373549	GeneID:338521,Genbank:NM_178086.3,MGI:MGI:2443327	fatty acid 2-hydroxylase		GO:0032287,GO:0005783,GO:0042127,GO:0006629,GO:0042634,GO:0006631,GO:0006633,GO:0008610,GO:0016020,GO:0043231,GO:0016021,GO:0046872,GO:0016491,GO:0055114,GO:0020037,GO:0080132,GO:0030258,GO:0001949,GO:0005506,GO:0032286	peripheral nervous system myelin maintenance|endoplasmic reticulum|regulation of cell proliferation|lipid metabolic process|regulation of hair cycle|fatty acid metabolic process|fatty acid biosynthetic process|lipid biosynthetic process|membrane|intracellular membrane-bounded organelle|integral component of membrane|metal ion binding|oxidoreductase activity|oxidation-reduction process|heme bindin…
Fabp4	1297.15805993379	791.946991814808	1802.36912805278	2.2758709189898	1.18641873435177	0.0484603384651586	0.221429857581647	Up	20.8888910817583	41.2967059900695	49.1499153272186	24.6676031828659	108.292996672372	169.030434010433	182.434158835561	37.7900979815542	119.787629804825	51.8109460205873	GeneID:11770,Genbank:NM_024406.2,MGI:MGI:88038	fatty acid binding protein 4, adipocyte		GO:0071356,GO:0005737,GO:0005829,GO:0006469,GO:0006631,GO:0008284,GO:0008289,GO:0042632,GO:0045892,GO:0050727,GO:0050729,GO:0050872,GO:0001816,GO:0050873,GO:0005504,GO:0071285,GO:0005634	cellular response to tumor necrosis factor|cytoplasm|cytosol|negative regulation of protein kinase activity|fatty acid metabolic process|positive regulation of cell proliferation|lipid binding|cholesterol homeostasis|negative regulation of transcription, DNA-templated|regulation of inflammatory response|positive regulation of inflammatory response|white fat cell differentiation|cytokine productio…	mmu04923,mmu03320	Regulation of lipolysis in adipocyte|PPAR signaling pathway
Fabp7	4.68104049245124	2.40331222754411	6.95876875735836	2.89549093022731	1.53380797776824	0.0357507838563709	0.180993968396212	Up	0.212372005208242	0.363787030943046	0.0713250058795592	0.0675125329472891	0.142360005387603	0.677826338039901	0.721456838696858	0.285996198990683	0.345057542548021	0.464577250182048	GeneID:12140,Genbank:NM_021272.3,MGI:MGI:101916	fatty acid binding protein 7, brain		GO:0005737,GO:0005829,GO:0005911,GO:0008289,GO:0021846,GO:0022008,GO:0042995,GO:0043025,GO:0044297,GO:0050673,GO:0060134,GO:0001964,GO:0071944,GO:0005504,GO:0005634	cytoplasm|cytosol|cell-cell junction|lipid binding|cell proliferation in forebrain|neurogenesis|cell projection|neuronal cell body|cell body|epithelial cell proliferation|prepulse inhibition|startle response|cell periphery|fatty acid binding|nucleus	mmu03320	PPAR signaling pathway
Fam107a	806.537865930511	1173.60376238181	439.471969479213	0.374463667862919	-1.41710234612787	0.0014423755797483	0.0187809752646507	Down	21.3871360358884	7.79103026113771	15.0783720504141	24.9101328281615	12.4368264955154	3.66851870220387	10.1015160163503	5.35798779630837	4.92660728605674	6.97815709713144	GeneID:268709,Genbank:XM_006518019.2,MGI:MGI:3041256	family with sequence similarity 107, member A		GO:0016607,GO:0043005,GO:0001558,GO:0003674,GO:0005634	nuclear speck|neuron projection|regulation of cell growth|molecular_function|nucleus
Fam124b	51.7941177106558	81.9233309937375	21.6649044275741	0.26445341229143	-1.91891450402631	8.03239122480498e-05	0.00225392633763946	Down	1.04906974216417	1.82601005933207	0.66487971290111	1.21027015619121	2.21176005860978	0.522048181305093	0.313533769297939	0.529783736869347	0.346399673516526	0.148058496293902	GeneID:241128,Genbank:NM_173425.3,MGI:MGI:3026880	family with sequence similarity 124, member B		GO:0005739,GO:0008150,GO:0003674,GO:0005634,GO:0005654	mitochondrion|biological_process|molecular_function|nucleus|nucleoplasm
Fam151a	8.25292504390896	4.98217630937676	11.5236737784412	2.31297992340273	1.2097527434782	0.0216701796575107	0.129015980796476	Up	0.0853070468996732	0.146128475265473	0.143251593253095	0.135594491581008	0.200144509419471	0.363031923799968	0.605944915656353	0.344642757455299	0.221768136992381	0.124409722241687	GeneID:230579,Genbank:NM_146149.1,MGI:MGI:2657115	family with sequence simliarity 151, member A		GO:0016021,GO:0003674,GO:0008150,GO:0016020	integral component of membrane|molecular_function|biological_process|membrane
Fam229a	5.38588100639518	1.18936141969779	9.58240059309258	8.05676090916705	3.01019994303214	0.000365669668156118	0.00701086369063302	Up	0	0	0.194801628961377	0.184389068479693	0.194405598755114	0.617089210975394	0.358260091943308	0.87874638560847	1.03665674610663	1.79753097337463	GeneID:68233,Genbank:NM_001085491.2,MGI:MGI:1915483	family with sequence similarity 229, member A		GO:0003674,GO:0005575,GO:0008150	molecular_function|cellular_component|biological_process
Fam26f	28.672369907992	18.2907947615825	39.0539450544014	2.13516938785127	1.09435052666982	0.0254644009066224	0.143980066232102	Up	0.648107542696501	1.48594562103132	0.703230279781088	1.14109907813311	0.601543386905842	2.01552058372185	0.554276704171069	2.97084498942309	1.60384786782117	2.72649310411831	GeneID:215900,Genbank:NM_175449.4,MGI:MGI:2443082	family with sequence similarity 26, member F		GO:0016020,GO:0016021,GO:0034220,GO:0005261,GO:0005887,GO:0006811	membrane|integral component of membrane|ion transmembrane transport|cation channel activity|integral component of plasma membrane|ion transport
Fam71a	6.62260676368961	0.401836451461812	12.8433770759174	31.961702402048	4.99827234863454	0.000217888930359107	0.00475702261829853	Up	0	0	0.0243284039750332	0	0.0242789445177604	0.719292885129779	0.313196938032802	0.292653227794405	0.117696440206621	0.13205306797923	GeneID:619288,Genbank:NM_001109759.1,MGI:MGI:3588202	family with sequence similarity 71, member A		GO:0003674,GO:0005634,GO:0008150	molecular_function|nucleus|biological_process
Fbxo39	9.03897798183082	5.97730134389626	12.1006546197654	2.02443442677054	1.0175189135972	0.0498367298835398	0.225868510939003	Up	0.162151771511704	0.249985116052847	0.163375714870413	0.180416758888196	0.0543478577682132	0.431282289233805	0.225348469656725	0.300253023539567	0.316152922751413	0.384277074173628	GeneID:628100,Genbank:NM_001099688.2,MGI:MGI:3505735	F-box protein 39		GO:0003674,GO:0019005,GO:0031146	molecular_function|SCF ubiquitin ligase complex|SCF-dependent proteasomal ubiquitin-dependent protein catabolic process
Fcgr1	204.177430733615	114.220353956188	294.134507511042	2.57514967624652	1.36465628895721	0.000928320332942322	0.0137156487395291	Up	1.58347979472379	3.94019714441581	1.78436486319778	2.1062658598758	2.55588171897511	6.7829759621235	2.06549604572877	8.88046366668984	6.62158626955882	6.72282220087696	GeneID:14129,Genbank:NM_010186.5,MGI:MGI:95498	Fc receptor, IgG, high affinity I		GO:0019884,GO:0002376,GO:0031774,GO:0005886,GO:0042590,GO:0006898,GO:0006910,GO:0006911,GO:0007166,GO:0009617,GO:0042742,GO:0009897,GO:0045087,GO:0016020,GO:0045121,GO:0016021,GO:0050766,GO:0019770,GO:0001788,GO:0050776,GO:0019864,GO:0001798,GO:0060100,GO:0001805	antigen processing and presentation of exogenous antigen|immune system process|leukotriene receptor binding|plasma membrane|antigen processing and presentation of exogenous peptide antigen via MHC class I|receptor-mediated endocytosis|phagocytosis, recognition|phagocytosis, engulfment|cell surface receptor signaling pathway|response to bacterium|defense response to bacterium|external side of plas…	mmu04145,mmu04640,mmu04666,mmu04380,mmu05202,mmu05221,mmu05322,mmu05150,mmu05152,mmu05140	Phagosome|Hematopoietic cell lineage|Fc gamma R-mediated phagocytosis|Osteoclast differentiation|Transcriptional misregulation in cancers|Acute myeloid leukemia|Systemic lupus erythematosus|Staphylococcus aureus infection|Tuberculosis|Leishmaniasis
Fcmr	391.971120551741	257.33183105147	526.610410052012	2.04642545735698	1.03310611644625	5.99991827716912e-09	8.90102630315442e-07	Up	8.64671693371664	12.0847562995366	8.60262807332856	10.4545262790528	6.8753867390717	22.863341510867	14.3127429689745	20.7916934885953	17.493653698338	21.0916825231878	GeneID:69169,Genbank:NM_026976.2,MGI:MGI:1916419	Fc fragment of IgM receptor		GO:0009986,GO:0016020,GO:0016021,GO:0070229,GO:1990001,GO:2001237,GO:0002376,GO:0005515,GO:0009897	cell surface|membrane|integral component of membrane|negative regulation of lymphocyte apoptotic process|inhibition of cysteine-type endopeptidase activity involved in apoptotic process|negative regulation of extrinsic apoptotic signaling pathway|immune system process|protein binding|external side of plasma membrane
Fcna	129.40013694745	56.9911079879895	201.80916590691	3.54106408932144	1.82418295514072	0.00621081730965477	0.05304600093638	Up	2.42624874958177	1.98126082804176	1.70784496518264	1.36297945443677	2.00514462301947	11.2091232463127	10.7776025811041	2.01413219621904	7.29021758100532	2.69013986273006	GeneID:14133,Genbank:XM_011239016.2,MGI:MGI:1340905	ficolin A		GO:0005576,GO:0005581,GO:0005886,GO:0016020,GO:0030246,GO:0045087,GO:0046872,GO:0097367,GO:0001867,GO:0002376,GO:0005515	extracellular region|collagen trimer|plasma membrane|membrane|carbohydrate binding|innate immune response|metal ion binding|carbohydrate derivative binding|complement activation, lectin pathway|immune system process|protein binding
Fgf23	5.83004894056669	0.601977693898885	11.0581201872345	18.3696510673233	4.19925231751391	0.00908127715947453	0.0698521187034975	Up	0	0	0.020114601954191	0	0.0401474182477252	0.169916496286341	0	0.221800531082523	0.136235154104452	0.589576384483436	GeneID:64654,Genbank:NM_022657.4,MGI:MGI:1891427	fibroblast growth factor 23		GO:0045668,GO:0005515,GO:0045893,GO:0005576,GO:0046888,GO:0005615,GO:0008083,GO:0008543,GO:0010966,GO:0055062,GO:0010980,GO:0070374,GO:0030154,GO:0090080,GO:0030500,GO:0030502,GO:0000165,GO:0030643,GO:0005104,GO:0042369,GO:0005105	negative regulation of osteoblast differentiation|protein binding|positive regulation of transcription, DNA-templated|extracellular region|negative regulation of hormone secretion|extracellular space|growth factor activity|fibroblast growth factor receptor signaling pathway|regulation of phosphate transport|phosphate ion homeostasis|positive regulation of vitamin D 24-hydroxylase activity|positiv…	mmu04014,mmu04015,mmu04010,mmu04151,mmu04810,mmu05200,mmu05226,mmu05218,mmu05224	Ras signaling pathway|Rap1 signaling pathway|MAPK signaling pathway|PI3K-Akt signaling pathway|Regulation of actin cytoskeleton|Pathways in cancer|Gastric cancer|Melanoma|Breast cancer
Fkbp5	1139.52277321495	1603.98166648134	675.063879948551	0.420867578511319	-1.2485617187853	0.000606426038697419	0.0100666935600765	Down	28.9850605604733	13.1180254611089	20.8498931965844	30.2124147248733	17.9028336126497	6.07286326238735	14.1799602663112	5.42858928328775	7.5820264961942	14.142693184803	GeneID:14229,Genbank:NM_010220.4,MGI:MGI:104670	FK506 binding protein 5		GO:0003755,GO:0005515,GO:0005528,GO:0005634,GO:0005654,GO:0005737,GO:0016853,GO:0031072,GO:0061077,GO:0000413	peptidyl-prolyl cis-trans isomerase activity|protein binding|FK506 binding|nucleus|nucleoplasm|cytoplasm|isomerase activity|heat shock protein binding|chaperone-mediated protein folding|protein peptidyl-prolyl isomerization	mmu04915	Estrogen signaling pathway
Fmr1nb	1.83194507207223	0.401737963376926	3.26215218076753	8.12009936364131	3.02149738141975	0.0382852821674428	0.188682539565616	Up	0	0.0595501004465309	0.0583777169497573	0	0	0.123285277380691	0.42945033577737	0	0.338905066493996	0.0633741254276264	GeneID:207854,Genbank:NM_174993.2,MGI:MGI:2672032	fragile X mental retardation 1 neighbor		GO:0016021,GO:0003674,GO:0008150,GO:0016020	integral component of membrane|molecular_function|biological_process|membrane
Fos	4853.48854292748	793.495430907036	8913.48165494792	11.2331858606407	3.48969524555682	3.60051092692049e-19	2.32734454522621e-16	Up	16.13377845969	33.0580731522307	16.5671665353	17.4267491758416	19.6173175699361	347.900332309407	230.497234171171	192.965652796926	165.096828610347	227.971142007751	GeneID:14281,Genbank:NM_010234.2,MGI:MGI:95574	FBJ osteosarcoma oncogene	TF_bZIP	GO:0003677,GO:0003682,GO:0003690,GO:0003700,GO:0005515,GO:0007179,GO:0005634,GO:0007399,GO:0008134,GO:0016020,GO:0031668,GO:0032993,GO:0034614,GO:0070412,GO:0035914,GO:0071276,GO:0035976,GO:0071277,GO:0035994,GO:1901216,GO:1902895,GO:0000978,GO:0000979,GO:0000982,GO:0001077,GO:0001102,GO:0001190,GO:0005654,GO:0005667,GO:0005737,GO:0005783,GO:0006355,GO:0042493,GO:0006357,GO:0043005,GO:0043565,GO:…	DNA binding|chromatin binding|double-stranded DNA binding|DNA binding transcription factor activity|protein binding|transforming growth factor beta receptor signaling pathway|nucleus|nervous system development|transcription factor binding|membrane|cellular response to extracellular stimulus|protein-DNA complex|cellular response to reactive oxygen species|R-SMAD binding|skeletal muscle cell differ…	mmu04010,mmu04668,mmu04024,mmu04210,mmu04620,mmu04660,mmu04658,mmu04659,mmu04657,mmu04662,mmu04915,mmu04917,mmu04921,mmu04926,mmu04725,mmu04728,mmu04380,mmu04713,mmu05200,mmu05231,mmu05210,mmu05224,mmu05323,mmu05031,mmu05418,mmu05132,mmu05133,mmu05166,mmu05161,mmu05168,mmu05167,mmu05140,mmu05142,mmu01522	MAPK signaling pathway|TNF signaling pathway|cAMP signaling pathway|Apoptosis|Toll-like receptor signaling pathway|T cell receptor signaling pathway|Th1 and Th2 cell differentiation|Th17 cell differentiation|IL-17 signaling pathway|B cell receptor signaling pathway|Estrogen signaling pathway|Prolactin signaling pathway|Oxytocin signaling pathway|Relaxin signaling pathway|Cholinergic synapse|Dopam…
Fosb	1054.57844884137	148.140898849797	1961.01599883294	13.2375057398649	3.72655940466666	4.01670360349047e-07	3.48008930079711e-05	Up	1.83611682596768	1.41534647924888	1.73104904860427	1.92620002827583	2.80888439514227	45.9616686284036	35.0679402470459	22.677767166065	14.2814056683646	12.4515287505636	GeneID:14282,Genbank:XM_006539543.2,MGI:MGI:95575	FBJ osteosarcoma oncogene B	TF_bZIP	GO:0045944,GO:0001077,GO:0071277,GO:0003677,GO:0003690,GO:0003700,GO:0005634,GO:0005654,GO:0006355,GO:0006357,GO:0006366,GO:0000978,GO:0043231,GO:0043565,GO:0000982	positive regulation of transcription by RNA polymerase II|transcriptional activator activity, RNA polymerase II proximal promoter sequence-specific DNA binding|cellular response to calcium ion|DNA binding|double-stranded DNA binding|DNA binding transcription factor activity|nucleus|nucleoplasm|regulation of transcription, DNA-templated|regulation of transcription by RNA polymerase II|transcriptio…	mmu04657,mmu04380,mmu05030,mmu05031,mmu05034	IL-17 signaling pathway|Osteoclast differentiation|Cocaine addiction|Amphetamine addiction|Alcoholism
Fosl1	9.74397407334149	1.99069455066576	17.4972535960172	8.78952202394162	3.13578471344168	0.00155493927642956	0.019987953744649	Up	0.0316378236497908	0.0975503991478949	0.0318766301936798	0.0603455133206268	0.0954354757525104	0.437572349600734	0.175873136044896	0.639088280442523	0.339269480543989	1.21117060238077	GeneID:14283,Genbank:NM_010235.2,MGI:MGI:107179	fos-like antigen 1	TF_bZIP	GO:0060674,GO:0008285,GO:0000982,GO:0061614,GO:0031668,GO:0001077,GO:2000144,GO:0042734,GO:0001701,GO:0003677,GO:0003700,GO:0005634,GO:0043005,GO:0005654,GO:0043065,GO:0005829,GO:0043231,GO:0006355,GO:0045787,GO:0006357,GO:0000977,GO:0045944,GO:0000978,GO:0051091,GO:0007296	placenta blood vessel development|negative regulation of cell proliferation|transcription factor activity, RNA polymerase II proximal promoter sequence-specific DNA binding|pri-miRNA transcription by RNA polymerase II|cellular response to extracellular stimulus|transcriptional activator activity, RNA polymerase II proximal promoter sequence-specific DNA binding|positive regulation of DNA-template…	mmu04310,mmu04657,mmu04380,mmu05166	Wnt signaling pathway|IL-17 signaling pathway|Osteoclast differentiation|HTLV-I infection
Foxn4	28.4953156823406	39.7607438896742	17.2298874750069	0.433339162939593	-1.20643146911173	0.00106373065053368	0.0150527451477788	Down	0.533528004755322	0.952398613232051	0.466824205582352	0.388311283984694	0.465875155579993	0.209122892423207	0.247154704241472	0.283614137989199	0.301121532705623	0.184283115376742	GeneID:116810,Genbank:XM_006530121.3,MGI:MGI:2151057	forkhead box N4	Fork head	GO:0060579,GO:0003682,GO:0003700,GO:0005634,GO:0006351,GO:0006355,GO:0007275,GO:0007399,GO:0010842,GO:0030154,GO:0035881,GO:0043565,GO:0001158,GO:0045893,GO:0048663,GO:0003677	ventral spinal cord interneuron fate commitment|chromatin binding|DNA binding transcription factor activity|nucleus|transcription, DNA-templated|regulation of transcription, DNA-templated|multicellular organism development|nervous system development|retina layer formation|cell differentiation|amacrine cell differentiation|sequence-specific DNA binding|enhancer sequence-specific DNA binding|positi…
Gbp10	80.8309712428599	41.9693970786921	119.692545407028	2.85190052129187	1.51192365922152	0.00783095277707199	0.0628646836525758	Up	0.473984458336081	1.24145417736448	0.30810461723483	0.729089428937561	0.47659127653996	2.16348538847921	0.240820240375157	2.8260364203837	1.74394898800035	2.30787440098939	GeneID:626578,Genbank:NM_001039646.2,MGI:MGI:4359647	guanylate-binding protein 10		GO:0050830,GO:0071222,GO:0071346,GO:0003674,GO:0031410,GO:0042832	defense response to Gram-positive bacterium|cellular response to lipopolysaccharide|cellular response to interferon-gamma|molecular_function|cytoplasmic vesicle|defense response to protozoan
Gbp3	1699.41120484104	948.585517750917	2450.23689193116	2.58304269470678	1.36907148973261	0.000743986575014239	0.0117294538512045	Up	14.1217763363276	20.4548548866184	14.0076429072743	15.9588997985297	15.6227764487872	37.6858173997925	14.4888842432405	60.5074947991136	44.9640700026802	51.6284509451764	GeneID:55932,Genbank:XM_006501719.2,MGI:MGI:1926263	guanylate binding protein 3		GO:0005634,GO:0005737,GO:0005794,GO:0005829,GO:0016020,GO:0016787,GO:0020005,GO:0031410,GO:0035458,GO:0042832,GO:0044406,GO:0000166,GO:0050830,GO:0003924,GO:0071346,GO:0005525	nucleus|cytoplasm|Golgi apparatus|cytosol|membrane|hydrolase activity|symbiont-containing vacuole membrane|cytoplasmic vesicle|cellular response to interferon-beta|defense response to protozoan|adhesion of symbiont to host|nucleotide binding|defense response to Gram-positive bacterium|GTPase activity|cellular response to interferon-gamma|GTP binding	mmu04621	NOD-like receptor signaling pathway
Gbp5	922.082316206201	496.134604967514	1348.03002744489	2.71706511488581	1.44204914038403	0.00101263154949476	0.0145341938257776	Up	7.67801072785308	8.79056860113539	9.40909278158133	9.58731602435773	8.88725098181893	22.6061777486418	8.65214131679768	33.4359945491302	21.6021783945843	35.6820240921849	GeneID:229898,Genbank:NM_153564.2,MGI:MGI:2429943	guanylate binding protein 5		GO:0071346,GO:0005515,GO:0072616,GO:0005525,GO:1900017,GO:0005737,GO:0005794,GO:0006954,GO:0016020,GO:0016787,GO:1900227,GO:0031410,GO:0042802,GO:0045089,GO:0050702,GO:0000166,GO:0002376,GO:0051289,GO:0003924	cellular response to interferon-gamma|protein binding|interleukin-18 secretion|GTP binding|positive regulation of cytokine production involved in inflammatory response|cytoplasm|Golgi apparatus|inflammatory response|membrane|hydrolase activity|positive regulation of NLRP3 inflammasome complex assembly|cytoplasmic vesicle|identical protein binding|positive regulation of innate immune response|inte…	mmu04621	NOD-like receptor signaling pathway
Gbp6	832.188436950077	437.390136032808	1226.98673786735	2.80524556176848	1.48812706503704	0.00213498566262122	0.0251790032782503	Up	3.80328270692259	7.71562542471287	3.48666567991599	4.68157004447437	4.61349707970093	14.2326396620334	3.175437113361	21.116209006253	14.5182165393271	15.7449695893836	GeneID:100702,Genbank:XM_006534688.3,MGI:MGI:2140937	guanylate binding protein 6		GO:0035458,GO:0042832,GO:0044406,GO:0050830,GO:0071222,GO:0071346,GO:0003674,GO:0020005,GO:0031410	cellular response to interferon-beta|defense response to protozoan|adhesion of symbiont to host|defense response to Gram-positive bacterium|cellular response to lipopolysaccharide|cellular response to interferon-gamma|molecular_function|symbiont-containing vacuole membrane|cytoplasmic vesicle
Gcg	1.02097043042605	0	2.0419408608521	Inf	Inf	0.0351090338543363	0.178817419265349	Up	0	0	0	0	0	0	0	0.149813774265055	0.14460156595138	0.216320112825372	GeneID:14526,Genbank:NM_008100.4,MGI:MGI:95674	glucagon		GO:0050796,GO:0032099,GO:0005615,GO:0051571,GO:0033138,GO:0070374,GO:0035774,GO:0090280,GO:0005737,GO:0007188,GO:0007189,GO:0010737,GO:1900118,GO:0035948,GO:0042594,GO:0010800,GO:0043066,GO:0031769,GO:0005179,GO:0045860,GO:0032092,GO:0005576	regulation of insulin secretion|negative regulation of appetite|extracellular space|positive regulation of histone H3-K4 methylation|positive regulation of peptidyl-serine phosphorylation|positive regulation of ERK1 and ERK2 cascade|positive regulation of insulin secretion involved in cellular response to glucose stimulus|positive regulation of calcium ion import|cytoplasm|adenylate cyclase-modul…	mmu04911,mmu04922,mmu04714	Insulin secretion|Glucagon signaling pathway|Thermogenesis
Gdpd2	380.276938317146	521.652334333708	238.901542300583	0.457970810397553	-1.12667244642693	2.50107258758619e-06	0.000158831272851658	Down	12.3649861088745	8.1209562332886	8.32468299256954	9.07525338134612	11.649960863427	3.57672728938942	7.35581134553035	3.62575709385917	4.35137001014606	4.05114633829522	GeneID:71584,Genbank:XM_006528297.3,MGI:MGI:1918834	glycerophosphodiester phosphodiesterase domain containing 2		GO:0005886,GO:0006629,GO:0008081,GO:0008889,GO:0016020,GO:0016021,GO:0016787,GO:0030027,GO:0045669,GO:0046872,GO:0005737,GO:0047394,GO:0005856,GO:0090527,GO:0005884	plasma membrane|lipid metabolic process|phosphoric diester hydrolase activity|glycerophosphodiester phosphodiesterase activity|membrane|integral component of membrane|hydrolase activity|lamellipodium|positive regulation of osteoblast differentiation|metal ion binding|cytoplasm|glycerophosphoinositol inositolphosphodiesterase activity|cytoskeleton|actin filament reorganization|actin filament
Gm10910	6.9735263353066	10.2133619322424	3.73369073837078	0.36556921835737	-1.45178349711928	0.0158350149292371	0.104559626123408	Down	0.662183532764508	0.628228255135641	0.564538431805916	0.291470538843254	0.460956051439179	0.0541919703689439	0.283157409779555	0.102893816634042	0.297942036738348	0.222856697915468	GeneID:100169871,Genbank:XM_011242639.1,MGI:MGI:3779119	predicted gene 10910		GO:0003674,GO:0005575,GO:0008150	molecular_function|cellular_component|biological_process
Gm1123	4.29872319795645	0.984050444159385	7.61339595175352	7.7367943858378	2.95173593308651	0.00635650512006842	0.0539948129498673	Up	0.0806918314478585	0	0	0.115432797544879	0	0.214619658267433	0.0747603333225002	0.407496454059275	0.196659571743898	0.661944399100076	GeneID:382097,Genbank:NM_001080776.1,MGI:MGI:2685969	predicted gene 1123		GO:0003674	molecular_function
Gm12185	247.622656715707	141.682909658514	353.562403772899	2.49544849569407	1.31929912793336	0.00470731256523087	0.0438157742494554	Up	1.35697958765743	1.86656393905773	1.1410651876877	1.76119984285152	1.11822747564626	3.51695330151514	1.03036198752487	5.38948937010407	3.28232153013525	5.0665018140716	GeneID:620913,Genbank:NM_001045540.2,MGI:MGI:3652173	predicted gene 12185		GO:0035458,GO:0003924,GO:0005789,GO:0006952	cellular response to interferon-beta|GTPase activity|endoplasmic reticulum membrane|defense response
Gm12206	2.56373866706062	0.192844258387083	4.93463307573416	25.5886958575101	4.67743471636213	0.00403588250974967	0.0393351844609366	Up	0	0	0	0.0212756617476569	0	0.0474684008442611	0	0.135191751632072	0.130488261747688	0.24400872941737	GeneID:105246868,Genbank:XM_011249342.1,MGI:MGI:3650472	predicted gene 12206
Gm12250	418.714255280686	238.65661103737	598.771899524002	2.50892651547057	1.32707021593691	0.0297893377719571	0.159892415283111	Up	3.91292668663475	5.60156631376448	4.72693145923489	6.16877654859005	3.45267796930437	10.0463128429299	1.77565475621938	16.816512992984	10.5290311957869	21.3994391405099	GeneID:631323,Genbank:NM_001135115.1,MGI:MGI:3649299	predicted gene 12250
Gm16486	57.6560384531232	5.99533174648845	109.316745159758	18.233644072121	4.18853101388356	1.47292229732461e-05	0.00063840596101748	Up	0.00904619978582817	0.023243813313651	0.04557240858647	0.0172545866529714	0.0409317842087951	0.481211610101556	0.0754310825817244	0.520793179060931	0.427713956060614	0.999351398303729	GeneID:637079,Genbank:XM_006509813.2,MGI:MGI:3708784	predicted gene 16486		GO:0003674,GO:0008150	molecular_function|biological_process
Gm31160	11.3785756366314	5.73828760237923	17.0188636708837	2.96584361924056	1.56844253046486	0.0332968925349734	0.172682032555684	Up	0.0227221943230385	0.140120834496344	0.183149635990646	0.238369861484489	0.0685414853235174	0.338437301048847	0.0842077216951835	0.229495686216197	0.708835982939422	0.596474919357575	GeneID:102633301,Genbank:XM_017321239.1,MGI:MGI:5590319	predicted gene, 31160
Gm3336	9.3581370904157	6.18317021088175	12.5331039699497	2.02697055757784	1.01932513333124	0.0458545841717733	0.213609103413914	Up	0.276628150373812	0.142156778245437	0.209037132616247	0.230840929962077	0.208612161741064	0.404668117197326	0.19222031856189	0.593717109250851	0.438223079035986	0.567320295895386	GeneID:100502950,Genbank:XM_017312493.1,MGI:MGI:3781514	predicted gene 3336		GO:0003674,GO:0005575,GO:0008150	molecular_function|cellular_component|biological_process
Gm35549	17.3103854411369	23.6311764155492	10.9895944667246	0.465046440070309	-1.10455330229308	0.00233337167580125	0.0267424647645238	Down	0.615526330447953	0.488848257140687	0.648362060708067	1.01394860167101	0.534514563797126	0.208363628809638	0.259218271919561	0.367359744191093	0.354578839883889	0.36722807535137	GeneID:102639178,Genbank:XM_017313737.1,MGI:MGI:5594708	predicted gene, 35549
Gm36789	2.98547820444606	0.797439544347963	5.17351686454415	6.48766028874872	2.69769827816049	0.0185955668688267	0.116618560207517	Up	0.0218302263548739	0	0.0219950038365941	0.0208193242030896	0.0219502881637704	0.0929005206324753	0.0202255292699682	0.132292049958054	0.0638447221582174	0.262652536828944	GeneID:102640809,Genbank:XM_017316282.1,MGI:MGI:5595948	predicted gene, 36789
Gm38525	53.1931635139697	31.9027057375763	74.4836212903631	2.33471172956447	1.2232444291633	0.000277406484057062	0.00572365362221524	Up	0.546205373730415	1.14211852912971	0.531351370616716	0.574799442523288	0.227259058879931	1.60305297823217	0.732907080550223	1.73110583366026	1.56071068651085	1.48327317586056	GeneID:102640171,Genbank:XM_006508379.1,MGI:MGI:5621410	predicted gene, 38525
Gm39701	20.1609505937345	13.169963114655	27.1519380728139	2.06165634910551	1.04380387452985	0.00361762155414827	0.0363146602931389	Up	0.204257274544519	0.362609888743093	0.168381029370746	0.194798640676137	0.29873548806982	0.612415901976613	0.189242723265751	0.581394338430113	0.543064745104837	0.629618118405069	GeneID:105244006,Genbank:XM_011238892.2,MGI:MGI:5622586	predicted gene, 39701
Gm42368	27.2936816898654	42.5422772635093	12.0450861162215	0.283132142682762	-1.82045255385028	0.0219170897989876	0.129993019111057	Down	2.60486869969706	0.585645882208313	0.929521253685925	0.672816047661817	0.95491482487107	0.202074988101097	0.326813217675648	0.465894713496643	0.185164681282811	0.474859644049257	GeneID:105247234,Genbank:XM_017320563.1,MGI:MGI:5625253	predicted gene, 42368
Gm4841	36.5147435771426	13.7492619517249	59.2802252025604	4.31152053184378	2.10819675026297	0.000100557876874921	0.00266081434730876	Up	0.209079415980207	0.527452739578734	0.191506886822495	0.253778612220465	0.133782288361077	1.33463480513283	0.316980652173941	1.70857031564043	0.982064405450625	1.37212350635163	GeneID:225594,Genbank:NM_001034859.3,MGI:MGI:3643814	predicted gene 4841		GO:0035458,GO:0003924,GO:0005789,GO:0006952	cellular response to interferon-beta|GTPase activity|endoplasmic reticulum membrane|defense response
Gm4951	351.431440836144	178.647027544268	524.21585412802	2.93436650659145	1.55304907694835	0.000990423188314652	0.014317627224686	Up	2.00518405818697	3.49727292242223	2.73967562713605	2.94093034961542	2.42861919638851	8.21001483619304	1.97038006073016	10.7092730452245	8.0412886032061	11.4314001159974	GeneID:240327,Genbank:NM_001033767.3,MGI:MGI:3644953	predicted gene 4951		GO:0035458,GO:0003924,GO:0005789,GO:0006952	cellular response to interferon-beta|GTPase activity|endoplasmic reticulum membrane|defense response
Gm5431	224.287836365653	90.0181260879703	358.557546643336	3.98317052604422	1.9939172451583	0.000414111631883623	0.00765909174804106	Up	1.47066362677697	2.44456068682577	1.17077680469012	1.76618785284251	1.35095859707105	6.54829066119867	1.31209291835582	10.5627031042914	6.58440870015699	8.00320708231821	GeneID:432555,Genbank:NM_001024230.2,MGI:MGI:3645205	predicted gene 5431		GO:0035458,GO:0003924,GO:0005789,GO:0006952	cellular response to interferon-beta|GTPase activity|endoplasmic reticulum membrane|defense response	mmu04668	TNF signaling pathway
Gm6034	6.19111219857606	9.18890041532933	3.19332398182279	0.347519707199737	-1.52483330216441	0.0159253473741159	0.104926415043365	Down	0.132131020999126	0.475306802951674	0.366103000172973	0.189018555195962	0.365358715602844	0.0351434761914952	0.0306045822572513	0.166816521456599	0.193215319599455	0.108391875272113	GeneID:547347,Genbank:NM_001034909.3,MGI:MGI:3646212	predicted gene 6034		GO:0003674,GO:0005575,GO:0008150	molecular_function|cellular_component|biological_process
Gm6904	6.73688633049289	3.80467513348376	9.66909752750202	2.54137270286425	1.34560796812812	0.0425413919691363	0.202726870260505	Up	0.240278348877031	0.740861606000716	0	0.0572879177125104	0.120799915484803	0.51126322156536	0.278269948920331	0.970730973857018	0.52703889238181	0.657030186783075	GeneID:628693,Genbank:NM_001164329.1,MGI:MGI:3644962	predicted gene 6904		GO:0003674,GO:0005575,GO:0008150	molecular_function|cellular_component|biological_process
Gm7609	17.6118700607336	10.3481917046854	24.8755484167818	2.40385461795405	1.26534964634067	0.0005863090834787	0.00985920582230872	Up	0.0971936744556637	0.216436896607917	0.14689095805466	0.185385766147151	0.195456439829466	0.361914483193677	0.195106509531288	0.49083131448401	0.568505616046685	0.425234672238704	GeneID:665378,Genbank:XM_006496523.3,MGI:MGI:3644536	predicted pseudogene 7609
Gm8369	36.2392450361191	22.496897153198	49.9815929190403	2.22171051317338	1.15167084714234	0.00275802548152461	0.0300165382983246	Up	0.421242866729753	0.817786932552924	0.518738567707128	0.60260427455858	0.282373077931506	1.71794423723605	0.650463550881884	1.08728186193291	0.912568667840666	1.56142297490687	GeneID:666926,Genbank:XM_006527259.2,MGI:MGI:3645380	predicted gene 8369		GO:0003674,GO:0005575,GO:0008150	molecular_function|cellular_component|biological_process
Gm933	13.3949277970064	8.58055993701876	18.2092956569941	2.12215703761178	1.08553141827013	0.00932014482128499	0.0712353467569413	Up	1.0373555639018	1.17279342052485	0.522592831540616	0.791454617012835	0.93875472783479	1.76582451140651	1.53776254849512	2.20024575781198	2.02256805708917	2.04235306522339	GeneID:381043,Genbank:NM_001256309.1,MGI:MGI:2685779	predicted gene 933		GO:0003674,GO:0005575,GO:0008150	molecular_function|cellular_component|biological_process
Gm9733	43.3105600243016	22.3739938506076	64.2471261979957	2.87150906659658	1.52180911694361	2.9191466473336e-10	6.00382217841941e-08	Up	1.15348719306816	2.23159319811704	2.11929470300245	1.16478226654719	0.955155055015691	5.55846017584251	3.45754786847173	3.9748075505007	4.49798783010522	4.60136008545088	GeneID:751864,Genbank:XM_006530092.2,MGI:MGI:3780136	predicted gene 9733		GO:0008150,GO:0022409,GO:0050766,GO:0050870,GO:0003674,GO:0005575,GO:0005886	biological_process|positive regulation of cell-cell adhesion|positive regulation of phagocytosis|positive regulation of T cell activation|molecular_function|cellular_component|plasma membrane	mmu04380	Osteoclast differentiation
Gng8	73.5333869550358	48.3046748627182	98.7620990473534	2.04456606587323	1.03179468128822	7.20255741275948e-06	0.000366853370928331	Up	1.12771754682007	1.68337966872023	1.27149515210081	1.07549582102789	1.34990448115174	3.5993287079192	1.89062891726379	2.68479109749367	3.03636896972669	2.23200578335347	GeneID:14709,Genbank:XM_006539549.3,MGI:MGI:109163	guanine nucleotide binding protein (G protein), gamma 8		GO:0007165,GO:0007186,GO:0016020,GO:0035176,GO:0043584,GO:0071444,GO:0004871,GO:0005834,GO:0005886	signal transduction|G-protein coupled receptor signaling pathway|membrane|social behavior|nose development|cellular response to pheromone|signal transducer activity|heterotrimeric G-protein complex|plasma membrane	mmu04014,mmu04371,mmu04151,mmu04062,mmu04926,mmu04724,mmu04727,mmu04725,mmu04728,mmu04726,mmu04723,mmu04713,mmu05200,mmu05032,mmu05034,mmu05167	Ras signaling pathway|Apelin signaling pathway|PI3K-Akt signaling pathway|Chemokine signaling pathway|Relaxin signaling pathway|Glutamatergic synapse|GABAergic synapse|Cholinergic synapse|Dopaminergic synapse|Serotonergic synapse|Retrograde endocannabinoid signaling|Circadian entrainment|Pathways in cancer|Morphine addiction|Alcoholism|Kaposi's sarcoma-associated herpesvirus infection
Gpr137c	110.867490446225	164.793826957388	56.941153935063	0.345529653545741	-1.53311856607531	1.41964551501429e-06	9.99772925145669e-05	Down	1.57300777472846	0.713046669436871	1.15578661635011	1.23157715776096	0.973859906968983	0.2850098775255	0.591861365443334	0.312199467190581	0.301337657811579	0.488359251273756	GeneID:70713,Genbank:XM_017316189.1,MGI:MGI:1917963	G protein-coupled receptor 137C		GO:0003674,GO:0005575,GO:0008150	molecular_function|cellular_component|biological_process
Gpr141	141.138806785518	84.7488787449573	197.52873482608	2.33075337103304	1.22079635358219	7.9504431840295e-06	0.000389959542514228	Up	0.942796936269984	1.96779536006321	1.1545100037477	1.12046479122683	0.991735149121274	3.64180532468081	1.73354920262592	3.39873299558812	3.18150662381598	2.57010280861669	GeneID:353346,Genbank:XM_006516705.3,MGI:MGI:2672983	G protein-coupled receptor 141		GO:0005575,GO:0005886,GO:0007165,GO:0007186,GO:0008150,GO:0016020,GO:0016021,GO:0003674,GO:0004871,GO:0004930	cellular_component|plasma membrane|signal transduction|G-protein coupled receptor signaling pathway|biological_process|membrane|integral component of membrane|molecular_function|signal transducer activity|G-protein coupled receptor activity
Gpr3	3.54940768577356	1.60665848856414	5.49215688298298	3.41837230629596	1.77330953428608	0.0438302175984784	0.206996679959824	Up	0.0251714835851112	0.0517416178401496	0.0507229626506991	0	0.0759297648894215	0.18745920501399	0.0699635317210799	0.152540203194751	0.0981554260089937	0.192724766874401	GeneID:14748,Genbank:NM_008154.3,MGI:MGI:101908	G-protein coupled receptor 3		GO:0007165,GO:0007186,GO:0007204,GO:0016020,GO:0016021,GO:0030816,GO:0040020,GO:0004871,GO:0004930,GO:0005886	signal transduction|G-protein coupled receptor signaling pathway|positive regulation of cytosolic calcium ion concentration|membrane|integral component of membrane|positive regulation of cAMP metabolic process|regulation of meiotic nuclear division|signal transducer activity|G-protein coupled receptor activity|plasma membrane
Gsg1l	73.3799193286184	34.1427735432677	112.617065113969	3.29841584109311	1.72177329509546	3.90373094148798e-19	2.40877791339335e-16	Up	0.331008043182339	0.510306383445157	0.524081700006544	0.338228468808904	0.320941787293945	1.24513266829946	1.15003609396003	1.5999616418223	1.31380489178442	1.43527185970115	GeneID:269994,Genbank:XM_006507898.3,MGI:MGI:2685483	GSG1-like		GO:0016020,GO:0016021,GO:0030054,GO:0032279,GO:0045202,GO:0099061,GO:2000311,GO:0003674,GO:0005886,GO:0014069	membrane|integral component of membrane|cell junction|asymmetric synapse|synapse|integral component of postsynaptic density membrane|regulation of AMPA receptor activity|molecular_function|plasma membrane|postsynaptic density
Gys2	6.12983908366213	0.202758834499068	12.0569193328252	59.4643353647834	5.89395274449796	9.20097962143112e-07	7.05629365119838e-05	Up	0.0174064179809272	0	0	0	0	0.166667850786191	0.0645076254612345	0.210967186477154	0.220596322457612	0.399815271453863	GeneID:232493,Genbank:XM_006506957.3,MGI:MGI:2385254	glycogen synthase 2		GO:0030864,GO:0005536,GO:0043265,GO:0005737,GO:0005829,GO:0005856,GO:0005938,GO:0005977,GO:0005978,GO:0008152,GO:0009749,GO:0003824,GO:0016740,GO:0004373,GO:0016757	cortical actin cytoskeleton|glucose binding|ectoplasm|cytoplasm|cytosol|cytoskeleton|cell cortex|glycogen metabolic process|glycogen biosynthetic process|metabolic process|response to glucose|catalytic activity|transferase activity|glycogen (starch) synthase activity|transferase activity, transferring glycosyl groups	mmu00500,mmu04151,mmu04152,mmu04910,mmu04922,mmu04931	Starch and sucrose metabolism|PI3K-Akt signaling pathway|AMPK signaling pathway|Insulin signaling pathway|Glucagon signaling pathway|Insulin resistance
Hamp	95.7206154669235	48.2383807631096	143.202850170737	2.96864960857583	1.56980682124591	1.82706535940764e-15	8.0653794975412e-13	Up	4.77971424380068	8.56179684673149	6.74210903678729	6.38172900047058	6.59108804690755	16.562986872813	15.1829719977999	22.3446296127885	22.0997562896123	22.8536722741453	GeneID:84506,Genbank:NM_032541.1,MGI:MGI:1933533	hepcidin antimicrobial peptide		GO:0042742,GO:0005507,GO:0043032,GO:0005576,GO:0045779,GO:0005615,GO:0005634,GO:0006879,GO:0045944,GO:0007259,GO:0050728,GO:0031668,GO:0050832,GO:0034760,GO:0055072,GO:0000122,GO:0002262,GO:1903364,GO:0005179	defense response to bacterium|copper ion binding|positive regulation of macrophage activation|extracellular region|negative regulation of bone resorption|extracellular space|nucleus|cellular iron ion homeostasis|positive regulation of transcription by RNA polymerase II|JAK-STAT cascade|negative regulation of inflammatory response|cellular response to extracellular stimulus|defense response to fun…
Hand2	7.26915001572913	4.20028047760432	10.338019553854	2.46126886263328	1.29940226267257	0.0228564117655184	0.133356056814221	Up	0.120676709894616	0.0248058807676601	0.0972700751323921	0.0690530873903816	0.194144651642691	0.205420301103218	0.357779205913853	0.17063800060585	0.211758803292557	0.31678556119796	GeneID:15111,Genbank:NM_010402.4,MGI:MGI:103580	heart and neural crest derivatives expressed transcript 2	bHLH	GO:0003253,GO:0003266,GO:0003278,GO:0003677,GO:0003680,GO:0003713,GO:0005515,GO:0010629,GO:0005634,GO:0010667,GO:0014032,GO:0005667,GO:0030154,GO:0032991,GO:0033613,GO:0034103,GO:0045944,GO:0042475,GO:0042733,GO:0042803,GO:0046982,GO:0046983,GO:0048485,GO:0048538,GO:0000790,GO:1900745,GO:0048935,GO:0000977,GO:1903929,GO:0060021,GO:0001077,GO:2000679,GO:0060485,GO:0001525,GO:2000763,GO:0001701,GO:…	cardiac neural crest cell migration involved in outflow tract morphogenesis|regulation of secondary heart field cardioblast proliferation|apoptotic process involved in heart morphogenesis|DNA binding|AT DNA binding|transcription coactivator activity|protein binding|negative regulation of gene expression|nucleus|negative regulation of cardiac muscle cell apoptotic process|neural crest cell develop…
Hap1	653.82516641782	435.446148381162	872.204184454477	2.00301274381925	1.00217160007541	0.00442044919765905	0.0419977480464205	Up	5.69989550272533	6.15541026782499	6.21455977721807	5.39655694065796	6.56185880882307	10.6781003666408	4.85996548155713	17.4098543737805	12.6836388878716	15.2246873893886	GeneID:15114,Genbank:XM_011248745.2,MGI:MGI:1261831	huntingtin-associated protein 1		GO:0005776,GO:0005783,GO:0005813,GO:0005814,GO:0005856,GO:0006605,GO:0006887,GO:0021549,GO:0006914,GO:0021979,GO:0008089,GO:0022008,GO:0030030,GO:0030054,GO:0030425,GO:0043679,GO:0044325,GO:0030426,GO:0045202,GO:0031175,GO:0045742,GO:0047496,GO:0048011,GO:0005102,GO:0048311,GO:0005515,GO:0048403,GO:0005634,GO:0005737,GO:0005739,GO:0005764,GO:0008090,GO:0008104,GO:0010976,GO:0015031,GO:0016234,GO:…	autophagosome|endoplasmic reticulum|centrosome|centriole|cytoskeleton|protein targeting|exocytosis|cerebellum development|autophagy|hypothalamus cell differentiation|anterograde axonal transport|neurogenesis|cell projection organization|cell junction|dendrite|axon terminus|ion channel binding|growth cone|synapse|neuron projection development|positive regulation of epidermal growth factor receptor…	mmu04727,mmu05016	GABAergic synapse|Huntington's disease
Hapln4	2.59310619895883	0.798503169822293	4.38770922809537	5.49491773347858	2.45809788219527	0.0233761131074291	0.13564740978883	Up	0.030169177473654	0	0	0.0143860598729962	0.0151675509095852	0.0481453830710668	0.0139757502310099	0.091413214610277	0.132349252057848	0.0494977439371813	GeneID:330790,Genbank:NM_177900.4,MGI:MGI:2679531	hyaluronan and proteoglycan link protein 4		GO:0005576,GO:0005578,GO:0007155,GO:0007417,GO:0001501,GO:0005201,GO:0005540	extracellular region|proteinaceous extracellular matrix|cell adhesion|central nervous system development|skeletal system development|extracellular matrix structural constituent|hyaluronic acid binding
Has1	93.4126248682663	42.0374177696784	144.787831966854	3.44426084304564	1.78419440600952	0.000467093095935858	0.00832078537730619	Up	1.01557184822247	0.481747807522551	0.767428140741759	0.987169136715865	0.844418525801991	1.78692234228139	1.57423012522446	2.32762800764358	4.11250623048978	4.50734126470976	GeneID:15116,Genbank:XM_011246309.2,MGI:MGI:106590	hyaluronan synthase1		GO:0085029,GO:0010764,GO:0016020,GO:0016021,GO:0016740,GO:0016757,GO:0030213,GO:0036120,GO:0045226,GO:0050501,GO:0005737,GO:0005887,GO:0007155	extracellular matrix assembly|negative regulation of fibroblast migration|membrane|integral component of membrane|transferase activity|transferase activity, transferring glycosyl groups|hyaluronan biosynthetic process|cellular response to platelet-derived growth factor stimulus|extracellular polysaccharide biosynthetic process|hyaluronan synthase activity|cytoplasm|integral component of plasma me…
Has2	14.8591066864721	7.77119244660895	21.9470209263353	2.82415100090748	1.49781722828203	0.000642992975054717	0.0105031857901763	Up	0.0508411774956582	0.195951261247833	0.0640311669182659	0.0848519912207446	0.1022415872812	0.297493997562596	0.141311827029476	0.308099581005043	0.235426159331303	0.430970931660397	GeneID:15117,Genbank:NM_008216.3,MGI:MGI:107821	hyaluronan synthase 2		GO:0060349,GO:0030335,GO:0005887,GO:0085029,GO:0036120,GO:0007155,GO:0036302,GO:0008284,GO:0090500,GO:0010838,GO:0014911,GO:0016020,GO:0016021,GO:0045226,GO:0016740,GO:1900026,GO:0016757,GO:1900127,GO:0050501,GO:0030212,GO:1900625,GO:0030213,GO:0001570,GO:1901201,GO:0005737,GO:0051549	bone morphogenesis|positive regulation of cell migration|integral component of plasma membrane|extracellular matrix assembly|cellular response to platelet-derived growth factor stimulus|cell adhesion|atrioventricular canal development|positive regulation of cell proliferation|endocardial cushion to mesenchymal transition|positive regulation of keratinocyte proliferation|positive regulation of smo…
Hcn1	21.4496596707158	13.8054643944344	29.0938549469971	2.10741588372255	1.07547504798434	0.00112308517590533	0.0156359373836235	Up	0.102280032845835	0.084097297710611	0.103052056276496	0.0585262231010629	0.12341106269096	0.275665942559353	0.17057093114707	0.213493939216215	0.159535136850416	0.18645339013121	GeneID:15165,Genbank:NM_010408.3,MGI:MGI:1096392	hyperpolarization-activated, cyclic nucleotide-gated K+ 1		GO:0005267,GO:0005272,GO:0005515,GO:0005546,GO:0005547,GO:0005737,GO:0005886,GO:0030424,GO:0005887,GO:0030425,GO:0030552,GO:0032590,GO:0034765,GO:0046549,GO:0035725,GO:0051289,GO:0036477,GO:0051592,GO:0042391,GO:0055085,GO:0071320,GO:0071805,GO:0000166,GO:0003254,GO:0005216,GO:0097440,GO:0005222,GO:0005244,GO:0005248,GO:0005249,GO:0006811,GO:0006813,GO:0006814,GO:0008022,GO:0009986,GO:0016020,GO:…	potassium channel activity|sodium channel activity|protein binding|phosphatidylinositol-4,5-bisphosphate binding|phosphatidylinositol-3,4,5-trisphosphate binding|cytoplasm|plasma membrane|axon|integral component of plasma membrane|dendrite|cAMP binding|dendrite membrane|regulation of ion transmembrane transport|retinal cone cell development|sodium ion transmembrane transport|protein homotetrameri…
Hcrtr2	3.10720289444785	1.1918805236749	5.02252526522081	4.21395027895495	2.07517329167579	0.0304941251355375	0.1624229460942	Up	0.0144695518569993	0.0148715513722426	0.0291575399572018	0.0275990075675077	0	0.123152997040154	0.0268118470097057	0.116914755166792	0.0705294655100836	0.0316530637194851	GeneID:387285,Genbank:NM_198962.3,MGI:MGI:2680765	hypocretin (orexin) receptor 2		GO:1901652,GO:0016499,GO:0005515,GO:0005886,GO:0005887,GO:0007165,GO:0007186,GO:0017046,GO:0007200,GO:0022410,GO:0007218,GO:0032870,GO:0007631,GO:0042277,GO:0004871,GO:0045187,GO:0016020,GO:0004930,GO:0051480,GO:0016021	response to peptide|orexin receptor activity|protein binding|plasma membrane|integral component of plasma membrane|signal transduction|G-protein coupled receptor signaling pathway|peptide hormone binding|phospholipase C-activating G-protein coupled receptor signaling pathway|circadian sleep/wake cycle process|neuropeptide signaling pathway|cellular response to hormone stimulus|feeding behavior|pe…	mmu04080	Neuroactive ligand-receptor interaction
Herc6	971.967094073204	595.371177750638	1348.56301039577	2.26507943412839	1.17956164506782	0.00235412505031699	0.0269188991567688	Up	5.30330592130738	7.80313878237927	5.55954033326786	6.11019755945408	5.7331790917586	14.5131106248627	4.46851250121522	20.1251066527873	14.493985527502	16.2619638520344	GeneID:67138,Genbank:NM_025992.2,MGI:MGI:1914388	hect domain and RLD 6		GO:0005634,GO:0005737,GO:0005829,GO:0016567,GO:0016740,GO:0030332,GO:0045087,GO:0061630,GO:0002244,GO:0002376,GO:0004842	nucleus|cytoplasm|cytosol|protein ubiquitination|transferase activity|cyclin binding|innate immune response|ubiquitin protein ligase activity|hematopoietic progenitor cell differentiation|immune system process|ubiquitin-protein transferase activity
Hes1	1276.14163264049	759.082506941301	1793.20075833968	2.36232654809202	1.24020840451085	3.08208080328938e-05	0.00114543286362905	Up	25.4122131781261	22.6251140590165	23.0593331725344	23.8785975346734	23.4513833615042	56.4936255173826	27.7041700752726	65.4417163793369	57.8758434093307	75.7808742993485	GeneID:15205,Genbank:NM_008235.2,MGI:MGI:104853	hairy and enhancer of split 1 (Drosophila)	bHLH	GO:0060716,GO:0061009,GO:0061106,GO:0061309,GO:0003143,GO:0061626,GO:0003151,GO:0065003,GO:0003266,GO:0070888,GO:0003281,GO:0097150,GO:0071820,GO:0003677,GO:1903026,GO:1903955,GO:0072012,GO:0003682,GO:1990090,GO:0007219,GO:0003700,GO:2000227,GO:0007224,GO:0005515,GO:2000737,GO:0007389,GO:0005622,GO:2000974,GO:2000978,GO:0008134,GO:2000981,GO:0008284,GO:0021915,GO:0008432,GO:0021983,GO:0010628,GO:…	labyrinthine layer blood vessel development|common bile duct development|negative regulation of stomach neuroendocrine cell differentiation|cardiac neural crest cell development involved in outflow tract morphogenesis|embryonic heart tube morphogenesis|pharyngeal arch artery morphogenesis|outflow tract morphogenesis|protein-containing complex assembly|regulation of secondary heart field cardiobla…	mmu03460,mmu04330,mmu05200,mmu05224,mmu04950,mmu05165	Fanconi anemia pathway|Notch signaling pathway|Pathways in cancer|Breast cancer|Maturity onset diabetes of the young|Human papillomavirus infection
Hif3a	311.04248701241	460.017259587318	162.067714437503	0.352307899453369	-1.50509127156049	0.000188475350274736	0.00429533392001248	Down	3.72536678832728	2.12558402205758	2.97380996330793	4.63046667830856	2.25853055138733	0.779567695622209	2.23968272662311	0.580996721626115	0.767738795315045	1.24339438724615	GeneID:53417,Genbank:NM_001162950.1,MGI:MGI:1859778	hypoxia inducible factor 3, alpha subunit		GO:0007275,GO:0005739,GO:0003677,GO:0016607,GO:0005829,GO:0003700,GO:0045944,GO:0005886,GO:0003713,GO:0003714,GO:0005515,GO:0005634,GO:0006351,GO:0046983,GO:0006355,GO:0006357,GO:0005654,GO:0000981,GO:0006366,GO:0005737,GO:0001525,GO:0006915,GO:0001666	multicellular organism development|mitochondrion|DNA binding|nuclear speck|cytosol|DNA binding transcription factor activity|positive regulation of transcription by RNA polymerase II|plasma membrane|transcription coactivator activity|transcription corepressor activity|protein binding|nucleus|transcription, DNA-templated|protein dimerization activity|regulation of transcription, DNA-templated|regu…
Hist1h4k	3.40192747680867	5.40246743041965	1.40138752319769	0.259397681012736	-1.94676251277801	0.0300890189792819	0.160975806830039	Down	0.791332361705037	0.406658754394036	1.06307392626355	0.503125184409137	0.795684528890124	0.140316128656997	0.244387691081132	0.133208498551895	0.128574008519116	0.288514967105722	GeneID:319160,Genbank:NM_178211.2,MGI:MGI:2448439	histone cluster 1, H4k		GO:0000788,GO:0003677,GO:0005634,GO:0006334,GO:0006335,GO:0006336,GO:0019904,GO:0032991,GO:0042393,GO:0045653,GO:0000228,GO:0051290,GO:0000786	nuclear nucleosome|DNA binding|nucleus|nucleosome assembly|DNA replication-dependent nucleosome assembly|DNA replication-independent nucleosome assembly|protein domain specific binding|protein-containing complex|histone binding|negative regulation of megakaryocyte differentiation|nuclear chromosome|protein heterotetramerization|nucleosome	mmu05203,mmu05322,mmu05034	Viral carcinogenesis|Systemic lupus erythematosus|Alcoholism
Hrh3	3.91697416981775	1.77985307867202	6.05409526096347	3.40145786947793	1.76615321997221	0.0342901008166099	0.176016535204533	Up	0	0	0.0966044338432707	0.0731525774700808	0	0.122408737904113	0.124365794448148	0.154944261379951	0.0186941946264907	0.167796120222169	GeneID:99296,Genbank:NM_133849.3,MGI:MGI:2139279	histamine receptor H3		GO:0042756,GO:0014053,GO:0004969,GO:0043005,GO:0014061,GO:0043209,GO:0005886,GO:0045776,GO:0007165,GO:0007186,GO:0007194,GO:0014063,GO:0007204,GO:0050679,GO:0007612,GO:0050890,GO:0014070,GO:0007613,GO:0016020,GO:0008144,GO:0001505,GO:0016021,GO:0014050,GO:0004871,GO:0042755,GO:0004930	drinking behavior|negative regulation of gamma-aminobutyric acid secretion|histamine receptor activity|neuron projection|regulation of norepinephrine secretion|myelin sheath|plasma membrane|negative regulation of blood pressure|signal transduction|G-protein coupled receptor signaling pathway|negative regulation of adenylate cyclase activity|negative regulation of serotonin secretion|positive regu…	mmu04080	Neuroactive ligand-receptor interaction
Hs3st4	1.49467604928076	0.200141242437074	2.78921085612445	13.9362123576374	3.80076660764632	0.0280494604320964	0.153420122200215	Up	0	0	0	0	0.0102203056439941	0.0108138866818752	0.0282517144296729	0.0513305783943142	0.0198178893854601	0.0333529173392426	GeneID:628779,Genbank:NM_001252072.1,MGI:MGI:1333792	heparan sulfate (glucosamine) 3-O-sulfotransferase 4		GO:0003674,GO:0005575,GO:0008150	molecular_function|cellular_component|biological_process
Hsh2d	80.3332373078294	43.6328944787065	117.033580136952	2.68223278641453	1.42343445172111	0.00031945740814152	0.00634671748622764	Up	2.20173425807728	2.48919419866499	1.59721433574536	2.18376865755378	1.1511985415262	6.27768632422478	1.79510240354941	7.02710170891475	5.1084290356195	5.92421324497451	GeneID:209488,Genbank:NM_197944.1,MGI:MGI:2676364	hematopoietic SH2 domain containing		GO:0005737,GO:0005739,GO:0005829,GO:0007165,GO:0035591,GO:0042110,GO:0051902,GO:0002903,GO:0005070	cytoplasm|mitochondrion|cytosol|signal transduction|signaling adaptor activity|T cell activation|negative regulation of mitochondrial depolarization|negative regulation of B cell apoptotic process|SH3/SH2 adaptor activity
Hspa1a	641.198160098741	143.187085640104	1139.20923455738	7.9560892622729	2.99205946238534	0.0274877006323004	0.151778012106004	Up	2.64121552438756	2.12015809727737	2.71942517056161	2.72115561674892	3.60560548313005	63.3989692118011	5.57287785623321	10.281144274224	15.6181577703605	16.7430453015931	GeneID:193740,Genbank:NM_010479.2,MGI:MGI:96244	heat shock protein 1A		GO:0005524,GO:0005634,GO:0005737,GO:0005739,GO:0016324,GO:0005813,GO:0016607,GO:0005814,GO:0016887,GO:0005829,GO:0019899,GO:0031072,GO:0044183,GO:0031249,GO:0045121,GO:0031625,GO:0045296,GO:0047485,GO:0048471,GO:0051059,GO:0051082,GO:0000151,GO:0000723,GO:0051085,GO:0001106,GO:0051787,GO:0001664,GO:0002020,GO:0003725,GO:0005102,GO:0005515,GO:0006281,GO:0006986,GO:0008180,GO:0009408,GO:0031982,GO:…	ATP binding|nucleus|cytoplasm|mitochondrion|apical plasma membrane|centrosome|nuclear speck|centriole|ATPase activity|cytosol|enzyme binding|heat shock protein binding|protein binding involved in protein folding|denatured protein binding|membrane raft|ubiquitin protein ligase binding|cadherin binding|protein N-terminus binding|perinuclear region of cytoplasm|NF-kappaB binding|unfolded protein bin…	mmu03040,mmu04141,mmu04010,mmu04144,mmu04612,mmu04915,mmu04213,mmu05020,mmu05134,mmu05162,mmu05164,mmu05169,mmu05145	Spliceosome|Protein processing in endoplasmic reticulum|MAPK signaling pathway|Endocytosis|Antigen processing and presentation|Estrogen signaling pathway|Longevity regulating pathway - multiple species|Prion diseases|Legionellosis|Measles|Influenza A|Epstein-Barr virus infection|Toxoplasmosis
Hspa1b	722.212497727282	162.971498188176	1281.45349726639	7.86305281299405	2.97508954442802	0.0201112100023234	0.122474020804863	Up	2.93708215886217	2.9003018138117	3.26871587443341	2.48984299444607	4.07276270217608	68.0298032183596	5.99371683715046	10.6056245272333	18.5082971601391	21.836784058379	GeneID:15511,Genbank:NM_010478.2,MGI:MGI:99517	heat shock protein 1B		GO:0044183,GO:0031625,GO:0005622,GO:0044297,GO:0031982,GO:0005634,GO:0051082,GO:0032436,GO:0005737,GO:0051085,GO:0005739,GO:0005759,GO:0005829,GO:0034605,GO:0006986,GO:0051787,GO:0034620,GO:0007339,GO:0072562,GO:0042026,GO:0008180,GO:1901673,GO:0042623,GO:0009408,GO:0002199,GO:0043066,GO:0016887,GO:0005515,GO:0043154,GO:0031072,GO:0005524	protein binding involved in protein folding|ubiquitin protein ligase binding|intracellular|cell body|vesicle|nucleus|unfolded protein binding|positive regulation of proteasomal ubiquitin-dependent protein catabolic process|cytoplasm|chaperone cofactor-dependent protein refolding|mitochondrion|mitochondrial matrix|cytosol|cellular response to heat|response to unfolded protein|misfolded protein bin…	mmu03040,mmu04141,mmu04010,mmu04144,mmu04612,mmu04915,mmu04213,mmu05134,mmu05162,mmu05164,mmu05169,mmu05145	Spliceosome|Protein processing in endoplasmic reticulum|MAPK signaling pathway|Endocytosis|Antigen processing and presentation|Estrogen signaling pathway|Longevity regulating pathway - multiple species|Legionellosis|Measles|Influenza A|Epstein-Barr virus infection|Toxoplasmosis
I830127L07Rik	63.082753661944	23.6376680325952	102.527839291293	4.33747690973203	2.11685607762087	0.000210850304525875	0.00463128599710414	Up	1.82949861012896	1.82334696043479	1.17301412547246	0.687337257323583	1.05914088283747	5.07243526144008	2.00320044215577	9.63098813579519	7.56644165241991	4.54789137511203	GeneID:546643,Genbank:XM_006521615.1,MGI:MGI:3612406	RIKEN cDNA I830127L07 gene
Icam5	24.8507883600623	12.5150748976355	37.1865018224891	2.97133673802581	1.57111211333581	0.0151860141121006	0.101377508740866	Up	0.144714927760948	0.185919327685179	0.29161451096029	0.327782177066013	0.18188853807068	0.442640450126213	0.284914087204411	0.785626379621791	0.546676678073061	1.34543565813956	GeneID:15898,Genbank:NM_008319.2,MGI:MGI:109430	intercellular adhesion molecule 5, telencephalin		GO:0005887,GO:0006909,GO:0007155,GO:0016020,GO:0016021,GO:0098609,GO:0005178,GO:0005515,GO:0005886	integral component of plasma membrane|phagocytosis|cell adhesion|membrane|integral component of membrane|cell-cell adhesion|integrin binding|protein binding|plasma membrane
Ier2	1634.36013166881	719.229258384721	2549.49100495289	3.54475429806438	1.82568563162592	1.31006767255294e-50	2.96386435069196e-47	Up	20.5208287240179	31.5089284764113	26.1749650026309	23.390031979788	26.2642985760991	94.6433209710816	84.4228608054409	87.0212961443362	83.9937165679224	107.574663203291	GeneID:15936,Genbank:NM_010499.4,MGI:MGI:104815	immediate early response 2		GO:0005634,GO:0005654,GO:0005737,GO:0030182,GO:0045944,GO:0048870,GO:0071774,GO:0000977,GO:0001228,GO:0003677	nucleus|nucleoplasm|cytoplasm|neuron differentiation|positive regulation of transcription by RNA polymerase II|cell motility|response to fibroblast growth factor|RNA polymerase II regulatory region sequence-specific DNA binding|transcriptional activator activity, RNA polymerase II transcription regulatory region sequence-specific DNA binding|DNA binding
Ifi203	2513.9688159674	1639.7971516794	3388.1404802554	2.06619488074207	1.04697633369025	0.000797663415451089	0.0123774329113679	Up	10.1030766274629	19.1021302530884	11.9425569997849	12.7877336174761	12.7736566684586	32.9354914971071	12.2878960628284	36.0051087404612	30.6058473643337	27.3472581925276	GeneID:15950,Genbank:XM_011238761.2,MGI:MGI:96428	interferon activated gene 203		GO:0003690,GO:0005634,GO:0005730,GO:0005829,GO:0008134,GO:0035458,GO:0042802,GO:0000978,GO:0001047,GO:0001078	double-stranded DNA binding|nucleus|nucleolus|cytosol|transcription factor binding|cellular response to interferon-beta|identical protein binding|RNA polymerase II proximal promoter sequence-specific DNA binding|core promoter binding|transcriptional repressor activity, RNA polymerase II proximal promoter sequence-specific DNA binding
Ifi204	435.303874379428	145.6140470156	724.993701743257	4.97887200172102	2.31581892666004	5.8450753842747e-06	0.000313326205687653	Up	2.64640176563663	4.87319945048236	2.79969601983166	2.81830323556083	2.99357599227774	19.9665950221691	4.41336594048886	23.4991010149836	17.5647549749338	15.6548858102024	GeneID:15951,Genbank:XM_006496675.3,MGI:MGI:96429	interferon activated gene 204		GO:0048839,GO:0007275,GO:0003690,GO:0008134,GO:0016607,GO:0003712,GO:0005515,GO:0005634,GO:0005654,GO:0005730,GO:0035457,GO:0035458,GO:0005737,GO:0042405,GO:0005829,GO:0042771,GO:0006351,GO:0000978,GO:0042802,GO:0006355,GO:0001047,GO:0045669,GO:0006357,GO:0001078	inner ear development|multicellular organism development|double-stranded DNA binding|transcription factor binding|nuclear speck|transcription cofactor activity|protein binding|nucleus|nucleoplasm|nucleolus|cellular response to interferon-alpha|cellular response to interferon-beta|cytoplasm|nuclear inclusion body|cytosol|intrinsic apoptotic signaling pathway in response to DNA damage by p53 class …	mmu04621	NOD-like receptor signaling pathway
Ifi205	277.282971981866	154.514054820673	400.051889143059	2.58909708639356	1.37244906467116	0.00068482189805642	0.0110528271869247	Up	5.35077389439736	6.01500317126537	5.1216041419678	5.39003655789584	4.00152528472941	14.5163254936456	4.64760844631972	18.1382406462792	12.2256903636822	18.2893089811284	GeneID:226695,Genbank:NM_172648.3,MGI:MGI:101847	interferon activated gene 205		GO:0003690,GO:0005634,GO:0005730,GO:0005829,GO:0006351,GO:0006355,GO:0008134,GO:0035458,GO:0042802,GO:0000978,GO:0001047,GO:0001078	double-stranded DNA binding|nucleus|nucleolus|cytosol|transcription, DNA-templated|regulation of transcription, DNA-templated|transcription factor binding|cellular response to interferon-beta|identical protein binding|RNA polymerase II proximal promoter sequence-specific DNA binding|core promoter binding|transcriptional repressor activity, RNA polymerase II proximal promoter sequence-specific DNA…
Ifi44	990.892066999295	361.357168230869	1620.42696576772	4.48428067360889	2.16487658005037	0.000452961811655781	0.00809294751150837	Up	5.08086699019346	10.1772329451339	4.96975183628037	7.21532363120674	6.20888310881449	27.32353929862	4.10607445700785	48.6950558130235	34.9975887664628	37.2180836262205	GeneID:99899,Genbank:NM_133871.2,MGI:MGI:2443016	interferon-induced protein 44		GO:0003674,GO:0005737,GO:0008150	molecular_function|cytoplasm|biological_process
Ifi47	1488.83249857895	852.543326653677	2125.12167050422	2.49268465785258	1.31770038329962	0.00117747377616278	0.0160838474526568	Up	20.9821009139719	27.2661361552723	20.4924926728714	22.3871961712423	23.3877757882382	53.3124613416447	18.2232119196975	81.033250902995	62.9839549064538	73.0701777234916	GeneID:15953,Genbank:NM_001271677.1,MGI:MGI:99448	interferon gamma inducible protein 47		GO:0006952,GO:0035458,GO:0003924,GO:0005783,GO:0005789	defense response|cellular response to interferon-beta|GTPase activity|endoplasmic reticulum|endoplasmic reticulum membrane	mmu04668	TNF signaling pathway
Ifih1	1424.70023903918	936.232348991411	1913.16812908695	2.04347577943443	1.0310251437271	0.000860578454852244	0.0129890767041995	Up	8.14208201734343	10.8758255992172	8.37705742165923	8.87824534462163	8.62939488493279	19.4724591052539	7.82723319181247	24.9509110311717	19.7643427700019	20.772898525123	GeneID:71586,Genbank:NM_001164477.1,MGI:MGI:1918836	interferon induced with helicase C domain 1		GO:0071360,GO:0032728,GO:0003723,GO:1902741,GO:0035549,GO:0003725,GO:1904469,GO:0039530,GO:0003727,GO:2000778,GO:0004386,GO:0005515,GO:0005524,GO:0005634,GO:0042802,GO:0005737,GO:0043021,GO:0008270,GO:0045087,GO:0009615,GO:0046872,GO:0016787,GO:0000166,GO:0051607,GO:0016925,GO:0002376,GO:0060760,GO:0032727,GO:0003677	cellular response to exogenous dsRNA|positive regulation of interferon-beta production|RNA binding|positive regulation of interferon-alpha secretion|positive regulation of interferon-beta secretion|double-stranded RNA binding|positive regulation of tumor necrosis factor secretion|MDA-5 signaling pathway|single-stranded RNA binding|positive regulation of interleukin-6 secretion|helicase activity|p…	mmu04622,mmu05162,mmu05164,mmu05161,mmu05168	RIG-I-like receptor signaling pathway|Measles|Influenza A|Hepatitis B|Herpes simplex infection
Ifit1	3343.15054314978	672.779541594461	6013.5215447051	8.93832403175236	3.16000434620177	2.81562030098292e-05	0.00107510362505253	Up	10.1832295992422	22.4454667455607	9.90984981235322	14.548003934402	12.0485780753861	102.856934959335	11.1965785254814	196.594687022606	137.965516148964	174.677876094795	GeneID:15957,Genbank:NM_008331.3,MGI:MGI:99450	interferon-induced protein with tetratricopeptide repeats 1		GO:0005515,GO:0005737,GO:0005829,GO:0009615,GO:0035457,GO:0035458,GO:0045087,GO:0051607,GO:0002376,GO:0003723	protein binding|cytoplasm|cytosol|response to virus|cellular response to interferon-alpha|cellular response to interferon-beta|innate immune response|defense response to virus|immune system process|RNA binding	mmu05160,mmu05168	Hepatitis C|Herpes simplex infection
Ifit1bl1	520.926995552466	144.51241177815	897.341579326782	6.20944296953776	2.63446385441519	0.00133875398782041	0.0177250244517642	Up	2.74666880857788	3.71632544352878	2.03176278430744	2.18842430356756	1.92275469732338	10.9119191125427	1.90052187350267	27.5132859643588	13.2356645076547	25.498149451097	GeneID:667373,Genbank:NM_001101605.1,MGI:MGI:3650685	interferon induced protein with tetratricpeptide repeats 1B like 1		GO:0005829,GO:0051607,GO:0003723,GO:0005737	cytosol|defense response to virus|RNA binding|cytoplasm	mmu05160,mmu05168	Hepatitis C|Herpes simplex infection
Ifit1bl2	87.5251640301713	55.7605323498683	119.289795710474	2.13932311409785	1.09715439737057	7.50596162357817e-05	0.00215050546019197	Up	1.04697183795882	0.915453412629217	0.881686167697726	0.685529926091651	0.832756543682465	1.76224375486542	0.970010993438043	2.11489715284912	2.25458918994181	2.34159315640714	GeneID:112419,Genbank:XM_017318045.1,MGI:MGI:2148249	interferon induced protein with tetratricopeptide repeats 1B like 2		GO:0005829,GO:0051607,GO:0003723,GO:0005737	cytosol|defense response to virus|RNA binding|cytoplasm
Ifit2	1837.3611006541	743.11570656043	2931.60649474777	3.9450202288375	1.98003269794944	0.000377859662385359	0.00715364229028516	Up	8.63617299621504	11.751111940832	8.22136983532375	8.63233958976975	8.27835036764133	35.465441684312	8.15978734547371	58.4179294436319	33.7836650876384	45.7473931356801	GeneID:15958,Genbank:XM_006526705.2,MGI:MGI:99449	interferon-induced protein with tetratricopeptide repeats 2		GO:0005737,GO:0005783,GO:0005829,GO:0006915,GO:0009615,GO:0032091,GO:0035457,GO:0043065,GO:0045087,GO:0051607,GO:0002376,GO:0003723	cytoplasm|endoplasmic reticulum|cytosol|apoptotic process|response to virus|negative regulation of protein binding|cellular response to interferon-alpha|positive regulation of apoptotic process|innate immune response|defense response to virus|immune system process|RNA binding
Ifit3	5404.39727042777	1619.44294633695	9189.35159451859	5.67439045339889	2.50446542551558	5.11995311541462e-05	0.00166665524165268	Up	26.1815460564944	42.9752107207066	30.6634874939102	34.9915633602747	29.6645867532845	159.97481858311	35.2880138873416	296.666626996044	215.893955649396	235.385109195466	GeneID:15959,Genbank:XM_011247153.1,MGI:MGI:1101055	interferon-induced protein with tetratricopeptide repeats 3		GO:0005737,GO:0005739,GO:0005829,GO:0035457,GO:0035458,GO:0035634,GO:0042802,GO:0045087,GO:0051607,GO:0002376,GO:0003723,GO:0005515	cytoplasm|mitochondrion|cytosol|cellular response to interferon-alpha|cellular response to interferon-beta|response to stilbenoid|identical protein binding|innate immune response|defense response to virus|immune system process|RNA binding|protein binding
Ifit3b	1321.53002192895	369.228277442419	2273.83176641549	6.15833592748077	2.62254056626096	3.6667329153471e-05	0.00129364910399351	Up	7.66487932917728	11.3104871849443	8.40059247422617	9.30355783651168	7.8036745403183	46.4482636792129	10.4629500794044	86.6377394167388	59.8481942238011	73.5348185047618	GeneID:667370,Genbank:XM_006527264.3,MGI:MGI:3698419	interferon-induced protein with tetratricopeptide repeats 3B		GO:0005829,GO:0042802,GO:0051607,GO:0003723,GO:0005737,GO:0005739	cytosol|identical protein binding|defense response to virus|RNA binding|cytoplasm|mitochondrion
Ifitm6	126.618898150905	65.8445383462344	187.393257955576	2.84599547148762	1.50893336626792	2.08835188816651e-06	0.000137443930268821	Up	8.2758347759707	10.5553378597397	5.82676517532901	3.89875518362145	4.41131817064284	18.3518453149411	11.5474313368973	25.8815987214147	22.4538701494964	16.4680183488746	GeneID:213002,Genbank:NM_001033632.1,MGI:MGI:2686976	interferon induced transmembrane protein 6		GO:0008150,GO:0034341,GO:0035455,GO:0035456,GO:0045071,GO:0046597,GO:0051607,GO:0060337,GO:0003674,GO:0005575,GO:0005886	biological_process|response to interferon-gamma|response to interferon-alpha|response to interferon-beta|negative regulation of viral genome replication|negative regulation of viral entry into host cell|defense response to virus|type I interferon signaling pathway|molecular_function|cellular_component|plasma membrane
Ifna4	3.68269601694989	0	7.36539203389977	Inf	Inf	0.000112274144552427	0.00291950678763029	Up	0	0	0	0	0	0.445569073142171	0	1.18439730234185	0.48993884612719	1.00778636413715	GeneID:15967,Genbank:NM_010504.2,MGI:MGI:107664	interferon alpha 4		GO:0043330,GO:0002323,GO:0045087,GO:0005125,GO:0051607,GO:0005126,GO:0005132,GO:0005576,GO:0005615,GO:0006952,GO:0006959,GO:0019221,GO:0030183,GO:0002250,GO:0033141,GO:0002286,GO:0042100	response to exogenous dsRNA|natural killer cell activation involved in immune response|innate immune response|cytokine activity|defense response to virus|cytokine receptor binding|type I interferon receptor binding|extracellular region|extracellular space|defense response|humoral immune response|cytokine-mediated signaling pathway|B cell differentiation|adaptive immune response|positive regulatio…	mmu04630,mmu04151,mmu04060,mmu04217,mmu04620,mmu04621,mmu04622,mmu04623,mmu04650,mmu05200,mmu05320,mmu05152,mmu05162,mmu05164,mmu05161,mmu05160,mmu05168,mmu05167,mmu05165	Jak-STAT signaling pathway|PI3K-Akt signaling pathway|Cytokine-cytokine receptor interaction|Necroptosis|Toll-like receptor signaling pathway|NOD-like receptor signaling pathway|RIG-I-like receptor signaling pathway|Cytosolic DNA-sensing pathway|Natural killer cell mediated cytotoxicity|Pathways in cancer|Autoimmune thyroid disease|Tuberculosis|Measles|Influenza A|Hepatitis B|Hepatitis C|Herpes s…
Ifna5	1.01461118885493	0	2.02922237770987	Inf	Inf	0.0354163378873867	0.179753308868147	Up	0	0	0	0	0	0	0	0.477914700944957	0.184514980646731	0.310533214595369	GeneID:15968,Genbank:NM_010505.2,MGI:MGI:107663	interferon alpha 5		GO:0005125,GO:0005132,GO:0005615,GO:0006959,GO:0019221,GO:0030183,GO:0033141,GO:0042100,GO:0043330,GO:0045087,GO:0002250,GO:0002286,GO:0002323	cytokine activity|type I interferon receptor binding|extracellular space|humoral immune response|cytokine-mediated signaling pathway|B cell differentiation|positive regulation of peptidyl-serine phosphorylation of STAT protein|B cell proliferation|response to exogenous dsRNA|innate immune response|adaptive immune response|T cell activation involved in immune response|natural killer cell activatio…	mmu04630,mmu04151,mmu04060,mmu04217,mmu04620,mmu04621,mmu04622,mmu04623,mmu04650,mmu05200,mmu05320,mmu05152,mmu05162,mmu05164,mmu05161,mmu05160,mmu05168,mmu05167,mmu05165	Jak-STAT signaling pathway|PI3K-Akt signaling pathway|Cytokine-cytokine receptor interaction|Necroptosis|Toll-like receptor signaling pathway|NOD-like receptor signaling pathway|RIG-I-like receptor signaling pathway|Cytosolic DNA-sensing pathway|Natural killer cell mediated cytotoxicity|Pathways in cancer|Autoimmune thyroid disease|Tuberculosis|Measles|Influenza A|Hepatitis B|Hepatitis C|Herpes s…
Ifnab	3.41916947893747	0	6.83833895787495	Inf	Inf	0.00739400172426256	0.0604940199935184	Up	0	0	0	0	0	0.085655666598077	0	1.05711878626929	0.235463146944709	1.40898652592526	GeneID:15974,Genbank:NM_008336.2,MGI:MGI:1097683	interferon alpha B		GO:0005125,GO:0005132,GO:0005615,GO:0006959,GO:0019221,GO:0030183,GO:0033141,GO:0042100,GO:0043330,GO:0045087,GO:0002250,GO:0002286,GO:0002323	cytokine activity|type I interferon receptor binding|extracellular space|humoral immune response|cytokine-mediated signaling pathway|B cell differentiation|positive regulation of peptidyl-serine phosphorylation of STAT protein|B cell proliferation|response to exogenous dsRNA|innate immune response|adaptive immune response|T cell activation involved in immune response|natural killer cell activatio…	mmu04630,mmu04151,mmu04060,mmu04217,mmu04620,mmu04621,mmu04622,mmu04623,mmu04650,mmu05200,mmu05320,mmu05152,mmu05162,mmu05164,mmu05161,mmu05160,mmu05168,mmu05167,mmu05165	Jak-STAT signaling pathway|PI3K-Akt signaling pathway|Cytokine-cytokine receptor interaction|Necroptosis|Toll-like receptor signaling pathway|NOD-like receptor signaling pathway|RIG-I-like receptor signaling pathway|Cytosolic DNA-sensing pathway|Natural killer cell mediated cytotoxicity|Pathways in cancer|Autoimmune thyroid disease|Tuberculosis|Measles|Influenza A|Hepatitis B|Hepatitis C|Herpes s…
Ifnb1	18.8802462001855	1.20521389013078	36.5552785102402	30.3309469045977	4.92271863318057	9.97622944415508e-05	0.0026475040573279	Up	0	0.216004455256053	0.211751900572302	0	0	1.41609952700457	0	3.0425167065353	3.14154726789434	5.3637555248291	GeneID:15977,Genbank:NM_010510.1,MGI:MGI:107657	interferon beta 1, fibroblast		GO:0005126,GO:0005132,GO:0005576,GO:0005615,GO:0006952,GO:0045071,GO:0006959,GO:0045087,GO:0045581,GO:0008811,GO:0045671,GO:0045944,GO:0051607,GO:0060337,GO:0071359,GO:0071549,GO:0098586,GO:0002250,GO:0002281,GO:0002286,GO:0002312,GO:0002323,GO:0005125,GO:0019221,GO:0030183,GO:0033141,GO:0035458,GO:0042100,GO:2000552,GO:0042742,GO:2001235,GO:0043330	cytokine receptor binding|type I interferon receptor binding|extracellular region|extracellular space|defense response|negative regulation of viral genome replication|humoral immune response|innate immune response|negative regulation of T cell differentiation|chloramphenicol O-acetyltransferase activity|negative regulation of osteoclast differentiation|positive regulation of transcription by RNA …	mmu04630,mmu04151,mmu04060,mmu04217,mmu04620,mmu04621,mmu04622,mmu04623,mmu04650,mmu04380,mmu05152,mmu05162,mmu05164,mmu05161,mmu05160,mmu05168,mmu05167,mmu05165,mmu05142	Jak-STAT signaling pathway|PI3K-Akt signaling pathway|Cytokine-cytokine receptor interaction|Necroptosis|Toll-like receptor signaling pathway|NOD-like receptor signaling pathway|RIG-I-like receptor signaling pathway|Cytosolic DNA-sensing pathway|Natural killer cell mediated cytotoxicity|Osteoclast differentiation|Tuberculosis|Measles|Influenza A|Hepatitis B|Hepatitis C|Herpes simplex infection|Ka…
Ifnl2	4.27694958860898	0.192844258387083	8.36105491883088	43.3565146754243	5.43817688150118	0.000984718795915805	0.0142579403898241	Up	0	0	0	0.0696137349199382	0	0.232974140544161	0	0.589794597106632	1.06739044961404	1.19759088172774	GeneID:330496,Genbank:XM_006540121.1,MGI:MGI:3647279	interferon lambda 2		GO:0005576,GO:0005615,GO:0007259,GO:0045087,GO:0050778,GO:0050863,GO:0051607,GO:0002385,GO:0005102,GO:0005125	extracellular region|extracellular space|JAK-STAT cascade|innate immune response|positive regulation of immune response|regulation of T cell activation|defense response to virus|mucosal immune response|signaling receptor binding|cytokine activity	mmu04630,mmu04060	Jak-STAT signaling pathway|Cytokine-cytokine receptor interaction
Ifnl3	3.25744442641549	0.200042754352188	6.3148460984788	31.5674822561237	4.98036729435822	0.000178111670163015	0.00413092289746781	Up	0	0.072566941774503	0	0	0	0.300467521574406	0	0.713118794603732	0.550646800882915	0.69504161905508	GeneID:338374,Genbank:XM_006540130.1,MGI:MGI:2450574	interferon lambda 3		GO:0005576,GO:0005615,GO:0007259,GO:0045087,GO:0050778,GO:0050863,GO:0051607,GO:0005102,GO:0005125	extracellular region|extracellular space|JAK-STAT cascade|innate immune response|positive regulation of immune response|regulation of T cell activation|defense response to virus|signaling receptor binding|cytokine activity	mmu04630,mmu04060	Jak-STAT signaling pathway|Cytokine-cytokine receptor interaction
Igtp	1728.04799791134	1023.52584157787	2432.57015424482	2.37665729132425	1.24893388487366	0.00411286578084049	0.0398494420596531	Up	23.27819732026	30.6940586938244	24.0986851550969	32.6519042688538	25.9801028319544	58.6375067301092	19.491881438352	92.8595587394148	66.441810579297	91.2872480078428	GeneID:16145,Genbank:NM_018738.4,MGI:MGI:107729	interferon gamma induced GTPase		GO:0005829,GO:0006952,GO:0035458,GO:0003924,GO:0005789	cytosol|defense response|cellular response to interferon-beta|GTPase activity|endoplasmic reticulum membrane	mmu05145	Toxoplasmosis
Iigp1	3148.39505619468	1527.11856501625	4769.67154737311	3.12331449347704	1.64307784484232	0.000984028586216778	0.0142579403898241	Up	17.3721037663138	32.4850450287424	21.3404169935371	25.6776183253947	22.7408986731275	71.5373523848454	18.8571692144743	114.797434363442	74.0110089038555	98.1989408469291	GeneID:60440,Genbank:XM_011246977.2,MGI:MGI:1926259	interferon inducible GTPase 1		GO:0045087,GO:0016787,GO:0003924,GO:0050829,GO:0019003,GO:0019221,GO:0005515,GO:0005525,GO:0005634,GO:0005737,GO:0005783,GO:0020005,GO:0005789,GO:0035458,GO:0005794,GO:0042802,GO:0006952,GO:0000166,GO:0010506,GO:0002376,GO:0042832,GO:0016020	innate immune response|hydrolase activity|GTPase activity|defense response to Gram-negative bacterium|GDP binding|cytokine-mediated signaling pathway|protein binding|GTP binding|nucleus|cytoplasm|endoplasmic reticulum|symbiont-containing vacuole membrane|endoplasmic reticulum membrane|cellular response to interferon-beta|Golgi apparatus|identical protein binding|defense response|nucleotide bindin…
Il10	5.09468280104133	1.19742656496745	8.99193903711521	7.50938662978436	2.90869507254552	0.000175913109453335	0.00409235394343948	Up	0.0413035905994589	0.127353315886034	0.0416153556510139	0.0393909265741457	0	0.615199198078072	0.382674447366703	0.292018324160854	0.322124162231659	0.271062683490598	GeneID:16153,Genbank:NM_010548.2,MGI:MGI:96537	interleukin 10		GO:0005141,GO:0005576,GO:0005615,GO:0006954,GO:0006955,GO:0042832,GO:0008285,GO:0043032,GO:0010468,GO:0043066,GO:0030886,GO:0044130,GO:0045019,GO:0045348,GO:0045787,GO:1903034,GO:0045893,GO:1903208,GO:0045944,GO:1903672,GO:0050715,GO:1904057,GO:1904706,GO:2000352,GO:0001818,GO:0001938,GO:0002237,GO:0002740,GO:0002875,GO:0002904,GO:0005125,GO:0030889,GO:0032689,GO:0032695,GO:0032715,GO:0032720,GO:…	interleukin-10 receptor binding|extracellular region|extracellular space|inflammatory response|immune response|defense response to protozoan|negative regulation of cell proliferation|positive regulation of macrophage activation|regulation of gene expression|negative regulation of apoptotic process|negative regulation of myeloid dendritic cell activation|negative regulation of growth of symbiont i…	mmu04630,mmu04068,mmu04060,mmu04625,mmu04660,mmu04672,mmu05310,mmu05322,mmu05320,mmu05321,mmu05330,mmu05133,mmu05150,mmu05152,mmu05169,mmu05146,mmu05144,mmu05145,mmu05140,mmu05142,mmu05143	Jak-STAT signaling pathway|FoxO signaling pathway|Cytokine-cytokine receptor interaction|C-type lectin receptor signaling pathway|T cell receptor signaling pathway|Intestinal immune network for IgA production|Asthma|Systemic lupus erythematosus|Autoimmune thyroid disease|Inflammatiory bowel disease (IBD)|Allograft rejection|Pertussis|Staphylococcus aureus infection|Tuberculosis|Epstein-Barr virus…
Il1b	496.052901103352	235.568840824001	756.536961382703	3.21153238576205	1.68326184495547	2.99392126910143e-20	2.16747924197867e-17	Up	4.01460914114469	7.16315492345158	4.10650959427458	4.23683865624174	4.5899404230448	19.7729650616128	13.499719388234	15.0459175249517	13.6284563151652	16.1824524447621	GeneID:16176,Genbank:XM_006498795.3,MGI:MGI:96543	interleukin 1 beta		GO:0070374,GO:0070487,GO:0071310,GO:0071407,GO:0005149,GO:0071639,GO:0005178,GO:0090023,GO:0005576,GO:0097192,GO:0005615,GO:1900745,GO:1901224,GO:0005737,GO:1903140,GO:0005764,GO:0010829,GO:0006954,GO:0010942,GO:0006955,GO:0014050,GO:0007204,GO:0019221,GO:0019904,GO:0030141,GO:0032725,GO:0030213,GO:0032729,GO:0030335,GO:0032755,GO:0030593,GO:0032757,GO:0032874,GO:0033092,GO:0000122,GO:0043407,GO:…	positive regulation of ERK1 and ERK2 cascade|monocyte aggregation|cellular response to organic substance|cellular response to organic cyclic compound|interleukin-1 receptor binding|positive regulation of monocyte chemotactic protein-1 production|integrin binding|positive regulation of neutrophil chemotaxis|extracellular region|extrinsic apoptotic signaling pathway in absence of ligand|extracellul…	mmu04010,mmu04064,mmu04668,mmu04060,mmu04217,mmu04640,mmu04620,mmu04621,mmu04623,mmu04625,mmu04659,mmu04657,mmu04750,mmu04380,mmu05323,mmu05321,mmu05332,mmu05010,mmu05020,mmu05418,mmu04940,mmu04932,mmu04933,mmu05132,mmu05133,mmu05134,mmu05152,mmu05162,mmu05164,mmu05168,mmu05146,mmu05144,mmu05140,mmu05142,mmu05143,mmu01523	MAPK signaling pathway|NF-kappa B signaling pathway|TNF signaling pathway|Cytokine-cytokine receptor interaction|Necroptosis|Hematopoietic cell lineage|Toll-like receptor signaling pathway|NOD-like receptor signaling pathway|Cytosolic DNA-sensing pathway|C-type lectin receptor signaling pathway|Th17 cell differentiation|IL-17 signaling pathway|Inflammatory mediator regulation of TRP channels|Oste…
Il27	14.2562464934444	6.57636808078958	21.9361249060992	3.33559871293967	1.73794573672181	0.00793501233085255	0.0634065289960707	Up	0.272896236034874	0.327224287192278	0.229130077909882	0.303635624570691	0.365862813171513	1.59683540344307	0.168557446293732	1.37813514100485	0.576414842576845	1.3432001609395	GeneID:246779,Genbank:XM_006507857.1,MGI:MGI:2384409	interleukin 27		GO:0045523,GO:0005102,GO:0045625,GO:0005125,GO:0005515,GO:0005576,GO:0005615,GO:0006954,GO:0042129,GO:0045078,GO:0002230,GO:0045087,GO:0002376	interleukin-27 receptor binding|signaling receptor binding|regulation of T-helper 1 cell differentiation|cytokine activity|protein binding|extracellular region|extracellular space|inflammatory response|regulation of T cell proliferation|positive regulation of interferon-gamma biosynthetic process|positive regulation of defense response to virus by host|innate immune response|immune system process
Il6	64.3830453163295	11.3402088060295	117.425881826629	10.354825368312	3.37223131793929	8.58600435709206e-06	0.000411106065764575	Up	0.425488522266468	0.826029307420898	0.381066814935839	0.631221473691218	0.427828622676679	5.73389992529459	1.09503248961638	6.82819058265091	4.70100831498727	9.7732232568972	GeneID:16193,Genbank:NM_031168.2,MGI:MGI:96559	interleukin 6		GO:0005138,GO:0005515,GO:0005576,GO:0005615,GO:0010628,GO:0005737,GO:0005896,GO:0010976,GO:0006469,GO:0019221,GO:0031018,GO:0031175,GO:0032722,GO:0043066,GO:0032755,GO:0043154,GO:0032966,GO:0043410,GO:0033138,GO:0045079,GO:0045188,GO:0045429,GO:0001781,GO:0046427,GO:0045454,GO:0046716,GO:0045630,GO:0046888,GO:0045666,GO:0002262,GO:0048635,GO:0002384,GO:0048661,GO:0002675,GO:0050679,GO:0005102,GO:…	interleukin-6 receptor binding|protein binding|extracellular region|extracellular space|positive regulation of gene expression|cytoplasm|interleukin-6 receptor complex|positive regulation of neuron projection development|negative regulation of protein kinase activity|cytokine-mediated signaling pathway|endocrine pancreas development|neuron projection development|positive regulation of chemokine p…	mmu04630,mmu04668,mmu04066,mmu04068,mmu04151,mmu04060,mmu04218,mmu04640,mmu04620,mmu04621,mmu04623,mmu04625,mmu04659,mmu04657,mmu04672,mmu05200,mmu05202,mmu05323,mmu05321,mmu05332,mmu05020,mmu05410,mmu04932,mmu04931,mmu04933,mmu05132,mmu05133,mmu05134,mmu05152,mmu05166,mmu05162,mmu05164,mmu05161,mmu05168,mmu05167,mmu05146,mmu05144,mmu05142,mmu05143,mmu01521,mmu01523	Jak-STAT signaling pathway|TNF signaling pathway|HIF-1 signaling pathway|FoxO signaling pathway|PI3K-Akt signaling pathway|Cytokine-cytokine receptor interaction|Cellular senescence|Hematopoietic cell lineage|Toll-like receptor signaling pathway|NOD-like receptor signaling pathway|Cytosolic DNA-sensing pathway|C-type lectin receptor signaling pathway|Th17 cell differentiation|IL-17 signaling path…
Il9r	94.2939967163804	57.6554177615356	130.932575671225	2.27095008161707	1.18329599411393	0.0443309690505155	0.208293408319128	Up	0.285032968681075	0.395485039610158	0.538470817175272	0.373771500108439	0.465725962143195	1.98626099268513	0.732824094279544	0.482207725999681	0.729406974353161	0.802791943148134	GeneID:16199,Genbank:XM_006514539.2,MGI:MGI:96564	interleukin 9 receptor		GO:0005886,GO:0016020,GO:0016021,GO:0019983,GO:0030307,GO:1903955,GO:0004896,GO:0004919,GO:0005576	plasma membrane|membrane|integral component of membrane|interleukin-9 binding|positive regulation of cell growth|positive regulation of protein targeting to mitochondrion|cytokine receptor activity|interleukin-9 receptor activity|extracellular region	mmu04630,mmu04060,mmu04640	Jak-STAT signaling pathway|Cytokine-cytokine receptor interaction|Hematopoietic cell lineage
Irf7	2134.05923808283	724.308545251666	3543.80993091399	4.89267999686883	2.29062492715525	0.000162963474009724	0.00388088936329209	Up	13.9458348818235	32.6225549746069	14.9222681122022	21.971664109317	18.0610239720392	88.8436163818048	14.3419813694316	148.910708608188	121.895805376525	127.032811819686	GeneID:54123,Genbank:XM_006536214.1,MGI:MGI:1859212	interferon regulatory factor 7	IRF	GO:0045087,GO:0032607,GO:0002376,GO:0045088,GO:0032608,GO:0002819,GO:0045351,GO:0032727,GO:0003677,GO:0045893,GO:0003700,GO:0005515,GO:0005634,GO:0005654,GO:0005737,GO:0045944,GO:0032728,GO:0005829,GO:0051607,GO:0006351,GO:0060340,GO:0034124,GO:0006355,GO:0000979,GO:0034127,GO:0016064,GO:0000982,GO:0044212,GO:0032481	innate immune response|interferon-alpha production|immune system process|regulation of innate immune response|interferon-beta production|regulation of adaptive immune response|type I interferon biosynthetic process|positive regulation of interferon-alpha production|DNA binding|positive regulation of transcription, DNA-templated|DNA binding transcription factor activity|protein binding|nucleus|nuc…	mmu04620,mmu04621,mmu04622,mmu04623,mmu05203,mmu05162,mmu05164,mmu05161,mmu05160,mmu05168,mmu05167	Toll-like receptor signaling pathway|NOD-like receptor signaling pathway|RIG-I-like receptor signaling pathway|Cytosolic DNA-sensing pathway|Viral carcinogenesis|Measles|Influenza A|Hepatitis B|Hepatitis C|Herpes simplex infection|Kaposi's sarcoma-associated herpesvirus infection
Irgm1	2191.69441524092	1181.41075178032	3201.97807870153	2.71030043858695	1.43845278413818	0.000688031231529471	0.0110602727884875	Up	22.6853177491044	29.8004145792463	21.5391089321396	24.8216490314414	24.062236955266	63.9032798847016	19.825540051443	94.7098586191235	73.7307379764741	84.6767561307188	GeneID:15944,Genbank:XM_006532305.2,MGI:MGI:107567	immunity-related GTPase family M member 1		GO:0071346,GO:0016020,GO:0003924,GO:0075044,GO:0016787,GO:0005525,GO:1901098,GO:0031410,GO:0005764,GO:0005768,GO:0005770,GO:0005776,GO:0005783,GO:0035458,GO:0005789,GO:0042995,GO:0005794,GO:0044754,GO:0005886,GO:0045087,GO:0006914,GO:0000045,GO:0045335,GO:0006952,GO:0000166,GO:0060335,GO:0002376	cellular response to interferon-gamma|membrane|GTPase activity|autophagy of host cells involved in interaction with symbiont|hydrolase activity|GTP binding|positive regulation of autophagosome maturation|cytoplasmic vesicle|lysosome|endosome|late endosome|autophagosome|endoplasmic reticulum|cellular response to interferon-beta|endoplasmic reticulum membrane|cell projection|Golgi apparatus|autolys…	mmu05145	Toxoplasmosis
Isg15	1239.66396643805	302.806984047055	2176.52094882905	7.18781621130252	2.84555352036256	0.000135009840229559	0.00335651524493789	Up	15.7689023020627	37.914115340777	15.6003637859902	19.3257304630383	20.0885785380284	126.620829052046	12.7587507743858	261.096938642445	181.619120533803	205.177838654144	GeneID:100038882,Genbank:NM_015783.3,MGI:MGI:1855694	ISG15 ubiquitin-like modifier		GO:0070628,GO:0032020,GO:0005737,GO:0032649,GO:0034340,GO:0016567,GO:0019941,GO:0030501,GO:0042742,GO:0031386,GO:0045071,GO:0031397,GO:0045648,GO:0031625,GO:0005515,GO:0051607,GO:0005576,GO:0005634	proteasome binding|ISG15-protein conjugation|cytoplasm|regulation of interferon-gamma production|response to type I interferon|protein ubiquitination|modification-dependent protein catabolic process|positive regulation of bone mineralization|defense response to bacterium|protein tag|negative regulation of viral genome replication|negative regulation of protein ubiquitination|positive regulation o…	mmu04622,mmu05165	RIG-I-like receptor signaling pathway|Human papillomavirus infection
Isl1	4.91439258479842	1.60947305679591	8.21931211280092	5.10683423875619	2.35242923179254	0.0342439468421569	0.17597421746059	Up	0.0419459481515501	0	0.0422625618042178	0	0.0843532846853449	0.334696519949718	0.349763254614948	0.0847313777725118	0.0817834673162027	0.0229398564436703	GeneID:16392,Genbank:XM_006517533.2,MGI:MGI:101791	ISL1 transcription factor, LIM/homeodomain	Homeobox	GO:0003139,GO:0003148,GO:0003151,GO:0003203,GO:0003215,GO:0003266,GO:0003677,GO:0016922,GO:0003682,GO:0021520,GO:0005515,GO:0021522,GO:0005634,GO:0021524,GO:0021559,GO:0021983,GO:0030154,GO:0033147,GO:0030182,GO:0035066,GO:0042531,GO:0030331,GO:0043388,GO:0043425,GO:0043524,GO:0043565,GO:0000122,GO:0048935,GO:0000978,GO:0048936,GO:0045597,GO:0001077,GO:0050680,GO:0045665,GO:0001102,GO:0050728,GO:…	secondary heart field specification|outflow tract septum morphogenesis|outflow tract morphogenesis|endocardial cushion morphogenesis|cardiac right ventricle morphogenesis|regulation of secondary heart field cardioblast proliferation|DNA binding|ligand-dependent nuclear receptor binding|chromatin binding|spinal cord motor neuron cell fate specification|protein binding|spinal cord motor neuron diff…	mmu04550	Signaling pathways regulating pluripotency of stem cells
Ism2	12.5867444987369	18.9468821605138	6.22660683695988	0.328634905954944	-1.60544237061405	0.000329572732540234	0.00649775259939618	Down	0.418158831960414	0.179073460968089	0.280876767339659	0.34894559180314	0.420458620563386	0.14829275612587	0.242137998188427	0.0527929030113615	0.0679415626412382	0.0381145418431009	GeneID:217738,Genbank:NM_001290302.1,MGI:MGI:2685110	isthmin 2		GO:0003674,GO:0008150	molecular_function|biological_process
Jchain	872.228643600851	439.720823423333	1304.73646377837	2.9671928057004	1.56909867497805	0.00897799428228108	0.0693155704868573	Up	11.8047312504905	8.36100974999207	9.69606109899336	16.5934371892272	9.8827778621195	62.9043479610464	20.4474135254227	19.5431189507254	47.4331660048847	19.5080451890193	GeneID:16069,Genbank:NM_152839.3,MGI:MGI:96493	immunoglobulin joining chain		GO:0071756,GO:0042803,GO:0003823,GO:0042834,GO:0005576,GO:0045087,GO:0005615,GO:0006959,GO:0019731,GO:0019862,GO:0060267,GO:0030674,GO:0071748,GO:0031210,GO:0071750,GO:0032461,GO:0034987,GO:0002250,GO:0071751,GO:0003094,GO:0071752,GO:0003697	pentameric IgM immunoglobulin complex|protein homodimerization activity|antigen binding|peptidoglycan binding|extracellular region|innate immune response|extracellular space|humoral immune response|antibacterial humoral response|IgA binding|positive regulation of respiratory burst|protein binding, bridging|monomeric IgA immunoglobulin complex|phosphatidylcholine binding|dimeric IgA immunoglobulin…
Jun	7494.92429189095	4029.87660622931	10959.9719775526	2.71967929752759	1.44343654002537	2.60374990810646e-10	5.47968251009521e-08	Up	69.7003988175949	62.7300795474388	71.9659685932054	69.8141447153227	67.0373578053008	227.648411634464	122.128358534547	193.312072784611	169.789098837037	227.230024609123	GeneID:16476,Genbank:NM_010591.2,MGI:MGI:96646	jun proto-oncogene	TF_bZIP	GO:1990441,GO:2000144,GO:0001525,GO:0001774,GO:0001836,GO:0001889,GO:0001938,GO:0003151,GO:0005667,GO:0003677,GO:0003682,GO:0003690,GO:0005719,GO:0005829,GO:0006351,GO:0006355,GO:0010634,GO:0006366,GO:0010941,GO:0007179,GO:0017053,GO:0007265,GO:0019899,GO:0030224,GO:0031103,GO:0031625,GO:0000122,GO:0042493,GO:0031953,GO:0000790,GO:0042802,GO:0032496,GO:0042803,GO:0032870,GO:0000978,GO:0043065,GO:…	negative regulation of transcription from RNA polymerase II promoter in response to endoplasmic reticulum stress|positive regulation of DNA-templated transcription, initiation|angiogenesis|microglial cell activation|release of cytochrome c from mitochondria|liver development|positive regulation of endothelial cell proliferation|outflow tract morphogenesis|transcription factor complex|DNA binding|…	mmu04010,mmu04012,mmu04310,mmu04668,mmu04024,mmu04137,mmu04210,mmu04510,mmu04530,mmu04620,mmu04621,mmu04625,mmu04660,mmu04658,mmu04659,mmu04657,mmu04662,mmu04912,mmu04915,mmu04921,mmu04926,mmu04722,mmu04380,mmu05200,mmu05231,mmu05203,mmu05210,mmu05211,mmu05224,mmu05323,mmu05321,mmu05030,mmu05031,mmu05418,mmu04932,mmu04933,mmu05132,mmu05133,mmu05166,mmu05164,mmu05161,mmu05168,mmu05167,mmu05169,mmu…	MAPK signaling pathway|ErbB signaling pathway|Wnt signaling pathway|TNF signaling pathway|cAMP signaling pathway|Mitophagy - animal|Apoptosis|Focal adhesion|Tight junction|Toll-like receptor signaling pathway|NOD-like receptor signaling pathway|C-type lectin receptor signaling pathway|T cell receptor signaling pathway|Th1 and Th2 cell differentiation|Th17 cell differentiation|IL-17 signaling path…
Junb	3249.18351900723	789.318645751658	5709.0483922628	7.23288170498766	2.8545705563314	7.14436592167304e-32	8.62039192109069e-29	Up	18.1469570059082	34.4096662472568	23.0395274427037	21.3047539025249	19.3079625785344	186.577593687553	128.935957377965	176.652857644287	144.070600527418	211.731334258104	GeneID:16477,Genbank:NM_008416.3,MGI:MGI:96647	jun B proto-oncogene	TF_bZIP	GO:0001701,GO:0001829,GO:0003677,GO:0003690,GO:0003700,GO:0009987,GO:0003713,GO:0010033,GO:0005515,GO:0010941,GO:0005634,GO:0030316,GO:0032496,GO:0032870,GO:0033554,GO:0051726,GO:0033687,GO:0034097,GO:0060136,GO:0035976,GO:0060716,GO:0071277,GO:0000122,GO:0000790,GO:0000977,GO:0000978,GO:0000981,GO:0001077,GO:0001570,GO:0001649,GO:0005654,GO:0005667,GO:0006351,GO:0006355,GO:0006357,GO:0006366,GO:…	in utero embryonic development|trophectodermal cell differentiation|DNA binding|double-stranded DNA binding|DNA binding transcription factor activity|cellular process|transcription coactivator activity|response to organic substance|protein binding|regulation of cell death|nucleus|osteoclast differentiation|response to lipopolysaccharide|cellular response to hormone stimulus|cellular response to s…	mmu04668,mmu04380	TNF signaling pathway|Osteoclast differentiation
Kcnd2	10.8000656494403	6.98343971637538	14.6166915825051	2.09305044163704	1.06560708035746	0.0223973561796319	0.13187044550916	Up	0.0949273899215018	0.0853691167202028	0.0717329359615804	0.0792151013508227	0.0835182873666382	0.189361955413699	0.13192419575739	0.155800613022531	0.2197863220858	0.18170223291326	GeneID:16508,Genbank:NM_019697.3,MGI:MGI:102663	potassium voltage-gated channel, Shal-related family, member 2		GO:0005267,GO:0005515,GO:0005886,GO:0005887,GO:0005901,GO:0006811,GO:0006813,GO:0030425,GO:0008076,GO:0031226,GO:0032809,GO:0034220,GO:0034705,GO:0034765,GO:0045475,GO:0042383,GO:0046872,GO:0042995,GO:0046982,GO:0043005,GO:0051260,GO:0051291,GO:0055085,GO:0060078,GO:0001508,GO:0071456,GO:0071805,GO:0005216,GO:0005244,GO:0005249,GO:0005250,GO:0014069,GO:0016020,GO:0016021,GO:0019228,GO:0019233,GO:…	potassium channel activity|protein binding|plasma membrane|integral component of plasma membrane|caveola|ion transport|potassium ion transport|dendrite|voltage-gated potassium channel complex|intrinsic component of plasma membrane|neuronal cell body membrane|ion transmembrane transport|potassium channel complex|regulation of ion transmembrane transport|locomotor rhythm|sarcolemma|metal ion bindin…	mmu04726	Serotonergic synapse
Kcne4	295.727201032647	146.485448171514	444.96895389378	3.03763247099318	1.60294732594561	7.84878085607079e-45	1.29140986103659e-41	Up	2.80334495872121	3.24138232491422	3.59683056446469	2.84062477238874	3.58951823572323	9.25032511507207	11.0384254394615	9.73292789256965	10.2269844023502	9.10292249037176	GeneID:57814,Genbank:NM_021342.1,MGI:MGI:1891125	potassium voltage-gated channel, Isk-related subfamily, gene 4		GO:0006811,GO:0006813,GO:0008076,GO:0016020,GO:0016021,GO:0016324,GO:0034765,GO:0044325,GO:0071805,GO:0005244,GO:0005249,GO:0005267	ion transport|potassium ion transport|voltage-gated potassium channel complex|membrane|integral component of membrane|apical plasma membrane|regulation of ion transmembrane transport|ion channel binding|potassium ion transmembrane transport|voltage-gated ion channel activity|voltage-gated potassium channel activity|potassium channel activity
Kdm5d	272.315432877626	8.78778579442215	535.843079960829	60.9758922777731	5.93016705943485	1.41060556863025e-254	8.51018339554628e-251	Up	0.111797905332421	0.0766026162566083	0.0563208854717348	0.0710805528232598	0.0936773092446921	5.57042913658721	5.18762469403816	4.97774161574898	4.7954774244767	4.75882765648482	GeneID:20592,Genbank:XM_017318684.1,MGI:MGI:99780	lysine (K)-specific demethylase 5D	ARID	GO:0005634,GO:0006325,GO:0006351,GO:0006355,GO:0016491,GO:0032453,GO:0034720,GO:0046872,GO:0050681,GO:0051213,GO:0055114,GO:0001650,GO:0060765,GO:0002457,GO:0003677	nucleus|chromatin organization|transcription, DNA-templated|regulation of transcription, DNA-templated|oxidoreductase activity|histone demethylase activity (H3-K4 specific)|histone H3-K4 demethylation|metal ion binding|androgen receptor binding|dioxygenase activity|oxidation-reduction process|fibrillar center|regulation of androgen receptor signaling pathway|T cell antigen processing and presenta…
Klb	7.94956194594766	3.40742183715947	12.4917020547358	3.66602746936356	1.8742175959613	0.0328195303605341	0.170973941949419	Up	0.0468250775372338	0.0320839950901159	0.0471785195140834	0.0148855758408085	0.125553615862678	0.365325383580919	0.159071212698786	0.0630581897080152	0.349969820063461	0.0512164156016668	GeneID:83379,Genbank:NM_031180.2,MGI:MGI:1932466	klotho beta		GO:0005515,GO:0005886,GO:0005887,GO:0005975,GO:0008284,GO:0008422,GO:0008543,GO:0016020,GO:0016021,GO:0017134,GO:0004553,GO:0090080,GO:0005104,GO:1901657	protein binding|plasma membrane|integral component of plasma membrane|carbohydrate metabolic process|positive regulation of cell proliferation|beta-glucosidase activity|fibroblast growth factor receptor signaling pathway|membrane|integral component of membrane|fibroblast growth factor binding|hydrolase activity, hydrolyzing O-glycosyl compounds|positive regulation of MAPKKK cascade by fibroblast …	mmu04714	Thermogenesis
Klf2	6137.98081188891	3034.57207114162	9241.3895526362	3.04536828784546	1.60661670922168	1.93770528560976e-35	2.69773292032701e-32	Up	80.7355099006741	91.2519702469647	84.0983089699503	90.7078466073136	104.655299467279	227.18703381404	259.05075068392	292.572221724744	306.283183279535	304.883425272555	GeneID:16598,Genbank:NM_008452.2,MGI:MGI:1342772	Kruppel-like factor 2 (lung)	zf-C2H2	GO:0045944,GO:0035264,GO:0000981,GO:0036003,GO:0001701,GO:0046872,GO:0040029,GO:0003676,GO:0051247,GO:0003677,GO:0003700,GO:0043249,GO:0005515,GO:0060509,GO:0043565,GO:0005634,GO:0071498,GO:0045429,GO:0006351,GO:0071499,GO:0045893,GO:0006355,GO:0000122,GO:0097533,GO:0032715,GO:0000790,GO:1903671,GO:0034101,GO:0000902	positive regulation of transcription by RNA polymerase II|multicellular organism growth|RNA polymerase II transcription factor activity, sequence-specific DNA binding|positive regulation of transcription from RNA polymerase II promoter in response to stress|in utero embryonic development|metal ion binding|regulation of gene expression, epigenetic|nucleic acid binding|positive regulation of protei…	mmu04371,mmu04068,mmu05418	Apelin signaling pathway|FoxO signaling pathway|Fluid shear stress and atherosclerosis
Klf4	3970.82288437371	2281.50255414402	5660.1432146034	2.48088401405581	1.31085428812918	1.39799608513616e-34	1.80730936749138e-31	Up	39.8720765363042	36.1168816004183	38.5839695570842	42.5380856164208	45.169604403264	97.8483736732895	102.482982720257	89.5807460309344	118.631191211831	99.375729413202	GeneID:16600,Genbank:NM_010637.3,MGI:MGI:1342287	Kruppel-like factor 4 (gut)	zf-C2H2	GO:0001085,GO:0001190,GO:0001221,GO:0003676,GO:0003677,GO:0003690,GO:0006366,GO:0003700,GO:0008013,GO:0008134,GO:0005515,GO:0008285,GO:0009913,GO:0010033,GO:0010628,GO:0035166,GO:0010629,GO:0042127,GO:0014067,GO:0042826,GO:0014740,GO:0043154,GO:0043433,GO:0043565,GO:0000122,GO:0045944,GO:0044212,GO:0000785,GO:0000790,GO:0046872,GO:0044798,GO:0000987,GO:0046985,GO:0001010,GO:0048662,GO:0001047,GO:…	RNA polymerase II transcription factor binding|transcriptional activator activity, RNA polymerase II transcription factor binding|transcription cofactor binding|nucleic acid binding|DNA binding|double-stranded DNA binding|transcription by RNA polymerase II|DNA binding transcription factor activity|beta-catenin binding|transcription factor binding|protein binding|negative regulation of cell prolif…	mmu04550	Signaling pathways regulating pluripotency of stem cells
Klhl14	18.0524986910139	9.95396099513102	26.1510363868969	2.62719900145165	1.39352548388752	0.0129180828589701	0.0902371214451947	Up	0.0341552275155509	0.234027621425582	0.1032391072862	0.108578619894121	0.0915815315368117	0.569290194422424	0.20041544400501	0.31047307925466	0.244176641759182	0.186791823891263	GeneID:225266,Genbank:NM_001081403.1,MGI:MGI:1921249	kelch-like 14		GO:0005737,GO:0005783,GO:0005829,GO:0015629,GO:0016020,GO:0016235,GO:0016567,GO:0031463,GO:0043005,GO:0004842,GO:0043025,GO:0005515	cytoplasm|endoplasmic reticulum|cytosol|actin cytoskeleton|membrane|aggresome|protein ubiquitination|Cul3-RING ubiquitin ligase complex|neuron projection|ubiquitin-protein transferase activity|neuronal cell body|protein binding
Klra17	10.4742223817608	6.55544226602906	14.3930024974925	2.19558069667983	1.13460256045412	0.0194699145848293	0.120268253949087	Up	0.316776363473367	0.372088211514901	0.182381390873235	0.431581796189885	0.182010610915023	0.625889979923868	0.377345256237267	0.777012324187355	0.529397008231393	0.989954878743626	GeneID:170733,Genbank:NM_133203.5,MGI:MGI:2180674	killer cell lectin-like receptor, subfamily A, member 17		GO:0042288	MHC class I protein binding
Krt87	9.34014126221059	6.18076498790343	12.4995175365177	2.02232532072987	1.01601509459585	0.0407270168610737	0.197154182264815	Up	0.147706706798722	0.212534504167602	0.148821616868083	0.169040142735491	0.237630501873721	0.251431748612099	0.383177414876933	0.447554292779779	0.431983319969757	0.355429582970603	GeneID:406219,Genbank:NM_001003668.2,MGI:MGI:3665486	keratin 87		GO:0008150,GO:0045095,GO:0003674,GO:0005198,GO:0005882	biological_process|keratin filament|molecular_function|structural molecule activity|intermediate filament
LOC101055758	9.07043640955162	5.7769652246005	12.3639075945027	2.14020807012176	1.09775106164538	0.0353651901699433	0.1796270917182	Up	0.0885755161295458	0.0780311661023508	0.0509966263009375	0.0844738096975933	0.0636161881922082	0.121159669149989	0.0468940021825864	0.191703996860398	0.197370000410296	0.235285546127854	GeneID:101055758,Genbank:XM_017313618.1	component of Sp100-rs-like
LOC101055939	9.08206057115827	1.96432118269756	16.199799959619	8.24702197497668	3.04387325177569	0.000206314921971431	0.00455933305587415	Up	0.027011762304904	0.0138811075402404	0.0136078253580932	0.0772827492826755	0	0.25863979448493	0.0125130903420359	0.272820610454307	0.210663072546093	0.354539674149946	GeneID:101055939,Genbank:XM_017321241.1	kinesin-like protein KIF19
LOC102639505	28.3793589317948	38.8936942940041	17.8650235695854	0.45932956212749	-1.12239845750254	0.000103854711379636	0.00272455969507386	Down	0.574041324622858	0.840288211944164	0.613427251469798	0.613817592362422	0.752107052004224	0.240587183511529	0.338446610560438	0.333815943968648	0.356118077771908	0.304424692799072	GeneID:102639505,Genbank:XM_017319408.1	zinc finger protein 431-like
LOC102639543	458.971828465107	192.137737991275	725.805918938939	3.7775292169407	1.91744291382093	4.4328676450478e-05	0.00149683715499478	Up	2.57715352613494	4.42981130232691	2.17876154698317	2.8109460381826	2.29347362880621	13.1261076565219	2.6484392052267	13.9870752261733	13.182789824048	11.5669785535441	GeneID:102639543,Genbank:XM_006497078.1	signaling mucin HKR1-like
LOC108167485	11.6054586750209	18.1962474110824	5.0146699389595	0.275588137799518	-1.85941430374688	5.98588678717617e-05	0.00186021089839211	Down	0.905395138811814	0.734644127858484	1.15228949428037	0.636240018976749	0.910374628092631	0.152091775496586	0.309046801928127	0.144387656999272	0.185818973442821	0.416970394156326	GeneID:108167485,Genbank:XM_017312474.1	putative uncharacterized protein FLJ37770
LOC108167597	7.69613754240484	11.1890517668775	4.2032233179322	0.3756550068322	-1.41251976386165	0.0116014888654438	0.0831915003865561	Down	0.508206494293747	0.447707753828158	0.438893575883371	0.346194819016382	0.292000872423563	0.0772399685339322	0.100896264117277	0.183318559581848	0.212328813530222	0.19852392588533	GeneID:108167597,Genbank:XM_017313069.1	translation initiation factor IF-2-like		GO:0003674,GO:0005575,GO:0008150	molecular_function|cellular_component|biological_process
LOC108167848	217.14071214596	322.094741519526	112.186682772393	0.348303366404361	-1.52158367803104	1.31694772970374e-24	1.1917718479954e-21	Down	4.36491157564475	4.83436058192633	4.00402043876047	4.51071779913475	3.30151421190206	1.33076629845128	1.33997062649665	1.3423169426541	1.43533936032077	1.95245883476267	GeneID:108167848,Genbank:XM_017314865.1	zinc finger protein 717-like
LOC108168034	7.4665779888168	10.3706405482824	4.56251542935117	0.439945383133234	-1.18460366289572	0.0372795856680837	0.185925384680807	Down	0.118476805014042	0.097414704178731	0.0835597587001029	0.112990446092322	0.202518285722711	0.037814164257003	0.0548839038283455	0.0598311837335	0.0692994985517044	0.0518351072023898	GeneID:108168034,Genbank:XM_017315329.1	proline-rich extensin-like protein EPR1
LOC108168734	28.9446603750965	40.4515652361979	17.4377555139951	0.431077398666171	-1.21398117070778	1.91974097754434e-05	0.000779044662613791	Down	1.67230292813421	1.85097617461069	1.68492569533286	1.8811202741402	1.59526947213755	0.958008926100909	0.913734105723452	0.433086453956479	0.543424485926978	0.938017659350082	GeneID:108168734,Genbank:XM_017319364.1	sensor histidine kinase AruS-like
LOC108169023	40.5016496324987	56.5411195912989	24.4621796736985	0.432644062419008	-1.20874749154719	7.48405393354804e-07	5.88929965840374e-05	Down	0.854016793803482	1.00313539156069	1.088749136599	1.18014961470573	0.806139403690834	0.500649760503785	0.484432466811871	0.404876363773078	0.407781088085183	0.362205138833371	GeneID:108169023,Genbank:XM_017321193.1	translation initiation factor IF-2-like
Lect1	4.45853838991624	0.600325239226335	8.31675154060614	13.8537429332878	3.79220390378037	3.07127117124846e-05	0.00114376413432975	Up	0	0.0374349382280353	0	0	0.0732466739401442	0.426254059978277	0.506184498576213	0.0735749843453411	0.248553265624732	0.278871826746685	GeneID:16840,Genbank:XM_006518664.3,MGI:MGI:1341171	leukocyte cell derived chemotaxin 1		GO:0005578,GO:0007275,GO:0016020,GO:0016021,GO:0016525,GO:0030154,GO:0030948,GO:0045778,GO:0051216,GO:0001886,GO:0001937,GO:0005576	proteinaceous extracellular matrix|multicellular organism development|membrane|integral component of membrane|negative regulation of angiogenesis|cell differentiation|negative regulation of vascular endothelial growth factor receptor signaling pathway|positive regulation of ossification|cartilage development|endothelial cell morphogenesis|negative regulation of endothelial cell proliferation|extr…
Lep	35.1489919576828	20.8494369995468	49.4485469158187	2.37169698716054	1.24591969999962	0.037801181820721	0.187339427648748	Up	0.0821292468375356	0.236350794524995	0.71164285707967	0.093991260851098	0.594582775242498	1.15337806850395	1.0805076372267	0.265443487979172	1.20097676958705	0.413224770944508	GeneID:16846,Genbank:XM_006504999.1,MGI:MGI:104663	leptin		GO:0072606,GO:0090335,GO:0098868,GO:1900015,GO:0003300,GO:1900180,GO:0005102,GO:1900745,GO:0005179,GO:1904651,GO:0005515,GO:1990051,GO:0005576,GO:0005615,GO:0007165,GO:0007260,GO:0005737,GO:0008083,GO:0008203,GO:0008206,GO:0008217,GO:0021954,GO:0008284,GO:0030073,GO:0008343,GO:0030217,GO:0009062,GO:0030300,GO:0032008,GO:0032099,GO:0000122,GO:0038108,GO:0032310,GO:0001525,GO:0032615,GO:0001542,GO:…	interleukin-8 secretion|regulation of brown fat cell differentiation|bone growth|regulation of cytokine production involved in inflammatory response|cardiac muscle hypertrophy|regulation of protein localization to nucleus|signaling receptor binding|positive regulation of p38MAPK cascade|hormone activity|positive regulation of fat cell apoptotic process|protein binding|activation of protein kinase…	mmu04630,mmu04152,mmu04080,mmu04060,mmu04920,mmu04932	Jak-STAT signaling pathway|AMPK signaling pathway|Neuroactive ligand-receptor interaction|Cytokine-cytokine receptor interaction|Adipocytokine signaling pathway|Non-alcoholic fatty liver disease (NAFLD)
Lgals12	166.727552488949	95.8855525536507	237.569552424247	2.4776365792054	1.3089645878704	0.0110664452517062	0.0806002384751026	Up	1.5030996676529	1.75727762449688	2.27166789885994	1.39765757863291	2.09702089440861	7.95574366250199	5.90118386556774	2.08744352136878	4.35933512269863	2.32223898201413	GeneID:56072,Genbank:XM_006527221.3,MGI:MGI:1929094	lectin, galactose binding, soluble 12		GO:0006915,GO:0030246,GO:0030395,GO:0045598,GO:0050994,GO:0097193,GO:0005622,GO:0005634,GO:0005739	apoptotic process|carbohydrate binding|lactose binding|regulation of fat cell differentiation|regulation of lipid catabolic process|intrinsic apoptotic signaling pathway|intracellular|nucleus|mitochondrion
Lgals7	5.98600799844825	3.61325556777163	8.35876042912487	2.31335986960919	1.20998971116048	0.0478252202545491	0.219716981321199	Up	0.614729223052916	0.236927963742394	0.232263480684718	0.146565669817192	0.154527527215603	0.654009078298708	1.21027607983412	0.620880637125072	0.599279424322716	0.168094902487522	GeneID:16858,Genbank:XM_006539569.2,MGI:MGI:1316742	lectin, galactose binding, soluble 7		GO:0005634,GO:0005737,GO:0006915,GO:0007157,GO:0008150,GO:0030246,GO:0003674,GO:0005576,GO:0005615	nucleus|cytoplasm|apoptotic process|heterophilic cell-cell adhesion via plasma membrane cell adhesion molecules|biological_process|carbohydrate binding|molecular_function|extracellular region|extracellular space
Lif	145.009718559612	65.2006182008897	224.818818918334	3.44810870083539	1.78580525577395	6.82144818412163e-05	0.0020107718352511	Up	0.43755003583002	0.627891738623095	0.598894264244893	0.527515282689149	0.506364996206502	1.44044148236864	0.757231557971082	2.53483499784947	1.98789899948372	2.68187776241455	GeneID:16878,Genbank:NM_008501.2,MGI:MGI:96787	leukemia inhibitory factor		GO:0006955,GO:0007260,GO:0007566,GO:0008083,GO:0008284,GO:0045595,GO:0045651,GO:0008285,GO:0045835,GO:0010628,GO:0045944,GO:0046697,GO:0060290,GO:0060426,GO:0046888,GO:0060463,GO:0048286,GO:0060707,GO:0060708,GO:0070373,GO:0072108,GO:0001974,GO:0072307,GO:0005102,GO:1900182,GO:0005125,GO:1901676,GO:0005146,GO:0005576,GO:0005615,GO:0005829,GO:0010976,GO:0016525,GO:0019827,GO:0030324,GO:0031100,GO:…	immune response|tyrosine phosphorylation of STAT protein|embryo implantation|growth factor activity|positive regulation of cell proliferation|regulation of cell differentiation|positive regulation of macrophage differentiation|negative regulation of cell proliferation|negative regulation of meiotic nuclear division|positive regulation of gene expression|positive regulation of transcription by RNA…	mmu04630,mmu04668,mmu04060,mmu04550	Jak-STAT signaling pathway|TNF signaling pathway|Cytokine-cytokine receptor interaction|Signaling pathways regulating pluripotency of stem cells
Lnx1	126.575817308246	79.0671624266308	174.084472189862	2.20172909773259	1.13863696962856	0.00248214456873414	0.0278859928923149	Up	1.0394233823016	1.03146313517619	0.794479999046465	0.797589924121462	1.06916620657547	1.71595903517078	0.996224906832387	2.23238561305186	2.29448362976982	3.29309641524391	GeneID:16924,Genbank:NM_010727.4,MGI:MGI:1278335	ligand of numb-protein X 1		GO:0006511,GO:0016740,GO:0030165,GO:0046872,GO:0051260,GO:0004842,GO:0005515,GO:0005737	ubiquitin-dependent protein catabolic process|transferase activity|PDZ domain binding|metal ion binding|protein homooligomerization|ubiquitin-protein transferase activity|protein binding|cytoplasm
Lonrf2	16.730539824254	9.56424961782415	23.8968300306839	2.498557752628	1.32109556546906	0.000419812218190022	0.00770758612026275	Up	0.0544952266214827	0.0640105568084518	0.101969332983535	0.0816698010050768	0.0704506362352563	0.21534445261055	0.223595867745538	0.133669893264732	0.182144965741614	0.187332780633373	GeneID:381338,Genbank:XM_006496123.3,MGI:MGI:1920209	LON peptidase N-terminal domain and ring finger 2		GO:0031624,GO:0032436,GO:0061630,GO:0000209,GO:0005622,GO:0016567	ubiquitin conjugating enzyme binding|positive regulation of proteasomal ubiquitin-dependent protein catabolic process|ubiquitin protein ligase activity|protein polyubiquitination|intracellular|protein ubiquitination
Lrrn1	8.12813322595911	11.0303372638708	5.22592918804744	0.473777824107397	-1.07771742226746	0.0454104867093931	0.211880484391159	Down	0.244148647095098	0.147606878369862	0.144700890522428	0.0684831604177773	0.187728729149307	0.076396827237369	0.0665299292147117	0.0870323896289539	0.0560029493975701	0.0942512951647287	GeneID:16979,Genbank:NM_008516.4,MGI:MGI:106038	leucine rich repeat protein 1, neuronal		GO:0016020,GO:0016021,GO:0051965,GO:0005578,GO:0005615,GO:0007409	membrane|integral component of membrane|positive regulation of synapse assembly|proteinaceous extracellular matrix|extracellular space|axonogenesis
Lsmem1	6.99320305336728	4.18629073161647	9.80011537511809	2.34100209550758	1.22712622585404	0.0423906132537599	0.202381353014983	Up	0.0889406254293378	0.228529033453093	0.224029903051212	0.169644023432265	0.223574451989599	0.331183080251427	0.206006936628571	0.359322512169663	0.433526541503037	0.875534702321651	GeneID:380755,Genbank:NM_001033437.2,MGI:MGI:2685735	leucine-rich single-pass membrane protein 1		GO:0016020,GO:0016021,GO:0003674,GO:0005829,GO:0008150	membrane|integral component of membrane|molecular_function|cytosol|biological_process
Ly6c2	405.551112932574	221.846606367625	589.255619497524	2.6561398848764	1.4093311278231	0.000311873501225843	0.00621459138844284	Up	12.4171683130857	16.9172654196791	12.5108947679317	10.4100856209879	12.0208849517174	34.777667973579	12.6816017449504	50.749015031821	39.0178064803347	35.3123476682807	GeneID:100041546,Genbank:XM_011245390.2,MGI:MGI:3712069	lymphocyte antigen 6 complex, locus C2		GO:0005886,GO:0016020,GO:0031225	plasma membrane|membrane|anchored component of membrane
Lypd5	2.04994367882776	0.602844343203444	3.49704301445208	5.80090541427197	2.53627809588419	0.0474973311252516	0.218704379595544	Up	0.0576925019496186	0.118590681317049	0	0	0	0.245515707468285	0	0.116539627610107	0.281212671039136	0.37861803704676	GeneID:76942,Genbank:NM_029806.1,MGI:MGI:1924192	Ly6/Plaur domain containing 5		GO:0031225,GO:0043236,GO:0005886,GO:0007160,GO:0016020	anchored component of membrane|laminin binding|plasma membrane|cell-matrix adhesion|membrane
Majin	18.0287347445201	10.3785087173823	25.6789607716579	2.47424379271848	1.30698765925429	0.00032122789421724	0.00636791200157483	Up	0.16611628850835	0.201773478640639	0.0912928126767482	0.12961952714236	0.197398966037177	0.321328648492226	0.279828011344297	0.564346083030747	0.35332655868523	0.445978552876328	GeneID:622554,Genbank:XM_006531820.2,MGI:MGI:1923913	membrane anchored junction protein		GO:0003677,GO:0005634,GO:0005639,GO:0005694,GO:0007129,GO:0016020,GO:0016021,GO:0045141,GO:0051321,GO:0070197,GO:0000781,GO:0000784,GO:0003674	DNA binding|nucleus|integral component of nuclear inner membrane|chromosome|synapsis|membrane|integral component of membrane|meiotic telomere clustering|meiotic cell cycle|meiotic attachment of telomere to nuclear envelope|chromosome, telomeric region|nuclear chromosome, telomeric region|molecular_function
Mc2r	3.76095441708622	1.39882840904863	6.1230804251238	4.37729201488569	2.13003863126386	0.0200320416545881	0.122197479577482	Up	0.0580026766912832	0.0298070664063012	0	0.0276583602719539	0.0874825194398012	0.370253526585236	0.214956055165985	0.146457730934745	0.169634740271995	0	GeneID:17200,Genbank:NM_008560.3,MGI:MGI:96928	melanocortin 2 receptor		GO:0004978,GO:0005737,GO:0005886,GO:0007165,GO:0007186,GO:0007189,GO:0016020,GO:0016021,GO:0004871,GO:0004930,GO:0004977	corticotropin receptor activity|cytoplasm|plasma membrane|signal transduction|G-protein coupled receptor signaling pathway|adenylate cyclase-activating G-protein coupled receptor signaling pathway|membrane|integral component of membrane|signal transducer activity|G-protein coupled receptor activity|melanocortin receptor activity	mmu04024,mmu04080,mmu04925,mmu04927,mmu04934	cAMP signaling pathway|Neuroactive ligand-receptor interaction|Aldosterone synthesis and secretion|Cortisol synthesis and secretion|Cushing's syndrome
Mcidas	27.6268300135788	40.5160054024953	14.7376546246624	0.363748954968663	-1.45898499164635	0.000893659533012372	0.0132903400887354	Down	0.885249557207669	1.32520749752168	0.542914850319755	0.679075402752718	0.483759918414884	0.102371203390495	0.267448891327639	0.388742603694079	0.318935098549202	0.357838845216926	GeneID:622408,Genbank:XM_006517731.2,MGI:MGI:3648807	multiciliate differentiation and DNA synthesis associated cell cycle protein		GO:0006351,GO:0006355,GO:0007049,GO:0007346,GO:0016604,GO:0030030,GO:0042802,GO:0044458,GO:0003713,GO:0005634,GO:0006275	transcription, DNA-templated|regulation of transcription, DNA-templated|cell cycle|regulation of mitotic cell cycle|nuclear body|cell projection organization|identical protein binding|motile cilium assembly|transcription coactivator activity|nucleus|regulation of DNA replication
Mcpt4	25.0480990113309	13.2216463770404	36.8745516456213	2.7889530996423	1.47972367352636	0.00486826139050846	0.0449085947537271	Up	0.381411540666923	0.95201963612853	0.878378254225844	0.207856768104381	1.20531471228171	2.49266641887939	3.48326516666698	1.04561943661291	2.01848206101424	1.13234838857503	GeneID:17227,Genbank:NM_010779.2,MGI:MGI:96940	mast cell protease 4		GO:0005615,GO:0005622,GO:0005737,GO:0006508,GO:0006955,GO:0008233,GO:0008236,GO:0016485,GO:0016787,GO:0030141,GO:0043231,GO:0002002,GO:0004252	extracellular space|intracellular|cytoplasm|proteolysis|immune response|peptidase activity|serine-type peptidase activity|protein processing|hydrolase activity|secretory granule|intracellular membrane-bounded organelle|regulation of angiotensin levels in blood|serine-type endopeptidase activity	mmu04614	Renin-angiotensin system
Mettl21e	118.985444648235	158.950377257175	79.0205120392946	0.497139506070142	-1.00827734073819	0.000977652704818485	0.0142010724755295	Down	2.1875451501582	3.11976255558439	2.42617130971136	3.33152383583837	2.43828990051329	0.541238257975903	2.60805688435434	0.993389500989644	1.09108041055172	1.53948720344828	GeneID:403183,Genbank:NM_207281.3,MGI:MGI:2685837	methyltransferase like 21E		GO:0008168,GO:0016740,GO:0032259,GO:0003674,GO:0005575,GO:0008150	methyltransferase activity|transferase activity|methylation|molecular_function|cellular_component|biological_process
Mnda	239.096787367473	94.5593884071379	383.634186327808	4.05707135790706	2.02043867764729	9.72751780859843e-05	0.00260056639317316	Up	1.55189830634321	2.8825551221345	1.60128964673104	1.56919251622649	1.27842738980313	8.05638306113976	1.66302223615417	10.802031826419	7.34574284304343	8.50764134544817	GeneID:381308,Genbank:XM_017321420.1,MGI:MGI:3041120	myeloid cell nuclear differentiation antigen		GO:0003690,GO:0005634,GO:0005730,GO:0005829,GO:0006351,GO:0006355,GO:0008134,GO:0016607,GO:0034399,GO:0042802,GO:0000978,GO:0001047,GO:0001078	double-stranded DNA binding|nucleus|nucleolus|cytosol|transcription, DNA-templated|regulation of transcription, DNA-templated|transcription factor binding|nuclear speck|nuclear periphery|identical protein binding|RNA polymerase II proximal promoter sequence-specific DNA binding|core promoter binding|transcriptional repressor activity, RNA polymerase II proximal promoter sequence-specific DNA bind…
Mpz	130.511887261451	31.8847368165967	229.139037706306	7.1864804475047	2.84528538900863	0.0272761628524645	0.15092365376544	Up	0.795220972819067	0.517632298181172	0.8279308544899	0.91007557926783	1.17273863897679	11.0266412671736	14.8089933877804	1.36540347483734	1.91224616306612	1.65261656710951	GeneID:17528,Genbank:NM_008623.5,MGI:MGI:103177	myelin protein zero		GO:0005886,GO:0005887,GO:0016020,GO:0016021,GO:0016323,GO:0042552,GO:0043066,GO:0043209,GO:0045217,GO:0098742,GO:0098743,GO:0005515,GO:0005764,GO:0005791	plasma membrane|integral component of plasma membrane|membrane|integral component of membrane|basolateral plasma membrane|myelination|negative regulation of apoptotic process|myelin sheath|cell-cell junction maintenance|cell-cell adhesion via plasma-membrane adhesion molecules|cell aggregation|protein binding|lysosome|rough endoplasmic reticulum	mmu04514	Cell adhesion molecules (CAMs)
Mrap	60.9398843152469	38.3003935116239	83.5793751188698	2.18220669439086	1.12578775741308	0.0290816299972262	0.15744792740646	Up	0.54377509398078	1.95608873291352	2.19151832581549	1.50392333978749	4.26477282269031	6.94225362347318	6.59982263126812	1.867336069418	4.87699878281985	2.73594787859226	GeneID:77037,Genbank:NM_029844.3,MGI:MGI:1924287	melanocortin 2 receptor accessory protein		GO:0016021,GO:0031780,GO:0031781,GO:0031782,GO:0031783,GO:0042802,GO:0050873,GO:0070996,GO:0072659,GO:0106071,GO:0106072,GO:0005783,GO:1903077,GO:0005886,GO:0016020	integral component of membrane|corticotropin hormone receptor binding|type 3 melanocortin receptor binding|type 4 melanocortin receptor binding|type 5 melanocortin receptor binding|identical protein binding|brown fat cell differentiation|type 1 melanocortin receptor binding|protein localization to plasma membrane|positive regulation of adenylate cyclase-activating G-protein coupled receptor signa…	mmu04927,mmu04934	Cortisol synthesis and secretion|Cushing's syndrome
Ms4a2	12.5306498218013	5.58333516084543	19.4779644827572	3.48858951175838	1.80264385141862	5.55660687191824e-05	0.0017632336179762	Up	0.149321769751954	0.172654080152762	0.0376122176333731	0.106805294337372	0.0563036284283842	0.278010433456734	0.311277194072542	0.45244796601571	0.309333938143049	0.489976283236984	GeneID:14126,Genbank:XM_017318060.1,MGI:MGI:95495	membrane-spanning 4-domains, subfamily A, member 2		GO:0032998,GO:0006954,GO:0038095,GO:0006955,GO:0042169,GO:0007165,GO:0007166,GO:0007202,GO:0007205,GO:0043306,GO:0009897,GO:0045121,GO:0016020,GO:0016021,GO:0050663,GO:0019767,GO:0005768,GO:0051219,GO:0019863,GO:0005887,GO:0051279,GO:0019901	Fc-epsilon receptor I complex|inflammatory response|Fc-epsilon receptor signaling pathway|immune response|SH2 domain binding|signal transduction|cell surface receptor signaling pathway|activation of phospholipase C activity|protein kinase C-activating G-protein coupled receptor signaling pathway|positive regulation of mast cell degranulation|external side of plasma membrane|membrane raft|membrane…	mmu04072,mmu04071,mmu04664,mmu05310	Phospholipase D signaling pathway|Sphingolipid signaling pathway|Fc epsilon RI signaling pathway|Asthma
Ms4a4c	269.095362365208	120.442574035375	417.748150695041	3.46844256726317	1.79428799569326	0.000251395955652634	0.00534039366356458	Up	1.90269871429842	3.4675915217105	2.21351320064913	2.18873176813913	2.09067315548499	9.91269668903201	2.32621534608716	12.6795114839797	9.33176127576268	7.3161625358669	GeneID:64380,Genbank:XM_006527250.2,MGI:MGI:1927656	membrane-spanning 4-domains, subfamily A, member 4C		GO:0003674,GO:0005575,GO:0008150	molecular_function|cellular_component|biological_process
Mt2	345.618011505739	217.824533929239	473.411489082239	2.17336165280643	1.11992826255293	0.00293482760313496	0.0315611674326439	Up	18.2395467494675	23.0340002736176	18.4749724761913	21.4660712671827	24.6807697829626	30.7590114981512	34.6065717410885	44.7812951255942	43.9799421046907	78.3146894794292	GeneID:17750,Genbank:NM_008630.2,MGI:MGI:97172	metallothionein 2		GO:0006882,GO:0007263,GO:0008270,GO:0010273,GO:0046872,GO:0050794,GO:0071276,GO:0071280,GO:0071294,GO:0005634,GO:0005737	cellular zinc ion homeostasis|nitric oxide mediated signal transduction|zinc ion binding|detoxification of copper ion|metal ion binding|regulation of cellular process|cellular response to cadmium ion|cellular response to copper ion|cellular response to zinc ion|nucleus|cytoplasm	mmu04978	Mineral absorption
Myoc	12.2843853331294	4.98742688641466	19.5813437798442	3.92614152062704	1.97311217673353	0.0447664795160618	0.20979505768027	Up	0.0778016672926347	0.266543959210194	0.104518566308123	0.0989318271266044	0.104306080870532	0.579411167805261	0.240275398202362	0.052386803757428	0.505642014272292	1.19137262138031	GeneID:17926,Genbank:NM_010865.3,MGI:MGI:1202864	myocilin		GO:0005615,GO:0005737,GO:0005739,GO:0005741,GO:0005743,GO:0005758,GO:0032027,GO:0005783,GO:0033268,GO:0005794,GO:0035024,GO:0035748,GO:0038031,GO:0038133,GO:0042995,GO:0043220,GO:0043408,GO:0045162,GO:0001649,GO:0001952,GO:0001953,GO:0001968,GO:0005109,GO:0005515,GO:0005576,GO:0005578,GO:0005929,GO:0014068,GO:0014734,GO:0016020,GO:0022011,GO:0030335,GO:0030971,GO:0046872,GO:0031012,GO:0051492,GO:…	extracellular space|cytoplasm|mitochondrion|mitochondrial outer membrane|mitochondrial inner membrane|mitochondrial intermembrane space|myosin light chain binding|endoplasmic reticulum|node of Ranvier|Golgi apparatus|negative regulation of Rho protein signal transduction|myelin sheath abaxonal region|non-canonical Wnt signaling pathway via JNK cascade|ERBB2-ERBB3 signaling pathway|cell projection…
Myoz3	3.39671044961763	0.804638040313067	5.98878285892219	7.44282840094421	2.8958509741	0.0192417810978162	0.119102939839047	Up	0.0158794493149524	0.0163206192274714	0.0159993095320059	0	0.0159667830593691	0.0506823343721327	0.0147121821684108	0.128306802255461	0.0619214241793563	0.225792475728749	GeneID:170947,Genbank:NM_133363.3,MGI:MGI:2179296	myozenin 3		GO:0015629,GO:0030018,GO:0030239,GO:0031433,GO:0051373,GO:0003779,GO:0005515,GO:0005737	actin cytoskeleton|Z disc|myofibril assembly|telethonin binding|FATZ binding|actin binding|protein binding|cytoplasm
Myrip	542.56072253042	728.486416517285	356.635028543555	0.489556181772805	-1.03045366097467	0.00813820167263945	0.0645740079233237	Down	7.11921448354355	2.46790460789419	4.35477260392556	6.02208220079124	3.58897246498703	1.88489869796129	3.4993718244448	1.60588999006168	2.10043400731397	2.61928340655454	GeneID:245049,Genbank:XM_006512128.3,MGI:MGI:2384407	myosin VIIA and Rab interacting protein		GO:0051018,GO:0030667,GO:0003779,GO:0030864,GO:0005515,GO:0031045,GO:0005737,GO:0006886,GO:0015629,GO:0016324,GO:0017022,GO:0031410,GO:0032024,GO:0042470,GO:0017137,GO:0045202,GO:0000145,GO:0046872,GO:0001750,GO:0048471,GO:0030050	protein kinase A binding|secretory granule membrane|actin binding|cortical actin cytoskeleton|protein binding|dense core granule|cytoplasm|intracellular protein transport|actin cytoskeleton|apical plasma membrane|myosin binding|cytoplasmic vesicle|positive regulation of insulin secretion|melanosome|Rab GTPase binding|synapse|exocyst|metal ion binding|photoreceptor outer segment|perinuclear region…
Nav3	33.5770164908569	20.4702782961422	46.6837546855716	2.28056277546405	1.18938988280439	7.57385205307229e-06	0.000379720632433671	Up	0.0440274969987703	0.08597630809653	0.10202759166219	0.11756834826668	0.101820170356804	0.201415259116112	0.248825844955238	0.177872268716047	0.210312741163206	0.202257186783468	GeneID:260315,Genbank:XM_017313947.1,MGI:MGI:2183703	neuron navigator 3		GO:0007026,GO:0007399,GO:0008017,GO:0016020,GO:0030336,GO:0031116,GO:0032703,GO:1905929,GO:1990752,GO:0005524,GO:0005634,GO:0005635	negative regulation of microtubule depolymerization|nervous system development|microtubule binding|membrane|negative regulation of cell migration|positive regulation of microtubule polymerization|negative regulation of interleukin-2 production|positive regulation of invadopodium disassembly|microtubule end|ATP binding|nucleus|nuclear envelope
Ndst3	4.76457275826677	2.19054032884817	7.33860518768536	3.35013470924963	1.74421910764774	0.0171853959557041	0.11076868995808	Up	0.00760503162595423	0.0468979079507009	0.0076624354265084	0.0145057239830352	0.00764685775450116	0.0485458592590258	0.063414006123618	0.0614490634797407	0.0593111738156699	0.0499094691440464	GeneID:83398,Genbank:XM_006502370.2,MGI:MGI:1932544	N-deacetylase/N-sulfotransferase (heparan glucosaminyl) 3		GO:0008152,GO:0015012,GO:0015014,GO:0015016,GO:0016020,GO:0016021,GO:0016740,GO:0016787,GO:0019213,GO:0042328,GO:0003824,GO:0005794,GO:0008146	metabolic process|heparan sulfate proteoglycan biosynthetic process|heparan sulfate proteoglycan biosynthetic process, polysaccharide chain biosynthetic process|[heparan sulfate]-glucosamine N-sulfotransferase activity|membrane|integral component of membrane|transferase activity|hydrolase activity|deacetylase activity|heparan sulfate N-acetylglucosaminyltransferase activity|catalytic activity|Gol…	mmu00534	Glycosaminoglycan biosynthesis - heparan sulfate / heparin
Ndst4	8.64328089456794	11.9643724451546	5.32218934398132	0.444836481677461	-1.16865298448582	0.0274217783133028	0.15154405059312	Down	0.122069448569571	0.0627304180988009	0.0553458803260938	0.0873125426100378	0.0368222417194004	0.0519477679300399	0.0508933633666919	0.0246581923094479	0.0238003030026333	0.0133517335988052	GeneID:64580,Genbank:XM_006501860.1,MGI:MGI:1932545	N-deacetylase/N-sulfotransferase (heparin glucosaminyl) 4		GO:0008152,GO:0015016,GO:0016020,GO:0016021,GO:0016740,GO:0016787,GO:0019213,GO:0003824,GO:0005794,GO:0008146	metabolic process|[heparan sulfate]-glucosamine N-sulfotransferase activity|membrane|integral component of membrane|transferase activity|hydrolase activity|deacetylase activity|catalytic activity|Golgi apparatus|sulfotransferase activity	mmu00534	Glycosaminoglycan biosynthesis - heparan sulfate / heparin
Nfasc	11.1052752950932	7.35824851964812	14.8523020705384	2.01845616261526	1.01325225431194	0.025919891256782	0.145600283009465	Up	0.0203812931950479	0.0209475353333956	0.0239576562570257	0.0323958124092156	0.0273245148879984	0.0867344533310503	0.0597964970841144	0.0377396117748726	0.0529841506139228	0.0185772389084131	GeneID:269116,Genbank:XM_006529651.2,MGI:MGI:104753	neurofascin		GO:0072659,GO:0033268,GO:0005886,GO:0086080,GO:0033270,GO:0007155,GO:0097454,GO:0042552,GO:0007411,GO:0007422,GO:0016020,GO:0016021,GO:0019226,GO:0043194,GO:0019904,GO:0030424,GO:0043209,GO:0045162,GO:0030425,GO:0002175,GO:0050808,GO:0030913,GO:0005515,GO:0071205,GO:0033010,GO:0005622	protein localization to plasma membrane|node of Ranvier|plasma membrane|protein binding involved in heterotypic cell-cell adhesion|paranode region of axon|cell adhesion|Schwann cell microvillus|myelination|axon guidance|peripheral nervous system development|membrane|integral component of membrane|transmission of nerve impulse|axon initial segment|protein domain specific binding|axon|myelin sheath…	mmu04514	Cell adhesion molecules (CAMs)
Nfkbid	217.755982360046	103.071471704469	332.440493015623	3.2253395388475	1.68945104432712	3.88896226881444e-05	0.00134839709010101	Up	1.47650183371194	1.53225589307332	1.58874886867517	1.55851148340821	1.23958754624773	7.68647501909079	2.57655935909161	4.85026904838903	3.6473948539482	5.40936811499507	GeneID:243910,Genbank:XM_011250573.2,MGI:MGI:3041243	nuclear factor of kappa light polypeptide gene enhancer in B cells inhibitor, delta		GO:0005634,GO:0006357,GO:0006954,GO:0032088,GO:0033085,GO:0043124,GO:0051059,GO:0070245,GO:0003712,GO:0005515	nucleus|regulation of transcription by RNA polymerase II|inflammatory response|negative regulation of NF-kappaB transcription factor activity|negative regulation of T cell differentiation in thymus|negative regulation of I-kappaB kinase/NF-kappaB signaling|NF-kappaB binding|positive regulation of thymocyte apoptotic process|transcription cofactor activity|protein binding
Nfkbiz	1040.79303924674	591.337647854602	1490.24843063887	2.52013115695501	1.33349881886989	9.21804555568407e-13	3.10736878769891e-10	Up	6.95493673580368	8.72075748957952	8.04453369562884	8.03904006295399	9.45478946560327	24.0922575808454	18.3902997918598	20.5959299847151	16.014691789835	25.9252794113968	GeneID:80859,Genbank:NM_001159395.1,MGI:MGI:1931595	nuclear factor of kappa light polypeptide gene enhancer in B cells inhibitor, zeta		GO:0005634,GO:0006351,GO:0006355,GO:0006357,GO:0006954,GO:0016607,GO:0036464,GO:0003712,GO:0005515	nucleus|transcription, DNA-templated|regulation of transcription, DNA-templated|regulation of transcription by RNA polymerase II|inflammatory response|nuclear speck|cytoplasmic ribonucleoprotein granule|transcription cofactor activity|protein binding	mmu05202	Transcriptional misregulation in cancers
Nnat	309.819954521667	201.058327242826	418.581581800508	2.08189129761818	1.05789474275776	3.4536911526786e-05	0.00124024516214941	Up	3.60559234006234	4.97735036805615	3.02733986292205	2.89923414751098	3.32330383481342	9.81560053604569	8.41688183899442	5.62317067854961	8.56344181969405	5.06498801525474	GeneID:18111,Genbank:XM_006498901.3,MGI:MGI:104716	neuronatin		GO:0007420,GO:0009749,GO:0032024,GO:0032880,GO:0005737,GO:0007275	brain development|response to glucose|positive regulation of insulin secretion|regulation of protein localization|cytoplasm|multicellular organism development
Noxa1	71.625507988523	99.8575283095117	43.3934876675343	0.43455399309539	-1.20239265264281	7.88958336602175e-05	0.0022241988994023	Down	3.35326891188339	2.88307201785276	4.74300630849535	2.12174175570984	3.01508790848711	1.09770322287075	1.55338834844994	1.46545272913785	1.98025491781952	0.987469636370211	GeneID:241275,Genbank:NM_001163626.1,MGI:MGI:2449980	NADPH oxidase activator 1		GO:0006801,GO:0010310,GO:0016020,GO:0016176,GO:0017124,GO:0019899,GO:0043020,GO:0048365,GO:0060263,GO:0005737,GO:0005886	superoxide metabolic process|regulation of hydrogen peroxide metabolic process|membrane|superoxide-generating NADPH oxidase activator activity|SH3 domain binding|enzyme binding|NADPH oxidase complex|Rac GTPase binding|regulation of respiratory burst|cytoplasm|plasma membrane
Npas3	2.90821364454984	1.19490746099034	4.62151982810933	3.8676801166502	1.95146847909443	0.0483598618411569	0.22122979595877	Up	0	0.0149296199045968	0.00731784764780182	0.00692669316087711	0.0146059410401715	0.0772711681980768	0.026916538481805	0.0220071129289316	0.0283219439797056	0.0158883292778026	GeneID:27386,Genbank:XM_006515941.2,MGI:MGI:1351610	neuronal PAS domain protein 3		GO:0046983,GO:0005515,GO:0005634,GO:0005654,GO:0005829,GO:0006351,GO:0006355,GO:0006357,GO:0007626,GO:0032502,GO:0042711,GO:0000981,GO:0045893,GO:0001964,GO:0045944,GO:0003677	protein dimerization activity|protein binding|nucleus|nucleoplasm|cytosol|transcription, DNA-templated|regulation of transcription, DNA-templated|regulation of transcription by RNA polymerase II|locomotory behavior|developmental process|maternal behavior|RNA polymerase II transcription factor activity, sequence-specific DNA binding|positive regulation of transcription, DNA-templated|startle respo…
Npc1l1	12.3930891141316	6.39186693970182	18.3943112885614	2.87776817979561	1.52495037966347	0.00270682678691623	0.0296429260785845	Up	0.0926051318847955	0.0832806876845584	0.0816411118801649	0.0662376181620184	0.0465572206460745	0.246305994080307	0.0750731716271759	0.233829510333584	0.169270717224201	0.354514313658233	GeneID:237636,Genbank:NM_207242.2,MGI:MGI:2685089	NPC1-like 1		GO:0044214,GO:0006695,GO:0071501,GO:0008144,GO:0008202,GO:0008203,GO:0016020,GO:0016021,GO:0017137,GO:0030299,GO:0030301,GO:0031489,GO:0031526,GO:0005319,GO:0042157,GO:0005886,GO:0042632,GO:0006629	spanning component of plasma membrane|cholesterol biosynthetic process|cellular response to sterol depletion|drug binding|steroid metabolic process|cholesterol metabolic process|membrane|integral component of membrane|Rab GTPase binding|intestinal cholesterol absorption|cholesterol transport|myosin V binding|brush border membrane|lipid transporter activity|lipoprotein metabolic process|plasma mem…	mmu04975	Fat digestion and absorption
Nr1d1	6409.28382639687	2147.35964925027	10671.2080035435	4.9694553994573	2.31308775610295	9.54404399771279e-05	0.00256668131225266	Up	41.6322865153904	72.0434100007172	44.5608197854134	38.0298952681104	14.1629927674621	245.829594638593	45.4766161267436	246.441166284961	185.052176160006	332.434510139037	GeneID:217166,Genbank:NM_145434.4,MGI:MGI:2444210	nuclear receptor subfamily 1, group D, member 1	THR-like	GO:0001046,GO:0001076,GO:0001078,GO:0001133,GO:0001222,GO:0003677,GO:0007623,GO:0003700,GO:0008134,GO:0003707,GO:0008270,GO:0009755,GO:0010498,GO:0010871,GO:0042752,GO:0016604,GO:0019216,GO:0020037,GO:0042753,GO:0042995,GO:0043025,GO:0043197,GO:0000122,GO:0048511,GO:0043401,GO:0060086,GO:0043565,GO:0000790,GO:0061178,GO:0044212,GO:0000976,GO:0061469,GO:0070859,GO:0000977,GO:0071222,GO:0090575,GO:…	core promoter sequence-specific DNA binding|transcription factor activity, RNA polymerase II transcription factor binding|transcriptional repressor activity, RNA polymerase II proximal promoter sequence-specific DNA binding|RNA polymerase II transcription factor activity, sequence-specific transcription regulatory region DNA binding|transcription corepressor binding|DNA binding|circadian rhythm|D…	mmu04710	Circadian rhythm
Nr4a1	5288.93263698554	817.297318484773	9760.56795548632	11.9424935512843	3.57803219266931	1.44862733905263e-45	2.62187062095135e-42	Up	5.36338816704247	8.76077253030025	10.5289723218741	7.85521439769496	11.0960763560122	132.508251656897	92.2543766825286	79.9016056614773	108.628144263227	112.91610096864	GeneID:15370,Genbank:XM_006520458.1,MGI:MGI:1352454	nuclear receptor subfamily 4, group A, member 1	NGFIB-like	GO:0003707,GO:0004879,GO:0005515,GO:0005634,GO:0005667,GO:0035914,GO:0035924,GO:0005737,GO:0042803,GO:0005829,GO:0043065,GO:0043154,GO:0043401,GO:0043565,GO:0071376,GO:0044344,GO:0045444,GO:0000977,GO:0000978,GO:0001077,GO:0001938,GO:0002042,GO:0003677,GO:0003700,GO:0006351,GO:0006355,GO:0006915,GO:0008134,GO:0008270,GO:0010035,GO:0031965,GO:0045786,GO:0035259,GO:0045893,GO:0045944,GO:0035767,GO:…	steroid hormone receptor activity|nuclear receptor activity|protein binding|nucleus|transcription factor complex|skeletal muscle cell differentiation|cellular response to vascular endothelial growth factor stimulus|cytoplasm|protein homodimerization activity|cytosol|positive regulation of apoptotic process|negative regulation of cysteine-type endopeptidase activity involved in apoptotic process|s…	mmu04010,mmu04151,mmu04925,mmu04927,mmu04934	MAPK signaling pathway|PI3K-Akt signaling pathway|Aldosterone synthesis and secretion|Cortisol synthesis and secretion|Cushing's syndrome
Nr4a2	412.936876479011	187.794978102876	638.078774855146	3.39774141620336	1.76457606095168	5.74030420704288e-60	1.73156276405449e-56	Up	1.63849611960189	1.16649020287928	1.63475772106764	1.64646952479778	1.41444547655521	5.25508746652834	5.48720796771873	4.399591105306	5.57891938817187	5.10546236353566	GeneID:18227,Genbank:XM_011239033.2,MGI:MGI:1352456	nuclear receptor subfamily 4, group A, member 2	NGFIB-like	GO:0001228,GO:0001666,GO:0001764,GO:0001975,GO:0003677,GO:0003700,GO:0008344,GO:0003707,GO:0009791,GO:0004879,GO:0010035,GO:0005515,GO:0010467,GO:0010468,GO:0016607,GO:0017085,GO:0042551,GO:0021952,GO:0043085,GO:0021953,GO:0043401,GO:0043524,GO:0043565,GO:0000122,GO:0071542,GO:0043576,GO:0000977,GO:0045444,GO:0045893,GO:0000978,GO:2001234,GO:0001077,GO:0005634,GO:0005667,GO:0005737,GO:0006351,GO:…	transcriptional activator activity, RNA polymerase II transcription regulatory region sequence-specific DNA binding|response to hypoxia|neuron migration|response to amphetamine|DNA binding|DNA binding transcription factor activity|adult locomotory behavior|steroid hormone receptor activity|post-embryonic development|nuclear receptor activity|response to inorganic substance|protein binding|gene ex…	mmu04925	Aldosterone synthesis and secretion
Nr4a3	215.424872083458	112.238153912535	318.611590254382	2.83871018141185	1.50523556439053	1.61948642082238e-05	0.000684838428281877	Up	0.743503892758511	1.03644723302519	1.12797920419983	0.961732717441136	0.936639522139063	2.05481321867567	1.6389888379279	2.81388180385272	4.08230624957478	3.19683908181354	GeneID:18124,Genbank:XM_006537656.3,MGI:MGI:1352457	nuclear receptor subfamily 4, group A, member 3	NGFIB-like	GO:0001707,GO:0003677,GO:0003700,GO:0003707,GO:0004879,GO:0005634,GO:0032765,GO:0005667,GO:0035035,GO:0035259,GO:0006351,GO:0035726,GO:0038097,GO:0042472,GO:0045944,GO:0042542,GO:0042803,GO:0043066,GO:0046321,GO:0046872,GO:0048660,GO:0048661,GO:0000122,GO:2000108,GO:0048752,GO:0000977,GO:2000253,GO:0050679,GO:0000978,GO:0050885,GO:0001046,GO:0001077,GO:0001223,GO:0006355,GO:0007369,GO:0007411,GO:…	mesoderm formation|DNA binding|DNA binding transcription factor activity|steroid hormone receptor activity|nuclear receptor activity|nucleus|positive regulation of mast cell cytokine production|transcription factor complex|histone acetyltransferase binding|glucocorticoid receptor binding|transcription, DNA-templated|common myeloid progenitor cell proliferation|positive regulation of mast cell act…	mmu05202	Transcriptional misregulation in cancers
Nrip2	5.34753122693847	2.96813532805826	7.72692712581869	2.60329340538311	1.38033792051516	0.0422733548481804	0.202186035894683	Up	0.0389757870830154	0.0200293148539452	0.0589049723412833	0.111512753119583	0.0587852189877277	0.228064401310631	0.144443013948241	0.196829031458544	0.151984882902654	0.0426310048938729	GeneID:60345,Genbank:XM_006506451.3,MGI:MGI:1891884	nuclear receptor interacting protein 2		GO:0005634,GO:0005737,GO:0006351,GO:0006355,GO:0006508,GO:0007219,GO:0000122,GO:0004190,GO:0005515	nucleus|cytoplasm|transcription, DNA-templated|regulation of transcription, DNA-templated|proteolysis|Notch signaling pathway|negative regulation of transcription by RNA polymerase II|aspartic-type endopeptidase activity|protein binding
Nxf7	12.2467750599779	5.20450396821847	19.2890461517374	3.70622181662784	1.88994922895622	0.0215218226695013	0.128513186570539	Up	0.0633871789928242	0.0434321531654683	0.106442723228014	0.0403012535102501	0.29743371278397	0.427104048489432	0.176183135697149	0.277426395143136	0.90631330094399	0.277326960155676	GeneID:170722,Genbank:XM_006528510.1,MGI:MGI:2159343	nuclear RNA export factor 7		GO:0005623,GO:0005634,GO:0005737,GO:0016973,GO:0003723,GO:0003729,GO:0005622	cell|nucleus|cytoplasm|poly(A)+ mRNA export from nucleus|RNA binding|mRNA binding|intracellular	mmu03013,mmu03015,mmu03008,mmu05164,mmu05168	RNA transport|mRNA surveillance pathway|Ribosome biogenesis in eukaryotes|Influenza A|Herpes simplex infection
Oas1a	528.868955443422	229.802826406325	827.935084480519	3.60280635981652	1.84912111325797	0.000826373050374631	0.0126632497775577	Up	3.87279410523337	11.059797347495	5.23986412424725	6.43716421837106	5.36828629547006	21.8079327158704	3.99818262608731	34.8965962096147	26.2664171680647	29.137570397187	GeneID:246730,Genbank:NM_145211.2,MGI:MGI:2180860	2'-5' oligoadenylate synthetase 1A		GO:0016020,GO:0003725,GO:0045071,GO:0048525,GO:0005515,GO:0005634,GO:0005654,GO:0051607,GO:0005737,GO:0060700,GO:0005829,GO:0001730,GO:0006164,GO:0009615	membrane|double-stranded RNA binding|negative regulation of viral genome replication|negative regulation of viral process|protein binding|nucleus|nucleoplasm|defense response to virus|cytoplasm|regulation of ribonuclease activity|cytosol|2'-5'-oligoadenylate synthetase activity|purine nucleotide biosynthetic process|response to virus	mmu04621,mmu05162,mmu05164,mmu05160,mmu05168	NOD-like receptor signaling pathway|Measles|Influenza A|Hepatitis C|Herpes simplex infection
Oas1g	140.332203622936	54.4161429977455	226.248264248126	4.1577416513607	2.05580011657044	0.00122366642682342	0.0165648007921294	Up	0.967096422123586	2.87145364822456	1.27212836681799	1.33222938521085	0.918392186150901	5.37310147644113	0.597338041746112	9.22508655808095	7.14949605040783	8.46233939375428	GeneID:23960,Genbank:NM_011852.3,MGI:MGI:97429	2'-5' oligoadenylate synthetase 1G		GO:0003725,GO:0005634,GO:0005654,GO:0005737,GO:0005829,GO:0016020,GO:0045071,GO:0001730,GO:0051607,GO:0060700	double-stranded RNA binding|nucleus|nucleoplasm|cytoplasm|cytosol|membrane|negative regulation of viral genome replication|2'-5'-oligoadenylate synthetase activity|defense response to virus|regulation of ribonuclease activity	mmu04621,mmu05162,mmu05164,mmu05160,mmu05168	NOD-like receptor signaling pathway|Measles|Influenza A|Hepatitis C|Herpes simplex infection
Oas2	938.881353890266	365.228189496827	1512.53451828371	4.14134111709044	2.05009804058903	0.000256021865175644	0.00540693084925785	Up	3.17308760722902	8.36872876112355	3.32914752771426	4.78932005117514	4.42983919535717	19.0414170848982	3.19495026331114	27.9430243474234	24.5166319569574	25.8292077545915	GeneID:246728,Genbank:XM_006530325.3,MGI:MGI:2180852	2'-5' oligoadenylate synthetase 2		GO:0060700,GO:0043231,GO:0005783,GO:0001730,GO:1903487,GO:0045071,GO:0005829,GO:0002376,GO:0045087,GO:0003723,GO:0046872,GO:0003725,GO:0005524,GO:0006401,GO:0005634,GO:0048471,GO:0006955,GO:0051607,GO:0009615,GO:0005654,GO:0016020,GO:0000166,GO:0016740,GO:0005737,GO:0060337,GO:0016779,GO:0005739	regulation of ribonuclease activity|intracellular membrane-bounded organelle|endoplasmic reticulum|2'-5'-oligoadenylate synthetase activity|regulation of lactation|negative regulation of viral genome replication|cytosol|immune system process|innate immune response|RNA binding|metal ion binding|double-stranded RNA binding|ATP binding|RNA catabolic process|nucleus|perinuclear region of cytoplasm|im…	mmu04621,mmu05162,mmu05164,mmu05160,mmu05168	NOD-like receptor signaling pathway|Measles|Influenza A|Hepatitis C|Herpes simplex infection
Oas3	424.985852031179	128.652275049903	721.319429012456	5.60673667630568	2.48716131437194	6.67257807920007e-05	0.00198863614094315	Up	1.30340054743744	2.78498325842003	1.03676746571008	1.27575505773264	1.00017106794889	9.00128857552492	0.805060087914995	11.5939391715464	9.496381432946	10.9173684410627	GeneID:246727,Genbank:NM_145226.2,MGI:MGI:2180850	2'-5' oligoadenylate synthetase 3		GO:0045087,GO:0005829,GO:0001730,GO:0046872,GO:0005886,GO:0002376,GO:0051607,GO:0006955,GO:0003723,GO:0003725,GO:0005524,GO:0009615,GO:0005634,GO:0060700,GO:0016020,GO:0016740,GO:0005654,GO:0016779,GO:0000166,GO:0045071,GO:0005737	innate immune response|cytosol|2'-5'-oligoadenylate synthetase activity|metal ion binding|plasma membrane|immune system process|defense response to virus|immune response|RNA binding|double-stranded RNA binding|ATP binding|response to virus|nucleus|regulation of ribonuclease activity|membrane|transferase activity|nucleoplasm|nucleotidyltransferase activity|nucleotide binding|negative regulation of…	mmu04621,mmu05162,mmu05164,mmu05160,mmu05168	NOD-like receptor signaling pathway|Measles|Influenza A|Hepatitis C|Herpes simplex infection
Oasl1	573.197210768501	91.2266431073902	1055.16777842961	11.5664431188977	3.53187337388263	1.55834657022554e-06	0.000106835282479212	Up	1.66709680026602	3.59816693015933	1.559703108704	2.20314408841763	1.89178534311764	25.5147998662502	1.91965722113464	37.860972308503	28.9285274955676	33.1866092383907	GeneID:231655,Genbank:XM_006530294.3,MGI:MGI:2180849	2'-5' oligoadenylate synthetase-like 1		GO:0051607,GO:0005829,GO:0003677,GO:0060700,GO:0006955,GO:0003723,GO:0009615,GO:0003725,GO:0005524,GO:0005634,GO:0016020,GO:0016740,GO:0005654,GO:0045071,GO:0005730,GO:0001730,GO:0045087,GO:0005737,GO:0002376	defense response to virus|cytosol|DNA binding|regulation of ribonuclease activity|immune response|RNA binding|response to virus|double-stranded RNA binding|ATP binding|nucleus|membrane|transferase activity|nucleoplasm|negative regulation of viral genome replication|nucleolus|2'-5'-oligoadenylate synthetase activity|innate immune response|cytoplasm|immune system process	mmu05165	Human papillomavirus infection
Oasl2	4167.91713934748	1579.21277422435	6756.62150447061	4.27847444926426	2.09709647494037	8.66213733642888e-05	0.00238329103302445	Up	23.2558181009413	35.7821666058093	21.8195838617991	29.2328406532515	26.151024561112	107.659831638918	24.606162207744	169.388453475867	143.909328990568	143.533482107185	GeneID:23962,Genbank:NM_011854.2,MGI:MGI:1344390	2'-5' oligoadenylate synthetase-like 2		GO:0016740,GO:0002376,GO:0016779,GO:0003723,GO:0045071,GO:0003725,GO:0005524,GO:0005575,GO:0005634,GO:0045087,GO:0005654,GO:0046872,GO:0005829,GO:0051607,GO:0006164,GO:0006955,GO:0000166,GO:0060700,GO:0009615,GO:0001730,GO:0016020	transferase activity|immune system process|nucleotidyltransferase activity|RNA binding|negative regulation of viral genome replication|double-stranded RNA binding|ATP binding|cellular_component|nucleus|innate immune response|nucleoplasm|metal ion binding|cytosol|defense response to virus|purine nucleotide biosynthetic process|immune response|nucleotide binding|regulation of ribonuclease activity|…	mmu05165	Human papillomavirus infection
Olfr56	30.0039970155717	16.0946141019791	43.9133799291644	2.72845186911095	1.44808259426676	0.00358812798555689	0.0360786268947745	Up	0.391292668663475	0.344711773154737	0.281604427358674	0.613069768100616	0.618270241014968	1.18941547400439	0.38842447792299	1.83489530259178	1.03538717119383	1.77309638592796	GeneID:18356,Genbank:NM_010999.2,MGI:MGI:1333785	olfactory receptor 56		GO:0004984,GO:0005886,GO:0007165,GO:0007186,GO:0007608,GO:0016020,GO:0016021,GO:0050896,GO:0004871,GO:0004930	olfactory receptor activity|plasma membrane|signal transduction|G-protein coupled receptor signaling pathway|sensory perception of smell|membrane|integral component of membrane|response to stimulus|signal transducer activity|G-protein coupled receptor activity	mmu04740	Olfactory transduction
Osm	56.6385272444847	27.8263139290813	85.4507405598881	3.07086094039152	1.61864318338188	7.8523915121912e-06	0.000386196831465078	Up	0.905170245586045	1.1338251689109	0.798002268194166	0.431627059094572	0.682611373499865	3.76175253150968	1.93933871480376	2.79982330307135	2.15090090182319	1.60884539077202	GeneID:18413,Genbank:NM_001013365.2,MGI:MGI:104749	oncostatin M		GO:0042531,GO:0005147,GO:0043410,GO:0005576,GO:0045835,GO:0005615,GO:0006955,GO:0007260,GO:0007422,GO:0008083,GO:0045944,GO:0008284,GO:0046888,GO:0008285,GO:0048266,GO:0009408,GO:0050731,GO:0033138,GO:0005125,GO:0038165,GO:2001235,GO:0040008	positive regulation of tyrosine phosphorylation of STAT protein|oncostatin-M receptor binding|positive regulation of MAPK cascade|extracellular region|negative regulation of meiotic nuclear division|extracellular space|immune response|tyrosine phosphorylation of STAT protein|peripheral nervous system development|growth factor activity|positive regulation of transcription by RNA polymerase II|posi…	mmu04630,mmu04151,mmu04060	Jak-STAT signaling pathway|PI3K-Akt signaling pathway|Cytokine-cytokine receptor interaction
Otc	8.97543026549267	12.1589175881903	5.79194294279501	0.476353499461217	-1.0698955074011	0.0360620168626998	0.18209514959588	Down	0.177692906004825	0.16958467428338	0.140669693948815	0.169464400348631	0.114859401993904	0.0675168195537784	0.035278081994888	0.115374231334006	0.0989868602057757	0.0555306454335248	GeneID:18416,Genbank:XM_011247449.2,MGI:MGI:97448	ornithine transcarbamylase		GO:0055081,GO:0008652,GO:0004585,GO:0070207,GO:0016597,GO:0005543,GO:0097272,GO:0016740,GO:0005737,GO:0005739,GO:0016743,GO:0005743,GO:0019240,GO:0042301,GO:0006520,GO:0042450,GO:0006526,GO:0000050,GO:0043231,GO:0006591,GO:0044238,GO:0006593	anion homeostasis|cellular amino acid biosynthetic process|ornithine carbamoyltransferase activity|protein homotrimerization|amino acid binding|phospholipid binding|ammonia homeostasis|transferase activity|cytoplasm|mitochondrion|carboxyl- or carbamoyltransferase activity|mitochondrial inner membrane|citrulline biosynthetic process|phosphate ion binding|cellular amino acid metabolic process|argin…	mmu00220	Arginine biosynthesis
Parp14	4446.69862095142	2584.13048317373	6309.26675872911	2.44154341269188	1.2877934305326	0.000416245322739262	0.00767171496563941	Up	12.124430482565	16.5363660491028	11.9588777145967	13.621539660035	11.8627322548282	32.5790529770968	11.6445036042629	44.4063276152644	37.553450273117	37.0104712644555	GeneID:547253,Genbank:XM_006522392.3,MGI:MGI:1919489	poly (ADP-ribose) polymerase family, member 14		GO:0042532,GO:0005515,GO:0045087,GO:0005634,GO:0060336,GO:0005737,GO:0005829,GO:0006351,GO:0006355,GO:0006471,GO:0070212,GO:0010629,GO:0070403,GO:0016740,GO:1902216,GO:0016757,GO:0002376,GO:0019899,GO:0003723,GO:0042531,GO:0003950	negative regulation of tyrosine phosphorylation of STAT protein|protein binding|innate immune response|nucleus|negative regulation of interferon-gamma-mediated signaling pathway|cytoplasm|cytosol|transcription, DNA-templated|regulation of transcription, DNA-templated|protein ADP-ribosylation|protein poly-ADP-ribosylation|negative regulation of gene expression|NAD+ binding|transferase activity|pos…
Parp9	1871.09682335947	1163.20694755781	2578.98669916113	2.2171348826413	1.14869654133665	0.000645901182320395	0.0105411771855878	Up	14.5890851826637	19.728737279619	14.3528529292664	16.654238754629	14.8490594046839	33.9244911708973	14.8033654458114	49.4131882945924	39.6109874652462	41.976206568386	GeneID:80285,Genbank:NM_030253.3,MGI:MGI:1933117	poly (ADP-ribose) polymerase family, member 9		GO:0097677,GO:0044389,GO:0010608,GO:0002376,GO:1900182,GO:0045087,GO:0010629,GO:0003950,GO:2001034,GO:0045893,GO:0016740,GO:0004857,GO:0051607,GO:0005634,GO:0005654,GO:0005737,GO:0019899,GO:0005739,GO:0060330,GO:0032991,GO:0005829,GO:0060335,GO:0035563,GO:0006281,GO:0042393,GO:0006302,GO:0000122,GO:0072570,GO:0042531,GO:0006471,GO:0001191,GO:0090734,GO:0043086,GO:0006974,GO:0002230	STAT family protein binding|ubiquitin-like protein ligase binding|posttranscriptional regulation of gene expression|immune system process|positive regulation of protein localization to nucleus|innate immune response|negative regulation of gene expression|NAD+ ADP-ribosyltransferase activity|positive regulation of double-strand break repair via nonhomologous end joining|positive regulation of tran…
Pcdh10	5.41691828236067	0.795688601590527	10.0381479631308	12.6156739496648	3.65714537435795	3.85546246424866e-05	0.00134192336808532	Up	0.00457255991547795	0.00939919361120968	0	0.00436081631820245	0	0.0486473651103769	0.0127093200371513	0.0600381102653578	0.0312034743061989	0.0800221219267545	GeneID:18526,Genbank:NM_001098170.1,MGI:MGI:1338042	protocadherin 10		GO:0007155,GO:0007156,GO:0007267,GO:0007399,GO:0005887	cell adhesion|homophilic cell adhesion via plasma membrane adhesion molecules|cell-cell signaling|nervous system development|integral component of plasma membrane
Pcdh15	6.52819704905721	0.403390418049476	12.653003680065	31.3666441093131	4.97115927960481	0.000656881940742646	0.0106722677248664	Up	0	0	0.00581528509311193	0	0	0.0767564955872989	0.061495693612246	0.00291473763683528	0.02813330274145	0.0157825034167345	GeneID:11994,Genbank:XM_017313785.1,MGI:MGI:1891428	protocadherin 15		GO:0005886,GO:0005887,GO:0007015,GO:0007155,GO:0007156,GO:0007267,GO:0007601,GO:0044877,GO:0007605,GO:0045202,GO:0045494,GO:0047485,GO:0048839,GO:0050910,GO:0050953,GO:0050957,GO:0050973,GO:0051017,GO:0001750,GO:0001964,GO:0002009,GO:0005509,GO:0005515,GO:0005576,GO:0005615,GO:0005737,GO:0007626,GO:0007628,GO:0008344,GO:0016020,GO:0016021,GO:0032420,GO:0051592,GO:0032421,GO:0060013,GO:0035264,GO:…	plasma membrane|integral component of plasma membrane|actin filament organization|cell adhesion|homophilic cell adhesion via plasma membrane adhesion molecules|cell-cell signaling|visual perception|protein-containing complex binding|sensory perception of sound|synapse|photoreceptor cell maintenance|protein N-terminus binding|inner ear development|detection of mechanical stimulus involved in senso…
Pcdh20	34.9412963684897	46.8884281693553	22.9941645676242	0.490401693240218	-1.02796413456779	0.00469230148920459	0.0437241439688	Down	0.473812203332651	0.391697977865505	0.425498536125489	0.70727661020051	0.414276586233926	0.0986258677843048	0.458069424413288	0.176856729125707	0.170703662637657	0.292922299045469	GeneID:219257,Genbank:NM_178685.5,MGI:MGI:2443376	protocadherin 20		GO:0007156,GO:0008150,GO:0016020,GO:0016021,GO:0005509,GO:0005886,GO:0007155	homophilic cell adhesion via plasma membrane adhesion molecules|biological_process|membrane|integral component of membrane|calcium ion binding|plasma membrane|cell adhesion
Pck1	430.378106861966	92.0596694194695	768.696544304462	8.34998158424727	3.06177301574903	0.00249092396332421	0.0279326101686524	Up	0.288572736156098	1.12280496994007	2.74136583545647	1.72988934249653	3.62699784456188	22.104857085853	33.801983416959	1.56139499162376	15.9548700689907	6.76361988228355	GeneID:18534,Genbank:NM_011044.2,MGI:MGI:97501	phosphoenolpyruvate carboxykinase 1, cytosolic		GO:0005739,GO:0005829,GO:0006006,GO:0006090,GO:0006094,GO:0031406,GO:0032868,GO:0032869,GO:0006107,GO:0033993,GO:0042593,GO:0042594,GO:0046327,GO:0046872,GO:0000166,GO:0000287,GO:0004550,GO:0004611,GO:0004613,GO:0005525,GO:0005737,GO:0006475,GO:0006629,GO:0006807,GO:0016829,GO:0016831,GO:0017076,GO:0019003,GO:0051365,GO:0019543,GO:0061402,GO:0030145,GO:0070365,GO:0071333,GO:0071549	mitochondrion|cytosol|glucose metabolic process|pyruvate metabolic process|gluconeogenesis|carboxylic acid binding|response to insulin|cellular response to insulin stimulus|oxaloacetate metabolic process|response to lipid|glucose homeostasis|response to starvation|glycerol biosynthetic process from pyruvate|metal ion binding|nucleotide binding|magnesium ion binding|nucleoside diphosphate kinase a…	mmu00010,mmu00020,mmu00620,mmu04068,mmu04151,mmu04152,mmu04910,mmu04922,mmu04920,mmu03320,mmu04964,mmu04931	Glycolysis / Gluconeogenesis|Citrate cycle (TCA cycle)|Pyruvate metabolism|FoxO signaling pathway|PI3K-Akt signaling pathway|AMPK signaling pathway|Insulin signaling pathway|Glucagon signaling pathway|Adipocytokine signaling pathway|PPAR signaling pathway|Proximal tubule bicarbonate reclamation|Insulin resistance
Phf11a	65.0615638328077	30.9189682498965	99.2041594157189	3.20852101577002	1.68190843288841	0.00102241454768362	0.0146051151527433	Up	0.913683858237934	2.02260849308165	0.885173525736549	0.938402216914241	0.706699179839436	3.77610355615106	0.846520751451711	5.4659742604493	3.63139906536661	3.95904560888037	GeneID:219131,Genbank:XM_017315970.1,MGI:MGI:1918441	PHD finger protein 11A		GO:0031965,GO:0046872,GO:0050776,GO:0003674,GO:0005634,GO:0005654	nuclear membrane|metal ion binding|regulation of immune response|molecular_function|nucleus|nucleoplasm
Phf11b	391.318811733258	194.835729319438	587.801894147078	3.01691017453663	1.59307174233157	0.000870800753841435	0.0130970067152041	Up	5.26268188516033	9.9772130387552	5.87563832218639	7.05370232169646	6.61453195764351	19.1045450187603	5.79828726261838	32.358952269519	26.1373923475122	22.5581807833946	GeneID:236451,Genbank:XM_017315993.1,MGI:MGI:3645789	PHD finger protein 11B		GO:0031965,GO:0003674,GO:0005654,GO:0008150	nuclear membrane|molecular_function|nucleoplasm|biological_process
Phf11d	1067.34608258144	525.697971971536	1608.99419319134	3.06068175830524	1.61385304500102	0.000442986666961741	0.0079777270500901	Up	8.33437567721547	15.5012281386098	8.0330650888492	10.2467737552574	10.9043736070162	32.5832752593392	8.74509416539946	47.9711774094452	38.4318050996712	36.0905262845258	GeneID:219132,Genbank:NM_199015.4,MGI:MGI:1277133	PHD finger protein 11D		GO:0006351,GO:0006355,GO:0008150,GO:0031965,GO:0046872,GO:0003674,GO:0005634,GO:0005654	transcription, DNA-templated|regulation of transcription, DNA-templated|biological_process|nuclear membrane|metal ion binding|molecular_function|nucleus|nucleoplasm
Pla2g2d	46.6030825030719	24.0699225254283	69.1362424807155	2.87230847576171	1.52221069782152	0.0167165042271732	0.108721731457797	Up	0.413352408604547	0.542846445662651	0.509021881040839	0.678919137199176	0.623438644283641	3.34709818520115	1.48931877302103	1.18288466210897	1.41037312793191	0.627940727683271	GeneID:18782,Genbank:NM_011109.2,MGI:MGI:1341796	phospholipase A2, group IID		GO:0005576,GO:0005737,GO:0006629,GO:0006644,GO:0008201,GO:0016042,GO:0016787,GO:0042130,GO:0043395,GO:0046872,GO:0050482,GO:0002361,GO:0050868,GO:0004623,GO:0005509	extracellular region|cytoplasm|lipid metabolic process|phospholipid metabolic process|heparin binding|lipid catabolic process|hydrolase activity|negative regulation of T cell proliferation|heparan sulfate proteoglycan binding|metal ion binding|arachidonic acid secretion|CD4-positive, CD25-positive, alpha-beta regulatory T cell differentiation|negative regulation of T cell activation|phospholipase…	mmu00564,mmu00565,mmu00590,mmu00591,mmu00592,mmu04014,mmu04270,mmu04972,mmu04975	Glycerophospholipid metabolism|Ether lipid metabolism|Arachidonic acid metabolism|Linoleic acid metabolism|alpha-Linolenic acid metabolism|Ras signaling pathway|Vascular smooth muscle contraction|Pancreatic secretion|Fat digestion and absorption
Plac8	1277.14542639676	684.895496228778	1869.39535656475	2.72946072336313	1.44861593701218	7.21585723247063e-06	0.000366853370928331	Up	5.08490856998039	11.7407219214325	6.13165142374342	5.45682446774779	6.41396387841811	21.0047406859539	9.07570971860618	24.0453073018539	20.3803297026931	21.2851430356552	GeneID:231507,Genbank:XM_017320850.1,MGI:MGI:2445289	placenta-specific 8		GO:0008284,GO:0009409,GO:0040015,GO:0042742,GO:0043066,GO:0045944,GO:0050873,GO:0003682,GO:0005515,GO:0005634	positive regulation of cell proliferation|response to cold|negative regulation of multicellular organism growth|defense response to bacterium|negative regulation of apoptotic process|positive regulation of transcription by RNA polymerase II|brown fat cell differentiation|chromatin binding|protein binding|nucleus
Plin1	253.938810047143	92.3348312125753	415.54278888171	4.50039040982312	2.17005016097216	0.00832631309961354	0.0656635907581287	Up	0.75791288292825	2.33690866563356	3.44951779889019	1.37085768208376	4.20458620563386	20.881473721974	17.3370806702914	2.48126644153399	10.1402782242048	4.20212823820187	GeneID:103968,Genbank:XM_011250776.2,MGI:MGI:1890505	perilipin 1		GO:0005811,GO:0005829,GO:0006629,GO:0016042,GO:0005515,GO:0005783	lipid droplet|cytosol|lipid metabolic process|lipid catabolic process|protein binding|endoplasmic reticulum	mmu04371,mmu04923,mmu03320,mmu04714	Apelin signaling pathway|Regulation of lipolysis in adipocyte|PPAR signaling pathway|Thermogenesis
Plin4	777.398611259786	438.530793165464	1116.26642935411	2.54546874872006	1.34793135342599	0.0172515920082159	0.11091885035762	Up	2.65002148313519	2.67641470897982	3.91243430661275	3.243132223057	4.32804331586033	15.0419766522552	12.4251344921888	2.9782303314602	8.61637540606324	4.26404475131594	GeneID:57435,Genbank:XM_011246549.2,MGI:MGI:1929709	perilipin 4		GO:0005886,GO:0016020,GO:0043231,GO:0005737,GO:0005811,GO:0005829	plasma membrane|membrane|intracellular membrane-bounded organelle|cytoplasm|lipid droplet|cytosol	mmu03320	PPAR signaling pathway
Pml	1663.46022142766	1091.82827908118	2235.09216377413	2.04710961109659	1.0335883525576	0.000174208598971714	0.00406314617627454	Up	5.87222035666941	6.58556570571543	5.64135654098529	6.30879495475092	5.45961793218842	14.052386757355	5.87581016314857	15.9446863162861	13.1054217418641	12.9175527991378	GeneID:18854,Genbank:NM_008884.5,MGI:MGI:104662	promyelocytic leukemia		GO:2001235,GO:2001238,GO:0003713,GO:0005515,GO:0005622,GO:0005634,GO:0005654,GO:0005730,GO:0007050,GO:0005737,GO:0007179,GO:0005768,GO:0007182,GO:0005783,GO:0007569,GO:0008270,GO:0008285,GO:0016605,GO:0008630,GO:0008631,GO:0030099,GO:0030155,GO:0030308,GO:0030578,GO:0000784,GO:0042771,GO:0000792,GO:0042803,GO:0031065,GO:0001666,GO:0043153,GO:0031625,GO:0043161,GO:0001932,GO:0045087,GO:0002230,GO:…	positive regulation of apoptotic signaling pathway|positive regulation of extrinsic apoptotic signaling pathway|transcription coactivator activity|protein binding|intracellular|nucleus|nucleoplasm|nucleolus|cell cycle arrest|cytoplasm|transforming growth factor beta receptor signaling pathway|endosome|common-partner SMAD protein phosphorylation|endoplasmic reticulum|cell aging|zinc ion binding|ne…	mmu04120,mmu04144,mmu05200,mmu05202,mmu05221,mmu05164,mmu05168	Ubiquitin mediated proteolysis|Endocytosis|Pathways in cancer|Transcriptional misregulation in cancers|Acute myeloid leukemia|Influenza A|Herpes simplex infection
Pmp2	1.75669380261337	0.201695209024738	3.31169239620201	16.4192913268249	4.03731995517367	0.0232516781374712	0.135141979001314	Up	0	0	0.0398457877420998	0	0	0.252445586308116	0.293121893408161	0.0798860350553154	0.038553350061817	0	GeneID:18857,Genbank:NM_001030305.2,MGI:MGI:102667	peripheral myelin protein 2		GO:0015485,GO:0043209,GO:0061024,GO:0005504,GO:0005737,GO:0008289	cholesterol binding|myelin sheath|membrane organization|fatty acid binding|cytoplasm|lipid binding
Pnpla5	22.5187421653751	30.2143665321894	14.8231177985609	0.490598331186882	-1.02738576843682	0.00120006204890863	0.016319818484805	Down	0.616355146727939	0.680403369426952	0.575006924251207	0.936147124228047	0.642698492371963	0.412872637559076	0.31724893880295	0.438071621771806	0.222542401541762	0.324594600106035	GeneID:75772,Genbank:XM_006521520.2,MGI:MGI:1923022	patatin-like phospholipase domain containing 5		GO:0005737,GO:0005811,GO:0006629,GO:0008152,GO:0016020,GO:0016042,GO:0016787,GO:0019433,GO:0055088,GO:0003824,GO:0004806	cytoplasm|lipid droplet|lipid metabolic process|metabolic process|membrane|lipid catabolic process|hydrolase activity|triglyceride catabolic process|lipid homeostasis|catalytic activity|triglyceride lipase activity
Ppfia2	14.8981617829523	9.55471134990339	20.2416122160012	2.1184954180961	1.08304000842936	0.00573473748321967	0.0500689887644924	Up	0.0630077258845301	0.0809477931314356	0.0793541458318354	0.0901349979953295	0.0633542555732828	0.167584455017409	0.182425473887032	0.135231229439528	0.184272516808825	0.137833402302515	GeneID:327814,Genbank:XM_006513780.3,MGI:MGI:2443834	protein tyrosine phosphatase, receptor type, f polypeptide (PTPRF), interacting protein (liprin), alpha 2		GO:0044877,GO:0045202,GO:0005515,GO:0005737,GO:0008150	protein-containing complex binding|synapse|protein binding|cytoplasm|biological_process
Ppp1r15a	1902.02160785904	1142.58607924335	2661.45713647472	2.32932746584589	1.21991347344406	3.98976902463056e-25	3.80056997772571e-22	Up	27.3065065968011	24.6431486608667	26.2080417017797	27.0784001414336	26.9452159533015	76.5764596572119	61.6093722279635	57.8450910516224	58.0866287874361	57.6862365510017	GeneID:17872,Genbank:NM_008654.2,MGI:MGI:1927072	protein phosphatase 1, regulatory (inhibitor) subunit 15A		GO:1903573,GO:0034976,GO:0019901,GO:0005737,GO:1903912,GO:0035308,GO:0019903,GO:0005739,GO:1903917,GO:0036496,GO:0030968,GO:0005741,GO:1990441,GO:0045943,GO:0005783,GO:0005794,GO:0006417,GO:0032515,GO:0006915,GO:0060734,GO:0032516,GO:0008157,GO:0070262,GO:0010628,GO:0070972,GO:0033138,GO:0016020,GO:0000164,GO:1902310,GO:0019888	negative regulation of response to endoplasmic reticulum stress|response to endoplasmic reticulum stress|protein kinase binding|cytoplasm|negative regulation of endoplasmic reticulum stress-induced eIF2 alpha phosphorylation|negative regulation of protein dephosphorylation|protein phosphatase binding|mitochondrion|positive regulation of endoplasmic reticulum stress-induced eIF2 alpha dephosphoryl…	mmu04141	Protein processing in endoplasmic reticulum
Prelid2	21.4719448218951	14.2149741381374	28.7289155056527	2.02103185179745	1.01509205901013	0.00186626649643082	0.0230296606209602	Up	1.26660541227788	1.07206631107746	0.975891585970875	0.568448067467782	1.42340342403433	2.37800952848253	2.41602886590221	2.03179758219417	1.81584148771818	2.20032512551691	GeneID:77619,Genbank:NM_029942.1,MGI:MGI:1924869	PRELI domain containing 2		GO:1990050,GO:0005739,GO:0005758,GO:0015914	phosphatidic acid transporter activity|mitochondrion|mitochondrial intermembrane space|phospholipid transport
Prlh	6.01233549393439	2.97960387075791	9.04506711711087	3.03566095006116	1.60201066658327	0.041110939307555	0.198205475474771	Up	0.126526558224144	0.043347258417295	0.169975463581623	0.201112392907874	0.0848149523888612	0.314093101129774	0.117225839310613	0.511170688735498	0.205577675857382	0.784223833575483	GeneID:623503,Genbank:XM_006529772.1,MGI:MGI:3644668	prolactin releasing hormone		GO:0048483,GO:0005184,GO:0005737,GO:0006112,GO:0006629,GO:0007186,GO:0007631,GO:0009749,GO:0031861,GO:0032868,GO:0040014,GO:0042755,GO:0001894,GO:0043434,GO:0002021,GO:0045444,GO:0002023	autonomic nervous system development|neuropeptide hormone activity|cytoplasm|energy reserve metabolic process|lipid metabolic process|G-protein coupled receptor signaling pathway|feeding behavior|response to glucose|prolactin-releasing peptide receptor binding|response to insulin|regulation of multicellular organism growth|eating behavior|tissue homeostasis|response to peptide hormone|response to…	mmu04080	Neuroactive ligand-receptor interaction
Prrx2	16.0105429629035	9.81360267362052	22.2074832521865	2.26292871137746	1.17819113636699	0.00197967726435755	0.0239454863377257	Up	0.329811415697038	0.640284945494052	0.332300876577457	0.13979497311368	0.368472568292641	0.896707759698619	0.780895044157678	0.92531039245457	0.678769443072044	0.841730656410002	GeneID:20204,Genbank:XM_006497806.1,MGI:MGI:98218	paired related homeobox 2	Homeobox	GO:0051216,GO:0003677,GO:0071837,GO:0005634,GO:0006355,GO:0007275,GO:0030326,GO:0042472,GO:0042474,GO:0043565,GO:0045880,GO:0045944,GO:0048701,GO:0000977,GO:0048704,GO:0001228,GO:0048844,GO:0002053	cartilage development|DNA binding|HMG box domain binding|nucleus|regulation of transcription, DNA-templated|multicellular organism development|embryonic limb morphogenesis|inner ear morphogenesis|middle ear morphogenesis|sequence-specific DNA binding|positive regulation of smoothened signaling pathway|positive regulation of transcription by RNA polymerase II|embryonic cranial skeleton morphogenes…
Psg16	2.61578850990909	4.18948160803946	1.04209541177873	0.248740896672989	-2.00728436748256	0.0495419733777824	0.224952377361888	Down	0.0361012510526659	0.0371042320410389	0.0145494992585261	0.0275435952915724	0.0362998005974279	0	0	0.00729250112538149	0.00703878590340227	0.0236921338936368	GeneID:26436,Genbank:NM_001310628.1,MGI:MGI:1347249	pregnancy specific glycoprotein 16		GO:0003674,GO:0008150,GO:0009986	molecular_function|biological_process|cell surface
Ptgs2	671.317430401243	311.070754855934	1031.56410594655	3.31617193144466	1.72951880725959	2.15889512330485e-08	2.77119452742514e-06	Up	3.03577686548122	3.81624014783097	3.37552786794217	3.17202943477678	5.46039994655871	14.669013037581	6.57772758271651	14.3779459065902	11.9204538001448	15.6895862280091	GeneID:19225,Genbank:NM_011198.4,MGI:MGI:97798	prostaglandin-endoperoxide synthase 2		GO:0005737,GO:0005783,GO:0005901,GO:0006629,GO:0006631,GO:0006633,GO:0016491,GO:0006693,GO:0016702,GO:0006954,GO:0019233,GO:0006979,GO:0019371,GO:0019899,GO:0020037,GO:0042127,GO:0030216,GO:0042307,GO:0030282,GO:0042640,GO:0030728,GO:0042803,GO:0043005,GO:0043065,GO:0001516,GO:0051213,GO:0043066,GO:0051926,GO:0043154,GO:0001525,GO:0051968,GO:0043231,GO:0004601,GO:0055114,GO:0004666,GO:0071471,GO:…	cytoplasm|endoplasmic reticulum|caveola|lipid metabolic process|fatty acid metabolic process|fatty acid biosynthetic process|oxidoreductase activity|prostaglandin metabolic process|oxidoreductase activity, acting on single donors with incorporation of molecular oxygen, incorporation of two atoms of oxygen|inflammatory response|sensory perception of pain|response to oxidative stress|cyclooxygenase…	mmu00590,mmu04370,mmu04064,mmu04668,mmu04625,mmu04657,mmu04923,mmu04913,mmu04921,mmu04726,mmu04723,mmu05200,mmu05206,mmu05204,mmu05222,mmu05167,mmu05165,mmu05140	Arachidonic acid metabolism|VEGF signaling pathway|NF-kappa B signaling pathway|TNF signaling pathway|C-type lectin receptor signaling pathway|IL-17 signaling pathway|Regulation of lipolysis in adipocyte|Ovarian Steroidogenesis|Oxytocin signaling pathway|Serotonergic synapse|Retrograde endocannabinoid signaling|Pathways in cancer|MicroRNAs in cancer|Chemical carcinogenesis|Small cell lung cancer|…
Ptpn5	13.4792675945444	6.2009184428221	20.7576167462667	3.34750681494526	1.74308699263031	4.33157037140106e-05	0.00146811033992486	Up	0.0133852330826038	0.178842398437807	0.148348932824433	0.0382961911457824	0.0403765474337544	0.242088844305731	0.210822284874331	0.365017729406595	0.326220654369221	0.26352942777076	GeneID:19259,Genbank:XM_006540714.3,MGI:MGI:97807	protein tyrosine phosphatase, non-receptor type 5		GO:0043204,GO:0016791,GO:0004721,GO:0043407,GO:0019901,GO:0004725,GO:0051019,GO:0030424,GO:1900273,GO:0005515,GO:0005737,GO:0005783,GO:0005829,GO:0033160,GO:0006470,GO:1901216,GO:0035254,GO:0010976,GO:1903955,GO:0035335,GO:0016020,GO:1990635,GO:0035640,GO:0016021,GO:0001784,GO:2001025,GO:0035902,GO:0016311,GO:0001934,GO:0043025,GO:0016787,GO:0002092	perikaryon|phosphatase activity|phosphoprotein phosphatase activity|negative regulation of MAP kinase activity|protein kinase binding|protein tyrosine phosphatase activity|mitogen-activated protein kinase binding|axon|positive regulation of long-term synaptic potentiation|protein binding|cytoplasm|endoplasmic reticulum|cytosol|positive regulation of protein import into nucleus, translocation|prot…	mmu04010	MAPK signaling pathway
Pydc4	803.289365309342	504.97270239011	1101.60602822857	2.18151599683411	1.12533105288866	0.000729671102943367	0.0115701355758621	Up	4.32522060747289	6.2215989134413	3.86308818609436	5.12464093316172	4.3774953967584	11.9360091711144	4.28726690910098	14.2214764317959	12.0971665095228	10.2054087961909	GeneID:623121,Genbank:XM_011238852.1,MGI:MGI:3695276	pyrin domain containing 4		GO:0003690,GO:0005634,GO:0005730,GO:0005829,GO:0008134,GO:0042802,GO:0000978,GO:0001047,GO:0001078	double-stranded DNA binding|nucleus|nucleolus|cytosol|transcription factor binding|identical protein binding|RNA polymerase II proximal promoter sequence-specific DNA binding|core promoter binding|transcriptional repressor activity, RNA polymerase II proximal promoter sequence-specific DNA binding
Pyhin1	844.519130413571	450.758262532971	1238.27999829417	2.74710438214895	1.45791172976127	7.99483162682214e-05	0.00224687045984245	Up	6.18556997954825	10.3367530947239	6.27888487561068	6.39930777696252	5.70775282681871	20.6778706726041	7.27436001100387	25.6597965170212	23.1580283116529	20.060783102442	GeneID:236312,Genbank:NM_175026.3,MGI:MGI:2138243	pyrin and HIN domain family, member 1		GO:0003690,GO:0005634,GO:0005730,GO:0005829,GO:0008134,GO:0035458,GO:0042802,GO:0000978,GO:0001047,GO:0001078	double-stranded DNA binding|nucleus|nucleolus|cytosol|transcription factor binding|cellular response to interferon-beta|identical protein binding|RNA polymerase II proximal promoter sequence-specific DNA binding|core promoter binding|transcriptional repressor activity, RNA polymerase II proximal promoter sequence-specific DNA binding
Rab3c	136.760590477398	204.642079641394	68.8791013134012	0.3365832747307	-1.57096460586828	4.04646505289018e-07	3.4874748091552e-05	Down	1.44655464447205	0.767351467345609	1.18713561905334	1.41294503967149	1.14366745245155	0.22340124117059	0.767384749276057	0.253323730972338	0.295686852636738	0.491252263141247	GeneID:67295,Genbank:XM_006517740.3,MGI:MGI:1914545	RAB3C, member RAS oncogene family		GO:0017157,GO:0005515,GO:0019882,GO:0005525,GO:0030742,GO:0005829,GO:0005886,GO:0006886,GO:0006904,GO:0008021,GO:0031410,GO:0031489,GO:0009306,GO:0031982,GO:0012505,GO:0015031,GO:0000166,GO:0032482,GO:0016020,GO:0003924,GO:0048471	regulation of exocytosis|protein binding|antigen processing and presentation|GTP binding|GTP-dependent protein binding|cytosol|plasma membrane|intracellular protein transport|vesicle docking involved in exocytosis|synaptic vesicle|cytoplasmic vesicle|myosin V binding|protein secretion|vesicle|endomembrane system|protein transport|nucleotide binding|Rab protein signal transduction|membrane|GTPase …
Rag1	42.8796193089989	12.8441647980263	72.9150738199715	5.67690269990742	2.50510401454497	0.0383364898605005	0.188854689707458	Up	0.111947057592723	0.386263525828469	0.0161131498607246	0	0.00804019597578962	0.076564433677202	0.0148168641642726	1.17105395888232	1.19267354448573	0.498528715396953	GeneID:19373,Genbank:NM_009019.2,MGI:MGI:97848	recombination activating gene 1		GO:0006310,GO:0006325,GO:0008152,GO:0008270,GO:0008542,GO:0010390,GO:0016740,GO:0043565,GO:0016787,GO:0045580,GO:0030183,GO:0045582,GO:0046872,GO:0048538,GO:0051865,GO:0061630,GO:0070233,GO:0070244,GO:0002250,GO:0002331,GO:0003677,GO:0003824,GO:0004518,GO:0004519,GO:0004842,GO:0005515,GO:0005634,GO:0033077,GO:0033151,GO:0042393,GO:0042802,GO:0042803,GO:2000822,GO:0043029,GO:0043154	DNA recombination|chromatin organization|metabolic process|zinc ion binding|visual learning|histone monoubiquitination|transferase activity|sequence-specific DNA binding|hydrolase activity|regulation of T cell differentiation|B cell differentiation|positive regulation of T cell differentiation|metal ion binding|thymus development|protein autoubiquitination|ubiquitin protein ligase activity|negati…	mmu04068,mmu05340	FoxO signaling pathway|Primary immunodeficiency
Rasl10b	32.8209507896755	45.3621688980872	20.2797326812638	0.447062677422351	-1.16145098592299	0.0254184153434896	0.143899874664316	Down	1.13279227578076	0.235624859941811	0.543496544802241	0.617334601270012	0.515272039500429	0.186515214017313	0.299863696956548	0.2179291036309	0.354960694019149	0.324507209252161	GeneID:276952,Genbank:XM_006533486.1,MGI:MGI:2685575	RAS-like, family 10, member B		GO:0005515,GO:0005525,GO:0005575,GO:0005886,GO:0007165,GO:0016020,GO:0090277,GO:0000166,GO:0003050,GO:0003924	protein binding|GTP binding|cellular_component|plasma membrane|signal transduction|membrane|positive regulation of peptide hormone secretion|nucleotide binding|regulation of systemic arterial blood pressure by atrial natriuretic peptide|GTPase activity
Rgs1	142.363666179157	60.5100551470587	224.217277211255	3.7054548482287	1.88965064563697	1.29670718879409e-06	9.2398044921198e-05	Up	2.47405402157631	3.54323097656859	2.12494889697117	1.93400564307648	2.24297286684002	14.6709480083022	8.00388063305073	10.077172837068	6.00991651249353	7.36407337469018	GeneID:50778,Genbank:NM_015811.2,MGI:MGI:1354694	regulator of G-protein signaling 1		GO:0005737,GO:0005829,GO:0005886,GO:0007165,GO:0007186,GO:0008277,GO:0009968,GO:0016020,GO:0031234,GO:0043547,GO:0001965,GO:0061737,GO:0005096	cytoplasm|cytosol|plasma membrane|signal transduction|G-protein coupled receptor signaling pathway|regulation of G-protein coupled receptor protein signaling pathway|negative regulation of signal transduction|membrane|extrinsic component of cytoplasmic side of plasma membrane|positive regulation of GTPase activity|G-protein alpha-subunit binding|leukotriene signaling pathway|GTPase activator acti…
Rgs16	136.951641765374	30.3553625985443	243.547920932204	8.02322555500897	3.00418235596635	0.000187205513559455	0.00428890201254756	Up	0.485135878278698	0.569844729926033	0.954319414856183	0.55079818100465	0.952379290860705	5.50544001843229	0.834738342705595	7.69985055655216	4.18892467840823	10.2841685159143	GeneID:19734,Genbank:NM_011267.3,MGI:MGI:108407	regulator of G-protein signaling 16		GO:0005515,GO:0005737,GO:0005886,GO:0007186,GO:0009968,GO:0016020,GO:0031224,GO:0043547,GO:0005096,GO:0045121	protein binding|cytoplasm|plasma membrane|G-protein coupled receptor signaling pathway|negative regulation of signal transduction|membrane|intrinsic component of membrane|positive regulation of GTPase activity|GTPase activator activity|membrane raft
Rgs2	2174.11100801167	1241.33661909776	3106.88539692558	2.50285486557526	1.32357463509913	1.16701205762615e-20	8.80072967957322e-18	Up	19.2715772755435	31.9859837631407	24.5828779486823	18.9775508864992	16.8900281965298	57.5800220996771	51.6714280066369	53.3596766700119	52.8314403958439	66.6485394874827	GeneID:19735,Genbank:NM_009061.4,MGI:MGI:1098271	regulator of G-protein signaling 2		GO:0140194,GO:0043547,GO:0009898,GO:0005515,GO:0043951,GO:0005634,GO:0045744,GO:0009968,GO:0005737,GO:0005829,GO:0005886,GO:0010519,GO:0048487,GO:0010614,GO:0006417,GO:0050873,GO:0016020,GO:0007049,GO:0055119,GO:0031116,GO:0007186,GO:0001965,GO:0060087,GO:0043005,GO:0007283,GO:0005096,GO:0060452,GO:0043407,GO:0008277	negative regulation of adenylate cyclase-inhibiting adrenergic receptor signaling pathway involved in heart process|positive regulation of GTPase activity|cytoplasmic side of plasma membrane|protein binding|negative regulation of cAMP-mediated signaling|nucleus|negative regulation of G-protein coupled receptor protein signaling pathway|negative regulation of signal transduction|cytoplasm|cytosol|…	mmu04022,mmu04921,mmu04740	cGMP - PKG signaling pathway|Oxytocin signaling pathway|Olfactory transduction
Rnf207	29.8595884809851	18.9623870092723	40.7567899526979	2.1493491263926	1.10389984386646	7.50936212410258e-05	0.00215050546019197	Up	0.204236596545476	0.321040029266977	0.242092002139083	0.194778920222535	0.181199873227205	0.549607963182762	0.500885908056595	0.594572721487423	0.468479015450498	0.367936904598522	GeneID:433809,Genbank:XM_006539010.3,MGI:MGI:2684989	ring finger protein 207		GO:0010628,GO:0030544,GO:0044325,GO:0046872,GO:0048471,GO:0051087,GO:1902261,GO:1903762,GO:0005622,GO:0005737,GO:0008270	positive regulation of gene expression|Hsp70 protein binding|ion channel binding|metal ion binding|perinuclear region of cytoplasm|chaperone binding|positive regulation of delayed rectifier potassium channel activity|positive regulation of voltage-gated potassium channel activity involved in ventricular cardiac muscle cell action potential repolarization|intracellular|cytoplasm|zinc ion binding
Rnf213	6704.61096167986	3616.27406795981	9792.94785539991	2.70802148049713	1.43723918266615	0.000751427533964799	0.0118261625541121	Up	9.36123568175072	17.7541208390756	9.43189554648841	11.5747961027643	9.68796504003378	32.8311341675694	9.59320829841714	46.036831946576	34.1052211838168	35.4732020692347	GeneID:672511,Genbank:XM_006534630.3,MGI:MGI:1289196	ring finger protein 213		GO:0016740,GO:0002040,GO:0016787,GO:0004842,GO:0016887,GO:0005730,GO:0005737,GO:0046872,GO:0005829,GO:0051260,GO:0051865,GO:0006511,GO:2000051,GO:0001525,GO:0016020,GO:0016567	transferase activity|sprouting angiogenesis|hydrolase activity|ubiquitin-protein transferase activity|ATPase activity|nucleolus|cytoplasm|metal ion binding|cytosol|protein homooligomerization|protein autoubiquitination|ubiquitin-dependent protein catabolic process|negative regulation of non-canonical Wnt signaling pathway|angiogenesis|membrane|protein ubiquitination
Rptn	36.8618245072398	51.6173402220674	22.1063087924121	0.428272915599809	-1.22339765222617	1.64994434057795e-06	0.000112264445940302	Down	0.767633109032974	0.575004624017359	0.576793245810386	0.744494212819599	0.693361212926162	0.207631319177683	0.265195422617948	0.249677578930723	0.405879552218569	0.327310696522374	GeneID:20129,Genbank:NM_009100.2,MGI:MGI:1099055	repetin		GO:0005576,GO:0005578,GO:0008544,GO:0030280,GO:0036457,GO:0046872,GO:0046914,GO:0061436,GO:0001533,GO:0005509	extracellular region|proteinaceous extracellular matrix|epidermis development|structural constituent of epidermis|keratohyalin granule|metal ion binding|transition metal ion binding|establishment of skin barrier|cornified envelope|calcium ion binding
Rsad2	1405.41108127558	255.23103393855	2555.5911286126	10.012854194008	3.32378137221805	5.16697678899545e-05	0.00167894278104181	Up	2.40852858535508	6.03480875256982	2.38363081736254	3.37073934643247	4.09838846686012	31.1736839767987	2.79925599977051	63.3491403619282	35.4561256866527	51.8775065397474	GeneID:58185,Genbank:NM_021384.4,MGI:MGI:1929628	radical S-adenosyl methionine domain containing 2		GO:0050709,GO:0034157,GO:0003824,GO:0051536,GO:0034165,GO:0005515,GO:0051539,GO:0035710,GO:0005739,GO:0051607,GO:0005741,GO:0005743,GO:0005783,GO:0043367,GO:0005789,GO:0043621,GO:0005811,GO:2000553,GO:0045071,GO:0009615,GO:0001503,GO:0045087,GO:0016020,GO:0001650,GO:0046872,GO:0030278,GO:0002376	negative regulation of protein secretion|positive regulation of toll-like receptor 7 signaling pathway|catalytic activity|iron-sulfur cluster binding|positive regulation of toll-like receptor 9 signaling pathway|protein binding|4 iron, 4 sulfur cluster binding|CD4-positive, alpha-beta T cell activation|mitochondrion|defense response to virus|mitochondrial outer membrane|mitochondrial inner membra…	mmu05164	Influenza A
Rtn4r	5.73742159369396	2.99457414704911	8.4802690403388	2.83187813155181	1.50175918110279	0.0240564958663474	0.13809023745164	Up	0.14392339733963	0.0887531646462971	0.0290019500961708	0.0823552029442385	0.086828968067252	0.275615618776096	0.21335019349452	0.116290877070918	0.25255118749139	0.377809887554665	GeneID:65079,Genbank:NM_022982.2,MGI:MGI:2136886	reticulon 4 receptor		GO:0048681,GO:0038131,GO:0022038,GO:0005783,GO:1905573,GO:0042995,GO:0023041,GO:0005886,GO:1905576,GO:0043005,GO:0030426,GO:0005887,GO:0043025,GO:0006469,GO:0007166,GO:0007409,GO:0008201,GO:0030517,GO:0009986,GO:0043198,GO:0031225,GO:0043547,GO:0031362,GO:0010977,GO:0044295,GO:0035025,GO:0004860,GO:0045121,GO:0035374,GO:0016020,GO:0005515,GO:0046426,GO:0038023,GO:0019221,GO:0005737	negative regulation of axon regeneration|neuregulin receptor activity|corpus callosum development|endoplasmic reticulum|ganglioside GM1 binding|cell projection|neuronal signal transduction|plasma membrane|ganglioside GT1b binding|neuron projection|growth cone|integral component of plasma membrane|neuronal cell body|negative regulation of protein kinase activity|cell surface receptor signaling pat…
Rtp4	1177.24649520342	542.852929764776	1811.64006064206	3.33725759097784	1.73866304728851	0.000270247397955023	0.00563503186127646	Up	11.1166092385808	18.9753164824571	9.81895709629105	13.0070877934406	13.8121515712899	43.6346218064875	10.6170532739949	62.816604995743	54.0667421161966	53.7252062691235	GeneID:67775,Genbank:XM_006522491.3,MGI:MGI:1915025	receptor transporter protein 4		GO:0005737,GO:0006612,GO:0009986,GO:0016020,GO:0016021,GO:0031849,GO:0051205,GO:0051607,GO:0001580,GO:0005515	cytoplasm|protein targeting to membrane|cell surface|membrane|integral component of membrane|olfactory receptor binding|protein insertion into membrane|defense response to virus|detection of chemical stimulus involved in sensory perception of bitter taste|protein binding
Rxrg	20.9085268928587	12.3738807126483	29.4431730730692	2.37946152519258	1.25063512696631	0.000200753861341763	0.0044885729630549	Up	0.20545171557598	0.351932777289803	0.345004154550724	0.239479496895547	0.275442211016556	0.89860515233446	0.52874823133825	0.553353627501228	0.801152645550343	0.624220384819299	GeneID:20183,Genbank:NM_009107.3,MGI:MGI:98216	retinoid X receptor gamma	RXR-like	GO:1901522,GO:0003707,GO:0004886,GO:0005634,GO:0006351,GO:0006355,GO:0008270,GO:0031641,GO:0043401,GO:0043565,GO:0045944,GO:0046872,GO:0000977,GO:0048384,GO:0003677,GO:0051289,GO:0003700	positive regulation of transcription from RNA polymerase II promoter involved in cellular response to chemical stimulus|steroid hormone receptor activity|9-cis retinoic acid receptor activity|nucleus|transcription, DNA-templated|regulation of transcription, DNA-templated|zinc ion binding|regulation of myelination|steroid hormone mediated signaling pathway|sequence-specific DNA binding|positive re…	mmu04659,mmu04920,mmu03320,mmu04919,mmu05200,mmu05202,mmu05226,mmu05216,mmu05222,mmu05223	Th17 cell differentiation|Adipocytokine signaling pathway|PPAR signaling pathway|Thyroid hormone signaling pathway|Pathways in cancer|Transcriptional misregulation in cancers|Gastric cancer|Thyroid cancer|Small cell lung cancer|Non-small cell lung cancer
Sapcd2	29.7019746726181	41.6908580485752	17.7130912966611	0.424867515943737	-1.23491505102057	1.15053417616056e-05	0.000519289727040648	Down	0.639067209096174	0.750653780677064	0.381078331703699	0.522405973028298	0.432759271696889	0.19425777386121	0.120834823080492	0.302972037204467	0.267002456279179	0.285306144937718	GeneID:72080,Genbank:NM_001081085.2,MGI:MGI:1919330	suppressor APC domain containing 2		GO:0090175,GO:0005730,GO:0098725,GO:0005737,GO:1904777,GO:0005829,GO:0005886,GO:0005923,GO:0007049,GO:0008284,GO:0016020,GO:0030054,GO:0043296,GO:0045179,GO:0000132,GO:0003674,GO:0051301,GO:0005634	regulation of establishment of planar polarity|nucleolus|symmetric cell division|cytoplasm|negative regulation of protein localization to cell cortex|cytosol|plasma membrane|bicellular tight junction|cell cycle|positive regulation of cell proliferation|membrane|cell junction|apical junction complex|apical cortex|establishment of mitotic spindle orientation|molecular_function|cell division|nucleus
Sbk2	19.6152880075093	11.384284075273	27.8462919397456	2.44602925889986	1.29044166119043	0.000265500926391363	0.00555273510640351	Up	0.27226493033637	0.664594149399801	0.342900028266398	0.259657035234495	0.410643498190613	0.868986194887747	0.662159583184807	1.06558394519841	1.4598219919937	0.744496034992052	GeneID:381836,Genbank:XM_006540138.3,MGI:MGI:2685925	SH3-binding domain kinase family, member 2		GO:0042981,GO:0005524,GO:0043408,GO:0005737,GO:0048365,GO:0006468,GO:0007266,GO:0007346,GO:0016301,GO:0016310,GO:0016477,GO:0016740,GO:0023014,GO:0030036,GO:0000166,GO:0031098,GO:0004672,GO:0032147,GO:0004674	regulation of apoptotic process|ATP binding|regulation of MAPK cascade|cytoplasm|Rac GTPase binding|protein phosphorylation|Rho protein signal transduction|regulation of mitotic cell cycle|kinase activity|phosphorylation|cell migration|transferase activity|signal transduction by protein phosphorylation|actin cytoskeleton organization|nucleotide binding|stress-activated protein kinase signaling ca…
Scin	36.0448493090877	22.9759235857088	49.1137750324665	2.13761918424101	1.09600486056924	0.0149152156475587	0.100130002969275	Up	0.215841904593105	0.591569387296782	0.561800363083343	0.274462421371573	0.434057982415553	0.612356616159644	0.383286930643582	1.32617743956783	0.894273172290842	1.25911433460476	GeneID:20259,Genbank:NM_009132.2,MGI:MGI:1306794	scinderin		GO:0051127,GO:0005856,GO:0051693,GO:0005886,GO:0005903,GO:0008285,GO:0030054,GO:0032991,GO:0042989,GO:0042995,GO:0043065,GO:0045654,GO:0046872,GO:0003779,GO:0051014,GO:0005509,GO:0051015,GO:0005737	positive regulation of actin nucleation|cytoskeleton|actin filament capping|plasma membrane|brush border|negative regulation of cell proliferation|cell junction|protein-containing complex|sequestering of actin monomers|cell projection|positive regulation of apoptotic process|positive regulation of megakaryocyte differentiation|metal ion binding|actin binding|actin filament severing|calcium ion bi…	mmu04810,mmu04666,mmu05203	Regulation of actin cytoskeleton|Fc gamma R-mediated phagocytosis|Viral carcinogenesis
Scn10a	15.6698996783573	8.56133515883024	22.7784641978844	2.66062054285896	1.41176276816859	0.000259508693782924	0.00546780890428072	Up	0.0273576717752724	0.0632649032130699	0.0826925134731443	0.0652270192796175	0.0550162668215309	0.225569696366433	0.215446635740726	0.131249301666892	0.120015449564819	0.0972507975213087	GeneID:20264,Genbank:NM_009134.3,MGI:MGI:108029	sodium channel, voltage-gated, type X, alpha		GO:0055117,GO:0019228,GO:0005244,GO:0060371,GO:0019233,GO:0005248,GO:0030424,GO:0061337,GO:0005261,GO:0005272,GO:0005886,GO:0034765,GO:0071439,GO:0035725,GO:0006811,GO:0086010,GO:0006814,GO:0086016,GO:0044299,GO:0001518,GO:0086043,GO:0044325,GO:0016020,GO:0002027,GO:0055085,GO:0016021,GO:0005216	regulation of cardiac muscle contraction|neuronal action potential|voltage-gated ion channel activity|regulation of atrial cardiac muscle cell membrane depolarization|sensory perception of pain|voltage-gated sodium channel activity|axon|cardiac conduction|cation channel activity|sodium channel activity|plasma membrane|regulation of ion transmembrane transport|clathrin complex|sodium ion transmemb…
Sctr	3.94362639164727	0.601977693898885	7.28527508939565	12.1022342907931	3.59720151450954	0.00215369982058425	0.0253115669173729	Up	0	0	0.0107283171101903	0	0.0214130130488262	0.147268230570322	0.118382825486201	0.0107544958365032	0.0934230014525987	0.0232930559704383	GeneID:319229,Genbank:XM_006529685.3,MGI:MGI:2441720	secretin receptor		GO:0005881,GO:0005886,GO:0007165,GO:0007166,GO:0007186,GO:0015055,GO:0016020,GO:0016021,GO:0017046,GO:0042277,GO:0004871,GO:0043950,GO:0004888,GO:0004930	cytoplasmic microtubule|plasma membrane|signal transduction|cell surface receptor signaling pathway|G-protein coupled receptor signaling pathway|secretin receptor activity|membrane|integral component of membrane|peptide hormone binding|peptide binding|signal transducer activity|positive regulation of cAMP-mediated signaling|transmembrane signaling receptor activity|G-protein coupled receptor acti…	mmu04080,mmu04972,mmu04976	Neuroactive ligand-receptor interaction|Pancreatic secretion|Bile secretion
Sectm1a	16.9251604197941	3.79554651466308	30.0547743249252	7.91843130068795	2.98521465014363	0.00366524428902998	0.0366909603911248	Up	0.0231512829711989	0.0713834465867643	0.186608255726091	0.0662376181620184	0.0931144412921489	0.3201977923044	0.0643484328232936	1.239296404768	0.609374582007123	1.29144499975499	GeneID:209588,Genbank:XM_006532750.3,MGI:MGI:2384805	secreted and transmembrane 1A		GO:0005886,GO:0006955,GO:0016020,GO:0016021,GO:0004871,GO:0005125,GO:0005576	plasma membrane|immune response|membrane|integral component of membrane|signal transducer activity|cytokine activity|extracellular region
Sectm1b	37.7662508193871	6.37372312728931	69.158778511485	10.8506091542288	3.43970413286734	0.000187805686915858	0.00429401329910634	Up	0.0666779843299053	0.251278359568572	0.0895750382863191	0.127180593586735	0.178785865851427	1.18230936589847	0.123553233191821	1.88566591522411	1.60338728547159	2.99017767824218	GeneID:58210,Genbank:NM_026907.3,MGI:MGI:1929083	secreted and transmembrane 1B		GO:0005886,GO:0005887,GO:0006955,GO:0016020,GO:0016021,GO:0004871,GO:0005125,GO:0005576	plasma membrane|integral component of plasma membrane|immune response|membrane|integral component of membrane|signal transducer activity|cytokine activity|extracellular region
Sele	47.2355934653939	25.1061465730864	69.3650403577013	2.76287084343162	1.46616812172481	1.70431988842882e-05	0.000714039019922992	Up	0.199000821407624	0.286341370838693	0.414372673115334	0.341614080879864	0.426869942372271	1.00212495328837	0.503951941925664	0.77716970060208	1.08639661502281	1.29146991116766	GeneID:20339,Genbank:XM_017319404.1,MGI:MGI:98278	selectin, endothelial cell		GO:0070492,GO:0030029,GO:0005509,GO:0070555,GO:0030246,GO:0005615,GO:0030863,GO:0005886,GO:0005887,GO:0005901,GO:0005905,GO:0006954,GO:0033691,GO:0007155,GO:0043274,GO:0007157,GO:0045121,GO:0007159,GO:0046872,GO:0007202,GO:0002092,GO:0048471,GO:0016020,GO:0002687,GO:0050901,GO:0016021,GO:0004888	oligosaccharide binding|actin filament-based process|calcium ion binding|response to interleukin-1|carbohydrate binding|extracellular space|cortical cytoskeleton|plasma membrane|integral component of plasma membrane|caveola|clathrin-coated pit|inflammatory response|sialic acid binding|cell adhesion|phospholipase binding|heterophilic cell-cell adhesion via plasma membrane cell adhesion molecules|m…	mmu04668,mmu04514,mmu05418,mmu04933,mmu05144,mmu05143	TNF signaling pathway|Cell adhesion molecules (CAMs)|Fluid shear stress and atherosclerosis|AGE-RAGE signaling pathway in diabetic complications|Malaria|African trypanosomiasis
Serpina3b	6.97336764044158	0.606149252548544	13.3405860283346	22.0087477997281	4.46000515949377	6.71582820300249e-05	0.00198935801384848	Up	0.0184355739312691	0	0.0371494562407547	0	0	0.411884903976399	0.375769043805198	0.074480213134279	0.323500290744269	0.0604934833627343	GeneID:271047,Genbank:XM_006515931.1,MGI:MGI:2182835	serine (or cysteine) peptidase inhibitor, clade A, member 3B		GO:0010466,GO:0010951,GO:0030414,GO:0004867,GO:0005576,GO:0005615	negative regulation of peptidase activity|negative regulation of endopeptidase activity|peptidase inhibitor activity|serine-type endopeptidase inhibitor activity|extracellular region|extracellular space
Serpina3i	19.0536200106794	12.5976131687822	25.5096268525765	2.02495714948536	1.0178913791681	0.00409901157193359	0.0398004347856363	Up	0.328783965803901	0.450557850595045	0.242928158993281	0.188135290919345	0.17631584576246	0.792863098376349	0.284307988445867	0.597733218004298	0.512833184731264	0.647312227092338	GeneID:628900,Genbank:XM_017315152.1,MGI:MGI:2182841	serine (or cysteine) peptidase inhibitor, clade A, member 3I		GO:0034097,GO:0043434,GO:0004867,GO:0005615,GO:0010951	response to cytokine|response to peptide hormone|serine-type endopeptidase inhibitor activity|extracellular space|negative regulation of endopeptidase activity
Serpinb10	69.0251895206844	42.5432313559994	95.5071476853694	2.24494342910088	1.16667909058606	5.83842180466229e-09	8.73302448285808e-07	Up	0.344201093519771	0.66217334369234	0.337906883221289	0.277760169092365	0.266226253530809	0.976519445116821	0.866752614457737	0.864656538457025	0.877593338907145	0.685388263234871	GeneID:241197,Genbank:XM_006529597.3,MGI:MGI:2138648	serine (or cysteine) peptidase inhibitor, clade B (ovalbumin), member 10		GO:0004867,GO:0005615,GO:0010951	serine-type endopeptidase inhibitor activity|extracellular space|negative regulation of endopeptidase activity	mmu05146	Amoebiasis
Serpine1	1116.35709974797	735.102532606279	1497.61166688966	2.03728269249724	1.0266461819566	1.58608225943387e-14	6.37922284744303e-12	Up	10.8634179886383	13.5119453608088	13.767141313443	15.2258175743127	12.2863181237049	27.1194791240069	23.7491254699383	24.4305443554482	26.9194177122106	33.0711712170763	GeneID:18787,Genbank:NM_008871.2,MGI:MGI:97608	serine (or cysteine) peptidase inhibitor, clade E, member 1		GO:0005615,GO:0005737,GO:0008585,GO:0010466,GO:0010469,GO:0010628,GO:0035491,GO:0010629,GO:0035690,GO:0010757,GO:0042060,GO:0042127,GO:0042583,GO:0045765,GO:0045766,GO:0071347,GO:0071560,GO:0048146,GO:0090026,GO:0048260,GO:0090280,GO:0090399,GO:0097187,GO:1901331,GO:0001890,GO:1902042,GO:0002020,GO:2000098,GO:0004867,GO:2000352,GO:0005102,GO:0005515,GO:0005576,GO:0010951,GO:0014912,GO:0030194,GO:…	extracellular space|cytoplasm|female gonad development|negative regulation of peptidase activity|regulation of signaling receptor activity|positive regulation of gene expression|positive regulation of leukotriene production involved in inflammatory response|negative regulation of gene expression|cellular response to drug|negative regulation of plasminogen activation|wound healing|regulation of ce…	mmu04390,mmu04371,mmu04066,mmu04115,mmu04218,mmu04610,mmu04933,mmu05142	Hippo signaling pathway|Apelin signaling pathway|HIF-1 signaling pathway|p53 signaling pathway|Cellular senescence|Complement and coagulation cascades|AGE-RAGE signaling pathway in diabetic complications|Chagas disease (American trypanosomiasis)
Sez6l	15.7656087113606	1.79326938837556	29.7379480343457	16.5830902078153	4.05164096855312	0.000511198387981429	0.00886332372756726	Up	0.0155655718721377	0.0159980215021556	0.00784153145003955	0.0148447699050164	0.015651179354401	0.471965071040335	0.382166496866663	0.0786066598004979	0.189679589829456	0.0510760156743213	GeneID:56747,Genbank:NM_001253917.1,MGI:MGI:1935121	seizure related 6 homolog like		GO:0008344,GO:0016020,GO:0016021,GO:0021680,GO:0043025,GO:0060074,GO:0090036,GO:0003674,GO:0005783,GO:0005886	adult locomotory behavior|membrane|integral component of membrane|cerebellar Purkinje cell layer development|neuronal cell body|synapse maturation|regulation of protein kinase C signaling|molecular_function|endoplasmic reticulum|plasma membrane
Sfrp5	16.9819800642316	8.20135181309878	25.7626083153645	3.14126364805102	1.65134503428985	0.0218455077830365	0.129704697799321	Up	0.425861757812316	0.116718196875201	0.143025406526906	0.189532553021495	0.285469273961456	1.57065443383	0.578684327460006	0.258073938510277	0.774962918716271	0.527906464812128	GeneID:54612,Genbank:NM_018780.3,MGI:MGI:1860298	secreted frizzled-related sequence protein 5		GO:2000041,GO:0043508,GO:0007275,GO:2000057,GO:0048546,GO:0008285,GO:0051898,GO:0016021,GO:0016055,GO:0017147,GO:0030111,GO:0030154,GO:0060028,GO:0030178,GO:0060070,GO:0030510,GO:0090090,GO:0035567,GO:0036342,GO:0004930,GO:0090175,GO:0042813,GO:0005576,GO:0090179,GO:0043433,GO:0005615	negative regulation of planar cell polarity pathway involved in axis elongation|negative regulation of JUN kinase activity|multicellular organism development|negative regulation of Wnt signaling pathway involved in digestive tract morphogenesis|digestive tract morphogenesis|negative regulation of cell proliferation|negative regulation of protein kinase B signaling|integral component of membrane|W…	mmu04310	Wnt signaling pathway
Sik1	3782.55959616	2381.94317522438	5183.17601709562	2.1760284086573	1.12169739149701	3.63835572525729e-48	7.31673336349241e-45	Up	29.3220317876273	23.3248723107832	31.749166090244	31.3755850057761	26.6805192798485	65.8786869170112	62.6240070896909	60.4996131004612	61.6836158355644	63.397948701656	GeneID:17691,Genbank:NM_010831.2,MGI:MGI:104754	salt inducible kinase 1		GO:0005524,GO:0005634,GO:0005737,GO:0005829,GO:0019901,GO:0006468,GO:0030154,GO:0032792,GO:0032870,GO:0035556,GO:0042826,GO:0043153,GO:0043276,GO:0000122,GO:0000166,GO:0000287,GO:0002028,GO:0004672,GO:0004674,GO:0005515,GO:0007049,GO:0007275,GO:0007346,GO:0008140,GO:0010830,GO:0010868,GO:0016301,GO:0045595,GO:0016310,GO:0045721,GO:0016740,GO:0046872,GO:0048511,GO:0055007	ATP binding|nucleus|cytoplasm|cytosol|protein kinase binding|protein phosphorylation|cell differentiation|negative regulation of CREB transcription factor activity|cellular response to hormone stimulus|intracellular signal transduction|histone deacetylase binding|entrainment of circadian clock by photoperiod|anoikis|negative regulation of transcription by RNA polymerase II|nucleotide binding|magn…	mmu04922	Glucagon signaling pathway
Sim2	2.00545863564243	0.402801588851256	3.60811568243361	8.95755077015348	3.16310431545427	0.0188059382611132	0.11740076464236	Up	0.0122624435832902	0.0126031242363538	0	0	0	0.0913219086940171	0.0568052771380898	0	0.0358627661861685	0.0402373112796909	GeneID:20465,Genbank:XM_017316897.1,MGI:MGI:98307	single-minded homolog 2 (Drosophila)		GO:0030324,GO:0003700,GO:0045892,GO:0005515,GO:0045944,GO:0005634,GO:0005654,GO:0006351,GO:0006355,GO:0046982,GO:0006357,GO:0046983,GO:0007275,GO:0007399,GO:0009880,GO:0000122,GO:0016604,GO:0000981,GO:0030154,GO:0003677	lung development|DNA binding transcription factor activity|negative regulation of transcription, DNA-templated|protein binding|positive regulation of transcription by RNA polymerase II|nucleus|nucleoplasm|transcription, DNA-templated|regulation of transcription, DNA-templated|protein heterodimerization activity|regulation of transcription by RNA polymerase II|protein dimerization activity|multice…
Slc22a12	16.9446562543825	26.7016633028857	7.18764920587934	0.269183575732623	-1.89333770846054	0.00555266543351176	0.0490232642346973	Down	1.10037893962443	0.467131586163497	0.530240531514381	0.84410126559462	0.2405284348234	0.0763493968346496	0.487583247083819	0.0483213090090688	0.0466401503186859	0.209317288773819	GeneID:20521,Genbank:NM_009203.3,MGI:MGI:1195269	solute carrier family 22 (organic anion/cation transporter), member 12		GO:0055085,GO:0016021,GO:0005887,GO:0006811,GO:0016324,GO:0008514,GO:0015143,GO:0015347,GO:0022857,GO:0015711,GO:0030165,GO:0015747,GO:0031526,GO:0042493,GO:0005452,GO:0043252,GO:0016020,GO:0005515,GO:0046415,GO:0005886	transmembrane transport|integral component of membrane|integral component of plasma membrane|ion transport|apical plasma membrane|organic anion transmembrane transporter activity|urate transmembrane transporter activity|sodium-independent organic anion transmembrane transporter activity|transmembrane transporter activity|organic anion transport|PDZ domain binding|urate transport|brush border memb…
Slc25a22	711.014190112978	469.856412134507	952.17196809145	2.02651691772351	1.01900221930972	1.85932431633691e-05	0.000763081877582352	Up	8.40355738778588	8.58106528170637	8.44870133575489	8.44715358399971	8.81477633628629	17.7265727785374	9.61877717918044	22.2182094213199	18.5256889805119	19.4950495219394	GeneID:68267,Genbank:NM_026646.3,MGI:MGI:1915517	solute carrier family 25 (mitochondrial carrier, glutamate), member 22		GO:0005739,GO:0005743,GO:0006839,GO:0015293,GO:0015813,GO:0016020,GO:0016021,GO:0022857,GO:0055085,GO:0005313,GO:0005314	mitochondrion|mitochondrial inner membrane|mitochondrial transport|symporter activity|L-glutamate transmembrane transport|membrane|integral component of membrane|transmembrane transporter activity|transmembrane transport|L-glutamate transmembrane transporter activity|high-affinity glutamate transmembrane transporter activity
Slc25a25	1018.02301859319	648.630599184893	1387.41543800149	2.1389916537163	1.09693085315953	1.51971424146207e-06	0.000105384322054491	Up	5.24249256846534	5.50334880486929	5.68169341912829	5.15596753778103	6.42442760246699	10.0449616048081	8.60382570391631	12.2097427785535	13.390460963638	16.3253307142377	GeneID:227731,Genbank:NM_001164357.1,MGI:MGI:1915913	solute carrier family 25 (mitochondrial carrier, phosphate carrier), member 25		GO:0046034,GO:0005739,GO:0046872,GO:0055085,GO:0005743,GO:0006839,GO:0014823,GO:0015217,GO:0016020,GO:0060612,GO:0016021,GO:0070588,GO:0022857,GO:0032094,GO:0035264,GO:0002021,GO:0043010,GO:0005347,GO:0045333,GO:0005509	ATP metabolic process|mitochondrion|metal ion binding|transmembrane transport|mitochondrial inner membrane|mitochondrial transport|response to activity|ADP transmembrane transporter activity|membrane|adipose tissue development|integral component of membrane|calcium ion transmembrane transport|transmembrane transporter activity|response to food|multicellular organism growth|response to dietary exc…
Slc26a10	45.5100424491716	30.0701436298307	60.9499412685124	2.02692551185714	1.01929307171113	7.49993380042568e-05	0.00215050546019197	Up	0.332864178200919	0.912298556309418	0.391272795366714	0.546719593171362	0.613607249824591	0.905007762959456	1.09651906097698	1.53155523635017	1.22588286764952	0.950655332991651	GeneID:216441,Genbank:XM_017313912.1,MGI:MGI:2143920	solute carrier family 26, member 10		GO:1902358,GO:0008272,GO:1902476,GO:0015106,GO:0015116,GO:0015297,GO:0015301,GO:0015701,GO:0016020,GO:0016021,GO:0019531,GO:0019532,GO:0042391,GO:0005254,GO:0051453,GO:0005887,GO:0055085,GO:0008271	sulfate transmembrane transport|sulfate transport|chloride transmembrane transport|bicarbonate transmembrane transporter activity|sulfate transmembrane transporter activity|antiporter activity|anion:anion antiporter activity|bicarbonate transport|membrane|integral component of membrane|oxalate transmembrane transporter activity|oxalate transport|regulation of membrane potential|chloride channel a…
Slc6a13	12.4624987632726	7.74617816836974	17.1788193581754	2.21771549592318	1.14907429834566	0.0119628927846174	0.0850084006709029	Up	0.137842817690528	0.236120713440035	0.0925888491997003	0.241009391466856	0.184801233569597	0.53771913358418	0.446985919654139	0.208833255182933	0.60470305625068	0.20102661251489	GeneID:14412,Genbank:NM_144512.2,MGI:MGI:95629	solute carrier family 6 (neurotransmitter transporter, GABA), member 13		GO:0005332,GO:0005886,GO:0005887,GO:0006810,GO:0006836,GO:0015293,GO:0016020,GO:0016021,GO:0042165,GO:0043005,GO:0005215,GO:0005328	gamma-aminobutyric acid:sodium symporter activity|plasma membrane|integral component of plasma membrane|transport|neurotransmitter transport|symporter activity|membrane|integral component of membrane|neurotransmitter binding|neuron projection|transporter activity|neurotransmitter:sodium symporter activity	mmu04727	GABAergic synapse
Slc6a2	2560.91320949172	3446.5540778644	1675.27234111904	0.486071682982876	-1.04075900521702	2.53574465008647e-06	0.000160470078398304	Down	35.0340325761373	20.4534268550047	25.2603911564882	34.0611672147107	29.8839522843224	10.8052166954208	18.4688493735447	12.3892831280192	12.9335913725459	16.6814803214526	GeneID:20538,Genbank:XM_006530793.3,MGI:MGI:1270850	solute carrier family 6 (neurotransmitter transporter, noradrenalin), member 2		GO:0016021,GO:0005333,GO:0043005,GO:0005886,GO:0005887,GO:0006810,GO:0006836,GO:0008504,GO:0043014,GO:0009986,GO:0045121,GO:0015293,GO:0046872,GO:0015844,GO:0048265,GO:0015874,GO:0005215,GO:0048487,GO:0005328,GO:0051583,GO:0016020,GO:0005330	integral component of membrane|norepinephrine transmembrane transporter activity|neuron projection|plasma membrane|integral component of plasma membrane|transport|neurotransmitter transport|monoamine transmembrane transporter activity|alpha-tubulin binding|cell surface|membrane raft|symporter activity|metal ion binding|monoamine transport|response to pain|norepinephrine transport|transporter acti…
Slc7a11	53.1381011017002	30.6741828044005	75.6020193989999	2.46467916948562	1.30139986132273	0.000475852216334925	0.00840675448041522	Up	0.146598173136326	0.220211503459535	0.159066617063476	0.188205211007024	0.15307383457952	0.485892445518725	0.182837347017163	0.50114354341798	0.373774466910594	0.616716951741613	GeneID:26570,Genbank:XM_006500778.3,MGI:MGI:1347355	solute carrier family 7 (cationic amino acid transporter, y+ system), member 11		GO:0070527,GO:0005886,GO:0005887,GO:0006865,GO:0009636,GO:0009986,GO:0015179,GO:0015327,GO:0015813,GO:0016020,GO:0016021,GO:0022857,GO:0003333,GO:0043231,GO:0005791,GO:0055085,GO:0005856	platelet aggregation|plasma membrane|integral component of plasma membrane|amino acid transport|response to toxic substance|cell surface|L-amino acid transmembrane transporter activity|cystine:glutamate antiporter activity|L-glutamate transmembrane transport|membrane|integral component of membrane|transmembrane transporter activity|amino acid transmembrane transport|intracellular membrane-bounded…	mmu04216	Ferroptosis
Slc8a2	34.9962875375026	22.2952041954076	47.6973708795976	2.13935564175825	1.09717633287778	8.06576665710894e-05	0.00225978809174945	Up	0.14090332430882	0.185045174990795	0.197176224351415	0.209033145111502	0.141678263959974	0.449720217315111	0.18856615200673	0.411127317835105	0.389192460267049	0.453790374542935	GeneID:110891,Genbank:XM_006539472.3,MGI:MGI:107996	solute carrier family 8 (sodium/calcium exchanger), member 2		GO:0060402,GO:0016021,GO:0005739,GO:0070588,GO:0035725,GO:0005874,GO:0098703,GO:0042995,GO:0005886,GO:1990034,GO:0005887,GO:0006811,GO:0006814,GO:0006816,GO:0043025,GO:0006874,GO:0043197,GO:0007154,GO:0046872,GO:0007612,GO:0048172,GO:0007613,GO:0005432,GO:0055085,GO:0015297,GO:0060291,GO:0016020,GO:0005516	calcium ion transport into cytosol|integral component of membrane|mitochondrion|calcium ion transmembrane transport|sodium ion transmembrane transport|microtubule|calcium ion import across plasma membrane|cell projection|plasma membrane|calcium ion export across plasma membrane|integral component of plasma membrane|ion transport|sodium ion transport|calcium ion transport|neuronal cell body|cellul…	mmu04371,mmu04020,mmu04022,mmu04974,mmu04740	Apelin signaling pathway|Calcium signaling pathway|cGMP - PKG signaling pathway|Protein digestion and absorption|Olfactory transduction
Slfn1	297.189311506771	169.336673282232	425.04194973131	2.51004074600483	1.32771078392982	7.01997791171622e-05	0.00205257803270035	Up	4.7348550132642	7.58322587667903	4.1267104371091	4.5710020287898	3.68020162554511	13.9378420979757	5.38258296457635	16.0776990831628	14.3572924763325	12.8360417621651	GeneID:20555,Genbank:NM_011407.1,MGI:MGI:1313259	schlafen 1		GO:0005634,GO:0005737,GO:0007050,GO:0008285,GO:0042130,GO:1900477,GO:2000134,GO:0000122,GO:0001933,GO:0005515	nucleus|cytoplasm|cell cycle arrest|negative regulation of cell proliferation|negative regulation of T cell proliferation|negative regulation of G1/S transition of mitotic cell cycle by negative regulation of transcription from RNA polymerase II promoter|negative regulation of G1/S transition of mitotic cell cycle|negative regulation of transcription by RNA polymerase II|negative regulation of pr…
Slfn2	1383.99243240915	863.69247973706	1904.29238508125	2.20482686807808	1.14066537398159	0.000207783366431125	0.0045767093192281	Up	24.1185168607168	42.6137154787297	23.5166774193277	24.8257053695823	25.5549898132804	60.5967512996336	29.8842526514188	80.5447107770456	68.4512876821115	73.3616057629721	GeneID:20556,Genbank:NM_011408.1,MGI:MGI:1313258	schlafen 2		GO:0008285	negative regulation of cell proliferation
Slfn3	94.3767945506405	59.6588599393093	129.094729161972	2.16388193293166	1.11362178409039	0.00271528966642227	0.0296942765393212	Up	1.42579266932758	1.92334363518193	1.55626763930157	2.26627974034512	1.70244065914239	4.89831551553431	1.43106756991011	5.31022182580801	4.43049324399819	3.37892969185269	GeneID:20557,Genbank:NM_011409.1,MGI:MGI:1329005	schlafen 3		GO:0008285	negative regulation of cell proliferation
Slfn4	634.74338222747	332.759726947176	936.727037507764	2.8150252619256	1.49314786905195	0.00206481323215766	0.0246619117823753	Up	4.64137476915341	6.9890786222919	3.31698741700217	4.06615253462822	3.527309188018	11.5840826345458	2.96263532510847	18.1789284794661	17.3754683563743	13.9607903930394	GeneID:20558,Genbank:XM_006532660.3,MGI:MGI:1329010	schlafen 4		GO:0003674,GO:0005575,GO:0008150	molecular_function|cellular_component|biological_process
Slfn8	483.302335417224	217.927850271223	748.676820563225	3.43543434045468	1.78049250987501	0.000205587231891944	0.00454880600246002	Up	2.58213860633147	4.63046199894448	2.72358029182873	2.47539221401796	2.31236517352474	12.3620923162041	2.09328933303001	13.2572179720618	11.5766934566575	11.7679004284458	GeneID:276950,Genbank:NM_181545.4,MGI:MGI:2672859	schlafen 8		GO:0008150,GO:0051607,GO:0000049,GO:0003674,GO:0005622	biological_process|defense response to virus|tRNA binding|molecular_function|intracellular
Slfn9	264.999738725882	124.813710685318	405.185766766447	3.2463241781827	1.69880707471767	0.0023601724420707	0.0269188991567688	Up	1.13090743006399	1.69736612427496	0.87719076282558	0.864542356187898	1.05590382032665	3.72409745126082	0.623676574368861	6.06466598706624	3.70119858433722	4.32938070731214	GeneID:237886,Genbank:XM_006533235.3,MGI:MGI:2445121	schlafen 9		GO:0005634,GO:0008150,GO:0051607,GO:0000049,GO:0003674,GO:0005622	nucleus|biological_process|defense response to virus|tRNA binding|molecular_function|intracellular
Socs1	88.183793231103	47.6612843460935	128.706302116113	2.70043713428931	1.43319296298913	0.000521418793339492	0.00899633817030645	Up	0.966134137126448	2.93755312657921	2.23076940030771	1.65083257802304	1.86194138389786	4.23995549660481	2.34967822242072	7.48114833359807	5.1801892327836	7.00090180069112	GeneID:12703,Genbank:NM_009896.2,MGI:MGI:1354910	suppressor of cytokine signaling 1		GO:0046426,GO:0035556,GO:0005515,GO:0036464,GO:0005634,GO:0046627,GO:0040008,GO:0005654,GO:0050707,GO:0005737,GO:0006469,GO:0007259,GO:0009968,GO:0042509,GO:0010533,GO:0060334,GO:0042532,GO:0019210,GO:0071230,GO:0019221,GO:0071345,GO:0045444,GO:0001932,GO:0071407,GO:0045591,GO:0019901,GO:0004860,GO:0046425,GO:0031410,GO:0005159	negative regulation of JAK-STAT cascade|intracellular signal transduction|protein binding|cytoplasmic ribonucleoprotein granule|nucleus|negative regulation of insulin receptor signaling pathway|regulation of growth|nucleoplasm|regulation of cytokine secretion|cytoplasm|negative regulation of protein kinase activity|JAK-STAT cascade|negative regulation of signal transduction|regulation of tyrosine…	mmu04120,mmu04630,mmu04910,mmu04917,mmu04380,mmu05206,mmu04930,mmu05145	Ubiquitin mediated proteolysis|Jak-STAT signaling pathway|Insulin signaling pathway|Prolactin signaling pathway|Osteoclast differentiation|MicroRNAs in cancer|Type II diabetes mellitus|Toxoplasmosis
Socs3	987.400035969254	551.490922657386	1423.30914928112	2.58083876054177	1.36784001100447	2.57946493352139e-07	2.35786544605069e-05	Up	8.88901923052692	10.1259983300955	9.22854408780747	9.41216079630552	9.02286812342461	27.7417558539342	16.1110977531479	26.3023769341492	19.0445819310376	32.6799240121793	GeneID:12702,Genbank:XM_011248707.2,MGI:MGI:1201791	suppressor of cytokine signaling 3		GO:0060674,GO:0045595,GO:0005515,GO:0060707,GO:0045597,GO:0005737,GO:0060708,GO:0006469,GO:0007165,GO:0007259,GO:0009968,GO:0046426,GO:0019221,GO:0035556,GO:1990830,GO:0046627,GO:0040008,GO:0042532,GO:0001784,GO:0050728,GO:0043066,GO:0001932,GO:0060670,GO:0004860	placenta blood vessel development|regulation of cell differentiation|protein binding|trophoblast giant cell differentiation|positive regulation of cell differentiation|cytoplasm|spongiotrophoblast differentiation|negative regulation of protein kinase activity|signal transduction|JAK-STAT cascade|negative regulation of signal transduction|negative regulation of JAK-STAT cascade|cytokine-mediated s…	mmu04120,mmu04630,mmu04668,mmu04910,mmu04920,mmu04917,mmu04380,mmu04930,mmu04932,mmu04931,mmu05164,mmu05160,mmu05168	Ubiquitin mediated proteolysis|Jak-STAT signaling pathway|TNF signaling pathway|Insulin signaling pathway|Adipocytokine signaling pathway|Prolactin signaling pathway|Osteoclast differentiation|Type II diabetes mellitus|Non-alcoholic fatty liver disease (NAFLD)|Insulin resistance|Influenza A|Hepatitis C|Herpes simplex infection
Sp100	3365.77583614947	2088.62680633441	4642.92486596453	2.22295570079031	1.15247919852822	4.48315905744821e-05	0.0015081913713895	Up	21.1947429346681	27.3145301287862	20.7522730586604	21.7712684335459	20.7530285526176	52.6182149539066	23.9993840332735	64.6303007749399	54.8663622232467	55.1589847152507	GeneID:20684,Genbank:XM_006529283.3,MGI:MGI:109561	nuclear antigen Sp100	SAND	GO:0005634,GO:0005737,GO:0006338,GO:0006351,GO:0006355,GO:0016605,GO:0003677,GO:0003682,GO:0005515	nucleus|cytoplasm|chromatin remodeling|transcription, DNA-templated|regulation of transcription, DNA-templated|PML body|DNA binding|chromatin binding|protein binding	mmu05203,mmu05168	Viral carcinogenesis|Herpes simplex infection
Spaca1	5.63990216479162	2.61870171830204	8.6611026112812	3.30740326427747	1.72569896083106	0.00866309321275447	0.067467006909485	Up	0.240100100843739	0.164513778978398	0.0403187347776143	0	0.0804735342027845	0.212868310907684	0.481976763159635	0.323336949007271	0.429120522498147	0.306386628643799	GeneID:67652,Genbank:NM_001290443.1,MGI:MGI:1914902	sperm acrosome associated 1		GO:0002080,GO:0003796,GO:0005615,GO:0007283,GO:0016020,GO:0016021,GO:0016998,GO:0050829,GO:0050830,GO:0001675	acrosomal membrane|lysozyme activity|extracellular space|spermatogenesis|membrane|integral component of membrane|cell wall macromolecule catabolic process|defense response to Gram-negative bacterium|defense response to Gram-positive bacterium|acrosome assembly
Spata20	10.4814420297711	3.57556057516481	17.3873234843773	4.86282447713136	2.28179451867055	0.00182196125048977	0.0226355556168256	Up	0.041670520913784	0.0856564596612133	0.0629775834069804	0.0993521632016885	0.0837994006221348	0.221665881115147	0.0772148054478044	0.378787549764022	0.609348429714002	0.54694146718999	GeneID:217116,Genbank:NM_144827.4,MGI:MGI:2183449	spermatogenesis associated 20		GO:0007275,GO:0007283,GO:0030154,GO:0003824,GO:0005515,GO:0005576	multicellular organism development|spermatogenesis|cell differentiation|catalytic activity|protein binding|extracellular region
Spock3	6.57004971762051	3.60317705255211	9.53692238268892	2.64680925849425	1.40425423119914	0.0173416597877285	0.111300248403581	Up	0.0477085695662382	0.0653787069760852	0.0801144670993869	0.0303328715246665	0.063961276005515	0.13535211467149	0.294677375153841	0.128495933744635	0.139528574693062	0.0695770174211322	GeneID:72902,Genbank:XM_006509516.2,MGI:MGI:1920152	sparc/osteonectin, cwcv and kazal-like domains proteoglycan 3		GO:0005576,GO:0005578,GO:0005615,GO:0007165,GO:0008191,GO:0010466,GO:0010951,GO:0019800,GO:0030414,GO:0031012,GO:0004857,GO:0005509,GO:0005539	extracellular region|proteinaceous extracellular matrix|extracellular space|signal transduction|metalloendopeptidase inhibitor activity|negative regulation of peptidase activity|negative regulation of endopeptidase activity|peptide cross-linking via chondroitin 4-sulfate glycosaminoglycan|peptidase inhibitor activity|extracellular matrix|enzyme inhibitor activity|calcium ion binding|glycosaminogl…
Spp1	2072.55425715781	2799.12184019375	1345.98667412188	0.480860337979682	-1.05631015923261	0.000527485492373707	0.00907505696432673	Down	97.2461402811389	82.6935753403958	105.814646961498	120.171738576536	49.103125597749	37.0711318943197	62.9689649117641	32.3673352045291	32.4147638196462	56.7594033070728	GeneID:20750,Genbank:NM_001204201.1,MGI:MGI:98389	secreted phosphoprotein 1		GO:0048471,GO:0031214,GO:0005125,GO:0048545,GO:0031982,GO:0005576,GO:0050840,GO:0033280,GO:0005615,GO:0005737,GO:0005794,GO:0006710,GO:0042995,GO:0007155,GO:0071394,GO:0043066,GO:0071498,GO:0045177,GO:0010033,GO:1990830,GO:0045780,GO:0010811,GO:0001503,GO:2000866,GO:0030593,GO:0001649,GO:0045893	perinuclear region of cytoplasm|biomineral tissue development|cytokine activity|response to steroid hormone|vesicle|extracellular region|extracellular matrix binding|response to vitamin D|extracellular space|cytoplasm|Golgi apparatus|androgen catabolic process|cell projection|cell adhesion|cellular response to testosterone stimulus|negative regulation of apoptotic process|cellular response to flu…	mmu04371,mmu04151,mmu04512,mmu04510,mmu04620,mmu05165	Apelin signaling pathway|PI3K-Akt signaling pathway|ECM-receptor interaction|Focal adhesion|Toll-like receptor signaling pathway|Human papillomavirus infection
Srrm3	2.59059442525812	0.800057136409957	4.38113171410628	5.4760235422253	2.45312864896592	0.0234143244125064	0.13573858345354	Up	0.0126551294599163	0	0.00637532603873596	0.00603455133206268	0	0.0403912938092985	0.0293121893408161	0.0191726484132757	0.0308426800494536	0.0207629246122417	GeneID:58212,Genbank:XM_011240902.2,MGI:MGI:1920309	serine/arginine repetitive matrix 3		GO:0003674,GO:0005575,GO:0008150	molecular_function|cellular_component|biological_process
Sstr2	29.2466414429361	18.3012652817538	40.1920176041184	2.19613327195412	1.13496560668975	7.7599631196608e-05	0.00219792758220252	Up	0.523395893975921	0.773284597247766	0.659183195636435	0.779935568614832	0.263137232517534	1.461704340855	1.09107470087283	1.75109801280135	0.892922708041792	1.46698225694234	GeneID:20606,Genbank:NM_009217.4,MGI:MGI:98328	somatostatin receptor 2		GO:0042923,GO:0007193,GO:0004994,GO:0043005,GO:0007218,GO:0071385,GO:0071392,GO:0005737,GO:0005829,GO:0005886,GO:0008285,GO:0016020,GO:0005887,GO:0016021,GO:0006937,GO:0030165,GO:0007165,GO:0004871,GO:0030432,GO:0007186,GO:0004930,GO:0042277,GO:0007187	neuropeptide binding|adenylate cyclase-inhibiting G-protein coupled receptor signaling pathway|somatostatin receptor activity|neuron projection|neuropeptide signaling pathway|cellular response to glucocorticoid stimulus|cellular response to estradiol stimulus|cytoplasm|cytosol|plasma membrane|negative regulation of cell proliferation|membrane|integral component of plasma membrane|integral compone…	mmu04024,mmu04080,mmu04971	cAMP signaling pathway|Neuroactive ligand-receptor interaction|Gastric acid secretion
Star	83.4060099603653	40.739312571201	126.07270734953	3.09462038980627	1.62976244810422	2.41765532144741e-11	5.99412926888722e-09	Up	0.390399847857227	0.760984001338811	0.70531121361908	0.423676105189052	0.473763581692959	2.11969450957457	1.45928177954896	1.74038715153202	2.06042495858198	1.22213845624382	GeneID:20845,Genbank:NM_011485.4,MGI:MGI:102760	steroidogenic acute regulatory protein		GO:0070859,GO:0030061,GO:0005829,GO:0035457,GO:0006694,GO:0043005,GO:0006699,GO:0006703,GO:0006869,GO:0008211,GO:0043025,GO:0008289,GO:0043524,GO:0044255,GO:0010628,GO:0048168,GO:0015485,GO:0005739,GO:0050769,GO:0050810,GO:0017127,GO:0005758	positive regulation of bile acid biosynthetic process|mitochondrial crista|cytosol|cellular response to interferon-alpha|steroid biosynthetic process|neuron projection|bile acid biosynthetic process|estrogen biosynthetic process|lipid transport|glucocorticoid metabolic process|neuronal cell body|lipid binding|negative regulation of neuron apoptotic process|cellular lipid metabolic process|positiv…	mmu04913,mmu04925,mmu04927,mmu04979,mmu04934	Ovarian Steroidogenesis|Aldosterone synthesis and secretion|Cortisol synthesis and secretion|Cholesterol metabolism|Cushing's syndrome
Stat1	4877.30127491423	2650.32823375362	7104.27431607484	2.68052621769537	1.42251624588367	0.000426285910334512	0.00780116146728446	Up	22.8218224058395	34.303948769809	24.2117766224449	27.9890625482452	24.5271192105271	70.2472420921183	23.6263032329469	102.322108542906	79.7539821734724	86.7284017395024	GeneID:20846,Genbank:NM_009283.4,MGI:MGI:103063	signal transducer and activator of transcription 1	STAT	GO:0003700,GO:0004871,GO:0005164,GO:0005515,GO:0005634,GO:0008284,GO:0009612,GO:0005654,GO:0009617,GO:0005730,GO:0010742,GO:0016525,GO:0019221,GO:0019899,GO:0035257,GO:0030424,GO:0035456,GO:0030425,GO:0035458,GO:0031663,GO:0042393,GO:0042493,GO:0042802,GO:0042803,GO:0000790,GO:0051607,GO:0043124,GO:0000978,GO:0051721,GO:0043330,GO:0000979,GO:0051770,GO:0043434,GO:0000983,GO:0060333,GO:0001047,GO:…	DNA binding transcription factor activity|signal transducer activity|tumor necrosis factor receptor binding|protein binding|nucleus|positive regulation of cell proliferation|response to mechanical stimulus|nucleoplasm|response to bacterium|nucleolus|macrophage derived foam cell differentiation|negative regulation of angiogenesis|cytokine-mediated signaling pathway|enzyme binding|nuclear hormone r…	mmu04630,mmu04217,mmu04620,mmu04621,mmu04625,mmu04658,mmu04659,mmu04062,mmu04917,mmu04919,mmu04380,mmu05200,mmu05212,mmu05321,mmu04933,mmu05152,mmu05162,mmu05164,mmu05161,mmu05160,mmu05168,mmu05167,mmu05165,mmu05145,mmu05140	Jak-STAT signaling pathway|Necroptosis|Toll-like receptor signaling pathway|NOD-like receptor signaling pathway|C-type lectin receptor signaling pathway|Th1 and Th2 cell differentiation|Th17 cell differentiation|Chemokine signaling pathway|Prolactin signaling pathway|Thyroid hormone signaling pathway|Osteoclast differentiation|Pathways in cancer|Pancreatic cancer|Inflammatiory bowel disease (IBD)…
Stat2	2675.01393718903	1548.41039315796	3801.6174812201	2.45517435042964	1.29582547894683	0.000501736031038318	0.00876625505451002	Up	17.7292658667293	23.2205189142013	15.6905509270023	20.3470450229827	15.9718252013878	49.7679776379922	15.5381292375145	62.637073589672	50.5080564112096	52.4237717973026	GeneID:20847,Genbank:XM_006513433.1,MGI:MGI:103039	signal transducer and activator of transcription 2	STAT	GO:0060337,GO:0004871,GO:0090140,GO:0005515,GO:0005634,GO:0005737,GO:0005829,GO:0005886,GO:0006351,GO:0006355,GO:0007165,GO:0042802,GO:0044389,GO:0001932,GO:0051607,GO:0003677,GO:0003700	type I interferon signaling pathway|signal transducer activity|regulation of mitochondrial fission|protein binding|nucleus|cytoplasm|cytosol|plasma membrane|transcription, DNA-templated|regulation of transcription, DNA-templated|signal transduction|identical protein binding|ubiquitin-like protein ligase binding|regulation of protein phosphorylation|defense response to virus|DNA binding|DNA bindin…	mmu04630,mmu04217,mmu04621,mmu04625,mmu04062,mmu04380,mmu05200,mmu05162,mmu05164,mmu05161,mmu05160,mmu05168,mmu05167,mmu05165	Jak-STAT signaling pathway|Necroptosis|NOD-like receptor signaling pathway|C-type lectin receptor signaling pathway|Chemokine signaling pathway|Osteoclast differentiation|Pathways in cancer|Measles|Influenza A|Hepatitis B|Hepatitis C|Herpes simplex infection|Kaposi's sarcoma-associated herpesvirus infection|Human papillomavirus infection
Sucnr1	5.58689087553902	2.20444713158836	8.96933461948968	4.06874562377326	2.02458408655747	0.0069171606996451	0.0575338655803661	Up	0.0343364031336049	0.0705807046667349	0.172977894590147	0.0327463718051141	0.0690504927468832	0.511425940604687	0.190874409265785	0.173399986975573	0.535574991565305	0.150226125456703	GeneID:84112,Genbank:NM_032400.2,MGI:MGI:1934135	succinate receptor 1		GO:0007165,GO:0007186,GO:0016020,GO:0016021,GO:0004871,GO:0004930,GO:0005886	signal transduction|G-protein coupled receptor signaling pathway|membrane|integral component of membrane|signal transducer activity|G-protein coupled receptor activity|plasma membrane	mmu04024	cAMP signaling pathway
Sult1e1	6.56226190899358	1.00584290822447	12.1186809097627	12.0482838927152	3.59075576451407	0.0423106956791397	0.202186035894683	Up	0.0856229989252276	0.0440009075521589	0	0	0.0860939080201218	0.819847094581594	1.50725138681863	0.0432399015140675	0.208677656683803	0.0468264371215239	GeneID:20860,Genbank:NM_023135.2,MGI:MGI:98431	sulfotransferase family 1E, member 1		GO:0050294,GO:0005829,GO:0006068,GO:0050427,GO:0006711,GO:0007565,GO:0008146,GO:0008210,GO:0051923,GO:0008289,GO:0016740,GO:0031965,GO:0004304,GO:0045600,GO:0005496,GO:0047894,GO:0005737	steroid sulfotransferase activity|cytosol|ethanol catabolic process|3'-phosphoadenosine 5'-phosphosulfate metabolic process|estrogen catabolic process|female pregnancy|sulfotransferase activity|estrogen metabolic process|sulfation|lipid binding|transferase activity|nuclear membrane|estrone sulfotransferase activity|positive regulation of fat cell differentiation|steroid binding|flavonol 3-sulfotr…	mmu00140	Steroid hormone biosynthesis
Sult2a1	1.89072915167918	3.59763101125955	0.183827292098807	0.0510967610417745	-4.29062434630398	0.00758940199561103	0.061596609191126	Down	0.158498989195573	0.108601652332459	0.319390721725117	0.151159304914303	0.212494268570722	0	0.0489493465485714	0	0	0	GeneID:20859,Genbank:NM_001111296.2,MGI:MGI:98430	sulfotransferase family 2A, dehydroepiandrosterone (DHEA)-preferring, member 1		GO:0006629,GO:0008144,GO:0008146,GO:0008202,GO:0016740,GO:0047704,GO:0050294,GO:0050656,GO:0051923,GO:0004027,GO:0005737,GO:0005829	lipid metabolic process|drug binding|sulfotransferase activity|steroid metabolic process|transferase activity|bile-salt sulfotransferase activity|steroid sulfotransferase activity|3'-phosphoadenosine 5'-phosphosulfate binding|sulfation|alcohol sulfotransferase activity|cytoplasm|cytosol	mmu00980,mmu04976,mmu05204	Metabolism of xenobiotics by cytochrome P450|Bile secretion|Chemical carcinogenesis
Syt6	24.55703894024	12.9108072644344	36.2032706160457	2.80410588389584	1.4875408269831	1.32728517747886e-05	0.000584489888739412	Up	0.0500301329279293	0.195396350732459	0.141141747861832	0.171768113875908	0.0905495192866056	0.5535602716151	0.259574089988974	0.363821541954759	0.331654639671086	0.328332280317864	GeneID:54524,Genbank:XM_006501704.3,MGI:MGI:1859544	synaptotagmin VI		GO:0045202,GO:0019905,GO:0005544,GO:0046872,GO:0030054,GO:0046982,GO:0030276,GO:0005737,GO:0005829,GO:0005886,GO:0006906,GO:0007340,GO:0048306,GO:0031410,GO:0016020,GO:0048791,GO:0042802,GO:0016021,GO:0060478,GO:0042803,GO:0017158,GO:0001786,GO:0097038,GO:0019898,GO:0005509,GO:0005515	synapse|syntaxin binding|calcium-dependent phospholipid binding|metal ion binding|cell junction|protein heterodimerization activity|clathrin binding|cytoplasm|cytosol|plasma membrane|vesicle fusion|acrosome reaction|calcium-dependent protein binding|cytoplasmic vesicle|membrane|calcium ion-regulated exocytosis of neurotransmitter|identical protein binding|integral component of membrane|acrosomal …
Tcf23	72.1619440347273	97.7290582340094	46.5948298354453	0.476775594459074	-1.06861770693548	0.00582525953733299	0.0506151571609168	Down	1.89357073230679	0.686152766283667	1.10069057228177	1.40071794842618	0.829942173623317	0.503641441990944	0.753482886892017	0.551688212386956	0.496994671093918	0.557618148620847	GeneID:69852,Genbank:XM_006504095.3,MGI:MGI:1934960	transcription factor 23	bHLH	GO:0010628,GO:0030154,GO:0046697,GO:0046983,GO:0005634,GO:0007275,GO:0007517	positive regulation of gene expression|cell differentiation|decidualization|protein dimerization activity|nucleus|multicellular organism development|muscle organ development
Tgtp1	519.717666030566	200.760794575723	838.674537485409	4.17748166048962	2.06263349474278	0.00313635156208446	0.0329453435415942	Up	3.82148642764535	5.19082262179937	3.09574393621782	3.82766499541451	3.39839534399114	11.3185013627178	2.24177203135903	25.9707253258967	15.8003679048646	26.2764826547431	GeneID:21822,Genbank:NM_011579.3,MGI:MGI:98734	T cell specific GTPase 1		GO:0034341,GO:0035455,GO:0035458,GO:0003924,GO:0005525,GO:0005789	response to interferon-gamma|response to interferon-alpha|cellular response to interferon-beta|GTPase activity|GTP binding|endoplasmic reticulum membrane
Tgtp2	1253.14449599723	781.642027097631	1724.64696489683	2.20644093473419	1.14172112764174	0.010563919712448	0.0779121364611232	Up	11.8190752529209	17.1284782878823	12.9312033031783	19.2369003059103	13.8872286363565	29.4486980173751	9.33524530061224	48.9682671599617	33.4829821325933	46.1995348915944	GeneID:100039796,Genbank:NM_001145164.1,MGI:MGI:3710083	T cell specific GTPase 2		GO:0035458,GO:0003924,GO:0005789,GO:0006952	cellular response to interferon-beta|GTPase activity|endoplasmic reticulum membrane|defense response
Thbs1	4720.07388398426	2664.91584179814	6775.23192617037	2.54238119639786	1.34618035958043	1.36981091740331e-22	1.18058132352774e-19	Up	23.170918806277	25.6917747824217	23.2807599987964	24.561077957505	26.4054196928814	77.5952750307741	53.6606290808871	57.4542058007765	66.9384254516528	61.0191394589314	GeneID:21825,Genbank:NM_011580.4,MGI:MGI:98737	thrombospondin 1		GO:0003151,GO:0003197,GO:0003417,GO:0005178,GO:0005509,GO:0005515,GO:0009612,GO:0005576,GO:0009749,GO:0005577,GO:0009897,GO:0005615,GO:0009986,GO:0010595,GO:0010596,GO:0010748,GO:0030141,GO:0010751,GO:0030169,GO:0010754,GO:0030194,GO:0010757,GO:0030198,GO:0030335,GO:0030511,GO:0000187,GO:0043236,GO:0030823,GO:0001786,GO:0043536,GO:0031012,GO:0001937,GO:0043537,GO:0043652,GO:0001953,GO:0045727,GO:…	outflow tract morphogenesis|endocardial cushion development|growth plate cartilage development|integrin binding|calcium ion binding|protein binding|response to mechanical stimulus|extracellular region|response to glucose|fibrinogen complex|external side of plasma membrane|extracellular space|cell surface|positive regulation of endothelial cell migration|negative regulation of endothelial cell mig…	mmu04015,mmu04350,mmu04151,mmu04512,mmu04145,mmu04115,mmu04510,mmu05206,mmu05205,mmu05219,mmu05165,mmu05144	Rap1 signaling pathway|TGF-beta signaling pathway|PI3K-Akt signaling pathway|ECM-receptor interaction|Phagosome|p53 signaling pathway|Focal adhesion|MicroRNAs in cancer|Proteoglycans in cancer|Bladder cancer|Human papillomavirus infection|Malaria
Thbs4	10.9990194115515	6.60297083888798	15.3950679842151	2.33153657040954	1.2212810586869	0.0463001832177124	0.21484892221621	Up	0.219004485071085	0.138516286110482	0.0169736584885147	0.0803319021015526	0.101634907031874	0.322613160266336	0.405811790592872	0.0510452303944957	0.164231010257084	0.36852786241799	GeneID:21828,Genbank:NM_011582.3,MGI:MGI:1101779	thrombospondin 4		GO:0048266,GO:0008201,GO:0005509,GO:0048771,GO:0016529,GO:0005515,GO:0048812,GO:0030198,GO:0005518,GO:0050731,GO:0005576,GO:0005578,GO:0005604,GO:0005615,GO:0031012,GO:0051260,GO:0031594,GO:0005783,GO:0051451,GO:0034103,GO:0006986,GO:0051781,GO:0034976,GO:0007155,GO:0001938,GO:0071603,GO:0043237,GO:0007399,GO:0001968,GO:0090023,GO:0008083,GO:0005178	behavioral response to pain|heparin binding|calcium ion binding|tissue remodeling|sarcoplasmic reticulum|protein binding|neuron projection morphogenesis|extracellular matrix organization|collagen binding|positive regulation of peptidyl-tyrosine phosphorylation|extracellular region|proteinaceous extracellular matrix|basement membrane|extracellular space|extracellular matrix|protein homooligomeriza…	mmu04151,mmu04512,mmu04145,mmu04510,mmu05165,mmu05144	PI3K-Akt signaling pathway|ECM-receptor interaction|Phagosome|Focal adhesion|Human papillomavirus infection|Malaria
Tlr12	68.1188670435365	44.8868132758067	91.3509208112663	2.03513936821403	1.02512759495663	1.21718438229629e-07	1.24462260650738e-05	Up	0.679804528328839	0.925765786494384	0.924663308737272	0.729365077114853	0.563923234952216	1.77194425609002	1.55883774410304	1.52770086823804	1.11005468035581	1.89607236889044	GeneID:384059,Genbank:NM_205823.2,MGI:MGI:3045221	toll-like receptor 12		GO:0016020,GO:0016021,GO:0042832,GO:0045087,GO:0002376,GO:0006954,GO:0007165	membrane|integral component of membrane|defense response to protozoan|innate immune response|immune system process|inflammatory response|signal transduction
Tmc3	30.3277515064437	16.9390701872255	43.716432825662	2.58080475152825	1.3678209997593	0.00295044503228508	0.0316318582444817	Up	0.140041077485568	0.150785654264538	0.0873464591720748	0.127196316246345	0.0603476892661751	0.290884060013497	0.0679626790810985	0.397385867048558	0.364057249489656	0.35740687697897	GeneID:233424,Genbank:XM_006507591.2,MGI:MGI:2669033	transmembrane channel-like gene family 3		GO:0008150,GO:0016020,GO:0016021,GO:0003674,GO:0005575,GO:0006811	biological_process|membrane|integral component of membrane|molecular_function|cellular_component|ion transport
Tmem235	1.26536775367846	0	2.53073550735692	Inf	Inf	0.0479741462618247	0.220041579623103	Up	0	0	0	0	0	0.0630651611216611	0	0.089805949298448	0	0.226928118358154	GeneID:546519,Genbank:NM_001085535.1,MGI:MGI:3651706	transmembrane protein 235		GO:0008150,GO:0016020,GO:0016021,GO:0016324,GO:0003674,GO:0005737,GO:0005783	biological_process|membrane|integral component of membrane|apical plasma membrane|molecular_function|cytoplasm|endoplasmic reticulum
Tmem236	7.19906794403117	1.80590004463443	12.5922358434279	6.97283101622437	2.80174451891007	0.000304687963579464	0.00610691855240833	Up	0.0569915365270928	0.0146437251758374	0.0143554290756007	0.0135881009259996	0.0286524891984558	0.2122160994955	0	0.259028253127061	0.236126540209565	0.202592984693756	GeneID:625286,Genbank:NM_001081310.2,MGI:MGI:1919309	transmembrane protein 236		GO:0016020,GO:0016021,GO:0003674,GO:0005575,GO:0008150	membrane|integral component of membrane|molecular_function|cellular_component|biological_process
Tmem52	24.8810074366382	35.7110224817344	14.050992391542	0.393463737946143	-1.34569741340087	0.0024069383081599	0.0272440127826054	Down	1.78322278753367	1.26002598899364	2.30199982819131	3.34814737259046	1.23270822846993	0.652151097962632	0.67118251729255	0.619116771678694	0.923527976480798	1.09713181189686	GeneID:69671,Genbank:NM_027161.2,MGI:MGI:1916921	transmembrane protein 52		GO:0016020,GO:0016021,GO:0003674,GO:0005575,GO:0008150	membrane|integral component of membrane|molecular_function|cellular_component|biological_process
Tnf	49.3008397485156	24.7711114314697	73.8305680655615	2.98051091772029	1.57555965796302	0.000563585757418938	0.00956879795827895	Up	1.04425871647464	0.771413370152188	0.690467479785061	0.684682457548914	0.853126565861824	3.40239024127631	0.604685817617561	2.86748820566974	2.41778250502613	2.92686478124371	GeneID:21926,Genbank:NM_001278601.1,MGI:MGI:104798	tumor necrosis factor		GO:0045121,GO:0045123,GO:0045416,GO:0045429,GO:0001932,GO:0045662,GO:0001934,GO:0045668,GO:0001937,GO:0045670,GO:0002020,GO:0045994,GO:0045672,GO:0046325,GO:0045732,GO:0002037,GO:0045760,GO:0002439,GO:0046330,GO:0005622,GO:0002740,GO:0005886,GO:0002876,GO:0048661,GO:0005887,GO:0002925,GO:0050708,GO:0051091,GO:0050715,GO:0006006,GO:0051092,GO:0050727,GO:0006915,GO:0051222,GO:0050729,GO:0006919,GO:…	membrane raft|cellular extravasation|positive regulation of interleukin-8 biosynthetic process|positive regulation of nitric oxide biosynthetic process|regulation of protein phosphorylation|negative regulation of myoblast differentiation|positive regulation of protein phosphorylation|negative regulation of osteoblast differentiation|negative regulation of endothelial cell proliferation|regulation…	mmu04010,mmu04350,mmu04064,mmu04668,mmu04071,mmu04150,mmu04060,mmu04210,mmu04217,mmu04640,mmu04620,mmu04621,mmu04622,mmu04625,mmu04650,mmu04612,mmu04660,mmu04657,mmu04664,mmu04920,mmu04380,mmu05205,mmu05310,mmu05322,mmu05323,mmu05321,mmu05330,mmu05332,mmu05010,mmu05014,mmu05418,mmu05410,mmu05414,mmu04930,mmu04940,mmu04932,mmu04931,mmu04933,mmu05133,mmu05134,mmu05152,mmu05166,mmu05164,mmu05161,mmu…	MAPK signaling pathway|TGF-beta signaling pathway|NF-kappa B signaling pathway|TNF signaling pathway|Sphingolipid signaling pathway|mTOR signaling pathway|Cytokine-cytokine receptor interaction|Apoptosis|Necroptosis|Hematopoietic cell lineage|Toll-like receptor signaling pathway|NOD-like receptor signaling pathway|RIG-I-like receptor signaling pathway|C-type lectin receptor signaling pathway|Natu…
Tnfaip3	1143.61543772667	603.707537483878	1683.52333796947	2.78864058081174	1.47956200188323	2.01633260790416e-05	0.000814589372108425	Up	6.24786162463124	7.90863473732255	6.15940147467709	6.9748069596598	6.64314128696748	19.3923075501469	10.7769686609808	21.5935158827457	15.4075188611779	28.5007371440961	GeneID:21929,Genbank:NM_009397.3,MGI:MGI:1196377	tumor necrosis factor, alpha-induced protein 3		GO:0003677,GO:0003824,GO:0004842,GO:0004843,GO:0005515,GO:0005634,GO:0010507,GO:0016567,GO:0005737,GO:0016579,GO:0016787,GO:0016874,GO:0019900,GO:0031397,GO:0043124,GO:0032088,GO:0032495,GO:0032691,GO:0043130,GO:0043231,GO:0043621,GO:0045088,GO:0001922,GO:0070433,GO:0045732,GO:0002020,GO:0070530,GO:0045736,GO:0002237,GO:0070536,GO:0045824,GO:0002315,GO:0002632,GO:0070936,GO:0002634,GO:0071108,GO:…	DNA binding|catalytic activity|ubiquitin-protein transferase activity|thiol-dependent ubiquitin-specific protease activity|protein binding|nucleus|negative regulation of autophagy|protein ubiquitination|cytoplasm|protein deubiquitination|hydrolase activity|ligase activity|kinase binding|negative regulation of protein ubiquitination|negative regulation of I-kappaB kinase/NF-kappaB signaling|negati…	mmu04064,mmu04668,mmu04217,mmu04621,mmu04657,mmu05162,mmu05169	NF-kappa B signaling pathway|TNF signaling pathway|Necroptosis|NOD-like receptor signaling pathway|IL-17 signaling pathway|Measles|Epstein-Barr virus infection
Tnfaip6	47.4133965035143	19.5291755209387	75.29761748609	3.85564753644402	1.94697317380187	9.2788311055959e-07	7.0859731721595e-05	Up	0.505394965548657	0.623323287497167	0.678946339540588	0.674787977653042	0.813079256254992	2.54505937543443	0.998921330690147	3.36898520603672	2.9233119825761	3.02192847182751	GeneID:21930,Genbank:NM_009398.2,MGI:MGI:1195266	tumor necrosis factor alpha induced protein 6		GO:0005886,GO:0007155,GO:0030169,GO:0030335,GO:0050728,GO:0005041,GO:0005540,GO:0005615	plasma membrane|cell adhesion|low-density lipoprotein particle binding|positive regulation of cell migration|negative regulation of inflammatory response|low-density lipoprotein particle receptor activity|hyaluronic acid binding|extracellular space
Tnfsf15	127.407528465174	81.6573572280827	173.157699702266	2.12054009069394	1.08443175862338	5.53898339533534e-06	0.000303788062036892	Up	0.823761418966628	0.960802246926518	0.699420742281538	0.653208083018486	0.651465570296392	1.96943365204913	1.03762031948474	2.0379437453473	1.38956117031315	1.69066899435674	GeneID:326623,Genbank:NM_177371.3,MGI:MGI:2180140	tumor necrosis factor (ligand) superfamily, member 15		GO:0005576,GO:0005615,GO:0005886,GO:0006915,GO:0006919,GO:0006955,GO:0007165,GO:0007250,GO:0016020,GO:0016021,GO:0042107,GO:0005123,GO:0050715,GO:0005125,GO:0005164	extracellular region|extracellular space|plasma membrane|apoptotic process|activation of cysteine-type endopeptidase activity involved in apoptotic process|immune response|signal transduction|activation of NF-kappaB-inducing kinase activity|membrane|integral component of membrane|cytokine metabolic process|death receptor binding|positive regulation of cytokine secretion|cytokine activity|tumor ne…	mmu04060	Cytokine-cytokine receptor interaction
Tpsb2	23.785607768105	11.3435467524369	36.2276687837731	3.19368091606715	1.67522017880946	0.0475655184534474	0.218777209272921	Up	0.233517269796075	0.672013860796609	0.564671734859471	0.579029568290776	0.610484075051773	2.48438513509574	3.63471147826119	0.14151240495513	1.63906813977096	0.664084017359794	GeneID:17229,Genbank:XM_006523740.2,MGI:MGI:96942	tryptase beta 2		GO:0005576,GO:0005615,GO:0006508,GO:0006954,GO:0008201,GO:0008233,GO:0008236,GO:0016787,GO:0004252,GO:0031012,GO:0005515	extracellular region|extracellular space|proteolysis|inflammatory response|heparin binding|peptidase activity|serine-type peptidase activity|hydrolase activity|serine-type endopeptidase activity|extracellular matrix|protein binding
Trex1	501.732959060514	312.711186353543	690.754731767485	2.20892236002884	1.1433427112374	0.000188140369423246	0.00429401329910634	Up	13.0942190440797	17.2613586671636	13.8622689527397	16.4242495060843	13.690975821564	37.6538392955592	14.2415476127121	42.4070485297596	34.3640894695238	37.4660918014008	GeneID:22040,Genbank:NM_011637.6,MGI:MGI:1328317	three prime repair exonuclease 1		GO:0016787,GO:0004518,GO:0032405,GO:0004527,GO:0032407,GO:0005515,GO:0005634,GO:0005737,GO:0005783,GO:0005829,GO:0032558,GO:0006259,GO:0035458,GO:0008296,GO:0042803,GO:0046872,GO:0008408,GO:0003676,GO:0008853,GO:0003690,GO:0016020,GO:0003697	hydrolase activity|nuclease activity|MutLalpha complex binding|exonuclease activity|MutSalpha complex binding|protein binding|nucleus|cytoplasm|endoplasmic reticulum|cytosol|adenyl deoxyribonucleotide binding|DNA metabolic process|cellular response to interferon-beta|3'-5'-exodeoxyribonuclease activity|protein homodimerization activity|metal ion binding|3'-5' exonuclease activity|nucleic acid bin…	mmu04623	Cytosolic DNA-sensing pathway
Trim30a	1828.59063600496	1022.60097460995	2634.58029739996	2.57635222615045	1.36532984507626	0.000302045359816009	0.0060715168925098	Up	12.0094843737695	18.3430826490843	12.3154863421013	13.2114904556093	12.6531180420063	37.0656972726141	12.5376393023355	49.8274009230383	39.8763467461572	39.1150344080343	GeneID:20128,Genbank:NM_009099.2,MGI:MGI:98178	tripartite motif-containing 30A		GO:0051607,GO:0005634,GO:0051865,GO:0005737,GO:1900226,GO:0006351,GO:0006355,GO:0006914,GO:0008270,GO:0032715,GO:2000378,GO:0032720,GO:0034122,GO:0045087,GO:0045732,GO:0003677,GO:0046598,GO:0004842,GO:0046872,GO:0005622	defense response to virus|nucleus|protein autoubiquitination|cytoplasm|negative regulation of NLRP3 inflammasome complex assembly|transcription, DNA-templated|regulation of transcription, DNA-templated|autophagy|zinc ion binding|negative regulation of interleukin-6 production|negative regulation of reactive oxygen species metabolic process|negative regulation of tumor necrosis factor production|n…
Trim30b	27.0042848101053	15.7731865714042	38.2353830488064	2.42407473440558	1.27743417789266	0.00110962710603151	0.0155442267740435	Up	0.350402312454739	0.540206017655881	0.156909864973581	0.241349386999584	0.254460161199855	0.704163148720388	0.306609097092585	0.943756493529702	0.986832195302979	0.830404590455318	GeneID:244183,Genbank:NM_175648.2,MGI:MGI:4821256	tripartite motif-containing 30B		GO:0003674,GO:0005575,GO:0008150	molecular_function|cellular_component|biological_process
Trim30d	740.699381542815	384.841331128036	1096.5574319576	2.84937542634363	1.51064571995625	0.000189119084428531	0.00430008330285424	Up	4.10462129552094	7.610686539176	5.01581644174819	5.27670321136964	4.78252765657278	15.9185221217861	5.30607141572641	22.1570592509052	16.3573241840682	17.3515422942029	GeneID:209387,Genbank:NM_001167828.1,MGI:MGI:3035181	tripartite motif-containing 30D		GO:0003674,GO:0005575,GO:0008150	molecular_function|cellular_component|biological_process
Trim34a	1322.7573808222	840.530617908526	1804.98414373587	2.14743413895757	1.10261388509768	2.23726825441526e-05	0.000887989432821531	Up	15.1168659034104	19.8896664378335	16.5172315832086	16.36872048822	17.4820439673917	36.024611064316	19.2624688878925	46.1114078212264	42.7884833595167	41.1590661554035	GeneID:94094,Genbank:NM_030684.3,MGI:MGI:2137359	tripartite motif-containing 34A		GO:0046872,GO:0051607,GO:0005622,GO:0005737,GO:0008270	metal ion binding|defense response to virus|intracellular|cytoplasm|zinc ion binding
Tshr	15.6881886044826	8.61503163924217	22.7613455697229	2.64205014245603	1.40165784720025	0.021749201869942	0.129231386948155	Up	0.0553369812504036	0.102373880106993	0.133811213328414	0.0316646799994877	0.155795705526769	0.506306884425646	0.194823219880126	0.11178144420953	0.258941827579738	0.205790374054789	GeneID:22095,Genbank:NM_011648.5,MGI:MGI:98849	thyroid stimulating hormone receptor		GO:0071542,GO:0038194,GO:0008528,GO:0004996,GO:0090103,GO:0040012,GO:0009755,GO:1904588,GO:0040018,GO:0016020,GO:0005886,GO:1905229,GO:0043235,GO:0005887,GO:0007165,GO:0007166,GO:0016021,GO:0007186,GO:0044877,GO:0016323,GO:0007189,GO:0045121,GO:0016500,GO:0045762,GO:0030183,GO:0007190,GO:0004871,GO:0060119,GO:0030819,GO:0008284,GO:0004930,GO:0060122,GO:0038023,GO:0008344	dopaminergic neuron differentiation|thyroid-stimulating hormone signaling pathway|G-protein coupled peptide receptor activity|thyroid-stimulating hormone receptor activity|cochlea morphogenesis|regulation of locomotion|hormone-mediated signaling pathway|cellular response to glycoprotein|positive regulation of multicellular organism growth|membrane|plasma membrane|cellular response to thyrotropin-…	mmu04024,mmu04080,mmu04923,mmu04918,mmu05320	cAMP signaling pathway|Neuroactive ligand-receptor interaction|Regulation of lipolysis in adipocyte|Thyroid hormone synthesis|Autoimmune thyroid disease
Twist1	8.67240101998352	3.99701380976691	13.3477882302001	3.33944010840896	1.73960624026457	0.0281481623659873	0.153785615844317	Up	0.198561310391019	0.034012971482037	0.16671673153443	0.126244294738244	0.133102238166078	0.809787621028446	0.674540013603688	0.133698836583375	0.548450970081848	0.0723942463473867	GeneID:22160,Genbank:NM_011658.2,MGI:MGI:98872	twist basic helix-loop-helix transcription factor 1	bHLH	GO:0003180,GO:0003183,GO:0003203,GO:0003253,GO:0003677,GO:0003700,GO:0019904,GO:0005515,GO:0030154,GO:0005634,GO:0030326,GO:0030500,GO:0032000,GO:0032720,GO:0032760,GO:0044092,GO:0033128,GO:0045596,GO:0035067,GO:0045668,GO:0035115,GO:0045843,GO:0045892,GO:0000122,GO:0060900,GO:0045944,GO:0061029,GO:0000981,GO:0061309,GO:0001077,GO:0070888,GO:0001503,GO:0001649,GO:0001701,GO:0001764,GO:2000802,GO:…	aortic valve morphogenesis|mitral valve morphogenesis|endocardial cushion morphogenesis|cardiac neural crest cell migration involved in outflow tract morphogenesis|DNA binding|DNA binding transcription factor activity|protein domain specific binding|protein binding|cell differentiation|nucleus|embryonic limb morphogenesis|regulation of bone mineralization|positive regulation of fatty acid beta-ox…	mmu05205	Proteoglycans in cancer
Ucp1	4.86259459895077	2.36781008883192	7.35737910906963	3.10725051125157	1.63563855841218	0.0287161639331964	0.156076438695727	Up	0.065623466329554	0	0.0991782016062484	0.187753832503045	0.0329921910296087	0.314174981500246	0	0.331400705034824	0.255896688488167	0.322999876495183	GeneID:22227,Genbank:NM_009463.3,MGI:MGI:98894	uncoupling protein 1 (mitochondrial, proton carrier)		GO:0006357,GO:0006811,GO:0006839,GO:0009266,GO:0009409,GO:0016020,GO:0036041,GO:0016021,GO:0050873,GO:0017077,GO:0071398,GO:1902600,GO:1903426,GO:1990542,GO:0002024,GO:0005515,GO:0005525,GO:0005739,GO:0005740,GO:0005743,GO:0019003,GO:0022857,GO:0031667,GO:0031966,GO:0032555,GO:1990845,GO:0032870,GO:0034614	regulation of transcription by RNA polymerase II|ion transport|mitochondrial transport|response to temperature stimulus|response to cold|membrane|long-chain fatty acid binding|integral component of membrane|brown fat cell differentiation|oxidative phosphorylation uncoupler activity|cellular response to fatty acid|proton transmembrane transport|regulation of reactive oxygen species biosynthetic pr…	mmu04371,mmu03320,mmu04714,mmu05016	Apelin signaling pathway|PPAR signaling pathway|Thermogenesis|Huntington's disease
Ugt1a6b	32.8407706004838	21.296627333482	44.3849138674856	2.08412877647085	1.05944442321911	0.00010260828545508	0.00270715358374854	Up	0.494021925765705	0.435211767676827	0.497750869640081	0.628193372421875	0.449430474924055	1.50168242356856	0.784641160810855	0.879129615606554	0.917344430603024	1.20935961898676	GeneID:394435,Genbank:NM_201410.3,MGI:MGI:3580629	UDP glucuronosyltransferase 1 family, polypeptide A6B		GO:0015020,GO:0019899,GO:0032991,GO:0042803,GO:0043231,GO:0044877,GO:0046982,GO:0052696,GO:0052697,GO:0005783,GO:0008194	glucuronosyltransferase activity|enzyme binding|protein-containing complex|protein homodimerization activity|intracellular membrane-bounded organelle|protein-containing complex binding|protein heterodimerization activity|flavonoid glucuronidation|xenobiotic glucuronidation|endoplasmic reticulum|UDP-glycosyltransferase activity	mmu00040,mmu00053,mmu00140,mmu00830,mmu00860,mmu00980,mmu00982,mmu00983,mmu05204	Pentose and glucuronate interconversions|Ascorbate and aldarate metabolism|Steroid hormone biosynthesis|Retinol metabolism|Porphyrin and chlorophyll metabolism|Metabolism of xenobiotics by cytochrome P450|Drug metabolism - cytochrome P450|Drug metabolism - other enzymes|Chemical carcinogenesis
[truncated: 14 more rows]
