# Supplementary material for: Transcriptomic profiling reveals SARS-CoV-2-infected humanized MHC mice recapitulate human post vaccination immune responses
Source: Front Cell Infect Microbiol. 2025 Aug 1;15:1634577. doi: 10.3389/fcimb.2025.1634577 (PMC12353716; doi:10.3389/fcimb.2025.1634577)
Supplement: Supplementary file 2 [file SupplementaryFile1.zip › Supplementary file 1/original RNAseq data/1.1.different_expressed_gene/WT_3D-vs-WT_0D-all.gene.xls]

gene_id	BaseMean	BaseMean_control_WT_0D	BaseMean_case_WT_3D	FoldChange	log2FoldChange	pValue	qValue	Expression_WT_0D_1	Expression_WT_0D_2	Expression_WT_0D_3	Expression_WT_0D_4	Expression_WT_0D_5	Expression_WT_3D_1	Expression_WT_3D_2	Expression_WT_3D_3	Expression_WT_3D_4	Expression_WT_3D_5	Dbxref	product	TF_Family	GO_id	GO_term	pathway	pathway_description
0610007P14Rik	603.105153168623	458.352679904003	747.857626433244	1.6316204949208	0.706305534169341	2.30121870349864e-11	2.24998402293018e-10	15.790562882148	15.769610974497	15.736443325269	14.5672067901725	15.704451257599	24.8993162472523	31.9957051522293	22.6840905576911	27.0535577755858	27.5125680165783	GeneID:58520,Genbank:XM_006516117.2,MGI:MGI:1915571	RIKEN cDNA 0610007P14 gene		GO:0006694,GO:0006696,GO:0008202,GO:0016020,GO:0016021,GO:0016126,GO:0030133,GO:0030674,GO:0005783,GO:0005789,GO:0006629	steroid biosynthetic process|ergosterol biosynthetic process|steroid metabolic process|membrane|integral component of membrane|sterol biosynthetic process|transport vesicle|protein binding, bridging|endoplasmic reticulum|endoplasmic reticulum membrane|lipid metabolic process
0610009B22Rik	225.757125374903	205.751438309751	245.762812440056	1.19446461448337	0.256364115187695	0.0541465523246012	0.104652175992252	8.00266461613254	6.7119089070816	6.54173587865538	7.99208546080841	8.91966625778799	8.90330251487533	8.72954521672685	9.90187302313372	9.62279490665345	11.1265863406125	GeneID:66050,Genbank:XM_006533917.3,MGI:MGI:1913300	RIKEN cDNA 0610009B22 gene		GO:0003674,GO:0005575,GO:0008150	molecular_function|cellular_component|biological_process
0610009O20Rik	912.920832217611	1114.95777597739	710.883888457828	0.637588170399236	-0.64930323259894	9.50240967097437e-11	8.53194080210209e-10	25.5800490133521	23.6385907252967	24.7783782488875	25.9362706856369	23.0584124866205	16.1042020082295	15.4995213029023	17.1269032007815	17.8355461742093	16.4225172786296	GeneID:66839,Genbank:NM_024179.5,MGI:MGI:1914089	RIKEN cDNA 0610009O20 gene		GO:0008625,GO:0043281,GO:0003674,GO:0005739	extrinsic apoptotic signaling pathway via death domain receptors|regulation of cysteine-type endopeptidase activity involved in apoptotic process|molecular_function|mitochondrion
0610010B08Rik	2.37593480160426	1.8275438863373	2.92432571687121	1.60013980443011	0.678197959079316	0.56162418653042	0.7078909283635	0.0237684464960975	0.0122143960158009	0.0359217808858057	0.0226677903088056	0.0119495840609554	0.0601502254365686	0.0358473522650153	0.0489000394837183	0.0223580529573671	0.0132186807672999	GeneID:100039060,Genbank:NM_001177543.1,MGI:MGI:3615377	RIKEN cDNA 0610010B08 gene
0610010F05Rik	442.705255049908	435.919224849625	449.491285250191	1.03113434697735	0.0442323143654537	0.656323092845912	0.795278723606781	2.67290889246295	2.62745276122916	2.73632196098867	2.3971207572897	2.71226631471505	2.81120374099859	3.15596846416726	3.28559331946378	2.77380499725243	2.33206733321387	GeneID:71675,Genbank:XM_006514811.3,MGI:MGI:1918925	RIKEN cDNA 0610010F05 gene		GO:0003674,GO:0005575,GO:0008150	molecular_function|cellular_component|biological_process
0610010K14Rik	579.610158427913	554.948898963474	604.271417892353	1.08887758678502	0.122841773278963	0.261273004667774	0.39380939796056	30.1912508696588	32.4266929215713	32.5026411239894	34.2588022610594	31.901894876547	32.7745863186437	35.6431833364522	37.9247925057932	38.292402209931	41.2702560544823	GeneID:104457,Genbank:NM_001177606.1,MGI:MGI:1915609	RIKEN cDNA 0610010K14 gene		GO:0005654,GO:0005829,GO:0006325,GO:0008150,GO:0016589,GO:0071339,GO:0003674,GO:0003677,GO:0005634	nucleoplasm|cytosol|chromatin organization|biological_process|NURF complex|MLL1 complex|molecular_function|DNA binding|nucleus
0610011F06Rik	356.118163309135	361.883614905338	350.352711712933	0.968136431942569	-0.046717725262004	0.663091321066442	0.800858180074719	25.8072575305581	22.8327274158453	24.1926328820726	22.8994853122148	22.6052241353943	21.5454992458957	24.2093833781288	27.026240841725	21.1475477202462	27.5213911529372	GeneID:68347,Genbank:NM_026686.2,MGI:MGI:1915597	RIKEN cDNA 0610011F06 gene		GO:0003674,GO:0005575,GO:0008150	molecular_function|cellular_component|biological_process
0610030E20Rik	1127.23175087889	1323.60275632396	930.860745433829	0.703278034883449	-0.507832935820669	1.77153739606852e-07	9.99078785836279e-07	13.6447364836629	14.3107236522673	15.5590089311012	15.920017058212	13.2482325030343	9.9126550546895	11.3166922642898	10.7969282997103	10.3457828956621	11.7862994847098	GeneID:68364,Genbank:XM_006506534.3,MGI:MGI:1915614	RIKEN cDNA 0610030E20 gene		GO:0003674,GO:0005575,GO:0008150	molecular_function|cellular_component|biological_process
0610037L13Rik	700.700849831281	626.425715162959	774.975984499603	1.23713948157125	0.307008166463746	0.00298876025727705	0.00796461134091006	17.9520143419672	18.746925131117	17.3907281162683	17.5054371887908	17.2105033436378	22.2559497109801	21.4978026874521	23.5355341477001	25.0455339190983	23.8459916934103	GeneID:74098,Genbank:XM_006503438.3,MGI:MGI:1921348	RIKEN cDNA 0610037L13 gene		GO:0003674,GO:0008150	molecular_function|biological_process
0610040J01Rik	383.415110181468	299.799643498655	467.030576864282	1.55780898007098	0.639518339689845	2.27731652181775e-08	1.47145314414708e-07	6.77218578826028	7.42142832012414	5.96231853109785	5.27688652570736	6.10056317740998	8.45556851036235	11.3414491959759	10.7462484690016	10.6909036955834	10.7880454531721	GeneID:76261,Genbank:XM_011240792.2,MGI:MGI:1923511	RIKEN cDNA 0610040J01 gene		GO:0030054,GO:0003674,GO:0005654,GO:0008150	cell junction|molecular_function|nucleoplasm|biological_process
1110001J03Rik	137.112235770777	125.790873050619	148.433598490935	1.18000292780546	0.238790439184721	0.120076204476079	0.207234001387634	13.2104055484637	14.7088748102931	14.9122634741658	15.2817144305313	17.5877554955392	19.1920137663359	19.1858931074989	16.7348742266482	18.9849528249725	20.4080244907396	GeneID:66117,Genbank:NM_025363.3,MGI:MGI:1913367	RIKEN cDNA 1110001J03 gene		GO:0050995,GO:0061469,GO:0003674,GO:0005739	negative regulation of lipid catabolic process|regulation of type B pancreatic cell proliferation|molecular_function|mitochondrion
1110004E09Rik	601.194876469419	451.415943488033	750.973809450804	1.66359611414724	0.734305220232128	4.10660539844178e-12	4.44398571765017e-11	20.0834891460128	19.8310539144795	22.3380351174094	18.3130212758516	22.4325339186049	28.8750562429578	39.9199567018785	36.7861268864997	37.2163248600973	38.847543231375	GeneID:68001,Genbank:NM_026502.2,MGI:MGI:1915251	RIKEN cDNA 1110004E09 gene		GO:0005829,GO:0005856,GO:0005929,GO:0042995,GO:0048858,GO:0060271,GO:0003352,GO:0003674,GO:0005737	cytosol|cytoskeleton|cilium|cell projection|cell projection morphogenesis|cilium assembly|regulation of cilium movement|molecular_function|cytoplasm
1110004F10Rik	1121.71877724931	1039.34716495093	1204.09038954769	1.15850644534595	0.21226607065312	0.0289046288969556	0.060704406473377	38.378505774416	39.2886921325337	38.2092222559774	37.940808241319	40.2690471256678	47.4570040073022	49.2370068474939	48.42136281291	47.4921390417806	45.3902613673346	GeneID:56372,Genbank:NM_019772.2,MGI:MGI:1929274	RIKEN cDNA 1110004F10 gene		GO:0003674,GO:0005575,GO:0008150	molecular_function|cellular_component|biological_process
1110008F13Rik	1511.579935545	1254.5535705348	1768.6063005552	1.40974952532419	0.495438857182496	2.01427020034599e-07	1.12616580220947e-06	62.8730251384818	68.4178526545092	63.709585461119	56.6820066817851	65.231494609499	86.8682344595641	95.5727930022312	90.335134333872	98.9243966047951	100.988847053195	GeneID:67388,Genbank:NM_026124.3,MGI:MGI:1914638	RIKEN cDNA 1110008F13 gene		GO:0003674,GO:0005739,GO:0008150	molecular_function|mitochondrion|biological_process
1110008L16Rik	189.515524456646	158.750427817471	220.280621095822	1.38759072415917	0.472582101564045	0.000619308895992509	0.00190476605843923	2.83816754858983	2.79251188064424	2.63291556833938	2.67373022686723	2.5753596354816	3.95912373153597	4.08909378716314	3.56043117126399	3.77672488781673	4.46580216382536	GeneID:66132,Genbank:NM_025373.1,MGI:MGI:1913382	RIKEN cDNA 1110008L16 gene		GO:0004526,GO:0005634,GO:0005739,GO:0008033,GO:0016787,GO:0030678,GO:0042645,GO:0046872,GO:0097745,GO:0001682,GO:0004518	ribonuclease P activity|nucleus|mitochondrion|tRNA processing|hydrolase activity|mitochondrial ribonuclease P complex|mitochondrial nucleoid|metal ion binding|mitochondrial tRNA 5'-end processing|tRNA 5'-leader removal|nuclease activity
1110008P14Rik	404.475115019511	341.943555364161	467.006674674861	1.36574199849303	0.449684970706972	6.33965839747571e-05	0.000234801683387823	28.4901732040244	27.1720672938538	27.3816371886669	24.5085908418967	30.545646818098	35.4055762579315	41.2762891757748	40.1178491734717	43.6362323752065	39.2691393625464	GeneID:73737,Genbank:NM_198001.2,MGI:MGI:1920987	RIKEN cDNA 1110008P14 gene		GO:0003674,GO:0005575,GO:0008150	molecular_function|cellular_component|biological_process
1110012L19Rik	270.689709755127	270.498667899848	270.880751610405	1.00141251605238	0.0020363920240811	1	1	13.3197632102887	12.7981447661644	14.3458406811566	13.9683877770808	13.4443334510892	13.5865189529767	14.5213656059432	13.7542117206122	14.4015897407979	15.7236395314745	GeneID:68618,Genbank:NM_026787.2,MGI:MGI:1915868	RIKEN cDNA 1110012L19 gene		GO:0003674,GO:0005575,GO:0008150	molecular_function|cellular_component|biological_process
1110017D15Rik	309.932616814983	286.290638818158	333.574594811808	1.165160677935	0.220528919064782	0.0658987849572971	0.124115544010647	6.23153645612372	6.28102161150444	7.15127032634528	6.95258638807663	7.25769340579974	6.13751222664223	9.9426516835566	9.57821889572069	7.87603800757677	8.37639263910276	GeneID:73721,Genbank:XM_006538307.3,MGI:MGI:1920971	RIKEN cDNA 1110017D15 gene		GO:0005856,GO:0007283,GO:0030154,GO:0034622,GO:0043014,GO:0048471,GO:0002177,GO:0005634,GO:0005737	cytoskeleton|spermatogenesis|cell differentiation|cellular protein-containing complex assembly|alpha-tubulin binding|perinuclear region of cytoplasm|manchette|nucleus|cytoplasm
1110025L11Rik	0	0	0					0	0	0	0	0	0	0	0	0	0	GeneID:68637,Genbank:NM_001276278.1,MGI:MGI:1915887	RIKEN cDNA 1110025L11 gene		GO:0003674,GO:0005575,GO:0008150	molecular_function|cellular_component|biological_process
1110032A03Rik	779.737496721934	747.109746412709	812.365247031159	1.08734392896329	0.120808339748299	0.243630861680537	0.372291931780259	13.1466979599777	13.1636048426876	12.7247206917985	13.5586330801422	12.9499586646933	12.8385285638513	16.2495905565916	16.8266224406101	13.7425169880767	15.912590207085	GeneID:68721,Genbank:NM_023483.3,MGI:MGI:1915971	RIKEN cDNA 1110032A03 gene		GO:0008150,GO:0003674,GO:0005634,GO:0005654	biological_process|molecular_function|nucleus|nucleoplasm
1110032F04Rik	9.70112600990124	6.28880716742366	13.1134448523788	2.08520383965772	1.06018842160231	0.0332413242621286	0.0686593666031463	0.146469133149827	0.172043889885866	0.126492601583144	0.139686520845943	0.0631177215508263	0.211809056056311	0.336614702727498	0.322862605532289	0.236190540822706	0.325831764173329	GeneID:68725,Genbank:NM_001167996.1,MGI:MGI:1915975	RIKEN cDNA 1110032F04 gene		GO:0016020,GO:0016021,GO:0003674,GO:0005575,GO:0008150	membrane|integral component of membrane|molecular_function|cellular_component|biological_process
1110034G24Rik	236.556920094945	260.79291114979	212.3209290401	0.814136120893832	-0.29665806634123	0.0183215720884249	0.0404945592210289	2.6185674428589	2.30539285181691	2.76776038569377	2.61981771925663	2.35476853022246	2.24058983731361	2.03674556059323	2.20574874473354	1.95195754702626	2.48395453244679	GeneID:73747,Genbank:XM_011239801.2,MGI:MGI:1920997	RIKEN cDNA 1110034G24 gene		GO:0003674,GO:0005575,GO:0008150	molecular_function|cellular_component|biological_process
1110037F02Rik	1205.10422666937	1343.32997698853	1066.87847635021	0.79420432404995	-0.33241787924226	0.000722385440496994	0.00219313409730698	10.5249944074708	10.2259492672174	9.95596562278108	9.52489634890447	9.79868073579379	8.49265119506726	8.28325433000299	7.95263833801747	9.43748197254865	7.85789154107082	GeneID:66185,Genbank:XM_006538160.3,MGI:MGI:1913435	RIKEN cDNA 1110037F02 gene		GO:0006397,GO:0008380,GO:0016604,GO:0016607,GO:0036396,GO:0080009,GO:0005634,GO:0005654,GO:0005829	mRNA processing|RNA splicing|nuclear body|nuclear speck|RNA N6-methyladenosine methyltransferase complex|mRNA methylation|nucleus|nucleoplasm|cytosol
1110038F14Rik	429.562251497226	420.543416603634	438.581086390818	1.04289133790955	0.0605888468071315	0.605364148036237	0.748584547142103	12.6736190971143	13.4184585840881	13.9884588862914	12.3296855625553	13.4797445243075	13.9250825557077	13.7353552928686	16.0178733082816	13.8685722251846	15.1592829853527	GeneID:117171,Genbank:XM_006520348.2,MGI:MGI:2152337	RIKEN cDNA 1110038F14 gene		GO:0003674,GO:0005575,GO:0008150	molecular_function|cellular_component|biological_process
1110051M20Rik	550.90137476873	590.744971254254	511.057778283205	0.865107285125323	-0.20904903714324	0.0522057988239734	0.101463655597195	5.57260787872628	4.35029206399055	5.46268117904539	5.03528661177355	5.33558462041466	4.05108948309655	4.75544405983287	5.47682051036184	4.64929624297034	4.69810919449262	GeneID:228356,Genbank:NM_001311144.1,MGI:MGI:1915079	RIKEN cDNA 1110051M20 gene		GO:0003674,GO:0008150	molecular_function|biological_process
1110059E24Rik	586.357662051726	519.775395439802	652.939928663651	1.2561963001561	0.329061925322916	0.00181950776336646	0.00508480929186095	18.0563794792318	20.2663003607885	19.9814906177294	17.2202345592359	21.1183292025828	25.1990776577156	27.9161255763807	23.8199951260109	25.619533932523	25.9241934633836	GeneID:66206,Genbank:NM_025423.2,MGI:MGI:1913456	RIKEN cDNA 1110059E24 gene		GO:0003674,GO:0005575,GO:0008150	molecular_function|cellular_component|biological_process
1110059G10Rik	323.842530615433	306.78437507008	340.900686160786	1.11120615605965	0.152126496955461	0.189636640746398	0.303462127511683	4.59016719617599	5.22905161989983	4.75417983254564	4.54597779870062	5.11568413290644	5.32884108468669	5.87393157025183	6.04257395070475	6.0690638729757	5.17699544207217	GeneID:66202,Genbank:NM_025419.4,MGI:MGI:1913452	RIKEN cDNA 1110059G10 gene		GO:0003674,GO:0005575,GO:0008150	molecular_function|cellular_component|biological_process
1110065P20Rik	193.415153534894	169.004637329529	217.825669740259	1.28887392193586	0.366111145705784	0.00665759285868127	0.0164351111580104	9.98484001010667	11.0131391182469	9.50812239778187	8.99989307720578	11.1416788866672	11.648111522685	14.0795938089195	12.4005477666158	16.0357204653369	14.8983185559936	GeneID:68920,Genbank:NM_001142727.1,MGI:MGI:1916170	RIKEN cDNA 1110065P20 gene		GO:0003674,GO:0005575,GO:0008150	molecular_function|cellular_component|biological_process
1190002N15Rik	2260.94948907727	2713.0733537679	1808.82562438663	0.666707231440882	-0.584874719493857	4.35397975019759e-10	3.57321858503773e-09	34.0042527630391	40.2264094471024	39.5307740054896	33.7319961453445	34.9053037817479	25.0765406626554	25.3060435568487	27.9834746961685	27.2334669660503	22.9669324324544	GeneID:68861,Genbank:NM_001033145.2,MGI:MGI:1916111	RIKEN cDNA 1190002N15 gene		GO:0005615,GO:0005794,GO:0009966,GO:0014066,GO:0030126,GO:0030137,GO:0031410,GO:0048199,GO:0000139,GO:0060038,GO:0003674,GO:0005576	extracellular space|Golgi apparatus|regulation of signal transduction|regulation of phosphatidylinositol 3-kinase signaling|COPI vesicle coat|COPI-coated vesicle|cytoplasmic vesicle|vesicle targeting, to, from or within Golgi|Golgi membrane|cardiac muscle cell proliferation|molecular_function|extracellular region
1190003K10Rik	0.0918576382465735	0	0.183715276493147	Inf	Inf	1	1	0	0	0	0	0	0	0	0	0.0372552137934982	0	GeneID:68880,Genbank:NM_001195435.1,MGI:MGI:1916130	RIKEN cDNA 1190003K10 gene		GO:0003674,GO:0005575,GO:0008150	molecular_function|cellular_component|biological_process
1190005I06Rik	0	0	0					0	0	0	0	0	0	0	0	0	0	GeneID:68918,Genbank:NM_197988.1,MGI:MGI:1916168	RIKEN cDNA 1190005I06 gene		GO:0003674,GO:0005575,GO:0008150	molecular_function|cellular_component|biological_process
1190007I07Rik	72.1274570800531	71.0481424160138	73.2067717440924	1.03038262866099	0.043180176208894	0.864630802119084	0.956732893541201	4.39905327365842	6.89308335155346	5.44949744119894	4.67677728234857	3.84314918287683	5.4020370644351	4.64060269321652	5.48958511431424	5.42690921783364	6.49728202169081	GeneID:544717,Genbank:NM_001135569.1,MGI:MGI:3698433	RIKEN cDNA 1190007I07 gene		GO:0008150,GO:0003674,GO:0005575,GO:0005576	biological_process|molecular_function|cellular_component|extracellular region
1300017J02Rik	5.58414911147103	5.8036825777517	5.36461564519036	0.924346838980391	-0.1134938049485	0.888166458766852	0.976756916241474	0.11819125618513	0.0728849388900792	0.0714500278004699	0.360697984966411	0.0475365136307421	0.0957131895728606	0.0475346572979563	0.243160910622916	0.0889423333685268	0.184047828229369	GeneID:71775,Genbank:XM_006511835.3,MGI:MGI:1919025	RIKEN cDNA 1300017J02 gene		GO:0005575,GO:0005576,GO:0005615,GO:0005785,GO:0043086,GO:0004857,GO:0005047,GO:0005506	cellular_component|extracellular region|extracellular space|signal recognition particle receptor complex|negative regulation of catalytic activity|enzyme inhibitor activity|signal recognition particle binding|iron ion binding	mmu04066,mmu04216,mmu04978	HIF-1 signaling pathway|Ferroptosis|Mineral absorption
1500009L16Rik	66.2683616786954	49.1149506400813	83.4217727173095	1.69850059157407	0.764261720696261	0.00012593404131104	0.000440259388446094	1.81481531723406	1.82554946436874	1.98413198174046	1.87807591653368	1.82479643269564	2.81425552963122	3.84357004561191	3.57483091078986	3.3052868346412	3.26411524138214	GeneID:69784,Genbank:XM_011243557.2,MGI:MGI:1917034	RIKEN cDNA 1500009L16 gene		GO:0003674,GO:0005575,GO:0008150	molecular_function|cellular_component|biological_process
1500015O10Rik	20.0943460737878	15.2406306747996	24.948061472776	1.63694416622979	0.71100511443447	0.0336757955440989	0.06938292670491	0.668206511882688	1.31110812368257	1.10168218540995	0.695196623051815	0.794041786807205	1.78325097397319	2.07664357569473	1.68717526431535	1.54281895500237	0.810805297334789	GeneID:78896,Genbank:NM_024283.3,MGI:MGI:1926146	RIKEN cDNA 1500015O10 gene		GO:0005615,GO:0031045,GO:0031145,GO:0031410,GO:0070314,GO:0090398,GO:0003674,GO:0005576	extracellular space|dense core granule|anaphase-promoting complex-dependent catabolic process|cytoplasmic vesicle|G1 to G0 transition|cellular senescence|molecular_function|extracellular region
1520401A03Rik	2.61191538418317	2.45337113448681	2.77045963387953	1.12924603821062	0.175359852306387	0.950944910722266	1	0.0580151530682871	0.0477015646510822	0.0233812236955148	0.0110657238343373	0	0.046981608648154	0.0349991679782543	0.0358072616503437	0.0109145195067207	0.0387177405911644	GeneID:320309,Genbank:XM_017317755.1,MGI:MGI:2443785	RIKEN cDNA 1520401A03 gene		GO:0003674,GO:0005575,GO:0008150	molecular_function|cellular_component|biological_process
1600002H07Rik	187.60327334561	181.422706924956	193.783839766263	1.06813443063894	0.0950932296202812	0.455683652871152	0.607746726584978	3.81241334144619	3.78844205984032	4.41418513544967	3.39481802728856	3.38862394706297	3.94447845001704	4.46857332258504	4.33341037127289	4.87404681450182	3.63136929341274	GeneID:72016,Genbank:NM_028056.1,MGI:MGI:1919266	RIKEN cDNA 1600002H07 gene		GO:0003674,GO:0005575,GO:0008150	molecular_function|cellular_component|biological_process
1600002K03Rik	117.775296386743	105.832913368181	129.717679405305	1.22568372424967	0.293586753643694	0.0639219969483587	0.120891893498684	8.20323570348148	9.53826125001639	8.59910047843791	7.5862931031645	9.2481520550647	10.7363440174632	10.830746109072	13.2117428105117	11.2239486496025	9.95384936451556	GeneID:69770,Genbank:NM_027207.2,MGI:MGI:1917020	RIKEN cDNA 1600002K03 gene		GO:0008150,GO:0016020,GO:0016021,GO:0003674,GO:0005576,GO:0005737	biological_process|membrane|integral component of membrane|molecular_function|extracellular region|cytoplasm
1600012H06Rik	780.567423223458	742.718991007761	818.415855439156	1.10191857936564	0.140017627280168	0.157419498211347	0.260408376419117	7.31141942304908	8.01623003086367	7.61774132876456	7.40864911035119	7.60225451951264	9.09372046079883	9.73217654727268	8.8244470847569	8.89980721623494	7.71654359989474	GeneID:67912,Genbank:NM_001083882.1,MGI:MGI:1915162	RIKEN cDNA 1600012H06 gene		GO:0008150,GO:0003674,GO:0005576,GO:0006915	biological_process|molecular_function|extracellular region|apoptotic process
1600014C10Rik	890.793264742062	528.91245855366	1252.67407093046	2.36839584825808	1.2439102298651	8.37247563260949e-27	4.09748617708902e-25	7.40479001999753	9.21610668347044	8.0745359827266	8.25377374996589	7.72825593105038	20.2097859265517	22.1943073094283	16.4073546249744	20.0438876393628	23.0754295336474	GeneID:72244,Genbank:NM_001085385.1,MGI:MGI:1919494	RIKEN cDNA 1600014C10 gene		GO:0005739,GO:0005783,GO:0006914,GO:0006915,GO:0006979,GO:0016020,GO:0016021,GO:0031966,GO:0051560,GO:0003674,GO:0005623,GO:0005737	mitochondrion|endoplasmic reticulum|autophagy|apoptotic process|response to oxidative stress|membrane|integral component of membrane|mitochondrial membrane|mitochondrial calcium ion homeostasis|molecular_function|cell|cytoplasm
1600014C23Rik	0.319708807018097	0	0.639417614036193	Inf	Inf	0.565489457911004	0.711204652807148	0	0	0	0	0	0	0	0	0	0.304566456866875	GeneID:72240,Genbank:XM_006524968.2,MGI:MGI:1919490	RIKEN cDNA 1600014C23 gene		GO:0003674,GO:0005575,GO:0008150	molecular_function|cellular_component|biological_process
1600015I10Rik	0.701152253798669	0.595662323282949	0.806642184314389	1.3541937315569	0.43743414627116	1	1	0	0.0223193009322545	0	0.0414207327744238	0	0	0	0.022338695573329	0.0204273756790437	0.0483088502437797	GeneID:69761,Genbank:NM_001081273.2,MGI:MGI:1917011	RIKEN cDNA 1600015I10 gene		GO:0003674,GO:0005575,GO:0008150	molecular_function|cellular_component|biological_process
1700001C02Rik	213.248330706838	207.600668057588	218.895993356088	1.05440890631126	0.0764344615709132	0.677386084175286	0.813464305680141	11.0021314856594	10.4295220475117	11.1928001305808	9.93236363429474	11.9755773641059	7.29860453260177	15.7878128012165	15.6578773704778	10.2487986555405	12.1781350104641	GeneID:75434,Genbank:XM_017321128.1,MGI:MGI:1922684	RIKEN cDNA 1700001C02 gene		GO:0003674,GO:0008150	molecular_function|biological_process
1700001C19Rik	2.71231972102292	3.45770827303316	1.96693116901267	0.568853996258985	-0.813869681199789	0.429762382422222	0.579912233464165	0.0964981919908647	0.0495895738065477	0.0972265733098821	0.0690222049720496	0.0970289124377044	0.0488411222283694	0	0.074448997948322	0.0680790713596752	0.0536668980346819	GeneID:75462,Genbank:NM_029296.2,MGI:MGI:1922712	RIKEN cDNA 1700001C19 gene		GO:0003674,GO:0005575,GO:0008150	molecular_function|cellular_component|biological_process
1700001F09Rik	0	0	0					0	0	0	0	0	0	0	0	0	0	GeneID:71826,Genbank:NM_027940.2,MGI:MGI:1919076	RIKEN cDNA 1700001F09 gene		GO:0003674,GO:0008150	molecular_function|biological_process
1700001J03Rik	19.8927365386751	22.7359548605087	17.0495182168415	0.749892332274804	-0.415244623070504	0.225755005424412	0.350198300836689	1.52536602198413	0.926394428925917	1.95602869594637	1.58697840943448	1.74290366493177	1.61426814521888	1.25484163442857	1.49778369651303	0.782646804936934	1.00256387665304	GeneID:69282,Genbank:NM_001008547.1,MGI:MGI:1916532	RIKEN cDNA 1700001J03 gene		GO:0003674,GO:0005575,GO:0008150	molecular_function|cellular_component|biological_process
1700001K19Rik	0.284114246914135	0.19605624156827	0.37217225226	1.89829331258706	0.924702925931734	1	1	0	0	0	0.0355280042167364	0	0	0.0749130441670831	0	0	0	GeneID:66323,Genbank:NM_025488.2,MGI:MGI:1913573	RIKEN cDNA 1700001K19 gene		GO:0003674,GO:0005575,GO:0008150	molecular_function|cellular_component|biological_process
1700001L19Rik	125.728718403625	96.8519266573887	154.605510149862	1.59630804967644	0.674739084427645	1.54073747215536e-05	6.33371612250266e-05	2.83436752526265	2.6064696896218	3.24655015700454	2.76002287625328	2.75995736108753	3.59398262362097	6.08966810139631	5.43230619764073	4.20975673562593	4.77872856659265	GeneID:69315,Genbank:NM_027035.1,MGI:MGI:1916565	RIKEN cDNA 1700001L19 gene		GO:0003674,GO:0005575,GO:0008150	molecular_function|cellular_component|biological_process
1700001O22Rik	22.2015247690201	20.1364653425649	24.2665841954752	1.20510644657084	0.269160584760039	0.398494815582715	0.546709566582731	0.556347118070237	0.405027692207669	0.467122084058651	0.375830404726765	0.489481049895235	0.398914640770257	0.95561615945668	0.524608953885383	0.50152850334986	0.567250117774403	GeneID:73598,Genbank:XM_011239200.2,MGI:MGI:1923631	RIKEN cDNA 1700001O22 gene		GO:0003674,GO:0005575,GO:0008150	molecular_function|cellular_component|biological_process
1700001P01Rik	1.60547376976381	1.83235238556102	1.3785951539666	0.752363554537851	-0.410498130344434	0.839437985933	0.937377585941807	0.0864462969918163	0.0888479864033979	0.174197610513539	0.0824431892721704	0.347686936235107	0.0875070106591618	0.173836679413359	0.0889251919938291	0.0813166685685009	0.192306384624277	GeneID:72215,Genbank:NM_028156.2,MGI:MGI:1919465	RIKEN cDNA 1700001P01 gene		GO:0003674,GO:0005575,GO:0008150	molecular_function|cellular_component|biological_process
1700003E16Rik	190.79719319569	167.072125064908	214.522261326472	1.28400989239306	0.360656317453543	0.0261599824012733	0.0554928188084087	4.10489187042506	4.43529148125762	4.71914073047799	4.1908487159387	4.1803841972307	4.04871460829277	8.04295676536503	6.19856304153668	5.32168012446346	5.91215491929777	GeneID:71837,Genbank:NM_027948.1,MGI:MGI:1919087	RIKEN cDNA 1700003E16 gene		GO:0003674,GO:0005575,GO:0008150	molecular_function|cellular_component|biological_process
1700003F12Rik	1.79035922325097	2.23705028928621	1.34366815721573	0.600642803450103	-0.735420805931652	0.623715767001738	0.764753907051934	0.209079415980207	0.0716293843872355	0.0702191918349148	0.132931654020244	0.280305747042257	0	0.070073700228641	0.143383255307879	0.196672872816839	0.0775188527167628	GeneID:75480,Genbank:NM_029305.2,MGI:MGI:1922730	RIKEN cDNA 1700003F12 gene		GO:0003674,GO:0005575,GO:0008150	molecular_function|cellular_component|biological_process
1700006A11Rik	0	0	0					0	0	0	0	0	0	0	0	0	0	GeneID:71824,Genbank:XM_006502121.1,MGI:MGI:1919074	RIKEN cDNA 1700006A11 gene		GO:0008150,GO:0003674,GO:0005096,GO:0005575	biological_process|molecular_function|GTPase activator activity|cellular_component
1700006E09Rik	0	0	0					0	0	0	0	0	0	0	0	0	0	GeneID:75437,Genbank:NM_029287.1,MGI:MGI:1922687	RIKEN cDNA 1700006E09 gene		GO:0003674,GO:0005575,GO:0008150	molecular_function|cellular_component|biological_process
1700007B14Rik	0.28969156152878	0	0.57938312305756	Inf	Inf	0.51341275875472	0.662240751407038	0	0	0	0	0	0	0.0250865143279224	0.0513314706791391	0	0	GeneID:71831,Genbank:NM_001164235.1,MGI:MGI:1919081	RIKEN cDNA 1700007B14 gene		GO:0003674,GO:0005575,GO:0008150	molecular_function|cellular_component|biological_process
1700007G11Rik	101.631138676236	96.8310138593062	106.431263493167	1.09914436760736	0.136380890156473	0.469254733111123	0.621310880730017	4.02184586035408	3.40914026230409	4.72060796023468	3.99377368231304	3.585371204097	3.31571529396928	4.83589323699332	5.58731813554463	3.62718594186568	5.6725209964191	GeneID:75784,Genbank:XM_006535280.3,MGI:MGI:1916571	RIKEN cDNA 1700007G11 gene		GO:0003674,GO:0005575,GO:0008150	molecular_function|cellular_component|biological_process
1700007K09Rik	1.9904786115186	2.21649522554839	1.76446199748881	0.796059462321766	-0.329051896790896	0.847391581359397	0.943523595459332	0.0610900218832315	0.125574503999366	0.184653412730093	0.233044394590416	0.0614260045896679	0.123679217783277	0.184270817588793	0.0628418117827286	0.0574650070065057	0.135899415634823	GeneID:69318,Genbank:XM_006508181.2,MGI:MGI:1916568	RIKEN cDNA 1700007K09 gene		GO:0008150,GO:0003674,GO:0005575,GO:0005576	biological_process|molecular_function|cellular_component|extracellular region
1700007K13Rik	413.034367017587	332.022092881978	494.046641153195	1.48799327437771	0.573368005583139	1.20107683407007e-06	5.95514776914403e-06	21.1341842496411	21.0317770799685	22.983684730443	20.4754428281928	23.9488837421645	26.8946919924397	42.4317172406878	37.5450124047976	31.6819450195843	34.552003852344	GeneID:69327,Genbank:NM_027040.1,MGI:MGI:1916577	RIKEN cDNA 1700007K13 gene		GO:0003674,GO:0005575,GO:0008150	molecular_function|cellular_component|biological_process
1700008O03Rik	4.23031997604699	4.06978098109703	4.39085897099695	1.07889318648626	0.109552040957107	0.985492337239159	1	0.0274237363105711	0.084556904192761	0.11052293742801	0.052307625933741	0.275745612875835	0.111040924557838	0.0827204534473332	0.028210126997534	0.12898220942233	0.274527873932369	GeneID:69349,Genbank:XM_011250899.2,MGI:MGI:1916599	RIKEN cDNA 1700008O03 gene		GO:0003674,GO:0005575,GO:0008150	molecular_function|cellular_component|biological_process
1700008P02Rik	0	0	0					0	0	0	0	0	0	0	0	0	0	GeneID:69347,Genbank:NM_027048.1,MGI:MGI:1916597	RIKEN cDNA 1700008P02 gene		GO:0003674,GO:0005575,GO:0008150	molecular_function|cellular_component|biological_process
1700009N14Rik	0.493588052810002	0.204118676950218	0.783057428669785	3.83628504931356	1.93970992159495	0.6113483498211	0.754184806196795	0	0	0	0	0.0429107294720544	0.129598990469898	0	0	0.0401436718249561	0	GeneID:75471,Genbank:NM_001081095.1,MGI:MGI:1922721	RIKEN cDNA 1700009N14 gene		GO:0005737,GO:0006606,GO:0019904,GO:0000054,GO:0003924,GO:0005634	cytoplasm|protein import into nucleus|protein domain specific binding|ribosomal subunit export from nucleus|GTPase activity|nucleus	mmu03013,mmu03008,mmu05166,mmu05169	RNA transport|Ribosome biogenesis in eukaryotes|HTLV-I infection|Epstein-Barr virus infection
1700010B08Rik	0.093043063065	0	0.18608612613	Inf	Inf	1	1	0	0	0	0	0	0	0.0605324151528662	0	0	0	GeneID:75485,Genbank:NM_029308.1,MGI:MGI:1922735	RIKEN cDNA 1700010B08 gene		GO:0003674,GO:0005575,GO:0008150	molecular_function|cellular_component|biological_process
1700010D01Rik	0	0	0					0	0	0	0	0	0	0	0	0	0	GeneID:76386,Genbank:NM_029590.3,MGI:MGI:1923636	RIKEN cDNA 1700010D01 gene		GO:0003674,GO:0005575,GO:0008150	molecular_function|cellular_component|biological_process
1700010I14Rik	42.3286943698957	31.1906253052768	53.4667634345146	1.71419338058186	0.7775298711011	0.00146840517355018	0.00417960838554295	0.855777197084506	0.967508057122564	0.862236718353634	1.08819778119163	0.602338658437976	1.12616108482356	1.72090039059656	1.96604147375886	1.34166052847024	1.80855459765105	GeneID:66931,Genbank:XM_006523342.1,MGI:MGI:1914181	RIKEN cDNA 1700010I14 gene		GO:0003674,GO:0005575,GO:0008150	molecular_function|cellular_component|biological_process
1700011E24Rik	0.396497724406024	0.410260824218268	0.38273462459378	0.932905610285998	-0.100196975719298	1	1	0.0168675701447446	0.0173361924689557	0	0	0	0	0.0169596760403277	0.0173512569744057	0	0	GeneID:75467,Genbank:XM_006525072.3,MGI:MGI:1922717	RIKEN cDNA 1700011E24 gene		GO:0005634,GO:0005737,GO:0006325,GO:0007275,GO:0042393,GO:0042585,GO:0044727,GO:0090116,GO:1901537,GO:0001939,GO:0001940,GO:0003682	nucleus|cytoplasm|chromatin organization|multicellular organism development|histone binding|germinal vesicle|DNA demethylation of male pronucleus|C-5 methylation of cytosine|positive regulation of DNA demethylation|female pronucleus|male pronucleus|chromatin binding
1700011H14Rik	0.875870207014029	0.203549840146408	1.54819057388165	7.60595327791993	2.92712907676495	0.202241685501971	0.320046893809375	0	0.0267057531385936	0	0	0	0.0263026852848348	0.0783772311805898	0.0534579188864637	0.0244420044252141	0.0289015375735907	GeneID:67082,Genbank:XM_011245156.2,MGI:MGI:1914332	RIKEN cDNA 1700011H14 gene		GO:0003674,GO:0005575,GO:0008150	molecular_function|cellular_component|biological_process
1700011I03Rik	1.29398942387686	0.410260824218268	2.17771802353545	5.30813057202083	2.40820385927066	0.154905599997404	0.256882405335368	0.0501790598352497	0.0515731567588096	0	0	0	0.253973835587521	0.100906128329243	0.0516179719108366	0.0472014894760415	0.111627147912138	GeneID:75444,Genbank:NM_001311063.1,MGI:MGI:1922694	RIKEN cDNA 1700011I03 gene		GO:0003674,GO:0005575,GO:0008150	molecular_function|cellular_component|biological_process
1700011L22Rik	1.67716826778961	1.63341832285409	1.72091821272513	1.05356857373692	0.0752842180665179	1	1	0.132428369859804	0.0453691845464159	0.0889519713260623	0.0420986498411083	0.044385566327886	0.0893688619497822	0.177535332166835	0.0908172173553999	0.0415234052264686	0	GeneID:67687,Genbank:XM_006531314.1,MGI:MGI:1914937	RIKEN cDNA 1700011L22 gene		GO:0003674,GO:0005575,GO:0008150	molecular_function|cellular_component|biological_process
1700012A03Rik	0	0	0					0	0	0	0	0	0	0	0	0	0	GeneID:76382,Genbank:NM_029587.2,MGI:MGI:1923632	RIKEN cDNA 1700012A03 gene		GO:0003674,GO:0005575,GO:0008150	molecular_function|cellular_component|biological_process
1700012B07Rik	2.63750960790545	1.41359166459784	3.86142755121305	2.73164284136579	1.44976886551878	0.155276930707581	0.257404048281088	0.0353026762584381	0.108850412661754	0	0.0673357985678459	0.0354968338041078	0.10720754185468	0.177477238144529	0.108944999615476	0.19924712507884	0.117800246078746	GeneID:69324,Genbank:XM_006534114.3,MGI:MGI:1916574	RIKEN cDNA 1700012B07 gene		GO:0003674,GO:0005575,GO:0008150	molecular_function|cellular_component|biological_process
1700012B09Rik	46.7958479858684	47.677346574075	45.9143493976619	0.963022330244952	-0.054358843692826	0.848619054201009	0.944721568011521	3.99864383062146	3.38448841229688	3.39685340501401	3.96302493547851	3.6264556023592	2.30163788501191	4.4934760271616	4.67787870441957	3.76136869262205	3.57555708156068	GeneID:69325,Genbank:NM_029306.3,MGI:MGI:1916575	RIKEN cDNA 1700012B09 gene		GO:0003674,GO:0008150,GO:0097546	molecular_function|biological_process|ciliary base
1700012L04Rik	0.201949697171216	0.204118676950218	0.199780717392213	0.978747855792426	-0.0309908530875385	1	1	0	0	0	0	0.103312689624146	0.104008332669175	0	0	0	0	GeneID:76383,Genbank:NM_029588.3,MGI:MGI:1923633	RIKEN cDNA 1700012L04 gene		GO:0006342,GO:0000790,GO:0003677,GO:0006325	chromatin silencing|nuclear chromatin|DNA binding|chromatin organization
1700012P22Rik	0.0980281207841352	0.19605624156827	0	0	-Inf	0.992946342488526	1	0	0	0	0.0517030654329993	0	0	0	0	0	0	GeneID:69364,Genbank:XM_006539154.2,MGI:MGI:1916614	RIKEN cDNA 1700012P22 gene		GO:0003674,GO:0005575,GO:0008150	molecular_function|cellular_component|biological_process
1700013D24Rik	0.196352370016025	0.19605624156827	0.19664849846378	1.00302085203089	0.00435159878045103	1	1	0	0	0	0.0961580375809987	0	0	0	0.103718354774111	0	0	GeneID:76921,Genbank:NM_001177502.1,MGI:MGI:1924171	RIKEN cDNA 1700013D24 gene		GO:0003674,GO:0005575,GO:0008150	molecular_function|cellular_component|biological_process
1700013F07Rik	132.409075802074	123.77386085387	141.044290750277	1.1395321255818	0.188441597498547	0.356923369143235	0.501823189624097	9.5675023292294	8.99045570525194	11.292242400452	13.3825349937474	12.1854874206183	10.4227944858088	15.5748268177104	17.9965361526971	9.771186715015	13.378287406024	GeneID:75504,Genbank:NM_029314.1,MGI:MGI:1922754	RIKEN cDNA 1700013F07 gene		GO:0003674,GO:0005575,GO:0008150	molecular_function|cellular_component|biological_process
1700013G24Rik	0	0	0					0	0	0	0	0	0	0	0	0	0	GeneID:69380,Genbank:NM_027063.2,MGI:MGI:1916630	RIKEN cDNA 1700013G24 gene		GO:0003674,GO:0005575,GO:0008150	molecular_function|cellular_component|biological_process
1700013H16Rik	0.19664849846378	0	0.39329699692756	Inf	Inf	0.724090578640742	0.849526542778132	0	0	0	0	0	0	0	0.081422332801393	0	0	GeneID:75514,Genbank:NM_001200013.1,MGI:MGI:1922764	RIKEN cDNA 1700013H16 gene		GO:0005515,GO:0005634,GO:0005730,GO:0051321,GO:0000785,GO:0000800,GO:0001741	protein binding|nucleus|nucleolus|meiotic cell cycle|chromatin|lateral element|XY body
1700015E13Rik	0	0	0					0	0	0	0	0	0	0	0	0	0	GeneID:76925,Genbank:NM_001039593.1,MGI:MGI:1924175	RIKEN cDNA 1700015E13 gene		GO:0007342,GO:0016020,GO:0030154,GO:0031965,GO:0003674,GO:0005634,GO:0007283	fusion of sperm to egg plasma membrane involved in single fertilization|membrane|cell differentiation|nuclear membrane|molecular_function|nucleus|spermatogenesis
1700015F17Rik	0.493560295116148	0.614948337972296	0.37217225226	0.605208973305277	-0.724494716640294	0.97960892490616	1	0.0759753370744977	0	0	0	0.152786371979371	0	0.152780405568924	0	0	0	GeneID:381716,Genbank:NM_001200025.1,MGI:MGI:2686532	RIKEN cDNA 1700015F17 gene		GO:0005634,GO:0005737,GO:0006606,GO:0003674,GO:0005622,GO:0005623	nucleus|cytoplasm|protein import into nucleus|molecular_function|intracellular|cell
1700015G11Rik	0	0	0					0	0	0	0	0	0	0	0	0	0	GeneID:100503036,Genbank:NM_001195601.1,MGI:MGI:1922779	RIKEN cDNA 1700015G11 gene		GO:0003674,GO:0005575,GO:0008150	molecular_function|cellular_component|biological_process
1700016C15Rik	5.86777547266655	5.29129112443458	6.44425982089852	1.21789931216214	0.284394865716467	0.691667823300403	0.826783056165518	0.207630828802515	0.0853597282767056	0.292877275874957	0.158412779386711	0.334036409870219	0.0840714005409037	0.25051752414304	0.427169513503844	0.312496389140844	0.323323436504558	GeneID:69428,Genbank:XM_006496976.3,MGI:MGI:1916678	RIKEN cDNA 1700016C15 gene		GO:0003674,GO:0005575,GO:0008150	molecular_function|cellular_component|biological_process
1700016D06Rik	0	0	0					0	0	0	0	0	0	0	0	0	0	GeneID:76413,Genbank:NM_024271.1,MGI:MGI:1923663	RIKEN cDNA 1700016D06 gene		GO:0007338,GO:0016998,GO:0050829,GO:0050830,GO:0001669,GO:0003796,GO:0005615	single fertilization|cell wall macromolecule catabolic process|defense response to Gram-negative bacterium|defense response to Gram-positive bacterium|acrosomal vesicle|lysozyme activity|extracellular space
1700016G14Rik	4.72807158219505	4.44854648505687	5.00759667933323	1.12567030515569	0.170784341835591	0.85213901334453	0.947328790605397	0.0824808705243018	0.21193097674205	0.249310341652404	0.235984174797405	0.12440174782724	0.208732319003505	0.248793779710863	0.254538164239217	0.271552911549856	0.0917424954170862	GeneID:666145,Genbank:XM_011244363.1,MGI:MGI:1916676	RIKEN cDNA 1700016G14 gene		GO:0003674,GO:0005575,GO:0008150	molecular_function|cellular_component|biological_process
1700016H13Rik	4.5481915363225	5.22092482619403	3.87545824645096	0.742293439470207	-0.429938476800768	0.587425393659003	0.731488799505207	0.0833088638191403	0.299681856841731	0.0839376903169484	0.436980734489712	0.167534091282399	0.252993241627723	0.125645661722706	0.128546686804979	0.235096221714647	0.0926634625525473	GeneID:74218,Genbank:XM_006535261.3,MGI:MGI:1921468	RIKEN cDNA 1700016H13 gene		GO:0003674,GO:0005575,GO:0008150	molecular_function|cellular_component|biological_process
1700016K19Rik	399.251565918339	321.753902751543	476.749229085135	1.48172011281951	0.567272957777547	5.49413682405234e-05	0.000206223426278637	18.1565382085743	19.2629380293491	19.5328291345865	16.7013251700808	19.0808778556648	21.2844413678858	36.0402507208518	33.3779404685111	26.0043819328376	29.1854692912518	GeneID:74230,Genbank:NM_198637.2,MGI:MGI:1921480	RIKEN cDNA 1700016K19 gene		GO:0016598,GO:0005515,GO:0005575	protein arginylation|protein binding|cellular_component
1700017B05Rik	607.338757597253	501.353758715609	713.323756478897	1.42279526996331	0.508728083327545	1.30145503174745e-06	6.41600704289303e-06	4.30729544070785	4.72571471508916	4.24218400417164	4.06583315663354	4.39298242621288	6.24151898365804	7.14717414915305	6.27018440634738	6.68655652477186	6.38793827331955	GeneID:74211,Genbank:NM_028820.2,MGI:MGI:1921461	RIKEN cDNA 1700017B05 gene		GO:0003674,GO:0005829,GO:0008150	molecular_function|cytosol|biological_process
1700017D01Rik	0.0918576382465735	0	0.183715276493147	Inf	Inf	1	1	0	0	0	0	0	0	0	0	0.0264279172847628	0	GeneID:69369,Genbank:XM_006527323.3,MGI:MGI:1916619	RIKEN cDNA 1700017D01 gene		GO:0003674,GO:0005575,GO:0008150	molecular_function|cellular_component|biological_process
1700017N19Rik	0	0	0					0	0	0	0	0	0	0	0	0	0	GeneID:66605,Genbank:XM_006513956.2,MGI:MGI:1913855	RIKEN cDNA 1700017N19 gene		GO:0003674,GO:0005575,GO:0008150	molecular_function|cellular_component|biological_process
1700018B08Rik	0.61461027675804	0.802942144158619	0.426278409357462	0.53089554765387	-0.913500052511454	0.784977889009476	0.89690572902126	0.0229249848376087	0	0	0.0437267744205986	0.0230510675956977	0	0	0	0	0.0509983782429022	GeneID:76405,Genbank:XM_011248542.2,MGI:MGI:1923655	RIKEN cDNA 1700018B08 gene		GO:0003674,GO:0005575,GO:0008150	molecular_function|cellular_component|biological_process
1700018C11Rik	0	0	0					0	0	0	0	0	0	0	0	0	0	GeneID:75524,Genbank:XM_006538331.3,MGI:MGI:1922774	RIKEN cDNA 1700018C11 gene		GO:0003674,GO:0005575,GO:0008150	molecular_function|cellular_component|biological_process
1700018F24Rik	1.9623980421983	1.81565867799332	2.10913740640329	1.16163760951719	0.216160068316801	0.932694313764414	1	0.0466630530474856	0.0959189334182012	0.0940305440834327	0.133506617921715	0.0469196903569868	0	0.140753574334692	0.192004566796364	0.131682356020963	0.0519027612480747	GeneID:69396,Genbank:XM_017321091.1,MGI:MGI:1916646	RIKEN cDNA 1700018F24 gene		GO:0003674,GO:0005575,GO:0008150	molecular_function|cellular_component|biological_process
1700019A02Rik	1.41044355720684	1.60951653072527	1.21137058368841	0.752630097649602	-0.409987111006953	0.833874324962736	0.932805397165725	0	0.029333938368106	0.057512861883835	0.0816580160410068	0.0573959386800812	0.0288912035192153	0.057393697330125	0	0	0.0952374476234514	GeneID:69397,Genbank:XM_006496255.2,MGI:MGI:1916647	RIKEN cDNA 1700019A02 gene		GO:0003674,GO:0005575,GO:0008150	molecular_function|cellular_component|biological_process
1700019B03Rik	2.10445204994763	3.21973327369519	0.989170826200071	0.307221357210385	-1.70264958302588	0.142502066555274	0.239577306369393	0.0197954089258324	0.0610361213017104	0.0398896546643847	0.113272403902754	0.0796171186094338	0	0.019903502376869	0.0610891594174121	0	0.0220181989001007	GeneID:76406,Genbank:XM_017313004.1,MGI:MGI:1923656	RIKEN cDNA 1700019B03 gene		GO:0003674,GO:0005575,GO:0008150	molecular_function|cellular_component|biological_process
1700019D03Rik	15.6740530697767	19.061648347384	12.2864577921694	0.644564287844264	-0.633603836954126	0.102171682304612	0.180700907065699	0.165078239453299	0.28712456623019	0.281471845236565	0.242205979782647	0.217058793525307	0.179957920225621	0.255353314392505	0.11756211822913	0.107503392344798	0.155366175148427	GeneID:67080,Genbank:XM_011238566.2,MGI:MGI:1914330	RIKEN cDNA 1700019D03 gene		GO:0016020,GO:0034237,GO:0003674,GO:0005886,GO:0008150	membrane|protein kinase A regulatory subunit binding|molecular_function|plasma membrane|biological_process
1700019N19Rik	0.389285791777132	0.19605624156827	0.582515341985993	2.9711644848764	1.57102847556943	0.792976989989209	0.901265470205234	0	0	0	0.039002691513142	0	0.0413983128516429	0.0411198210591115	0.0420692341199009	0	0	GeneID:67507,Genbank:NM_026208.2,MGI:MGI:1914757	RIKEN cDNA 1700019N19 gene		GO:0003674,GO:0005575,GO:0008150	molecular_function|cellular_component|biological_process
1700019O17Rik	3.44960122710387	3.03455594230413	3.8646465119036	1.27354597686842	0.348851043948771	0.72578637405687	0.850939128708579	0.0940310679655317	0.19328696170501	0.0315802757003045	0.119568971774165	0.0315160732438563	0.0317282827724096	0.283633582680252	0.161212434062026	0.0589675783692557	0.104589643235516	GeneID:71863,Genbank:NM_027966.1,MGI:MGI:1919113	RIKEN cDNA 1700019O17 gene		GO:0003674,GO:0005737,GO:0008150	molecular_function|cytoplasm|biological_process
1700020A23Rik	0.0918576382465735	0	0.183715276493147	Inf	Inf	1	1	0	0	0	0	0	0	0	0	0.0692245582356679	0	GeneID:75656,Genbank:NM_029375.1,MGI:MGI:1922906	RIKEN cDNA 1700020A23 gene		GO:0003674,GO:0005575,GO:0008150	molecular_function|cellular_component|biological_process
1700020D05Rik	13.0106540257919	13.3835221462889	12.6377859052948	0.944279522771146	-0.082714109852101	0.891440460363712	0.979347969569123	0.528329963985244	1.14031734949082	0.851708591266979	0.705410089600079	0.265617835713402	0.374368876159862	0.743700896843833	0.70652415029769	0.894562998395105	0.763951710123474	GeneID:75555,Genbank:NM_023781.5,MGI:MGI:1922805	RIKEN cDNA 1700020D05 gene		GO:0003674,GO:0005575,GO:0008150	molecular_function|cellular_component|biological_process
1700020L24Rik	6.45250211060493	4.04205422477593	8.86294999643392	2.19268458649271	1.13269829799876	0.0707091678159542	0.131803923605135	0.14942517817976	0.15357657483579	0.150553059502006	0.28501135792706	0.250411643825839	0.554615070327319	0.45072335714932	0.409893405755489	0.327969721428635	0.554012853211213	GeneID:66330,Genbank:NM_025492.3,MGI:MGI:1913580	RIKEN cDNA 1700020L24 gene		GO:0003674,GO:0005575,GO:0008150	molecular_function|cellular_component|biological_process
1700020N15Rik	0	0	0					0	0	0	0	0	0	0	0	0	0	GeneID:75509,Genbank:NM_029316.1,MGI:MGI:1922759	RIKEN cDNA 1700020N15 gene		GO:0003674,GO:0005575,GO:0008150	molecular_function|cellular_component|biological_process
1700021F05Rik	272.416273111393	234.11462232064	310.717923902146	1.32720425927344	0.40839042132113	0.00108269396398203	0.00316671833974232	3.36185485865058	3.69084099892189	3.89531517946082	3.32276414281309	3.33424877207673	5.10465825352255	4.30208847409379	5.20310619126726	4.93041620596413	5.15010662233446	GeneID:67851,Genbank:NM_026411.1,MGI:MGI:1915101	RIKEN cDNA 1700021F05 gene		GO:0003674,GO:0005739,GO:0008150	molecular_function|mitochondrion|biological_process
1700021F07Rik	0	0	0					0	0	0	0	0	0	0	0	0	0	GeneID:72221,Genbank:NM_028158.1,MGI:MGI:1919471	RIKEN cDNA 1700021F07 gene		GO:0003674,GO:0005575,GO:0008150	molecular_function|cellular_component|biological_process
1700022I11Rik	0	0	0					0	0	0	0	0	0	0	0	0	0	GeneID:67317,Genbank:NM_026088.3,MGI:MGI:1914567	RIKEN cDNA 1700022I11 gene		GO:0003674,GO:0005575,GO:0008150	molecular_function|cellular_component|biological_process
1700023F06Rik	3.32722187915435	2.24077532392701	4.41366843438169	1.96970592600361	0.977980253658666	0.261039941375308	0.393523515644913	0.0441066960939439	0.135996263734392	0.177758477449629	0.0420642273964303	0.0886985479193406	0.26788736541938	0.266085252544406	0.272228878842924	0.207447265685791	0	GeneID:69441,Genbank:XM_011249227.1,MGI:MGI:1916691	RIKEN cDNA 1700023F06 gene		GO:0003674,GO:0005575,GO:0008150	molecular_function|cellular_component|biological_process
1700024G13Rik	147.153138940101	151.249836117463	143.05644176274	0.945828738959036	-0.080349116208825	0.631108256448483	0.771321458706613	21.278821165061	21.7306994684733	18.2986273878141	19.6471648645397	19.8967780394241	13.4452982809775	25.3469602505429	25.3745130762693	15.6814496129889	21.5576423527556	GeneID:67085,Genbank:NM_001034037.1,MGI:MGI:1914335	RIKEN cDNA 1700024G13 gene		GO:0003674,GO:0005575,GO:0008150	molecular_function|cellular_component|biological_process
1700024P04Rik	0	0	0					0	0	0	0	0	0	0	0	0	0	GeneID:69382,Genbank:NM_027064.1,MGI:MGI:1916632	RIKEN cDNA 1700024P04 gene		GO:0006334,GO:0046982,GO:0000786,GO:0003677,GO:0005737	nucleosome assembly|protein heterodimerization activity|nucleosome|DNA binding|cytoplasm	mmu05203,mmu05322,mmu05034	Viral carcinogenesis|Systemic lupus erythematosus|Alcoholism
1700024P16Rik	7.22577849422218	5.09239564493572	9.35916134350865	1.83787003133116	0.878034747158092	0.323196421805329	0.465518861363029	0.0765006053152184	0.0294847421640065	0.0385390210815275	0.0364790286160853	0.057691007324244	0.0871191937354817	0.0192295848172197	0.236082906452683	0.0269854287467176	0.0957270569092305	GeneID:242594,Genbank:XM_017320219.1,MGI:MGI:2685466	RIKEN cDNA 1700024P16 gene		GO:0016020,GO:0033627,GO:0045121,GO:0050852,GO:0001772,GO:0003674,GO:0007165	membrane|cell adhesion mediated by integrin|membrane raft|T cell receptor signaling pathway|immunological synapse|molecular_function|signal transduction
1700025F22Rik	0	0	0					0	0	0	0	0	0	0	0	0	0	GeneID:69416,Genbank:XM_011247336.1,MGI:MGI:1916666	RIKEN cDNA 1700025F22 gene		GO:0003674,GO:0005575,GO:0008150	molecular_function|cellular_component|biological_process
1700025G04Rik	548.732210018716	645.582225979697	451.882194057735	0.699960711235483	-0.514654148967576	1.50326608461276e-06	7.33711974613069e-06	3.17372260574958	3.2008745055604	3.75781581407193	3.69078871581781	3.31057523035149	2.32207917018308	2.68091852357637	2.5929069790412	2.44213629886173	2.67158479500046	GeneID:69399,Genbank:NM_197990.3,MGI:MGI:1916649	RIKEN cDNA 1700025G04 gene		GO:0003674,GO:0005575,GO:0008150	molecular_function|cellular_component|biological_process
1700028K03Rik	1.00969469798007	1.0290319351526	0.990357460807536	0.962416643231454	-0.0552665033917973	1	1	0.0497471466242484	0	0.0167075482570624	0	0.0166735819405708	0	0	0.0170578911171686	0.0311968036807529	0.0368887746712416	GeneID:76421,Genbank:NM_175241.1,MGI:MGI:1923671	RIKEN cDNA 1700028K03 gene		GO:0003674,GO:0005575,GO:0008150	molecular_function|cellular_component|biological_process
1700028P14Rik	91.9989545451021	70.1633360194395	113.834573070765	1.62242247203334	0.698149540236516	6.13724459713818e-05	0.000227863265625988	4.66092937697811	4.72654910157062	4.69611069817604	3.37827114750294	3.99920088867663	5.53592738400448	9.2477909085153	8.50239577644224	6.48884531305144	7.18889120770569	GeneID:67483,Genbank:NM_026188.2,MGI:MGI:1914733	RIKEN cDNA 1700028P14 gene		GO:0008150,GO:0016020,GO:0016021,GO:0003674,GO:0005737,GO:0005886	biological_process|membrane|integral component of membrane|molecular_function|cytoplasm|plasma membrane
1700029F12Rik	0	0	0					0	0	0	0	0	0	0	0	0	0	GeneID:66479,Genbank:NM_001284205.1,MGI:MGI:1913729	RIKEN cDNA 1700029F12 gene		GO:0003674,GO:0005575,GO:0008150	molecular_function|cellular_component|biological_process
1700029H14Rik	0.993573026144965	0.19605624156827	1.79108981072166	9.13559189136027	3.19149820351802	0.148280796464084	0.247503111123605	0	0	0	0.0309906928348399	0	0.0986826047915366	0.0653458361168291	0.0668546021736739	0	0.0722886650635836	GeneID:66501,Genbank:NM_025601.3,MGI:MGI:1913751	RIKEN cDNA 1700029H14 gene		GO:0003674,GO:0005575,GO:0008150	molecular_function|cellular_component|biological_process
1700029I15Rik	13.3668724436959	11.2078742973345	15.5258705900574	1.3852645183351	0.470161487359346	0.27152649665199	0.40600604663675	1.63013017184568	1.98004083984715	1.94105908857943	0.847987089656609	1.78810424349484	2.55020431063843	2.83105449330328	2.28664779412703	1.53340003586316	2.80217874738232	GeneID:75641,Genbank:NM_183112.3,MGI:MGI:1916742	RIKEN cDNA 1700029I15 gene		GO:0008150,GO:0003674,GO:0005575,GO:0005576	biological_process|molecular_function|cellular_component|extracellular region
1700029J07Rik	301.412182147817	288.219391989148	314.604972306485	1.09154685996399	0.126374066367659	0.377156960049961	0.52373446018116	4.54561829282953	5.0804764644332	4.99786954047559	4.78017287109643	5.10936034716019	4.0415285307447	6.7253239407519	6.86282519846256	4.64982311419704	6.13260808999841	GeneID:69479,Genbank:XM_006509484.3,MGI:MGI:1916729	RIKEN cDNA 1700029J07 gene		GO:0005856,GO:0008150,GO:0003674,GO:0005737,GO:0005813	cytoskeleton|biological_process|molecular_function|cytoplasm|centrosome
1700029P11Rik	0	0	0					0	0	0	0	0	0	0	0	0	0	GeneID:66346,Genbank:NM_025503.4,MGI:MGI:1913596	RIKEN cDNA 1700029P11 gene		GO:0003674,GO:0005739,GO:0008150	molecular_function|mitochondrion|biological_process
1700030F18Rik	0.394779610601964	0.19605624156827	0.593502979635658	3.02720777919732	1.59798770117465	0.791742864394162	0.900811764099926	0	0	0	0.0828414655488475	0	0	0	0.0893547822933162	0.0817095027161748	0.0966177004875594	GeneID:72277,Genbank:NM_028180.3,MGI:MGI:1919527	RIKEN cDNA 1700030F18 gene
1700030J22Rik	100.958881445606	86.0311404896756	115.886622401537	1.34703110689837	0.429783167244045	0.0184153790545115	0.0406672019860801	1.51603074567609	1.61250384735265	1.45642864947006	1.54669889207084	1.32939122678129	1.5167881847588	2.9777200614806	2.01284787524855	1.80746226449515	2.37253288638422	GeneID:69528,Genbank:NM_027103.2,MGI:MGI:1916778	RIKEN cDNA 1700030J22 gene		GO:0005829,GO:0008150,GO:0003674,GO:0005634,GO:0005654	cytosol|biological_process|molecular_function|nucleus|nucleoplasm
1700030K09Rik	199.854229854587	220.89779156194	178.810668147234	0.809472412027695	-0.304946182622724	0.0215950209317551	0.0468727734130256	4.06346435577351	5.24132844536565	4.31931340690293	4.57284889829638	3.90195101772552	3.37292559051449	3.73837252270628	4.24268622231349	3.44010855503353	4.13556509849631	GeneID:72254,Genbank:NM_028170.2,MGI:MGI:1919504	RIKEN cDNA 1700030K09 gene		GO:0003674,GO:0005575,GO:0008150	molecular_function|cellular_component|biological_process
1700031F05Rik	0	0	0					0	0	0	0	0	0	0	0	0	0	GeneID:73300,Genbank:XM_006528312.2,MGI:MGI:1920550	RIKEN cDNA 1700031F05 gene		GO:0003674,GO:0005575,GO:0008150	molecular_function|cellular_component|biological_process
1700034E13Rik	2.70685871678893	1.61333930368731	3.80037812989055	2.35559756165658	1.23609308526558	0.241992291333176	0.370255963211559	0.113086979712565	0	0.341821726290718	0.323550629596442	0.113708935120916	0.572372899908983	0.22740898942125	0.697978865460998	0.106376522404077	0.628926540909585	GeneID:78414,Genbank:NM_030097.1,MGI:MGI:1925664	RIKEN cDNA 1700034E13 gene		GO:0003674,GO:0005575,GO:0008150	molecular_function|cellular_component|biological_process
1700034J05Rik	0	0	0					0	0	0	0	0	0	0	0	0	0	GeneID:73344,Genbank:XM_006507112.3,MGI:MGI:1920594	RIKEN cDNA 1700034J05 gene		GO:0003674,GO:0005575,GO:0008150	molecular_function|cellular_component|biological_process
1700034O15Rik	0	0	0					0	0	0	0	0	0	0	0	0	0	GeneID:76606,Genbank:XM_006506737.1,MGI:MGI:1923856	RIKEN cDNA 1700034O15 gene		GO:0008150,GO:0003674,GO:0005575,GO:0005576	biological_process|molecular_function|cellular_component|extracellular region
1700037C18Rik	109.172401562417	76.98038313122	141.364419993615	1.83636940014505	0.87685629739664	1.06211720166812e-07	6.18812068315284e-07	2.77885551057329	3.15006497248411	3.62331029868161	2.76709322538957	3.16395111973948	5.99820782154618	7.27269453327527	5.38078252646297	5.65076922306928	5.81814225481449	GeneID:73261,Genbank:NM_028484.2,MGI:MGI:1920511	RIKEN cDNA 1700037C18 gene		GO:0003674,GO:0005575,GO:0008150	molecular_function|cellular_component|biological_process
1700037H04Rik	209.657332369674	194.958390534162	224.356274205186	1.15079055377138	0.202625283920883	0.20009731135139	0.317068402584323	5.1939123144464	8.42674877370989	6.87781047067485	5.94407456518581	9.21394293467067	7.06026302231608	10.2953398470724	8.51039774162675	8.16611738493688	9.40846422051758	GeneID:67326,Genbank:NM_001311138.1,MGI:MGI:1914576	RIKEN cDNA 1700037H04 gene		GO:0003674,GO:0005575,GO:0008150	molecular_function|cellular_component|biological_process
1700039E15Rik	0.304784210267362	0	0.609568420534724	Inf	Inf	0.504796639684728	0.654489840907141	0	0	0	0	0	0.0173072502856789	0	0.0175877400330109	0	0.0190173033289301	GeneID:76713,Genbank:XM_006541270.1,MGI:MGI:1923963	RIKEN cDNA 1700039E15 gene		GO:0003333,GO:0005887,GO:0015171	amino acid transmembrane transport|integral component of plasma membrane|amino acid transmembrane transporter activity
1700040L02Rik	134.895534223054	123.502033500616	146.289034945493	1.18450709513834	0.244286840275271	0.106283783620033	0.187069706508438	1.34936542677875	1.26577953232238	1.26243985987418	1.45029305440311	1.17372814447921	1.10574671717974	2.04586824610362	1.87277831381882	1.53121369473599	1.63191266713919	GeneID:73287,Genbank:NM_028491.1,MGI:MGI:1920537	RIKEN cDNA 1700040L02 gene		GO:0005856,GO:0005929,GO:0008150,GO:0031514,GO:0036126,GO:0042995,GO:0046872,GO:0005509,GO:0005737,GO:0005813	cytoskeleton|cilium|biological_process|motile cilium|sperm flagellum|cell projection|metal ion binding|calcium ion binding|cytoplasm|centrosome
1700042G07Rik	0	0	0					0	0	0	0	0	0	0	0	0	0	GeneID:67323,Genbank:NM_001099295.2,MGI:MGI:1914573	RIKEN cDNA 1700042G07 gene		GO:0003674,GO:0005575,GO:0008150	molecular_function|cellular_component|biological_process
1700047I17Rik2	237.241731555919	215.949399565751	258.534063546087	1.19719741784867	0.259661072304029	0.388338383964789	0.535774628782092	4.0572594190364	3.69421047151695	2.20855486403737	2.83061885993737	1.67016097183911	4.36890125302056	4.24368592449776	2.56298473603214	2.47176401540679	4.69456676447755	GeneID:100101807,Genbank:XM_006515319.3,MGI:MGI:3714351	RIKEN cDNA 1700047I17 gene 2		GO:0003674,GO:0005575,GO:0008150	molecular_function|cellular_component|biological_process
1700049G17Rik	143.674206789824	135.777584628604	151.570828951044	1.11631702217741	0.158746795422887	0.291168140347254	0.42926596812246	1.28633698850638	1.31132600017795	1.35926821014907	1.37637609821736	1.65093998493025	1.5773656112924	1.72448142927933	1.67823456561599	1.61334288379723	1.66342412880898	GeneID:73430,Genbank:NM_028538.1,MGI:MGI:1920680	RIKEN cDNA 1700049G17 gene		GO:0003700,GO:0005575,GO:0006355	DNA binding transcription factor activity|cellular_component|regulation of transcription, DNA-templated
1700056E22Rik	8.09933285136534	3.45256224199795	12.7461034607327	3.69178093465934	1.88431694793026	0.000871216368751742	0.00259563612055321	0.167350018581882	0.17199941111392	0.0562043996693114	0.159600465685112	0.392630955913896	0.395274687238075	0.953495085427568	0.803361403576102	0.577205390955729	0.992754366126567	GeneID:73363,Genbank:NM_028516.1,MGI:MGI:1920613	RIKEN cDNA 1700056E22 gene		GO:0003674,GO:0005575,GO:0008150	molecular_function|cellular_component|biological_process
1700057G04Rik	0.283224950543463	0	0.566449901086927	Inf	Inf	0.517289790122742	0.665537697627592	0	0	0	0	0	0	0.0378222063995594	0.0386954810349716	0.0353846591260422	0	GeneID:78459,Genbank:XM_011242838.2,MGI:MGI:1925709	RIKEN cDNA 1700057G04 gene		GO:0017121,GO:0017128,GO:0005886,GO:0015914,GO:0016020	phospholipid scrambling|phospholipid scramblase activity|plasma membrane|phospholipid transport|membrane
1700061G19Rik	8.45559829821093	5.66915025977912	11.2420463366427	1.98302140911692	0.987700253290452	0.0613876963164308	0.116646270098597	0.0587129135487275	0.090516152678727	0.0739451081363593	0.0979896192492082	0.0885537339635539	0.074291666192268	0.250892448328832	0.166090481046433	0.193301337854265	0.179590615518508	GeneID:78625,Genbank:XM_006525141.2,MGI:MGI:1925875	RIKEN cDNA 1700061G19 gene		GO:0003674,GO:0005575,GO:0008150	molecular_function|cellular_component|biological_process	mmu00061,mmu00071,mmu04920,mmu03320	Fatty acid biosynthesis|Fatty acid degradation|Adipocytokine signaling pathway|PPAR signaling pathway
1700065D16Rik	0.194817983138204	0.203549840146408	0.18608612613	0.914204236152448	-0.129411590907163	1	1	0	0.106823012554374	0	0	0	0	0.104502974907453	0	0	0	GeneID:73410,Genbank:NM_001271569.1,MGI:MGI:1920660	RIKEN cDNA 1700065D16 gene		GO:0003674,GO:0005575,GO:0008150	molecular_function|cellular_component|biological_process
1700066B19Rik	18.3607659892944	6.48884032053015	30.2326916580587	4.65918256031128	2.22007686053774	4.0362577436761e-08	2.50190043393894e-07	0.0780079382832876	0.100218986832466	0.176842693536521	0.130192281540434	0.137264690661149	0.434308113640265	0.784339030758758	0.341040649555509	0.715445569878177	0.802597579212817	GeneID:73449,Genbank:XM_006526290.3,MGI:MGI:1920699	RIKEN cDNA 1700066B19 gene		GO:0003674,GO:0005575,GO:0008150	molecular_function|cellular_component|biological_process
1700066C05Rik	0	0	0					0	0	0	0	0	0	0	0	0	0	GeneID:78654,Genbank:XM_001473318.2,MGI:MGI:1925904	RIKEN cDNA 1700066C05 gene		GO:0003674,GO:0005575,GO:0008150	molecular_function|cellular_component|biological_process
1700066M21Rik	182.783362504585	167.440096388487	198.126628620682	1.18326872053989	0.242777747190512	0.0734120866167679	0.136100890827795	3.28174054058826	3.1886030014028	2.83673396057021	2.61669420418639	2.84899853867119	3.46723256595796	3.98483601027592	3.80013293871501	3.84610540910165	3.41088106132793	GeneID:73467,Genbank:NM_028546.1,MGI:MGI:1920717	RIKEN cDNA 1700066M21 gene		GO:0008150,GO:0003674,GO:0005575,GO:0005576	biological_process|molecular_function|cellular_component|extracellular region
1700067K01Rik	11.2816995560442	7.29808418063458	15.2653149314539	2.09168797640898	1.0646676563357	0.0209501580629745	0.0456424044189991	0.142140946832394	0.194786626317858	0.119344871498077	0.18074501574294	0.2143840397339	0.431655135583533	0.500209891750694	0.292433832959944	0.267412917980209	0.395254229267288	GeneID:73453,Genbank:XM_006531403.3,MGI:MGI:1920703	RIKEN cDNA 1700067K01 gene		GO:0003674,GO:0005575,GO:0008150	molecular_function|cellular_component|biological_process
1700067P10Rik	0.608702023794363	1.21740404758873	0	0	-Inf	0.154768632243445	0.256702211522576	0	0.0698251177779852	0.13690089289729	0.0647916248184311	0.136622574439992	0	0	0	0	0	GeneID:68224,Genbank:NM_026625.2,MGI:MGI:1915474	RIKEN cDNA 1700067P10 gene		GO:0003674,GO:0005575,GO:0008150	molecular_function|cellular_component|biological_process
1700071K01Rik	0	0	0					0	0	0	0	0	0	0	0	0	0	GeneID:237880,Genbank:NM_001033765.2,MGI:MGI:3588264	RIKEN cDNA 1700071K01 gene
1700074P13Rik	0	0	0					0	0	0	0	0	0	0	0	0	0	GeneID:73481,Genbank:XM_006506690.3,MGI:MGI:1920731	RIKEN cDNA 1700074P13 gene		GO:0005794	Golgi apparatus
1700080E11Rik	0.0918576382465735	0	0.183715276493147	Inf	Inf	1	1	0	0	0	0	0	0	0	0	0.0582567177804186	0	GeneID:73532,Genbank:NM_028562.3,MGI:MGI:1920782	RIKEN cDNA 1700080E11 gene		GO:0003674,GO:0005575,GO:0008150	molecular_function|cellular_component|biological_process	mmu00230,mmu03018	Purine metabolism|RNA degradation
1700080G18Rik	6.06601822952259	5.26935364751043	6.86268281153475	1.30237658555658	0.381146667827166	0.58371343502901	0.728466976613304	0.0337140558268084	0.242555002881276	0.20381120430084	0.160764219080732	0.237296333980461	0.136510936628292	0.237287067399236	0.31212742389834	0.221994505192007	0.299997960013872	GeneID:73533,Genbank:XM_017321874.1,MGI:MGI:1920783	RIKEN cDNA 1700080G18 gene		GO:0003674,GO:0005575,GO:0008150	molecular_function|cellular_component|biological_process
1700080O16Rik	0	0	0					0	0	0	0	0	0	0	0	0	0	GeneID:74279,Genbank:XM_006541551.3,MGI:MGI:1921529	RIKEN cDNA 1700080O16 gene		GO:0003674,GO:0005575,GO:0008150	molecular_function|cellular_component|biological_process
1700088E04Rik	426.101064210097	372.509998077127	479.692130343066	1.28772954503022	0.364829623720419	0.0400319180233068	0.0806463286891831	15.0959933489709	14.0125967127645	14.8117739682369	14.4346246817103	14.0266843989706	12.2409806910645	23.1649792223974	24.4722128367018	17.1369070674646	22.0657840186027	GeneID:27660,Genbank:NM_001310576.1,MGI:MGI:1920774	RIKEN cDNA 1700088E04 gene		GO:0003674,GO:0005575,GO:0008150	molecular_function|cellular_component|biological_process
1700092M07Rik	2.06891546809508	2.03849453282907	2.09933640336109	1.02984647226283	0.0424292789481253	1	1	0.283907838541544	0.291795492188001	0.286050813053811	0.135380395015353	0.428203910942185	0.143695722766624	0.428187189291854	0.292049051600786	0.534122117755206	0.157893663165196	GeneID:74307,Genbank:NM_001177347.1,MGI:MGI:1921557	RIKEN cDNA 1700092M07 gene		GO:0003674,GO:0005575,GO:0008150	molecular_function|cellular_component|biological_process
1700093K21Rik	4.57844547018522	5.065518293347	4.09137264702345	0.807690824529647	-0.308124944580803	0.720084638582173	0.846882303162516	0.0778952914410013	0.120089119528636	0.117724883350666	0.111432238496392	0.0587427747862925	0.0394255412644888	0.0783206411219756	0.160257963333283	0.0732730703057683	0.0649815075842322	GeneID:67358,Genbank:XM_006514789.2,MGI:MGI:1914608	RIKEN cDNA 1700093K21 gene		GO:0016020,GO:0016021,GO:0003674,GO:0005575,GO:0008150	membrane|integral component of membrane|molecular_function|cellular_component|biological_process
1700094D03Rik	940.163712214526	855.974869607407	1024.35255482165	1.19670867824831	0.259071991380036	0.111019547031511	0.194096927367508	14.1953919270772	14.5002667897105	15.5134305975196	14.4848717120722	14.6412461982686	13.2235327699347	24.2201588053429	22.0022230285746	14.6473979531642	19.2184679582668	GeneID:73545,Genbank:NM_028567.1,MGI:MGI:1920795	RIKEN cDNA 1700094D03 gene		GO:0003674,GO:0005575,GO:0008150	molecular_function|cellular_component|biological_process
1700102P08Rik	17.0647894823501	15.8869457124477	18.2426332522525	1.14827818905172	0.19947220067703	0.613219740716768	0.755722391613782	0.622892486407545	0.41612867534894	0.470695621941895	0.326726357485091	0.595002355081327	0.535955178448261	0.56366442932184	0.480565702691825	0.615227266121037	0.762119528903601	GeneID:112418,Genbank:NM_053216.2,MGI:MGI:2148248	RIKEN cDNA 1700102P08 gene		GO:0003674,GO:0005575,GO:0008150	molecular_function|cellular_component|biological_process
1700109H08Rik	25.0413004627576	21.2325795075401	28.850021417975	1.3587619633182	0.44229273762157	0.232175157480718	0.358105351749961	1.20710465617663	1.08556085205606	1.9003375692386	2.23046301158163	1.44132039021099	2.67294141649803	2.1998241613036	3.56994225313408	1.13547639019289	1.76222577910246	GeneID:77036,Genbank:NM_029843.2,MGI:MGI:1924286	RIKEN cDNA 1700109H08 gene		GO:0003674,GO:0005575,GO:0008150	molecular_function|cellular_component|biological_process
1700112E06Rik	71.9684491957101	55.0924647854585	88.8444336059616	1.61264219983514	0.68942638035095	0.000320649819371664	0.00104185341704476	1.0924539297338	1.2710999659699	0.872252765827058	0.864944671248265	1.4922505417626	1.56489419138279	1.78234076500545	1.95071357355053	2.3073177459773	1.9258562201884	GeneID:76633,Genbank:XM_006519680.3,MGI:MGI:1923883	RIKEN cDNA 1700112E06 gene		GO:0030318,GO:0003674,GO:0005575,GO:0030154	melanocyte differentiation|molecular_function|cellular_component|cell differentiation
1700113H08Rik	2.21312967880286	3.41983645589912	1.0064229017066	0.294289775164701	-1.76469067688849	0.113477199465735	0.197808351971142	0.0892102910521941	0.152814618290298	0.0599224415437972	0.198518109559449	0	0.0301016398298329	0	0.0305894817001926	0.0279722167512374	0.0661517001133124	GeneID:76640,Genbank:NM_029685.1,MGI:MGI:1923890	RIKEN cDNA 1700113H08 gene		GO:0003674,GO:0005575,GO:0008150	molecular_function|cellular_component|biological_process
1700122O11Rik	0	0	0					0	0	0	0	0	0	0	0	0	0	GeneID:76651,Genbank:NM_029689.1,MGI:MGI:1923901	RIKEN cDNA 1700122O11 gene		GO:0003674,GO:0005575,GO:0008150	molecular_function|cellular_component|biological_process
1700123K08Rik	0	0	0					0	0	0	0	0	0	0	0	0	0	GeneID:76658,Genbank:XM_011240960.1,MGI:MGI:1923908	RIKEN cDNA 1700123K08 gene		GO:0003674,GO:0005575,GO:0008150	molecular_function|cellular_component|biological_process
1700123O20Rik	648.568817488932	561.373973465229	735.763661512635	1.31064797495142	0.390280246208725	0.000192022121263906	0.000648910976963567	15.8771964338426	16.5237500261252	14.7598585221572	15.1147301793214	16.5962073406285	19.5118861247427	23.3716007396782	22.442477676215	21.0595104978336	23.1231884478665	GeneID:58248,Genbank:NM_021437.2,MGI:MGI:1920893	RIKEN cDNA 1700123O20 gene		GO:0008150,GO:0003674,GO:0005739,GO:0005829	biological_process|molecular_function|mitochondrion|cytosol
1700125H20Rik	0.298127290089229	0.399606081714679	0.19664849846378	0.492105869910629	-1.0229593696397	0.98493129843952	1	0	0.00858089204700825	0	0.00796232009067239	0	0	0	0.00858834852254285	0	0	GeneID:73634,Genbank:XM_006534343.3,MGI:MGI:1920884	RIKEN cDNA 1700125H20 gene		GO:0003674,GO:0005575,GO:0008150	molecular_function|cellular_component|biological_process
1700129C05Rik	0	0	0					0	0	0	0	0	0	0	0	0	0	GeneID:67932,Genbank:NM_026461.2,MGI:MGI:1915182	RIKEN cDNA 1700129C05 gene		GO:0003674,GO:0005575,GO:0008150	molecular_function|cellular_component|biological_process
1810009A15Rik	1.86664941429459	1.41921374020409	2.3140850883851	1.6305402229634	0.70535003063196	0.603730776195857	0.747113328305045	0.164961741048604	0	0.166206894434936	0.15732278319827	0.0829344985514935	0	0.414656299518105	0.254538164239217	0.155173092314204	0.183484990834172	GeneID:66276,Genbank:NM_025463.3,MGI:MGI:1913526	RIKEN cDNA 1810009A15 gene		GO:0003674,GO:0005575,GO:0008150	molecular_function|cellular_component|biological_process
1810009J06Rik	0	0	0					0	0	0	0	0	0	0	0	0	0	GeneID:73626,Genbank:NM_023707.3,MGI:MGI:1920876	RIKEN cDNA 1810009J06 gene		GO:0004252,GO:0005615,GO:0006508	serine-type endopeptidase activity|extracellular space|proteolysis	mmu04080,mmu04972,mmu04974,mmu05164	Neuroactive ligand-receptor interaction|Pancreatic secretion|Protein digestion and absorption|Influenza A
1810010H24Rik	939.45473791194	1069.91533985985	808.994135964028	0.756129112112738	-0.403295493376553	0.00207432669379355	0.00572198680537393	20.6956189646261	17.4674957509026	19.8963574829362	19.9323248255628	19.7811214931858	12.2911605126887	13.4237151242548	20.0649074369365	13.9578758176567	18.6348267475008	GeneID:69066,Genbank:XM_017314738.1,MGI:MGI:1916316	RIKEN cDNA 1810010H24 gene		GO:0003674,GO:0005575,GO:0008150	molecular_function|cellular_component|biological_process
1810011H11Rik	82.4502246921357	68.1869450834447	96.7135043008268	1.41835807693793	0.50422179957852	0.00665979468448344	0.0164360724169923	2.27049174339402	3.16161307217957	2.14004070594229	2.37490115899303	2.35662347004162	2.78026347511797	3.82936359375742	3.01367656777457	4.0303919476233	4.80648462751349	GeneID:69069,Genbank:NM_001163616.1,MGI:MGI:1916319	RIKEN cDNA 1810011H11 gene		GO:0003674,GO:0005575,GO:0008150	molecular_function|cellular_component|biological_process
1810011O10Rik	856.79490443269	1188.44156844567	525.14824041971	0.441879730870182	-1.17827433904416	1.82434146061198e-10	1.57487296863967e-09	41.0951796945258	60.4812474716949	35.0761481581612	50.2077164443867	50.44934832548	20.7176628091022	19.6410632583761	23.0545408352326	19.747670484398	27.6331704716008	GeneID:69068,Genbank:NM_026931.2,MGI:MGI:1916318	RIKEN cDNA 1810011O10 gene		GO:0043620,GO:0005634,GO:0045746,GO:1900020,GO:0005654,GO:0005730,GO:0005737,GO:0005829,GO:1901224,GO:0005886,GO:1902806,GO:0006915,GO:1903706,GO:0010739,GO:0016607,GO:0002264,GO:0034605,GO:0005112,GO:0043066,GO:0005622	regulation of DNA-templated transcription in response to stress|nucleus|negative regulation of Notch signaling pathway|positive regulation of protein kinase C activity|nucleoplasm|nucleolus|cytoplasm|cytosol|positive regulation of NIK/NF-kappaB signaling|plasma membrane|regulation of cell cycle G1/S phase transition|apoptotic process|regulation of hemopoiesis|positive regulation of protein kinase…
1810013L24Rik	1449.9284499774	1405.00442111572	1494.85247883909	1.06394859430551	0.0894284473314806	0.353275053923998	0.498316196377318	17.3055556075164	20.1678386574122	17.5829270017023	17.4133614619405	19.1048594859085	19.2871122050184	21.5004482137466	20.3215672920449	20.2891674848323	21.7082470820053	GeneID:69053,Genbank:NM_001081400.3,MGI:MGI:1916303	RIKEN cDNA 1810013L24 gene		GO:0003674,GO:0005575,GO:0008150	molecular_function|cellular_component|biological_process
1810022K09Rik	727.01119939333	547.798671866821	906.223726919838	1.65430070107975	0.726221496012562	2.07161090644888e-12	2.32937427217999e-11	23.0998764745142	25.0166619036042	23.1880365665032	21.9893834314391	22.0225622291598	36.9802822777357	42.8390926257417	43.2121427816611	38.2674565651024	40.7293027393932	GeneID:69126,Genbank:NM_001099674.1,MGI:MGI:1916376	RIKEN cDNA 1810022K09 gene		GO:0003674,GO:0005575	molecular_function|cellular_component
1810024B03Rik	30.4078047095558	26.982764067534	33.8328453515775	1.25386877589333	0.326386370249941	0.306034360552066	0.446400611012773	0.780994603277038	0.858050648520883	0.461280142867603	0.744828733434446	0.731131989726546	0.7087936799472	1.05603830010073	0.997311788791501	0.531988829216992	1.46778832158559	GeneID:329509,Genbank:XM_006499778.2,MGI:MGI:1925560	RIKEN cDNA 1810024B03 gene		GO:0003674,GO:0005575,GO:0008150	molecular_function|cellular_component|biological_process
1810026J23Rik	832.556284876846	901.187829738104	763.924740015587	0.847686480894435	-0.238397316057611	0.0181845355863159	0.0402407176584934	15.6041838199032	14.6385606065167	14.9161512295883	14.4271940202166	15.8268848260965	14.3142698218437	12.7123418532768	13.0758744144163	13.9899556584274	13.5141036876911	GeneID:69773,Genbank:NM_178619.4,MGI:MGI:1917023	RIKEN cDNA 1810026J23 gene		GO:0005739,GO:0005743,GO:0005758,GO:0015031,GO:0016020,GO:0016021,GO:0042721,GO:0045039,GO:0003674,GO:0005622,GO:0005623	mitochondrion|mitochondrial inner membrane|mitochondrial intermembrane space|protein transport|membrane|integral component of membrane|mitochondrial inner membrane protein insertion complex|protein import into mitochondrial inner membrane|molecular_function|intracellular|cell
1810030O07Rik	996.633200408255	982.909083519276	1010.35731729723	1.02792550627336	0.0397357162592738	0.702919558558045	0.834403562639392	9.35674176945085	10.2395105122332	9.99652822313337	9.82461609980042	10.2550433964791	10.7815568380456	10.7400087083105	11.2626837226244	10.2990378646363	10.9443277110925	GeneID:69155,Genbank:XM_006527698.3,MGI:MGI:1916405	RIKEN cDNA 1810030O07 gene		GO:0003674,GO:0005575,GO:0008150	molecular_function|cellular_component|biological_process
1810037I17Rik	1908.69827833967	1342.36977054817	2475.02678613117	1.84377422706746	0.882662006400723	6.73321540455998e-21	1.87014284521446e-19	68.5887594771626	70.43751840112	77.292336494417	64.5692355324252	84.137388675976	117.153238237559	160.821726710395	148.956985539827	143.28263613798	143.236730908263	GeneID:67704,Genbank:NM_024461.2,MGI:MGI:1914954	RIKEN cDNA 1810037I17 gene		GO:0016020,GO:0016021,GO:0003674,GO:0005575,GO:0008150	membrane|integral component of membrane|molecular_function|cellular_component|biological_process
1810041L15Rik	84.233847094065	118.632365553939	49.8353286341908	0.420082061092611	-1.25125691564544	1.47015576385789e-11	1.47642386982783e-10	0.770301315201968	0.938313681080549	0.984517078380365	0.734630624280061	0.738679583687122	0.296017368862091	0.358568319297687	0.498912302880095	0.389132998655452	0.309398927424065	GeneID:72301,Genbank:XM_006521444.3,MGI:MGI:1919551	RIKEN cDNA 1810041L15 gene		GO:0008150,GO:0016020,GO:0016021,GO:0003674,GO:0004871,GO:0005575	biological_process|membrane|integral component of membrane|molecular_function|signal transducer activity|cellular_component
1810043G02Rik	300.045577752091	267.783655086462	332.307500417721	1.24095512965653	0.311450951574382	0.00934256806153782	0.0223602740739128	6.462120598811	5.46205530474025	7.36560997349938	6.47220981905038	7.07467331121871	7.5516688347566	10.009519216841	8.57235560341623	8.61339853632528	8.49207916412995	GeneID:67884,Genbank:XM_006514008.1,MGI:MGI:1915134	RIKEN cDNA 1810043G02 gene		GO:0060271,GO:0005739,GO:0005856,GO:0005886,GO:0006974,GO:0007010,GO:0007224,GO:0008360,GO:0030030,GO:0032391,GO:0036064,GO:0001750,GO:0042769,GO:0003674,GO:0042995,GO:0005737	cilium assembly|mitochondrion|cytoskeleton|plasma membrane|cellular response to DNA damage stimulus|cytoskeleton organization|smoothened signaling pathway|regulation of cell shape|cell projection organization|photoreceptor connecting cilium|ciliary basal body|photoreceptor outer segment|DNA damage response, detection of DNA damage|molecular_function|cell projection|cytoplasm
1810043H04Rik	192.126142099105	138.234664369414	246.017619828797	1.77971003836887	0.831642207324477	1.3373248025141e-09	1.02471736135185e-08	16.4884936999128	14.8142326803139	16.832990152782	12.7049293783639	13.3950967012683	28.5180742106068	28.8751873804506	25.6104552942228	27.9386953902723	28.9066860256281	GeneID:208501,Genbank:NM_001110242.1,MGI:MGI:1913676	RIKEN cDNA 1810043H04 gene		GO:0032981,GO:0003674,GO:0005739	mitochondrial respiratory chain complex I assembly|molecular_function|mitochondrion
1810046K07Rik	3.69951824115825	3.05579320698363	4.34324327533287	1.42131452658738	0.507225847850632	0.584305754649951	0.728956175130175	0.221529730278823	0	0.148801244299039	0.105635626500686	0.0742493662596533	0.298997260239929	0.111369700158045	0.227882216854823	0.0694614663747359	0.123202447644301	GeneID:69809,Genbank:XM_006510589.3,MGI:MGI:1917059	RIKEN cDNA 1810046K07 gene		GO:0003674,GO:0005575,GO:0008150	molecular_function|cellular_component|biological_process
1810055G02Rik	273.17883514343	248.469045453482	297.888624833379	1.19889632243606	0.261706903477244	0.03176928563543	0.0659191778480486	5.5720813146725	6.01932415313534	5.92470958729476	6.19595900175763	5.26894717083146	7.48859995218061	8.32032015295028	6.90262747453814	7.69488017996786	6.38237418227314	GeneID:72056,Genbank:XM_006531840.1,MGI:MGI:1919306	RIKEN cDNA 1810055G02 gene		GO:0005886,GO:0008150,GO:0016020,GO:0016021,GO:0003674,GO:0005575,GO:0005794	plasma membrane|biological_process|membrane|integral component of membrane|molecular_function|cellular_component|Golgi apparatus
1810062G17Rik	23.8845989722012	22.9664178805937	24.8027800638087	1.07995858094904	0.110975982569044	0.769960523132241	0.883790520096795	1.06582306016694	1.03457677252167	1.55114271842572	1.07293792756405	1.96475559576107	1.37859562785981	1.19071446711236	1.94913088225332	1.28107225828225	1.84411479262095	GeneID:72282,Genbank:NM_028183.1,MGI:MGI:1919532	RIKEN cDNA 1810062G17 gene		GO:0003674,GO:0005575,GO:0008150	molecular_function|cellular_component|biological_process
1810065E05Rik	2.42783089779794	0.203549840146408	4.65211195544947	22.8549035071869	4.51443182282092	0.00135867650502416	0.00388741375163641	0	0.0599363713683462	0	0	0	0.118063512759604	0.527711779235366	0.0599884538423236	0.329134710400505	0.389186542720699	GeneID:69864,Genbank:NM_027239.2,MGI:MGI:1917114	RIKEN cDNA 1810065E05 gene		GO:0003674,GO:0005575,GO:0008150	molecular_function|cellular_component|biological_process
2010003K11Rik	4.24549546383521	3.05083989773266	5.44015102993776	1.78316503398976	0.834440232239596	0.519881230162465	0.667880340295243	0.0924464255747958	0	0	0.0881654671908043	0.51125174171332	0.0467903810208371	0.325329312629629	0.237743443890957	0.0434803780520519	0.668375917768695	GeneID:69861,Genbank:NM_027237.1,MGI:MGI:1917111	RIKEN cDNA 2010003K11 gene		GO:0003674,GO:0005575,GO:0008150	molecular_function|cellular_component|biological_process
2010005H15Rik	26.6547197270168	15.8480290139388	37.4614104400947	2.36378986984099	1.24110179219377	3.85576258245983e-05	0.000148349524730746	1.48969083885897	1.53107809127716	1.10595227139991	1.12161083079581	0.867195904911983	4.12707482829721	2.91681777201718	2.33893935220978	3.76136869262205	2.09300902335259	GeneID:76770,Genbank:NM_029733.3,MGI:MGI:1924020	RIKEN cDNA 2010005H15 gene		GO:0004869,GO:0005198,GO:0005615,GO:0005634,GO:0005737,GO:0005829,GO:0030674,GO:0001533,GO:0002020	cysteine-type endopeptidase inhibitor activity|structural molecule activity|extracellular space|nucleus|cytoplasm|cytosol|protein binding, bridging|cornified envelope|protease binding
2010106E10Rik	0.18608612613	0	0.37217225226	Inf	Inf	0.730974073258416	0.853681445951352	0	0	0	0	0	0	0.0842844506246591	0	0	0	GeneID:67715,Genbank:NM_001168590.1,MGI:MGI:1914965	RIKEN cDNA 2010106E10 gene		GO:0003674,GO:0005575,GO:0008150	molecular_function|cellular_component|biological_process
2010107E04Rik	856.303243081667	582.320796637489	1130.28568952585	1.94100175719721	0.956801424130173	4.45301873964924e-21	1.26194376376591e-19	42.8561494927282	52.2949436536319	44.7634424169944	45.4479461057677	51.8266839859166	83.079048549243	112.383813516693	95.574395920337	94.9459408709024	101.778449010841	GeneID:70257,Genbank:XM_006516214.3,MGI:MGI:1917507	RIKEN cDNA 2010107E04 gene		GO:0008150,GO:0016020,GO:0016021,GO:0003674,GO:0005739,GO:0005753	biological_process|membrane|integral component of membrane|molecular_function|mitochondrion|mitochondrial proton-transporting ATP synthase complex
2010107G12Rik	36.3381638077766	19.8833126155166	52.7930150000365	2.65514182776756	1.40878892647273	8.47713103426588e-06	3.63646465393757e-05	0.279978318284914	0.287756800254604	0.297763389597537	0.311515441817336	0.34407772928457	0.708534273157227	1.32933931316098	0.528012558690002	0.863251000581871	0.865046020801245	GeneID:243753,Genbank:NM_001025573.2,MGI:MGI:1917272	RIKEN cDNA 2010107G12 gene		GO:0003674,GO:0005575,GO:0008150	molecular_function|cellular_component|biological_process
2010107G23Rik	112.185378822598	110.384703007323	113.986054637873	1.0326254592569	0.046317073123676	0.795196719220298	0.902476872317036	2.58062071540084	2.88407249129618	2.90302381106631	2.77174538424374	2.46885177945301	3.88038519352136	2.36798984386206	2.68039445407874	3.18166101263842	2.70318644880126	GeneID:69894,Genbank:NM_027251.3,MGI:MGI:1917144	RIKEN cDNA 2010107G23 gene		GO:0016020,GO:0016021,GO:0005515,GO:0005575,GO:0008150	membrane|integral component of membrane|protein binding|cellular_component|biological_process
2010109A12Rik	2.09155824872186	2.04108683995071	2.142029657493	1.04945542520118	0.0696408905872812	1	1	0.295305598482993	0.202339939838395	0.198356403212497	0.0938769162515224	0.197953146177652	0.298929058310129	0.197945415974336	0.303773648562861	0.185188325499068	0.109488306574406	GeneID:75610,Genbank:NM_029363.1,MGI:MGI:1922860	RIKEN cDNA 2010109A12 gene		GO:0003674,GO:0005575,GO:0008150	molecular_function|cellular_component|biological_process
2010109I03Rik	30.0150399530711	36.5162309796233	23.5138489265189	0.643928694054983	-0.635027155660666	0.0259480810756288	0.0551082457376174	1.31497324263545	0.940178374405431	0.892866607783226	1.17229234475404	0.804820634591918	0.578742709605903	1.06347145052879	0.852777039915385	0.48402163294192	0.540536864889859	GeneID:67038,Genbank:NM_025929.2,MGI:MGI:1914288	RIKEN cDNA 2010109I03 gene		GO:0003674,GO:0008150,GO:0009986	molecular_function|biological_process|cell surface
2010111I01Rik	2037.44156300689	1686.76139585946	2388.12173015433	1.41580293218503	0.501620468425752	7.89692577407855e-08	4.68980166222864e-07	10.8035885915001	13.9589857783731	11.0579154588452	10.4406792941139	10.7319603451125	16.1716160430973	18.7526096863398	15.7633698426335	16.898811483734	17.7694620771187	GeneID:72061,Genbank:NM_001289926.1,MGI:MGI:1919311	RIKEN cDNA 2010111I01 gene		GO:0044255,GO:0005730,GO:0046872,GO:0070006,GO:0005737,GO:0006508,GO:0008233,GO:0008237,GO:0008270,GO:0016787,GO:0004177,GO:0042277,GO:0043171,GO:0004301	cellular lipid metabolic process|nucleolus|metal ion binding|metalloaminopeptidase activity|cytoplasm|proteolysis|peptidase activity|metallopeptidase activity|zinc ion binding|hydrolase activity|aminopeptidase activity|peptide binding|peptide catabolic process|epoxide hydrolase activity
2010300C02Rik	980.946707588448	1014.61947102183	947.273944155067	0.933624842820197	-0.0990851446640229	0.38167660350555	0.528674855489549	9.59265100516761	8.86184459485472	9.24605223554266	10.056232939996	8.33519416845144	6.70744160099268	10.2397160292306	10.4095948578968	8.12804473352855	10.2175080436453	GeneID:72097,Genbank:NM_028096.1,MGI:MGI:1919347	RIKEN cDNA 2010300C02 gene		GO:0003674,GO:0005575,GO:0008150	molecular_function|cellular_component|biological_process
2010315B03Rik	321.583371648637	308.110134351696	335.056608945578	1.08745728098357	0.120958728112017	0.317202436591456	0.45873102771329	5.86037083715909	6.08282176974199	5.88511855612323	6.30836720552002	5.17304306418502	6.9112026718949	7.13696491199258	6.28706527720014	6.56784439885794	6.84111518712164	GeneID:630836,Genbank:XM_011249866.2,MGI:MGI:1919321	RIKEN cDNA 2010315B03 gene	zf-C2H2	GO:0003700,GO:0006355	DNA binding transcription factor activity|regulation of transcription, DNA-templated
2200002D01Rik	154.770598901913	118.245258450348	191.295939353479	1.61778951528789	0.69402391617093	0.000567456810180395	0.00175720747246744	12.554662209273	12.2473532026838	12.435029427428	10.9586023894085	13.693516257875	24.771215325055	19.0418024218941	16.0886193514989	27.6226467998846	18.1063857523165	GeneID:72275,Genbank:NM_028179.1,MGI:MGI:1919525	RIKEN cDNA 2200002D01 gene		GO:0003674,GO:0005730,GO:0008150	molecular_function|nucleolus|biological_process
2200002J24Rik	0.806959995977656	0.817929341314894	0.795990650640418	0.973177767850695	-0.0392247324592667	1	1	0.0505552852135833	0.103919669195352	0	0	0.0508333290090691	0.153526826573525	0	0.0520049857583405	0	0	GeneID:69147,Genbank:XM_017312282.1,MGI:MGI:1916397	RIKEN cDNA 2200002J24 gene		GO:0003674,GO:0008150,GO:0016020	molecular_function|biological_process|membrane
2210010C04Rik	0	0	0					0	0	0	0	0	0	0	0	0	0	GeneID:67373,Genbank:NM_023333.4,MGI:MGI:1914623	RIKEN cDNA 2210010C04 gene		GO:0004252,GO:0005615,GO:0006508	serine-type endopeptidase activity|extracellular space|proteolysis	mmu04080,mmu04972,mmu04974,mmu05164	Neuroactive ligand-receptor interaction|Pancreatic secretion|Protein digestion and absorption|Influenza A
2210011C24Rik	157.673778218798	196.049174916277	119.298381521318	0.608512540653461	-0.716641099570173	0.00359893636425197	0.00941767549248852	10.8836555083677	13.4476864095463	11.3852638933215	11.2871725149515	10.4053078248796	5.23768533039093	4.60446790102155	12.541687497079	9.39866482841575	5.09368090872506	GeneID:70134,Genbank:NM_001291292.1,MGI:MGI:1917384	RIKEN cDNA 2210011C24 gene		GO:0003674,GO:0005575,GO:0008150	molecular_function|cellular_component|biological_process
2210013O21Rik	416.474250625019	424.396831996621	408.551669253417	0.962664276571861	-0.0548953404027939	0.600282185810497	0.743882398006039	23.6313475421554	25.3241671900077	28.1907086322658	25.7823738264053	28.6403051960396	25.643643235782	27.1818830211674	28.1336037324776	23.592473448977	29.5792381135173	GeneID:70123,Genbank:NM_027327.1,MGI:MGI:1917373	RIKEN cDNA 2210013O21 gene
2210016F16Rik	703.251277414408	543.790461806486	862.71209302233	1.58647889879565	0.665828332597919	1.05266948212949e-10	9.38656165063057e-10	9.7868726198871	11.0214321446914	11.0548198694715	9.09667983799125	10.2058805988559	15.7118186452407	19.1809248366457	16.5760087154138	17.6570702924816	16.8177453133219	GeneID:70153,Genbank:NM_027335.1,MGI:MGI:1917403	RIKEN cDNA 2210016F16 gene		GO:0003674,GO:0005575,GO:0006400	molecular_function|cellular_component|tRNA modification
2210016L21Rik	403.480629302993	412.980438091904	393.980820514082	0.953993904249785	-0.0679480470388635	0.562439698155633	0.708499014130345	11.8210789886466	10.7286731698831	11.7397527721405	11.1660503629295	11.8293569957982	11.8233321682245	11.4884951938662	11.0282120949669	12.2607843871736	11.234233230645	GeneID:72357,Genbank:XM_017321112.1,MGI:MGI:1919607	RIKEN cDNA 2210016L21 gene		GO:0003674,GO:0005575,GO:0008150	molecular_function|cellular_component|biological_process
2210404O09Rik	119.273705648348	105.383113168997	133.164298127699	1.26362084135957	0.337563637289332	0.0335466820512539	0.0691797808258774	2.55018522237902	2.64599784451434	2.6673175769223	2.40892985637405	2.32000017784975	3.61406712010067	3.63859502591997	3.42279910543379	3.06140232283826	3.10668756430394	GeneID:70081,Genbank:NM_001256493.1,MGI:MGI:1917331	RIKEN cDNA 2210404O09 gene		GO:0006355,GO:0008150,GO:0003700,GO:0005575,GO:0005634	regulation of transcription, DNA-templated|biological_process|DNA binding transcription factor activity|cellular_component|nucleus
2210407C18Rik	0.989157020870613	0.408237353900436	1.57007668784079	3.84598977246877	1.94335492616501	0.333172342136984	0.476185493756496	0	0	0	0	0.123130901368165	0.1239599878577	0	0.188953415905162	0.115190922103847	0.0681039636807882	GeneID:78354,Genbank:NM_144544.2,MGI:MGI:1925604	RIKEN cDNA 2210407C18 gene		GO:0003674,GO:0005575,GO:0008150	molecular_function|cellular_component|biological_process
2210408I21Rik	162.57352502156	154.472368836457	170.674681206663	1.10488809417663	0.143900257261986	0.312180629374641	0.452925371967671	1.2647805889627	1.43239513563614	1.16880977376826	1.20621182297132	1.0530303265902	1.26399015396567	1.66858289415404	1.43363983364962	1.3715994347074	1.43368200723475	GeneID:72371,Genbank:XM_017315609.1,MGI:MGI:1919621	RIKEN cDNA 2210408I21 gene		GO:0003674,GO:0005575,GO:0008150	molecular_function|cellular_component|biological_process
2210418O10Rik	14.9081498759227	13.8556416710562	15.9606580807893	1.15192485918068	0.204046611899145	0.762742274660551	0.878786471574032	0.0411042590725629	0.408380279897355	0.345120996191415	0.0522677674430625	0.0964374230045053	0.194173544607172	0.179091077394104	0.112754523351078	0.463982129215851	0.182879122182701	GeneID:100504263,Genbank:NM_001305137.1,MGI:MGI:1924208	predicted gene 2210418O10Rik		GO:0003674,GO:0005575,GO:0008150	molecular_function|cellular_component|biological_process
2300002M23Rik	0.490140603920676	0.980281207841352	0	0	-Inf	0.42963960895851	0.579876295502654	0	0	0	0.206107973180426	0	0	0	0	0	0	GeneID:69542,Genbank:NM_175148.3,MGI:MGI:1916792	RIKEN cDNA 2300002M23 gene		GO:0005540,GO:0005576,GO:0005578,GO:0005614,GO:0008201,GO:0030198,GO:0043236,GO:0070052,GO:0001968,GO:0005518,GO:0005539	hyaluronic acid binding|extracellular region|proteinaceous extracellular matrix|interstitial matrix|heparin binding|extracellular matrix organization|laminin binding|collagen V binding|fibronectin binding|collagen binding|glycosaminoglycan binding
2300003K06Rik	0	0	0					0	0	0	0	0	0	0	0	0	0	GeneID:100502865,Genbank:NM_001195383.1,MGI:MGI:1916701	RIKEN cDNA 2300003K06 gene		GO:0003674,GO:0005575,GO:0008150	molecular_function|cellular_component|biological_process
2300009A05Rik	106.943902354416	101.60249230888	112.285312399953	1.10514328781027	0.144233434966477	0.374957702913366	0.521439032183692	8.6596638377889	8.62211763706018	8.54325672431616	9.80715503689818	9.43289774829161	8.67460801316908	11.5185695402591	11.6917295908408	11.2853393943763	9.632041525529	GeneID:69478,Genbank:NM_027090.1,MGI:MGI:1916728	RIKEN cDNA 2300009A05 gene		GO:0008150,GO:0003674,GO:0005575,GO:0005576	biological_process|molecular_function|cellular_component|extracellular region
2310002L09Rik	3.25662879252803	4.49211259812484	2.02114498693123	0.44993195134399	-1.15222127318321	0.189144135866253	0.302861056961792	0.0749895588362744	0.128454920101298	0.176296376905268	0.0238389944883384	0.150803972342938	0.0506064639956598	0.0502660277821762	0	0.0235132535619762	0.139016663583815	GeneID:71886,Genbank:NM_027104.3,MGI:MGI:1916780	RIKEN cDNA 2310002L09 gene		GO:0005886,GO:0031032,GO:0005200,GO:0005739,GO:0005856	plasma membrane|actomyosin structure organization|structural constituent of cytoskeleton|mitochondrion|cytoskeleton
2310007B03Rik	1089.33917488253	1153.71285093296	1024.9654988321	0.888406069155984	-0.170708846181519	0.209717322922144	0.329974109638594	30.7630179694994	24.9137188853069	26.378911797933	24.4738299039053	21.446028510368	28.0561389421829	21.4905776762296	23.1244194664991	26.4323403671536	21.0626182804718	GeneID:71874,Genbank:XM_006529877.1,MGI:MGI:1919124	RIKEN cDNA 2310007B03 gene		GO:0003674,GO:0005575,GO:0008150	molecular_function|cellular_component|biological_process
2310009A05Rik	147.92687971325	114.7409786865	181.112780740001	1.57844897972193	0.658507629107192	9.07712500887307e-06	3.87368979496308e-05	9.40480274767881	12.8881215387246	12.6343886166453	10.515719660912	15.6521830372454	15.7575750496786	23.4773577134772	20.5721927129612	19.5238225007113	22.8455360331205	GeneID:66364,Genbank:NM_001308425.1,MGI:MGI:1913614	RIKEN cDNA 2310009A05 gene
2310009B15Rik	62.4071378898573	51.5968437265969	73.2174320531177	1.41902928095921	0.504904358995935	0.0132028211112442	0.0303536020401365	4.25115940373065	5.14602558026826	5.04471398853218	4.14439457945425	5.41441722767526	6.88531519246028	7.50389925425654	7.57997713611847	7.0202915827545	7.04023233657773	GeneID:69549,Genbank:NM_001081226.1,MGI:MGI:1916799	RIKEN cDNA 2310009B15 gene		GO:0003674,GO:0005575,GO:0008150	molecular_function|cellular_component|biological_process
2310011J03Rik	647.30019956321	627.252327163969	667.34807196245	1.06392283147002	0.0893935129698014	0.370035312969318	0.515780085407664	20.5820348049376	20.5857410522506	20.2132229139833	18.3265395494563	20.6298440357077	22.7765082933763	24.0617627287815	20.7374190949805	24.1932528865069	21.1933459394972	GeneID:66374,Genbank:NM_025521.3,MGI:MGI:1913624	RIKEN cDNA 2310011J03 gene		GO:0003674,GO:0005575,GO:0008150	molecular_function|cellular_component|biological_process
2310022A10Rik	298.184835201367	254.645501731885	341.724168670849	1.34196035801429	0.424342054443528	0.000386546356254265	0.00123320866550283	4.97574624429978	4.75719501028705	4.74126410195734	5.05800903793508	4.61527371059602	6.73525536457073	8.31880295535192	5.61440025190356	7.45613088586057	6.2209087167696	GeneID:66367,Genbank:XM_017312231.1,MGI:MGI:1913617	RIKEN cDNA 2310022A10 gene		GO:0003674,GO:0005654,GO:0008150	molecular_function|nucleoplasm|biological_process
2310022B05Rik	1484.68870728585	1634.11197055241	1335.26544401929	0.817119920838662	-0.291380270490496	0.00223848473873616	0.00613562002515606	25.9191459129355	26.5889487801428	25.8353966866986	26.0567346317727	26.7177487099517	23.2320396535842	20.4844475135268	24.715986716514	23.2917298462287	21.5541322344409	GeneID:69551,Genbank:NM_175149.4,MGI:MGI:1916801	RIKEN cDNA 2310022B05 gene		GO:0008150,GO:0003674,GO:0005737,GO:0005829	biological_process|molecular_function|cytoplasm|cytosol
2310030G06Rik	474.984862935094	427.042893902121	522.926831968068	1.22452999320467	0.292228111196872	0.0082464257161511	0.0199553600018456	17.8939658623447	17.8554407458036	17.8977525623282	17.106762635837	20.4816159442072	20.4436668380534	23.9306764085173	26.8957894702882	21.979856230651	25.1206021267654	GeneID:66952,Genbank:NM_025865.2,MGI:MGI:1914202	RIKEN cDNA 2310030G06 gene		GO:0003674,GO:0008150	molecular_function|biological_process
2310033P09Rik	244.401163756645	266.051290288823	222.751037224467	0.837248475595253	-0.256272250713414	0.0436186970180774	0.0869545293269806	11.1530327884019	12.756369304502	12.3303319094314	9.39494197427545	11.2143722023636	9.13733702934346	9.64311079558323	10.2228915809736	10.0830052237537	11.2469066264251	GeneID:67862,Genbank:NM_024210.2,MGI:MGI:1915112	RIKEN cDNA 2310033P09 gene		GO:0005575,GO:0008150	cellular_component|biological_process
2310034C09Rik	0	0	0					0	0	0	0	0	0	0	0	0	0	GeneID:117172,Genbank:NM_054100.2,MGI:MGI:2152338	RIKEN cDNA 2310034C09 gene		GO:0003674,GO:0005575,GO:0008150	molecular_function|cellular_component|biological_process
2310034P14Rik	42.0269174456478	49.3526348099419	34.7012000813537	0.703127608383803	-0.508141551712427	0.0343699900375372	0.0706126539772103	1.86757410699228	2.72295471373505	1.96919037971826	1.82251224207465	2.18354114543787	1.49480574729853	1.57208823121647	1.29564434325308	1.55248055160732	1.93235400975119	GeneID:69579,Genbank:XM_006508373.3,MGI:MGI:1916829	RIKEN cDNA 2310034P14 gene
2310035C23Rik	843.28570485189	847.74645993656	838.824949767221	0.989476204748757	-0.0152630816052202	0.887280202654918	0.976109692280441	8.25909046574307	8.97962122018897	7.90879823871663	7.69064405956706	7.8436966092085	8.49862013282427	9.06892004314814	8.66644474164588	8.05334885067999	8.31881544940852	GeneID:227446,Genbank:XM_006529501.3,MGI:MGI:1922832	RIKEN cDNA 2310035C23 gene		GO:0003674,GO:0005575,GO:0008150	molecular_function|cellular_component|biological_process
2310036O22Rik	1372.34512932684	1174.06071142378	1570.62954722989	1.33777540798992	0.419835929898321	1.33039972939243e-05	5.54445310018164e-05	67.6700062245714	68.6798919112903	71.4710142436131	64.3633608947434	77.1023065950607	92.7417349739296	97.407785259084	97.9150105064249	99.2646794516472	107.219001852491	GeneID:68544,Genbank:NM_026760.2,MGI:MGI:1922833	RIKEN cDNA 2310036O22 gene		GO:0005575,GO:0008408,GO:0008409,GO:0016075,GO:0016787,GO:0090503,GO:0003723,GO:0004518,GO:0004527	cellular_component|3'-5' exonuclease activity|5'-3' exonuclease activity|rRNA catabolic process|hydrolase activity|RNA phosphodiester bond hydrolysis, exonucleolytic|RNA binding|nuclease activity|exonuclease activity
2310039H08Rik	148.988269696494	130.37965113322	167.596888259768	1.28545280496663	0.362276643006648	0.0144321556094411	0.0328344212604657	8.86247884088934	8.3914796783173	9.4215442436611	8.38552821906225	9.6830586846952	11.4436076242087	11.2262962953621	13.9979526025991	11.9469229184832	12.2638234624041	GeneID:67101,Genbank:NM_025966.3,MGI:MGI:1914351	RIKEN cDNA 2310039H08 gene		GO:0003674,GO:0005575,GO:0008150	molecular_function|cellular_component|biological_process
2310045n01rik-mef2b	0	0	0					0	0	0	0	0	0	0	0	0	0	GeneID:105980076,Genbank:NM_001310055.1	2310045N01Rik-mef2b readthrough
2310050C09Rik	0	0	0					0	0	0	0	0	0	0	0	0	0	GeneID:66533,Genbank:NM_025621.2,MGI:MGI:1913783	RIKEN cDNA 2310050C09 gene		GO:0018149,GO:0030216,GO:0001533,GO:0005198,GO:0005737	peptide cross-linking|keratinocyte differentiation|cornified envelope|structural molecule activity|cytoplasm
2310057J18Rik	0	0	0					0	0	0	0	0	0	0	0	0	0	GeneID:67719,Genbank:NM_026336.3,MGI:MGI:1914969	RIKEN cDNA 2310057J18 gene		GO:0008150,GO:0003674,GO:0005576,GO:0007275	biological_process|molecular_function|extracellular region|multicellular organism development
2310057M21Rik	170.671498904428	158.01752289069	183.325474918167	1.16015914921654	0.214322726073845	0.130847335038741	0.222758810764277	1.99059441055591	2.0997374091897	1.96603508559199	2.16069608359052	1.96203815145638	2.41272060853112	2.29114970915088	2.73472491387286	2.64856621877885	2.40347965051172	GeneID:68277,Genbank:XM_011241888.2,MGI:MGI:1915527	RIKEN cDNA 2310057M21 gene		GO:0005575,GO:0008150,GO:0042802	cellular_component|biological_process|identical protein binding
2310057N15Rik	0	0	0					0	0	0	0	0	0	0	0	0	0	GeneID:69696,Genbank:NM_027170.1,MGI:MGI:1916946	RIKEN cDNA 2310057N15 gene		GO:0003674,GO:0005575,GO:0008150	molecular_function|cellular_component|biological_process
2310061I04Rik	398.410715216096	361.339018209525	435.482412222668	1.20519066659486	0.269261405368732	0.0181193904477273	0.0401259321795396	8.40968386238406	8.64332543397096	9.97774132759821	9.59432114649848	9.93111417865912	9.97146423938571	11.3795060699613	11.7500453786348	13.3323002632486	12.9673717538779	GeneID:69662,Genbank:NM_001033630.1,MGI:MGI:1916912	RIKEN cDNA 2310061I04 gene		GO:0003674,GO:0005739,GO:0008150	molecular_function|mitochondrion|biological_process
2310061N02Rik	0	0	0					0	0	0	0	0	0	0	0	0	0	GeneID:69661,Genbank:NM_027155.1,MGI:MGI:1916911	RIKEN cDNA 2310061N02 gene		GO:0005515,GO:0005575,GO:0008150	protein binding|cellular_component|biological_process
2310079G19Rik	0	0	0					0	0	0	0	0	0	0	0	0	0	GeneID:69699,Genbank:NM_027173.1,MGI:MGI:1916949	RIKEN cDNA 2310079G19 gene		GO:0003674,GO:0005575,GO:0008150	molecular_function|cellular_component|biological_process
2410002F23Rik	721.611821296737	655.088915485928	788.134727107547	1.20309580650274	0.26675153367176	0.0104078988579635	0.0245983921796826	9.34110482955541	11.5010882825164	9.60434201512234	11.1888856022146	9.76112579494094	11.2629590740601	14.1843333095794	15.1677366485928	11.4708406938119	13.4396249226073	GeneID:668661,Genbank:XM_011250893.2,MGI:MGI:1914226	RIKEN cDNA 2410002F23 gene
2410004B18Rik	345.544660776132	314.42564977181	376.663671780454	1.19794193652398	0.26055798331955	0.0249604992801086	0.0532410414492919	10.4699932165666	10.969824250912	10.7879967435621	8.72489229181863	11.4815311631608	13.2052036688172	13.5933294892024	13.6980544491399	13.0678746774907	12.8893595885357	GeneID:66421,Genbank:XM_006501885.3,MGI:MGI:1913671	RIKEN cDNA 2410004B18 gene		GO:0005634,GO:0008150	nucleus|biological_process
2410004P03Rik	829.367254613268	618.581246384489	1040.15326284205	1.68151438298781	0.749761119141893	1.58835035761189e-06	7.71916142443914e-06	16.0896421766775	18.0916352896498	18.9666809324191	16.8152089342695	18.6063144905623	22.6192878814517	39.1711984278103	35.406615603187	27.204504627629	33.753815781496	GeneID:73667,Genbank:NM_001201333.1,MGI:MGI:1920917	RIKEN cDNA 2410004P03 gene		GO:0003674,GO:0005575,GO:0008150	molecular_function|cellular_component|biological_process
2410015M20Rik	637.804641182618	569.45262860262	706.156653762615	1.24006215494246	0.3104124338218	0.00282134412872641	0.0075573354693119	39.2244061434019	38.7720844719209	40.5282853938625	38.8389318679809	42.7447700944936	50.9158672245392	53.8778582552663	49.8301441420043	56.5214392027181	51.4963385666196	GeneID:224904,Genbank:NM_153152.3,MGI:MGI:2442174	RIKEN cDNA 2410015M20 gene		GO:0005739,GO:0005743,GO:0016020,GO:0016021,GO:0042407,GO:0044284,GO:0061617,GO:0003674,GO:0005654	mitochondrion|mitochondrial inner membrane|membrane|integral component of membrane|cristae formation|mitochondrial crista junction|MICOS complex|molecular_function|nucleoplasm
2410016O06Rik	328.624778588179	330.309536804195	326.940020372163	0.989798912666488	-0.014792637539516	0.87687981976515	0.966868893076219	6.32318182599986	8.34216694844384	7.13541925827324	6.81980182562424	8.78554202046768	8.6584941902344	6.47330448147957	7.37965378469505	8.00272482484889	8.54214140192952	GeneID:71952,Genbank:NM_023633.3,MGI:MGI:1919202	RIKEN cDNA 2410016O06 gene		GO:0051864,GO:0032453,GO:0005634,GO:0055114,GO:0034720,GO:0070544,GO:0042254,GO:0005730,GO:0006325,GO:0006338,GO:0006351,GO:0045668,GO:0006355,GO:0045892,GO:0016491,GO:0016706,GO:0046872,GO:0030685,GO:0003723,GO:0051213,GO:0030961,GO:0005506,GO:0005515	histone demethylase activity (H3-K36 specific)|histone demethylase activity (H3-K4 specific)|nucleus|oxidation-reduction process|histone H3-K4 demethylation|histone H3-K36 demethylation|ribosome biogenesis|nucleolus|chromatin organization|chromatin remodeling|transcription, DNA-templated|negative regulation of osteoblast differentiation|regulation of transcription, DNA-templated|negative regulati…
2410089E03Rik	492.340454569167	558.806621917628	425.874287220706	0.762113887912163	-0.391921489230665	0.000365847586312118	0.0011746110237109	2.74481628326611	3.02965616841925	2.69396801270486	2.85480479330721	2.62727318069305	2.00298214014424	2.49963803129368	2.39556036400532	2.23831931495327	2.12752503621576	GeneID:73692,Genbank:XM_011245335.1,MGI:MGI:1920942	RIKEN cDNA 2410089E03 gene		GO:0060976,GO:0003281,GO:1904491,GO:0003674,GO:0007507,GO:0016020,GO:0016021,GO:0021549,GO:0030030,GO:0035869,GO:0042733,GO:0042995,GO:0060021,GO:0001736,GO:0060271,GO:0001822,GO:0003279	coronary vasculature development|ventricular septum development|protein localization to ciliary transition zone|molecular_function|heart development|membrane|integral component of membrane|cerebellum development|cell projection organization|ciliary transition zone|embryonic digit morphogenesis|cell projection|roof of mouth development|establishment of planar polarity|cilium assembly|kidney develo…
2410124H12Rik	0.483608538250462	0.204118676950218	0.763098399550707	3.73850355563894	1.90246090517047	0.614188105717744	0.756350466689484	0	0	0	0	0.0769349816350025	0	0.0769319772722952	0.157416510082693	0.0719739023925455	0	GeneID:76785,Genbank:NM_029740.1,MGI:MGI:1924035	RIKEN cDNA 2410124H12 gene		GO:0003674,GO:0005575,GO:0008150	molecular_function|cellular_component|biological_process
2410131K14Rik	206.46953812162	232.418214480335	180.520861762904	0.776707032908466	-0.364557565588115	0.00728313341268154	0.0178216663121701	4.56591857190034	3.86219202019624	5.00749625548132	5.12518738882095	4.50977302460458	3.59938949012426	3.98144592490103	2.80563976537834	4.63706018335793	3.95502928557614	GeneID:76792,Genbank:NM_001081236.1,MGI:MGI:1924042	RIKEN cDNA 2410131K14 gene		GO:0008150,GO:0003674,GO:0005575,GO:0005576	biological_process|molecular_function|cellular_component|extracellular region
2410137M14Rik	2.89279501606811	2.65085056367973	3.13473946845649	1.18254099699421	0.241890200592128	0.867078969826067	0.959032276846895	0.124722518665649	0.128187615065249	0.125663940994738	0.0594734683304443	0.376225401521457	0	0	0.384897015982539	0.351964863723084	0.277454760706471	GeneID:76797,Genbank:NM_029747.3,MGI:MGI:1924047	RIKEN cDNA 2410137M14 gene		GO:0003674,GO:0005575,GO:0008150	molecular_function|cellular_component|biological_process
2410141K09Rik	0	0	0					0	0	0	0	0	0	0	0	0	0	GeneID:76803,Genbank:NM_183119.3,MGI:MGI:1924053	RIKEN cDNA 2410141K09 gene	zf-C2H2	GO:0003700,GO:0005575,GO:0006355	DNA binding transcription factor activity|cellular_component|regulation of transcription, DNA-templated
2510002D24Rik	212.659160003247	230.554935298637	194.763384707858	0.844759121966231	-0.243388070753816	0.0627428154539378	0.118947051728658	10.5082771408234	9.90020419923576	9.2200306707523	10.1469364250956	9.86166582775941	8.46545094026099	7.79217271422351	8.8278463324783	9.43167749331535	9.83759544201333	GeneID:72307,Genbank:NM_001033164.2,MGI:MGI:1919557	RIKEN cDNA 2510002D24 gene		GO:0003674,GO:0005575,GO:0008150	molecular_function|cellular_component|biological_process
2510009E07Rik	1195.18795808903	1398.64631466243	991.729601515633	0.709063893508342	-0.496012460801411	2.98434240986855e-07	1.62446033276669e-06	13.5274058236148	15.3740738796498	13.6926608208311	14.5148546677383	14.7886793513108	10.2145286431395	10.0722937982015	11.9703916076341	10.5040223990376	11.1656870477665	GeneID:72190,Genbank:NM_001001881.2,MGI:MGI:1919440	RIKEN cDNA 2510009E07 gene		GO:0003674,GO:0005575,GO:0008150	molecular_function|cellular_component|biological_process
2510039O18Rik	1264.47435764732	1221.39249609682	1307.55621919781	1.07054548261623	0.0983460905865328	0.300987447677437	0.440497860494521	21.5733174141677	22.1348718230169	23.4780130332233	20.8724904964006	22.4501679958914	24.2768852865044	25.3155517233104	24.973031756385	26.0195595584261	24.6094473847043	GeneID:77034,Genbank:XM_006539279.3,MGI:MGI:1924284	RIKEN cDNA 2510039O18 gene		GO:0016021,GO:0003674,GO:0008150,GO:0016020	integral component of membrane|molecular_function|biological_process|membrane
2610002M06Rik	611.263084106926	611.164290186677	611.361878027174	1.00032329742374	0.000466344210076415	0.973171340326607	1	5.34623439198139	5.85538951543982	5.52613741205976	5.66224678501394	5.37563759474492	5.86983007206899	6.099578550645	6.00295277579979	6.22761520898594	5.18654466987351	GeneID:67028,Genbank:NM_025921.3,MGI:MGI:1914278	RIKEN cDNA 2610002M06 gene		GO:0005768,GO:0007034,GO:0007049,GO:0008150,GO:0015031,GO:0016020,GO:0051301,GO:0003674,GO:0005575,GO:0005737	endosome|vacuolar transport|cell cycle|biological_process|protein transport|membrane|cell division|molecular_function|cellular_component|cytoplasm	mmu04144,mmu04217	Endocytosis|Necroptosis
2610008E11Rik	616.506302471633	674.704515807368	558.308089135899	0.827485330326883	-0.273194358861468	0.00877535064080959	0.0211197630801969	8.08502722321955	8.92276286229475	8.08211332505921	8.20691881688368	8.84417395353059	7.24632171843359	7.06995820311538	7.41598438794278	7.25903376977428	7.89171104224727	GeneID:72128,Genbank:XM_011243581.2,MGI:MGI:1919378	RIKEN cDNA 2610008E11 gene	zf-C2H2	GO:0032502,GO:0003674,GO:0005575,GO:0008150	developmental process|molecular_function|cellular_component|biological_process
2610020H08Rik	155.84576891913	131.622211340427	180.069326497832	1.36807704918512	0.452149484132458	0.00216724207704407	0.00595474466767889	1.00178908742516	1.20562486692916	1.00072379677873	1.1677096293864	1.17087714907366	1.53412290687033	1.67015659230664	1.59421696580175	1.4255973666752	1.80951150484558	GeneID:434234,Genbank:XM_017322343.1,MGI:MGI:1919402	RIKEN cDNA 2610020H08 gene		GO:0003674,GO:0005730,GO:0008150	molecular_function|nucleolus|biological_process
2610028H24Rik	1058.09061391715	1052.74853039624	1063.43269743806	1.01014883111525	0.0145678693070748	0.895128733512312	0.98155682223173	28.5330831600901	23.9840275355111	28.1930567766029	27.4120595454446	27.6870467120476	22.7451799034196	34.0466115475858	31.7004678589155	25.8275984629367	31.4158447664162	GeneID:76964,Genbank:XM_006514295.3,MGI:MGI:1924214	RIKEN cDNA 2610028H24 gene		GO:0003674,GO:0005575,GO:0008150	molecular_function|cellular_component|biological_process
2610042L04Rik	5.26812639952158	3.04545761561668	7.49079518342649	2.45966161046365	1.29845984951322	0.062793582413758	0.118993543437293	0	0.0553968260548764	0.0434449676100912	0.0205613709455773	0.0433566443266801	0.0654728712845527	0.130064853661794	0.077622949366316	0.0304206242126766	0.119903261396432	GeneID:554327,Genbank:XM_017316088.1,MGI:MGI:1914305	RIKEN cDNA 2610042L04 gene		GO:0007416,GO:0010821,GO:0060025,GO:0001933,GO:0005515,GO:0005575	synapse assembly|regulation of mitochondrion organization|regulation of synaptic activity|negative regulation of protein phosphorylation|protein binding|cellular_component
2610044O15Rik8	178.416875924816	188.594590849728	168.239160999903	0.892067796016252	-0.16477473758969	0.252356392996425	0.382979491237233	6.01385860694419	5.33808307499334	5.38600179533752	5.6195060363355	5.80261305743726	4.67334738006767	5.98561971817892	5.99884538423236	5.25701273556363	4.72969756778627	GeneID:72139,Genbank:NM_153780.3,MGI:MGI:1919389	RIKEN cDNA 2610044O15 gene		GO:0003700,GO:0005575,GO:0006355	DNA binding transcription factor activity|cellular_component|regulation of transcription, DNA-templated
2610301B20Rik	565.863051498412	523.023248214003	608.702854782821	1.16381605762534	0.218863056766944	0.0410390753574648	0.0824098438616408	11.5542214139024	11.2193949066455	11.7103184558151	11.7798674091095	12.3510385916319	12.595685914499	15.8105451390401	15.1675496042605	13.5482433248934	15.2090220539352	GeneID:67157,Genbank:XM_006538200.3,MGI:MGI:1914407	RIKEN cDNA 2610301B20 gene		GO:0005886,GO:0008150,GO:0030054,GO:0097546,GO:0003674,GO:0005737,GO:0005829	plasma membrane|biological_process|cell junction|ciliary base|molecular_function|cytoplasm|cytosol
2610305D13Rik	106.862041968811	112.21132694501	101.512756992612	0.90465695180986	-0.144557272577866	0.473200928047143	0.625497065227828	1.38206688482568	3.14223872410526	2.42632386072429	2.05698317581558	2.58983576571399	1.86536683591455	2.18969432205151	2.2833338118167	2.54101962464676	2.1894261056913	GeneID:112422,Genbank:NM_145078.2,MGI:MGI:2148252	RIKEN cDNA 2610305D13 gene		GO:0005634,GO:0006355,GO:0008150,GO:0003674,GO:0003700,GO:0005575	nucleus|regulation of transcription, DNA-templated|biological_process|molecular_function|DNA binding transcription factor activity|cellular_component
2610318N02Rik	16.5193464204738	11.5966786352881	21.4420142056595	1.84897890853098	0.886728767883642	0.0180785369870405	0.0400501313465194	0.368093909771605	0.447105996094518	0.26972533240806	0.255307940971882	0.572001088644854	0.711347312455122	1.00937426756144	0.550762479445651	0.692503242002718	0.781632402021254	GeneID:70458,Genbank:XM_006522540.1,MGI:MGI:1917708	RIKEN cDNA 2610318N02 gene		GO:0003674,GO:0005575,GO:0008150	molecular_function|cellular_component|biological_process
2610507B11Rik	4812.35313665727	5439.70593477047	4185.00033854407	0.769343120515697	-0.378300923406332	2.82803705346109e-05	0.000111335159623668	35.7712390524137	35.1421908029798	33.3897270444309	34.8615793494439	32.5538235832582	28.5172061333448	28.2221077238555	25.9487180902317	29.0297023448201	28.079295019861	GeneID:72503,Genbank:XM_006534313.2,MGI:MGI:1919753	RIKEN cDNA 2610507B11 gene		GO:0008150,GO:0003674,GO:0005575,GO:0005576	biological_process|molecular_function|cellular_component|extracellular region
2610524H06Rik	89.5117865717323	60.7364343118834	118.287138831581	1.94754829077013	0.961659101324605	2.4001885730369e-07	1.32801159698506e-06	2.6828539663238	4.34142287847968	3.16320740361093	2.77637254539423	4.13250758496585	4.73815737715131	7.86293653422713	8.16192111404948	7.67835869809997	6.79360459713953	GeneID:330173,Genbank:NM_181075.3,MGI:MGI:2447819	RIKEN cDNA 2610524H06 gene		GO:0003674,GO:0005575,GO:0008150	molecular_function|cellular_component|biological_process
2610528A11Rik	3.74236198926054	3.21350872416552	4.27121525435556	1.32914381785744	0.410497217544122	0.665414440062029	0.803022270237874	0.142704998208713	0.14666969184053	0	0.476338426905873	0.358724616750508	0.216684026394115	0.358710608313281	0.293594284678039	0.402711120529719	0.317458158744838	GeneID:70045,Genbank:NM_001206684.1,MGI:MGI:1917295	RIKEN cDNA 2610528A11 gene		GO:0005615,GO:0006935,GO:0008009,GO:0042742,GO:0048247,GO:0005125,GO:0005575,GO:0005576	extracellular space|chemotaxis|chemokine activity|defense response to bacterium|lymphocyte chemotaxis|cytokine activity|cellular_component|extracellular region
2610528J11Rik	127.144020389418	129.922055631996	124.365985146839	0.957235355782121	-0.0630544106420308	0.697401260483257	0.831403172031667	5.70500961884427	5.57748391344735	6.35559158152234	5.79469996892889	6.20275885899055	5.39940076087829	6.15588117365416	7.49081961242601	5.49737037792761	5.52016882570667	GeneID:66451,Genbank:XM_006503272.2,MGI:MGI:1913701	RIKEN cDNA 2610528J11 gene		GO:0016020,GO:0016021,GO:0003674,GO:0005768,GO:0005886	membrane|integral component of membrane|molecular_function|endosome|plasma membrane
2700049A03Rik	230.855299792169	277.729982021185	183.980617563152	0.66244420650673	-0.594129144302529	4.29102552122441e-06	1.93838928713442e-05	2.24656748217368	2.30046238654441	2.13823752066042	2.37971562653391	2.25892314680735	1.72028535477485	1.50033316672111	1.41558738089577	1.65317649478867	1.64129819832393	GeneID:76967,Genbank:NM_001163378.1,MGI:MGI:1924217	RIKEN cDNA 2700049A03 gene		GO:0005813,GO:0005814,GO:0005856,GO:0007224,GO:0030030,GO:0036064,GO:0042995,GO:0060271,GO:0005515,GO:0070201,GO:0005737	centrosome|centriole|cytoskeleton|smoothened signaling pathway|cell projection organization|ciliary basal body|cell projection|cilium assembly|protein binding|regulation of establishment of protein localization|cytoplasm
2700060E02Rik	1736.41517664311	1412.48453259963	2060.34582068658	1.45866788140651	0.544651438847904	8.15829532556523e-09	5.64544076000674e-08	46.2976597102449	51.4391007056451	49.1306479241761	47.4925184420748	53.9518022537222	73.3723683228623	82.7923088522593	77.611551937989	73.558519866082	76.1716674631248	GeneID:68045,Genbank:NM_026528.3,MGI:MGI:1915295	RIKEN cDNA 2700060E02 gene		GO:0005654,GO:0005737,GO:0005813,GO:0005856,GO:0006351,GO:0006355,GO:0006388,GO:0006469,GO:0042802,GO:0045944,GO:0048471,GO:0000993,GO:0072669,GO:0003723,GO:0072686,GO:0005634	nucleoplasm|cytoplasm|centrosome|cytoskeleton|transcription, DNA-templated|regulation of transcription, DNA-templated|tRNA splicing, via endonucleolytic cleavage and ligation|negative regulation of protein kinase activity|identical protein binding|positive regulation of transcription by RNA polymerase II|perinuclear region of cytoplasm|RNA polymerase II core binding|tRNA-splicing ligase complex|R…
2700062C07Rik	181.410849817476	184.675552111104	178.146147523849	0.964643914624244	-0.0519316057822714	0.729269508745764	0.852514410578273	9.04268474114395	9.45507873911509	8.63696059569453	10.7176146053821	9.61799094538745	8.99490667705802	9.98550228258134	9.94721333698414	10.7186715685177	8.83714920971096	GeneID:68046,Genbank:NM_026529.4,MGI:MGI:1915296	RIKEN cDNA 2700062C07 gene		GO:0003674,GO:0005575,GO:0008150	molecular_function|cellular_component|biological_process
2700081O15Rik	877.918684482994	943.264700625678	812.572668340311	0.861447129105247	-0.21516584042012	0.0317527750945416	0.0658924578821167	5.52796949056813	6.39174374300559	6.16921116564755	5.74792624833305	5.86717065496871	4.62430595433997	5.39732889297548	6.10770831197374	5.38651797676864	5.57225483788072	GeneID:108899,Genbank:NM_175381.6,MGI:MGI:1919667	RIKEN cDNA 2700081O15 gene	zf-BED	GO:0008150,GO:0003674,GO:0003676,GO:0005575	biological_process|molecular_function|nucleic acid binding|cellular_component
2700094K13Rik	320.779826251815	277.392170666416	364.167481837214	1.31282537990285	0.392675034812867	0.00099985503434432	0.00294309981209313	22.4432254847075	21.6099055747406	20.9464361792397	18.5500786513008	23.9127400582604	25.7477562224458	31.1961975575554	29.972333324869	29.2597554288527	33.2844451986194	GeneID:72657,Genbank:NM_001037279.2,MGI:MGI:1919907	RIKEN cDNA 2700094K13 gene
2700097O09Rik	100.814858506478	92.4771086496642	109.152608363293	1.18032029717539	0.23917840911532	0.159186438043873	0.262636625743812	3.1365711538448	3.12297174255723	2.99565024694149	2.52393007787558	3.08811703994647	3.40657213148737	3.71216594148843	3.99953304463584	3.5343937834498	3.92486731453642	GeneID:72658,Genbank:NM_028314.2,MGI:MGI:1919908	RIKEN cDNA 2700097O09 gene
2810004N23Rik	242.060538965966	213.116517471549	271.004560460383	1.2716262618948	0.346674716739636	0.00616157307416601	0.0153358653555851	8.27482470076223	8.66518596193602	8.25863056501234	8.18943634101559	7.53539733293338	11.3396928545065	10.6747293500256	9.83710806947655	12.7771904580225	10.3761957226216	GeneID:66523,Genbank:NM_025615.2,MGI:MGI:1913773	RIKEN cDNA 2810004N23 gene		GO:0005694,GO:0008150	chromosome|biological_process
2810006K23Rik	146.048444572349	155.042510968509	137.054378176189	0.883979350695798	-0.177915425493184	0.23353647653969	0.359685043733047	3.07172508644254	2.84905876400229	2.96281102548444	2.53650212327377	2.86262244166905	2.93877710797018	2.80601373353064	2.25425361704357	2.58993589390675	2.77081449179479	GeneID:72650,Genbank:NM_001134717.2,MGI:MGI:1919900	RIKEN cDNA 2810006K23 gene		GO:0005762,GO:0006412,GO:0006415,GO:0016150,GO:0070126,GO:0072344,GO:0003747,GO:0004045,GO:0005739	mitochondrial large ribosomal subunit|translation|translational termination|translation release factor activity, codon nonspecific|mitochondrial translational termination|rescue of stalled ribosome|translation release factor activity|aminoacyl-tRNA hydrolase activity|mitochondrion
2810021J22Rik	158.724406619249	173.236167952885	144.212645285613	0.83246268368644	-0.264542492093419	0.0659425901245577	0.124160215462529	1.54533181524691	1.36607240961994	1.23430267707797	1.50431592264351	1.16738585388721	1.21577203468867	1.28004898208964	1.2107659212127	1.11470342520977	1.19340141433454	GeneID:69944,Genbank:XM_017314749.1,MGI:MGI:1917194	RIKEN cDNA 2810021J22 gene	zf-C2H2	GO:0005634,GO:0008150,GO:0043565,GO:0003674,GO:0003700,GO:0005575	nucleus|biological_process|sequence-specific DNA binding|molecular_function|DNA binding transcription factor activity|cellular_component
2810403A07Rik	1612.27287341562	1496.42323084305	1728.1225159882	1.15483539707856	0.207687233683286	0.0274804708827596	0.0580292584003506	19.1599005791698	20.7801007365181	20.7759856545119	19.3460131297151	18.5916650851202	23.3418104259604	25.7174657108873	25.1121561557775	23.4550719842354	22.9953726925685	GeneID:74200,Genbank:XM_017319752.1,MGI:MGI:1921450	RIKEN cDNA 2810403A07 gene		GO:0005515,GO:0005634,GO:0005681,GO:0005737,GO:0006376,GO:0006397,GO:0008380,GO:0003723	protein binding|nucleus|spliceosomal complex|cytoplasm|mRNA splice site selection|mRNA processing|RNA splicing|RNA binding
2810408A11Rik	24.1235993721308	25.4121543431407	22.8350444011209	0.898587506308162	-0.154269091686773	0.648612943555731	0.787831031159274	0.539649747290305	0.739523381618611	0.498412838084589	0.428883285584279	0.610444925144757	0.477987439632203	0.67824565206713	0.50886412492342	0.46532522972421	0.55022552065904	GeneID:70419,Genbank:XM_006534171.3,MGI:MGI:1917669	RIKEN cDNA 2810408A11 gene		GO:0000164,GO:0004864,GO:0043666	protein phosphatase type 1 complex|protein phosphatase inhibitor activity|regulation of phosphoprotein phosphatase activity
2810417H13Rik	173.03485756137	75.2206286491529	270.849086473587	3.60072883380027	1.84828895613414	8.57466061914503e-19	1.92555067268749e-17	1.22031605506336	2.02068683949211	1.34337227244794	1.7026055544034	2.09049137362642	5.05553699117765	8.63430109394549	5.76512413549603	6.46227346492264	6.05777196173801	GeneID:68026,Genbank:NM_026515.2,MGI:MGI:1915276	RIKEN cDNA 2810417H13 gene		GO:0005634,GO:0005737,GO:0005813,GO:0006260,GO:0006281,GO:0006974,GO:0007098,GO:0009411,GO:0019985,GO:0048471,GO:0003682,GO:0051726	nucleus|cytoplasm|centrosome|DNA replication|DNA repair|cellular response to DNA damage stimulus|centrosome cycle|response to UV|translesion synthesis|perinuclear region of cytoplasm|chromatin binding|regulation of cell cycle
2810428I15Rik	457.001369728248	379.750991906251	534.251747550245	1.40684753677256	0.49246598894375	8.34334617551004e-06	3.58246376858962e-05	27.2830509581108	31.7264347286492	31.3374452855627	24.8301730279605	30.5683138736184	40.9532809884877	44.2047583858526	41.2962423397932	45.3888022176227	44.9996940020808	GeneID:66462,Genbank:XM_006509716.2,MGI:MGI:1913712	RIKEN cDNA 2810428I15 gene		GO:0003674,GO:0005575,GO:0008150	molecular_function|cellular_component|biological_process
2810459M11Rik	15.2994704284031	13.7966477264313	16.8022931303749	1.21785331216259	0.284340374163775	0.514368902019153	0.663191069589918	0.194328991856716	0.199727926204936	0.326326355330076	0.231662639323781	0.146548321367184	0.180320660811914	0.293085197113607	0.449778335248283	0.121865148452103	0.378262213166695	GeneID:72792,Genbank:NM_001144992.1,MGI:MGI:1920042	RIKEN cDNA 2810459M11 gene		GO:0005515,GO:0005575,GO:0008150	protein binding|cellular_component|biological_process
2810474O19Rik	2585.21711985036	2684.20293892045	2486.23130078028	0.926245651821024	-0.110533230058332	0.25164917285524	0.382066051236857	21.5930381051642	21.5746427629204	20.6407461029728	21.8782770710314	20.2035837831904	24.1071209427152	18.718837036512	18.614707134299	22.9525577412754	19.1998694408878	GeneID:67246,Genbank:XM_006507086.3,MGI:MGI:1914496	RIKEN cDNA 2810474O19 gene		GO:0003674,GO:0005575,GO:0008150	molecular_function|cellular_component|biological_process
2900011O08Rik	0.596281262627845	0.820390272995689	0.37217225226	0.453652687642185	-1.14033988894174	0.786797933752065	0.897750514816353	0.00912423703025937	0	0.0183862159946631	0	0.00917441847981677	0	0.018348120425226	0	0	0	GeneID:67254,Genbank:NM_144518.3,MGI:MGI:1914504	RIKEN cDNA 2900011O08 gene		GO:0021822,GO:0005515,GO:0007026,GO:0015630	negative regulation of cell motility involved in cerebral cortex radial glia guided migration|protein binding|negative regulation of microtubule depolymerization|microtubule cytoskeleton
2900026A02Rik	1573.0133699713	1996.72961719256	1149.29712275005	0.575589760803959	-0.796887166757623	4.97089750390628e-17	9.17163459087977e-16	8.38002885969364	8.22809613214076	8.97041956053197	10.220087880557	8.47146778548496	5.5152244631096	4.78882261201324	6.00361035339208	5.0062783779564	5.65380770795374	GeneID:243219,Genbank:XM_006534937.3,MGI:MGI:1920194	RIKEN cDNA 2900026A02 gene		GO:0003674,GO:0005575,GO:0008150	molecular_function|cellular_component|biological_process
2900092C05Rik	0	0	0					0	0	0	0	0	0	0	0	0	0	GeneID:73090,Genbank:XM_017312332.1,MGI:MGI:1920340	RIKEN cDNA 2900092C05 gene		GO:0003674,GO:0008150	molecular_function|biological_process
3010026O09Rik	62.6463184857651	54.1377505974905	71.1548863740398	1.31433030720227	0.39432788804872	0.0603669591210626	0.115020016554125	1.72213251767587	1.30706035793447	1.49488244149929	1.69291987086979	0.825841858365903	2.09191612121941	1.81145333518361	2.04405647608605	1.5950208624517	2.26913977613636	GeneID:68067,Genbank:NM_026543.3,MGI:MGI:1915317	RIKEN cDNA 3010026O09 gene		GO:0006281,GO:0006974,GO:0007095,GO:0010212,GO:0030870,GO:0045860,GO:0071168,GO:1905168,GO:2001032,GO:0003682,GO:0005634,GO:0005654	DNA repair|cellular response to DNA damage stimulus|mitotic G2 DNA damage checkpoint|response to ionizing radiation|Mre11 complex|positive regulation of protein kinase activity|protein localization to chromatin|positive regulation of double-strand break repair via homologous recombination|regulation of double-strand break repair via nonhomologous end joining|chromatin binding|nucleus|nucleoplasm
3110001I22Rik	39.2971310124067	33.7011972372556	44.8930647875579	1.33209109669048	0.413692746260278	0.097275497314282	0.173309007346673	0.870580212535834	1.23890823498816	1.04583444375354	0.989932373234552	1.41405636636401	1.86420894216166	1.38033445254854	1.51553697789111	1.66933883482152	1.37801670024994	GeneID:66598,Genbank:NM_025653.2,MGI:MGI:1913848	RIKEN cDNA 3110001I22 gene
3110002H16Rik	713.113952884255	774.094909924322	652.132995844188	0.842445787310425	-0.247344245263362	0.0156625534436132	0.0352796487589186	15.660056264555	17.3479181357118	15.3411318850728	15.6441872018508	14.7075169411318	14.6183293302453	14.0006769975015	12.6450192583182	14.0700571655316	14.7758474369146	GeneID:76482,Genbank:XM_006526341.2,MGI:MGI:1916528	RIKEN cDNA 3110002H16 gene		GO:0010506,GO:0016020,GO:0031902,GO:0035658,GO:0005764,GO:0005768,GO:0006914	regulation of autophagy|membrane|late endosome membrane|Mon1-Ccz1 complex|lysosome|endosome|autophagy
3110009E18Rik	28.5945863871224	23.8781093297034	33.3110634445414	1.39504610623019	0.480312803868398	0.103878917172271	0.183390093182816	0.247897469314767	0.305741600270516	0.224791769449456	0.378268750778193	0.299113026025791	0.401502754789095	0.386339237887411	0.484511524025201	0.408078134544131	0.468746812521675	GeneID:73103,Genbank:XM_006529893.2,MGI:MGI:1920353	RIKEN cDNA 3110009E18 gene		GO:0003674,GO:0005575,GO:0008150	molecular_function|cellular_component|biological_process
3110035E14Rik	1.68186638470926	1.41412191819358	1.94961085122493	1.37867239460894	0.463279678880004	0.826511345980905	0.927740826962227	0	0.0173960287153186	0.0511606411800039	0.0322839975562186	0.0170188773306171	0.119934302654289	0	0	0.0477642935551408	0	GeneID:76982,Genbank:NM_178399.4,MGI:MGI:1924232	RIKEN cDNA 3110035E14 gene		GO:0003674,GO:0005575,GO:0008150	molecular_function|cellular_component|biological_process
3110040M04Rik	0.102390152993403	0.204780305986806	0	0	-Inf	0.992946478145173	1	0	0	0.0317092499884621	0	0	0	0	0	0	0	GeneID:73176,Genbank:XM_993996.5,MGI:MGI:1920426	RIKEN cDNA 3110040M04 gene		GO:0003674,GO:0005575,GO:0008150	molecular_function|cellular_component|biological_process
3110040N11Rik	197.216875696548	142.119498391112	252.314253001984	1.7753668979862	0.828117203325213	1.1140050208382e-09	8.65298032674197e-09	2.38764848892616	2.94477983944582	2.66474301843795	1.96179421581663	2.89940362351728	4.6107881898286	5.28150990037892	4.28875573562884	4.85474631715193	5.10721756918406	GeneID:67290,Genbank:XM_011250896.2,MGI:MGI:1914540	RIKEN cDNA 3110040N11 gene		GO:0003674,GO:0005575,GO:0008150	molecular_function|cellular_component|biological_process
3110043O21Rik	436.564040649111	377.309171049582	495.81891024864	1.3140918596529	0.394066128653847	0.000445133318406214	0.0014050440299223	5.76302266222996	5.26330258120456	5.08446809142423	5.61006165006884	5.97486479296024	7.51131309208539	7.79103953059686	7.60232861972154	7.56980986428323	8.07080036350633	GeneID:73205,Genbank:NM_001081343.1,MGI:MGI:1920455	RIKEN cDNA 3110043O21 gene		GO:0005634,GO:0005737,GO:0005764,GO:0005768,GO:0005776,GO:0031410,GO:0031965,GO:0006897,GO:0032045,GO:0034063,GO:0042995,GO:0043005,GO:0043204,GO:0044295,GO:0044304,GO:0000932,GO:0001933,GO:0005085,GO:0005515,GO:0005576,GO:0005615,GO:0006914,GO:0010494,GO:0010506,GO:0016239,GO:0017112,GO:0048675,GO:0017137,GO:0110053,GO:0030425,GO:1902774,GO:1903432,GO:1904425,GO:1990316,GO:2000785	nucleus|cytoplasm|lysosome|endosome|autophagosome|cytoplasmic vesicle|nuclear membrane|endocytosis|guanyl-nucleotide exchange factor complex|stress granule assembly|cell projection|neuron projection|perikaryon|axonal growth cone|main axon|P-body|negative regulation of protein phosphorylation|guanyl-nucleotide exchange factor activity|protein binding|extracellular region|extracellular space|autoph…
3110052M02Rik	256.20345718664	248.299586921982	264.107327451299	1.06366398239029	0.0890424670965336	0.477051447408791	0.628845272305635	1.68996559693808	2.10299364277107	1.80961900980797	1.72011842163368	1.94310007353647	1.81042883081073	2.40782606023067	2.01906909655446	2.01027416896066	2.19161195851663	GeneID:73229,Genbank:XM_017317664.1,MGI:MGI:1920479	RIKEN cDNA 3110052M02 gene		GO:0006355,GO:0003700,GO:0005575,GO:0005634	regulation of transcription, DNA-templated|DNA binding transcription factor activity|cellular_component|nucleus
3110062M04Rik	194.187642690758	205.696783165854	182.678502215662	0.888096057721853	-0.171212365942529	0.201757231231169	0.319308106705036	2.86294872391604	2.82595424121118	2.44187885342047	3.02774020591353	3.17796456588201	2.1089971292022	2.77882910549364	2.68261556593891	2.77305650206066	3.15289500802808	GeneID:78412,Genbank:NM_001135611.1,MGI:MGI:1925662	RIKEN cDNA 3110062M04 gene		GO:0005737,GO:0006281,GO:0006303,GO:0006974,GO:2001033,GO:0003674,GO:0005634	cytoplasm|DNA repair|double-strand break repair via nonhomologous end joining|cellular response to DNA damage stimulus|negative regulation of double-strand break repair via nonhomologous end joining|molecular_function|nucleus
3110067G11Rik	0.201665278769311	0.203549840146408	0.199780717392213	0.981483047338753	-0.0269647459239142	1	1	0	0.0126520181459882	0	0	0	0.0124610622207478	0	0	0	0	GeneID:73187,Genbank:XM_017319868.1,MGI:MGI:1920437	RIKEN cDNA 3110067G11 gene
3110079O15Rik	0.200383587706999	0.204118676950218	0.19664849846378	0.963402768438186	-0.0537890252220703	1	1	0	0	0	0	0.0876238482272645	0	0	0.0896434891827938	0	0	GeneID:73234,Genbank:XM_006529895.3,MGI:MGI:1920484	RIKEN cDNA 3110079O15 gene		GO:0005737,GO:0016020,GO:0016021,GO:0031012,GO:0051216,GO:0071944,GO:0005515,GO:0005576,GO:0005578	cytoplasm|membrane|integral component of membrane|extracellular matrix|cartilage development|cell periphery|protein binding|extracellular region|proteinaceous extracellular matrix
3110082I17Rik	149.206746195541	125.104730989448	173.308761401634	1.38530941260928	0.47020824211006	0.00143921188099736	0.00409973078147464	3.52582110555171	3.75603166948105	2.69673858107982	2.9698428257662	2.89827583487586	4.01196264136584	4.86477302846852	4.97709547861645	4.52704170893189	4.86637912236243	GeneID:73212,Genbank:NM_028469.3,MGI:MGI:1920462	RIKEN cDNA 3110082I17 gene		GO:0005575,GO:0008150	cellular_component|biological_process
3110082J24Rik	0	0	0					0	0	0	0	0	0	0	0	0	0	GeneID:433868,Genbank:NM_001256263.1,MGI:MGI:3641994	RIKEN cDNA 3110082J24 gene		GO:0003674,GO:0005575,GO:0008150	molecular_function|cellular_component|biological_process
3300002I08Rik	15.5493261312795	16.5527645451418	14.5458877174172	0.878758812629057	-0.186460842568492	0.657141969776008	0.796023069770436	0.179330084185151	0.405487086883592	0.307162275985309	0.444666988946706	0.126221454244926	0.217836601002594	0.306525846944301	0.258261461854418	0.337377667465057	0.239360074479153	GeneID:69277,Genbank:XM_006500134.3,MGI:MGI:1916527	RIKEN cDNA 3300002I08 gene		GO:0003674,GO:0005575,GO:0008150	molecular_function|cellular_component|biological_process
3425401B19Rik	48.9779153882985	62.7683484380958	35.1874823385012	0.560592770306905	-0.834974956135279	0.000248726384219409	0.000824454543879335	0.421645304764669	0.498363588142874	0.389425611830683	0.549563979765296	0.310907130057032	0.20629583961545	0.332092374533286	0.28192853991165	0.244585623229488	0.226679021375776	GeneID:100504518,Genbank:XM_006518317.3,MGI:MGI:3588196	RIKEN cDNA 3425401B19 gene		GO:0003674,GO:0005575,GO:0008150	molecular_function|cellular_component|biological_process
3632451O06Rik	210.2625835866	205.577229153077	214.947938020123	1.04558242615513	0.0643067980517264	0.649393687456717	0.788580727068181	2.94915701737437	3.07748606963133	3.53234853386115	2.74083935012953	2.91998836155275	3.10719454082808	3.23758086780228	4.55058856971267	3.05723454849005	2.8953778009707	GeneID:67419,Genbank:XM_006519450.3,MGI:MGI:1914669	RIKEN cDNA 3632451O06 gene		GO:0016020,GO:0016021,GO:0003674,GO:0005575,GO:0008150	membrane|integral component of membrane|molecular_function|cellular_component|biological_process
3830403N18Rik	11.8652229556325	8.76611848299127	14.9643274282737	1.70706424483181	0.771517354766435	0.217154943519231	0.33938295653669	0.316378236497908	0.284521997514693	0.757069967099896	0.188579729126959	0.159059126254184	1.00081331838924	0.318105829776939	0.162725278018033	0.781212334986537	0.791783472177375	GeneID:70691,Genbank:XM_011247677.1,MGI:MGI:1917941	RIKEN cDNA 3830403N18 gene		GO:0051321,GO:0000800,GO:0002244,GO:0003674	meiotic cell cycle|lateral element|hematopoietic progenitor cell differentiation|molecular_function
3830406C13Rik	588.276431096858	562.446350287008	614.106511906707	1.0918490476351	0.12677341186042	0.224546895013439	0.348950992619205	3.37260097527604	3.75461236668334	3.33382232303939	3.43531152461841	3.75013707609218	3.9173685632135	4.4230658721319	4.02020482684595	4.11402179578144	3.9214956125203	GeneID:218734,Genbank:XM_006517987.3,MGI:MGI:1917937	RIKEN cDNA 3830406C13 gene		GO:0003674,GO:0005575,GO:0008150	molecular_function|cellular_component|biological_process
3830417A13Rik	0	0	0					0	0	0	0	0	0	0	0	0	0	GeneID:70696,Genbank:NM_027512.2,MGI:MGI:1917946	RIKEN cDNA 3830417A13 gene		GO:0003674,GO:0005575,GO:0008150	molecular_function|cellular_component|biological_process
4430402I18Rik	176.378253197619	164.844129092777	187.912377302461	1.13993976210522	0.188957589996859	0.18587345637142	0.298585643998843	2.87211420583812	2.81506511504362	3.25791299775673	2.97493167043612	3.49991772060643	2.77257755634331	4.57075229566128	4.51975771324348	3.25633688857105	3.55427766448029	GeneID:381218,Genbank:NM_198651.2,MGI:MGI:1918036	RIKEN cDNA 4430402I18 gene		GO:0003674,GO:0005575,GO:0008150	molecular_function|cellular_component|biological_process
4833420G17Rik	1090.71652719612	1216.01050512687	965.422549265365	0.793926158692713	-0.332923263138479	0.000606425213813953	0.00186704024833537	9.09978091904591	9.89701198917592	9.59064692865159	9.68873616971963	9.02263651323291	7.37875325055169	8.58508097539581	8.47425930469348	6.89395636818294	8.45956434217631	GeneID:67392,Genbank:XM_006517749.1,MGI:MGI:1914642	RIKEN cDNA 4833420G17 gene		GO:0003674,GO:0005575,GO:0008150	molecular_function|cellular_component|biological_process
4833423E24Rik	2.1122132892247	1.8394085227762	2.3850180556732	1.29662227076861	0.374758257956785	0.827586375592503	0.928430388700515	0.0640266935583304	0.164513778978398	0	0	0.0643788273622276	0.0648123141261922	0.0643763133257782	0.0658626941295541	0.060227419806225	0.142432265881957	GeneID:228151,Genbank:NM_001081664.2,MGI:MGI:2687041	RIKEN cDNA 4833423E24 gene		GO:0006631,GO:0006633,GO:0008150,GO:0016020,GO:0016021,GO:0016491,GO:0046872,GO:0055114,GO:0005575,GO:0005783,GO:0006629	fatty acid metabolic process|fatty acid biosynthetic process|biological_process|membrane|integral component of membrane|oxidoreductase activity|metal ion binding|oxidation-reduction process|cellular_component|endoplasmic reticulum|lipid metabolic process
4833427G06Rik	352.145186514733	249.335879925849	454.954493103617	1.82466515945847	0.867631742288604	6.98979001866585e-13	8.31849222890699e-12	17.2615965833259	15.2373723469012	18.2334324707849	16.5950161631724	17.9864059968231	26.2805570902467	36.5312734915837	35.6563629193114	29.0700270024704	37.7029694262595	GeneID:235345,Genbank:NM_177702.3,MGI:MGI:1921013	RIKEN cDNA 4833427G06 gene		GO:0048741,GO:0003674,GO:0005575,GO:0008150	skeletal muscle fiber development|molecular_function|cellular_component|biological_process
4833439L19Rik	2419.13064124806	2818.0413956957	2020.21988680043	0.716887938511525	-0.48018047552634	2.38597729322542e-07	1.3205514240839e-06	57.0639353596612	48.2027157366335	53.9172159997304	54.8493792810125	56.1615627330248	39.7930614547572	40.1530665536542	41.4012537996239	43.584557981381	40.1877918224731	GeneID:97820,Genbank:NM_001252648.1,MGI:MGI:1921162	RIKEN cDNA 4833439L19 gene		GO:0016491,GO:0055114,GO:0003674,GO:0005737,GO:0008150	oxidoreductase activity|oxidation-reduction process|molecular_function|cytoplasm|biological_process
4921501E09Rik	0	0	0					0	0	0	0	0	0	0	0	0	0	GeneID:74042,Genbank:NM_001009544.2,MGI:MGI:1921292	RIKEN cDNA 4921501E09 gene		GO:0003674,GO:0005575,GO:0008150	molecular_function|cellular_component|biological_process
4921504E06Rik	2.40240689221677	2.24859082850001	2.55622295593353	1.13681107453362	0.184992514141698	0.945274626383927	1	0.134587049208816	0.110660965101238	0.0271205860679761	0.0256709331865441	0	0.0272476919417749	0.1353219660104	0.110757125357584	0	0.0898197485071473	GeneID:70909,Genbank:NM_027600.4,MGI:MGI:1918087	RIKEN cDNA 4921504E06 gene		GO:0003674,GO:0005575,GO:0008150	molecular_function|cellular_component|biological_process
4921507P07Rik	22.4552172264132	25.7605718983706	19.1498625544558	0.743378781729108	-0.427830584964609	0.187640395941281	0.300851649680606	0.449683673224555	0.381798378687454	0.669767398451475	0.540736481721346	0.432497848915871	0.25728773848029	0.452139185020032	0.50280282533662	0.331043429271983	0.413190376242375	GeneID:70821,Genbank:XM_006506605.1,MGI:MGI:1918071	RIKEN cDNA 4921507P07 gene		GO:0005856,GO:0008150,GO:0003674,GO:0005737,GO:0005813	cytoskeleton|biological_process|molecular_function|cytoplasm|centrosome
4921509C19Rik	0	0	0					0	0	0	0	0	0	0	0	0	0	GeneID:381393,Genbank:XM_006499822.3,MGI:MGI:2685851	RIKEN cDNA 4921509C19 gene		GO:0035174,GO:0004674,GO:0035404,GO:0004679,GO:0035556,GO:0004715,GO:0005524,GO:0005634,GO:0005737,GO:0006468,GO:0042149,GO:0016301,GO:0016310,GO:0016740,GO:0000166,GO:0031588,GO:0004672,GO:0032007	histone serine kinase activity|protein serine/threonine kinase activity|histone-serine phosphorylation|AMP-activated protein kinase activity|intracellular signal transduction|non-membrane spanning protein tyrosine kinase activity|ATP binding|nucleus|cytoplasm|protein phosphorylation|cellular response to glucose starvation|kinase activity|phosphorylation|transferase activity|nucleotide binding|nuc…
4921511H03Rik	0	0	0					0	0	0	0	0	0	0	0	0	0	GeneID:70920,Genbank:XM_006503604.3,MGI:MGI:1918170	RIKEN cDNA 4921511H03 gene		GO:0003674,GO:0005575,GO:0008150	molecular_function|cellular_component|biological_process
4921511M17Rik	0	0	0					0	0	0	0	0	0	0	0	0	0	GeneID:667256,Genbank:NM_001201358.1,MGI:MGI:1925342	RIKEN cDNA 4921511M17 gene		GO:0003674,GO:0005575,GO:0008150	molecular_function|cellular_component|biological_process
4921517D22Rik	0.213139204678731	0	0.426278409357462	Inf	Inf	0.714152610530677	0.843244699995325	0	0	0	0	0	0	0	0	0	0.0381676793910779	GeneID:70900,Genbank:NM_183290.2,MGI:MGI:1918150	RIKEN cDNA 4921517D22 gene		GO:0003674,GO:0005575,GO:0008150	molecular_function|cellular_component|biological_process
4921524J17Rik	239.313785186627	241.144526505116	237.483043868138	0.984816231618258	-0.0220735545493696	0.857158993278888	0.951020954101608	7.74472103758156	8.79411241973494	8.00762934348129	6.99903910530786	8.60345329111424	8.01092393003647	7.99103782732759	8.21033195848228	8.30317110328548	9.29147286814124	GeneID:66714,Genbank:NM_025722.3,MGI:MGI:1913964	RIKEN cDNA 4921524J17 gene		GO:0003674,GO:0005575,GO:0008150	molecular_function|cellular_component|biological_process
4921524L21Rik	0.302158507780203	0.407668517096626	0.19664849846378	0.482373522155428	-1.05177737608932	0.98497052655704	1	0	0.0181180207567713	0	0	0.0177252163570839	0	0	0.0181337646418789	0	0	GeneID:70901,Genbank:NM_027598.1,MGI:MGI:1918151	RIKEN cDNA 4921524L21 gene		GO:0003674,GO:0005575,GO:0008150	molecular_function|cellular_component|biological_process
4921528I07Rik	0	0	0					0	0	0	0	0	0	0	0	0	0	GeneID:77049,Genbank:XM_006512410.3,MGI:MGI:1924299	RIKEN cDNA 4921528I07 gene		GO:0003674,GO:0005575,GO:0008150	molecular_function|cellular_component|biological_process
4921530L21Rik	0	0	0					0	0	0	0	0	0	0	0	0	0	GeneID:66732,Genbank:XM_006519396.1,MGI:MGI:1913982	RIKEN cDNA 4921530L21 gene		GO:0008150,GO:0003674,GO:0005575,GO:0005737	biological_process|molecular_function|cellular_component|cytoplasm
4921536K21Rik	36.9823516354847	29.3661106237961	44.5985926471732	1.51870954987937	0.602845983720501	0.0355303663391291	0.0727001640673267	0.267858044766086	0.741191758231554	0.664319688069966	0.64846071561976	0.662969131277943	0.584004006965957	1.40875438901216	0.826617063545387	0.891563657215527	1.10006891372543	GeneID:67430,Genbank:NM_026150.3,MGI:MGI:1914680	RIKEN cDNA 4921536K21 gene		GO:0003674,GO:0005575,GO:0008150	molecular_function|cellular_component|biological_process
4921539E11Rik	0	0	0					0	0	0	0	0	0	0	0	0	0	GeneID:70941,Genbank:XM_006503395.1,MGI:MGI:1918191	RIKEN cDNA 4921539E11 gene		GO:0003674,GO:0005575,GO:0008150	molecular_function|cellular_component|biological_process
4922502D21Rik	2.18367275222772	0.613110452120019	3.75423505233541	6.12326056317256	2.61430007541559	0.0338231070971342	0.0696231634798233	0	0.0305124620339682	0.0598235052066308	0	0	0.0901558194573202	0.208948435794594	0.122155904907318	0	0.165106197035703	GeneID:381816,Genbank:XM_006506355.3,MGI:MGI:2685920	RIKEN cDNA 4922502D21 gene		GO:0003674,GO:0005575,GO:0008150	molecular_function|cellular_component|biological_process
4930401G09Rik	0	0	0					0	0	0	0	0	0	0	0	0	0	GeneID:73792,Genbank:XM_011248250.2,MGI:MGI:1921042	RIKEN cDNA 4930401G09 gene
4930402F06Rik	0	0	0					0	0	0	0	0	0	0	0	0	0	GeneID:74854,Genbank:NM_001272040.1,MGI:MGI:1922104	RIKEN cDNA 4930402F06 gene		GO:0030259,GO:0031982,GO:0005794,GO:0009247,GO:0016757	lipid glycosylation|vesicle|Golgi apparatus|glycolipid biosynthetic process|transferase activity, transferring glycosyl groups
4930402H24Rik	1648.03353405352	1911.4287512845	1384.63831682255	0.724399649158805	-0.465142247325089	9.75983396908014e-07	4.90343791405004e-06	11.6471984526507	12.8926586339284	12.492645851916	13.0451151631618	11.9433587060607	9.62703365291589	10.2585532500758	9.40312963058454	9.3306477790517	8.94235268998435	GeneID:228602,Genbank:XM_011239473.2,MGI:MGI:1923029	RIKEN cDNA 4930402H24 gene		GO:0003674,GO:0005575,GO:0008150	molecular_function|cellular_component|biological_process
4930402K13Rik	0	0	0					0	0	0	0	0	0	0	0	0	0	GeneID:75775,Genbank:NM_001270700.1,MGI:MGI:1923025	RIKEN cDNA 4930402K13 gene		GO:0003674,GO:0005575,GO:0008150	molecular_function|cellular_component|biological_process
4930404N11Rik	55.3862295880308	54.2531693646254	56.5192898114362	1.04176936524354	0.0590359182609126	0.782149128928431	0.89472335234153	3.80313953499536	4.06834290547012	4.06644896830454	3.47898396399167	5.30685326558564	2.67129314840975	6.08703515137196	5.50901160645511	3.94251289796289	4.74816915129869	GeneID:432479,Genbank:NM_001014836.3,MGI:MGI:1921072	RIKEN cDNA 4930404N11 gene		GO:0003674,GO:0005575,GO:0008150	molecular_function|cellular_component|biological_process
4930407I10Rik	0	0	0					0	0	0	0	0	0	0	0	0	0	GeneID:328573,Genbank:NM_001166475.1,MGI:MGI:2685593	RIKEN cDNA 4930407I10 gene		GO:0003674,GO:0005575,GO:0008150	molecular_function|cellular_component|biological_process
4930415F15Rik	5.34001837227415	4.26365961377129	6.416377130777	1.50489900977381	0.589666674368949	0.394005047238508	0.541943693444928	0.0684115273594082	0.0703121667922895	0.0344639533799772	0.0652435638628209	0.120378609501819	0.12118916377908	0.120373908636264	0.105559898168959	0.128704124760291	0.0951166645573468	GeneID:73862,Genbank:XM_006514821.3,MGI:MGI:1921112	RIKEN cDNA 4930415F15 gene		GO:0003674,GO:0005575,GO:0008150	molecular_function|cellular_component|biological_process
4930415L06Rik	0	0	0					0	0	0	0	0	0	0	0	0	0	GeneID:245511,Genbank:NM_001033880.3,MGI:MGI:3588286	RIKEN cDNA 4930415L06 gene		GO:0003674,GO:0005575,GO:0008150	molecular_function|cellular_component|biological_process	mmu04922	Glucagon signaling pathway
4930415O20Rik	6.51885601267732	3.86793051404336	9.16978151131129	2.37072033171703	1.24532548152825	0.0416271980672993	0.0833891964776407	0.381219005815501	0.195905100762262	0.672168871663549	0.272674293847178	0.287486724660831	0.675319121129362	1.53320265659274	0.686263672489479	0.627546304429703	1.06006346294654	GeneID:73863,Genbank:NM_001201322.1,MGI:MGI:1921113	RIKEN cDNA 4930415O20 gene		GO:0003674,GO:0005575,GO:0008150	molecular_function|cellular_component|biological_process
4930426D05Rik	16.3716843462231	13.7964730159501	18.9468956764961	1.37331444453895	0.457661993757203	0.248159386024875	0.377970002043429	0.420331085632935	0.547211286648668	0.39527021440163	0.400866624201306	0.140880940396563	0.794245449473701	0.422626316703648	0.461209930839683	0.421748373500215	0.65454100366663	GeneID:74644,Genbank:NM_001271580.1,MGI:MGI:1921894	RIKEN cDNA 4930426D05 gene
4930427A07Rik	101.530295524379	56.4654059012841	146.595185147475	2.59619465773009	1.37639855791852	1.3300347157835e-11	1.34239508292518e-10	0.99685077139177	1.12369530821728	0.82617954649521	0.828019584415813	0.695166607530581	2.32739957530203	3.02304835281462	1.78624337968648	2.20812929158412	2.95079960669382	GeneID:104732,Genbank:NM_134041.3,MGI:MGI:2144738	RIKEN cDNA 4930427A07 gene		GO:0003674,GO:0005575,GO:0008150	molecular_function|cellular_component|biological_process
4930430A15Rik	1.79604379500602	1.83042170747597	1.76166588253608	0.962437166987764	-0.0552357379162144	1	1	0	0.0258466869537157	0.0760135027695442	0.0239834732428132	0.101145290541122	0.0763697547570866	0.0505706703747955	0.0517382935236824	0.0236557581290184	0.0279718377635312	GeneID:67575,Genbank:XM_006500082.2,MGI:MGI:1914825	RIKEN cDNA 4930430A15 gene		GO:0003674,GO:0005575,GO:0008150	molecular_function|cellular_component|biological_process
4930430F08Rik	114.291221298559	133.540211593272	95.0422310038453	0.711712448781485	-0.490633624075971	0.00244299559191153	0.00663799416486883	1.72945385615383	1.7633951499911	1.99143772141279	1.81954006735648	1.7113628739267	1.40331853429593	1.42147977853123	1.41194197974935	1.30404623915043	1.25189988402735	GeneID:68281,Genbank:NM_175128.2,MGI:MGI:1921197	RIKEN cDNA 4930430F08 gene		GO:0002244,GO:0003674,GO:0005575	hematopoietic progenitor cell differentiation|molecular_function|cellular_component
4930431P22Rik	1.29582613136485	1.20444032075028	1.38721194197941	1.15174817554703	0.203825312609942	1	1	0.041083388669378	0	0.082786983214355	0.117542764902896	0	0	0	0.0422614773832059	0.115936636374892	0.137089699930178	GeneID:73883,Genbank:XM_017316332.1,MGI:MGI:1921133	RIKEN cDNA 4930431P22 gene
4930432K21Rik	16.9556959343695	18.2717909951484	15.6396008735906	0.855942412965611	-0.224414358218489	0.581606376144569	0.726837652045342	0.47474138017948	0.203304523343309	0.418534192917017	0.396162652080132	0.278455544091483	0.240283276793474	0.318222480246238	0.610443562201863	0.204678259279131	0.242022556666857	GeneID:74666,Genbank:XM_006531445.3,MGI:MGI:1921916	RIKEN cDNA 4930432K21 gene		GO:0003674,GO:0005575,GO:0008150	molecular_function|cellular_component|biological_process
4930432M17Rik	0.0918576382465735	0	0.183715276493147	Inf	Inf	1	1	0	0	0	0	0	0	0	0	0.0450236035374841	0	GeneID:619318,Genbank:NM_001033814.1,MGI:MGI:3588188	RIKEN cDNA 4930432M17 gene		GO:0003674,GO:0005575,GO:0008150	molecular_function|cellular_component|biological_process
4930433I11Rik	0	0	0					0	0	0	0	0	0	0	0	0	0	GeneID:243944,Genbank:NM_207248.3,MGI:MGI:2685327	RIKEN cDNA 4930433I11 gene		GO:0003674,GO:0005575,GO:0008150	molecular_function|cellular_component|biological_process
4930435E12Rik	0	0	0					0	0	0	0	0	0	0	0	0	0	GeneID:74663,Genbank:XM_006522676.2,MGI:MGI:1921913	RIKEN cDNA 4930435E12 gene		GO:0003674,GO:0005575,GO:0008150	molecular_function|cellular_component|biological_process
4930438A08Rik	1.6900402511754	1.42986848270768	1.95021201964312	1.36391006811346	0.447748520781369	0.801361511316723	0.906806446889906	0.0565632533969522	0	0.0379934669557666	0.0179813177580686	0.0189581132655284	0	0.0947868646923595	0.0193950785753755	0.0177356173319624	0.0629146368431748	GeneID:73988,Genbank:XM_001477470.6,MGI:MGI:1921238	RIKEN cDNA 4930438A08 gene		GO:0003674,GO:0005575,GO:0008150	molecular_function|cellular_component|biological_process	mmu00250,mmu00270,mmu00280,mmu00350,mmu00360,mmu00380,mmu00400	Alanine, aspartate and glutamate metabolism|Cysteine and methionine metabolism|Valine, leucine and isoleucine degradation|Tyrosine metabolism|Phenylalanine metabolism|Tryptophan metabolism|Phenylalanine, tyrosine and tryptophan biosynthesis
4930439D14Rik	1.50639085877833	1.6090790693623	1.40370264819437	0.872363996848625	-0.196997864844239	0.963265580087768	1	0.0404366486678361	0.166240310391965	0	0.115692391542356	0	0	0	0	0.114111546896727	0.179908821597524	GeneID:78167,Genbank:XM_017313158.1,MGI:MGI:1925417	RIKEN cDNA 4930439D14 gene		GO:0003674,GO:0005575,GO:0008150	molecular_function|cellular_component|biological_process
4930444G20Rik	0	0	0					0	0	0	0	0	0	0	0	0	0	GeneID:114671,Genbank:NM_053264.2,MGI:MGI:2149738	RIKEN cDNA 4930444G20 gene		GO:0016926,GO:0016929,GO:0004175,GO:0005634,GO:0006508	protein desumoylation|SUMO-specific protease activity|endopeptidase activity|nucleus|proteolysis	mmu03013,mmu04310	RNA transport|Wnt signaling pathway
4930444P10Rik	48.3858174422647	31.6349302275786	65.1367046569508	2.05901211693415	1.04195232000871	5.8507809332912e-06	2.57624699653077e-05	0.808559797131164	1.06845886861131	0.989233539789946	0.963896816758137	0.66782694176208	1.52003612519726	2.35182042940815	2.25759545241721	1.76563387427109	1.92718175597776	GeneID:75799,Genbank:XM_006495584.3,MGI:MGI:1923049	RIKEN cDNA 4930444P10 gene		GO:0003674,GO:0005575,GO:0008150	molecular_function|cellular_component|biological_process
4930447A16Rik	0	0	0					0	0	0	0	0	0	0	0	0	0	GeneID:74892,Genbank:NM_029113.1,MGI:MGI:1922142	RIKEN cDNA 4930447A16 gene		GO:0003674,GO:0005575,GO:0008150	molecular_function|cellular_component|biological_process
4930447C04Rik	0.513015187095482	0.613110452120019	0.412919922070944	0.673483742844614	-0.570284973847936	0.979803422172946	1	0	0.0176733004512975	0.0346507201021512	0	0	0.0174065587030019	0	0	0	0.0191264239728321	GeneID:75801,Genbank:XM_011244201.2,MGI:MGI:1923051	RIKEN cDNA 4930447C04 gene		GO:0006310,GO:0007129,GO:0007275,GO:0007283,GO:0010705,GO:0048477,GO:0051090,GO:0051321,GO:0000801,GO:0003674,GO:0005694	DNA recombination|synapsis|multicellular organism development|spermatogenesis|meiotic DNA double-strand break processing involved in reciprocal meiotic recombination|oogenesis|regulation of DNA binding transcription factor activity|meiotic cell cycle|central element|molecular_function|chromosome
4930449I24Rik	0	0	0					0	0	0	0	0	0	0	0	0	0	GeneID:67410,Genbank:XM_006504863.3,MGI:MGI:1914660	RIKEN cDNA 4930449I24 gene		GO:0003674,GO:0005575,GO:0008150	molecular_function|cellular_component|biological_process
4930451I11Rik	0.200099169305094	0.203549840146408	0.19664849846378	0.96609507687324	-0.0497629180584459	1	1	0	0.10480367394276	0	0	0	0	0	0.104894744431284	0	0	GeneID:78118,Genbank:XM_006508347.2,MGI:MGI:1925368	RIKEN cDNA 4930451I11 gene		GO:0003674,GO:0005575,GO:0008150	molecular_function|cellular_component|biological_process
4930452B06Rik	59.4511121340236	70.1347094306443	48.7675148374029	0.695340655622574	-0.52420815047409	0.0479804061845467	0.0942511239000459	0.781260543188712	1.45993794643108	1.01972689446108	1.25309305721914	1.62467536102488	0.66503023768885	1.32111298693076	0.657542960154502	1.05224518590023	0.829487447042964	GeneID:74430,Genbank:XM_011244772.2,MGI:MGI:1926154	RIKEN cDNA 4930452B06 gene		GO:0003674,GO:0005575,GO:0008150	molecular_function|cellular_component|biological_process
4930453H23Rik	0	0	0					0	0	0	0	0	0	0	0	0	0	GeneID:100503481,Genbank:XM_006527553.2,MGI:MGI:1921933	RIKEN cDNA 4930453H23 gene		GO:0003674,GO:0005575,GO:0008150	molecular_function|cellular_component|biological_process
4930453N24Rik	957.068314765341	828.664591402967	1085.47203812772	1.30990517682186	0.389462379793096	8.19034323947021e-05	0.00029650350366122	7.88146503322745	8.64995814764358	8.45971127004956	7.35596632387021	8.03432521595267	10.9248840620293	12.0062178847694	10.602860116762	11.3535264035686	11.0902329564599	GeneID:67609,Genbank:XM_006522489.2,MGI:MGI:1914859	RIKEN cDNA 4930453N24 gene		GO:0043065,GO:0003674,GO:0005634,GO:0006915	positive regulation of apoptotic process|molecular_function|nucleus|apoptotic process
4930467E23Rik	92.332051350068	100.144236086609	84.5198666135267	0.843981340478049	-0.24471699204183	0.183224487804867	0.295023307467763	0.666597926153553	0.738503436335224	0.793743950842624	0.924697418047415	1.14031940762328	0.578380472955692	0.696351070158474	0.890536347362371	0.732907094656879	0.914774713571428	GeneID:626415,Genbank:XM_017312928.1,MGI:MGI:1923056	RIKEN cDNA 4930467E23 gene		GO:0003674,GO:0005575,GO:0008150	molecular_function|cellular_component|biological_process
4930469G21Rik	0.0980281207841352	0.19605624156827	0	0	-Inf	0.992946342488526	1	0	0	0	0.0539251049327404	0	0	0	0	0	0	GeneID:100502590,Genbank:NM_001195189.1,MGI:MGI:1922183	RIKEN cDNA 4930469G21 gene		GO:0003674,GO:0005575,GO:0008150	molecular_function|cellular_component|biological_process
4930474N05Rik	0	0	0					0	0	0	0	0	0	0	0	0	0	GeneID:218921,Genbank:XM_006518825.2,MGI:MGI:3586330	RIKEN cDNA 4930474N05 gene		GO:0002244,GO:0003674,GO:0005575	hematopoietic progenitor cell differentiation|molecular_function|cellular_component
4930480E11Rik	0	0	0					0	0	0	0	0	0	0	0	0	0	GeneID:74910,Genbank:NM_001177966.2,MGI:MGI:1922160	RIKEN cDNA 4930480E11 gene		GO:0003674,GO:0005575,GO:0008150	molecular_function|cellular_component|biological_process
4930486L24Rik	93.0895423718814	90.2675614751039	95.9115232686589	1.06252480626843	0.0874965235681647	0.617092402201948	0.759145129836346	3.61450037706205	3.39188350715259	3.00842952694613	3.74687182125523	3.67388351849886	3.77816139248005	3.67374005087985	3.43524558146591	4.73046245586548	3.97666633084666	GeneID:214639,Genbank:NM_178098.2,MGI:MGI:1922258	RIKEN cDNA 4930486L24 gene		GO:0005764,GO:0006508,GO:0008234,GO:0030054,GO:0051603,GO:0004197,GO:0005576,GO:0005615	lysosome|proteolysis|cysteine-type peptidase activity|cell junction|proteolysis involved in cellular protein catabolic process|cysteine-type endopeptidase activity|extracellular region|extracellular space
4930488N24Rik	0.102390152993403	0.204780305986806	0	0	-Inf	0.992946478145173	1	0	0	0.0199010085976654	0	0	0	0	0	0	0	GeneID:75011,Genbank:XM_011246738.1,MGI:MGI:1922261	RIKEN cDNA 4930488N24 gene
4930502E18Rik	1.37758174789933	1.82947456442236	0.925688931376294	0.505986226525414	-0.982829981102031	0.589111620544801	0.73308524609407	0.0987957679906472	0.0338468519631992	0.0663609944813481	0.0628138584930822	0.0331130415462007	0	0.0993352453790625	0	0.0619555570045721	0	GeneID:75013,Genbank:NM_029142.1,MGI:MGI:1922263	RIKEN cDNA 4930502E18 gene		GO:0003674,GO:0005575,GO:0008150	molecular_function|cellular_component|biological_process
4930503B20Rik	10.9718773767853	8.27880284983889	13.6649519037317	1.65059515869466	0.722986313973653	0.112392032305428	0.196212752904374	0.071295915044797	0.0732766898172354	0.10056769266761	0.176785395552695	0.157713661797368	0.101039022616764	0.358426143120329	0.176016874874383	0.228021998460126	0.158603203813837	GeneID:75015,Genbank:XM_011240265.1,MGI:MGI:1922264	RIKEN cDNA 4930503B20 gene		GO:0003674,GO:0005739,GO:0008150	molecular_function|mitochondrion|biological_process
4930503E14Rik	2.53570558402687	4.2812596899543	0.790151478099438	0.184560511466631	-2.43783418765375	0.0263991730143608	0.0559482302704385	0.21321142024859	0.0365224924345983	0.214820768696538	0.101669071355404	0.178653366444917	0	0	0.0731084582399859	0.0334266147475261	0.0395254229267288	GeneID:74954,Genbank:XM_006519637.2,MGI:MGI:1922204	RIKEN cDNA 4930503E14 gene		GO:0003674,GO:0005575,GO:0008150	molecular_function|cellular_component|biological_process
4930503L19Rik	537.487631802209	535.707069474552	539.268194129867	1.00664752223413	0.00955861190154118	0.898100233985468	0.984101253250026	8.49698746543561	8.93934717152699	8.13980871750333	8.91705535167794	9.58645654884519	9.82032164271746	9.75425907182683	8.75784923420527	10.4315291742052	8.16738632223812	GeneID:269033,Genbank:XM_006525964.3,MGI:MGI:1922045	RIKEN cDNA 4930503L19 gene		GO:0005576,GO:0008285	extracellular region|negative regulation of cell proliferation
4930504O13Rik	0	0	0					0	0	0	0	0	0	0	0	0	0	GeneID:403200,Genbank:NM_207527.3,MGI:MGI:2685370	RIKEN cDNA 4930504O13 gene		GO:0003674,GO:0005575,GO:0008150	molecular_function|cellular_component|biological_process
4930505A04Rik	19.1625092471359	16.2627042110583	22.0623142832136	1.35662027648586	0.440016961071532	0.223837637597647	0.348087390303397	0.933059274774372	0.839109199156847	1.11637128121541	0.778620217818033	0.996827843130275	1.41676215311525	1.5831353377061	1.2597575306888	0.767980990934512	1.68647501845636	GeneID:75087,Genbank:NM_001100394.1,MGI:MGI:1922337	RIKEN cDNA 4930505A04 gene		GO:0003674,GO:0005575,GO:0008150	molecular_function|cellular_component|biological_process
4930512M02Rik	0.0998903586961064	0	0.199780717392213	Inf	Inf	1	1	0	0	0	0	0	0.0749031202350027	0	0	0	0	GeneID:102631730,Genbank:NM_001305143.1,MGI:MGI:1922360	RIKEN cDNA 4930512M02 gene		GO:0003674,GO:0005575,GO:0008150	molecular_function|cellular_component|biological_process
4930513O06Rik	0	0	0					0	0	0	0	0	0	0	0	0	0	GeneID:75125,Genbank:NM_029174.1,MGI:MGI:1922375	RIKEN cDNA 4930513O06 gene		GO:0003674,GO:0005575,GO:0008150	molecular_function|cellular_component|biological_process
4930519F16Rik	0.395532385363497	0.408330146133214	0.38273462459378	0.937316600839254	-0.093391660331008	1	1	0	0.019850033482177	0.0194592389832524	0	0	0	0.0194189201492904	0.0198672824218222	0	0	GeneID:75106,Genbank:XM_011247690.1,MGI:MGI:1922356	RIKEN cDNA 4930519F16 gene
4930519G04Rik	0.18608612613	0	0.37217225226	Inf	Inf	0.730974073258416	0.853681445951352	0	0	0	0	0	0	0.0322168363391554	0	0	0	GeneID:67593,Genbank:XM_006530441.3,MGI:MGI:1914843	RIKEN cDNA 4930519G04 gene		GO:0003674,GO:0005575,GO:0008150	molecular_function|cellular_component|biological_process
4930521O11Rik	0	0	0					0	0	0	0	0	0	0	0	0	0	GeneID:74715,Genbank:XM_017316320.1,MGI:MGI:1921965	RIKEN cDNA 4930521O11 gene
4930522H14Rik	0	0	0					0	0	0	0	0	0	0	0	0	0	GeneID:67646,Genbank:NM_026291.3,MGI:MGI:1914896	RIKEN cDNA 4930522H14 gene		GO:0016020,GO:0016021,GO:0003674,GO:0005575,GO:0008150	membrane|integral component of membrane|molecular_function|cellular_component|biological_process
4930522L14Rik	243.401669256343	251.534382920389	235.268955592296	0.935335173111339	-0.0964446540199421	0.445869824731162	0.597071840752295	0.998027100559894	0.842198622609617	0.878542194597234	0.80152506007532	0.809855055317817	0.79049438764241	0.86967994432038	0.911373533526992	0.793866910283397	0.927025635981583	GeneID:100041734,Genbank:XM_011249625.2,MGI:MGI:1925270	RIKEN cDNA 4930522L14 gene	zf-C2H2	GO:0005634,GO:0006355,GO:0008150,GO:0003674,GO:0003700,GO:0005575	nucleus|regulation of transcription, DNA-templated|biological_process|molecular_function|DNA binding transcription factor activity|cellular_component
4930523C07Rik	1970.22649528006	2382.97082526531	1557.48216529481	0.653588432045287	-0.613545645642732	5.6356700240704e-11	5.2203343833792e-10	20.6545591087659	20.5652859816677	19.3961592197082	22.4004554687438	19.1463277716253	14.8977185083923	13.0617739656833	14.0987895154554	14.6803727370733	13.8773906830403	GeneID:67647,Genbank:XM_011238859.1,MGI:MGI:1914897	RIKEN cDNA 4930523C07 gene		GO:0003674,GO:0005575,GO:0008150	molecular_function|cellular_component|biological_process
4930524B15Rik	1.56293434343547	0.81618919378385	2.30967949308708	2.82983346346381	1.50071715252554	0.28686841962279	0.424140582595463	0.0792494945977865	0	0	0.0251932174857171	0	0.0534812680228374	0.0531214926317024	0.0815220173420411	0.0993958887105672	0.0293827580816721	GeneID:67592,Genbank:XM_006514795.1,MGI:MGI:1914842	RIKEN cDNA 4930524B15 gene		GO:0003674,GO:0005575,GO:0008150	molecular_function|cellular_component|biological_process
4930524N10Rik	0	0	0					0	0	0	0	0	0	0	0	0	0	GeneID:75071,Genbank:NM_001256259.1,MGI:MGI:1922321	RIKEN cDNA 4930524N10 gene		GO:0003674,GO:0005575,GO:0008150	molecular_function|cellular_component|biological_process
4930538K18Rik	20.2461287303433	24.9579902434149	15.5342672172718	0.622416591470963	-0.684047576796797	0.0417830407215811	0.083672188314819	0.331236573053928	0.252177136755607	0.346097413110365	0.327597771881592	0.246709856960094	0.198696837484892	0.185025167080856	0.365974590475399	0.0807803521280901	0.163746896527926	GeneID:75180,Genbank:XM_006503455.2,MGI:MGI:1922430	RIKEN cDNA 4930538K18 gene		GO:0016020,GO:0016021,GO:0046474,GO:0003882,GO:0005737,GO:0006659	membrane|integral component of membrane|glycerophospholipid biosynthetic process|CDP-diacylglycerol-serine O-phosphatidyltransferase activity|cytoplasm|phosphatidylserine biosynthetic process
4930539E08Rik	7.31406144473998	2.6035544698825	12.0245684195975	4.61852001127526	2.20743061907391	0.000291957819972107	0.000955474374022754	0	0.0383808539395779	0.00940630918660853	0.0534211319894437	0.0187743724654471	0.0850535430705871	0.150189114508738	0.182467475991491	0.0966004868560385	0.0726890176565283	GeneID:207819,Genbank:XM_006523956.3,MGI:MGI:1925441	RIKEN cDNA 4930539E08 gene		GO:0042981,GO:0003674,GO:0005575,GO:0008150	regulation of apoptotic process|molecular_function|cellular_component|biological_process
4930544D05Rik	0.599492552101673	0.203549840146408	0.995435264056937	4.89037605404625	2.28994540800934	0.465647890673503	0.618216513662639	0	0.0609913570029926	0	0	0	0.120141638396737	0.0596667150461696	0.0610443562201863	0	0.0660061518182336	GeneID:668433,Genbank:XM_006533966.3,MGI:MGI:2148639	RIKEN cDNA 4930544D05 gene		GO:0003674,GO:0005575,GO:0008150	molecular_function|cellular_component|biological_process
4930544G11Rik	0	0	0					0	0	0	0	0	0	0	0	0	0	GeneID:67653,Genbank:NM_001161773.1,MGI:MGI:1914903	RIKEN cDNA 4930544G11 gene		GO:0043231,GO:0030334,GO:0004871,GO:0051017,GO:0030950,GO:0005525,GO:0031410,GO:0005575,GO:0005737,GO:0005886,GO:0005938,GO:0007015,GO:0032153,GO:0007163,GO:0032154,GO:0007266,GO:0032956,GO:0008150,GO:0043005,GO:0008360,GO:0000910,GO:0043149,GO:0016477,GO:0003674,GO:0043197,GO:0019901,GO:0003924	intracellular membrane-bounded organelle|regulation of cell migration|signal transducer activity|actin filament bundle assembly|establishment or maintenance of actin cytoskeleton polarity|GTP binding|cytoplasmic vesicle|cellular_component|cytoplasm|plasma membrane|cell cortex|actin filament organization|cell division site|establishment or maintenance of cell polarity|cleavage furrow|Rho protein s…	mmu04014,mmu04015,mmu04310,mmu04350,mmu04072,mmu04071,mmu04024,mmu04022,mmu04150,mmu04144,mmu04510,mmu04520,mmu04530,mmu04810,mmu04611,mmu04621,mmu04625,mmu04660,mmu04670,mmu04062,mmu04921,mmu04270,mmu04972,mmu04722,mmu04360,mmu05200,mmu05206,mmu05205,mmu05203,mmu05210,mmu05418,mmu05133,mmu05152,mmu05100	Ras signaling pathway|Rap1 signaling pathway|Wnt signaling pathway|TGF-beta signaling pathway|Phospholipase D signaling pathway|Sphingolipid signaling pathway|cAMP signaling pathway|cGMP - PKG signaling pathway|mTOR signaling pathway|Endocytosis|Focal adhesion|Adherens junction|Tight junction|Regulation of actin cytoskeleton|Platelet activation|NOD-like receptor signaling pathway|C-type lectin re…
4930548H24Rik	1.56875565244063	0.800442629269754	2.33706867561151	2.9197204023774	1.54583022067486	0.286263899879633	0.423384844827278	0	0.0388515371518713	0.0380866534549573	0.0721016819983662	0	0.153060615700958	0	0.116655893071092	0.142232939556397	0.0420459649634018	GeneID:67656,Genbank:NM_026296.3,MGI:MGI:1914906	RIKEN cDNA 4930548H24 gene		GO:0003674,GO:0005575,GO:0008150	molecular_function|cellular_component|biological_process
4930549C01Rik	0.191071183849135	0.19605624156827	0.18608612613	0.949146656293528	-0.0752970740682659	1	1	0	0	0	0.038767558482166	0	0	0.0408719246246934	0	0	0	GeneID:67663,Genbank:XM_011250327.2,MGI:MGI:1914913	RIKEN cDNA 4930549C01 gene		GO:0003674,GO:0005575,GO:0008150	molecular_function|cellular_component|biological_process
4930550C14Rik	64.2924462567381	60.8233205026607	67.7615720108154	1.11407222510733	0.155842765376779	0.451377418140835	0.602631451481581	0.567430325418967	0.545569447558835	0.45183798261469	0.619708696558235	0.552146203454463	0.639243612307579	0.800580730572825	0.828479834198361	0.430451316480697	0.539528058389386	GeneID:75311,Genbank:XM_006510654.3,MGI:MGI:1922561	RIKEN cDNA 4930550C14 gene		GO:0003674,GO:0005575,GO:0008150	molecular_function|cellular_component|biological_process
4930550L24Rik	0.582964535181814	0.410260824218268	0.75566824614536	1.84192153268655	0.881211602789048	0.832061087237849	0.931561097914297	0.0343145606379729	0.0352679029998221	0	0	0	0.0347356072845528	0.0690038727442343	0	0.0322783722561988	0	GeneID:75352,Genbank:NM_023774.3,MGI:MGI:1922602	RIKEN cDNA 4930550L24 gene		GO:0003674,GO:0008150	molecular_function|biological_process
4930555G01Rik	0.09832424923189	0	0.19664849846378	Inf	Inf	1	1	0	0	0	0	0	0	0	0.0268713413095154	0	0	GeneID:108978,Genbank:NM_175393.4,MGI:MGI:1922055	RIKEN cDNA 4930555G01 gene		GO:0003674,GO:0005575,GO:0008150	molecular_function|cellular_component|biological_process
4930557A04Rik	0	0	0					0	0	0	0	0	0	0	0	0	0	GeneID:385317,Genbank:NM_029229.1,MGI:MGI:1922521	RIKEN cDNA 4930557A04 gene		GO:0006342,GO:0000790,GO:0003677,GO:0006325	chromatin silencing|nuclear chromatin|DNA binding|chromatin organization
4930558K02Rik	0.403108459499252	0	0.806216918998504	Inf	Inf	0.352989997379569	0.498069051071514	0	0	0	0	0	0.0140047126574293	0	0.0284633597353934	0	0.0153884565280263	GeneID:75368,Genbank:NM_001204904.1,MGI:MGI:1922618	RIKEN cDNA 4930558K02 gene		GO:0003674,GO:0005575,GO:0008150	molecular_function|cellular_component|biological_process
4930562C15Rik	437.103579666978	436.265482918793	437.941676415163	1.00384214099441	0.00553241638990228	0.991991381423884	1	6.06931868171034	5.62841082709301	4.71666007302062	6.02894025801707	4.61825847653201	3.98516137806103	6.86368205650053	7.15195677475703	4.59345021269477	6.28767654204513	GeneID:78809,Genbank:NM_030192.1,MGI:MGI:1926059	RIKEN cDNA 4930562C15 gene		GO:0003674,GO:0005575,GO:0008150	molecular_function|cellular_component|biological_process
4930563D23Rik	0.0980281207841352	0.19605624156827	0	0	-Inf	0.992946342488526	1	0	0	0	0.0192028929099792	0	0	0	0	0	0	GeneID:75328,Genbank:NM_029252.2,MGI:MGI:1922578	RIKEN cDNA 4930563D23 gene		GO:0003674,GO:0005575,GO:0008150	molecular_function|cellular_component|biological_process
4930563E22Rik	15.11940432058	15.2093173965972	15.0294912445627	0.988176579701412	-0.0171592313191274	1	1	0.211666876304743	0.301219614634158	0.147644699765173	0.248449381736598	0.31106069393325	0.164818516907084	0.311048546804224	0.267983434007362	0.245054518257746	0.289765611845575	GeneID:75304,Genbank:NM_001163728.1,MGI:MGI:1922554	RIKEN cDNA 4930563E22 gene		GO:0003674,GO:0005575,GO:0008150	molecular_function|cellular_component|biological_process
4930563M21Rik	0.0918576382465735	0	0.183715276493147	Inf	Inf	1	1	0	0	0	0	0	0	0	0	0.00871549316158443	0	GeneID:75258,Genbank:XM_017313674.1,MGI:MGI:1922508	RIKEN cDNA 4930563M21 gene		GO:0003674,GO:0005575,GO:0008150	molecular_function|cellular_component|biological_process
4930564C03Rik	0	0	0					0	0	0	0	0	0	0	0	0	0	GeneID:75341,Genbank:NM_029257.1,MGI:MGI:1922591	RIKEN cDNA 4930564C03 gene		GO:0003674,GO:0005575,GO:0008150	molecular_function|cellular_component|biological_process
4930564D02Rik	0	0	0					0	0	0	0	0	0	0	0	0	0	GeneID:75269,Genbank:XM_017319782.1,MGI:MGI:1922519	RIKEN cDNA 4930564D02 gene		GO:0003674,GO:0005575,GO:0008150	molecular_function|cellular_component|biological_process
4930567H17Rik	0	0	0					0	0	0	0	0	0	0	0	0	0	GeneID:619303,Genbank:NM_001033807.2,MGI:MGI:3588249	RIKEN cDNA 4930567H17 gene		GO:0003674,GO:0005575,GO:0008150	molecular_function|cellular_component|biological_process
4930568D16Rik	0	0	0					0	0	0	0	0	0	0	0	0	0	GeneID:75859,Genbank:NM_029463.1,MGI:MGI:1923109	RIKEN cDNA 4930568D16 gene		GO:0016020,GO:0016021,GO:0016740,GO:0016757,GO:0016758,GO:0030259,GO:0031982,GO:0046872,GO:0047276,GO:0005794,GO:0005975,GO:0009247	membrane|integral component of membrane|transferase activity|transferase activity, transferring glycosyl groups|transferase activity, transferring hexosyl groups|lipid glycosylation|vesicle|metal ion binding|N-acetyllactosaminide 3-alpha-galactosyltransferase activity|Golgi apparatus|carbohydrate metabolic process|glycolipid biosynthetic process
4930571K23Rik	0	0	0					0	0	0	0	0	0	0	0	0	0	GeneID:75861,Genbank:NM_001145759.1,MGI:MGI:1923111	RIKEN cDNA 4930571K23 gene		GO:0003674,GO:0005575,GO:0008150	molecular_function|cellular_component|biological_process
4930578C19Rik	191.383176161511	256.530115174878	126.236237148143	0.492091297203399	-1.02300209273047	3.2821055476371e-07	1.77747232957582e-06	1.80536039919397	2.76170079779429	1.62439814137656	2.37042136228626	2.05169931176844	0.986006765185673	0.878059242466483	1.45115282177726	1.21640824762744	0.980690716110104	GeneID:75905,Genbank:XM_006527709.2,MGI:MGI:1923155	RIKEN cDNA 4930578C19 gene		GO:0009966,GO:0003674,GO:0005575,GO:0005576	regulation of signal transduction|molecular_function|cellular_component|extracellular region
4930578I06Rik	0	0	0					0	0	0	0	0	0	0	0	0	0	GeneID:67750,Genbank:XM_006519472.3,MGI:MGI:1915000	RIKEN cDNA 4930578I06 gene		GO:0003674,GO:0005575,GO:0008150	molecular_function|cellular_component|biological_process
4930579F01Rik	0.298788708094333	0.411491290058665	0.18608612613	0.452223730187509	-1.14489139619557	0.984937781995436	1	0.0206755420938648	0	0.0208316038636351	0	0	0	0.0207884415396582	0	0	0	GeneID:67741,Genbank:XM_006501945.3,MGI:MGI:1914991	RIKEN cDNA 4930579F01 gene		GO:0003674,GO:0005575,GO:0008150	molecular_function|cellular_component|biological_process
4930579G24Rik	63.3892288932396	60.5254468552344	66.2530109312447	1.09463067806355	0.130444195122266	0.515715744467311	0.664219319514531	1.58815450798366	1.4071356222264	1.48978748321426	1.48849713504191	2.17507299602105	1.44133374714136	2.00979909153232	2.08437038858226	2.03481547906235	1.88831203257463	GeneID:75939,Genbank:NM_029482.1,MGI:MGI:1923189	RIKEN cDNA 4930579G24 gene		GO:0008150,GO:0003674,GO:0005575,GO:0005737	biological_process|molecular_function|cellular_component|cytoplasm
4930583I09Rik	0	0	0					0	0	0	0	0	0	0	0	0	0	GeneID:78057,Genbank:XM_128729.5,MGI:MGI:1925307	RIKEN cDNA 4930583I09 gene		GO:0003674,GO:0005575,GO:0008150	molecular_function|cellular_component|biological_process
4930590J08Rik	13.6178906185504	19.6627293447608	7.57305189233996	0.385147542823593	-1.37651687369411	0.000848999104156932	0.0025338648596502	0.199518285995907	0.167777502233182	0.137062006927263	0.20757720284802	0.164140033111665	0.0826226247245885	0.0638297424073263	0.0559744315441991	0.0341234708720542	0.12104826900358	GeneID:381798,Genbank:XM_006506332.3,MGI:MGI:2685917	RIKEN cDNA 4930590J08 gene		GO:0016020,GO:0016021,GO:0003674,GO:0005737,GO:0008150	membrane|integral component of membrane|molecular_function|cytoplasm|biological_process
4930591A17Rik	0.106569602339366	0	0.213139204678731	Inf	Inf	1	1	0	0	0	0	0	0	0	0	0	0.0816320979629584	GeneID:68175,Genbank:NM_026596.2,MGI:MGI:1915425	RIKEN cDNA 4930591A17 gene		GO:0003674,GO:0005575,GO:0008150	molecular_function|cellular_component|biological_process
4930595M18Rik	0	0	0					0	0	0	0	0	0	0	0	0	0	GeneID:245492,Genbank:NM_173435.3,MGI:MGI:3045300	RIKEN cDNA 4930595M18 gene		GO:0003674,GO:0005575,GO:0008150	molecular_function|cellular_component|biological_process
4930596D02Rik	0	0	0					0	0	0	0	0	0	0	0	0	0	GeneID:239036,Genbank:NM_001033766.3,MGI:MGI:3588288	RIKEN cDNA 4930596D02 gene		GO:0003674,GO:0005575,GO:0008150	molecular_function|cellular_component|biological_process
4931406B18Rik	0.310688279289584	0.408237353900436	0.213139204678731	0.522096282082783	-0.937612209788631	0.985051317502991	1	0	0	0	0	0.0225526661341691	0	0	0	0	0.0124739276513044	GeneID:74054,Genbank:NM_028737.3,MGI:MGI:1921304	RIKEN cDNA 4931406B18 gene		GO:0003674,GO:0005575,GO:0008150	molecular_function|cellular_component|biological_process
4931406C07Rik	1172.70117724318	1163.67187635206	1181.73047813429	1.01551863729734	0.0222167169257648	0.821861837386056	0.923951412922016	18.6032882837934	20.2065042990019	21.1221714015241	20.0771513313103	20.8489528856958	18.296567077809	24.0718950897125	24.2290073736602	19.9685269203224	22.0246706110772	GeneID:70984,Genbank:NM_001199484.1,MGI:MGI:1918234	RIKEN cDNA 4931406C07 gene		GO:0016604,GO:0016787,GO:0016788,GO:0046872,GO:0005634,GO:0005654,GO:0008270	nuclear body|hydrolase activity|hydrolase activity, acting on ester bonds|metal ion binding|nucleus|nucleoplasm|zinc ion binding
4931406P16Rik	3055.62828824342	4083.75807266411	2027.49850382273	0.49647860322442	-1.01019655173027	5.9979246672733e-28	3.17155567610308e-26	30.8899402645275	32.6766369597576	30.9713985204626	34.4626338302636	30.175364579622	18.4180467459121	13.7206096266107	16.6215253534098	17.8307492344194	16.8707535027634	GeneID:233103,Genbank:XM_006539893.3,MGI:MGI:1924311	RIKEN cDNA 4931406P16 gene		GO:0003674,GO:0005575,GO:0008150	molecular_function|cellular_component|biological_process
4931408C20Rik	0	0	0					0	0	0	0	0	0	0	0	0	0	GeneID:210940,Genbank:NM_001033764.3,MGI:MGI:3588222	RIKEN cDNA 4931408C20 gene		GO:0003674,GO:0005575,GO:0008150	molecular_function|cellular_component|biological_process
4931409K22Rik	0.79135691545841	0.204118676950218	1.3785951539666	6.7538903081506	2.75571874831604	0.266919095998423	0.400721102899048	0	0	0	0	0.0203142929036242	0.0204510766484333	0.040626999233684	0.0207825167805803	0.019004345013762	0.0449435146088198	GeneID:231045,Genbank:NM_177676.6,MGI:MGI:3045319	RIKEN cDNA 4931409K22 gene		GO:0005575,GO:0008150,GO:0000166,GO:0003674,GO:0005524	cellular_component|biological_process|nucleotide binding|molecular_function|ATP binding
4931414P19Rik	126.51912917352	135.074841420292	117.963416926748	0.873318937015806	-0.195419471019985	0.198570197426	0.315006356224557	1.05171396060411	1.18820131958085	0.92214029033272	1.14083017796835	1.03328065824418	1.02398440334364	0.904085269447899	0.949735344169843	0.959098578764185	1.08944042630428	GeneID:74359,Genbank:XM_006519619.3,MGI:MGI:1921609	RIKEN cDNA 4931414P19 gene		GO:0005575,GO:0005576,GO:0008150	cellular_component|extracellular region|biological_process
4931417E11Rik	0	0	0					0	0	0	0	0	0	0	0	0	0	GeneID:66740,Genbank:NM_025737.3,MGI:MGI:1913990	RIKEN cDNA 4931417E11 gene		GO:0003674,GO:0005575,GO:0008150	molecular_function|cellular_component|biological_process
4931423N10Rik	6.5181657132804	9.53812565519732	3.49820577136348	0.366760294194417	-1.44709063498785	0.0193268940204549	0.0424578339206627	0.0635177972598097	0.0408015480686784	0.0879962024260325	0.0757205624165945	0.103784089885899	0.0321485867832305	0.0239492393186495	0.0571718043316228	0.0224057703209058	0.00883126170190968	GeneID:70981,Genbank:XM_017319257.1,MGI:MGI:1918231	RIKEN cDNA 4931423N10 gene		GO:0003674,GO:0005575,GO:0008150	molecular_function|cellular_component|biological_process
4931428F04Rik	121.04796831087	122.255931293889	119.840005327851	0.980238783178291	-0.0287948667357974	0.862994145022357	0.955154989215261	0.828468266051263	1.22132211902455	0.876879315225459	1.06145286442382	1.0517988297525	0.770865357317692	1.16114056295712	1.22238340244946	0.999718174172597	1.07973203107692	GeneID:74356,Genbank:NM_001166394.1,MGI:MGI:1921606	RIKEN cDNA 4931428F04 gene		GO:0003674,GO:0005575,GO:0008150	molecular_function|cellular_component|biological_process
4931429L15Rik	0	0	0					0	0	0	0	0	0	0	0	0	0	GeneID:74361,Genbank:XM_011242616.1,MGI:MGI:1921611	RIKEN cDNA 4931429L15 gene		GO:0003674,GO:0005575,GO:0008150	molecular_function|cellular_component|biological_process
4931431F19Rik	0	0	0					0	0	0	0	0	0	0	0	0	0	GeneID:70980,Genbank:NM_027634.1,MGI:MGI:1918230	RIKEN cDNA 4931431F19 gene		GO:0003674,GO:0005739,GO:0008150	molecular_function|mitochondrion|biological_process
4931440F15Rik	1.39784535757076	1.43316100207398	1.36252971306754	0.950716431088881	-0.072913000349501	1	1	0.0823800997600693	0.0169337640548932	0	0.0157130574544393	0	0	0.0331319755509885	0.0169484788650426	0.0309967020077853	0.036652163715806	GeneID:216622,Genbank:NM_176829.2,MGI:MGI:2441689	RIKEN cDNA 4931440F15 gene		GO:0008150,GO:0003674,GO:0005575,GO:0005737	biological_process|molecular_function|cellular_component|cytoplasm
4932411N23Rik	0	0	0					0	0	0	0	0	0	0	0	0	0	GeneID:237029,Genbank:NM_177705.3,MGI:MGI:3045322	RIKEN cDNA 4932411N23 gene	MYB	GO:0006357,GO:0006361,GO:0006363,GO:0030154,GO:0043565,GO:0044212,GO:0000981,GO:0001135,GO:0005634	regulation of transcription by RNA polymerase II|transcription initiation from RNA polymerase I promoter|termination of RNA polymerase I transcription|cell differentiation|sequence-specific DNA binding|transcription regulatory region DNA binding|RNA polymerase II transcription factor activity, sequence-specific DNA binding|transcription factor activity, RNA polymerase II transcription factor recr…
4932414N04Rik	0	0	0					0	0	0	0	0	0	0	0	0	0	GeneID:75721,Genbank:XM_006500335.2,MGI:MGI:1922971	RIKEN cDNA 4932414N04 gene		GO:0003674,GO:0005575,GO:0008150	molecular_function|cellular_component|biological_process
4932429P05Rik	0	0	0					0	0	0	0	0	0	0	0	0	0	GeneID:245509,Genbank:NM_001085511.1,MGI:MGI:3588287	RIKEN cDNA 4932429P05 gene		GO:0003674,GO:0005575,GO:0008150	molecular_function|cellular_component|biological_process	mmu04922	Glucagon signaling pathway
4932438A13Rik	1532.59790341043	1695.94036396183	1369.25544285903	0.807372400560333	-0.308693824709141	0.00109042903968302	0.00318548792720133	5.28586371417533	6.32388932219499	5.07375445224967	5.82031076931541	5.33505451782434	4.89835843085384	4.68098382638934	4.7341738070928	4.65536545045619	4.79625795731606	GeneID:229227,Genbank:XM_006535446.3,MGI:MGI:2444631	RIKEN cDNA 4932438A13 gene		GO:0006629,GO:0007283,GO:0016020,GO:0016021,GO:0019915,GO:0045444,GO:0051647,GO:0060612,GO:0001558,GO:0003674,GO:0005634	lipid metabolic process|spermatogenesis|membrane|integral component of membrane|lipid storage|fat cell differentiation|nucleus localization|adipose tissue development|regulation of cell growth|molecular_function|nucleus
4932438H23Rik	7.23398332710494	5.92198108083252	8.54598557337737	1.44309572366549	0.529167000090487	0.354683861713302	0.499565209279658	0.045253766210481	0.0387591886994689	0.0683930215774632	0.0143860598729962	0.0530864281835483	0.0458090391370109	0.0985852309424756	0.0775857379811932	0.0567579431619067	0.0587244328886215	GeneID:74387,Genbank:XM_017317151.1,MGI:MGI:1921637	RIKEN cDNA 4932438H23 gene		GO:0003674,GO:0005575,GO:0008150	molecular_function|cellular_component|biological_process
4932443I19Rik	77.2992163740424	65.6368410335355	88.9615917145492	1.35536065285495	0.438676794644319	0.0209487541340347	0.0456424044189991	0.846555074119482	1.18330124264563	1.31353527777064	0.87194152721753	1.25979221340178	1.02833097271783	1.95770874367587	1.79391084112598	1.41745213610178	1.67607146523758	GeneID:403185,Genbank:XM_006508821.3,MGI:MGI:2685952	RIKEN cDNA 4932443I19 gene		GO:0003674,GO:0005575,GO:0008150	molecular_function|cellular_component|biological_process
4933402D24Rik	0	0	0					0	0	0	0	0	0	0	0	0	0	GeneID:74426,Genbank:NM_001256158.1,MGI:MGI:1921676	RIKEN cDNA 4933402D24 gene		GO:0003674,GO:0005575,GO:0008150	molecular_function|cellular_component|biological_process
4933402E13Rik	0.09832424923189	0	0.19664849846378	Inf	Inf	1	1	0	0	0	0	0	0	0	0.0261003385720364	0	0	GeneID:74437,Genbank:XM_006528321.2,MGI:MGI:1921687	RIKEN cDNA 4933402E13 gene		GO:0003674,GO:0005575,GO:0008150	molecular_function|cellular_component|biological_process
4933402J07Rik	0	0	0					0	0	0	0	0	0	0	0	0	0	GeneID:330820,Genbank:NM_177901.3,MGI:MGI:3607717	RIKEN cDNA 4933402J07 gene		GO:0003674,GO:0008150	molecular_function|biological_process
4933402N03Rik	0	0	0					0	0	0	0	0	0	0	0	0	0	GeneID:233918,Genbank:NM_173409.4,MGI:MGI:1914681	RIKEN cDNA 4933402N03 gene		GO:0008150,GO:0000151,GO:0003674,GO:0005634	biological_process|ubiquitin ligase complex|molecular_function|nucleus
4933402N22Rik	0	0	0					0	0	0	0	0	0	0	0	0	0	GeneID:545732,Genbank:NM_001177510.1,MGI:MGI:3703021	RIKEN cDNA 4933402N22 gene		GO:0003674,GO:0005575,GO:0008150	molecular_function|cellular_component|biological_process
4933402P03Rik	0	0	0					0	0	0	0	0	0	0	0	0	0	GeneID:108803,Genbank:XM_006531970.2,MGI:MGI:1918293	RIKEN cDNA 4933402P03 gene		GO:0016020,GO:0016021,GO:0003674,GO:0005575,GO:0008150	membrane|integral component of membrane|molecular_function|cellular_component|biological_process
4933403O08Rik	9.09118944548612	10.6246610731109	7.55771781786136	0.711337309101426	-0.491394261103032	0.43068211787833	0.580807611864025	0.0587466606856293	0.0939225567788098	0.111803500261836	0.012450278341199	0.0656330615351848	0.0792899922332773	0.0131260997040097	0.04028750227794	0.0921011638191153	0.0290414288493584	GeneID:71030,Genbank:XM_011247708.1,MGI:MGI:1918280	RIKEN cDNA 4933403O08 gene		GO:0005938,GO:0007165,GO:0007265,GO:0008150,GO:0019887,GO:0003674,GO:0005575,GO:0005886	cell cortex|signal transduction|Ras protein signal transduction|biological_process|protein kinase regulator activity|molecular_function|cellular_component|plasma membrane
4933405L10Rik	0.493906504722883	0.407668517096626	0.58014449234914	1.42307896739456	0.509015719986367	1	1	0	0.0455930456543752	0	0	0.0446045740564776	0.0449049133645699	0	0.0456326643126228	0.0417282904496255	0	GeneID:71046,Genbank:XM_006531369.2,MGI:MGI:1918296	RIKEN cDNA 4933405L10 gene		GO:0003674,GO:0005575,GO:0008150	molecular_function|cellular_component|biological_process
4933405O20Rik	0	0	0					0	0	0	0	0	0	0	0	0	0	GeneID:243996,Genbank:NM_172901.2,MGI:MGI:2142174	RIKEN cDNA 4933405O20 gene		GO:0005739,GO:0006099,GO:0016616,GO:0046872,GO:0055114,GO:0000166,GO:0004449,GO:0005524	mitochondrion|tricarboxylic acid cycle|oxidoreductase activity, acting on the CH-OH group of donors, NAD or NADP as acceptor|metal ion binding|oxidation-reduction process|nucleotide binding|isocitrate dehydrogenase (NAD+) activity|ATP binding	mmu00020	Citrate cycle (TCA cycle)
4933406M09Rik	0.0998903586961064	0	0.199780717392213	Inf	Inf	1	1	0	0	0	0	0	0.0236895334712872	0	0	0	0	GeneID:240755,Genbank:NM_173771.4,MGI:MGI:3045320	RIKEN cDNA 4933406M09 gene
4933408B17Rik	49.83747421066	48.4308423553943	51.2441060659256	1.0580882671808	0.0814599840798381	0.766020294723358	0.881052069592082	0.461136493143056	0.52780571833501	0.316784463650034	0.569718157379552	0.621742871790932	0.636538270658445	0.495267353199437	0.549826172529943	0.492924044946032	0.617831431153496	GeneID:271508,Genbank:XM_011246940.2,MGI:MGI:3045347	RIKEN cDNA 4933408B17 gene		GO:0003674,GO:0005575,GO:0008150	molecular_function|cellular_component|biological_process
4933409G03Rik	0	0	0					0	0	0	0	0	0	0	0	0	0	GeneID:227998,Genbank:XM_006499181.3,MGI:MGI:3045336	RIKEN cDNA 4933409G03 gene		GO:0003674,GO:0005575,GO:0008150	molecular_function|cellular_component|biological_process
4933411K16Rik	8.37423339158826	10.3461269660542	6.4023398171223	0.618815121651655	-0.692419643308399	0.185922834672882	0.298625792814564	0.385028474824364	0.633160811028925	0.465521665783504	0.403918666070077	0.0774292106390817	0.467703423137618	0.0774261869763999	0.277248564331938	0.108654392262836	0.342610089951602	GeneID:66765,Genbank:NM_025752.2,MGI:MGI:1914015	RIKEN cDNA 4933411K16 gene		GO:0003674,GO:0005575,GO:0008150	molecular_function|cellular_component|biological_process
4933412E24Rik	0	0	0					0	0	0	0	0	0	0	0	0	0	GeneID:71088,Genbank:NM_027668.1,MGI:MGI:1918338	RIKEN cDNA 4933412E24 gene		GO:0003674,GO:0005575,GO:0008150	molecular_function|cellular_component|biological_process
4933413G19Rik	3.05801594619063	3.6238237574085	2.49220813497277	0.687728847154261	-0.540088233410158	0.6062403178061	0.749399426448314	0.0987957679906472	0.152310833834396	0.199082983444044	0.329772757088681	0.0993391246386021	0.100008012181899	0.149002868068594	0.254071977125226	0.139400003260287	0	GeneID:71149,Genbank:NM_027697.1,MGI:MGI:1918399	RIKEN cDNA 4933413G19 gene		GO:0003674,GO:0005575,GO:0008150	molecular_function|cellular_component|biological_process
4933415F23Rik	0.196352370016025	0.19605624156827	0.19664849846378	1.00302085203089	0.00435159878045103	1	1	0	0	0	0.0288852050004684	0	0	0	0.031156271647473	0	0	GeneID:66755,Genbank:NM_025746.2,MGI:MGI:1914005	RIKEN cDNA 4933415F23 gene		GO:0045087,GO:0004865,GO:0005575,GO:0035304	innate immune response|protein serine/threonine phosphatase inhibitor activity|cellular_component|regulation of protein dephosphorylation
4933416C03Rik	0	0	0					0	0	0	0	0	0	0	0	0	0	GeneID:619332,Genbank:NM_001161855.1,MGI:MGI:3588269	RIKEN cDNA 4933416C03 gene		GO:0008134,GO:0035035,GO:0044212,GO:0051123,GO:0003713,GO:0005669,GO:0006357	transcription factor binding|histone acetyltransferase binding|transcription regulatory region DNA binding|RNA polymerase II transcriptional preinitiation complex assembly|transcription coactivator activity|transcription factor TFIID complex|regulation of transcription by RNA polymerase II	mmu03022	Basal transcription factors
4933416I08Rik	0	0	0					0	0	0	0	0	0	0	0	0	0	GeneID:71159,Genbank:NM_027700.1,MGI:MGI:1918409	RIKEN cDNA 4933416I08 gene
4933417A18Rik	0	0	0					0	0	0	0	0	0	0	0	0	0	GeneID:66761,Genbank:XM_017315571.1,MGI:MGI:1914011	RIKEN cDNA 4933417A18 gene		GO:0003674,GO:0005575,GO:0008150	molecular_function|cellular_component|biological_process
4933421I07Rik	0.20167974126782	0.20671098407186	0.19664849846378	0.95132099218984	-0.0719958813475657	1	1	0.037960935484091	0	0	0	0	0	0	0.0390494861394436	0	0	GeneID:71162,Genbank:NM_027702.2,MGI:MGI:1918412	RIKEN cDNA 4933421I07 gene		GO:0003674,GO:0005575,GO:0008150	molecular_function|cellular_component|biological_process
4933425L06Rik	0.282928822095709	0.19605624156827	0.369801402623147	1.88620061093222	0.915483125114576	1	1	0	0	0	0.0238500464097516	0	0	0.0251446657287752	0	0.0235241544676609	0	GeneID:66763,Genbank:NM_025751.3,MGI:MGI:1914013	RIKEN cDNA 4933425L06 gene		GO:0003674,GO:0005575,GO:0008150	molecular_function|cellular_component|biological_process	mmu00230,mmu00240,mmu00760	Purine metabolism|Pyrimidine metabolism|Nicotinate and nicotinamide metabolism
4933427D14Rik	359.372418589594	369.454509183015	349.290327996173	0.945421748319077	-0.0809700423008156	0.505348264548953	0.654912574071052	3.9552726625253	4.06515980406942	4.15025718838252	3.90757672466839	3.77927319143626	3.59457601006239	4.66897785906653	3.72026835227333	3.96723882075823	3.94974020678584	GeneID:74477,Genbank:XM_006534367.2,MGI:MGI:1921727	RIKEN cDNA 4933427D14 gene		GO:0005829,GO:0005856,GO:0007099,GO:0034451,GO:0071539,GO:0003674,GO:0005737,GO:0005813	cytosol|cytoskeleton|centriole replication|centriolar satellite|protein localization to centrosome|molecular_function|cytoplasm|centrosome
4933427G17Rik	7.5352179139491	7.74776424773368	7.32267158016451	0.945133505102001	-0.0814099628609945	0.97339354422176	1	0.168453297677321	0.173133341999126	0.150866494046424	0.0714011798831843	0.150559783629915	0.151573559059867	0.094096190105774	0.211791296962402	0.211276618404211	0.0416374684266304	GeneID:74466,Genbank:XM_006508266.2,MGI:MGI:1921716	RIKEN cDNA 4933427G17 gene		GO:0003674,GO:0005575,GO:0008150	molecular_function|cellular_component|biological_process
4933428G20Rik	1.80215023739445	1.64081912919945	1.96348134558945	1.19664703479379	0.258997675050316	0.92371499347875	1	0.113563135416618	0.0389060656250669	0.0381401084071748	0	0.114187709584583	0.0766377188088659	0.152244333970437	0.0778797470935429	0	0.0842099536881044	GeneID:100141474,Genbank:NM_001289118.1,MGI:MGI:1918475	RIKEN cDNA 4933428G20 gene		GO:0003674,GO:0005575,GO:0008150	molecular_function|cellular_component|biological_process
4933430I17Rik	15.2847257886699	15.6156810362956	14.9537705410442	0.957612447788033	-0.062486189216905	0.883400095281378	0.972517604134649	0.162452911678643	0.108528062897811	0.0900235204460872	0.147183624756942	0.114342458776912	0.0822231209927977	0.0816699954479267	0.217244739483193	0.106969193888635	0.144555559711548	GeneID:214106,Genbank:XM_006537739.3,MGI:MGI:3045314	RIKEN cDNA 4933430I17 gene		GO:0003674,GO:0005575,GO:0008150	molecular_function|cellular_component|biological_process
4933434E20Rik	1032.18504555673	939.033854674865	1125.33623643861	1.19839793936742	0.261107048212575	0.00785120741875785	0.0190778870517164	17.8855923284594	18.2650377472341	16.811545665493	16.8938670898397	18.1371774236882	21.0743578721361	24.3990091902039	20.6517454355838	22.3786228397754	23.1778084925972	GeneID:99650,Genbank:NM_001287087.1,MGI:MGI:1914027	RIKEN cDNA 4933434E20 gene		GO:0003674,GO:0005575,GO:0008150	molecular_function|cellular_component|biological_process
4933436I01Rik	0	0	0					0	0	0	0	0	0	0	0	0	0	GeneID:66780,Genbank:NM_025763.1,MGI:MGI:1914030	RIKEN cDNA 4933436I01 gene		GO:0003674,GO:0005575,GO:0008150	molecular_function|cellular_component|biological_process
4933440N22Rik	20.3101024446634	16.4628845596783	24.1573203296485	1.46738077656304	0.55324329035501	0.101453253269587	0.179675583883458	0.504607009568694	0.466763603032257	0.330470303200614	0.360929958647107	0.380536684186226	0.76619796049556	0.761043647946232	0.64884611557705	0.522130601547418	0.477078140340114	GeneID:74471,Genbank:XM_017321877.1,MGI:MGI:1921721	RIKEN cDNA 4933440N22 gene		GO:0003674,GO:0005575,GO:0008150	molecular_function|cellular_component|biological_process
5031410I06Rik	0.192933421761106	0	0.385866843522213	Inf	Inf	0.726462813850572	0.850939128708579	0	0	0	0	0	0.0185288003567414	0.0184041547258121	0	0	0	GeneID:381622,Genbank:NM_207657.3,MGI:MGI:3036277	RIKEN cDNA 5031410I06 gene		GO:0003674,GO:0005575,GO:0008150	molecular_function|cellular_component|biological_process
5031414D18Rik	147.163860313616	93.1351359169842	201.192584710247	2.16022216244554	1.11117969024835	1.56443878623461e-09	1.1850340501338e-08	1.54714380009698	2.32701546760631	1.67288198470085	1.69142627140553	1.4228531493357	4.29730125797353	4.76162925436132	3.10538340981598	3.17689633173392	4.44907782601895	GeneID:271221,Genbank:XM_006519070.2,MGI:MGI:2685590	RIKEN cDNA 5031414D18 gene		GO:0003674,GO:0005575,GO:0008150	molecular_function|cellular_component|biological_process
5031439G07Rik	954.357935930221	1041.6992843829	867.016587477545	0.832309861853428	-0.264807363473998	0.0084570852190138	0.0204324170264091	10.10885680276	12.0754159962698	11.0276226598388	11.6036495171149	10.1428957654151	10.2437459600245	11.0586659619176	8.63436752914327	9.80143806707387	8.66846251709399	GeneID:223739,Genbank:NM_001033273.2,MGI:MGI:2444899	RIKEN cDNA 5031439G07 gene		GO:0003674,GO:0005575,GO:0008150	molecular_function|cellular_component|biological_process
5330417C22Rik	2865.14902742424	3514.63766165306	2215.66039319542	0.630409335610805	-0.665639195341034	9.02562345057568e-05	0.00032408974960026	31.5174308440892	28.6292311707712	27.5927716081051	27.8201769331069	29.2640375654725	13.5980755889484	17.3066472469617	30.1712939746035	16.2543392336597	19.5089554236145	GeneID:229722,Genbank:XM_006501412.2,MGI:MGI:1923930	RIKEN cDNA 5330417C22 gene		GO:0005770,GO:0005794,GO:0005802,GO:0005886,GO:0005887,GO:0006914,GO:0009267,GO:0016020,GO:0016021,GO:0044090,GO:2000786,GO:0000045,GO:0005764,GO:0005768	late endosome|Golgi apparatus|trans-Golgi network|plasma membrane|integral component of plasma membrane|autophagy|cellular response to starvation|membrane|integral component of membrane|positive regulation of vacuole organization|positive regulation of autophagosome assembly|autophagosome assembly|lysosome|endosome
5430401F13Rik	0	0	0					0	0	0	0	0	0	0	0	0	0	GeneID:71392,Genbank:NM_001244628.1,MGI:MGI:1918642	RIKEN cDNA 5430401F13 gene		GO:0008150,GO:0003674,GO:0004252,GO:0005575	biological_process|molecular_function|serine-type endopeptidase activity|cellular_component
5430402E10Rik	0	0	0					0	0	0	0	0	0	0	0	0	0	GeneID:71351,Genbank:NM_027768.3,MGI:MGI:1918601	RIKEN cDNA 5430402E10 gene		GO:0005549,GO:0005575,GO:0008150	odorant binding|cellular_component|biological_process
5430419D17Rik	2.01676930304889	3.6371093902418	0.396429215855993	0.108995681273595	-3.1976571225329	0.0168942543625641	0.0377260639465433	0.0921149066306239	0.0757392670979785	0.0185620404645574	0.105419160052939	0.0370486079594787	0.0186490350585099	0	0.0189512704249144	0	0	GeneID:71395,Genbank:NM_175166.3,MGI:MGI:1918645	RIKEN cDNA 5430419D17 gene		GO:0006952,GO:0008150,GO:0016020,GO:0031012,GO:0042494,GO:0050840,GO:0005044,GO:0005576,GO:0005615	defense response|biological_process|membrane|extracellular matrix|detection of bacterial lipoprotein|extracellular matrix binding|scavenger receptor activity|extracellular region|extracellular space	mmu04970	Salivary secretion
5430427O19Rik	130.867188852808	51.4327675326121	210.301610173003	4.08886436141428	2.03170020559829	2.76372093553065e-35	2.66625567062337e-33	0.684420682198365	0.755541899415361	0.587425776806933	0.519764016576803	0.662696528839096	3.00221420780267	3.2114039196889	2.26859531154182	2.69445532617582	2.70674851140336	GeneID:71398,Genbank:XM_011247682.2,MGI:MGI:1918648	RIKEN cDNA 5430427O19 gene		GO:0003674,GO:0005575,GO:0008150	molecular_function|cellular_component|biological_process
5530400C23Rik	0	0	0					0	0	0	0	0	0	0	0	0	0	GeneID:232426,Genbank:NM_027784.1,MGI:MGI:1918650	RIKEN cDNA 5530400C23 gene		GO:0003674,GO:0005575,GO:0008150	molecular_function|cellular_component|biological_process
5730409E04Rik	326.420874446681	342.072170023927	310.769578869435	0.908491266178415	-0.138455449774868	0.230322949647409	0.355732550264417	6.46176229367059	6.05871690959885	6.51053654369059	6.72112686146277	6.02235179358968	6.4262941796296	5.52818907085735	6.72480022845382	5.68732482653529	6.17859196105628	GeneID:230757,Genbank:NM_001145950.1,MGI:MGI:3609248	RIKEN cDNA 5730409E04Rik gene		GO:0003674,GO:0005575,GO:0008150	molecular_function|cellular_component|biological_process
5730455P16Rik	360.500266272685	399.246374635302	321.754157910068	0.805903768578936	-0.311320515293528	0.00763646049455487	0.0185984267476489	4.45757853387292	4.91461521184642	4.59621460940294	4.77013214117201	4.00478037049169	3.89110375278756	3.89985184208721	4.00180542051818	4.02970432262191	3.56726486043539	GeneID:70591,Genbank:NM_027472.3,MGI:MGI:1917841	RIKEN cDNA 5730455P16 gene		GO:0003674,GO:0005575,GO:0008150	molecular_function|cellular_component|biological_process
5730507C01Rik	13.6602604318862	10.7847524306875	16.5357684330849	1.53325433656068	0.616597031412807	0.132377362811492	0.224931914344764	0.318631799336062	0.0770550987014875	0.151076176456495	0.178751042758285	0.263845819575217	0.246649364304072	0.47113485039062	0.269927198491345	0.29972453793421	0.333562707451143	GeneID:236366,Genbank:XM_011243861.1,MGI:MGI:1917882	RIKEN cDNA 5730507C01 gene	zf-C2H2	GO:0003700,GO:0005575,GO:0006355	DNA binding transcription factor activity|cellular_component|regulation of transcription, DNA-templated
5730508B09Rik	311.135728071014	262.353553223311	359.917902918717	1.37188118284169	0.456155536650692	0.000147214698938892	0.000507997145101729	8.54734391017774	7.95474922558682	9.05262491966303	8.24781620536458	9.60943357639438	13.0464600695286	13.3985461103427	12.2194197697222	11.8703059544786	12.5389041303365	GeneID:70617,Genbank:NM_027482.3,MGI:MGI:1917867	RIKEN cDNA 5730508B09 gene		GO:0016020,GO:0016021,GO:0043231,GO:0003674,GO:0005794,GO:0008150	membrane|integral component of membrane|intracellular membrane-bounded organelle|molecular_function|Golgi apparatus|biological_process
5730559C18Rik	102.553203738151	62.7021561931877	142.404251283115	2.27112207823224	1.18340525643083	1.55044170543521e-11	1.55446993982744e-10	0.501790598352497	0.704171948052977	0.631972726514234	0.579786521765217	0.562767692138685	1.10380936236115	1.78526227044045	1.35000849612957	1.2435777035034	1.69587397789595	GeneID:67313,Genbank:NM_028872.3,MGI:MGI:1921579	RIKEN cDNA 5730559C18 gene		GO:0034334,GO:0002376,GO:0043123,GO:0003674,GO:0045087,GO:0005634,GO:0005737,GO:0031398,GO:0032494,GO:0060729,GO:0032495,GO:0070431,GO:0032731,GO:1903409,GO:0032733,GO:0032755,GO:0000187,GO:0032874,GO:0002221,GO:0002367	adherens junction maintenance|immune system process|positive regulation of I-kappaB kinase/NF-kappaB signaling|molecular_function|innate immune response|nucleus|cytoplasm|positive regulation of protein ubiquitination|response to peptidoglycan|intestinal epithelial structure maintenance|response to muramyl dipeptide|nucleotide-binding oligomerization domain containing 2 signaling pathway|positive …
5830411N06Rik	36.6531594484708	26.6803279740924	46.6259909228492	1.74757937639015	0.805357985399679	0.0627733733405481	0.118977952559369	0.19947592392662	0.291341158996584	0.275027445793271	0.390489967716531	0.221685948444183	0.350709296125625	0.612251566886756	0.507590118877972	0.227142239644828	0.864143598327229	GeneID:244234,Genbank:XM_006536189.1,MGI:MGI:2443685	RIKEN cDNA 5830411N06 gene		GO:0009897,GO:0032620,GO:0002365,GO:0003674	external side of plasma membrane|interleukin-17 production|gamma-delta T cell lineage commitment|molecular_function
5830473C10Rik	0.779779481218632	0.399606081714679	1.15995288072258	2.90274080851152	1.53741575661175	0.537288584172817	0.684518337394099	0	0.0176958645118801	0	0.0164202202699758	0	0	0.0173115365390897	0.0354224831178738	0.0323917020023904	0.0191508432820857	GeneID:622307,Genbank:XM_006535174.3,MGI:MGI:1923342	RIKEN cDNA 5830473C10 gene		GO:0003674,GO:0005575,GO:0008150	molecular_function|cellular_component|biological_process
6030419C18Rik	85.7111741200284	84.4090179664566	87.0133302736002	1.03085348425898	0.0438392962813119	0.843239379339391	0.940869432364105	2.09314007190283	2.41048450068349	1.95648592565557	2.14051657756861	1.87643664885371	2.85913509160706	2.23135103785563	1.81591976918675	2.08754600487776	2.41232581217326	GeneID:319477,Genbank:NM_176921.3,MGI:MGI:2442108	RIKEN cDNA 6030419C18 gene		GO:0003674,GO:0005575,GO:0008150	molecular_function|cellular_component|biological_process
6030458C11Rik	597.523796125632	594.848738198093	600.198854053172	1.00899407784118	0.0129177067591945	0.8831967470672	0.972352762022448	4.42192739675325	5.58629128112133	4.77595162797808	4.75229115245636	4.99360706369156	5.36633584137302	5.48180649417889	4.91055927470348	5.5696804904562	4.83462012877502	GeneID:77877,Genbank:NM_029998.3,MGI:MGI:1925127	RIKEN cDNA 6030458C11 gene		GO:0003674,GO:0005575,GO:0008150	molecular_function|cellular_component|biological_process
6030468B19Rik	2.40175580989778	1.81442821215292	2.98908340764264	1.64739689761323	0.720188176944033	0.560054473253653	0.706447361140322	0.043748977553036	0.134893293225597	0.0440792007138881	0.125169221668697	0.0439895880394783	0.0885715728326309	0.0439878702165192	0.180014013963177	0.123458883666045	0.243307347943124	GeneID:77727,Genbank:XM_006534500.3,MGI:MGI:1924977	RIKEN cDNA 6030468B19 gene		GO:0008150,GO:0003674,GO:0005575,GO:0005576	biological_process|molecular_function|cellular_component|extracellular region
6030498E09Rik	0	0	0					0	0	0	0	0	0	0	0	0	0	GeneID:77883,Genbank:NM_183126.2,MGI:MGI:1925133	RIKEN cDNA 6030498E09 gene		GO:0003674,GO:0005575,GO:0008150	molecular_function|cellular_component|biological_process
6330403K07Rik	38.0400657218279	46.0921279587752	29.9880034848805	0.650610089247816	-0.620134899936952	0.0136858495160734	0.0313488573721929	1.45151879905157	1.45715145660842	1.66654134513829	1.44868883276755	1.62921137580005	0.683408944321864	1.05215792445933	1.4584176669426	0.88908938249615	1.20149370718947	GeneID:103712,Genbank:NM_134022.2,MGI:MGI:1918001	RIKEN cDNA 6330403K07 gene		GO:0003674,GO:0005575,GO:0008150	molecular_function|cellular_component|biological_process
6330408A02Rik	161.669327513905	196.859081603583	126.479573424227	0.64248787708418	-0.638258862114756	9.50500635829409e-06	4.0477177816478e-05	3.54566706036347	2.8325173412573	3.31261712398139	2.93573620263351	2.96557115495663	2.34927694944417	1.84733283937089	2.18840460536233	2.18308651654951	2.02568087729713	GeneID:321008,Genbank:NM_177312.4,MGI:MGI:2447816	RIKEN cDNA 6330408A02 gene		GO:0007275,GO:0002244,GO:0005634,GO:0006511	multicellular organism development|hematopoietic progenitor cell differentiation|nucleus|ubiquitin-dependent protein catabolic process
6330409D20Rik	2.00289947536343	2.02515469097106	1.98064425975579	0.97802121911293	-0.0320623287109706	1	1	0	0.0495452578335302	0.048569843145866	0.0919473639067637	0.290826606180572	0.292784850677303	0.0969384164020878	0.0495883108169342	0	0.053618938340281	GeneID:70730,Genbank:NM_027529.1,MGI:MGI:1917980	RIKEN cDNA 6330409D20 gene		GO:0003674,GO:0005575,GO:0008150	molecular_function|cellular_component|biological_process
6330416G13Rik	499.898853599423	446.426894943453	553.370812255392	1.23955527438705	0.309822605677225	0.00501653056262622	0.0127233694328558	4.60458425013928	5.20797339367855	4.47674656967143	4.77098440351275	4.57582081138458	5.02046603794517	6.70661493133631	6.70652728386807	5.5153914333418	7.1080489927499	GeneID:230279,Genbank:XM_006537868.3,MGI:MGI:1913920	RIKEN cDNA 6330416G13 gene		GO:0016020,GO:0016021,GO:0003674,GO:0005575,GO:0008150	membrane|integral component of membrane|molecular_function|cellular_component|biological_process
6430531B16Rik	110.620064496322	88.4518147567102	132.788314235933	1.50125030900917	0.586164542887411	0.00123530795837808	0.00356423487768108	3.33265379437416	2.82781694656332	3.27972052897904	3.58485729904161	3.8185616962373	3.92272806403139	6.97444746542909	5.66054842829684	4.22846676556205	6.12064803476578	GeneID:381933,Genbank:NM_001033465.2,MGI:MGI:2685939	RIKEN cDNA 6430531B16 gene		GO:0008150,GO:0031514,GO:0060285,GO:0003674,GO:0005575,GO:0005737	biological_process|motile cilium|cilium-dependent cell motility|molecular_function|cellular_component|cytoplasm
6430548M08Rik	1517.2559548156	2128.20951628838	906.302393342832	0.425852053759929	-1.23157578739081	2.00318476045482e-25	8.94870985230763e-24	19.8735486979081	16.6454085245155	16.7190296107272	19.5351889404244	15.8499358080092	8.46732408183029	6.44198040009237	8.58711390527684	8.13141134493	8.28588238341535	GeneID:234797,Genbank:NM_172286.4,MGI:MGI:2443793	RIKEN cDNA 6430548M08 gene		GO:0003674,GO:0005575,GO:0008150	molecular_function|cellular_component|biological_process
6430550D23Rik	20.4675754982372	18.4520822915277	22.4830687049467	1.21845699307714	0.285055330282169	0.438451235314378	0.589182044520773	0.248092920670338	0.309625308727741	0.321384290618933	0.338006242482486	0.392004456359687	0.358767244752411	0.463259902562803	0.510414242613726	0.216701976158896	0.532190862048261	GeneID:320095,Genbank:NM_001145352.1,MGI:MGI:2443361	RIKEN cDNA 6430550D23 gene		GO:0009311,GO:0018279,GO:0047288,GO:0097503,GO:0000139,GO:0003836,GO:0008373	oligosaccharide metabolic process|protein N-linked glycosylation via asparagine|monosialoganglioside sialyltransferase activity|sialylation|Golgi membrane|beta-galactoside (CMP) alpha-2,3-sialyltransferase activity|sialyltransferase activity
6430571L13Rik	5.80478795112604	6.72024610120826	4.88932980104382	0.727552194876426	-0.458877343652361	0.504125675070969	0.654029139396435	0.19023605168732	0.152072102119922	0.170375092414496	0.100792613843719	0.0850143605841328	0.192570286779723	0.106263800895314	0.0869738554923971	0.0795322902613551	0.0705324357399385	GeneID:235599,Genbank:NM_175486.3,MGI:MGI:2445137	RIKEN cDNA 6430571L13 gene		GO:0016020,GO:0016021,GO:0003674,GO:0005575,GO:0008150	membrane|integral component of membrane|molecular_function|cellular_component|biological_process
6430573F11Rik	33.0364540215996	31.2731465058056	34.7997615373936	1.11276815497069	0.154153038756952	0.605516078007705	0.74866706905495	0.22818311896317	0.206379891259872	0.395437418384033	0.261139848252966	0.312035788458716	0.240222291190227	0.39461808646525	0.403729399590257	0.206057263702516	0.416240824384729	GeneID:319582,Genbank:XM_006509136.3,MGI:MGI:2442328	RIKEN cDNA 6430573F11 gene		GO:0005737,GO:0008033,GO:0008152,GO:0008168,GO:0008175,GO:0008198,GO:0016300,GO:0016706,GO:0016740,GO:0032259,GO:0000049,GO:0002098,GO:0005634	cytoplasm|tRNA processing|metabolic process|methyltransferase activity|tRNA methyltransferase activity|ferrous iron binding|tRNA (uracil) methyltransferase activity|oxidoreductase activity, acting on paired donors, with incorporation or reduction of molecular oxygen, 2-oxoglutarate as one donor, and incorporation of one atom each of oxygen into both donors|transferase activity|methylation|tRNA bi…
6430590A07Rik	3.11046006706434	4.45376968250822	1.76715045162046	0.396776343994791	-1.33360208080259	0.147410065930029	0.246389859531189	0.242984186139159	0.299681856841731	0.14689095805466	0.278078649220726	0.0977282199147329	0.0491931303165017	0	0.149971134605809	0.137139462666877	0.108107372977972	GeneID:619719,Genbank:XM_006500806.1,MGI:MGI:3648839	RIKEN cDNA 6430590A07 gene		GO:0003674,GO:0005575,GO:0008150	molecular_function|cellular_component|biological_process
6430628N08Rik	0	0	0					0	0	0	0	0	0	0	0	0	0	GeneID:76237,Genbank:XM_017320502.1,MGI:MGI:1923487	RIKEN cDNA 6430628N08 gene		GO:0003674,GO:0005575,GO:0008150	molecular_function|cellular_component|biological_process
6720489N17Rik	79.8038982463713	73.4964029296358	86.1113935631068	1.1716409256865	0.228530492879042	0.224195319331963	0.348524085602453	1.32125627015578	1.46660111847594	1.22473094681106	1.22647033237293	1.13367288418397	1.67629366989673	1.64730407898695	1.79407010470633	1.27599715590442	1.50880750627486	GeneID:211378,Genbank:XM_017315473.1,MGI:MGI:2443901	RIKEN cDNA 6720489N17 gene		GO:0003674,GO:0005575,GO:0008150	molecular_function|cellular_component|biological_process
6820408C15Rik	391.095280795017	281.787745432998	500.402816157037	1.77581468416277	0.828481036536658	4.16174331588585e-08	2.57440445157645e-07	2.95100661412063	3.7451935265326	3.39459635956217	3.37266596485647	3.11139379216905	4.68037497011288	7.94035128876543	6.57514642197561	5.42817128974477	6.6178951976482	GeneID:228778,Genbank:NM_001289738.1,MGI:MGI:3045333	RIKEN cDNA 6820408C15 gene		GO:0003674,GO:0005575,GO:0008150	molecular_function|cellular_component|biological_process
7420426K07Rik	0	0	0					0	0	0	0	0	0	0	0	0	0	GeneID:546157,Genbank:NM_001033983.3,MGI:MGI:3588253	RIKEN cDNA 7420426K07 gene		GO:0003674,GO:0005575,GO:0008150	molecular_function|cellular_component|biological_process
7420461P10Rik	0.392059798905717	0.203549840146408	0.580569757665025	2.85222409041165	1.51208733431516	0.792351286411425	0.900943577069646	0	0.0514773848799631	0	0	0	0	0	0	0.0942276716559788	0.0557099275791777	GeneID:100038657,Genbank:NM_001177581.1,MGI:MGI:3642786	RIKEN cDNA 7420461P10 gene		GO:0003674,GO:0005575,GO:0008150	molecular_function|cellular_component|biological_process
7530416G11Rik	0	0	0					0	0	0	0	0	0	0	0	0	0	GeneID:328577,Genbank:NM_001256072.1,MGI:MGI:3036279	RIKEN cDNA 7530416G11 gene		GO:0003674,GO:0005575,GO:0008150	molecular_function|cellular_component|biological_process
8030411F24Rik	0	0	0					0	0	0	0	0	0	0	0	0	0	GeneID:78609,Genbank:NM_030135.2,MGI:MGI:1925859	RIKEN cDNA 8030411F24 gene		GO:0005615,GO:0010466,GO:0030414,GO:2000117,GO:0002020,GO:0004869,GO:0005576	extracellular space|negative regulation of peptidase activity|peptidase inhibitor activity|negative regulation of cysteine-type endopeptidase activity|protease binding|cysteine-type endopeptidase inhibitor activity|extracellular region
8030423J24Rik	0	0	0					0	0	0	0	0	0	0	0	0	0	GeneID:77166,Genbank:XM_011244587.2,MGI:MGI:1924416	RIKEN cDNA 8030423J24 gene		GO:0003674,GO:0005575,GO:0008150	molecular_function|cellular_component|biological_process
8030462N17Rik	611.898203262725	640.615234635678	583.181171889771	0.910345462235893	-0.135513964877563	0.202553199373278	0.320483937628294	4.82351612384662	4.77277269921502	4.64862359897501	4.52157736975744	4.83498223241023	4.82962880489987	4.40553606311113	4.39938928188965	4.72047664469854	4.36542435565867	GeneID:212163,Genbank:XM_006526426.1,MGI:MGI:2444951	RIKEN cDNA 8030462N17 gene		GO:0003674,GO:0005575,GO:0008150	molecular_function|cellular_component|biological_process
8030474K03Rik	1.71039022259033	0.407668517096626	3.01311192808404	7.39108320049611	2.88578581409614	0.0515424583388555	0.100389343523606	0	0.0235318945312904	0	0	0.0230217156420529	0.0231767294784877	0.0920832665143771	0.0471046857420623	0.0215371821675486	0.178267039057479	GeneID:382231,Genbank:XM_017318680.1,MGI:MGI:2685988	RIKEN cDNA 8030474K03 gene		GO:0003674,GO:0005575,GO:0008150	molecular_function|cellular_component|biological_process
8430408G22Rik	1292.72623704089	1048.27155612252	1537.18091795926	1.46639571490919	0.552274475163727	0.00623364633380031	0.0154918667520055	49.6008766666848	37.9289827696765	42.7946785846563	41.1712648531126	39.4541512881278	50.6241013282141	53.6604922566359	91.8923359854592	67.8866372749005	63.7353296977079	GeneID:213393,Genbank:NM_145980.2,MGI:MGI:1918730	RIKEN cDNA 8430408G22 gene		GO:0005739,GO:0005777,GO:0006914,GO:0010506,GO:0003674,GO:0005737	mitochondrion|peroxisome|autophagy|regulation of autophagy|molecular_function|cytoplasm
9030025P20Rik	62.0234905431405	57.9358097467678	66.1111713395132	1.14111068143311	0.190438731863579	0.357663832523032	0.502630476558983	1.04757437750623	0.842617998831662	0.764841746133184	0.752917704898222	0.915944194528738	0.829900430951623	1.45018834163016	1.07761414761787	0.728348342393463	1.16520457309075	GeneID:100041574,Genbank:XM_011246223.2,MGI:MGI:3583895	RIKEN cDNA 9030025P20 gene		GO:0003674,GO:0005575,GO:0008150	molecular_function|cellular_component|biological_process
9030617O03Rik	316.573795520335	257.620898601222	375.526692439448	1.45767169697182	0.543665826328496	5.34776074312121e-06	2.37172453565266e-05	3.12177810549511	4.1207318017358	4.36339070011444	3.94043362512773	3.86213607807712	5.04993649257569	7.27776504995913	5.44661124886118	5.93064955714575	6.28080835433298	GeneID:217830,Genbank:XM_006515735.2,MGI:MGI:2444813	RIKEN cDNA 9030617O03 gene		GO:0016829,GO:0047820,GO:0005739,GO:0005759,GO:0006536	lyase activity|D-glutamate cyclase activity|mitochondrion|mitochondrial matrix|glutamate metabolic process
9030624G23Rik	5.43604134303676	5.05471160349747	5.81737108257606	1.15088090852718	0.202738553221314	0.804648366133771	0.909334377005932	0.0237841663681188	0.220004537760795	0.0958547698063917	0.136096693401678	0.119574872250169	0.144456017596077	0.143484243325313	0.146797142339019	0.178982720235431	0.105819386248279	GeneID:66808,Genbank:NM_001256489.1,MGI:MGI:1914058	RIKEN cDNA 9030624G23 gene		GO:0003674,GO:0005575,GO:0008150	molecular_function|cellular_component|biological_process
9030624J02Rik	1254.95163805631	1282.7486909106	1227.15458520201	0.956660173498891	-0.0639215558335109	0.515260556421334	0.664010282209303	18.143351653934	18.5563071422104	18.0718927797842	19.1913112145019	19.2533426514021	20.0111348352402	20.4113115377579	17.2501720015638	18.6650151722262	18.0606824461926	GeneID:71517,Genbank:XM_006508212.1,MGI:MGI:1918767	RIKEN cDNA 9030624J02 gene		GO:0015031,GO:0016020,GO:0016021,GO:0003674,GO:0005768,GO:0006893	protein transport|membrane|integral component of membrane|molecular_function|endosome|Golgi to plasma membrane transport
9130008F23Rik	63.0056997502388	65.087997094327	60.9234024061506	0.936015934210711	-0.09539500523776	0.646639990456838	0.786277118994078	1.49909650735229	1.56642415676653	1.5859324836749	1.76326850756449	1.58270829519159	1.36574165408574	1.73337472645243	1.72199371323669	1.50415121628145	1.61184638080635	GeneID:71583,Genbank:NM_027834.3,MGI:MGI:1918833	RIKEN cDNA 9130008F23 gene		GO:0003674,GO:0005575,GO:0008150	molecular_function|cellular_component|biological_process
9130011E15Rik	412.292931302717	433.931272070359	390.654590535075	0.900268350495221	-0.151572993197567	0.185881375441966	0.298585643998843	6.18133949460199	5.71776499207199	5.72975730960346	5.98679893006526	5.69048504346901	5.60365749541144	5.35879120526194	5.66621269199488	6.04712741415749	5.24060607510864	GeneID:71617,Genbank:XM_011247345.2,MGI:MGI:1918867	RIKEN cDNA 9130011E15 gene		GO:0016020,GO:0016021,GO:0003674,GO:0005575,GO:0008150	membrane|integral component of membrane|molecular_function|cellular_component|biological_process
9130019O22Rik	123.82173561434	152.259655837048	95.3838153916318	0.626454952017715	-0.674717324904954	2.10772613184455e-05	8.46872593116186e-05	2.25339950240039	1.93000370671022	1.97609625624332	2.08272160046828	2.16788811711318	1.3517328433539	1.66431362384198	1.47380091279716	1.26919425351063	1.16038406400415	GeneID:78921,Genbank:NM_030226.3,MGI:MGI:1926171	RIKEN cDNA 9130019O22 gene	zf-C2H2	GO:0003700,GO:0005634,GO:0006355	DNA binding transcription factor activity|nucleus|regulation of transcription, DNA-templated
9130023H24Rik	147.195470392839	144.535723908092	149.855216877587	1.03680400129229	0.0521431910757289	0.74489372631507	0.864883347061279	1.79255968428492	1.96621760025034	2.32211592724778	2.38475155475244	2.24166321803858	2.54647600300752	2.58992865681696	1.90594424348237	2.28131745073049	2.42947244914892	GeneID:100043133,Genbank:NM_177001.3,MGI:MGI:2442738	RIKEN cDNA 9130023H24 gene	zf-C2H2	GO:0003700,GO:0005575,GO:0006355	DNA binding transcription factor activity|cellular_component|regulation of transcription, DNA-templated
9130204L05Rik	0	0	0					0	0	0	0	0	0	0	0	0	0	GeneID:229550,Genbank:XM_011240089.2,MGI:MGI:2684973	RIKEN cDNA 9130204L05 gene		GO:0003674,GO:0005575,GO:0008150	molecular_function|cellular_component|biological_process
9130401M01Rik	241.416935875436	194.840217803381	287.993653947492	1.47810168349388	0.563745520652073	8.00840221107151e-06	3.44680566925021e-05	7.95332348305456	8.42840913646168	8.17943615936146	6.95621494937561	7.99706514604019	13.0983755848079	13.3417327429975	10.4280921862649	14.3813094272592	10.4964908851301	GeneID:75758,Genbank:NM_029418.4,MGI:MGI:1923008	RIKEN cDNA 9130401M01 gene		GO:0003674,GO:0005575,GO:0008150	molecular_function|cellular_component|biological_process
9130409I23Rik	0.0998903586961064	0	0.199780717392213	Inf	Inf	1	1	0	0	0	0	0	0.0248653800780132	0	0	0	0	GeneID:619326,Genbank:XM_017321873.1,MGI:MGI:3588271	RIKEN cDNA 9130409I23 gene		GO:0005575,GO:0042284,GO:0046513	cellular_component|sphingolipid delta-4 desaturase activity|ceramide biosynthetic process	mmu00600,mmu04071	Sphingolipid metabolism|Sphingolipid signaling pathway
9230104L09Rik	467.282363542651	566.907415314016	367.657311771285	0.648531491809179	-0.624751463396002	2.39175974419166e-08	1.53882037887209e-07	11.324097049345	12.1891875814704	10.3302889366667	10.7084932312499	8.80905539720778	7.24185677999735	5.94299524428481	7.3001906550849	7.64722712920796	8.42547462166619	GeneID:77705,Genbank:XM_011239843.2,MGI:MGI:1924955	RIKEN cDNA 9230104L09 gene		GO:2000117,GO:0002020,GO:0004869,GO:0005615	negative regulation of cysteine-type endopeptidase activity|protease binding|cysteine-type endopeptidase inhibitor activity|extracellular space
9230110C19Rik	169.976628521709	165.144837226301	174.808419817117	1.05851580196584	0.0820428066601866	0.58290755450296	0.727761706892007	4.97297171091853	5.24135296889663	5.01050836958026	5.34684989355999	5.159567969779	3.78350922422513	6.49698001838021	7.26607064963318	5.2439940157763	6.13031650527466	GeneID:234912,Genbank:NM_199017.2,MGI:MGI:3045346	RIKEN cDNA 9230110C19 gene		GO:0003674,GO:0005575,GO:0008150	molecular_function|cellular_component|biological_process
9230110F15Rik	0	0	0					0	0	0	0	0	0	0	0	0	0	GeneID:77080,Genbank:NM_029863.1,MGI:MGI:1924330	RIKEN cDNA 9230110F15 gene		GO:0003674,GO:0005575,GO:0008150	molecular_function|cellular_component|biological_process
9230112D13Rik	0.776246919002315	0.40276722564013	1.1497266123645	2.85456844344076	1.51327265397043	0.537971181098556	0.685195457274193	0.0693348191810969	0	0	0.0661241003931032	0	0.140371143062511	0.0697134241349205	0.0713230331672871	0.130441134156156	0	GeneID:78243,Genbank:NM_030062.1,MGI:MGI:1925493	RIKEN cDNA 9230112D13 gene		GO:0003674,GO:0005575,GO:0008150	molecular_function|cellular_component|biological_process
9230113P08Rik	0	0	0					0	0	0	0	0	0	0	0	0	0	GeneID:77908,Genbank:XM_017313710.1,MGI:MGI:1925158	RIKEN cDNA 9230113P08 gene		GO:0003674,GO:0005575,GO:0008150	molecular_function|cellular_component|biological_process
9330159F19Rik	87.8939408718715	110.005052564553	65.7828291791896	0.597998252312882	-0.741786826823886	0.00167060124163122	0.00470419107583691	0.816163073517494	0.786951187011472	0.805368456655949	1.29193145640919	0.846032788218324	0.55362413856428	0.431459872535544	0.830911667633495	0.538204473670041	0.524095640641922	GeneID:212448,Genbank:XM_006512646.3,MGI:MGI:3036239	RIKEN cDNA 9330159F19 gene		GO:0003674,GO:0005575,GO:0008150	molecular_function|cellular_component|biological_process
9330182L06Rik	198.691361803254	282.443217266696	114.939506339812	0.406947305912044	-1.29708609749912	6.14737273842601e-21	1.71530614395127e-19	2.60548332838759	2.11459391490672	2.71567227582732	2.45055651736652	2.58367760610685	1.09135991974651	0.912381985621882	1.05359467982562	1.25924360040389	1.04929333116111	GeneID:231014,Genbank:XM_006503570.1,MGI:MGI:2443264	RIKEN cDNA 9330182L06 gene		GO:0016020,GO:0016021,GO:0003674,GO:0005575,GO:0008150	membrane|integral component of membrane|molecular_function|cellular_component|biological_process
9330182O14Rik	0.292823780457213	0	0.585647560914426	Inf	Inf	0.511575912211228	0.660858427334405	0	0	0	0	0	0.0531947147114632	0.0264184335007151	0	0	0	GeneID:328531,Genbank:NM_001256056.1,MGI:MGI:3045378	RIKEN cDNA 9330182O14 gene		GO:0003674,GO:0005575,GO:0008150	molecular_function|cellular_component|biological_process
9430007A20Rik	0	0	0					0	0	0	0	0	0	0	0	0	0	GeneID:381572,Genbank:NM_198662.3,MGI:MGI:2685880	RIKEN cDNA 9430007A20 gene		GO:0016020,GO:0016021,GO:0016787,GO:0005575,GO:0008152,GO:0009056	membrane|integral component of membrane|hydrolase activity|cellular_component|metabolic process|catabolic process
9430015G10Rik	324.034499811705	352.204715154137	295.864284469272	0.840034990274879	-0.25147867265704	0.0335980881484277	0.0692700380525217	7.07376218172075	6.46017071314687	6.37371369513306	8.34600606812523	6.72655025831248	5.33973090445625	7.03110423980179	6.59052618130961	5.93157720879142	6.29444951696397	GeneID:230996,Genbank:NM_177205.1,MGI:MGI:2444364	RIKEN cDNA 9430015G10 gene		GO:0003674,GO:0005575,GO:0008150	molecular_function|cellular_component|biological_process
9430016H08Rik	260.49985062839	210.961153077581	310.0385481792	1.46964758040161	0.555470240120858	9.81647060231393e-06	4.17154000267497e-05	8.34581910278728	8.91242533497994	7.71149814511859	7.95934548807248	9.33322939472475	12.6929414283816	13.794629298293	12.9405281656469	12.8673041499971	13.4489651508106	GeneID:68115,Genbank:NM_001081181.2,MGI:MGI:1915365	RIKEN cDNA 9430016H08 gene		GO:0007007,GO:0032979,GO:0036444,GO:0043022,GO:0051204,GO:0051560,GO:0005739,GO:0005743,GO:0005759	inner mitochondrial membrane organization|protein insertion into mitochondrial membrane from inner side|calcium import into the mitochondrion|ribosome binding|protein insertion into mitochondrial membrane|mitochondrial calcium ion homeostasis|mitochondrion|mitochondrial inner membrane|mitochondrial matrix
9430020K01Rik	7446.15033078873	10811.5577007904	4080.74296078711	0.377442647370673	-1.40567065214492	1.37393578602178e-35	1.3767443840374e-33	82.8142099527192	77.8918567944474	78.452952498201	95.6836081491028	77.3652931263303	35.7433295100366	25.47284809157	36.0114035484794	34.5720026492372	32.6141009160896	GeneID:240185,Genbank:XM_006525904.3,MGI:MGI:2685174	RIKEN cDNA 9430020K01 gene		GO:0007155,GO:0030054,GO:0032587,GO:0043410,GO:0048471,GO:0090050,GO:1900748,GO:1903589,GO:1903672,GO:0003674,GO:0005911,GO:0005912	cell adhesion|cell junction|ruffle membrane|positive regulation of MAPK cascade|perinuclear region of cytoplasm|positive regulation of cell migration involved in sprouting angiogenesis|positive regulation of vascular endothelial growth factor signaling pathway|positive regulation of blood vessel endothelial cell proliferation involved in sprouting angiogenesis|positive regulation of sprouting ang…
9430038I01Rik	109.045956636441	93.6459532583798	124.445960014502	1.32889842736869	0.410230838299884	0.0114852366628951	0.0268195876599624	2.5322115303449	2.01206516901233	1.58653823729254	1.90760856408222	1.75448177054023	2.778684153854	3.03813027405502	2.42970986124678	2.962428787234	2.57986411372876	GeneID:77252,Genbank:XM_011241948.2,MGI:MGI:1924502	RIKEN cDNA 9430038I01 gene		GO:0003674,GO:0005575,GO:0008150	molecular_function|cellular_component|biological_process
9430069I07Rik	2.06879989502436	0.399606081714679	3.73799370833404	9.35419624319681	3.22561369560708	0.0170206748823814	0.0379803125420461	0	0.0969250760764341	0	0.0899380246605495	0	0.763697547570866	0.189640013905483	0.194018600713809	0.354836371935277	0.314683174839726	GeneID:77358,Genbank:NM_001256161.1,MGI:MGI:1924608	RIKEN cDNA 9430069I07 gene		GO:0003674,GO:0005575,GO:0008150	molecular_function|cellular_component|biological_process
9530002B09Rik	0	0	0					0	0	0	0	0	0	0	0	0	0	GeneID:77432,Genbank:NM_023865.3,MGI:MGI:1924682	RIKEN cDNA 9530002B09 gene
9530003J23Rik	6.71783900575404	7.50814903041614	5.92752898109195	0.789479398594652	-0.341026475328916	0.57723450962848	0.722618877769998	0.221257134220235	0.272885037813225	0.178341770238635	0.29541579224023	0.667422010492331	0.313560806037095	0.133479189442908	0.318642525536543	0.249753574340006	0.344542365889599	GeneID:77397,Genbank:NM_029906.3,MGI:MGI:1924647	RIKEN cDNA 9530003J23 gene		GO:0050829,GO:0050830,GO:0003796,GO:0005615,GO:0016998	defense response to Gram-negative bacterium|defense response to Gram-positive bacterium|lysozyme activity|extracellular space|cell wall macromolecule catabolic process
9530053A07Rik	76.0530692018645	74.6183504424255	77.4877879613036	1.03845485060799	0.0544384928123893	0.779052039884701	0.892193398206026	0.50388086466727	0.510881529493509	0.500823627500172	0.396126932145404	0.588811908170942	0.351530308914058	0.629867211042801	0.784499345880425	0.506006878787279	0.484722783157985	GeneID:319482,Genbank:NM_001164655.1,MGI:MGI:2442118	RIKEN cDNA 9530053A07 gene		GO:0003674,GO:0005575,GO:0008150	molecular_function|cellular_component|biological_process
9530057J20Rik	13.3273631156534	9.49794485372843	17.1567813775785	1.80636776079444	0.853091642908094	0.0432826135342039	0.0863794852189542	0.18615122849158	0.148806750233912	0.187556322976233	0.295885065792759	0.145580572994148	0.355933423724075	0.291149775949982	0.446808173269607	0.428034979336036	0.322083699401396	GeneID:78672,Genbank:XM_017313049.1,MGI:MGI:1925922	RIKEN cDNA 9530057J20 gene		GO:0003674,GO:0005575,GO:0008150	molecular_function|cellular_component|biological_process
9530068E07Rik	3795.27451288716	3536.39694656565	4054.15207920867	1.14640752734102	0.197119987516181	0.0303835619309586	0.0633701314100501	72.5719992147074	75.80177425153	77.7021610667817	73.9033180280003	80.4243432463282	90.3949193660228	93.0845740569449	95.9535623366441	89.9033395975924	92.2490686933617	GeneID:213673,Genbank:NM_153117.2,MGI:MGI:2654705	RIKEN cDNA 9530068E07 gene		GO:0016020,GO:0016021,GO:0003674,GO:0005575,GO:0008150	membrane|integral component of membrane|molecular_function|cellular_component|biological_process
9530077C05Rik	100.318024685371	95.0158591293638	105.620190241378	1.1116059067316	0.15264540570882	0.360794982826832	0.505815768998241	1.16793332857888	0.870864916188347	1.11906526949305	1.0810890385221	1.10527691722712	1.05476503784119	1.31246508456259	1.43699788072728	1.31404698467052	1.18445384340013	GeneID:68283,Genbank:XM_006510570.3,MGI:MGI:1915533	RIKEN cDNA 9530077C05 gene		GO:0003674,GO:0005575,GO:0008150	molecular_function|cellular_component|biological_process
9830107B12Rik	3.96958251518044	4.45380331962784	3.48536171073304	0.782558514735734	-0.353729463272996	0.709403681157443	0.839708327703281	0.0291213726774663	0.109744930479202	0.0293411847112961	0.046288060199599	0	0.00982623261675669	0.0390405211279238	0.0499274066979929	0.045655570619709	0.0323913579284368	GeneID:328829,Genbank:XM_017317514.1,MGI:MGI:3608415	RIKEN cDNA 9830107B12 gene		GO:0003674,GO:0005575,GO:0008150	molecular_function|cellular_component|biological_process
9830147E19Rik	340.141138800176	361.057315418493	319.224962181859	0.884139300187985	-0.177654404164456	0.119519205181321	0.206469170813756	1.0907982223706	1.30392933355788	1.20048079520157	1.24514248327337	1.12379548055882	0.958090695101504	1.09000530142862	1.249821663085	1.01975716670722	1.2655463967733	GeneID:208111,Genbank:XM_017322076.1,MGI:MGI:3036263	RIKEN cDNA 9830147E19 gene		GO:0006355,GO:0034605,GO:0003700,GO:0005575,GO:0005634	regulation of transcription, DNA-templated|cellular response to heat|DNA binding transcription factor activity|cellular_component|nucleus
9930012K11Rik	280.418836761748	329.547636698954	231.290036824542	0.701840981599357	-0.510783903453984	2.58447233763535e-05	0.000102234623310125	9.37067412708873	8.96103074951974	7.99098645932801	9.14397088990912	8.54826672834231	6.5437266701981	5.21615075508606	8.01884933725622	5.82531977370481	7.06943833265318	GeneID:268759,Genbank:NM_001112735.1,MGI:MGI:2145726	RIKEN cDNA 9930012K11 gene		GO:0003674,GO:0008150	molecular_function|biological_process
9930021J03Rik	730.279638729255	830.655003088798	629.904274369712	0.758322374544676	-0.399116804162731	0.00010301518502912	0.000366063168274519	3.89869944202765	4.73409414710687	4.27659025927545	4.44779964971756	4.06767370358135	3.52217843097673	3.3983770512089	3.8487832077096	3.3173788224868	3.09498575417459	GeneID:240613,Genbank:XM_006527069.3,MGI:MGI:2444398	RIKEN cDNA 9930021J03 gene		GO:0003674,GO:0005575,GO:0008150	molecular_function|cellular_component|biological_process
9930104L06Rik	303.127312163124	316.563432403054	289.691191923195	0.91511261968614	-0.127978793168688	0.281642557601251	0.417981430915137	5.64341735956853	5.17269769724524	4.85472594317083	5.00439490169939	5.01077605992915	5.29507089766518	4.46306663499677	5.21114138264725	4.84288148371499	5.04738078946557	GeneID:194268,Genbank:XM_006502884.3,MGI:MGI:3041172	RIKEN cDNA 9930104L06 gene		GO:0008150,GO:0003674,GO:0005634,GO:0005737	biological_process|molecular_function|nucleus|cytoplasm
9930111J21Rik1	106.118908587375	111.238654596282	100.999162578467	0.907950234970234	-0.139314869760149	0.624891049749975	0.765735353646058	1.14503860328171	2.39675665729363	1.09740436175446	1.63802217525696	1.39002770986668	1.8093088157827	1.85329790446798	1.12041598361989	1.45801649798826	1.10276236919414	GeneID:667214,Genbank:NM_001114679.1,MGI:MGI:3041173	RIKEN cDNA 9930111J21 gene 1		GO:0035458,GO:0003924,GO:0005789,GO:0006952	cellular response to interferon-beta|GTPase activity|endoplasmic reticulum membrane|defense response
9930111J21Rik2	19.9710255870085	18.8806445802371	21.0614065937799	1.11550251922148	0.157693771730178	0.87031973817335	0.961502655250658	0.51630347666523	0.899793839830666	0.180939340758133	0.385352435249695	0.112857182797912	0.59080888095474	0.293417216687718	0.207825167805803	0.33785502246688	1.02371338831201	GeneID:245240,Genbank:NM_173434.1,MGI:MGI:3711310	RIKEN cDNA 9930111J21 gene 2		GO:0003674,GO:0005575,GO:0008150	molecular_function|cellular_component|biological_process
A130010J15Rik	94.0598555053133	83.0450343099648	105.074676700662	1.26527344559184	0.339449207818825	0.0503693303392706	0.0983897193713894	1.1498872664757	0.866678226441861	1.28729641118484	1.06008428688005	0.847888369369177	1.33212946212355	1.32316805533579	1.32743280441001	1.53835266506473	1.46375129708332	GeneID:319266,Genbank:NM_001160360.1,MGI:MGI:2441776	RIKEN cDNA A130010J15 gene		GO:0003674,GO:0005575,GO:0008150	molecular_function|cellular_component|biological_process
A1bg	0	0	0					0	0	0	0	0	0	0	0	0	0	GeneID:117586,Genbank:NM_001081067.1,MGI:MGI:2152878	alpha-1-B glycoprotein		GO:0031012,GO:0003674,GO:0005576,GO:0008150	extracellular matrix|molecular_function|extracellular region|biological_process
A1cf	0.191071183849135	0.19605624156827	0.18608612613	0.949146656293528	-0.0752970740682659	1	1	0	0	0	0.00757317092681206	0	0	0.00798425496495924	0	0	0	GeneID:69865,Genbank:XM_006527331.1,MGI:MGI:1917115	APOBEC1 complementation factor		GO:0016554,GO:0003729,GO:0016556,GO:0005515,GO:0030895,GO:0005634,GO:0005654,GO:0005720,GO:0005737,GO:0005783,GO:0045293,GO:0006397,GO:0050821,GO:0007566,GO:0010609,GO:0003676,GO:0003723,GO:0003727	cytidine to uridine editing|mRNA binding|mRNA modification|protein binding|apolipoprotein B mRNA editing enzyme complex|nucleus|nucleoplasm|nuclear heterochromatin|cytoplasm|endoplasmic reticulum|mRNA editing complex|mRNA processing|protein stabilization|embryo implantation|mRNA localization resulting in posttranscriptional regulation of gene expression|nucleic acid binding|RNA binding|single-str…
A230046K03Rik	873.28594951857	911.265086559295	835.306812477844	0.916645249333266	-0.125564590129302	0.246178124121326	0.375488406121309	7.42252589892329	8.31996482439044	7.2058535360735	7.16484839546058	6.67165608949604	8.6759269439906	7.16618385525092	6.36140293938401	7.19810155195875	6.21251667232619	GeneID:319277,Genbank:NM_001033375.2,MGI:MGI:2441787	RIKEN cDNA A230046K03 gene		GO:0005768,GO:0007032,GO:0015031,GO:0016197,GO:0031083,GO:0071203,GO:0003674,GO:0005654	endosome|endosome organization|protein transport|endosomal transport|BLOC-1 complex|WASH complex|molecular_function|nucleoplasm
A230050P20Rik	1010.60096772937	861.664369196363	1159.53756626237	1.34569515430216	0.428351627490947	2.00649796791161e-05	8.08169079369597e-05	14.1054052904555	15.6746434282163	14.3324603890797	14.9849577011923	13.3921734513582	21.4609903542418	20.8524673039817	19.1354611559158	18.1576125958271	23.6194907345312	GeneID:319278,Genbank:XM_006510405.3,MGI:MGI:2441788	RIKEN cDNA A230050P20 gene		GO:0005737,GO:0005829,GO:0034340,GO:0034341,GO:0034342,GO:0045071,GO:0051607,GO:0003723,GO:0005634,GO:0005654	cytoplasm|cytosol|response to type I interferon|response to interferon-gamma|response to type III interferon|negative regulation of viral genome replication|defense response to virus|RNA binding|nucleus|nucleoplasm
A230065H16Rik	1.08948420554764	0.603724758664897	1.57524365243038	2.60920830199832	1.38361212401893	0.475263437931509	0.627217708925546	0	0.0517174846228734	0	0.0479893191285768	0.050596233258094	0.0509369166523479	0.101188514882403	0.103524850380876	0.0473335831965901	0.111939537318609	GeneID:380787,Genbank:XM_006516048.1,MGI:MGI:2685744	RIKEN cDNA A230065H16 gene		GO:0003674,GO:0005575,GO:0008150	molecular_function|cellular_component|biological_process
A2m	20.8365209365296	13.5818620484546	28.0911798246046	2.06828634574454	1.04843593467975	0.0659444977422143	0.124160215462529	0.103586153284481	0.328264091867763	0.00869733629064236	0.107021787706168	0.0347186186927039	0.131071470598456	0.329813997619585	0.239752221909431	0.373517947606057	0.192029419115937	GeneID:232345,Genbank:XM_011241322.1,MGI:MGI:2449119	alpha-2-macroglobulin		GO:0043120,GO:0004867,GO:0048306,GO:0005102,GO:0048403,GO:0005515,GO:0005576,GO:0005615,GO:0007565,GO:0010466,GO:0048406,GO:0019838,GO:0048863,GO:0019899,GO:0019959,GO:0019966,GO:0001869,GO:0030414,GO:0002020,GO:0042803,GO:0004866	tumor necrosis factor binding|serine-type endopeptidase inhibitor activity|calcium-dependent protein binding|signaling receptor binding|brain-derived neurotrophic factor binding|protein binding|extracellular region|extracellular space|female pregnancy|negative regulation of peptidase activity|nerve growth factor binding|growth factor binding|stem cell differentiation|enzyme binding|interleukin-8 …	mmu04610	Complement and coagulation cascades
A330070K13Rik	0	0	0					0	0	0	0	0	0	0	0	0	0	GeneID:381673,Genbank:NM_198665.1,MGI:MGI:2685897	RIKEN cDNA A330070K13 gene		GO:0003674,GO:0005575,GO:0008150	molecular_function|cellular_component|biological_process
A3galt2	32.1452407522196	40.9332085729148	23.3572729315243	0.570619156080025	-0.809399914883672	0.00520904250901353	0.0131839804613422	0.51559303728339	0.317950483204003	0.334779095141567	0.568206585705901	0.564511244813331	0.185571366699463	0.207363379691042	0.412516183760668	0.344887688609989	0.242139389985708	GeneID:215493,Genbank:NM_001009819.2,MGI:MGI:2685279	alpha 1,3-galactosyltransferase 2 (isoglobotriaosylceramide synthase)		GO:0031982,GO:0005794,GO:0046872,GO:0005975,GO:0047276,GO:0006688,GO:0016020,GO:0016021,GO:0016740,GO:0016757,GO:0016758,GO:0030259,GO:0001962	vesicle|Golgi apparatus|metal ion binding|carbohydrate metabolic process|N-acetyllactosaminide 3-alpha-galactosyltransferase activity|glycosphingolipid biosynthetic process|membrane|integral component of membrane|transferase activity|transferase activity, transferring glycosyl groups|transferase activity, transferring hexosyl groups|lipid glycosylation|alpha-1,3-galactosyltransferase activity	mmu00603	Glycosphingolipid biosynthesis - globo and isoglobo series
A430005L14Rik	333.91233163085	287.877944673155	379.946718588545	1.31981878299125	0.400339854714386	0.000737358276679853	0.00223449742090936	13.7066981066368	13.0271539408523	14.3051458513522	13.5405054467997	14.9676376156294	18.3009197374177	19.6596935362781	19.0018071460475	19.3169301421304	20.9288194326617	GeneID:97159,Genbank:NM_175287.4,MGI:MGI:2140680	RIKEN cDNA A430005L14 gene		GO:0003674,GO:0005634,GO:0008150	molecular_function|nucleus|biological_process
A430033K04Rik	174.973589683745	188.619989449796	161.327189917695	0.855302719442867	-0.22549296782089	0.109176217987521	0.191464810059918	3.01010720381396	3.77927896508556	3.10175580419795	2.95227126479265	3.04385912597457	2.63153612777431	2.90617007993266	3.0788303632613	2.86366677591647	2.89154660254334	GeneID:243308,Genbank:NM_183025.2,MGI:MGI:3583896	RIKEN cDNA A430033K04 gene	zf-C2H2	GO:0005634,GO:0043565,GO:0045892,GO:0003674,GO:0003700	nucleus|sequence-specific DNA binding|negative regulation of transcription, DNA-templated|molecular_function|DNA binding transcription factor activity
A430078G23Rik	94.0660481619191	105.098118135022	83.0339781888163	0.790061512634706	-0.339963111827702	0.18343941150095	0.295316936480803	1.49082714003278	3.06449192334955	1.42880790342348	1.73389113939448	1.71839610143297	1.65635110165774	1.7000489011992	1.23434280656348	1.47077104889115	1.79978553698919	GeneID:319493,Genbank:NM_001033378.3,MGI:MGI:2442135	RIKEN cDNA A430078G23 gene		GO:0003674,GO:0005575,GO:0008150	molecular_function|cellular_component|biological_process
A430089I19Rik	0	0	0					0	0	0	0	0	0	0	0	0	0	GeneID:331195,Genbank:NM_177913.4,MGI:MGI:2683305	RIKEN cDNA A430089I19 gene
A430105I19Rik	1479.36482614265	1698.12128457748	1260.60836770782	0.742354729992962	-0.429819359645468	0.00114930615569838	0.00334340729334201	16.8768844874232	15.396469625283	16.3737670466925	17.6929587817138	14.0171884084019	16.3433047100229	10.6867207836111	11.468254922935	12.9684049436763	11.5223203631957	GeneID:214239,Genbank:NM_001001982.2,MGI:MGI:2685199	RIKEN cDNA A430105I19 gene		GO:0005575,GO:0008150	cellular_component|biological_process
A4galt	599.260638855845	711.588572533064	486.932705178627	0.684289663963093	-0.547320938926074	0.0137584902461003	0.0314913853601112	18.8984721213999	11.6745028644597	17.6417729025463	23.6763193820414	14.6632769135512	10.594503955336	12.193983680339	15.5625218761062	11.1048285815588	13.4895634433824	GeneID:239559,Genbank:NM_001004150.3,MGI:MGI:3512453	alpha 1,4-galactosyltransferase		GO:0006629,GO:0007009,GO:0008378,GO:0015643,GO:0016020,GO:0016021,GO:0016740,GO:0016757,GO:0050512,GO:0001576,GO:0005794	lipid metabolic process|plasma membrane organization|galactosyltransferase activity|toxic substance binding|membrane|integral component of membrane|transferase activity|transferase activity, transferring glycosyl groups|lactosylceramide 4-alpha-galactosyltransferase activity|globoside biosynthetic process|Golgi apparatus	mmu00601,mmu00603	Glycosphingolipid biosynthesis - lacto and neolacto series|Glycosphingolipid biosynthesis - globo and isoglobo series
A4gnt	0.102390152993403	0.204780305986806	0	0	-Inf	0.992946478145173	1	0	0	0.0181286372515757	0	0	0	0	0	0	0	GeneID:333424,Genbank:XM_006511246.3,MGI:MGI:2143261	alpha-1,4-N-acetylglucosaminyltransferase		GO:0008375,GO:0009101,GO:0016020,GO:0016021,GO:0016740,GO:0016757,GO:0050680,GO:0005575,GO:0005794,GO:0006493	acetylglucosaminyltransferase activity|glycoprotein biosynthetic process|membrane|integral component of membrane|transferase activity|transferase activity, transferring glycosyl groups|negative regulation of epithelial cell proliferation|cellular_component|Golgi apparatus|protein O-linked glycosylation
A530016L24Rik	38.3452572584616	42.9484624987401	33.7420520181832	0.785640510860499	-0.3480587720185	0.631032268014441	0.771321458706613	0.159174558657718	0.545322723105445	0.926617059990706	0.337341312169405	1.77833318205498	0.966765977433153	0.355652747389955	0.16373897647126	0.249548858295465	1.35736781907916	GeneID:319942,Genbank:XM_006515980.3,MGI:MGI:2443020	RIKEN cDNA A530016L24 gene		GO:0008150,GO:0016020,GO:0016021,GO:0003674,GO:0005886	biological_process|membrane|integral component of membrane|molecular_function|plasma membrane
A530032D15Rik	27.3777231389611	8.12891590244452	46.6265303754776	5.73588544094252	2.52001621033086	9.60872120556108e-15	1.40091138669824e-13	0.181808187808876	0.261602969066425	0.0732722001755633	0.121372379757614	0.0914040479485621	1.17784967228995	0.877444594167331	0.748086549432414	0.872201435970331	0.728003138557424	GeneID:381287,Genbank:NM_213615.2,MGI:MGI:3037746	RIKEN cDNA A530032D15Rik gene		GO:0005634,GO:0006338,GO:0006355,GO:0008150,GO:0003674,GO:0003682,GO:0005575	nucleus|chromatin remodeling|regulation of transcription, DNA-templated|biological_process|molecular_function|chromatin binding|cellular_component
A530064D06Rik	86.091817538205	18.2359709699914	153.947664106419	8.44197791056754	3.07758105431854	2.52185640195838e-34	2.31004593749086e-32	0.340689406249853	1.02128422265801	0.314655894359192	0.514445501058343	0.371110056149894	4.7706979958519	5.65207089865247	3.4169739037292	4.86051127157237	4.07365650966205	GeneID:328830,Genbank:NM_001113556.1,MGI:MGI:2443476	RIKEN cDNA A530064D06 gene		GO:0005515,GO:0005575,GO:0008150	protein binding|cellular_component|biological_process
A530099J19Rik	33.4487223330695	54.2826513860655	12.6147932800735	0.232390882868919	-2.10537462467249	6.2294592247422e-10	5.01036372324387e-09	0.912962548857036	0.898398076416065	1.38956624706371	1.29676575707901	0.683604851222069	0.216293885907269	0.292962066854347	0.359671500350986	0.109632555678958	0.302482638832856	GeneID:319293,Genbank:NM_175688.4,MGI:MGI:2441809	RIKEN cDNA A530099J19 gene		GO:0003674,GO:0005575,GO:0008150	molecular_function|cellular_component|biological_process
A630001G21Rik	261.885777841267	181.220853262764	342.55070241977	1.8902388784313	0.918568566166516	3.63901602154949e-13	4.46253100627742e-12	4.02777176345929	5.86665329918982	4.4814190592947	4.28900967442137	3.40392359194536	9.20495184227422	10.2113719993284	7.52397556666432	8.36783162035183	8.79517610668246	GeneID:319997,Genbank:NM_177055.3,MGI:MGI:2443131	RIKEN cDNA A630001G21 gene		GO:0003674,GO:0005575,GO:0008150	molecular_function|cellular_component|biological_process
A630023A22Rik	8.28520673747926	1.6264344059666	14.9439790689919	9.18818429699331	3.19977979464484	0.00945809941671116	0.0226039727396087	0.0403157618257798	0.124307496672019	0.0406200706130225	0.0384488416336579	0.0810749806467515	0.0816208888659446	1.45929266305744	0.24883103051188	1.02393365623476	0.358741955173539	GeneID:105518,Genbank:NM_001251843.1,MGI:MGI:2145657	RIKEN cDNA A630023A22 gene		GO:0003674,GO:0005575,GO:0008150	molecular_function|cellular_component|biological_process
A630033H20Rik	106.757848507656	60.7179576853722	152.797739329939	2.51651645007076	1.33142802853537	2.34657911169029e-06	1.10919742894779e-05	1.08203223420553	1.24292829120789	0.705423243991109	0.895347627210686	0.831987146530735	2.72216498999191	3.82379159601634	1.93148664805004	2.06558730494712	2.15927735231223	GeneID:213438,Genbank:NM_001122596.1,MGI:MGI:2441814	RIKEN cDNA A630033H20 gene		GO:0035025,GO:0051482,GO:0004930,GO:0005623,GO:0005887	positive regulation of Rho protein signal transduction|positive regulation of cytosolic calcium ion concentration involved in phospholipase C-activating G-protein coupled signaling pathway|G-protein coupled receptor activity|cell|integral component of plasma membrane
A630073D07Rik	0	0	0					0	0	0	0	0	0	0	0	0	0	GeneID:381819,Genbank:NM_001142969.1,MGI:MGI:2686534	RIKEN cDNA A630073D07 gene		GO:0003674,GO:0005575,GO:0008150	molecular_function|cellular_component|biological_process
A630076J17Rik	0	0	0					0	0	0	0	0	0	0	0	0	0	GeneID:319929,Genbank:NM_001256174.1,MGI:MGI:2442999	RIKEN cDNA A630076J17 gene		GO:0003674,GO:0005575,GO:0008150	molecular_function|cellular_component|biological_process
A630095E13Rik	0	0	0					0	0	0	0	0	0	0	0	0	0	GeneID:235973,Genbank:NM_001033325.2,MGI:MGI:3055869	RIKEN cDNA A630095E13 gene		GO:0005576,GO:0005615	extracellular region|extracellular space
A630095N17Rik	0.511312679852865	0.410260824218268	0.612364535487462	1.49262249607745	0.577849334995326	1	1	0.0424076173922118	0.0435858046507235	0	0	0	0	0.0426391855164844	0	0	0.0943389811364377	GeneID:381272,Genbank:XM_006496500.3,MGI:MGI:2686470	RIKEN cDNA A630095N17 gene		GO:0003674,GO:0005575,GO:0008150	molecular_function|cellular_component|biological_process
A730017C20Rik	14.9401921591842	9.16267422431625	20.7177100940522	2.2610986254505	1.17702392147695	0.00316428088777235	0.00839203240029157	0.170781286865786	0.4012023049532	0.319559252936641	0.116337743342004	0.0981260281369095	0.493933737234889	0.31889713781121	0.702714135918671	0.619639634573543	0.488463435572112	GeneID:225583,Genbank:XM_006525876.3,MGI:MGI:2442934	RIKEN cDNA A730017C20 gene		GO:0016020,GO:0016021,GO:0003674,GO:0005575,GO:0008150	membrane|integral component of membrane|molecular_function|cellular_component|biological_process
A830005F24Rik	1.08404713779063	0.409560611973611	1.75853366360764	4.29370796945911	2.10222407164842	0.260700145072644	0.393207362260503	0	0	0.113346516121427	0	0	0.113877736499097	0.113111666271049	0.173584942035921	0.0529109501425908	0.0625647466139462	GeneID:442803,Genbank:XM_001473764.3,MGI:MGI:3045249	RIKEN cDNA A830005F24 gene		GO:0003674,GO:0005575,GO:0008150	molecular_function|cellular_component|biological_process
A830010M20Rik	168.012415857012	156.795273951899	179.229557762126	1.143080102128	0.192926504946674	0.183728193101215	0.295624400131009	1.16571986991451	1.27196229202733	1.21474212944255	1.30210450978355	1.20424427292799	1.18810584276844	1.8223518328555	1.63445450577645	1.17916391153329	1.65185377627532	GeneID:231570,Genbank:NM_001007574.2,MGI:MGI:2445097	RIKEN cDNA A830010M20 gene		GO:0003674,GO:0005575,GO:0008150	molecular_function|cellular_component|biological_process
A830018L16Rik	67.0689168203083	66.3212252422178	67.8166083983988	1.02254758036691	0.0321679750617132	0.87830770570303	0.968027883953322	0.419106424004351	0.305114742559807	0.404675316621934	0.433006896326219	0.333617377468714	0.312294362417157	0.509185586057648	0.491002937729605	0.361384016221554	0.388472593090155	GeneID:320492,Genbank:XM_006495540.2,MGI:MGI:2444149	RIKEN cDNA A830018L16 gene		GO:0003674,GO:0005575,GO:0008150	molecular_function|cellular_component|biological_process
A830021F12Rik	0	0	0					0	0	0	0	0	0	0	0	0	0	GeneID:442838,Genbank:XM_017318024.1,MGI:MGI:3045372	RIKEN cDNA A830021F12 gene
A830080D01Rik	265.886929454837	255.061281189415	276.712577720258	1.08488664539705	0.11754431025796	0.324693350182926	0.467229712176113	3.64454958572342	3.97282250990099	4.26022445179879	4.01745974795489	3.90255450861611	3.99271531524692	4.74316354171204	4.72284061509431	5.22405487503191	4.05378933976042	GeneID:382252,Genbank:XM_006528900.3,MGI:MGI:2685992	RIKEN cDNA A830080D01 gene		GO:0008150,GO:0003674,GO:0005575,GO:0005739	biological_process|molecular_function|cellular_component|mitochondrion
A930009A15Rik	0.203245850732036	0.20671098407186	0.199780717392213	0.966473640910936	-0.049197709213034	1	1	0.0535675167059517	0	0	0	0	0.0542248010440089	0	0	0	0	GeneID:77798,Genbank:NM_029982.1,MGI:MGI:1925048	RIKEN cDNA A930009A15 gene		GO:0003674,GO:0005575,GO:0008150	molecular_function|cellular_component|biological_process
A930018P22Rik	0.204893851571256	0	0.409787703142511	Inf	Inf	0.719004910457685	0.846187272790281	0	0	0	0	0	0	0	0.0677525272333936	0	0.0732595750949626	GeneID:68243,Genbank:NM_026634.2,MGI:MGI:1915493	RIKEN cDNA A930018P22 gene		GO:0003674,GO:0008150	molecular_function|biological_process
AA414768	59.3291320390611	56.3859855135041	62.272278564618	1.1043928379988	0.143253437173789	0.488251621910634	0.638826985037742	1.97153496027351	1.95987265873427	1.59564593740622	1.97270893155985	1.46241000142028	2.19202702315053	1.98230058873281	2.26079912922837	2.34098459639265	1.68962302224709	GeneID:245350,Genbank:NM_001272033.1,MGI:MGI:3035137	expressed sequence AA414768
AA415398	54.7330592772912	59.9013840631866	49.5647344913957	0.827438885871361	-0.273275335603508	0.211184245156502	0.331709418412009	1.69541611282012	1.62635098841296	1.6512728967276	1.58995728457005	1.76156524215084	1.40157902457545	1.5057953539965	1.8893691918647	1.27584958458027	1.22576432064337	GeneID:433752,Genbank:NM_001004178.1,MGI:MGI:3035485	expressed sequence AA415398
AA467197	323.655724283908	45.7924288073668	601.519019760448	13.1357745248857	3.71542936351789	5.14193794797757e-21	1.44588106298402e-19	1.99786997492198	2.87472596007438	1.91230265763751	2.57222750529171	1.9084149611127	33.3693400646937	44.293585914524	17.520238938162	31.0087562807884	30.5553477791907	GeneID:433470,Genbank:XM_006499873.3,MGI:MGI:3034182	expressed sequence AA467197		GO:0005739,GO:0005751,GO:0008150,GO:0004129,GO:0005634	mitochondrion|mitochondrial respiratory chain complex IV|biological_process|cytochrome-c oxidase activity|nucleus
AA623943	0	0	0					0	0	0	0	0	0	0	0	0	0	GeneID:544808,Genbank:XM_006534607.3,MGI:MGI:3035046	expressed sequence AA623943
AA792892	0.10335549203593	0.20671098407186	0	0	-Inf	0.992946508166052	1	0.0445070043918262	0	0	0	0	0	0	0	0	0	GeneID:100554,Genbank:NM_178894.4,MGI:MGI:2140789	expressed sequence AA792892		GO:0003674,GO:0005575,GO:0008150	molecular_function|cellular_component|biological_process
AA986860	2006.01197312646	2401.66153934892	1610.362406904	0.670520129718431	-0.576647450887323	6.93650313728945e-05	0.000254980456832223	49.5928756426736	35.6327187575733	44.0261539834744	43.0960924132208	42.326309658516	36.1450010343738	23.0745318673943	27.81954427428	35.1630394188844	29.8378537827562	GeneID:212439,Genbank:XM_017319617.1,MGI:MGI:2138143	expressed sequence AA986860		GO:0005829,GO:0005886,GO:0008150,GO:0003674,GO:0005737	cytosol|plasma membrane|biological_process|molecular_function|cytoplasm
AB124611	463.252429595753	233.763972556018	692.740886635488	2.96342023563739	1.56726322598905	1.03753002315246e-36	1.16158531048865e-34	6.23689298444278	11.456472460813	6.51794749301581	7.08707209330067	6.97170041144492	23.6753284927297	27.9190687630519	21.3971731348104	23.9353063408568	22.8411730933071	GeneID:382062,Genbank:XM_011242566.2,MGI:MGI:3043001	cDNA sequence AB124611		GO:0016020,GO:0016021,GO:0003674,GO:0005575,GO:0008150	membrane|integral component of membrane|molecular_function|cellular_component|biological_process
AF067061	0.925561433901188	0.618202274130525	1.23292059367185	1.9943643775913	0.99592901942453	0.706202814989539	0.837259802292148	0.119872198495319	0	0.0603885049780268	0	0	0	0	0.0616547997823882	0.0563795568741606	0.266664853345664	GeneID:236546,Genbank:NM_199060.2,MGI:MGI:2681166	cDNA sequence AF067061
AF067063	0	0	0					0	0	0	0	0	0	0	0	0	0	GeneID:380878,Genbank:NM_001001449.2,MGI:MGI:2687009	cDNA sequence AF067063
AF366264	0	0	0					0	0	0	0	0	0	0	0	0	0	GeneID:231201,Genbank:NM_153093.3,MGI:MGI:2667157	cDNA sequence AF366264		GO:0016926,GO:0016929,GO:0004175,GO:0005634,GO:0006508	protein desumoylation|SUMO-specific protease activity|endopeptidase activity|nucleus|proteolysis
AF529169	0.795923785619161	0.615609967008884	0.976237604229438	1.58580539066443	0.665215735007764	0.856818706881397	0.950815032226377	0.00671176923266062	0	0.00676243056864801	0	0.00674868259956162	0	0.00674841905897326	0.0138084657967275	0.00631350020987241	0.00746542142625039	GeneID:209743,Genbank:XM_006510957.3,MGI:MGI:2667167	cDNA sequence AF529169		GO:0016020,GO:0016021,GO:0003674,GO:0005575,GO:0008150	membrane|integral component of membrane|molecular_function|cellular_component|biological_process
AI182371	91.3123742701592	78.0678844046843	104.556864135634	1.33930700098952	0.421486698555155	0.0184853292386973	0.0408018031401063	1.3233785370318	1.36014522722565	1.93039783397354	1.67651591337212	1.29093575006371	1.8594679028094	2.24415451094742	2.29596965868505	1.82082640655473	2.5484996969322	GeneID:98870,Genbank:NM_001243103.1,MGI:MGI:2138853	expressed sequence AI182371		GO:0003674,GO:0005575,GO:0008150	molecular_function|cellular_component|biological_process
AI314180	2065.88541262269	2055.7023128281	2076.06851241727	1.0099071735543	0.014222692573729	0.867561315246378	0.959331762871818	11.0045919630179	11.1382006902889	10.9406915879069	10.2631491047393	11.2878296189747	12.167724947339	12.036984421929	11.2979256045904	11.6525279440366	11.2247609275095	GeneID:230249,Genbank:XM_006537847.3,MGI:MGI:2140220	expressed sequence AI314180		GO:0005768,GO:0005769,GO:0005770,GO:0005771,GO:0005783,GO:0005813,GO:0005856,GO:0030134,GO:0030139,GO:0030433,GO:0031410,GO:0000502,GO:0032947,GO:0005634,GO:0043248,GO:0005737	endosome|early endosome|late endosome|multivesicular body|endoplasmic reticulum|centrosome|cytoskeleton|COPII-coated ER to Golgi transport vesicle|endocytic vesicle|ubiquitin-dependent ERAD pathway|cytoplasmic vesicle|proteasome complex|protein-containing complex scaffold activity|nucleus|proteasome assembly|cytoplasm
AI413582	264.702673835268	217.909546039671	311.495801630864	1.4294729500935	0.515483320119279	3.95004975248654e-05	0.000151719721221619	11.3978900033729	13.1643719435863	10.4606029543528	12.2153900355904	13.2761128873707	17.3066166520387	19.7999250501693	14.975151160534	18.9484849619956	20.5228729967649	GeneID:106672,Genbank:XM_011246240.2,MGI:MGI:2146839	expressed sequence AI413582		GO:0008150,GO:0003674,GO:0005575,GO:0005576	biological_process|molecular_function|cellular_component|extracellular region
AI429214	94.7235567065828	84.93192377226	104.515189640906	1.23057603076503	0.299333797023242	0.0825247779714013	0.150548370354788	2.20285816530448	2.6885700020385	2.24722920515475	1.94328571099119	2.43647078133515	2.95460118072465	4.26365736215063	2.52095429431817	2.35706263807747	2.9402556571038	GeneID:621080,Genbank:NM_001039220.3,MGI:MGI:2142538	expressed sequence AI429214		GO:0003674,GO:0005575,GO:0008150	molecular_function|cellular_component|biological_process
AI464131	340.088317268273	451.273777512728	228.902857023818	0.507237221461116	-0.979267479443415	1.59021252048926e-16	2.80834318248429e-15	4.86837281245355	4.96822507878209	4.96296334014818	5.20139661563885	5.48395103768017	2.7778726142326	2.43593364817801	2.91738228855362	2.82977852510155	2.7075167102146	GeneID:329828,Genbank:NM_001085515.2,MGI:MGI:2140300	expressed sequence AI464131		GO:0005783,GO:0005789,GO:0005975,GO:0008152,GO:0016020,GO:0016021,GO:0016787,GO:0016798,GO:0031965,GO:0043568,GO:0048741,GO:0004553,GO:0005515,GO:0051897,GO:0005634	endoplasmic reticulum|endoplasmic reticulum membrane|carbohydrate metabolic process|metabolic process|membrane|integral component of membrane|hydrolase activity|hydrolase activity, acting on glycosyl bonds|nuclear membrane|positive regulation of insulin-like growth factor receptor signaling pathway|skeletal muscle fiber development|hydrolase activity, hydrolyzing O-glycosyl compounds|protein bind…
AI467606	603.9075553166	516.514170567164	691.300940066035	1.33839685232052	0.420505957521987	8.20001079230643e-05	0.000296645242313056	12.8828789398693	14.7926482247362	11.6060435978086	11.8450205661289	10.7988579978467	15.037773606006	18.1932838261342	17.5361281548102	16.2418940141769	20.7492945707111	GeneID:101602,Genbank:XM_006507162.3,MGI:MGI:2141979	expressed sequence AI467606		GO:0016020,GO:0016021,GO:0003674,GO:0005575,GO:0008150	membrane|integral component of membrane|molecular_function|cellular_component|biological_process
AI481877	0	0	0					0	0	0	0	0	0	0	0	0	0	GeneID:100155,Genbank:XM_017320490.1,MGI:MGI:2140313	expressed sequence AI481877		GO:0003674,GO:0005575,GO:0008150	molecular_function|cellular_component|biological_process
AI593442	5.82905357664686	7.50488301085076	4.15322414244297	0.553402915999906	-0.853597849046614	0.347343093141883	0.492353896009791	0.0328217154383288	0.1096341444637	0.0744062808521474	0.0547781945148829	0.0330022282036366	0	0	0.135051584555277	0.015437055426451	0.027380404017086	GeneID:330941,Genbank:NM_001286641.1,MGI:MGI:2143099	expressed sequence AI593442		GO:0016020,GO:0016021,GO:0003674,GO:0005575,GO:0008150	membrane|integral component of membrane|molecular_function|cellular_component|biological_process
AI597479	567.421598946032	629.900300969194	504.942896922869	0.8016235206523	-0.319003255228235	0.00307560799853389	0.00818042268212483	9.3310988183657	9.5422274781179	10.3605502755186	9.46448766772074	9.64914222227255	8.68741858785777	7.75039043234662	8.00959519302011	9.159027810393	7.35893173537065	GeneID:98404,Genbank:NM_133818.1,MGI:MGI:2138299	expressed sequence AI597479		GO:0072669,GO:0003674,GO:0008150,GO:0048598	tRNA-splicing ligase complex|molecular_function|biological_process|embryonic morphogenesis
AI607873	944.681080501913	351.732528648059	1537.62963235577	4.37158780356737	2.12815737589907	4.10076448335508e-32	3.0861230470793e-30	4.59210277455463	6.71647141090854	5.35340389286791	4.51982131898462	4.33617311908166	26.4008054248659	27.0519280736419	17.7444700710677	24.1732157358952	22.4445949893052	GeneID:226691,Genbank:XM_011238800.2,MGI:MGI:2138302	expressed sequence AI607873		GO:0003690,GO:0005634,GO:0005730,GO:0005829,GO:0008134,GO:0042802,GO:0000978,GO:0001047,GO:0001078	double-stranded DNA binding|nucleus|nucleolus|cytosol|transcription factor binding|identical protein binding|RNA polymerase II proximal promoter sequence-specific DNA binding|core promoter binding|transcriptional repressor activity, RNA polymerase II proximal promoter sequence-specific DNA binding
AI661453	1019.8151943409	1044.90740362369	994.722985058112	0.951972377273297	-0.071008382435017	0.471136391407131	0.623449637454482	11.7811597308942	9.90492607723222	11.0816266885354	11.8183425918809	10.4554823511718	12.0125283662575	10.2826192277479	10.9059891268489	11.6871056787434	10.552392472666	GeneID:224833,Genbank:NM_145489.2,MGI:MGI:2146908	expressed sequence AI661453		GO:0003674,GO:0005575,GO:0008150	molecular_function|cellular_component|biological_process
AI837181	683.649665846109	743.315500817034	623.983830875184	0.839460269817212	-0.252466048336199	0.0128179039162838	0.0295924545989867	26.7270031185875	25.8557984960119	23.3077754983108	26.3545172599099	25.2952366364683	24.3000063131346	20.3125798594208	21.930125744072	21.7604667443801	24.9157426039982	GeneID:107242,Genbank:NM_001256515.1,MGI:MGI:2147598	expressed sequence AI837181		GO:0005575,GO:0008150	cellular_component|biological_process
AI846148	403.742833010185	393.720823952518	413.764842067853	1.05090921509844	0.0716380445766234	0.537104038612989	0.684379369700982	5.36412948863657	5.14463150411762	5.96820188788422	5.62183198444507	5.66763910840254	5.90906154828131	6.08562418459999	6.10810380189253	6.31403067146941	6.47695675435427	GeneID:68229,Genbank:XM_011247332.2,MGI:MGI:2147611	expressed sequence AI846148		GO:0006355,GO:0045892,GO:0003674,GO:0005575,GO:0006351	regulation of transcription, DNA-templated|negative regulation of transcription, DNA-templated|molecular_function|cellular_component|transcription, DNA-templated
AI987944	331.031525112787	305.180285809845	356.882764415729	1.16941618122115	0.225788459150654	0.056380477237463	0.108369300090702	4.43324489623779	4.10942156098317	3.87303129455953	4.40188738226775	4.231924217374	5.2119130031296	5.57181596122299	5.19535894135078	5.02797140498041	5.07148697032553	GeneID:233168,Genbank:XM_011250853.2,MGI:MGI:2142079	expressed sequence AI987944	zf-C2H2	GO:0003700,GO:0005575,GO:0006355	DNA binding transcription factor activity|cellular_component|regulation of transcription, DNA-templated
AK010878	57.8910660154728	53.9450342234175	61.8370978075282	1.14629824037974	0.196982448928	0.354339603270812	0.499274190842349	2.04257274544519	2.57643868317461	2.38539791608557	2.56780026345817	2.75396778064366	2.30259411180252	3.40731859752037	3.00845709781533	3.0567229630569	3.20135516710156	GeneID:100233175,Genbank:NM_001142938.1,MGI:MGI:4845848	cDNA sequence AK010878		GO:0000408,GO:0005634	EKC/KEOPS complex|nucleus
AU015228	0.0998903586961064	0	0.199780717392213	Inf	Inf	1	1	0	0	0	0	0	0.0183113261741506	0	0	0	0	GeneID:99169,Genbank:NM_001033197.2,MGI:MGI:2139152	expressed sequence AU015228
AU018091	12.2596547588799	9.41314679809854	15.1061627196614	1.60479412928234	0.682388233351644	0.116712494722983	0.202391673849387	0.231314276684791	0.15849383509354	0.155373511950326	0.0294136935996766	0.139551874921124	0.374644079940425	0.21707221717483	0.222084184464863	0.290117788374755	0.102915252148841	GeneID:245128,Genbank:XM_006539984.2,MGI:MGI:2142124	expressed sequence AU018091		GO:0097638,GO:1903352,GO:0000064,GO:0015181,GO:0015189	L-arginine import across plasma membrane|L-ornithine transmembrane transport|L-ornithine transmembrane transporter activity|arginine transmembrane transporter activity|L-lysine transmembrane transporter activity
AU019823	524.977383541268	514.914117100595	535.040649981941	1.03908716466093	0.055316680950023	0.596255020257411	0.74014280494448	6.62869442010537	6.75846169421461	6.65206710464357	6.70028356786804	6.77158044758706	7.2859405961041	8.0351176262175	7.34957878200654	7.31814115717582	6.88737038442443	GeneID:270156,Genbank:NM_212449.2,MGI:MGI:2143205	expressed sequence AU019823		GO:0003674,GO:0005575,GO:0008150	molecular_function|cellular_component|biological_process
AU021092	1823.49890632605	2194.14224368949	1452.8555689626	0.662151951698263	-0.594765767875806	2.22675595959048e-10	1.90054931007495e-09	90.5657811359112	78.9616286436016	86.9751324943269	78.8371027595902	84.4894306433832	53.6588443543244	52.0065161943655	71.7838026037805	54.036510354715	62.9000051803977	GeneID:239691,Genbank:XM_006522106.1,MGI:MGI:2146559	expressed sequence AU021092		GO:0016020,GO:0042803,GO:0005576,GO:0005829,GO:0008150	membrane|protein homodimerization activity|extracellular region|cytosol|biological_process
AU022252	349.154703176184	404.266872428823	294.042533923545	0.727347586402384	-0.459283127798552	8.84980587261548e-05	0.000318217543837484	3.74036522007806	3.96077509270073	3.38793153475044	3.99053330360438	3.70395258283032	3.01179793646731	2.92505857904153	2.70110854588575	3.02974715543336	2.78408192623625	GeneID:230696,Genbank:XM_006503016.3,MGI:MGI:2140466	expressed sequence AU022252		GO:0005575,GO:0008150,GO:0042802	cellular_component|biological_process|identical protein binding
AU022751	0	0	0					0	0	0	0	0	0	0	0	0	0	GeneID:102991,Genbank:NM_001033211.3,MGI:MGI:2147968	expressed sequence AU022751		GO:0003674,GO:0005575,GO:0008150	molecular_function|cellular_component|biological_process
AU040320	1192.80526783609	1177.25790344322	1208.35263222895	1.02641284351949	0.0376111281181234	0.688938057286303	0.824334974600981	11.8005372391965	11.2345006831049	11.2921414768366	11.2729354940597	11.6169989812347	13.2959351248809	13.5443552474547	10.6241002556497	12.49481714822	12.2131818825728	GeneID:100317,Genbank:NM_001035525.1,MGI:MGI:2140475	expressed sequence AU040320		GO:0008150,GO:0016020,GO:0016021,GO:0031410,GO:0003674,GO:0005794,GO:0005886	biological_process|membrane|integral component of membrane|cytoplasmic vesicle|molecular_function|Golgi apparatus|plasma membrane
AU041133	73.5709849847735	62.3688265034094	84.7731434661377	1.35922299999509	0.442782170302603	0.0183627282988272	0.0405657494708682	1.31067551885542	1.26289620764739	1.50627364352937	1.1523266728338	1.05018878689693	1.82429193975546	2.10029555263886	1.89599042610989	1.79155995078483	1.4350699681757	GeneID:216177,Genbank:NM_001163064.1,MGI:MGI:2143755	expressed sequence AU041133	zf-C2H2	GO:0005634,GO:0008150,GO:0043565,GO:0003674,GO:0003700,GO:0005575	nucleus|biological_process|sequence-specific DNA binding|molecular_function|DNA binding transcription factor activity|cellular_component
AV320801	1.18892651909841	1.0239401131421	1.35391292505472	1.32225792082709	0.403003617696312	0.891992457951163	0.979550294445477	0.0138812376023915	0.0142668923097582	0.0279720300979023	0	0.0139575815884397	0.0140515632144408	0.0558281461420156	0.014279289707707	0	0.0154399361818771	GeneID:331531,Genbank:XM_006528574.3,MGI:MGI:3035227	expressed sequence AV320801		GO:0003674,GO:0005575,GO:0008150	molecular_function|cellular_component|biological_process
AW146154	200.29506161628	197.287920122378	203.302203110182	1.03048480101606	0.0433232262158806	0.746049883406526	0.86604625802254	2.98889782527905	3.12069761214257	2.99552478518972	3.03147304933236	3.21205239948423	2.89750566165006	3.46633702344739	3.88799397044611	3.30244370080835	3.20138544254029	GeneID:101835,Genbank:NM_001033530.3,MGI:MGI:2142212	expressed sequence AW146154	zf-C2H2	GO:0003700,GO:0005575,GO:0006355	DNA binding transcription factor activity|cellular_component|regulation of transcription, DNA-templated
AW209491	228.017567430634	239.481387172733	216.553747688535	0.904261288299367	-0.145188392084426	0.249287491501062	0.379210537059025	5.97287079007816	6.98837943475466	5.88362547264907	6.17944917237654	6.40788914018277	6.20810982194903	5.87143481510431	5.56813243709457	5.64352954375557	6.76218832260631	GeneID:105351,Genbank:NM_001104646.1,MGI:MGI:2145422	expressed sequence AW209491		GO:0003674,GO:0005575,GO:0008150	molecular_function|cellular_component|biological_process
AW549877	2289.77453514745	2651.36039459192	1928.18867570298	0.727245032261921	-0.459486558433653	7.13533082361877e-07	3.65368422213364e-06	26.684768026569	28.0368174624148	27.9124602375817	30.4680449190927	25.2525760382938	22.75898306179	22.4138531462648	21.3705916948317	19.9113875624617	20.0628061378278	GeneID:106064,Genbank:NM_145930.2,MGI:MGI:2146232	expressed sequence AW549877		GO:0008150,GO:0003674,GO:0005654,GO:0005829	biological_process|molecular_function|nucleoplasm|cytosol
AW551984	40.2691617097144	31.1150810040332	49.4232424153956	1.58840153458026	0.667575659786569	0.00767228875362115	0.0186806686970636	0.221711834454967	0.455743062192522	0.424432155825836	0.222017170617041	0.378983047634815	0.482529410194539	0.835959370791741	0.467542563084694	0.583955952827311	0.493214895213928	GeneID:244810,Genbank:NM_178737.5,MGI:MGI:2143322	expressed sequence AW551984		GO:0060923,GO:0003674,GO:0005575,GO:0055007	cardiac muscle cell fate commitment|molecular_function|cellular_component|cardiac muscle cell differentiation
AW554918	329.549652577686	371.636313344593	287.462991810779	0.773506198099199	-0.370515242862501	0.00172536321018303	0.00484410410883739	1.98535395315269	1.9970967906994	1.81413784042252	1.93370274477686	1.9219436827593	1.45918111587799	1.62987201457804	1.80872587067166	1.45529455243893	1.55637156232725	GeneID:225289,Genbank:XM_006525833.3,MGI:MGI:2147376	expressed sequence AW554918		GO:0003674,GO:0005575,GO:0008150	molecular_function|cellular_component|biological_process
AY074887	0.482032726394377	0.392112483136541	0.571952969652213	1.45864514456952	0.544628950810669	1	1	0	0	0	0.144710408173936	0	0.0767994017599394	0.152565524548434	0	0	0	GeneID:246735,Genbank:NM_145229.2,MGI:MGI:3575512	cDNA sequence AY074887		GO:0007050,GO:0008285,GO:0097190,GO:0003674,GO:0005615,GO:0005737	cell cycle arrest|negative regulation of cell proliferation|apoptotic signaling pathway|molecular_function|extracellular space|cytoplasm
AY358078	0.491740345773488	0.613679288923829	0.369801402623147	0.602597169723039	-0.730734197985727	0.97959016623321	1	0	0	0.0744006221495196	0	0.0371246831298267	0	0.0371232333860151	0	0.0347307331873679	0	GeneID:278676,Genbank:NM_194347.1,MGI:MGI:2682312	cDNA sequence AY358078		GO:0003674,GO:0005575,GO:0008150	molecular_function|cellular_component|biological_process
AY761184	0	0	0					0	0	0	0	0	0	0	0	0	0	GeneID:382000,Genbank:NM_001007582.3,MGI:MGI:3611585	cDNA sequence AY761184		GO:0005615,GO:0008150,GO:0019731,GO:0050829,GO:0050830,GO:0051673,GO:0061844,GO:0071222,GO:0002227,GO:0003674,GO:0005575	extracellular space|biological_process|antibacterial humoral response|defense response to Gram-negative bacterium|defense response to Gram-positive bacterium|membrane disruption in other organism|antimicrobial humoral immune response mediated by antimicrobial peptide|cellular response to lipopolysaccharide|innate immune response in mucosa|molecular_function|cellular_component
AY761185	0.093043063065	0	0.18608612613	Inf	Inf	1	1	0	0	0	0	0	0	0.111598855919688	0	0	0	GeneID:100503970,Genbank:NM_001012640.2,MGI:MGI:3630303	cDNA sequence AY761185		GO:0005615,GO:0008150,GO:0019731,GO:0050829,GO:0050830,GO:0051673,GO:0061844,GO:0071222,GO:0002227,GO:0003674,GO:0005575	extracellular space|biological_process|antibacterial humoral response|defense response to Gram-negative bacterium|defense response to Gram-positive bacterium|membrane disruption in other organism|antimicrobial humoral immune response mediated by antimicrobial peptide|cellular response to lipopolysaccharide|innate immune response in mucosa|molecular_function|cellular_component
Aaas	400.82174839784	368.063826181303	433.579670614378	1.17800131328527	0.236341147546215	0.0370167719248248	0.0753843692342856	10.7231490339012	9.37248406350558	10.3850936699547	11.9546256303205	11.2898696343127	13.2902718038998	14.1864514807598	12.0389823804157	14.2221778656679	13.3148874323337	GeneID:223921,Genbank:NM_153416.2,MGI:MGI:2443767	achalasia, adrenocortical insufficiency, alacrimia		GO:0005643,GO:0005654,GO:0005813,GO:0005829,GO:0006913,GO:0007612,GO:0009566,GO:0015031,GO:0031965,GO:0051028,GO:0003674,GO:0005634	nuclear pore|nucleoplasm|centrosome|cytosol|nucleocytoplasmic transport|learning|fertilization|protein transport|nuclear membrane|mRNA transport|molecular_function|nucleus	mmu03013	RNA transport
Aacs	777.775175305919	731.051068714313	824.499281897524	1.12782720275282	0.173546045726006	0.0895593612467166	0.161706135881702	11.8493271535004	12.3183126941641	11.8873810933739	11.7545851959439	13.3332954305351	15.5053708039195	14.7173321349416	11.646986129708	15.447963046453	15.6002721091361	GeneID:78894,Genbank:NM_030210.1,MGI:MGI:1926144	acetoacetyl-CoA synthetase		GO:0034201,GO:0005524,GO:0042493,GO:0005623,GO:0045471,GO:0005737,GO:0005829,GO:0006629,GO:0006631,GO:0007584,GO:0047760,GO:0008152,GO:0071333,GO:0010243,GO:0014070,GO:0016874,GO:0000166,GO:0030729,GO:0001889,GO:0032024,GO:0003824	response to oleic acid|ATP binding|response to drug|cell|response to ethanol|cytoplasm|cytosol|lipid metabolic process|fatty acid metabolic process|response to nutrient|butyrate-CoA ligase activity|metabolic process|cellular response to glucose stimulus|response to organonitrogen compound|response to organic cyclic compound|ligase activity|nucleotide binding|acetoacetate-CoA ligase activity|liver…	mmu00650,mmu00280	Butanoate metabolism|Valine, leucine and isoleucine degradation
Aadac	2.27662546386663	2.82964426087648	1.72360666685677	0.609124860919049	-0.71519010687904	0.563236959137067	0.70925701089141	0.083373244703081	0.171379114422628	0.0840025571564515	0.159024884407525	0.0838317806069192	0.0421981256965355	0.0419142534597899	0.17152803648887	0.117638951746703	0	GeneID:67758,Genbank:NM_023383.1,MGI:MGI:1915008	arylacetamide deacetylase (esterase)		GO:0017171,GO:0005789,GO:0019213,GO:0008152,GO:0009056,GO:0010898,GO:0043231,GO:0016020,GO:0052689,GO:0016021,GO:0016298,GO:0016787,GO:0004806,GO:0005783	serine hydrolase activity|endoplasmic reticulum membrane|deacetylase activity|metabolic process|catabolic process|positive regulation of triglyceride catabolic process|intracellular membrane-bounded organelle|membrane|carboxylic ester hydrolase activity|integral component of membrane|lipase activity|hydrolase activity|triglyceride lipase activity|endoplasmic reticulum
Aadacl2	0	0	0					0	0	0	0	0	0	0	0	0	0	GeneID:639634,Genbank:NM_001128091.1,MGI:MGI:3646333	arylacetamide deacetylase-like 2		GO:0005575,GO:0009056,GO:0016787	cellular_component|catabolic process|hydrolase activity
Aadacl3	0	0	0					0	0	0	0	0	0	0	0	0	0	GeneID:230883,Genbank:NM_001085503.2,MGI:MGI:2685281	arylacetamide deacetylase-like 3		GO:0016020,GO:0016021,GO:0016787,GO:0052689,GO:0005575,GO:0008152,GO:0009056	membrane|integral component of membrane|hydrolase activity|carboxylic ester hydrolase activity|cellular_component|metabolic process|catabolic process
Aadat	0.0980281207841352	0.19605624156827	0	0	-Inf	0.992946342488526	1	0	0	0	0.0244508317993509	0	0	0	0	0	0	GeneID:23923,Genbank:XM_006509397.3,MGI:MGI:1345167	aminoadipate aminotransferase		GO:0006103,GO:0006536,GO:0008483,GO:0009058,GO:0016212,GO:0016740,GO:0019441,GO:0030170,GO:0042803,GO:0047536,GO:0070189,GO:0003824,GO:0005739	2-oxoglutarate metabolic process|glutamate metabolic process|transaminase activity|biosynthetic process|kynurenine-oxoglutarate transaminase activity|transferase activity|tryptophan catabolic process to kynurenine|pyridoxal phosphate binding|protein homodimerization activity|2-aminoadipate transaminase activity|kynurenine metabolic process|catalytic activity|mitochondrion	mmu00310,mmu00380	Lysine degradation|Tryptophan metabolism
Aaed1	578.832363195221	863.198378668717	294.466347721726	0.341134037086436	-1.55158938600476	6.96040744696946e-46	1.46791755657773e-43	48.8368216092039	44.7749975924284	48.869956806292	46.7870188205324	46.2595322445155	18.5946995983394	15.2890432609972	17.6401232710722	15.5043781403942	17.9628408156454	GeneID:66129,Genbank:NM_025370.2,MGI:MGI:1913379	AhpC/TSA antioxidant enzyme domain containing 1		GO:0005575,GO:0016209,GO:0055114	cellular_component|antioxidant activity|oxidation-reduction process
Aagab	630.652481420266	593.6277372886	667.677225551932	1.12474061370777	0.169592327251467	0.110419990501646	0.193253630003702	11.7506599132223	13.0239346627062	10.8080527315512	11.870317443775	12.3504733326778	13.9049470174701	14.3054062861453	13.1826619344962	14.3270403350808	15.4382251908467	GeneID:66939,Genbank:XM_006511371.2,MGI:MGI:1914189	alpha- and gamma-adaptin binding protein		GO:0008150,GO:0015031,GO:0016607,GO:0003674,GO:0005737,GO:0005829	biological_process|protein transport|nuclear speck|molecular_function|cytoplasm|cytosol
Aak1	176.659597849404	214.47973432065	138.839461378158	0.647331375236559	-0.627423663930238	0.005699256320064	0.0142792391044344	0.477792349388783	0.779122408751772	0.454505003075752	0.661862686303969	0.448213175456332	0.456635128708623	0.461614704539488	0.33223849256777	0.396712998540533	0.28205063289938	GeneID:269774,Genbank:XM_006506191.1,MGI:MGI:1098687	AP2 associated kinase 1		GO:0050821,GO:0005634,GO:0071439,GO:0005737,GO:2000369,GO:0006468,GO:0030100,GO:0031252,GO:0032880,GO:0035612,GO:0043195,GO:0045747,GO:0004674,GO:0046777,GO:0005112	protein stabilization|nucleus|clathrin complex|cytoplasm|regulation of clathrin-dependent endocytosis|protein phosphorylation|regulation of endocytosis|cell leading edge|regulation of protein localization|AP-2 adaptor complex binding|terminal bouton|positive regulation of Notch signaling pathway|protein serine/threonine kinase activity|protein autophosphorylation|Notch binding
Aamdc	352.633995794365	369.366154487549	335.90183710118	0.909400693648296	-0.13701199038422	0.216696088333381	0.338724205300571	19.3000263306031	21.1735020462047	17.4246630946648	19.5437587336737	21.0960358938552	17.6709634549991	16.0803296213122	19.0727109276574	18.8177395355867	23.0953203387564	GeneID:66273,Genbank:XM_006508115.2,MGI:MGI:1913523	adipogenesis associated Mth938 domain containing		GO:0043066,GO:0045600,GO:0045944,GO:0003674,GO:0005737	negative regulation of apoptotic process|positive regulation of fat cell differentiation|positive regulation of transcription by RNA polymerase II|molecular_function|cytoplasm
Aamp	2627.0655669943	2493.84161651647	2760.28951747214	1.10684235084979	0.146449751619274	0.108480676795069	0.190487122148867	60.8412220300685	62.4268845816463	63.3267092551549	59.0677632881052	66.6535054200898	69.3699747811917	74.7135117360878	73.8199115280307	75.2862643374823	72.7130496758493	GeneID:227290,Genbank:NM_146110.3,MGI:MGI:107809	angio-associated migratory protein		GO:0015630,GO:0030687,GO:0042273,GO:0045171,GO:0051082,GO:0005829,GO:0008201,GO:0009986	microtubule cytoskeleton|preribosome, large subunit precursor|ribosomal large subunit biogenesis|intercellular bridge|unfolded protein binding|cytosol|heparin binding|cell surface
Aanat	1.79600705406963	2.44262359975045	1.1493905083888	0.47055572070385	-1.08756252555018	0.42933565331136	0.579713663211183	0.0791235633632466	0.0609913570029926	0.0199301996627151	0.037729776388584	0.0397793634416404	0	0.0397778100307797	0.0203481187400621	0.037214228959842	0.0220020506060779	GeneID:11298,Genbank:XM_017314224.1,MGI:MGI:1328365	arylalkylamine N-acetyltransferase		GO:0030187,GO:0005737,GO:0032868,GO:0005829,GO:0006474,GO:0007623,GO:0008080,GO:0034695,GO:0009416,GO:0046688,GO:0009648,GO:0048471,GO:0010043,GO:0048511,GO:0014070,GO:0004059,GO:0071320,GO:0016740,GO:0071889,GO:0016746,GO:0004060	melatonin biosynthetic process|cytoplasm|response to insulin|cytosol|N-terminal protein amino acid acetylation|circadian rhythm|N-acetyltransferase activity|response to prostaglandin E|response to light stimulus|response to copper ion|photoperiodism|perinuclear region of cytoplasm|response to zinc ion|rhythmic process|response to organic cyclic compound|aralkylamine N-acetyltransferase activity|c…	mmu00380	Tryptophan metabolism
Aar2	641.80621908004	647.078454782926	636.533983377153	0.983704493129337	-0.0237031028239595	0.833679157108079	0.932784631244246	9.73632293547828	9.38234736419882	9.98898869430492	8.83319885058968	9.22363772269421	9.82578719687159	10.2364970363124	9.42098891180338	9.84164023017628	9.79114221144175	GeneID:68295,Genbank:XM_006500097.3,MGI:MGI:1915545	AAR2 splicing factor homolog		GO:0005681,GO:0006397,GO:0008380,GO:0000244,GO:0003674,GO:0005575	spliceosomal complex|mRNA processing|RNA splicing|spliceosomal tri-snRNP complex assembly|molecular_function|cellular_component
Aard	184.277201985027	203.509495635685	165.044908334369	0.810993648325017	-0.302237479539614	0.0283337791846416	0.0596921539170455	7.72321991047361	8.06117516994152	7.49928466863626	8.20517676020354	8.57043139259655	6.31920062730374	5.19034026189087	7.36838890574387	8.35655449811372	7.07710321100974	GeneID:239435,Genbank:NM_175503.3,MGI:MGI:2181621	alanine and arginine rich domain containing protein		GO:0003674,GO:0005575,GO:0008150	molecular_function|cellular_component|biological_process
Aars	1900.68643501368	1560.35381253353	2241.01905749384	1.43622493789093	0.522281718078743	2.15483376642419e-08	1.40180129202423e-07	20.0531965957423	19.5578813622688	18.5955653973015	17.1016798204932	18.2635822505058	29.9984711361246	29.9805219361953	25.2053181483255	30.2614882557783	26.725241997168	GeneID:234734,Genbank:XM_006530921.2,MGI:MGI:2384560	alanyl-tRNA synthetase		GO:0016597,GO:0005829,GO:0002161,GO:0016874,GO:0006400,GO:0021680,GO:0002196,GO:0043039,GO:0003676,GO:0003723,GO:0004812,GO:0004813,GO:0006412,GO:0043524,GO:0006419,GO:0046872,GO:0005515,GO:0050885,GO:0005524,GO:0000049,GO:0050905,GO:0005737,GO:0140018,GO:0005739,GO:0000166	amino acid binding|cytosol|aminoacyl-tRNA editing activity|ligase activity|tRNA modification|cerebellar Purkinje cell layer development|Ser-tRNA(Ala) hydrolase activity|tRNA aminoacylation|nucleic acid binding|RNA binding|aminoacyl-tRNA ligase activity|alanine-tRNA ligase activity|translation|negative regulation of neuron apoptotic process|alanyl-tRNA aminoacylation|metal ion binding|protein bind…	mmu00970	Aminoacyl-tRNA biosynthesis
Aars2	213.727657592016	224.172253554731	203.283061629301	0.906816336124621	-0.141117713696522	0.272514081298162	0.407300197157376	3.39973672203109	2.82447002154667	2.86877115297401	3.39090915876166	3.11932155712611	3.16900388601393	2.67766918793855	2.78320905530266	3.06475007167837	3.277288638807	GeneID:224805,Genbank:NM_198608.2,MGI:MGI:2681839	alanyl-tRNA synthetase 2, mitochondrial		GO:0016874,GO:0003723,GO:0033108,GO:0004812,GO:0043039,GO:0004813,GO:0005524,GO:0005737,GO:0005739,GO:0046872,GO:0070143,GO:0006400,GO:0006412,GO:0000049,GO:0006419,GO:0000166,GO:0016597,GO:0003676	ligase activity|RNA binding|mitochondrial respiratory chain complex assembly|aminoacyl-tRNA ligase activity|tRNA aminoacylation|alanine-tRNA ligase activity|ATP binding|cytoplasm|mitochondrion|metal ion binding|mitochondrial alanyl-tRNA aminoacylation|tRNA modification|translation|tRNA binding|alanyl-tRNA aminoacylation|nucleotide binding|amino acid binding|nucleic acid binding	mmu00970	Aminoacyl-tRNA biosynthesis
Aarsd1	389.791516574098	368.298727957959	411.284305190237	1.11671389002784	0.15925960452249	0.160617151027028	0.264515869261528	13.5823880486868	11.2111901434268	13.4367378003946	12.6849575603427	12.7725619706564	14.1764782199766	14.7533250739698	14.1166567016427	16.61597116487	15.6554708422112	GeneID:69684,Genbank:XM_006534121.2,MGI:MGI:1916934	alanyl-tRNA synthetase domain containing 1		GO:0002196,GO:0003676,GO:0004812,GO:0004813,GO:0005515,GO:0005524,GO:0005737,GO:0006412,GO:0006419,GO:0006450,GO:0000166,GO:0043039,GO:0002161,GO:0046872	Ser-tRNA(Ala) hydrolase activity|nucleic acid binding|aminoacyl-tRNA ligase activity|alanine-tRNA ligase activity|protein binding|ATP binding|cytoplasm|translation|alanyl-tRNA aminoacylation|regulation of translational fidelity|nucleotide binding|tRNA aminoacylation|aminoacyl-tRNA editing activity|metal ion binding
Aasdh	374.369481082724	398.760955441937	349.978006723511	0.877663677818302	-0.188259892368767	0.0994239699043056	0.176564431817722	2.44012527727736	2.90131681094684	2.55495714801864	2.97246766957177	2.54289026349346	2.53233668555271	2.50155651388956	2.62962564707956	2.41749138953573	2.3720061714224	GeneID:231326,Genbank:XM_006534859.3,MGI:MGI:2442517	aminoadipate-semialdehyde dehydrogenase		GO:0004043,GO:0005524,GO:0005575,GO:0006629,GO:0006631,GO:0008152,GO:0016491,GO:0016874,GO:0019482,GO:0043041,GO:0055114,GO:0000166,GO:0003674,GO:0003824	L-aminoadipate-semialdehyde dehydrogenase activity|ATP binding|cellular_component|lipid metabolic process|fatty acid metabolic process|metabolic process|oxidoreductase activity|ligase activity|beta-alanine metabolic process|amino acid activation for nonribosomal peptide biosynthetic process|oxidation-reduction process|nucleotide binding|molecular_function|catalytic activity
Aasdhppt	368.054108758471	332.413468395711	403.694749121232	1.21443559753923	0.280285984766399	0.0131758010364979	0.0303068488774841	5.93811353657365	6.73050919223765	6.28115005481328	5.20443836804565	6.11957623982532	7.73374716426402	8.10951686349729	8.08743515664042	8.30032365091809	6.6460453418711	GeneID:67618,Genbank:NM_001326359.1,MGI:MGI:1914868	aminoadipate-semialdehyde dehydrogenase-phosphopantetheinyl transferase		GO:0008897,GO:0016740,GO:0019878,GO:0046872,GO:0000287,GO:0005737,GO:0005829	holo-[acyl-carrier-protein] synthase activity|transferase activity|lysine biosynthetic process via aminoadipic acid|metal ion binding|magnesium ion binding|cytoplasm|cytosol	mmu00770	Pantothenate and CoA biosynthesis
Aass	137.421230963374	180.129857292062	94.7126046346861	0.525801807976338	-0.92740899219726	2.32194821380941e-08	1.49735432833851e-07	2.18626679233559	2.35186693649502	3.09856176582742	2.349129686	2.93105442057156	1.57867281483137	1.09910248534791	1.37936163793076	1.220211430862	1.89677175474861	GeneID:30956,Genbank:NM_013930.4,MGI:MGI:1353573	aminoadipate-semialdehyde synthase		GO:0005739,GO:0006091,GO:0008152,GO:0016491,GO:0019477,GO:0019878,GO:0043231,GO:0047130,GO:0047131,GO:0003824,GO:0055114,GO:0004753,GO:0005737	mitochondrion|generation of precursor metabolites and energy|metabolic process|oxidoreductase activity|L-lysine catabolic process|lysine biosynthetic process via aminoadipic acid|intracellular membrane-bounded organelle|saccharopine dehydrogenase (NADP+, L-lysine-forming) activity|saccharopine dehydrogenase (NAD+, L-glutamate-forming) activity|catalytic activity|oxidation-reduction process|saccha…	mmu00310	Lysine degradation
Aatf	326.751434288484	275.589740567324	377.913128009645	1.37128881224562	0.455532454496733	0.000161601009048853	0.000553742206899498	5.81560604986442	6.47339633401616	6.05850501528942	5.46258241563171	5.95792260139248	10.2855270396907	8.98066594736616	7.3594459951801	9.12440509541949	7.37179690188684	GeneID:56321,Genbank:NM_019816.1,MGI:MGI:1929608	apoptosis antagonizing transcription factor		GO:0042985,GO:0005634,GO:0043066,GO:0005730,GO:0043522,GO:0005737,GO:0005794,GO:0006357,GO:0045893,GO:0007155,GO:0045944,GO:0007346,GO:0048156,GO:0019904,GO:2000378,GO:0032929,GO:0003700,GO:0040016,GO:0005515,GO:0042254	negative regulation of amyloid precursor protein biosynthetic process|nucleus|negative regulation of apoptotic process|nucleolus|leucine zipper domain binding|cytoplasm|Golgi apparatus|regulation of transcription by RNA polymerase II|positive regulation of transcription, DNA-templated|cell adhesion|positive regulation of transcription by RNA polymerase II|regulation of mitotic cell cycle|tau prot…
Aatk	369.060011690309	487.274737700278	250.845285680341	0.514792305597907	-0.957937604574087	1.93327163215625e-11	1.91214057479123e-10	3.38085208114285	3.50748423068043	3.80712076067047	4.71126170413259	3.64740567704182	1.80377229345156	1.75164616294883	2.09486298036606	2.19249213209205	2.53943119079726	GeneID:11302,Genbank:XM_006531991.2,MGI:MGI:1197518	apoptosis-associated tyrosine kinase		GO:0051402,GO:0030517,GO:0004713,GO:0055037,GO:0005515,GO:0032482,GO:0005524,GO:0005737,GO:0005783,GO:0006468,GO:0006915,GO:0038083,GO:0007420,GO:0016020,GO:0042995,GO:0016021,GO:0044295,GO:0016301,GO:0000166,GO:0046777,GO:0016310,GO:0004672,GO:0048471,GO:0016740,GO:0004674	neuron apoptotic process|negative regulation of axon extension|protein tyrosine kinase activity|recycling endosome|protein binding|Rab protein signal transduction|ATP binding|cytoplasm|endoplasmic reticulum|protein phosphorylation|apoptotic process|peptidyl-tyrosine autophosphorylation|brain development|membrane|cell projection|integral component of membrane|axonal growth cone|kinase activity|nuc…
Abat	194.515113630029	272.822768320616	116.207458939441	0.425944871297825	-1.23126137582575	2.91000368574289e-13	3.60756916256451e-12	3.10669642994231	2.81032543705657	3.35289067759795	3.6730254713182	2.65580021267421	1.27206049662257	1.82506015108003	1.2208607894787	0.897500279834567	1.8507208059527	GeneID:268860,Genbank:NM_172961.3,MGI:MGI:2443582	4-aminobutyrate aminotransferase		GO:0007568,GO:0007620,GO:0007626,GO:0008483,GO:0009448,GO:0009449,GO:0009450,GO:0042493,GO:0010039,GO:0042803,GO:0014053,GO:0043005,GO:0016740,GO:0045471,GO:0045776,GO:0045964,GO:0046872,GO:0047298,GO:0048148,GO:0051536,GO:0001666,GO:0003824,GO:0003867,GO:0005739,GO:0005759,GO:0030170,GO:0031652,GO:0032024,GO:0032144,GO:0033602,GO:0035094,GO:0070474,GO:0035640,GO:0090331,GO:0042135,GO:0097151,GO:…	aging|copulation|locomotory behavior|transaminase activity|gamma-aminobutyric acid metabolic process|gamma-aminobutyric acid biosynthetic process|gamma-aminobutyric acid catabolic process|response to drug|response to iron ion|protein homodimerization activity|negative regulation of gamma-aminobutyric acid secretion|neuron projection|transferase activity|response to ethanol|negative regulation of …	mmu00640,mmu00650,mmu00250,mmu00280,mmu00410,mmu04727	Propanoate metabolism|Butanoate metabolism|Alanine, aspartate and glutamate metabolism|Valine, leucine and isoleucine degradation|beta-Alanine metabolism|GABAergic synapse
Abca1	2556.94286930313	3510.43439025971	1603.45134834654	0.456767217412062	-1.13046898397255	1.18189797328495e-21	3.58462935476071e-20	16.6071517869797	15.9780490576948	17.2076253067376	20.9757282881162	17.6674123447906	7.16539731978988	9.53425801571561	8.83168098365167	7.43959432070951	9.90871255233959	GeneID:11303,Genbank:NM_013454.3,MGI:MGI:99607	ATP-binding cassette, sub-family A (ABC1), member 1		GO:0005886,GO:0005887,GO:0006497,GO:0006869,GO:0006911,GO:0016197,GO:0007040,GO:0016887,GO:0007186,GO:0017127,GO:0007189,GO:0019905,GO:0030139,GO:0034364,GO:0030301,GO:0034380,GO:0031267,GO:0042157,GO:0032367,GO:0042158,GO:0042626,GO:0000166,GO:0055091,GO:0042632,GO:0002790,GO:0060155,GO:0043231,GO:0005102,GO:0071222,GO:0005515,GO:0071300,GO:0005524,GO:0071403,GO:0005548,GO:0090554,GO:0090556,GO:…	plasma membrane|integral component of plasma membrane|protein lipidation|lipid transport|phagocytosis, engulfment|endosomal transport|lysosome organization|ATPase activity|G-protein coupled receptor signaling pathway|cholesterol transporter activity|adenylate cyclase-activating G-protein coupled receptor signaling pathway|syntaxin binding|endocytic vesicle|high-density lipoprotein particle|choles…	mmu02010,mmu04975,mmu04979	ABC transporters|Fat digestion and absorption|Cholesterol metabolism
Abca12	3.08614508263609	3.447656004453	2.72463416081919	0.790285967422517	-0.339553303458919	0.770800757911256	0.884391430993047	0.00648113532655213	0.0399671826377895	0.0261202232273094	0.0185430313970327	0.0195503407615079	0.00656066017677724	0.0260661030767599	0.0200009563153248	0.0182896556001723	0.0216266701920369	GeneID:74591,Genbank:NM_175210.3,MGI:MGI:2676312	ATP-binding cassette, sub-family A (ABC1), member 12		GO:0055088,GO:0034191,GO:0005737,GO:0061436,GO:0035627,GO:0005743,GO:0072659,GO:0042626,GO:0005829,GO:0097209,GO:0005886,GO:0006869,GO:0010875,GO:0043129,GO:2000010,GO:0043231,GO:0030216,GO:0045055,GO:0031424,GO:0005102,GO:0048286,GO:0032940,GO:0005319,GO:0033700,GO:0005515	lipid homeostasis|apolipoprotein A-I receptor binding|cytoplasm|establishment of skin barrier|ceramide transport|mitochondrial inner membrane|protein localization to plasma membrane|ATPase activity, coupled to transmembrane movement of substances|cytosol|epidermal lamellar body|plasma membrane|lipid transport|positive regulation of cholesterol efflux|surfactant homeostasis|positive regulation of …	mmu02010	ABC transporters
Abca13	8.67382955788401	11.3415158725084	6.00614324325962	0.529571470937001	-0.917102691485322	0.0826977676861633	0.150818442687174	0.0259885525193103	0.0367270447860839	0.0458232558098848	0.0433739055393966	0.0293979198117489	0.0164421483442689	0.0228641558469604	0.0401006827852931	0.0152790127030246	0.00722668979256542	GeneID:268379,Genbank:NM_178259.3,MGI:MGI:2388707	ATP-binding cassette, sub-family A (ABC1), member 13		GO:0016020,GO:0016021,GO:0016887,GO:0042626,GO:0043231,GO:0055085,GO:0000166,GO:0005524,GO:0006869	membrane|integral component of membrane|ATPase activity|ATPase activity, coupled to transmembrane movement of substances|intracellular membrane-bounded organelle|transmembrane transport|nucleotide binding|ATP binding|lipid transport	mmu02010	ABC transporters
Abca14	11.5054068512105	14.2100154855504	8.80079821687073	0.619337693602089	-0.691201842085681	0.144105034743819	0.241891070351563	0.136609376978457	0.112323775483479	0.146816557772005	0.130283344856916	0.109888560633483	0.0737523209877656	0.128198314313279	0.0936844838834194	0.102802501138095	0.0202598656095811	GeneID:67928,Genbank:XM_017312273.1,MGI:MGI:2388708	ATP-binding cassette, sub-family A (ABC1), member 14		GO:0006869,GO:0042626,GO:0043231	lipid transport|ATPase activity, coupled to transmembrane movement of substances|intracellular membrane-bounded organelle	mmu02010	ABC transporters
Abca15	0	0	0					0	0	0	0	0	0	0	0	0	0	GeneID:320631,Genbank:XM_006507945.3,MGI:MGI:2388709	ATP-binding cassette, sub-family A (ABC1), member 15		GO:0043231,GO:0002244,GO:0006869,GO:0042626	intracellular membrane-bounded organelle|hematopoietic progenitor cell differentiation|lipid transport|ATPase activity, coupled to transmembrane movement of substances
Abca16	0	0	0					0	0	0	0	0	0	0	0	0	0	GeneID:233810,Genbank:NM_001278943.1,MGI:MGI:2388711	ATP-binding cassette, sub-family A (ABC1), member 16		GO:0006869,GO:0042626,GO:0043231	lipid transport|ATPase activity, coupled to transmembrane movement of substances|intracellular membrane-bounded organelle
Abca17	52.3548964836074	44.6953332985903	60.0144596686245	1.34274554499222	0.4251859348777	0.0563376429175254	0.108298445108125	0.245251805966732	0.397998158763247	0.227594868007639	0.227739692978687	0.324474527714027	0.339725709723436	0.29850490822452	0.497930005421297	0.418900512309808	0.459436933258861	GeneID:381072,Genbank:XM_017317536.1,MGI:MGI:3625331	ATP-binding cassette, sub-family A (ABC1), member 17		GO:0005783,GO:0006629,GO:0006638,GO:0006869,GO:0016020,GO:0016021,GO:0016887,GO:0042626,GO:0043231,GO:0055085,GO:0000166,GO:0005524,GO:0005737	endoplasmic reticulum|lipid metabolic process|neutral lipid metabolic process|lipid transport|membrane|integral component of membrane|ATPase activity|ATPase activity, coupled to transmembrane movement of substances|intracellular membrane-bounded organelle|transmembrane transport|nucleotide binding|ATP binding|cytoplasm	mmu02010	ABC transporters
Abca2	1549.31127663874	1987.4620056145	1111.16054766298	0.559085177238104	-0.838859998907057	1.9872313434324e-18	4.30614275696934e-17	10.1871881833202	9.68739349308591	9.91571959118998	10.4227184190269	8.75182763450994	6.22383350647152	6.18700325162256	5.91748621785076	5.36404478871485	5.30047487177319	GeneID:11305,Genbank:XM_006497612.1,MGI:MGI:99606	ATP-binding cassette, sub-family A (ABC1), member 2		GO:0055085,GO:0005765,GO:0005768,GO:0005815,GO:0006357,GO:0006869,GO:0008203,GO:0016020,GO:0016021,GO:0016887,GO:0031410,GO:0032383,GO:0000166,GO:0042626,GO:0005524,GO:0043231,GO:0005764	transmembrane transport|lysosomal membrane|endosome|microtubule organizing center|regulation of transcription by RNA polymerase II|lipid transport|cholesterol metabolic process|membrane|integral component of membrane|ATPase activity|cytoplasmic vesicle|regulation of intracellular cholesterol transport|nucleotide binding|ATPase activity, coupled to transmembrane movement of substances|ATP binding|…	mmu02010,mmu04142	ABC transporters|Lysosome
Abca3	9738.03891462786	11491.9807241216	7984.09710513407	0.694753784991604	-0.525426305693634	3.6875285433608e-06	1.68422828483845e-05	100.602988600373	99.6052651366346	89.9768527348191	85.4724062187083	87.971666150807	84.4715896095775	53.2805986894448	66.9111104722579	70.0570419546996	65.0618865545439	GeneID:27410,Genbank:NM_013855.3,MGI:MGI:1351617	ATP-binding cassette, sub-family A (ABC1), member 3		GO:0006810,GO:0006869,GO:0016020,GO:0016021,GO:0016887,GO:0042626,GO:0043231,GO:0055085,GO:0097208,GO:0097233,GO:0000166,GO:0005524,GO:0005886	transport|lipid transport|membrane|integral component of membrane|ATPase activity|ATPase activity, coupled to transmembrane movement of substances|intracellular membrane-bounded organelle|transmembrane transport|alveolar lamellar body|alveolar lamellar body membrane|nucleotide binding|ATP binding|plasma membrane	mmu02010	ABC transporters
Abca4	241.305810984141	257.077013873745	225.534608094537	0.87730367136325	-0.188851788890283	0.145087220303844	0.243314555215056	1.65810525148887	1.19785965497825	1.65246193040441	1.36360429058788	1.71554984106918	1.29532596065603	1.43158251726712	1.42137694119104	1.45799455464752	1.45004025666578	GeneID:11304,Genbank:XM_017319439.1,MGI:MGI:109424	ATP-binding cassette, sub-family A (ABC1), member 4		GO:0045332,GO:0005524,GO:0045494,GO:0005548,GO:0050896,GO:0005887,GO:0006649,GO:0006869,GO:0007601,GO:0055085,GO:0016020,GO:0090555,GO:0016021,GO:0016887,GO:0042626,GO:0000166,GO:0001750,GO:0043231,GO:0004012	phospholipid translocation|ATP binding|photoreceptor cell maintenance|phospholipid transporter activity|response to stimulus|integral component of plasma membrane|phospholipid transfer to membrane|lipid transport|visual perception|transmembrane transport|membrane|phosphatidylethanolamine-translocating ATPase activity|integral component of membrane|ATPase activity|ATPase activity, coupled to trans…	mmu02010	ABC transporters
Abca5	901.727407514381	1263.92244771564	539.532367313118	0.426871417853401	-1.22812652799548	8.17674961265331e-21	2.25040527655073e-19	8.9534620213168	8.59900714829172	8.05520749428853	7.20173948531868	7.73721122124741	4.2709176014751	2.97018628162072	3.36746113898488	4.87664082972219	2.76352085989568	GeneID:217265,Genbank:NM_147219.2,MGI:MGI:2386607	ATP-binding cassette, sub-family A (ABC1), member 5		GO:0043691,GO:0005768,GO:0055085,GO:0005770,GO:0005794,GO:0006869,GO:0010745,GO:0016020,GO:0016021,GO:0016887,GO:0030301,GO:0033344,GO:0034375,GO:0000166,GO:0042626,GO:0005524,GO:0043231,GO:0005764	reverse cholesterol transport|endosome|transmembrane transport|late endosome|Golgi apparatus|lipid transport|negative regulation of macrophage derived foam cell differentiation|membrane|integral component of membrane|ATPase activity|cholesterol transport|cholesterol efflux|high-density lipoprotein particle remodeling|nucleotide binding|ATPase activity, coupled to transmembrane movement of substan…	mmu02010	ABC transporters
Abca6	189.039179932383	287.151276845007	90.9270830197588	0.316652198168137	-1.65902900040057	2.98281106096688e-28	1.624601928311e-26	1.47383850608998	1.87971090161347	2.13294719520005	2.14671744107803	1.83222206635967	0.542517383520288	0.713999833775288	0.661571622106102	0.661682578813733	0.596121132665419	GeneID:76184,Genbank:XM_006534413.1,MGI:MGI:1923434	ATP-binding cassette, sub-family A (ABC1), member 6		GO:0006869,GO:0016020,GO:0016021,GO:0016887,GO:0042626,GO:0043231,GO:0055085,GO:0000166,GO:0005524,GO:0005654	lipid transport|membrane|integral component of membrane|ATPase activity|ATPase activity, coupled to transmembrane movement of substances|intracellular membrane-bounded organelle|transmembrane transport|nucleotide binding|ATP binding|nucleoplasm	mmu02010	ABC transporters
Abca7	1463.05122492476	1533.37086777189	1392.73158207763	0.908280971909541	-0.138789438256006	0.135050750696563	0.228703591539081	12.0750090761263	12.623749056176	11.5711130044448	12.8021502112758	11.1222782371667	12.8613943549189	11.6675043560455	10.1553911226117	10.9080554112058	12.2413725953286	GeneID:27403,Genbank:XM_006513714.2,MGI:MGI:1351646	ATP-binding cassette, sub-family A (ABC1), member 7		GO:0006869,GO:0006909,GO:0007613,GO:0009986,GO:0010875,GO:0016020,GO:0016021,GO:0038027,GO:0016324,GO:0042626,GO:0016887,GO:0042985,GO:0018149,GO:0043231,GO:0045332,GO:0050766,GO:0055085,GO:0070374,GO:0090554,GO:0090556,GO:0000166,GO:0001891,GO:0005515,GO:0005524,GO:0005548,GO:0005622,GO:0005768,GO:0005794,GO:0005886,GO:0030054,GO:0032587,GO:0033344,GO:0033700,GO:0034188,GO:1900223,GO:0034380,GO:…	lipid transport|phagocytosis|memory|cell surface|positive regulation of cholesterol efflux|membrane|integral component of membrane|apolipoprotein A-I-mediated signaling pathway|apical plasma membrane|ATPase activity, coupled to transmembrane movement of substances|ATPase activity|negative regulation of amyloid precursor protein biosynthetic process|peptide cross-linking|intracellular membrane-bou…	mmu02010	ABC transporters
Abca8a	3086.48362748893	4107.79225065327	2065.17500432459	0.50274572770718	-0.992099178211241	1.67855652464992e-17	3.30195007457436e-16	32.4789120166513	30.1932573558853	36.6111323346396	38.3088996089161	35.8887351332939	15.0905686556284	16.3281320669751	22.9806039329067	17.4984973828133	20.528691242746	GeneID:217258,Genbank:XM_006533063.2,MGI:MGI:2386846	ATP-binding cassette, sub-family A (ABC1), member 8a		GO:0005886,GO:0006869,GO:0016020,GO:0016021,GO:0016887,GO:0042626,GO:0043231,GO:0055085,GO:0000166,GO:0005524,GO:0005743	plasma membrane|lipid transport|membrane|integral component of membrane|ATPase activity|ATPase activity, coupled to transmembrane movement of substances|intracellular membrane-bounded organelle|transmembrane transport|nucleotide binding|ATP binding|mitochondrial inner membrane	mmu02010	ABC transporters
Abca8b	630.20987691658	802.071452903434	458.348300929725	0.57145569670949	-0.807286440043524	1.38263206013077e-14	1.97766543175014e-13	5.4380554904065	6.18686521731015	6.14116090248401	6.58363466770268	5.45277490252337	3.56281694028475	2.90094522531529	4.13334053987783	3.63759448440398	3.76362604553947	GeneID:27404,Genbank:XM_006533462.3,MGI:MGI:1351668	ATP-binding cassette, sub-family A (ABC1), member 8b		GO:0005743,GO:0005886,GO:0006810,GO:0006869,GO:0016020,GO:0016021,GO:0016887,GO:0042626,GO:0043231,GO:0055085,GO:0000166,GO:0005524	mitochondrial inner membrane|plasma membrane|transport|lipid transport|membrane|integral component of membrane|ATPase activity|ATPase activity, coupled to transmembrane movement of substances|intracellular membrane-bounded organelle|transmembrane transport|nucleotide binding|ATP binding	mmu02010	ABC transporters
Abca9	552.681617900255	638.970689056086	466.392546744424	0.72991227098914	-0.454205019681934	2.40407299850715e-05	9.56408685543411e-05	4.30151355820498	4.66146156308728	4.90424274478799	4.78604166485448	5.06879690139732	3.36120940774755	3.74833516013182	3.92027231408722	3.7765153653257	3.52543769462301	GeneID:217262,Genbank:XM_017314486.1,MGI:MGI:2386796	ATP-binding cassette, sub-family A (ABC1), member 9		GO:0006869,GO:0016020,GO:0016021,GO:0016887,GO:0042626,GO:0043231,GO:0055085,GO:0000166,GO:0005524,GO:0005739	lipid transport|membrane|integral component of membrane|ATPase activity|ATPase activity, coupled to transmembrane movement of substances|intracellular membrane-bounded organelle|transmembrane transport|nucleotide binding|ATP binding|mitochondrion	mmu02010	ABC transporters
Abcb10	487.801964498247	511.830649053778	463.773279942717	0.906106894536494	-0.14224683808075	0.192644061901434	0.307379726463122	6.32918790627747	5.88667952564864	6.46182597322316	6.26560882395394	5.33559457176677	5.99271745002185	5.3111894503433	6.11459379505906	6.01021419365634	5.5944299480615	GeneID:56199,Genbank:NM_019552.2,MGI:MGI:1860508	ATP-binding cassette, sub-family B (MDR/TAP), member 10		GO:0005524,GO:0005739,GO:0005743,GO:0016020,GO:0016021,GO:0016887,GO:0032592,GO:0042626,GO:0042803,GO:0000166,GO:0055085,GO:0005215,GO:0005515	ATP binding|mitochondrion|mitochondrial inner membrane|membrane|integral component of membrane|ATPase activity|integral component of mitochondrial membrane|ATPase activity, coupled to transmembrane movement of substances|protein homodimerization activity|nucleotide binding|transmembrane transport|transporter activity|protein binding	mmu02010	ABC transporters
Abcb11	1.09079929384623	1.60145409534332	0.58014449234914	0.36226108137353	-1.46489827315728	0.42887673429967	0.579320572726083	0	0.00910812280527687	0.0178576160605303	0.0338061771682828	0.00891065583254095	0.00897065461661195	0	0.00911603742470007	0.00833606065167481	0	GeneID:27413,Genbank:XM_006499669.3,MGI:MGI:1351619	ATP-binding cassette, sub-family B (MDR/TAP), member 11		GO:0042493,GO:0005794,GO:0042626,GO:0005886,GO:0015126,GO:0015238,GO:0015721,GO:0015722,GO:0045177,GO:0046581,GO:0016020,GO:0046618,GO:0016021,GO:0055085,GO:0000139,GO:0016324,GO:0000166,GO:0016887,GO:0005524	response to drug|Golgi apparatus|ATPase activity, coupled to transmembrane movement of substances|plasma membrane|canalicular bile acid transmembrane transporter activity|drug transmembrane transporter activity|bile acid and bile salt transport|canalicular bile acid transport|apical part of cell|intercellular canaliculus|membrane|drug export|integral component of membrane|transmembrane transport|…	mmu02010,mmu04976,mmu04979,mmu01522	ABC transporters|Bile secretion|Cholesterol metabolism|Endocrine resistance
Abcb1a	1087.72058623252	1699.40799624614	476.033176218903	0.280117062689138	-1.83589823033511	2.47805481959398e-73	1.872686677624e-70	15.6521163376925	15.223717554509	17.004801218579	17.1513246368599	17.5365673242305	6.13161415300555	3.60652994387973	4.51314489705849	4.69399314880125	5.46250178153121	GeneID:18671,Genbank:XM_006503555.3,MGI:MGI:97570	ATP-binding cassette, sub-family B (MDR/TAP), member 1A		GO:0016020,GO:0016021,GO:0016324,GO:0016787,GO:0016887,GO:0050892,GO:0031526,GO:0055085,GO:0033231,GO:0035633,GO:0060548,GO:0060856,GO:0072089,GO:0090554,GO:0090555,GO:0000086,GO:0000166,GO:0005524,GO:0005886,GO:0006855,GO:0008559,GO:0009914,GO:0009986,GO:0015893,GO:0042623,GO:0042626,GO:0043215,GO:0045177,GO:0045332,GO:0099038,GO:0046581,GO:0046618,GO:0099040,GO:0047484,GO:1901529,GO:1904478,GO:…	membrane|integral component of membrane|apical plasma membrane|hydrolase activity|ATPase activity|intestinal absorption|brush border membrane|transmembrane transport|carbohydrate export|maintenance of permeability of blood-brain barrier|negative regulation of cell death|establishment of blood-brain barrier|stem cell proliferation|phosphatidylcholine-translocating ATPase activity|phosphatidylethan…	mmu02010,mmu04976,mmu05206,mmu05226	ABC transporters|Bile secretion|MicroRNAs in cancer|Gastric cancer
Abcb1b	185.963406731427	161.166246531985	210.760566930869	1.30772150785954	0.387055337465695	0.1148910798947	0.199863755615784	2.07375592010202	1.41665905392379	2.48977468728467	1.76455754276457	2.08516115626082	3.78359041667735	2.78426814154325	1.92884145728051	3.07206287111276	2.01656087302142	GeneID:18669,Genbank:NM_011075.2,MGI:MGI:97568	ATP-binding cassette, sub-family B (MDR/TAP), member 1B		GO:0042493,GO:0005524,GO:0042626,GO:0005739,GO:0005886,GO:0008559,GO:0014045,GO:0015238,GO:0015893,GO:0046581,GO:0016020,GO:0055085,GO:0016021,GO:0016324,GO:0000139,GO:0016787,GO:0000166,GO:0016887,GO:0005215	response to drug|ATP binding|ATPase activity, coupled to transmembrane movement of substances|mitochondrion|plasma membrane|xenobiotic transmembrane transporting ATPase activity|establishment of endothelial blood-brain barrier|drug transmembrane transporter activity|drug transport|intercellular canaliculus|membrane|transmembrane transport|integral component of membrane|apical plasma membrane|Golg…	mmu02010,mmu04976,mmu05206,mmu05226	ABC transporters|Bile secretion|MicroRNAs in cancer|Gastric cancer
Abcb4	9.52808520140327	9.60589270325364	9.4502776995529	0.983800047688642	-0.0235629698930402	1	1	0.269840942301277	0.118859049938419	0.0647327947596762	0.0612726895019465	0.0904416708834534	0.0780434130318965	0.12919734153637	0.132180371138993	0.108783804354622	0.185801499770383	GeneID:18670,Genbank:XM_006503552.1,MGI:MGI:97569	ATP-binding cassette, sub-family B (MDR/TAP), member 4		GO:1903413,GO:0042626,GO:0016021,GO:0005654,GO:2001140,GO:0045332,GO:0005737,GO:0046581,GO:0016324,GO:0005829,GO:0055085,GO:0005886,GO:0005925,GO:0016787,GO:0006855,GO:0016887,GO:0006869,GO:0055088,GO:0031410,GO:0008525,GO:0061092,GO:0032376,GO:0008559,GO:0000139,GO:0090554,GO:0032782,GO:0015629,GO:0000166,GO:1901557,GO:0016020,GO:0005524	cellular response to bile acid|ATPase activity, coupled to transmembrane movement of substances|integral component of membrane|nucleoplasm|positive regulation of phospholipid transport|phospholipid translocation|cytoplasm|intercellular canaliculus|apical plasma membrane|cytosol|transmembrane transport|plasma membrane|focal adhesion|hydrolase activity|drug transmembrane transport|ATPase activity|l…	mmu02010,mmu04976	ABC transporters|Bile secretion
Abcb5	0.29497274769567	0	0.58994549539134	Inf	Inf	0.55925002826941	0.70580458998833	0	0	0	0	0	0	0	0.0378508320628577	0	0	GeneID:77706,Genbank:XM_006516370.3,MGI:MGI:1924956	ATP-binding cassette, sub-family B (MDR/TAP), member 5		GO:0055085,GO:0005887,GO:0015562,GO:0016020,GO:0016021,GO:0016887,GO:0030154,GO:0042391,GO:0042626,GO:0000166,GO:0048058,GO:0005524,GO:0005886	transmembrane transport|integral component of plasma membrane|efflux transmembrane transporter activity|membrane|integral component of membrane|ATPase activity|cell differentiation|regulation of membrane potential|ATPase activity, coupled to transmembrane movement of substances|nucleotide binding|compound eye corneal lens development|ATP binding|plasma membrane	mmu02010	ABC transporters
Abcb6	330.123604913839	340.410468053789	319.836741773889	0.939562004665941	-0.0899397220953259	0.546938527805431	0.693617893971513	6.29299497523074	5.86659487744395	5.73323663757868	5.96777068266826	5.81070221136136	4.23484469855761	5.15100417658357	7.91402063588591	5.23590626770877	7.01934102957203	GeneID:74104,Genbank:NM_023732.3,MGI:MGI:1921354	ATP-binding cassette, sub-family B (MDR/TAP), member 6		GO:0042626,GO:0015439,GO:0005739,GO:0015562,GO:0043588,GO:0015886,GO:0055085,GO:0005740,GO:0005741,GO:0005768,GO:0005783,GO:0016020,GO:0005794,GO:0016021,GO:0005829,GO:0005886,GO:0016887,GO:0006779,GO:0000166,GO:0020037,GO:0006810,GO:0005524,GO:0031307,GO:0007420,GO:0005654	ATPase activity, coupled to transmembrane movement of substances|heme-transporting ATPase activity|mitochondrion|efflux transmembrane transporter activity|skin development|heme transport|transmembrane transport|mitochondrial envelope|mitochondrial outer membrane|endosome|endoplasmic reticulum|membrane|Golgi apparatus|integral component of membrane|cytosol|plasma membrane|ATPase activity|porphyrin…	mmu02010	ABC transporters
Abcb7	578.763960795574	560.128657330444	597.399264260704	1.06653936812998	0.0929372194596755	0.346282682400313	0.491055313432659	4.66458754693539	5.66059947686118	5.28491170497057	4.83269692780975	5.38718539575119	6.0871693915863	6.57361637366275	6.03165726643471	5.99136808595005	4.45907716221348	GeneID:11306,Genbank:NM_009592.1,MGI:MGI:109533	ATP-binding cassette, sub-family B (MDR/TAP), member 7		GO:0005743,GO:0006879,GO:0016020,GO:0016021,GO:0016887,GO:0042626,GO:0055085,GO:0000166,GO:0005524,GO:0005739	mitochondrial inner membrane|cellular iron ion homeostasis|membrane|integral component of membrane|ATPase activity|ATPase activity, coupled to transmembrane movement of substances|transmembrane transport|nucleotide binding|ATP binding|mitochondrion	mmu02010	ABC transporters
Abcb8	369.497622930479	406.703200923868	332.292044937091	0.817038184558804	-0.29152459009497	0.0108055714895548	0.0254454232804539	7.17533450142471	7.67416233674724	6.86251545428893	7.2946357341156	7.43453740492463	6.24945408737219	6.75674180536841	6.33200205732697	5.55039796911048	6.64411417181296	GeneID:74610,Genbank:XM_006535812.1,MGI:MGI:1351667	ATP-binding cassette, sub-family B (MDR/TAP), member 8		GO:0005730,GO:0005739,GO:0005743,GO:0016020,GO:0016021,GO:0016887,GO:0042626,GO:0055085,GO:0000166,GO:0005524,GO:0005634	nucleolus|mitochondrion|mitochondrial inner membrane|membrane|integral component of membrane|ATPase activity|ATPase activity, coupled to transmembrane movement of substances|transmembrane transport|nucleotide binding|ATP binding|nucleus	mmu02010	ABC transporters
Abcb9	163.459938457805	187.650829945945	139.269046969664	0.742171228391486	-0.430176021447572	0.00241605367171109	0.00657365218179179	2.06890889931992	1.88273959202406	1.87824415203331	2.39444270368745	1.71190323698021	1.35256541285723	1.66849875598344	1.55183874801856	1.50015121367123	1.74988822061627	GeneID:56325,Genbank:NM_019875.2,MGI:MGI:1861729	ATP-binding cassette, sub-family B (MDR/TAP), member 9		GO:0042803,GO:0005765,GO:0043231,GO:0005789,GO:0055085,GO:0015031,GO:0015440,GO:0015833,GO:0016020,GO:0016021,GO:0016887,GO:0022857,GO:0030176,GO:0000166,GO:0042626,GO:0005524,GO:0005764	protein homodimerization activity|lysosomal membrane|intracellular membrane-bounded organelle|endoplasmic reticulum membrane|transmembrane transport|protein transport|peptide-transporting ATPase activity|peptide transport|membrane|integral component of membrane|ATPase activity|transmembrane transporter activity|integral component of endoplasmic reticulum membrane|nucleotide binding|ATPase activit…	mmu02010,mmu04142	ABC transporters|Lysosome
Abcc1	1093.67322453329	1021.32256170985	1166.02388735674	1.14168033789896	0.191158763236043	0.0515749555623697	0.100441852145893	9.03550222359398	8.75825486833094	9.1309600054539	9.31368234112647	9.04892740363949	10.0135404534428	12.774990799657	11.0756014453618	9.78866729680763	11.1935046263952	GeneID:17250,Genbank:XM_017316888.1,MGI:MGI:102676	ATP-binding cassette, sub-family C (CFTR/MRP), member 1		GO:0006855,GO:0006979,GO:0008514,GO:0008559,GO:0015238,GO:0033700,GO:0015431,GO:0034040,GO:0034634,GO:0015562,GO:0034775,GO:0042493,GO:1901215,GO:0042626,GO:1905701,GO:0042908,GO:0000166,GO:0004012,GO:0005324,GO:0005524,GO:0005737,GO:0005774,GO:0005886,GO:0005887,GO:0015911,GO:0016020,GO:0016021,GO:0016323,GO:0016787,GO:0016887,GO:0045332,GO:0022857,GO:0046618,GO:0030335,GO:0046623,GO:0046624,GO:…	drug transmembrane transport|response to oxidative stress|organic anion transmembrane transporter activity|xenobiotic transmembrane transporting ATPase activity|drug transmembrane transporter activity|phospholipid efflux|glutathione S-conjugate-exporting ATPase activity|lipid-transporting ATPase activity|glutathione transmembrane transporter activity|efflux transmembrane transporter activity|glut…	mmu02010,mmu04071,mmu04977,mmu05206,mmu01523	ABC transporters|Sphingolipid signaling pathway|Vitamin digestion and absorption|MicroRNAs in cancer|Antifolate resistance
Abcc10	258.624906395136	272.916137512801	244.33367527747	0.895270164322949	-0.159604986908601	0.18813020193123	0.301557001540144	2.27370123597371	2.23986805360155	2.14390238764046	2.3647964021928	2.493258761448	1.96287397346869	2.04456488349633	2.30359670254223	2.05807353310321	2.54809783119783	GeneID:224814,Genbank:XM_006524142.3,MGI:MGI:2386976	ATP-binding cassette, sub-family C (CFTR/MRP), member 10		GO:0005887,GO:0016020,GO:0016021,GO:0016887,GO:0042626,GO:0055085,GO:0000166,GO:0005524,GO:0005886	integral component of plasma membrane|membrane|integral component of membrane|ATPase activity|ATPase activity, coupled to transmembrane movement of substances|transmembrane transport|nucleotide binding|ATP binding|plasma membrane	mmu02010	ABC transporters
Abcc12	8.16418368932869	8.94472403512035	7.38364334353702	0.825474694864377	-0.276704105252454	0.650454858124329	0.78953953699645	0.0768411528816145	0.203081111779195	0.0663609944813481	0.0628138584930822	0.0772637636078016	0.033336004060633	0.0882979958925	0.112920878722323	0.103259261674287	0.0854695042774564	GeneID:244562,Genbank:XM_006530984.3,MGI:MGI:2441679	ATP-binding cassette, sub-family C (CFTR/MRP), member 12		GO:0016020,GO:0016021,GO:0016887,GO:0042626,GO:0055085,GO:0000166,GO:0005524,GO:0005739	membrane|integral component of membrane|ATPase activity|ATPase activity, coupled to transmembrane movement of substances|transmembrane transport|nucleotide binding|ATP binding|mitochondrion	mmu02010	ABC transporters
Abcc2	1.00899474021571	0.995837241801437	1.02215223862997	1.02642499770438	0.0376282115739235	1	1	0	0.00982128317373256	0	0.0273398849100979	0.00960835465946444	0	0.0096079794467614	0.0098298175029494	0	0.0318864085045745	GeneID:12780,Genbank:NM_013806.2,MGI:MGI:1352447	ATP-binding cassette, sub-family C (CFTR/MRP), member 2		GO:0031526,GO:0009986,GO:0032870,GO:0015694,GO:0042493,GO:0015722,GO:0015732,GO:0016020,GO:0042626,GO:0016324,GO:0043627,GO:0046581,GO:0055085,GO:0016999,GO:0005515,GO:0070327,GO:0019904,GO:0005887,GO:1901086,GO:0030644,GO:0006855	brush border membrane|cell surface|cellular response to hormone stimulus|mercury ion transport|response to drug|canalicular bile acid transport|prostaglandin transport|membrane|ATPase activity, coupled to transmembrane movement of substances|apical plasma membrane|response to estrogen|intercellular canaliculus|transmembrane transport|antibiotic metabolic process|protein binding|thyroid hormone tr…	mmu02010,mmu04976,mmu01524,mmu01523	ABC transporters|Bile secretion|Platinum drug resistance|Antifolate resistance
Abcc3	1355.66754284639	1655.27272530582	1056.06236038695	0.637999010218593	-0.648373909069373	0.000382046121104705	0.0012207840906406	20.6039993905284	15.4180226665125	17.2367586062158	17.3963136730532	16.2878752249366	8.9077106715627	8.76178212908405	17.2572334534609	10.3293606380152	13.5459931201506	GeneID:76408,Genbank:XM_006534428.3,MGI:MGI:1923658	ATP-binding cassette, sub-family C (CFTR/MRP), member 3		GO:0016323,GO:0005887,GO:0006855,GO:0016887,GO:0008514,GO:0008559,GO:0015238,GO:0022857,GO:0015432,GO:0042626,GO:0015722,GO:0015893,GO:0042908,GO:0016020,GO:0000166,GO:0055085,GO:0005524,GO:0016021	basolateral plasma membrane|integral component of plasma membrane|drug transmembrane transport|ATPase activity|organic anion transmembrane transporter activity|xenobiotic transmembrane transporting ATPase activity|drug transmembrane transporter activity|transmembrane transporter activity|bile acid-exporting ATPase activity|ATPase activity, coupled to transmembrane movement of substances|canalicul…	mmu02010,mmu04976,mmu01523	ABC transporters|Bile secretion|Antifolate resistance
Abcc4	304.649973559153	292.27832317716	317.021623941146	1.08465663992806	0.117238413848355	0.318722107491542	0.460243858564817	1.99786997492198	2.19696839106584	1.97072044217337	1.81874672091333	2.06504968188124	2.19209481247193	2.79543427905119	2.00485887404269	2.24072597833203	2.31544657042564	GeneID:239273,Genbank:NM_001163676.1,MGI:MGI:2443111	ATP-binding cassette, sub-family C (CFTR/MRP), member 4		GO:0060271,GO:0005887,GO:0005929,GO:0006855,GO:0015132,GO:0015238,GO:0016020,GO:0016323,GO:0031088,GO:0032310,GO:0042626,GO:0005886,GO:0048661,GO:0055085	cilium assembly|integral component of plasma membrane|cilium|drug transmembrane transport|prostaglandin transmembrane transporter activity|drug transmembrane transporter activity|membrane|basolateral plasma membrane|platelet dense granule membrane|prostaglandin secretion|ATPase activity, coupled to transmembrane movement of substances|plasma membrane|positive regulation of smooth muscle cell prol…	mmu02010,mmu04024,mmu04976,mmu01523	ABC transporters|cAMP signaling pathway|Bile secretion|Antifolate resistance
Abcc5	3054.59248316268	3121.56608021417	2987.6188861112	0.957089745768321	-0.0632738831287557	0.463119086801306	0.615399727255864	12.5249051725979	14.9075370307322	12.2761472700594	13.7218373033552	12.8366450528443	14.114971076014	12.8231341680575	13.6205494362148	12.645843999287	13.8449526281288	GeneID:27416,Genbank:NM_013790.2,MGI:MGI:1351644	ATP-binding cassette, sub-family C (CFTR/MRP), member 5		GO:0008514,GO:0015711,GO:0016020,GO:0016021,GO:0016887,GO:0042626,GO:0048471,GO:0055085,GO:0000166,GO:0005524,GO:0005887	organic anion transmembrane transporter activity|organic anion transport|membrane|integral component of membrane|ATPase activity|ATPase activity, coupled to transmembrane movement of substances|perinuclear region of cytoplasm|transmembrane transport|nucleotide binding|ATP binding|integral component of plasma membrane	mmu02010,mmu01523	ABC transporters|Antifolate resistance
Abcc6	12.7444656656731	16.7608650797187	8.72806625162755	0.520740797692408	-0.941362655082952	0.0239360373130698	0.0513032272213598	0.069693138660069	0.107444076580853	0.119372626119355	0.172811150226317	0.105114655140846	0.0846579451958402	0.0070073700228641	0.0860299531847277	0.0590018618450518	0.0775188527167628	GeneID:27421,Genbank:XM_006540945.3,MGI:MGI:1351634	ATP-binding cassette, sub-family C (CFTR/MRP), member 6		GO:0005774,GO:0005886,GO:0016020,GO:0016021,GO:0016323,GO:0016324,GO:0016328,GO:0016887,GO:0042626,GO:0000166,GO:0055085,GO:0005524,GO:0005634	vacuolar membrane|plasma membrane|membrane|integral component of membrane|basolateral plasma membrane|apical plasma membrane|lateral plasma membrane|ATPase activity|ATPase activity, coupled to transmembrane movement of substances|nucleotide binding|transmembrane transport|ATP binding|nucleus	mmu02010	ABC transporters
Abcc8	41.6854185522009	35.5401168445023	47.8307202598996	1.34582338232516	0.428489091848343	0.283798991894425	0.42047846399441	0.424315668332562	0.436104194657743	0.241164259492725	0.352786346026294	0.448528770504184	0.341415008913035	0.732933026715786	0.414099401523502	0.317262936020388	0.919719441752895	GeneID:20927,Genbank:XM_006540749.1,MGI:MGI:1352629	ATP-binding cassette, sub-family C (CFTR/MRP), member 8		GO:0007613,GO:0008076,GO:0008282,GO:0008542,GO:0009268,GO:0010043,GO:0050768,GO:0010989,GO:0055085,GO:0016020,GO:0060253,GO:0016525,GO:0061045,GO:0061855,GO:0071310,GO:1900721,GO:1903818,GO:1905075,GO:1905604,GO:0001678,GO:0005267,GO:0005524,GO:0005739,GO:0005886,GO:0005887,GO:0006813,GO:0019905,GO:0030672,GO:0032760,GO:0042383,GO:0042493,GO:0042626,GO:0043268,GO:0044325,GO:0046676	memory|voltage-gated potassium channel complex|inward rectifying potassium channel|visual learning|response to pH|response to zinc ion|negative regulation of neurogenesis|negative regulation of low-density lipoprotein particle clearance|transmembrane transport|membrane|negative regulation of glial cell proliferation|negative regulation of angiogenesis|negative regulation of wound healing|negative…	mmu02010,mmu04911,mmu04930	ABC transporters|Insulin secretion|Type II diabetes mellitus
Abcc9	334.649366150542	439.9962479627	229.302484338384	0.521146453862086	-0.940239235686083	3.4763481554314e-09	2.52606276021872e-08	2.47333110232812	3.14177838484905	3.15341572399088	2.62439929857667	2.97365289188615	1.28204493649681	1.74011905076689	2.38737085819942	1.12897723599272	1.40134265279989	GeneID:20928,Genbank:NM_021042.2,MGI:MGI:1352630	ATP-binding cassette, sub-family C (CFTR/MRP), member 9		GO:0055085,GO:0030315,GO:0008282,GO:0005267,GO:0042383,GO:0010107,GO:0015459,GO:0005524,GO:0042493,GO:0005739,GO:0005886,GO:0005887,GO:0016020,GO:0006813,GO:0042626,GO:0042802,GO:0016021,GO:0008076,GO:0044325,GO:0016887,GO:0008144,GO:0000166,GO:0051607,GO:0019905,GO:0008281,GO:0001669,GO:0030017	transmembrane transport|T-tubule|inward rectifying potassium channel|potassium channel activity|sarcolemma|potassium ion import|potassium channel regulator activity|ATP binding|response to drug|mitochondrion|plasma membrane|integral component of plasma membrane|membrane|potassium ion transport|ATPase activity, coupled to transmembrane movement of substances|identical protein binding|integral comp…	mmu02010	ABC transporters
Abcd1	1344.38395773825	1462.12857849517	1226.63933698132	0.838940812061676	-0.253359063909035	0.00780233908504771	0.0189642219224752	20.8938424926668	22.2494062793351	21.5432018581151	23.0005650281293	18.6595801469598	19.6384154447719	19.4022320147871	17.9184261867566	18.1239874852873	19.3419737377365	GeneID:11666,Genbank:NM_007435.2,MGI:MGI:1349215	ATP-binding cassette, sub-family D (ALD), member 1		GO:0016887,GO:0005524,GO:0019899,GO:0005737,GO:0042626,GO:0005739,GO:0005777,GO:0005778,GO:0005779,GO:0042758,GO:0006635,GO:0042760,GO:0042802,GO:0007031,GO:0042803,GO:0015910,GO:0000166,GO:0048471,GO:0016020,GO:0005324,GO:0055085,GO:0016021,GO:0005515	ATPase activity|ATP binding|enzyme binding|cytoplasm|ATPase activity, coupled to transmembrane movement of substances|mitochondrion|peroxisome|peroxisomal membrane|integral component of peroxisomal membrane|long-chain fatty acid catabolic process|fatty acid beta-oxidation|very long-chain fatty acid catabolic process|identical protein binding|peroxisome organization|protein homodimerization activi…	mmu02010,mmu04146	ABC transporters|Peroxisome
Abcd2	539.064886644257	575.963518133416	502.166255155099	0.871871636562192	-0.197812348562869	0.126164883592344	0.216056320811475	4.5951319989034	5.64494776974923	5.27190803601117	4.34235826324701	3.92902992640251	4.54965720707382	4.40944722523773	4.10584738485545	5.15067084951721	3.68410365942731	GeneID:26874,Genbank:XM_006521017.3,MGI:MGI:1349467	ATP-binding cassette, sub-family D (ALD), member 2		GO:0005739,GO:0005777,GO:0005778,GO:0006635,GO:0016020,GO:0016021,GO:0016887,GO:0032000,GO:0042626,GO:0042760,GO:0000038,GO:0042803,GO:0000166,GO:0055085,GO:0005524	mitochondrion|peroxisome|peroxisomal membrane|fatty acid beta-oxidation|membrane|integral component of membrane|ATPase activity|positive regulation of fatty acid beta-oxidation|ATPase activity, coupled to transmembrane movement of substances|very long-chain fatty acid catabolic process|very long-chain fatty acid metabolic process|protein homodimerization activity|nucleotide binding|transmembrane …	mmu02010,mmu04146	ABC transporters|Peroxisome
Abcd3	2906.57983425468	3243.86157202978	2569.29809647957	0.79204924113697	-0.336337970471597	0.000284418182295587	0.000933157122339918	49.2181335606118	46.6769931172211	49.8401657950428	40.9687211661701	46.6797994455521	41.0569226974246	36.8394238509504	38.8034044942791	42.0737029362974	36.6537637695907	GeneID:19299,Genbank:XM_006501152.2,MGI:MGI:1349216	ATP-binding cassette, sub-family D (ALD), member 3		GO:0016020,GO:0005524,GO:0016021,GO:0005739,GO:0016887,GO:0005743,GO:0005777,GO:0005778,GO:0042626,GO:0042760,GO:0005782,GO:0042803,GO:0006633,GO:0043231,GO:0006635,GO:0000166,GO:0043621,GO:0007031,GO:0005324,GO:0055085,GO:0015910,GO:0005515	membrane|ATP binding|integral component of membrane|mitochondrion|ATPase activity|mitochondrial inner membrane|peroxisome|peroxisomal membrane|ATPase activity, coupled to transmembrane movement of substances|very long-chain fatty acid catabolic process|peroxisomal matrix|protein homodimerization activity|fatty acid biosynthetic process|intracellular membrane-bounded organelle|fatty acid beta-oxid…	mmu02010,mmu04146	ABC transporters|Peroxisome
Abcd4	334.531150085903	379.885634902563	289.176665269243	0.76122032185664	-0.393614017970059	0.000689230010109668	0.00210022928315844	6.7065724812053	6.57506933131616	7.88663922052696	8.25767052934925	6.6657228893114	6.43670342539709	5.24686559433228	5.24872104202631	5.65411607634452	6.47075499564138	GeneID:19300,Genbank:NM_008992.2,MGI:MGI:1349217	ATP-binding cassette, sub-family D (ALD), member 4		GO:0005789,GO:0009235,GO:0016020,GO:0016021,GO:0016887,GO:0042626,GO:0055085,GO:1990830,GO:0000166,GO:0005524,GO:0005777	endoplasmic reticulum membrane|cobalamin metabolic process|membrane|integral component of membrane|ATPase activity|ATPase activity, coupled to transmembrane movement of substances|transmembrane transport|cellular response to leukemia inhibitory factor|nucleotide binding|ATP binding|peroxisome	mmu02010,mmu04146	ABC transporters|Peroxisome
Abce1	1979.56541669978	1728.8194887351	2230.31134466445	1.29007762765115	0.367457879336756	7.0580002921748e-05	0.000259026611289305	23.4981575571272	27.277100769864	23.6470172522139	21.3711427662317	24.6231286423245	32.8370918110332	34.1808593434709	31.6957090305369	35.3447922244935	30.1807546449833	GeneID:24015,Genbank:NM_015751.2,MGI:MGI:1195458	ATP-binding cassette, sub-family E (OABP), member 1		GO:0005524,GO:0005737,GO:0005739,GO:0005829,GO:0005852,GO:0006413,GO:0006415,GO:0016887,GO:0043024,GO:0060698,GO:0000054,GO:0060702,GO:0000166,GO:0005506	ATP binding|cytoplasm|mitochondrion|cytosol|eukaryotic translation initiation factor 3 complex|translational initiation|translational termination|ATPase activity|ribosomal small subunit binding|endoribonuclease inhibitor activity|ribosomal subunit export from nucleus|negative regulation of endoribonuclease activity|nucleotide binding|iron ion binding
Abcf1	1758.46550915118	1712.83634465417	1804.09467364819	1.05327907086911	0.0748877353351684	0.415949096024997	0.565946643256216	28.6041250045035	26.295327879832	27.7618101223901	26.8882680504482	28.6624351948584	29.7192656681491	31.9284089125139	28.3270698604693	32.8809280583407	31.2866749901902	GeneID:224742,Genbank:XM_006524122.2,MGI:MGI:1351658	ATP-binding cassette, sub-family F (GCN20), member 1		GO:0005635,GO:0005654,GO:0005737,GO:0005829,GO:0005840,GO:0006413,GO:0008494,GO:0016887,GO:0042788,GO:0043022,GO:0045727,GO:0000166,GO:0005524,GO:0005634	nuclear envelope|nucleoplasm|cytoplasm|cytosol|ribosome|translational initiation|translation activator activity|ATPase activity|polysomal ribosome|ribosome binding|positive regulation of translation|nucleotide binding|ATP binding|nucleus
Abcf2	1260.60483336312	1294.64523720847	1226.56442951778	0.947413541768799	-0.0779338017910787	0.442132306356335	0.593088759765642	24.6093809931599	22.3110144617215	22.3708810668026	22.0862302684608	21.2402622141345	23.084630674171	23.4629914744575	20.9108653509241	24.247462423446	21.2330468255144	GeneID:27407,Genbank:NM_001190443.1,MGI:MGI:1351657	ATP-binding cassette, sub-family F (GCN20), member 2		GO:0008150,GO:0016887,GO:0000166,GO:0005524,GO:0005739	biological_process|ATPase activity|nucleotide binding|ATP binding|mitochondrion
Abcf3	1097.56504993937	1107.33296190833	1087.79713797042	0.9823577689729	-0.0256795535226626	0.795527568364911	0.902626340902607	18.2269177730336	18.665859450092	17.719838686983	16.4597526494336	18.3106660214328	18.8823521832565	18.2604646236325	17.3994795371283	19.0898298868622	19.233445854904	GeneID:27406,Genbank:NM_013852.2,MGI:MGI:1351656	ATP-binding cassette, sub-family F (GCN20), member 3		GO:0016887,GO:0045296,GO:0051607,GO:0000166,GO:0005515,GO:0005524	ATPase activity|cadherin binding|defense response to virus|nucleotide binding|protein binding|ATP binding
Abcg1	1726.3736542393	1898.74904485414	1553.99826362447	0.818432676943804	-0.289064347258121	0.00224326172547069	0.00614685570552378	15.5034847341008	17.7343084051316	17.4878719878818	18.5592776537111	17.2845981116158	14.755657331476	17.5448125422833	12.9834141166898	14.7142798150189	15.0591657646544	GeneID:11307,Genbank:NM_009593.2,MGI:MGI:107704	ATP-binding cassette, sub-family G (WHITE), member 1		GO:0009897,GO:0010033,GO:0010745,GO:0010872,GO:0010875,GO:0010888,GO:0033993,GO:0016020,GO:0034041,GO:0016021,GO:0016887,GO:0034374,GO:0034375,GO:0034436,GO:0034437,GO:0042626,GO:0042632,GO:0042803,GO:0000166,GO:0005524,GO:0005548,GO:0005739,GO:0005768,GO:0005886,GO:0006355,GO:0006869,GO:0008203,GO:0017127,GO:0019534,GO:0030301,GO:0032367,GO:0033344,GO:0042987,GO:0043531,GO:0043691,GO:0033700,GO:…	external side of plasma membrane|response to organic substance|negative regulation of macrophage derived foam cell differentiation|regulation of cholesterol esterification|positive regulation of cholesterol efflux|negative regulation of lipid storage|response to lipid|membrane|sterol-transporting ATPase activity|integral component of membrane|ATPase activity|low-density lipoprotein particle remod…	mmu02010	ABC transporters
Abcg2	753.384740609765	1026.83173082791	479.937750391616	0.467396688262303	-1.09728058294137	3.22218037422921e-13	3.97826313460825e-12	21.6473635490774	14.8642406748292	18.7882259051101	20.7332309729658	17.3163133226877	8.99763125047447	8.60196166061081	10.476871229757	9.96367864017092	8.19767855032757	GeneID:26357,Genbank:XM_011241362.1,MGI:MGI:1347061	ATP-binding cassette, sub-family G (WHITE), member 2		GO:0046618,GO:0016887,GO:0005739,GO:0046983,GO:0017127,GO:0005886,GO:0055085,GO:0019389,GO:0006855,GO:0008092,GO:0008559,GO:0015238,GO:0033344,GO:0015747,GO:0060136,GO:0042626,GO:0015893,GO:1904479,GO:0042802,GO:0016020,GO:0042803,GO:0016021,GO:0000166,GO:0043235,GO:0016324,GO:0005524,GO:0046415,GO:0005634	drug export|ATPase activity|mitochondrion|protein dimerization activity|cholesterol transporter activity|plasma membrane|transmembrane transport|glucuronoside metabolic process|drug transmembrane transport|cytoskeletal protein binding|xenobiotic transmembrane transporting ATPase activity|drug transmembrane transporter activity|cholesterol efflux|urate transport|embryonic process involved in femal…	mmu02010,mmu04976,mmu01523	ABC transporters|Bile secretion|Antifolate resistance
Abcg3	235.883406632094	198.016567159079	273.750246105109	1.38246132650703	0.467239122530933	0.00873948883238191	0.021036245381939	2.31889075988323	3.70576450760385	2.60707385842228	2.68347718769621	2.4880349565448	3.69277291219915	5.43081279140284	3.46171903365335	4.38918175403033	3.22409341037189	GeneID:27405,Genbank:XM_017320904.1,MGI:MGI:1351624	ATP-binding cassette, sub-family G (WHITE), member 3		GO:0016020,GO:0016021,GO:0016324,GO:0016887,GO:0017127,GO:0033344,GO:0042626,GO:0043235,GO:0055085,GO:0005524,GO:0005886,GO:0006855	membrane|integral component of membrane|apical plasma membrane|ATPase activity|cholesterol transporter activity|cholesterol efflux|ATPase activity, coupled to transmembrane movement of substances|receptor complex|transmembrane transport|ATP binding|plasma membrane|drug transmembrane transport	mmu02010	ABC transporters
Abcg4	15.4089657410192	21.1871623058391	9.63076917619935	0.454556822531403	-1.13746744301982	0.0036760431352541	0.00960420546587491	0.372265620883725	0.271528307512432	0.217785792663409	0.171787233211824	0.21734303582996	0.0972473279631646	0.144889698958953	0.197646731270345	0.0451839725616603	0.12021289582034	GeneID:192663,Genbank:NM_138955.3,MGI:MGI:1890594	ATP-binding cassette, sub-family G (WHITE), member 4		GO:0030301,GO:0033344,GO:0034041,GO:0042626,GO:0042803,GO:0046982,GO:0055085,GO:1990830,GO:0005886,GO:0016021,GO:0017127	cholesterol transport|cholesterol efflux|sterol-transporting ATPase activity|ATPase activity, coupled to transmembrane movement of substances|protein homodimerization activity|protein heterodimerization activity|transmembrane transport|cellular response to leukemia inhibitory factor|plasma membrane|integral component of membrane|cholesterol transporter activity	mmu02010	ABC transporters
Abcg5	5.81944064735878	8.33486159126273	3.30401970345482	0.396409666468651	-1.33493595174654	0.046825097293905	0.092311607567343	0.178987936367958	0.0919803293500129	0.135254221020881	0.14936202851134	0.359944667292753	0.0226480193493641	0.0449913264014667	0.0230150642074448	0.168366988591438	0.124428851104883	GeneID:27409,Genbank:NM_031884.2,MGI:MGI:1351659	ATP-binding cassette, sub-family G (WHITE), member 5		GO:0007588,GO:0010949,GO:0015238,GO:0016020,GO:0016021,GO:0016324,GO:0043190,GO:0043235,GO:0016887,GO:0045177,GO:0045796,GO:0046872,GO:0046982,GO:0055085,GO:0000166,GO:0005515,GO:0005524,GO:0005886,GO:0005887,GO:0006855,GO:0006869,GO:0017127,GO:0030299,GO:0033344,GO:0042626,GO:0042632	excretion|negative regulation of intestinal phytosterol absorption|drug transmembrane transporter activity|membrane|integral component of membrane|apical plasma membrane|ATP-binding cassette (ABC) transporter complex|receptor complex|ATPase activity|apical part of cell|negative regulation of intestinal cholesterol absorption|metal ion binding|protein heterodimerization activity|transmembrane tran…	mmu02010,mmu04976,mmu04975,mmu04979	ABC transporters|Bile secretion|Fat digestion and absorption|Cholesterol metabolism
Abcg8	0.78701013294432	1.20184801362864	0.37217225226	0.309666653386838	-1.69121206086951	0.494023353802934	0.644287162430705	0	0	0.0288327079470685	0.040937307776526	0.0143870456373148	0	0.0287729676270388	0	0	0	GeneID:67470,Genbank:NM_001286005.1,MGI:MGI:1914720	ATP-binding cassette, sub-family G (WHITE), member 8		GO:0015248,GO:0015914,GO:0015918,GO:0016020,GO:0016021,GO:0016324,GO:0042632,GO:0016887,GO:0043190,GO:0017127,GO:0043235,GO:0045796,GO:0046872,GO:0046982,GO:0055085,GO:0005515,GO:0005524,GO:0005886,GO:0005887,GO:0006869,GO:0007588,GO:0010949,GO:0030299,GO:0030301,GO:0033344,GO:0055092,GO:0034041,GO:0042626	sterol transporter activity|phospholipid transport|sterol transport|membrane|integral component of membrane|apical plasma membrane|cholesterol homeostasis|ATPase activity|ATP-binding cassette (ABC) transporter complex|cholesterol transporter activity|receptor complex|negative regulation of intestinal cholesterol absorption|metal ion binding|protein heterodimerization activity|transmembrane transp…	mmu02010,mmu04976,mmu04975,mmu04979	ABC transporters|Bile secretion|Fat digestion and absorption|Cholesterol metabolism
Abhd10	260.755212088793	239.567214521471	281.943209656116	1.17688561942539	0.234974112809316	0.0612738086208734	0.116449126889276	3.89603224185808	4.27924511327165	3.75696619624612	3.76345747829414	4.01833841617785	5.04404948731942	4.94286761600392	4.69577938826186	4.90743322078869	4.94726952037755	GeneID:213012,Genbank:XM_006521976.3,MGI:MGI:2442422	abhydrolase domain containing 10		GO:0005829,GO:0016787,GO:0019391,GO:0102390,GO:0004553,GO:0005739	cytosol|hydrolase activity|glucuronoside catabolic process|mycophenolic acid acyl-glucuronide esterase activity|hydrolase activity, hydrolyzing O-glycosyl compounds|mitochondrion
Abhd11	728.192407716144	656.169042308275	800.215773124013	1.21952686202478	0.286321536144038	0.00481795417915527	0.0122660352256231	21.9348451669259	21.1139490047583	21.7665692390087	20.9190983845592	21.1892549542398	24.6189256720311	29.7837329947233	28.1877564361373	28.9239593988323	26.6460104533206	GeneID:68758,Genbank:NM_001190437.1,MGI:MGI:1916008	abhydrolase domain containing 11		GO:0008152,GO:0016787,GO:0003824,GO:0005739	metabolic process|hydrolase activity|catalytic activity|mitochondrion
Abhd12	1475.32602667604	1297.64208415882	1653.00996919326	1.27385662762687	0.349202911619857	0.000237017070132143	0.00078818822900379	27.13946448262	30.7980739031195	27.5025070696186	28.3212408898647	29.4763346373591	38.9609592106694	39.0145888067172	37.838870885158	40.7198712226266	36.423868741809	GeneID:76192,Genbank:XM_006500366.3,MGI:MGI:1923442	abhydrolase domain containing 12		GO:0047372,GO:0005739,GO:0006660,GO:0052651,GO:0007628,GO:0008474,GO:0010996,GO:0016020,GO:0016021,GO:0016787,GO:0032281,GO:0032839,GO:0046464,GO:0002084,GO:0004622,GO:0046475,GO:0005737	acylglycerol lipase activity|mitochondrion|phosphatidylserine catabolic process|monoacylglycerol catabolic process|adult walking behavior|palmitoyl-(protein) hydrolase activity|response to auditory stimulus|membrane|integral component of membrane|hydrolase activity|AMPA glutamate receptor complex|dendrite cytoplasm|acylglycerol catabolic process|protein depalmitoylation|lysophospholipase activity…
Abhd12b	41.8929727264432	16.7902550114108	66.9956904414755	3.99015324043289	1.9964441537076	4.55871287151603e-11	4.28622993005112e-10	0.599360992476593	1.07802223502789	0.503237541483556	1.04794453919292	0.903986034211279	3.23581479415212	4.06777829827261	3.33963498821269	2.16121634684282	4.66663493354912	GeneID:100504285,Genbank:NM_001195033.1,MGI:MGI:2685650	abhydrolase domain containing 12B		GO:0003674,GO:0005575,GO:0008150	molecular_function|cellular_component|biological_process
Abhd13	872.57815528619	897.974758990303	847.181551582076	0.943435818323736	-0.0840037198656511	0.410465110431598	0.560174830849133	8.72491913773107	10.454737929909	9.7034221953691	8.70813944080615	8.43790090995126	9.13761683510747	9.34832663027071	8.75019769928392	9.52935301190937	9.14875075896386	GeneID:68904,Genbank:NM_026868.1,MGI:MGI:1916154	abhydrolase domain containing 13		GO:0016020,GO:0016021,GO:0016787,GO:0032839,GO:0002084,GO:0005737,GO:0008474	membrane|integral component of membrane|hydrolase activity|dendrite cytoplasm|protein depalmitoylation|cytoplasm|palmitoyl-(protein) hydrolase activity
Abhd14a	297.041323283052	308.1565713762	285.926075189905	0.92785973673378	-0.108021363255255	0.376872946596309	0.523460302681671	6.03096013324138	5.60914795100396	6.01671394905707	6.3928528174039	5.90507006218658	5.60455458297974	6.04401076576184	6.3869671622078	5.80329163132856	5.6084662612564	GeneID:68644,Genbank:XM_017313555.1,MGI:MGI:1915894	abhydrolase domain containing 14A		GO:0016021,GO:0016787,GO:0005737,GO:0008152,GO:0016020	integral component of membrane|hydrolase activity|cytoplasm|metabolic process|membrane
Abhd14b	934.829434610749	1122.31915689916	747.339712322334	0.665888760543968	-0.586646905602281	1.58195006539819e-06	7.69217917858631e-06	32.5690501572186	32.983557669435	35.6990065394868	36.4297787011244	37.8650753952649	25.1450569591265	18.7719014236322	31.9979686134776	20.7035306728934	26.9927409776632	GeneID:76491,Genbank:XM_017313683.1,MGI:MGI:1923741	abhydrolase domain containing 14b		GO:0005829,GO:0008152,GO:0016787,GO:0045944,GO:0005634,GO:0005730,GO:0005737	cytosol|metabolic process|hydrolase activity|positive regulation of transcription by RNA polymerase II|nucleus|nucleolus|cytoplasm
Abhd15	92.0506124122089	102.76720272411	81.3340221003073	0.79143948598715	-0.337449049772905	0.0492415464736444	0.0964464285521046	1.67688255512842	1.5357657483579	1.72299612541184	1.96341157683086	1.48577575336665	1.34452138261168	1.60257193653091	1.22968021726647	1.20255564523833	1.66203855963364	GeneID:67477,Genbank:NM_026185.4,MGI:MGI:1914727	abhydrolase domain containing 15		GO:0044255,GO:0005576,GO:0016787,GO:0016788	cellular lipid metabolic process|extracellular region|hydrolase activity|hydrolase activity, acting on ester bonds
Abhd16a	1575.58191485322	1647.52014950072	1503.64368020571	0.912670889434274	-0.131833379013811	0.157918901456143	0.261039518820341	39.618105303316	37.3928136019128	39.6294569280152	38.9862095641038	37.1324126624413	37.1174862539389	36.2696774014485	36.299365359309	36.8867043474879	39.6468411204923	GeneID:193742,Genbank:XM_017317351.1,MGI:MGI:99476	abhydrolase domain containing 16A		GO:0047372,GO:0052651,GO:1905344,GO:0016020,GO:0016021,GO:0016787	acylglycerol lipase activity|monoacylglycerol catabolic process|prostaglandin catabolic process|membrane|integral component of membrane|hydrolase activity
Abhd16b	0.408572420737134	0.204780305986806	0.612364535487462	2.99034876687272	1.58031375696329	0.788732214655302	0.899127430393629	0	0	0.0306195236508305	0	0	0	0.0305560811137849	0	0	0.0676051740876331	GeneID:241850,Genbank:NM_183181.2,MGI:MGI:3607711	abhydrolase domain containing 16B		GO:0016787,GO:0003674,GO:0005575,GO:0008150	hydrolase activity|molecular_function|cellular_component|biological_process
Abhd17a	744.063920197717	792.08785496293	696.039985432504	0.878740888490304	-0.186490269675735	0.0704675116201878	0.13143451853716	18.5928330887633	21.6076939972582	19.7492991831303	19.8527626247347	21.0092248027626	18.8733241244485	19.578376852664	17.2373342440502	19.4598662269394	18.5521269615482	GeneID:216169,Genbank:NM_145421.2,MGI:MGI:106388	abhydrolase domain containing 17A		GO:0008474,GO:0010008,GO:0014069,GO:0016787,GO:0018345,GO:0055038,GO:0072657,GO:1902817,GO:1905668,GO:0002084,GO:0005576,GO:0005886	palmitoyl-(protein) hydrolase activity|endosome membrane|postsynaptic density|hydrolase activity|protein palmitoylation|recycling endosome membrane|protein localization to membrane|negative regulation of protein localization to microtubule|positive regulation of protein localization to endosome|protein depalmitoylation|extracellular region|plasma membrane
Abhd17b	686.588349238347	671.40642498663	701.770273490064	1.04522424476954	0.0638124945649697	0.507016220350733	0.656709476626962	12.8599220113424	14.1583003244597	14.4741063987319	11.8568917822198	13.8922636868229	14.6037350538603	17.0015026574351	13.47986493922	15.350722048951	13.9644467241463	GeneID:226016,Genbank:XM_011247228.2,MGI:MGI:1917816	abhydrolase domain containing 17B		GO:0008474,GO:0014069,GO:0016787,GO:0018345,GO:0055038,GO:1902473,GO:1902817,GO:1902950,GO:1905668,GO:0002084,GO:0005576,GO:0005886	palmitoyl-(protein) hydrolase activity|postsynaptic density|hydrolase activity|protein palmitoylation|recycling endosome membrane|regulation of protein localization to synapse|negative regulation of protein localization to microtubule|regulation of dendritic spine maintenance|positive regulation of protein localization to endosome|protein depalmitoylation|extracellular region|plasma membrane
Abhd17c	1341.08798839228	1414.58221229001	1267.59376449455	0.896090558386486	-0.158283557321826	0.104303311024446	0.18405810002436	33.6236696181574	31.535556611042	33.8774655942416	32.2965115722508	36.3290902220565	32.6211121129628	29.6146862108378	31.4389890579363	34.9386985830087	30.2678906930886	GeneID:70178,Genbank:NM_133722.2,MGI:MGI:1917428	abhydrolase domain containing 17C		GO:0014069,GO:0016787,GO:0018345,GO:1902817,GO:1905668,GO:0002084,GO:0008474	postsynaptic density|hydrolase activity|protein palmitoylation|negative regulation of protein localization to microtubule|positive regulation of protein localization to endosome|protein depalmitoylation|palmitoyl-(protein) hydrolase activity
Abhd18	133.828215894918	162.950050049943	104.706381739893	0.642567349367498	-0.638080419559422	2.71659255630034e-05	0.000107180420260212	2.08425441725991	1.96364675745651	1.94998760324631	2.36635465068235	1.57178804476478	1.41911093275042	1.30977222115493	1.48039583654124	1.21369055276482	1.33853735608765	GeneID:269423,Genbank:XM_017319591.1,MGI:MGI:1915468	abhydrolase domain containing 18		GO:0008150,GO:0003674,GO:0005575,GO:0005576	biological_process|molecular_function|cellular_component|extracellular region
Abhd2	1622.30442319832	2282.0585409857	962.550305410938	0.421790365200351	-1.24540195432292	3.26928443491483e-16	5.61505793523203e-15	41.344140111415	44.6699396084291	40.9635012065898	44.7636698475155	36.8631990113439	27.8946908742346	15.8619532678078	12.1950348036677	20.7475992451484	15.9764673159299	GeneID:54608,Genbank:NM_018811.6,MGI:MGI:1914344	abhydrolase domain containing 2		GO:0047372,GO:0036126,GO:0006629,GO:0048240,GO:0007340,GO:0042562,GO:0009611,GO:0051792,GO:0016020,GO:0016021,GO:0016042,GO:0016298,GO:0043401,GO:0016787,GO:0051793,GO:0016788,GO:0052689,GO:0044255,GO:0030336,GO:0097524,GO:0046464,GO:0031410,GO:0001669,GO:0032570,GO:0003707,GO:0034338,GO:0005886	acylglycerol lipase activity|sperm flagellum|lipid metabolic process|sperm capacitation|acrosome reaction|hormone binding|response to wounding|medium-chain fatty acid biosynthetic process|membrane|integral component of membrane|lipid catabolic process|lipase activity|steroid hormone mediated signaling pathway|hydrolase activity|medium-chain fatty acid catabolic process|hydrolase activity, acting …
Abhd3	151.360267953291	162.374271164977	140.346264741605	0.864338073604093	-0.210332382366782	0.158892476816164	0.26234254456211	2.3525457118758	1.96277008855038	2.18904457501159	2.27000067167868	2.26808194319813	1.51289698879996	2.58801697786456	2.33459426574666	1.45794236349805	2.2626834336603	GeneID:106861,Genbank:NM_134130.1,MGI:MGI:2147183	abhydrolase domain containing 3		GO:0047372,GO:0006629,GO:0051792,GO:0008970,GO:0051793,GO:0016020,GO:0016021,GO:0016298,GO:0016787,GO:0052689,GO:0016788,GO:0052739,GO:0034338,GO:0052740,GO:0044255,GO:0046470,GO:0004623,GO:0005575	acylglycerol lipase activity|lipid metabolic process|medium-chain fatty acid biosynthetic process|phosphatidylcholine 1-acylhydrolase activity|medium-chain fatty acid catabolic process|membrane|integral component of membrane|lipase activity|hydrolase activity|carboxylic ester hydrolase activity|hydrolase activity, acting on ester bonds|phosphatidylserine 1-acylhydrolase activity|short-chain carbo…
Abhd4	1551.74729022284	1829.87436528631	1273.62021515937	0.696015114108722	-0.522809460059122	3.78873654602529e-08	2.35976355546912e-07	34.0117779729299	31.7058323390855	33.7885524144099	38.2336041761481	33.6432245017663	23.8978524171606	25.6720730940082	28.1072711406394	24.2505780309662	24.478816235678	GeneID:105501,Genbank:NM_001205181.1,MGI:MGI:1915938	abhydrolase domain containing 4		GO:0016787,GO:0052689,GO:0055088,GO:0070291,GO:0004622,GO:0006629,GO:0016042	hydrolase activity|carboxylic ester hydrolase activity|lipid homeostasis|N-acylethanolamine metabolic process|lysophospholipase activity|lipid metabolic process|lipid catabolic process
Abhd5	1255.48302611374	1349.31180721192	1161.65424501555	0.860923501007431	-0.21604304497767	0.0253834494376635	0.0540034747742995	21.9883364722891	22.839826327462	21.6320385469956	21.2890497183164	23.2525607931965	21.2087047235276	18.1910978248852	19.0411274095454	22.0205336830262	20.514429627731	GeneID:67469,Genbank:XM_006512244.2,MGI:MGI:1914719	abhydrolase domain containing 5		GO:0052689,GO:0010898,GO:0005737,GO:0055088,GO:0005811,GO:0016740,GO:0005829,GO:0006629,GO:0006631,GO:0016746,GO:0006654,GO:0030154,GO:0042171,GO:0008654,GO:0010891,GO:0003841,GO:0050996,GO:0004806,GO:0051006,GO:0005515	carboxylic ester hydrolase activity|positive regulation of triglyceride catabolic process|cytoplasm|lipid homeostasis|lipid droplet|transferase activity|cytosol|lipid metabolic process|fatty acid metabolic process|transferase activity, transferring acyl groups|phosphatidic acid biosynthetic process|cell differentiation|lysophosphatidic acid acyltransferase activity|phospholipid biosynthetic proce…	mmu04923	Regulation of lipolysis in adipocyte
Abhd6	174.888320111607	174.716455172274	175.06018505094	1.00196735835973	0.0028355098309211	0.988940765931894	1	1.71957317200104	1.69236875492346	1.7115521020627	1.81884711541107	2.01196273456606	1.92001471919237	1.99092703934002	2.07977744242754	1.78419076815833	1.72719072805514	GeneID:66082,Genbank:XM_006518075.3,MGI:MGI:1913332	abhydrolase domain containing 6		GO:0047372,GO:0005739,GO:0009395,GO:0016020,GO:0016021,GO:0016787,GO:0030336,GO:0060292,GO:0032281,GO:2000124,GO:0046464,GO:0003824,GO:0046889,GO:0004620	acylglycerol lipase activity|mitochondrion|phospholipid catabolic process|membrane|integral component of membrane|hydrolase activity|negative regulation of cell migration|long term synaptic depression|AMPA glutamate receptor complex|regulation of endocannabinoid signaling pathway|acylglycerol catabolic process|catalytic activity|positive regulation of lipid biosynthetic process|phospholipase acti…	mmu04723	Retrograde endocannabinoid signaling
Abhd8	353.824777808589	420.40775436421	287.241801252968	0.683245725777272	-0.549523565267634	1.99027243215016e-06	9.51187644319038e-06	11.0602484405126	9.91516672447391	11.9651380392231	11.7920757169545	11.4216472231833	6.95965077419808	8.5249157283698	7.9390261079992	7.38756813247818	9.88406377073412	GeneID:64296,Genbank:NM_022419.3,MGI:MGI:1918946	abhydrolase domain containing 8		GO:0003824,GO:0016787	catalytic activity|hydrolase activity
Abi1	2305.32214618376	2146.25498209797	2464.38931026954	1.14822764807777	0.199408699673616	0.0295641572818439	0.0619031540776729	30.9803797452167	33.375410219164	32.7648558963519	32.9949639480501	32.3887492656926	42.281390243559	42.0279062600415	36.9664940777999	40.3906040830292	35.742980913493	GeneID:11308,Genbank:NM_001077193.2,MGI:MGI:104913	abl-interactor 1		GO:0045296,GO:0031209,GO:0005634,GO:0048813,GO:0031252,GO:0005737,GO:0072673,GO:0032433,GO:0005856,GO:0005886,GO:0008134,GO:0008154,GO:0016020,GO:0035855,GO:0017124,GO:0042995,GO:0018108,GO:0043005,GO:0030027,GO:0044877,GO:0001756,GO:0045202,GO:0030054,GO:0005515,GO:0045211,GO:0030296,GO:0005622	cadherin binding|SCAR complex|nucleus|dendrite morphogenesis|cell leading edge|cytoplasm|lamellipodium morphogenesis|filopodium tip|cytoskeleton|plasma membrane|transcription factor binding|actin polymerization or depolymerization|membrane|megakaryocyte development|SH3 domain binding|cell projection|peptidyl-tyrosine phosphorylation|neuron projection|lamellipodium|protein-containing complex bindi…
Abi2	452.176075452074	495.456676597116	408.895474307032	0.825290067974053	-0.277026816648034	0.0149656564569651	0.0338933350673667	3.16543546669712	3.49106879051293	3.8519516639923	3.43239361638605	3.67698499446067	2.77264978467968	3.56784413085361	2.96626990914464	3.37869450560183	2.71702332488448	GeneID:329165,Genbank:XM_006496075.3,MGI:MGI:106913	abl-interactor 2		GO:0042995,GO:0005913,GO:0043010,GO:0007611,GO:0044877,GO:0008154,GO:0016358,GO:0016477,GO:0016601,GO:0017124,GO:0048365,GO:0018108,GO:0070064,GO:0030027,GO:2000601,GO:0030425,GO:0031209,GO:0005737,GO:0031625,GO:0005829,GO:0032433,GO:0005856	cell projection|cell-cell adherens junction|camera-type eye development|learning or memory|protein-containing complex binding|actin polymerization or depolymerization|dendrite development|cell migration|Rac protein signal transduction|SH3 domain binding|Rac GTPase binding|peptidyl-tyrosine phosphorylation|proline-rich region binding|lamellipodium|positive regulation of Arp2/3 complex-mediated act…	mmu04810	Regulation of actin cytoskeleton
Abi3	1305.08544818037	1329.27264900419	1280.89824735654	0.963608367565606	-0.0534811735058826	0.57078384678455	0.71681945915603	7.97071577432722	8.27984542790129	7.34936019123681	9.35091291462804	6.88099627035201	9.16652742113161	7.58534347531479	7.57869268450255	7.91046200154852	8.34382035194479	GeneID:66610,Genbank:NM_001163464.1,MGI:MGI:1913860	ABI gene family, member 3		GO:0030027,GO:0030334,GO:0042802,GO:0005622,GO:0005737,GO:0018108	lamellipodium|regulation of cell migration|identical protein binding|intracellular|cytoplasm|peptidyl-tyrosine phosphorylation
Abi3bp	1850.15378536019	2446.9005067384	1253.40706398197	0.512242757942252	-0.965100412243629	1.46474348260998e-24	6.09313131745347e-23	18.8745793248842	22.2997405246357	20.8210007271362	23.4848240509302	20.7077245573905	10.6512457421552	11.4397950834351	13.2825971539036	10.1881435999546	12.0371974145527	GeneID:320712,Genbank:XM_006522277.3,MGI:MGI:2444583	ABI gene family, member 3 (NESH) binding protein		GO:0005614,GO:0008201,GO:0010811,GO:0030198,GO:0005518,GO:0005539,GO:0005578	interstitial matrix|heparin binding|positive regulation of cell-substrate adhesion|extracellular matrix organization|collagen binding|glycosaminoglycan binding|proteinaceous extracellular matrix
Abl1	2210.77464715359	2715.37497673559	1706.17431757158	0.628338381324679	-0.670386386750569	5.32992277463552e-13	6.42744743108806e-12	16.2832297400704	16.4213036445961	16.7960114678559	18.3445682547936	15.4879384410513	10.8918132475842	11.1511312214593	11.0619111445736	10.6790434523532	11.6625378415667	GeneID:11350,Genbank:XM_006497621.3,MGI:MGI:87859	c-abl oncogene 1, non-receptor tyrosine kinase		GO:0043123,GO:0043124,GO:0043542,GO:0045087,GO:0002322,GO:0045184,GO:0002333,GO:0045202,GO:0003677,GO:0045580,GO:0004672,GO:0048668,GO:0045930,GO:0050731,GO:0050798,GO:0045931,GO:0004713,GO:0050853,GO:0005730,GO:0050885,GO:0005737,GO:0051015,GO:0051019,GO:0005739,GO:0071222,GO:0051281,GO:0005783,GO:0071901,GO:0051353,GO:0005829,GO:0072358,GO:0051444,GO:0090050,GO:0006979,GO:0005856,GO:0090135,GO:…	positive regulation of I-kappaB kinase/NF-kappaB signaling|negative regulation of I-kappaB kinase/NF-kappaB signaling|endothelial cell migration|innate immune response|B cell proliferation involved in immune response|establishment of protein localization|transitional one stage B cell differentiation|synapse|DNA binding|regulation of T cell differentiation|protein kinase activity|collateral sprout…	mmu04014,mmu04012,mmu04110,mmu04722,mmu04360,mmu05200,mmu05206,mmu05220,mmu05416	Ras signaling pathway|ErbB signaling pathway|Cell cycle|Neurotrophin signaling pathway|Axon guidance|Pathways in cancer|MicroRNAs in cancer|Chronic myeloid leukemia|Viral myocarditis
Abl2	951.399568029316	956.145746997891	946.65338906074	0.990072268828308	-0.0143942585083478	0.889209645514107	0.97748926242132	4.10455465412485	4.55163573116646	3.83516584678233	3.94332674820051	3.89687852312784	4.74535414470796	4.60917129832304	3.77780711522042	4.03575570512113	4.12331997904529	GeneID:11352,Genbank:XM_011238737.2,MGI:MGI:87860	v-abl Abelson murine leukemia viral oncogene 2 (arg, Abelson-related gene)		GO:0004713,GO:0004715,GO:0005102,GO:0005515,GO:0005524,GO:0007628,GO:0005737,GO:0008542,GO:0005856,GO:0009791,GO:0006468,GO:0010863,GO:0010976,GO:0015629,GO:0030145,GO:0016301,GO:0030154,GO:0016310,GO:0030182,GO:0016322,GO:0031223,GO:0031234,GO:0031410,GO:0032092,GO:0000166,GO:0048008,GO:0034613,GO:0000287,GO:0048813,GO:0035024,GO:0035264,GO:0001784,GO:0050885,GO:0001843,GO:0001891,GO:0051017,GO:…	protein tyrosine kinase activity|non-membrane spanning protein tyrosine kinase activity|signaling receptor binding|protein binding|ATP binding|adult walking behavior|cytoplasm|visual learning|cytoskeleton|post-embryonic development|protein phosphorylation|positive regulation of phospholipase C activity|positive regulation of neuron projection development|actin cytoskeleton|manganese ion binding|k…	mmu04014,mmu04012,mmu05416	Ras signaling pathway|ErbB signaling pathway|Viral myocarditis
Ablim1	3946.42894449236	4824.23546539821	3068.62242358651	0.636084711369539	-0.652709183883286	5.78562101464264e-13	6.94465971823782e-12	24.0957319038591	26.0513171900127	25.5759923896573	25.2245883885172	25.4436819421836	18.4619924166595	16.6780248754448	16.2962217588691	15.8385925915584	17.7511132509689	GeneID:226251,Genbank:NM_001290813.1,MGI:MGI:1194500	actin-binding LIM protein 1		GO:0051015,GO:0005515,GO:0060271,GO:0005737,GO:0005856,GO:0007010,GO:0007411,GO:0014069,GO:0015629,GO:0030027,GO:0030032,GO:0001725,GO:0045944,GO:0046872,GO:0003779	actin filament binding|protein binding|cilium assembly|cytoplasm|cytoskeleton|cytoskeleton organization|axon guidance|postsynaptic density|actin cytoskeleton|lamellipodium|lamellipodium assembly|stress fiber|positive regulation of transcription by RNA polymerase II|metal ion binding|actin binding	mmu04360	Axon guidance
Ablim2	94.0206723619388	116.848756157193	71.1925885666844	0.609271257204579	-0.714843413069016	3.10726006106611e-05	0.000121457706309388	1.05356424458776	1.74527496821086	1.61100768105444	1.39486601849459	1.33354557436498	0.941022081536942	0.872378924261895	1.00727395784187	0.699562516361368	1.07536033460855	GeneID:231148,Genbank:XM_006503906.1,MGI:MGI:2385758	actin-binding LIM protein 2		GO:0006351,GO:0007010,GO:0015629,GO:0030016,GO:0030032,GO:0030036,GO:0045944,GO:0046872,GO:0051015,GO:0003674,GO:0003779,GO:0005737	transcription, DNA-templated|cytoskeleton organization|actin cytoskeleton|myofibril|lamellipodium assembly|actin cytoskeleton organization|positive regulation of transcription by RNA polymerase II|metal ion binding|actin filament binding|molecular_function|actin binding|cytoplasm	mmu04360	Axon guidance
Ablim3	1752.13968408513	1972.41913166401	1531.86023650625	0.776640325534623	-0.364681476569094	0.000115208049401629	0.000405576163042962	22.9314739444512	22.2019369374631	21.5718286008828	20.5584759457825	22.0605073149283	19.9733152317644	15.975398372159	18.7089538675365	18.6027804643277	16.4569593272703	GeneID:319713,Genbank:XM_017317925.1,MGI:MGI:2442582	actin binding LIM protein family, member 3		GO:0060271,GO:0003779,GO:1903955,GO:0005737,GO:0006351,GO:0007010,GO:0015629,GO:0030027,GO:0030032,GO:0030036,GO:0045944,GO:0046872,GO:0001725,GO:0051015,GO:0003674	cilium assembly|actin binding|positive regulation of protein targeting to mitochondrion|cytoplasm|transcription, DNA-templated|cytoskeleton organization|actin cytoskeleton|lamellipodium|lamellipodium assembly|actin cytoskeleton organization|positive regulation of transcription by RNA polymerase II|metal ion binding|stress fiber|actin filament binding|molecular_function	mmu04360	Axon guidance
Abo	0.101774920073204	0.203549840146408	0	0	-Inf	0.992946459012059	1	0	0.0232165592611894	0	0	0	0	0	0	0	0	GeneID:80908,Genbank:XM_006498456.3,MGI:MGI:2135738	ABO blood group (transferase A, alpha 1-3-N-acetylgalactosaminyltransferase, transferase B, alpha 1-3-galactosyltransferase)		GO:0016757,GO:0004380,GO:0016758,GO:0030145,GO:0004381,GO:0005576,GO:0005794,GO:0030259,GO:0005975,GO:0031410,GO:0009247,GO:0031982,GO:0016020,GO:0046872,GO:0016021,GO:0000166,GO:0016740,GO:0001962,GO:0003823	transferase activity, transferring glycosyl groups|glycoprotein-fucosylgalactoside alpha-N-acetylgalactosaminyltransferase activity|transferase activity, transferring hexosyl groups|manganese ion binding|fucosylgalactoside 3-alpha-galactosyltransferase activity|extracellular region|Golgi apparatus|lipid glycosylation|carbohydrate metabolic process|cytoplasmic vesicle|glycolipid biosynthetic proce…	mmu00601	Glycosphingolipid biosynthesis - lacto and neolacto series
Abr	1966.8687561175	2011.75114851834	1921.98636371666	0.955379777032666	-0.0658537559507701	0.481889773050056	0.633152333657553	15.42001922362	15.8889166780373	15.7269450080812	16.5545346016875	14.3718726210277	16.1356485421581	18.2770757310642	14.3140722720023	14.6161901168946	15.5827161234199	GeneID:109934,Genbank:NM_198894.2,MGI:MGI:107771	active BCR-related gene		GO:0042472,GO:0005096,GO:0043114,GO:0043314,GO:0005829,GO:0005886,GO:0007165,GO:0007420,GO:0050728,GO:0016020,GO:0050766,GO:0030036,GO:0050885,GO:0030336,GO:0060313,GO:0032496,GO:0002692,GO:0035023,GO:0005085,GO:0035556,GO:0005089	inner ear morphogenesis|GTPase activator activity|regulation of vascular permeability|negative regulation of neutrophil degranulation|cytosol|plasma membrane|signal transduction|brain development|negative regulation of inflammatory response|membrane|positive regulation of phagocytosis|actin cytoskeleton organization|neuromuscular process controlling balance|negative regulation of cell migration|n…
Abra	31.89297999998	40.5534025700406	23.2325574299195	0.572887993548606	-0.803674992462678	0.0268872106680696	0.0568758269053859	0.979659283957201	0.943946824898756	0.863672148380406	1.28465391864739	2.03165987257473	0.681779933217351	0.58484894186288	0.5038757757471	1.03671829893462	0.885351527850246	GeneID:223513,Genbank:NM_175456.4,MGI:MGI:2444891	actin-binding Rho activating protein		GO:1902531,GO:0035025,GO:0003779,GO:0005737,GO:0045893,GO:0005856,GO:0005886,GO:0006351,GO:0006355,GO:0015031,GO:0015629,GO:0045944,GO:0030016,GO:0030017,GO:0000060,GO:0051091,GO:0032970	regulation of intracellular signal transduction|positive regulation of Rho protein signal transduction|actin binding|cytoplasm|positive regulation of transcription, DNA-templated|cytoskeleton|plasma membrane|transcription, DNA-templated|regulation of transcription, DNA-templated|protein transport|actin cytoskeleton|positive regulation of transcription by RNA polymerase II|myofibril|sarcomere|prot…
Abracl	745.761818213712	496.657802614272	994.865833813151	2.00312132131308	1.00224980225706	2.62905811887814e-22	8.56072299858039e-21	25.7480589625149	30.6749184077908	30.4407361828012	27.1804539107923	35.4829892340073	60.7953468340059	73.6689100730247	57.2508855122176	64.7214300851334	60.679859485799	GeneID:73112,Genbank:NM_028440.1,MGI:MGI:1920362	ABRA C-terminal like		GO:0008150,GO:0015629,GO:0032970,GO:1902531,GO:0003674,GO:0003779,GO:0005575	biological_process|actin cytoskeleton|regulation of actin filament-based process|regulation of intracellular signal transduction|molecular_function|actin binding|cellular_component
Abt1	285.399717516441	284.758705215423	286.040729817459	1.00450214366956	0.00648064287472621	0.980141831383739	1	3.48640864564481	3.4090828822503	3.43954276557971	3.14024183769904	3.48123885706139	3.41890047749493	3.40807278131757	4.14675572145012	3.31369074177349	3.74324205044239	GeneID:30946,Genbank:NM_013924.3,MGI:MGI:1353636	activator of basal transcription 1		GO:0003676,GO:0003677,GO:0003723,GO:0005634,GO:0005667,GO:0005730,GO:0006351,GO:0006355,GO:0006357,GO:0006366,GO:0021522,GO:0000447,GO:0034462,GO:0000472,GO:0000480	nucleic acid binding|DNA binding|RNA binding|nucleus|transcription factor complex|nucleolus|transcription, DNA-templated|regulation of transcription, DNA-templated|regulation of transcription by RNA polymerase II|transcription by RNA polymerase II|spinal cord motor neuron differentiation|endonucleolytic cleavage in ITS1 to separate SSU-rRNA from 5.8S rRNA and LSU-rRNA from tricistronic rRNA trans…
Abtb1	610.352470749201	725.320856250215	495.384085248186	0.682986130867982	-0.550071812318027	1.37939032761666e-07	7.91959555934896e-07	17.061757217027	15.5496785221024	16.0270933919403	19.4406010666434	15.9234237218868	10.7348049773231	12.1790478829889	13.9147529784105	10.2635916773537	13.7613743125629	GeneID:80283,Genbank:XM_006506791.3,MGI:MGI:1933148	ankyrin repeat and BTB (POZ) domain containing 1		GO:0005829,GO:0005886,GO:0006412,GO:0006414,GO:0006511,GO:0006950,GO:0019005,GO:0030162,GO:0031625,GO:0043161,GO:0003746,GO:0005730,GO:0005737	cytosol|plasma membrane|translation|translational elongation|ubiquitin-dependent protein catabolic process|response to stress|SCF ubiquitin ligase complex|regulation of proteolysis|ubiquitin protein ligase binding|proteasome-mediated ubiquitin-dependent protein catabolic process|translation elongation factor activity|nucleolus|cytoplasm
Abtb2	189.313146774147	166.567443150258	212.058850398035	1.27311103771185	0.348358253151437	0.0443325165998783	0.0881353560859358	1.71602916889415	2.35971519132289	1.7409060013411	2.21218337445009	1.67786789149351	3.31843171970487	2.41555943995712	2.06958849642505	2.80537154433077	2.42209849243319	GeneID:99382,Genbank:NM_178890.3,MGI:MGI:2139365	ankyrin repeat and BTB (POZ) domain containing 2		GO:0005829,GO:0006511,GO:0006950,GO:0019005,GO:0022008,GO:0030162,GO:0031625,GO:0043161,GO:0046982,GO:0097237,GO:0005634,GO:0005654,GO:0005737	cytosol|ubiquitin-dependent protein catabolic process|response to stress|SCF ubiquitin ligase complex|neurogenesis|regulation of proteolysis|ubiquitin protein ligase binding|proteasome-mediated ubiquitin-dependent protein catabolic process|protein heterodimerization activity|cellular response to toxic substance|nucleus|nucleoplasm|cytoplasm
Acaa1a	1596.47440583309	1495.85763016853	1697.09118149765	1.13452720851947	0.182091208503777	0.0582107662408247	0.111509153708263	45.0724602805108	43.0581993025144	42.3560510277054	39.8440382715781	42.2408899971034	48.5794677535284	49.8213874775042	52.7549773178174	48.7304182795035	55.4361522253807	GeneID:113868,Genbank:XM_006511923.1,MGI:MGI:2148491	acetyl-Coenzyme A acyltransferase 1A		GO:0008775,GO:0003988,GO:0010124,GO:0016401,GO:0005739,GO:0005777,GO:0016740,GO:0006629,GO:0016746,GO:0006631,GO:0016747,GO:0006635,GO:0043231,GO:0000038,GO:0008152,GO:0003824,GO:0008206,GO:0003985	acetate CoA-transferase activity|acetyl-CoA C-acyltransferase activity|phenylacetate catabolic process|palmitoyl-CoA oxidase activity|mitochondrion|peroxisome|transferase activity|lipid metabolic process|transferase activity, transferring acyl groups|fatty acid metabolic process|transferase activity, transferring acyl groups other than amino-acyl groups|fatty acid beta-oxidation|intracellular mem…	mmu00071,mmu00592,mmu01040,mmu00280,mmu04146,mmu03320	Fatty acid degradation|alpha-Linolenic acid metabolism|Biosynthesis of unsaturated fatty acids|Valine, leucine and isoleucine degradation|Peroxisome|PPAR signaling pathway
Acaa1b	84.5812445799596	128.543607137473	40.6188820224467	0.315993015343084	-1.66203542522315	7.71828712362809e-17	1.3929012294651e-15	2.27336184207388	2.82842063037686	1.82839872743083	2.70060115158169	2.98766548829902	0.888204245714582	0.581469233024797	0.882085305574278	0.769096358098531	1.08686876456042	GeneID:235674,Genbank:NM_146230.3,MGI:MGI:3605455	acetyl-Coenzyme A acyltransferase 1B		GO:0005739,GO:0005777,GO:0006629,GO:0006631,GO:0006635,GO:0008152,GO:0010124,GO:0016740,GO:0016746,GO:0016747,GO:0003824,GO:0003988	mitochondrion|peroxisome|lipid metabolic process|fatty acid metabolic process|fatty acid beta-oxidation|metabolic process|phenylacetate catabolic process|transferase activity|transferase activity, transferring acyl groups|transferase activity, transferring acyl groups other than amino-acyl groups|catalytic activity|acetyl-CoA C-acyltransferase activity	mmu00071,mmu00592,mmu01040,mmu00280,mmu04146,mmu03320	Fatty acid degradation|alpha-Linolenic acid metabolism|Biosynthesis of unsaturated fatty acids|Valine, leucine and isoleucine degradation|Peroxisome|PPAR signaling pathway
Acaa2	1733.28301827124	1931.2866784414	1535.27935810108	0.79495156013818	-0.331061141506159	0.00114433038465197	0.00333141576026207	72.7144756072603	69.1905471076189	71.1618142661067	60.1215308903517	68.4498225104781	51.5829325872774	48.1263370222297	70.4344432714002	58.9955683131217	58.1196047866875	GeneID:52538,Genbank:NM_177470.3,MGI:MGI:1098623	acetyl-Coenzyme A acyltransferase 2 (mitochondrial 3-oxoacyl-Coenzyme A thiolase)		GO:0016747,GO:0005739,GO:0071456,GO:1901029,GO:0005743,GO:0005759,GO:0006084,GO:0006629,GO:1902109,GO:0006631,GO:0006635,GO:0008152,GO:0003824,GO:0016740,GO:0003988,GO:0016746	transferase activity, transferring acyl groups other than amino-acyl groups|mitochondrion|cellular response to hypoxia|negative regulation of mitochondrial outer membrane permeabilization involved in apoptotic signaling pathway|mitochondrial inner membrane|mitochondrial matrix|acetyl-CoA metabolic process|lipid metabolic process|negative regulation of mitochondrial membrane permeability involved …	mmu00062,mmu00071,mmu00280	Fatty acid elongation|Fatty acid degradation|Valine, leucine and isoleucine degradation
Acaca	1402.6185366337	1725.18983497493	1080.04723829247	0.626045445200621	-0.675660707400632	1.52937327897529e-07	8.71997584431778e-07	8.52669206416181	9.00981538915006	9.76505349498323	7.92413278101374	10.9989377777155	7.24236885957711	6.13704716848504	4.77767132259406	5.75177330500799	6.67402345685448	GeneID:107476,Genbank:XM_006531953.1,MGI:MGI:108451	acetyl-Coenzyme A carboxylase alpha		GO:0019900,GO:0006629,GO:0003824,GO:0042802,GO:0006631,GO:0003989,GO:0046872,GO:0006633,GO:0051289,GO:0004075,GO:0005515,GO:0005524,GO:0005737,GO:0055088,GO:0008152,GO:0005739,GO:0071380,GO:0009374,GO:0005829,GO:0014070,GO:0000166,GO:0015629,GO:0006084,GO:0001650,GO:0016874,GO:0001894	kinase binding|lipid metabolic process|catalytic activity|identical protein binding|fatty acid metabolic process|acetyl-CoA carboxylase activity|metal ion binding|fatty acid biosynthetic process|protein homotetramerization|biotin carboxylase activity|protein binding|ATP binding|cytoplasm|lipid homeostasis|metabolic process|mitochondrion|cellular response to prostaglandin E stimulus|biotin binding…	mmu00620,mmu00640,mmu00061,mmu04152,mmu04910,mmu04922	Pyruvate metabolism|Propanoate metabolism|Fatty acid biosynthesis|AMPK signaling pathway|Insulin signaling pathway|Glucagon signaling pathway
Acacb	530.458193036593	734.104171839161	326.812214234024	0.445185066058483	-1.16752289727653	4.74861985283793e-12	5.08116331981838e-11	3.40665419950261	3.41932915969803	4.51718006927198	4.54737442587214	4.66838283587829	2.26052538423447	1.72408387760771	1.75803104248018	1.4629271437302	2.47754150101223	GeneID:100705,Genbank:XM_006530111.3,MGI:MGI:2140940	acetyl-Coenzyme A carboxylase beta		GO:0042802,GO:0009374,GO:0003989,GO:0043086,GO:0010629,GO:0046322,GO:0010884,GO:0004075,GO:0046872,GO:0005524,GO:0005634,GO:0005739,GO:0010906,GO:0050995,GO:0014070,GO:0006084,GO:0051289,GO:0016020,GO:0006629,GO:0060421,GO:0016874,GO:0006631,GO:0000166,GO:0097009,GO:0031667,GO:0006633,GO:0003824,GO:2001295,GO:0031999,GO:0008152	identical protein binding|biotin binding|acetyl-CoA carboxylase activity|negative regulation of catalytic activity|negative regulation of gene expression|negative regulation of fatty acid oxidation|positive regulation of lipid storage|biotin carboxylase activity|metal ion binding|ATP binding|nucleus|mitochondrion|regulation of glucose metabolic process|negative regulation of lipid catabolic proce…	mmu00620,mmu00640,mmu00061,mmu04152,mmu04910,mmu04922,mmu04920,mmu04931	Pyruvate metabolism|Propanoate metabolism|Fatty acid biosynthesis|AMPK signaling pathway|Insulin signaling pathway|Glucagon signaling pathway|Adipocytokine signaling pathway|Insulin resistance
Acad10	216.945998319462	282.574433838556	151.317562800367	0.535496296479603	-0.901051497631694	6.71303036995972e-10	5.37783709452118e-09	3.55385812009651	3.17427723658634	4.23429987845929	4.49215156479703	4.12643036792913	1.84155930196598	1.87170975293066	2.59675509671705	2.14905605026212	2.65096236561278	GeneID:71985,Genbank:XM_006530463.1,MGI:MGI:1919235	acyl-Coenzyme A dehydrogenase family, member 10		GO:0016491,GO:0016627,GO:0016787,GO:0033539,GO:0050660,GO:0055114,GO:0003995,GO:0005739,GO:0008152	oxidoreductase activity|oxidoreductase activity, acting on the CH-CH group of donors|hydrolase activity|fatty acid beta-oxidation using acyl-CoA dehydrogenase|flavin adenine dinucleotide binding|oxidation-reduction process|acyl-CoA dehydrogenase activity|mitochondrion|metabolic process
Acad11	574.980099820343	657.326855487957	492.633344152729	0.749449592755539	-0.416096647704445	7.56122519995962e-05	0.000275931471733738	9.97323801997342	10.5483896115633	10.6653891856354	10.4640796362226	10.4493009330874	7.0294162110865	7.93791862267455	8.41952642189602	8.03257127508203	9.92824790010066	GeneID:102632,Genbank:NM_175324.3,MGI:MGI:2143169	acyl-Coenzyme A dehydrogenase family, member 11		GO:0005739,GO:0005777,GO:0008152,GO:0016491,GO:0016627,GO:0017099,GO:0031966,GO:0033539,GO:0050660,GO:0055114,GO:0003995,GO:0070991,GO:0004466,GO:0005634	mitochondrion|peroxisome|metabolic process|oxidoreductase activity|oxidoreductase activity, acting on the CH-CH group of donors|very-long-chain-acyl-CoA dehydrogenase activity|mitochondrial membrane|fatty acid beta-oxidation using acyl-CoA dehydrogenase|flavin adenine dinucleotide binding|oxidation-reduction process|acyl-CoA dehydrogenase activity|medium-chain-acyl-CoA dehydrogenase activity|long…
Acad12	156.088935434158	191.751726851345	120.426144016971	0.628031601041752	-0.671090940994669	3.39450165197836e-06	1.56179798229152e-05	3.98996098710658	4.16954054539714	4.33449723747242	4.29413186833823	4.23603373056029	2.50458082078355	2.68944019720503	2.70567757722712	2.68385328591046	3.39667111751243	GeneID:338350,Genbank:XM_011248231.1,MGI:MGI:2443320	acyl-Coenzyme A dehydrogenase family, member 12		GO:0050660,GO:0003995,GO:0005739,GO:0033539	flavin adenine dinucleotide binding|acyl-CoA dehydrogenase activity|mitochondrion|fatty acid beta-oxidation using acyl-CoA dehydrogenase
Acad8	540.750270082699	565.541872334806	515.958667830593	0.912326200888518	-0.132378344772017	0.214266441038065	0.335562597453362	7.38326327312861	6.94026979227477	7.95522219742199	6.97871758620305	7.27856266220772	6.37006708669771	6.44609777417449	7.48686877045756	7.37767557440003	7.59858447185647	GeneID:66948,Genbank:NM_025862.2,MGI:MGI:1914198	acyl-Coenzyme A dehydrogenase family, member 8		GO:0006629,GO:0008152,GO:0009083,GO:0016491,GO:0016627,GO:0050660,GO:0055114,GO:0003995,GO:0005739	lipid metabolic process|metabolic process|branched-chain amino acid catabolic process|oxidoreductase activity|oxidoreductase activity, acting on the CH-CH group of donors|flavin adenine dinucleotide binding|oxidation-reduction process|acyl-CoA dehydrogenase activity|mitochondrion	mmu00280	Valine, leucine and isoleucine degradation
Acad9	637.815726566494	639.759531547373	635.871921585615	0.993923326234226	-0.00879353196114077	0.960486285024403	1	8.80890638316608	8.60024894302127	8.47260138843258	8.70337136980892	8.78804721221494	9.05653952177477	9.56390502021672	8.69280680806122	9.76448394930198	8.55603688667215	GeneID:229211,Genbank:NM_172678.3,MGI:MGI:1914272	acyl-Coenzyme A dehydrogenase family, member 9		GO:0050660,GO:0004466,GO:0051791,GO:0005634,GO:0055114,GO:0005739,GO:0008152,GO:0016491,GO:0070991,GO:0016627,GO:0017099,GO:0030425,GO:0031966,GO:0000062,GO:0032981,GO:0001676,GO:0042760,GO:0003995	flavin adenine dinucleotide binding|long-chain-acyl-CoA dehydrogenase activity|medium-chain fatty acid metabolic process|nucleus|oxidation-reduction process|mitochondrion|metabolic process|oxidoreductase activity|medium-chain-acyl-CoA dehydrogenase activity|oxidoreductase activity, acting on the CH-CH group of donors|very-long-chain-acyl-CoA dehydrogenase activity|dendrite|mitochondrial membrane|…
Acadl	2243.60276923999	1949.84998107438	2537.35555740559	1.3013080914089	0.37996256799492	4.22789481520102e-05	0.000161502376291704	54.1917102694571	51.940496363547	54.2938540136119	47.1663072325565	57.9980362195717	71.6191874918454	73.1142081537568	75.685381272908	71.9447137976327	73.4594594079142	GeneID:11363,Genbank:NM_007381.4,MGI:MGI:87866	acyl-Coenzyme A dehydrogenase, long-chain		GO:0050660,GO:0033539,GO:0009409,GO:0003995,GO:0051289,GO:0016401,GO:0004466,GO:0055114,GO:0042413,GO:0090181,GO:0042758,GO:0005739,GO:0016491,GO:0016627,GO:0005759,GO:0044242,GO:0019254,GO:0006629,GO:0045717,GO:0006631,GO:0000062,GO:0046322,GO:0031966,GO:0008152,GO:0001659,GO:0009062	flavin adenine dinucleotide binding|fatty acid beta-oxidation using acyl-CoA dehydrogenase|response to cold|acyl-CoA dehydrogenase activity|protein homotetramerization|palmitoyl-CoA oxidase activity|long-chain-acyl-CoA dehydrogenase activity|oxidation-reduction process|carnitine catabolic process|regulation of cholesterol metabolic process|long-chain fatty acid catabolic process|mitochondrion|oxi…	mmu00071,mmu03320	Fatty acid degradation|PPAR signaling pathway
Acadm	1388.94670314475	1468.21608808627	1309.67731820323	0.892019457374504	-0.164852915289371	0.0768182110423595	0.141547484880146	36.1535015733456	39.6315448798117	37.2698406571469	34.1549898617299	41.8236021647701	32.6778847331354	33.0104220131402	39.3699684158441	32.7039708909716	40.6495780930533	GeneID:11364,Genbank:NM_007382.5,MGI:MGI:87867	acyl-Coenzyme A dehydrogenase, medium chain		GO:0006082,GO:0006111,GO:0006629,GO:0006631,GO:0006635,GO:0007507,GO:0033539,GO:0008152,GO:0009409,GO:0042594,GO:0009437,GO:0042802,GO:0045329,GO:0050660,GO:0051289,GO:0051791,GO:0051793,GO:0000062,GO:0001889,GO:0003995,GO:0005739,GO:0005759,GO:0005978,GO:0009791,GO:0016491,GO:0016607,GO:0016627,GO:0016853,GO:0019254,GO:0055007,GO:0030424,GO:0055114,GO:0031966,GO:0070991	organic acid metabolic process|regulation of gluconeogenesis|lipid metabolic process|fatty acid metabolic process|fatty acid beta-oxidation|heart development|fatty acid beta-oxidation using acyl-CoA dehydrogenase|metabolic process|response to cold|response to starvation|carnitine metabolic process|identical protein binding|carnitine biosynthetic process|flavin adenine dinucleotide binding|protein…	mmu00640,mmu00071,mmu00280,mmu00410,mmu03320	Propanoate metabolism|Fatty acid degradation|Valine, leucine and isoleucine degradation|beta-Alanine metabolism|PPAR signaling pathway
Acads	424.754251889243	417.513392658214	431.995111120273	1.03468563815368	0.0491925095931679	0.659278370813729	0.797793689047812	11.0192678723772	11.8294204613756	11.3640186640469	10.8391191132079	14.2124007517709	12.5560861497681	13.8347967791518	13.0563105421528	12.5090257471065	12.9624787000646	GeneID:11409,Genbank:NM_007383.3,MGI:MGI:87868	acyl-Coenzyme A dehydrogenase, short chain		GO:0046359,GO:0004085,GO:0005654,GO:0050660,GO:0005739,GO:0005759,GO:0006629,GO:0051289,GO:0006631,GO:0055114,GO:0008152,GO:0016491,GO:0016627,GO:0000062,GO:0031966,GO:0003995,GO:0033539	butyrate catabolic process|butyryl-CoA dehydrogenase activity|nucleoplasm|flavin adenine dinucleotide binding|mitochondrion|mitochondrial matrix|lipid metabolic process|protein homotetramerization|fatty acid metabolic process|oxidation-reduction process|metabolic process|oxidoreductase activity|oxidoreductase activity, acting on the CH-CH group of donors|fatty-acyl-CoA binding|mitochondrial membr…	mmu00650,mmu00071,mmu00280	Butanoate metabolism|Fatty acid degradation|Valine, leucine and isoleucine degradation
Acadsb	2045.40082573912	2339.42530398652	1751.37634749173	0.748635292824813	-0.417665032245084	7.65765402085805e-06	3.31235084608401e-05	36.3805677691437	37.8218553733289	36.6227062447388	36.7702534059921	37.8280894244326	29.0146901149023	27.2967201616461	30.0318540875504	30.7814193579087	29.6772175497594	GeneID:66885,Genbank:NM_025826.4,MGI:MGI:1914135	acyl-Coenzyme A dehydrogenase, short/branched chain		GO:0005739,GO:0006629,GO:0006631,GO:0006637,GO:0008152,GO:0009055,GO:0016491,GO:0016627,GO:0016937,GO:0050660,GO:0055114,GO:0003995	mitochondrion|lipid metabolic process|fatty acid metabolic process|acyl-CoA metabolic process|metabolic process|electron transfer activity|oxidoreductase activity|oxidoreductase activity, acting on the CH-CH group of donors|short-branched-chain-acyl-CoA dehydrogenase activity|flavin adenine dinucleotide binding|oxidation-reduction process|acyl-CoA dehydrogenase activity	mmu00071,mmu00280	Fatty acid degradation|Valine, leucine and isoleucine degradation
Acadvl	1718.29220055118	1775.41292865666	1661.17147244569	0.935653585502831	-0.0959536067269188	0.306385359601807	0.446804797547477	44.5987034666884	42.6704230715141	44.2149839921384	38.1601941598579	45.6620367920615	43.1993475874907	40.1324379335975	42.124204842181	42.9494723024913	44.6706285980436	GeneID:11370,Genbank:NM_017366.3,MGI:MGI:895149	acyl-Coenzyme A dehydrogenase, very long chain		GO:0033539,GO:0009062,GO:0003995,GO:0042645,GO:0009409,GO:0004466,GO:0042760,GO:0016020,GO:0005634,GO:0005730,GO:0005739,GO:0016491,GO:0005743,GO:0045717,GO:0016627,GO:0005829,GO:0046322,GO:0017099,GO:0006629,GO:0050660,GO:0006631,GO:0000062,GO:0055114,GO:0031966,GO:0006635,GO:0090181,GO:0008152,GO:0001659	fatty acid beta-oxidation using acyl-CoA dehydrogenase|fatty acid catabolic process|acyl-CoA dehydrogenase activity|mitochondrial nucleoid|response to cold|long-chain-acyl-CoA dehydrogenase activity|very long-chain fatty acid catabolic process|membrane|nucleus|nucleolus|mitochondrion|oxidoreductase activity|mitochondrial inner membrane|negative regulation of fatty acid biosynthetic process|oxidor…	mmu00071	Fatty acid degradation
Acan	0.201383612820065	0.40276722564013	0	0	-Inf	0.700067255760903	0.832270570119002	0.00696032120295398	0	0	0.00663800646526894	0	0	0	0	0	0	GeneID:11595,Genbank:XM_006540566.1,MGI:MGI:99602	aggrecan		GO:0030166,GO:0005201,GO:0030199,GO:0005509,GO:0030246,GO:0005515,GO:0005540,GO:0005576,GO:0005578,GO:0030336,GO:0005604,GO:0043005,GO:0005615,GO:0043025,GO:0046872,GO:0007155,GO:0001501,GO:0072534,GO:0007417,GO:0001502,GO:0007507,GO:0002063	proteoglycan biosynthetic process|extracellular matrix structural constituent|collagen fibril organization|calcium ion binding|carbohydrate binding|protein binding|hyaluronic acid binding|extracellular region|proteinaceous extracellular matrix|negative regulation of cell migration|basement membrane|neuron projection|extracellular space|neuronal cell body|metal ion binding|cell adhesion|skeletal s…
Acap1	464.505183332523	405.201722574813	523.808644090234	1.29271080281136	0.370399560518851	0.0216069726021595	0.0468931030376172	7.62719807332799	10.4030955421841	7.89079517283011	8.13206118049011	6.76447472150517	12.398794699067	11.9453080176719	8.70833146281949	9.3481494225769	13.3736770650612	GeneID:216859,Genbank:NM_153788.3,MGI:MGI:2388270	ArfGAP with coiled-coil, ankyrin repeat and PH domains 1		GO:0032012,GO:0005096,GO:0043231,GO:0005737,GO:0046872,GO:0005768,GO:0005829,GO:0006629,GO:0007165,GO:0008150,GO:0016020,GO:0016042,GO:0016192,GO:0003674,GO:0016787,GO:0004871,GO:0031267	regulation of ARF protein signal transduction|GTPase activator activity|intracellular membrane-bounded organelle|cytoplasm|metal ion binding|endosome|cytosol|lipid metabolic process|signal transduction|biological_process|membrane|lipid catabolic process|vesicle-mediated transport|molecular_function|hydrolase activity|signal transducer activity|small GTPase binding	mmu04144	Endocytosis
Acap2	2368.32320112859	2927.2214588695	1809.42494338767	0.618137359544527	-0.694000632301225	9.42635351467022e-14	1.22732070133219e-12	16.6871620471547	16.541203685572	16.1169235851903	17.5508947628359	15.9915206649758	11.63432235312	10.542875435745	11.3845508821066	11.0117074308979	9.62632224382685	GeneID:78618,Genbank:XM_006522743.3,MGI:MGI:1925868	ArfGAP with coiled-coil, ankyrin repeat and PH domains 2		GO:0036010,GO:0005515,GO:0043231,GO:0005737,GO:0046872,GO:0005768,GO:0005829,GO:0010008,GO:0016020,GO:0080025,GO:1990090,GO:0016192,GO:0017137,GO:0030029,GO:0001726,GO:0031267,GO:0005096,GO:0032012	protein localization to endosome|protein binding|intracellular membrane-bounded organelle|cytoplasm|metal ion binding|endosome|cytosol|endosome membrane|membrane|phosphatidylinositol-3,5-bisphosphate binding|cellular response to nerve growth factor stimulus|vesicle-mediated transport|Rab GTPase binding|actin filament-based process|ruffle|small GTPase binding|GTPase activator activity|regulation o…	mmu04144	Endocytosis
Acap3	604.629812051623	686.4713557475	522.788268355745	0.76155875110984	-0.392972755922281	0.000185596443295195	0.000628836669539503	7.66440646304951	9.01637974131091	8.06311915515435	7.71000718497906	6.96757401801254	6.95544478149344	5.91165012205708	6.90016411924435	5.94765308028018	6.00774461446465	GeneID:140500,Genbank:NM_207223.1,MGI:MGI:2153589	ArfGAP with coiled-coil, ankyrin repeat and PH domains 3		GO:0005737,GO:0005829,GO:0008150,GO:0016020,GO:0016192,GO:0031267,GO:0032012,GO:0043231,GO:0003674,GO:0005096,GO:0005575	cytoplasm|cytosol|biological_process|membrane|vesicle-mediated transport|small GTPase binding|regulation of ARF protein signal transduction|intracellular membrane-bounded organelle|molecular_function|GTPase activator activity|cellular_component	mmu04144	Endocytosis
Acat1	1487.88482895541	1475.93275215106	1499.83690575975	1.01619596392441	0.0231786392366439	0.807875445143576	0.911901726946044	23.3489577264822	24.1948897880641	23.9924801426189	21.0475775707238	23.5577742090636	23.3926241835615	24.955793730286	27.9173957034217	23.7837152316167	24.8856890637063	GeneID:110446,Genbank:NM_144784.3,MGI:MGI:87870	acetyl-Coenzyme A acetyltransferase 1		GO:0046356,GO:0015936,GO:0003985,GO:0046872,GO:0015937,GO:0003988,GO:0046952,GO:0016740,GO:0005739,GO:0050662,GO:0005743,GO:0005759,GO:0016746,GO:0005829,GO:0051260,GO:0016747,GO:0006085,GO:1902860,GO:0016830,GO:0006550,GO:0016885,GO:0006635,GO:0003824,GO:0019899,GO:0006696,GO:0042803,GO:0008152	acetyl-CoA catabolic process|coenzyme A metabolic process|acetyl-CoA C-acetyltransferase activity|metal ion binding|coenzyme A biosynthetic process|acetyl-CoA C-acyltransferase activity|ketone body catabolic process|transferase activity|mitochondrion|coenzyme binding|mitochondrial inner membrane|mitochondrial matrix|transferase activity, transferring acyl groups|cytosol|protein homooligomerizatio…	mmu00620,mmu00630,mmu00640,mmu00650,mmu00071,mmu00072,mmu00280,mmu00310,mmu00380,mmu00900	Pyruvate metabolism|Glyoxylate and dicarboxylate metabolism|Propanoate metabolism|Butanoate metabolism|Fatty acid degradation|Synthesis and degradation of ketone bodies|Valine, leucine and isoleucine degradation|Lysine degradation|Tryptophan metabolism|Terpenoid backbone biosynthesis
Acat2	523.806997980885	597.01054473226	450.603451229511	0.754766318962745	-0.405898049995622	0.000189337954619971	0.000640556329591946	16.6556530134753	13.4596995818512	16.2054123907797	13.7532395514152	16.1724669126238	13.2302506982719	12.1484708329914	11.0390602500548	12.6365162878357	11.8496304051722	GeneID:110460,Genbank:NM_009338.3,MGI:MGI:87871	acetyl-Coenzyme A acetyltransferase 2		GO:0003988,GO:0005634,GO:0005730,GO:0005737,GO:0005739,GO:0005829,GO:0006635,GO:0008152,GO:0016740,GO:0016746,GO:0003824,GO:0016747,GO:0003985,GO:0045797	acetyl-CoA C-acyltransferase activity|nucleus|nucleolus|cytoplasm|mitochondrion|cytosol|fatty acid beta-oxidation|metabolic process|transferase activity|transferase activity, transferring acyl groups|catalytic activity|transferase activity, transferring acyl groups other than amino-acyl groups|acetyl-CoA C-acetyltransferase activity|positive regulation of intestinal cholesterol absorption	mmu00620,mmu00630,mmu00640,mmu00650,mmu00071,mmu00072,mmu00280,mmu00310,mmu00380,mmu00900,mmu04975	Pyruvate metabolism|Glyoxylate and dicarboxylate metabolism|Propanoate metabolism|Butanoate metabolism|Fatty acid degradation|Synthesis and degradation of ketone bodies|Valine, leucine and isoleucine degradation|Lysine degradation|Tryptophan metabolism|Terpenoid backbone biosynthesis|Fat digestion and absorption
Acat3	17.2355293804063	11.5795858553094	22.8914729055032	1.97688183252316	0.983226637011524	0.00726969167974762	0.0177935759778114	0.135465819494961	0.334150538517651	0.464060334587549	0.232546936691366	0.381390391128817	0.575937653278582	0.599304353336664	0.696751881016441	0.841021014144938	0.512301890530972	GeneID:224530,Genbank:NM_153151.3,MGI:MGI:109182	acetyl-Coenzyme A acetyltransferase 3		GO:0005634,GO:0005730,GO:0005737,GO:0005739,GO:0005829,GO:0006635,GO:0003985,GO:0003988	nucleus|nucleolus|cytoplasm|mitochondrion|cytosol|fatty acid beta-oxidation|acetyl-CoA C-acetyltransferase activity|acetyl-CoA C-acyltransferase activity
Acbd3	1039.30369583283	931.463046645397	1147.14434502026	1.23155110570583	0.300476496629848	0.0019569058807863	0.00542697277673105	14.7483210508285	14.599021945655	13.9984416898071	13.5317989762681	14.3293896866334	18.8307221139805	18.9384319504712	17.2015292737726	20.7293547919343	17.0612495841943	GeneID:170760,Genbank:NM_133225.3,MGI:MGI:2181074	acyl-Coenzyme A binding domain containing 3		GO:0005794,GO:0006629,GO:0006694,GO:0016020,GO:0034237,GO:0000062,GO:0000139,GO:0005739	Golgi apparatus|lipid metabolic process|steroid biosynthetic process|membrane|protein kinase A regulatory subunit binding|fatty-acyl-CoA binding|Golgi membrane|mitochondrion
Acbd4	466.537184287922	574.480160877046	358.594207698798	0.624206425425275	-0.67990488681084	2.51619755046703e-07	1.38627809759479e-06	15.1818861515999	12.2638481319111	15.3488662773067	16.065575165581	14.5073421393906	9.55247614382075	8.23357535072046	10.2956087347458	7.80075700172121	12.6360586531144	GeneID:67131,Genbank:NM_025988.2,MGI:MGI:1914381	acyl-Coenzyme A binding domain containing 4		GO:0003674,GO:0005575,GO:0008150	molecular_function|cellular_component|biological_process
Acbd5	1471.60188213853	1621.33203363906	1321.87173063801	0.815299829530339	-0.294597381520905	0.0023066514223816	0.00630531075323813	17.9847999288075	17.1256700769469	19.7526012970742	18.8444488022917	21.245368399525	16.9033634932979	16.0471713246053	16.2461554560172	18.0603800205415	14.6388936107454	GeneID:74159,Genbank:XM_017319291.1,MGI:MGI:1921409	acyl-Coenzyme A binding domain containing 5		GO:0005654,GO:0005777,GO:0006914,GO:0008289,GO:0016020,GO:0016021,GO:0030242,GO:0000062,GO:0003674,GO:0005634	nucleoplasm|peroxisome|autophagy|lipid binding|membrane|integral component of membrane|autophagy of peroxisome|fatty-acyl-CoA binding|molecular_function|nucleus
Acbd6	400.058744609826	350.861693291159	449.255795928493	1.28043558051144	0.356634671901008	0.00153666828989438	0.00435409354379229	5.65755659784963	5.70502532219813	6.25594637651656	5.7518807671101	7.33445133298069	7.85208025988595	8.83677431550866	8.56497416502041	8.60197328825419	7.77699197133586	GeneID:72482,Genbank:NM_028250.3,MGI:MGI:1919732	acyl-Coenzyme A binding domain containing 6		GO:0008150,GO:0008289,GO:0000062,GO:0003674,GO:0005737	biological_process|lipid binding|fatty-acyl-CoA binding|molecular_function|cytoplasm
Acbd7	5.29859347986922	5.29251664418652	5.30467031555191	1.0022963879346	0.00330918934651797	1	1	0.201654165693059	0.518141528184302	1.11746953136909	0.288474112742996	0.506908056567072	0.102064251684705	0.405510609173593	1.14090190251522	0.474220571838734	0.672892620591862	GeneID:78245,Genbank:NM_030063.2,MGI:MGI:1925495	acyl-Coenzyme A binding domain containing 7		GO:0008150,GO:0008289,GO:0000062,GO:0003674,GO:0005575	biological_process|lipid binding|fatty-acyl-CoA binding|molecular_function|cellular_component
Accs	245.812468790325	258.985366898682	232.639570681969	0.898273031668928	-0.154774073567728	0.210979441579307	0.331502567090348	1.87970950645632	2.31300167161173	2.15452594486822	2.50808628233367	2.13280592470564	1.8242190380635	2.27143630466203	2.2085742696984	1.87361091338523	2.28259317401859	GeneID:329470,Genbank:NM_001290782.1,MGI:MGI:1919717	1-aminocyclopropane-1-carboxylate synthase (non-functional)		GO:0009058,GO:0030170,GO:0042802,GO:0003824,GO:0005575,GO:0008150	biosynthetic process|pyridoxal phosphate binding|identical protein binding|catalytic activity|cellular_component|biological_process
Accsl	1.19930999759903	1.62140173906925	0.777218256128805	0.479349588322853	-1.06084990158828	0.563471442613348	0.709453769849239	0.0152898212366478	0	0.0462156925852246	0.0291635771575024	0.0307478242929007	0	0	0.0157282652506092	0.0287650800378371	0.0170066870756163	GeneID:381411,Genbank:NM_001033452.4,MGI:MGI:3584519	1-aminocyclopropane-1-carboxylate synthase (non-functional)-like		GO:0009058,GO:0030170,GO:0003824,GO:0005575,GO:0008150	biosynthetic process|pyridoxal phosphate binding|catalytic activity|cellular_component|biological_process
Acd	457.110822997521	498.083949010163	416.13769698488	0.835477027139434	-0.259327935407205	0.0184123663705742	0.0406655003486488	12.4985230658626	13.1669066485465	14.5962737150681	14.2766076386386	15.052152923518	12.3355854267588	12.9380626232578	11.5127919972801	11.943915603199	12.8277168789502	GeneID:497652,Genbank:XM_006531170.2,MGI:MGI:87873	adrenocortical dysplasia		GO:0051973,GO:0030326,GO:0000783,GO:0060381,GO:0031848,GO:0000784,GO:0070182,GO:0032202,GO:0070187,GO:0001501,GO:0001655,GO:0003677,GO:0005515,GO:0032211,GO:0005634,GO:0070198,GO:0032212,GO:0005694,GO:0070200,GO:0035282,GO:0006886,GO:0042162,GO:0016233,GO:0000723,GO:0000781,GO:0044877,GO:0016604	positive regulation of telomerase activity|embryonic limb morphogenesis|nuclear telomere cap complex|positive regulation of single-stranded telomeric DNA binding|protection from non-homologous end joining at telomere|nuclear chromosome, telomeric region|DNA polymerase binding|telomere assembly|shelterin complex|skeletal system development|urogenital system development|DNA binding|protein binding|…
Ace	21199.1307274031	33230.3105367566	9167.95091804957	0.275891220092835	-1.8578285495049	5.88959794971429e-24	2.29719651642942e-22	330.296993919052	273.346753929314	340.489740059388	414.572820467028	306.414846262408	114.961470445207	71.020059665699	95.9911705936731	103.037985689595	100.366255281357	GeneID:11421,Genbank:NM_001281819.1,MGI:MGI:87874	angiotensin I converting enzyme (peptidyl-dipeptidase A) 1		GO:0005515,GO:0005576,GO:0005615,GO:0005737,GO:0005764,GO:0005768,GO:0005886,GO:0008241,GO:0008270,GO:0006508,GO:0009792,GO:0006518,GO:0009897,GO:0009925,GO:0010608,GO:0010629,GO:0032092,GO:0010815,GO:0032496,GO:0014910,GO:0035814,GO:0016020,GO:0042310,GO:0042447,GO:0042755,GO:0001822,GO:0060978,GO:0043065,GO:0061098,GO:0043171,GO:0002446,GO:0070062,GO:0045777,GO:0003081,GO:0070573,GO:0003084,GO:…	protein binding|extracellular region|extracellular space|cytoplasm|lysosome|endosome|plasma membrane|peptidyl-dipeptidase activity|zinc ion binding|proteolysis|embryo development ending in birth or egg hatching|peptide metabolic process|external side of plasma membrane|basal plasma membrane|posttranscriptional regulation of gene expression|negative regulation of gene expression|positive regulatio…	mmu04924,mmu04614,mmu05410,mmu05142	Renin secretion|Renin-angiotensin system|Hypertrophic cardiomyopathy (HCM)|Chagas disease (American trypanosomiasis)
Ace2	464.928019107377	538.480259868108	391.375778346647	0.726815461057956	-0.460338985504668	0.0387101928747746	0.0783928950613876	8.90902018446689	6.92063657054945	8.76751627829129	6.50643006825504	8.06519227230475	3.40060165866912	5.93705913492738	9.27105507838874	4.81662387122459	6.83122926780559	GeneID:70008,Genbank:NM_001130513.1,MGI:MGI:1917258	angiotensin I converting enzyme (peptidyl-dipeptidase A) 2		GO:0060452,GO:0009986,GO:0004175,GO:0070373,GO:0015827,GO:0004180,GO:1903598,GO:0016020,GO:1903779,GO:0004181,GO:0005576,GO:0005615,GO:0005737,GO:0016021,GO:0005886,GO:0016787,GO:0032800,GO:0006508,GO:0046813,GO:0008233,GO:0001618,GO:0046872,GO:0008237,GO:0003051,GO:0048662,GO:0008241,GO:0003081	positive regulation of cardiac muscle contraction|cell surface|endopeptidase activity|negative regulation of ERK1 and ERK2 cascade|tryptophan transport|carboxypeptidase activity|positive regulation of gap junction assembly|membrane|regulation of cardiac conduction|metallocarboxypeptidase activity|extracellular region|extracellular space|cytoplasm|integral component of membrane|plasma membrane|hyd…	mmu04614,mmu04974	Renin-angiotensin system|Protein digestion and absorption
Ace3	144.858716900285	167.977634158053	121.739799642517	0.724738148936959	-0.46446825764542	0.0967263208481806	0.172500027652257	1.21353508932998	2.07289446605038	1.1452002607525	1.36924658076365	1.28036044769468	0.64016535554459	0.842083382405399	1.6351415531641	0.836046660871584	1.47337401147497	GeneID:217246,Genbank:XM_006533054.3,MGI:MGI:3644400	angiotensin I converting enzyme (peptidyl-dipeptidase A) 3		GO:0008150,GO:0008237,GO:0008241,GO:0016020,GO:0016021,GO:0031410,GO:0001669,GO:0005515,GO:0006508	biological_process|metallopeptidase activity|peptidyl-dipeptidase activity|membrane|integral component of membrane|cytoplasmic vesicle|acrosomal vesicle|protein binding|proteolysis	mmu04924,mmu04614,mmu05410,mmu05142	Renin secretion|Renin-angiotensin system|Hypertrophic cardiomyopathy (HCM)|Chagas disease (American trypanosomiasis)
Acer1	0.10335549203593	0.20671098407186	0	0	-Inf	0.992946508166052	1	0.0222076942457363	0	0	0	0	0	0	0	0	0	GeneID:171168,Genbank:NM_175731.4,MGI:MGI:2181962	alkaline ceramidase 1		GO:0046514,GO:0006665,GO:0071277,GO:0006672,GO:0071633,GO:0010446,GO:0016020,GO:0016021,GO:0016787,GO:0016811,GO:0017040,GO:0019216,GO:0030148,GO:0005783,GO:0030154,GO:0046512,GO:0006629	ceramide catabolic process|sphingolipid metabolic process|cellular response to calcium ion|ceramide metabolic process|dihydroceramidase activity|response to alkaline pH|membrane|integral component of membrane|hydrolase activity|hydrolase activity, acting on carbon-nitrogen (but not peptide) bonds, in linear amides|N-acylsphingosine amidohydrolase activity|regulation of lipid metabolic process|sph…	mmu00600,mmu04071	Sphingolipid metabolism|Sphingolipid signaling pathway
Acer2	5557.88886029303	8183.77361359371	2932.00410699235	0.35827043188513	-1.48087911227346	8.02888911725354e-27	3.95706418259857e-25	75.2008374357973	92.9984244922979	86.2944092021448	101.651826221781	102.138979004682	30.5277621995759	26.420534713675	40.4697423128574	31.9543627726651	44.2275473539438	GeneID:230379,Genbank:XM_006537878.3,MGI:MGI:1920932	alkaline ceramidase 2		GO:0071633,GO:0006672,GO:0090285,GO:0006919,GO:0008284,GO:0010942,GO:0016020,GO:0016021,GO:0016787,GO:0016811,GO:0017040,GO:0030173,GO:0032526,GO:0001953,GO:0033629,GO:0005794,GO:0046512,GO:0006629	dihydroceramidase activity|ceramide metabolic process|negative regulation of protein glycosylation in Golgi|activation of cysteine-type endopeptidase activity involved in apoptotic process|positive regulation of cell proliferation|positive regulation of cell death|membrane|integral component of membrane|hydrolase activity|hydrolase activity, acting on carbon-nitrogen (but not peptide) bonds, in l…	mmu00600,mmu04071	Sphingolipid metabolism|Sphingolipid signaling pathway
Acer3	927.59069813123	737.061564159336	1118.11983210313	1.51699652576296	0.601217781517519	1.28216262431378e-09	9.84529361438571e-09	9.77026359101198	10.1100163138573	9.16095703905206	8.51915664640726	10.6526890478027	15.1514356474576	17.1746184106466	14.5902178982325	16.4678878173836	14.0314472179973	GeneID:66190,Genbank:NM_025408.2,MGI:MGI:1913440	alkaline ceramidase 3		GO:0008284,GO:0016020,GO:0016021,GO:0016787,GO:0016811,GO:0030173,GO:0030176,GO:0046512,GO:0070774,GO:0071602,GO:0005783,GO:0005794,GO:0006672	positive regulation of cell proliferation|membrane|integral component of membrane|hydrolase activity|hydrolase activity, acting on carbon-nitrogen (but not peptide) bonds, in linear amides|integral component of Golgi membrane|integral component of endoplasmic reticulum membrane|sphingosine biosynthetic process|phytoceramidase activity|phytosphingosine biosynthetic process|endoplasmic reticulum|Go…	mmu00600	Sphingolipid metabolism
Ache	20.0154116968493	25.3767282012427	14.654095192456	0.577461959486894	-0.792202183280258	0.020810624592764	0.0453765686750374	0.469575532734654	0.331802273489077	0.384409960959148	0.391851850642916	0.250833992082564	0.178251495053265	0.280332925887485	0.332090597304485	0.138034823685377	0.195863738855629	GeneID:11423,Genbank:XM_006504548.3,MGI:MGI:87876	acetylcholinesterase		GO:0005635,GO:0005737,GO:0005788,GO:0005791,GO:0005794,GO:0005886,GO:0030425,GO:0006581,GO:0031225,GO:0031594,GO:0007155,GO:0031623,GO:0033265,GO:0042135,GO:0042166,GO:0050772,GO:0042734,GO:0050775,GO:0042803,GO:0051262,GO:0043005,GO:0052689,GO:0060041,GO:0070997,GO:0001919,GO:0003990,GO:0004104,GO:0005515,GO:0005518,GO:0005576,GO:0005605,GO:0005615,GO:0007416,GO:0008291,GO:0009986,GO:0016020,GO:…	nuclear envelope|cytoplasm|endoplasmic reticulum lumen|rough endoplasmic reticulum|Golgi apparatus|plasma membrane|dendrite|acetylcholine catabolic process|anchored component of membrane|neuromuscular junction|cell adhesion|receptor internalization|choline binding|neurotransmitter catabolic process|acetylcholine binding|positive regulation of axonogenesis|presynaptic membrane|positive regulation …	mmu00564,mmu04725	Glycerophospholipid metabolism|Cholinergic synapse
[truncated: 21,143 more rows]
