# Supplementary material for: Transcriptomic profiling reveals SARS-CoV-2-infected humanized MHC mice recapitulate human post vaccination immune responses
Source: Front Cell Infect Microbiol. 2025 Aug 1;15:1634577. doi: 10.3389/fcimb.2025.1634577 (PMC12353716; doi:10.3389/fcimb.2025.1634577)
Supplement: Supplementary file 2 [file SupplementaryFile1.zip › Supplementary file 1/original RNAseq data/1.1.different_expressed_gene/WT_3D-vs-WT_0D-diff-pval-0.05-FC-2.gene.xls]

gene_id	BaseMean	BaseMean_control_WT_0D	BaseMean_case_WT_3D	FoldChange	log2FoldChange	pValue	qValue	Regulation	Expression_WT_0D_1	Expression_WT_0D_2	Expression_WT_0D_3	Expression_WT_0D_4	Expression_WT_0D_5	Expression_WT_3D_1	Expression_WT_3D_2	Expression_WT_3D_3	Expression_WT_3D_4	Expression_WT_3D_5	Dbxref	product	TF_Family	GO_id	GO_term	pathway	pathway_description
1110032F04Rik	9.70112600990124	6.28880716742366	13.1134448523788	2.08520383965772	1.06018842160231	0.0332413242621286	0.0686593666031463	Up	0.146469133149827	0.172043889885866	0.126492601583144	0.139686520845943	0.0631177215508263	0.211809056056311	0.336614702727498	0.322862605532289	0.236190540822706	0.325831764173329	GeneID:68725,Genbank:NM_001167996.1,MGI:MGI:1915975	RIKEN cDNA 1110032F04 gene		GO:0016020,GO:0016021,GO:0003674,GO:0005575,GO:0008150	membrane|integral component of membrane|molecular_function|cellular_component|biological_process
1600014C10Rik	890.793264742062	528.91245855366	1252.67407093046	2.36839584825808	1.2439102298651	8.37247563260949e-27	4.09748617708902e-25	Up	7.40479001999753	9.21610668347044	8.0745359827266	8.25377374996589	7.72825593105038	20.2097859265517	22.1943073094283	16.4073546249744	20.0438876393628	23.0754295336474	GeneID:72244,Genbank:NM_001085385.1,MGI:MGI:1919494	RIKEN cDNA 1600014C10 gene		GO:0005739,GO:0005783,GO:0006914,GO:0006915,GO:0006979,GO:0016020,GO:0016021,GO:0031966,GO:0051560,GO:0003674,GO:0005623,GO:0005737	mitochondrion|endoplasmic reticulum|autophagy|apoptotic process|response to oxidative stress|membrane|integral component of membrane|mitochondrial membrane|mitochondrial calcium ion homeostasis|molecular_function|cell|cytoplasm
1700056E22Rik	8.09933285136534	3.45256224199795	12.7461034607327	3.69178093465934	1.88431694793026	0.000871216368751742	0.00259563612055321	Up	0.167350018581882	0.17199941111392	0.0562043996693114	0.159600465685112	0.392630955913896	0.395274687238075	0.953495085427568	0.803361403576102	0.577205390955729	0.992754366126567	GeneID:73363,Genbank:NM_028516.1,MGI:MGI:1920613	RIKEN cDNA 1700056E22 gene		GO:0003674,GO:0005575,GO:0008150	molecular_function|cellular_component|biological_process
1700066B19Rik	18.3607659892944	6.48884032053015	30.2326916580587	4.65918256031128	2.22007686053774	4.0362577436761e-08	2.50190043393894e-07	Up	0.0780079382832876	0.100218986832466	0.176842693536521	0.130192281540434	0.137264690661149	0.434308113640265	0.784339030758758	0.341040649555509	0.715445569878177	0.802597579212817	GeneID:73449,Genbank:XM_006526290.3,MGI:MGI:1920699	RIKEN cDNA 1700066B19 gene		GO:0003674,GO:0005575,GO:0008150	molecular_function|cellular_component|biological_process
1700067K01Rik	11.2816995560442	7.29808418063458	15.2653149314539	2.09168797640898	1.0646676563357	0.0209501580629745	0.0456424044189991	Up	0.142140946832394	0.194786626317858	0.119344871498077	0.18074501574294	0.2143840397339	0.431655135583533	0.500209891750694	0.292433832959944	0.267412917980209	0.395254229267288	GeneID:73453,Genbank:XM_006531403.3,MGI:MGI:1920703	RIKEN cDNA 1700067K01 gene		GO:0003674,GO:0005575,GO:0008150	molecular_function|cellular_component|biological_process
1810011O10Rik	856.79490443269	1188.44156844567	525.14824041971	0.441879730870182	-1.17827433904416	1.82434146061198e-10	1.57487296863967e-09	Down	41.0951796945258	60.4812474716949	35.0761481581612	50.2077164443867	50.44934832548	20.7176628091022	19.6410632583761	23.0545408352326	19.747670484398	27.6331704716008	GeneID:69068,Genbank:NM_026931.2,MGI:MGI:1916318	RIKEN cDNA 1810011O10 gene		GO:0043620,GO:0005634,GO:0045746,GO:1900020,GO:0005654,GO:0005730,GO:0005737,GO:0005829,GO:1901224,GO:0005886,GO:1902806,GO:0006915,GO:1903706,GO:0010739,GO:0016607,GO:0002264,GO:0034605,GO:0005112,GO:0043066,GO:0005622	regulation of DNA-templated transcription in response to stress|nucleus|negative regulation of Notch signaling pathway|positive regulation of protein kinase C activity|nucleoplasm|nucleolus|cytoplasm|cytosol|positive regulation of NIK/NF-kappaB signaling|plasma membrane|regulation of cell cycle G1/S phase transition|apoptotic process|regulation of hemopoiesis|positive regulation of protein kinase…
1810041L15Rik	84.233847094065	118.632365553939	49.8353286341908	0.420082061092611	-1.25125691564544	1.47015576385789e-11	1.47642386982783e-10	Down	0.770301315201968	0.938313681080549	0.984517078380365	0.734630624280061	0.738679583687122	0.296017368862091	0.358568319297687	0.498912302880095	0.389132998655452	0.309398927424065	GeneID:72301,Genbank:XM_006521444.3,MGI:MGI:1919551	RIKEN cDNA 1810041L15 gene		GO:0008150,GO:0016020,GO:0016021,GO:0003674,GO:0004871,GO:0005575	biological_process|membrane|integral component of membrane|molecular_function|signal transducer activity|cellular_component
1810065E05Rik	2.42783089779794	0.203549840146408	4.65211195544947	22.8549035071869	4.51443182282092	0.00135867650502416	0.00388741375163641	Up	0	0.0599363713683462	0	0	0	0.118063512759604	0.527711779235366	0.0599884538423236	0.329134710400505	0.389186542720699	GeneID:69864,Genbank:NM_027239.2,MGI:MGI:1917114	RIKEN cDNA 1810065E05 gene		GO:0003674,GO:0005575,GO:0008150	molecular_function|cellular_component|biological_process
2010005H15Rik	26.6547197270168	15.8480290139388	37.4614104400947	2.36378986984099	1.24110179219377	3.85576258245983e-05	0.000148349524730746	Up	1.48969083885897	1.53107809127716	1.10595227139991	1.12161083079581	0.867195904911983	4.12707482829721	2.91681777201718	2.33893935220978	3.76136869262205	2.09300902335259	GeneID:76770,Genbank:NM_029733.3,MGI:MGI:1924020	RIKEN cDNA 2010005H15 gene		GO:0004869,GO:0005198,GO:0005615,GO:0005634,GO:0005737,GO:0005829,GO:0030674,GO:0001533,GO:0002020	cysteine-type endopeptidase inhibitor activity|structural molecule activity|extracellular space|nucleus|cytoplasm|cytosol|protein binding, bridging|cornified envelope|protease binding
2010107G12Rik	36.3381638077766	19.8833126155166	52.7930150000365	2.65514182776756	1.40878892647273	8.47713103426588e-06	3.63646465393757e-05	Up	0.279978318284914	0.287756800254604	0.297763389597537	0.311515441817336	0.34407772928457	0.708534273157227	1.32933931316098	0.528012558690002	0.863251000581871	0.865046020801245	GeneID:243753,Genbank:NM_001025573.2,MGI:MGI:1917272	RIKEN cDNA 2010107G12 gene		GO:0003674,GO:0005575,GO:0008150	molecular_function|cellular_component|biological_process
2810417H13Rik	173.03485756137	75.2206286491529	270.849086473587	3.60072883380027	1.84828895613414	8.57466061914503e-19	1.92555067268749e-17	Up	1.22031605506336	2.02068683949211	1.34337227244794	1.7026055544034	2.09049137362642	5.05553699117765	8.63430109394549	5.76512413549603	6.46227346492264	6.05777196173801	GeneID:68026,Genbank:NM_026515.2,MGI:MGI:1915276	RIKEN cDNA 2810417H13 gene		GO:0005634,GO:0005737,GO:0005813,GO:0006260,GO:0006281,GO:0006974,GO:0007098,GO:0009411,GO:0019985,GO:0048471,GO:0003682,GO:0051726	nucleus|cytoplasm|centrosome|DNA replication|DNA repair|cellular response to DNA damage stimulus|centrosome cycle|response to UV|translesion synthesis|perinuclear region of cytoplasm|chromatin binding|regulation of cell cycle
4922502D21Rik	2.18367275222772	0.613110452120019	3.75423505233541	6.12326056317256	2.61430007541559	0.0338231070971342	0.0696231634798233	Up	0	0.0305124620339682	0.0598235052066308	0	0	0.0901558194573202	0.208948435794594	0.122155904907318	0	0.165106197035703	GeneID:381816,Genbank:XM_006506355.3,MGI:MGI:2685920	RIKEN cDNA 4922502D21 gene		GO:0003674,GO:0005575,GO:0008150	molecular_function|cellular_component|biological_process
4930415O20Rik	6.51885601267732	3.86793051404336	9.16978151131129	2.37072033171703	1.24532548152825	0.0416271980672993	0.0833891964776407	Up	0.381219005815501	0.195905100762262	0.672168871663549	0.272674293847178	0.287486724660831	0.675319121129362	1.53320265659274	0.686263672489479	0.627546304429703	1.06006346294654	GeneID:73863,Genbank:NM_001201322.1,MGI:MGI:1921113	RIKEN cDNA 4930415O20 gene		GO:0003674,GO:0005575,GO:0008150	molecular_function|cellular_component|biological_process
4930427A07Rik	101.530295524379	56.4654059012841	146.595185147475	2.59619465773009	1.37639855791852	1.3300347157835e-11	1.34239508292518e-10	Up	0.99685077139177	1.12369530821728	0.82617954649521	0.828019584415813	0.695166607530581	2.32739957530203	3.02304835281462	1.78624337968648	2.20812929158412	2.95079960669382	GeneID:104732,Genbank:NM_134041.3,MGI:MGI:2144738	RIKEN cDNA 4930427A07 gene		GO:0003674,GO:0005575,GO:0008150	molecular_function|cellular_component|biological_process
4930444P10Rik	48.3858174422647	31.6349302275786	65.1367046569508	2.05901211693415	1.04195232000871	5.8507809332912e-06	2.57624699653077e-05	Up	0.808559797131164	1.06845886861131	0.989233539789946	0.963896816758137	0.66782694176208	1.52003612519726	2.35182042940815	2.25759545241721	1.76563387427109	1.92718175597776	GeneID:75799,Genbank:XM_006495584.3,MGI:MGI:1923049	RIKEN cDNA 4930444P10 gene		GO:0003674,GO:0005575,GO:0008150	molecular_function|cellular_component|biological_process
4930503E14Rik	2.53570558402687	4.2812596899543	0.790151478099438	0.184560511466631	-2.43783418765375	0.0263991730143608	0.0559482302704385	Down	0.21321142024859	0.0365224924345983	0.214820768696538	0.101669071355404	0.178653366444917	0	0	0.0731084582399859	0.0334266147475261	0.0395254229267288	GeneID:74954,Genbank:XM_006519637.2,MGI:MGI:1922204	RIKEN cDNA 4930503E14 gene		GO:0003674,GO:0005575,GO:0008150	molecular_function|cellular_component|biological_process
4930539E08Rik	7.31406144473998	2.6035544698825	12.0245684195975	4.61852001127526	2.20743061907391	0.000291957819972107	0.000955474374022754	Up	0	0.0383808539395779	0.00940630918660853	0.0534211319894437	0.0187743724654471	0.0850535430705871	0.150189114508738	0.182467475991491	0.0966004868560385	0.0726890176565283	GeneID:207819,Genbank:XM_006523956.3,MGI:MGI:1925441	RIKEN cDNA 4930539E08 gene		GO:0042981,GO:0003674,GO:0005575,GO:0008150	regulation of apoptotic process|molecular_function|cellular_component|biological_process
4930578C19Rik	191.383176161511	256.530115174878	126.236237148143	0.492091297203399	-1.02300209273047	3.2821055476371e-07	1.77747232957582e-06	Down	1.80536039919397	2.76170079779429	1.62439814137656	2.37042136228626	2.05169931176844	0.986006765185673	0.878059242466483	1.45115282177726	1.21640824762744	0.980690716110104	GeneID:75905,Genbank:XM_006527709.2,MGI:MGI:1923155	RIKEN cDNA 4930578C19 gene		GO:0009966,GO:0003674,GO:0005575,GO:0005576	regulation of signal transduction|molecular_function|cellular_component|extracellular region
4930590J08Rik	13.6178906185504	19.6627293447608	7.57305189233996	0.385147542823593	-1.37651687369411	0.000848999104156932	0.0025338648596502	Down	0.199518285995907	0.167777502233182	0.137062006927263	0.20757720284802	0.164140033111665	0.0826226247245885	0.0638297424073263	0.0559744315441991	0.0341234708720542	0.12104826900358	GeneID:381798,Genbank:XM_006506332.3,MGI:MGI:2685917	RIKEN cDNA 4930590J08 gene		GO:0016020,GO:0016021,GO:0003674,GO:0005737,GO:0008150	membrane|integral component of membrane|molecular_function|cytoplasm|biological_process
4931406P16Rik	3055.62828824342	4083.75807266411	2027.49850382273	0.49647860322442	-1.01019655173027	5.9979246672733e-28	3.17155567610308e-26	Down	30.8899402645275	32.6766369597576	30.9713985204626	34.4626338302636	30.175364579622	18.4180467459121	13.7206096266107	16.6215253534098	17.8307492344194	16.8707535027634	GeneID:233103,Genbank:XM_006539893.3,MGI:MGI:1924311	RIKEN cDNA 4931406P16 gene		GO:0003674,GO:0005575,GO:0008150	molecular_function|cellular_component|biological_process
4931423N10Rik	6.5181657132804	9.53812565519732	3.49820577136348	0.366760294194417	-1.44709063498785	0.0193268940204549	0.0424578339206627	Down	0.0635177972598097	0.0408015480686784	0.0879962024260325	0.0757205624165945	0.103784089885899	0.0321485867832305	0.0239492393186495	0.0571718043316228	0.0224057703209058	0.00883126170190968	GeneID:70981,Genbank:XM_017319257.1,MGI:MGI:1918231	RIKEN cDNA 4931423N10 gene		GO:0003674,GO:0005575,GO:0008150	molecular_function|cellular_component|biological_process
5031414D18Rik	147.163860313616	93.1351359169842	201.192584710247	2.16022216244554	1.11117969024835	1.56443878623461e-09	1.1850340501338e-08	Up	1.54714380009698	2.32701546760631	1.67288198470085	1.69142627140553	1.4228531493357	4.29730125797353	4.76162925436132	3.10538340981598	3.17689633173392	4.44907782601895	GeneID:271221,Genbank:XM_006519070.2,MGI:MGI:2685590	RIKEN cDNA 5031414D18 gene		GO:0003674,GO:0005575,GO:0008150	molecular_function|cellular_component|biological_process
5430419D17Rik	2.01676930304889	3.6371093902418	0.396429215855993	0.108995681273595	-3.1976571225329	0.0168942543625641	0.0377260639465433	Down	0.0921149066306239	0.0757392670979785	0.0185620404645574	0.105419160052939	0.0370486079594787	0.0186490350585099	0	0.0189512704249144	0	0	GeneID:71395,Genbank:NM_175166.3,MGI:MGI:1918645	RIKEN cDNA 5430419D17 gene		GO:0006952,GO:0008150,GO:0016020,GO:0031012,GO:0042494,GO:0050840,GO:0005044,GO:0005576,GO:0005615	defense response|biological_process|membrane|extracellular matrix|detection of bacterial lipoprotein|extracellular matrix binding|scavenger receptor activity|extracellular region|extracellular space	mmu04970	Salivary secretion
5430427O19Rik	130.867188852808	51.4327675326121	210.301610173003	4.08886436141428	2.03170020559829	2.76372093553065e-35	2.66625567062337e-33	Up	0.684420682198365	0.755541899415361	0.587425776806933	0.519764016576803	0.662696528839096	3.00221420780267	3.2114039196889	2.26859531154182	2.69445532617582	2.70674851140336	GeneID:71398,Genbank:XM_011247682.2,MGI:MGI:1918648	RIKEN cDNA 5430427O19 gene		GO:0003674,GO:0005575,GO:0008150	molecular_function|cellular_component|biological_process
5730559C18Rik	102.553203738151	62.7021561931877	142.404251283115	2.27112207823224	1.18340525643083	1.55044170543521e-11	1.55446993982744e-10	Up	0.501790598352497	0.704171948052977	0.631972726514234	0.579786521765217	0.562767692138685	1.10380936236115	1.78526227044045	1.35000849612957	1.2435777035034	1.69587397789595	GeneID:67313,Genbank:NM_028872.3,MGI:MGI:1921579	RIKEN cDNA 5730559C18 gene		GO:0034334,GO:0002376,GO:0043123,GO:0003674,GO:0045087,GO:0005634,GO:0005737,GO:0031398,GO:0032494,GO:0060729,GO:0032495,GO:0070431,GO:0032731,GO:1903409,GO:0032733,GO:0032755,GO:0000187,GO:0032874,GO:0002221,GO:0002367	adherens junction maintenance|immune system process|positive regulation of I-kappaB kinase/NF-kappaB signaling|molecular_function|innate immune response|nucleus|cytoplasm|positive regulation of protein ubiquitination|response to peptidoglycan|intestinal epithelial structure maintenance|response to muramyl dipeptide|nucleotide-binding oligomerization domain containing 2 signaling pathway|positive …
6430548M08Rik	1517.2559548156	2128.20951628838	906.302393342832	0.425852053759929	-1.23157578739081	2.00318476045482e-25	8.94870985230763e-24	Down	19.8735486979081	16.6454085245155	16.7190296107272	19.5351889404244	15.8499358080092	8.46732408183029	6.44198040009237	8.58711390527684	8.13141134493	8.28588238341535	GeneID:234797,Genbank:NM_172286.4,MGI:MGI:2443793	RIKEN cDNA 6430548M08 gene		GO:0003674,GO:0005575,GO:0008150	molecular_function|cellular_component|biological_process
9330182L06Rik	198.691361803254	282.443217266696	114.939506339812	0.406947305912044	-1.29708609749912	6.14737273842601e-21	1.71530614395127e-19	Down	2.60548332838759	2.11459391490672	2.71567227582732	2.45055651736652	2.58367760610685	1.09135991974651	0.912381985621882	1.05359467982562	1.25924360040389	1.04929333116111	GeneID:231014,Genbank:XM_006503570.1,MGI:MGI:2443264	RIKEN cDNA 9330182L06 gene		GO:0016020,GO:0016021,GO:0003674,GO:0005575,GO:0008150	membrane|integral component of membrane|molecular_function|cellular_component|biological_process
9430020K01Rik	7446.15033078873	10811.5577007904	4080.74296078711	0.377442647370673	-1.40567065214492	1.37393578602178e-35	1.3767443840374e-33	Down	82.8142099527192	77.8918567944474	78.452952498201	95.6836081491028	77.3652931263303	35.7433295100366	25.47284809157	36.0114035484794	34.5720026492372	32.6141009160896	GeneID:240185,Genbank:XM_006525904.3,MGI:MGI:2685174	RIKEN cDNA 9430020K01 gene		GO:0007155,GO:0030054,GO:0032587,GO:0043410,GO:0048471,GO:0090050,GO:1900748,GO:1903589,GO:1903672,GO:0003674,GO:0005911,GO:0005912	cell adhesion|cell junction|ruffle membrane|positive regulation of MAPK cascade|perinuclear region of cytoplasm|positive regulation of cell migration involved in sprouting angiogenesis|positive regulation of vascular endothelial growth factor signaling pathway|positive regulation of blood vessel endothelial cell proliferation involved in sprouting angiogenesis|positive regulation of sprouting ang…
9430069I07Rik	2.06879989502436	0.399606081714679	3.73799370833404	9.35419624319681	3.22561369560708	0.0170206748823814	0.0379803125420461	Up	0	0.0969250760764341	0	0.0899380246605495	0	0.763697547570866	0.189640013905483	0.194018600713809	0.354836371935277	0.314683174839726	GeneID:77358,Genbank:NM_001256161.1,MGI:MGI:1924608	RIKEN cDNA 9430069I07 gene		GO:0003674,GO:0005575,GO:0008150	molecular_function|cellular_component|biological_process
A530032D15Rik	27.3777231389611	8.12891590244452	46.6265303754776	5.73588544094252	2.52001621033086	9.60872120556108e-15	1.40091138669824e-13	Up	0.181808187808876	0.261602969066425	0.0732722001755633	0.121372379757614	0.0914040479485621	1.17784967228995	0.877444594167331	0.748086549432414	0.872201435970331	0.728003138557424	GeneID:381287,Genbank:NM_213615.2,MGI:MGI:3037746	RIKEN cDNA A530032D15Rik gene		GO:0005634,GO:0006338,GO:0006355,GO:0008150,GO:0003674,GO:0003682,GO:0005575	nucleus|chromatin remodeling|regulation of transcription, DNA-templated|biological_process|molecular_function|chromatin binding|cellular_component
A530064D06Rik	86.091817538205	18.2359709699914	153.947664106419	8.44197791056754	3.07758105431854	2.52185640195838e-34	2.31004593749086e-32	Up	0.340689406249853	1.02128422265801	0.314655894359192	0.514445501058343	0.371110056149894	4.7706979958519	5.65207089865247	3.4169739037292	4.86051127157237	4.07365650966205	GeneID:328830,Genbank:NM_001113556.1,MGI:MGI:2443476	RIKEN cDNA A530064D06 gene		GO:0005515,GO:0005575,GO:0008150	protein binding|cellular_component|biological_process
A530099J19Rik	33.4487223330695	54.2826513860655	12.6147932800735	0.232390882868919	-2.10537462467249	6.2294592247422e-10	5.01036372324387e-09	Down	0.912962548857036	0.898398076416065	1.38956624706371	1.29676575707901	0.683604851222069	0.216293885907269	0.292962066854347	0.359671500350986	0.109632555678958	0.302482638832856	GeneID:319293,Genbank:NM_175688.4,MGI:MGI:2441809	RIKEN cDNA A530099J19 gene		GO:0003674,GO:0005575,GO:0008150	molecular_function|cellular_component|biological_process
A630023A22Rik	8.28520673747926	1.6264344059666	14.9439790689919	9.18818429699331	3.19977979464484	0.00945809941671116	0.0226039727396087	Up	0.0403157618257798	0.124307496672019	0.0406200706130225	0.0384488416336579	0.0810749806467515	0.0816208888659446	1.45929266305744	0.24883103051188	1.02393365623476	0.358741955173539	GeneID:105518,Genbank:NM_001251843.1,MGI:MGI:2145657	RIKEN cDNA A630023A22 gene		GO:0003674,GO:0005575,GO:0008150	molecular_function|cellular_component|biological_process
A630033H20Rik	106.757848507656	60.7179576853722	152.797739329939	2.51651645007076	1.33142802853537	2.34657911169029e-06	1.10919742894779e-05	Up	1.08203223420553	1.24292829120789	0.705423243991109	0.895347627210686	0.831987146530735	2.72216498999191	3.82379159601634	1.93148664805004	2.06558730494712	2.15927735231223	GeneID:213438,Genbank:NM_001122596.1,MGI:MGI:2441814	RIKEN cDNA A630033H20 gene		GO:0035025,GO:0051482,GO:0004930,GO:0005623,GO:0005887	positive regulation of Rho protein signal transduction|positive regulation of cytosolic calcium ion concentration involved in phospholipase C-activating G-protein coupled signaling pathway|G-protein coupled receptor activity|cell|integral component of plasma membrane
A730017C20Rik	14.9401921591842	9.16267422431625	20.7177100940522	2.2610986254505	1.17702392147695	0.00316428088777235	0.00839203240029157	Up	0.170781286865786	0.4012023049532	0.319559252936641	0.116337743342004	0.0981260281369095	0.493933737234889	0.31889713781121	0.702714135918671	0.619639634573543	0.488463435572112	GeneID:225583,Genbank:XM_006525876.3,MGI:MGI:2442934	RIKEN cDNA A730017C20 gene		GO:0016020,GO:0016021,GO:0003674,GO:0005575,GO:0008150	membrane|integral component of membrane|molecular_function|cellular_component|biological_process
AA467197	323.655724283908	45.7924288073668	601.519019760448	13.1357745248857	3.71542936351789	5.14193794797757e-21	1.44588106298402e-19	Up	1.99786997492198	2.87472596007438	1.91230265763751	2.57222750529171	1.9084149611127	33.3693400646937	44.293585914524	17.520238938162	31.0087562807884	30.5553477791907	GeneID:433470,Genbank:XM_006499873.3,MGI:MGI:3034182	expressed sequence AA467197		GO:0005739,GO:0005751,GO:0008150,GO:0004129,GO:0005634	mitochondrion|mitochondrial respiratory chain complex IV|biological_process|cytochrome-c oxidase activity|nucleus
AB124611	463.252429595753	233.763972556018	692.740886635488	2.96342023563739	1.56726322598905	1.03753002315246e-36	1.16158531048865e-34	Up	6.23689298444278	11.456472460813	6.51794749301581	7.08707209330067	6.97170041144492	23.6753284927297	27.9190687630519	21.3971731348104	23.9353063408568	22.8411730933071	GeneID:382062,Genbank:XM_011242566.2,MGI:MGI:3043001	cDNA sequence AB124611		GO:0016020,GO:0016021,GO:0003674,GO:0005575,GO:0008150	membrane|integral component of membrane|molecular_function|cellular_component|biological_process
AI607873	944.681080501913	351.732528648059	1537.62963235577	4.37158780356737	2.12815737589907	4.10076448335508e-32	3.0861230470793e-30	Up	4.59210277455463	6.71647141090854	5.35340389286791	4.51982131898462	4.33617311908166	26.4008054248659	27.0519280736419	17.7444700710677	24.1732157358952	22.4445949893052	GeneID:226691,Genbank:XM_011238800.2,MGI:MGI:2138302	expressed sequence AI607873		GO:0003690,GO:0005634,GO:0005730,GO:0005829,GO:0008134,GO:0042802,GO:0000978,GO:0001047,GO:0001078	double-stranded DNA binding|nucleus|nucleolus|cytosol|transcription factor binding|identical protein binding|RNA polymerase II proximal promoter sequence-specific DNA binding|core promoter binding|transcriptional repressor activity, RNA polymerase II proximal promoter sequence-specific DNA binding
Aaed1	578.832363195221	863.198378668717	294.466347721726	0.341134037086436	-1.55158938600476	6.96040744696946e-46	1.46791755657773e-43	Down	48.8368216092039	44.7749975924284	48.869956806292	46.7870188205324	46.2595322445155	18.5946995983394	15.2890432609972	17.6401232710722	15.5043781403942	17.9628408156454	GeneID:66129,Genbank:NM_025370.2,MGI:MGI:1913379	AhpC/TSA antioxidant enzyme domain containing 1		GO:0005575,GO:0016209,GO:0055114	cellular_component|antioxidant activity|oxidation-reduction process
Abat	194.515113630029	272.822768320616	116.207458939441	0.425944871297825	-1.23126137582575	2.91000368574289e-13	3.60756916256451e-12	Down	3.10669642994231	2.81032543705657	3.35289067759795	3.6730254713182	2.65580021267421	1.27206049662257	1.82506015108003	1.2208607894787	0.897500279834567	1.8507208059527	GeneID:268860,Genbank:NM_172961.3,MGI:MGI:2443582	4-aminobutyrate aminotransferase		GO:0007568,GO:0007620,GO:0007626,GO:0008483,GO:0009448,GO:0009449,GO:0009450,GO:0042493,GO:0010039,GO:0042803,GO:0014053,GO:0043005,GO:0016740,GO:0045471,GO:0045776,GO:0045964,GO:0046872,GO:0047298,GO:0048148,GO:0051536,GO:0001666,GO:0003824,GO:0003867,GO:0005739,GO:0005759,GO:0030170,GO:0031652,GO:0032024,GO:0032144,GO:0033602,GO:0035094,GO:0070474,GO:0035640,GO:0090331,GO:0042135,GO:0097151,GO:…	aging|copulation|locomotory behavior|transaminase activity|gamma-aminobutyric acid metabolic process|gamma-aminobutyric acid biosynthetic process|gamma-aminobutyric acid catabolic process|response to drug|response to iron ion|protein homodimerization activity|negative regulation of gamma-aminobutyric acid secretion|neuron projection|transferase activity|response to ethanol|negative regulation of …	mmu00640,mmu00650,mmu00250,mmu00280,mmu00410,mmu04727	Propanoate metabolism|Butanoate metabolism|Alanine, aspartate and glutamate metabolism|Valine, leucine and isoleucine degradation|beta-Alanine metabolism|GABAergic synapse
Abca1	2556.94286930313	3510.43439025971	1603.45134834654	0.456767217412062	-1.13046898397255	1.18189797328495e-21	3.58462935476071e-20	Down	16.6071517869797	15.9780490576948	17.2076253067376	20.9757282881162	17.6674123447906	7.16539731978988	9.53425801571561	8.83168098365167	7.43959432070951	9.90871255233959	GeneID:11303,Genbank:NM_013454.3,MGI:MGI:99607	ATP-binding cassette, sub-family A (ABC1), member 1		GO:0005886,GO:0005887,GO:0006497,GO:0006869,GO:0006911,GO:0016197,GO:0007040,GO:0016887,GO:0007186,GO:0017127,GO:0007189,GO:0019905,GO:0030139,GO:0034364,GO:0030301,GO:0034380,GO:0031267,GO:0042157,GO:0032367,GO:0042158,GO:0042626,GO:0000166,GO:0055091,GO:0042632,GO:0002790,GO:0060155,GO:0043231,GO:0005102,GO:0071222,GO:0005515,GO:0071300,GO:0005524,GO:0071403,GO:0005548,GO:0090554,GO:0090556,GO:…	plasma membrane|integral component of plasma membrane|protein lipidation|lipid transport|phagocytosis, engulfment|endosomal transport|lysosome organization|ATPase activity|G-protein coupled receptor signaling pathway|cholesterol transporter activity|adenylate cyclase-activating G-protein coupled receptor signaling pathway|syntaxin binding|endocytic vesicle|high-density lipoprotein particle|choles…	mmu02010,mmu04975,mmu04979	ABC transporters|Fat digestion and absorption|Cholesterol metabolism
Abca5	901.727407514381	1263.92244771564	539.532367313118	0.426871417853401	-1.22812652799548	8.17674961265331e-21	2.25040527655073e-19	Down	8.9534620213168	8.59900714829172	8.05520749428853	7.20173948531868	7.73721122124741	4.2709176014751	2.97018628162072	3.36746113898488	4.87664082972219	2.76352085989568	GeneID:217265,Genbank:NM_147219.2,MGI:MGI:2386607	ATP-binding cassette, sub-family A (ABC1), member 5		GO:0043691,GO:0005768,GO:0055085,GO:0005770,GO:0005794,GO:0006869,GO:0010745,GO:0016020,GO:0016021,GO:0016887,GO:0030301,GO:0033344,GO:0034375,GO:0000166,GO:0042626,GO:0005524,GO:0043231,GO:0005764	reverse cholesterol transport|endosome|transmembrane transport|late endosome|Golgi apparatus|lipid transport|negative regulation of macrophage derived foam cell differentiation|membrane|integral component of membrane|ATPase activity|cholesterol transport|cholesterol efflux|high-density lipoprotein particle remodeling|nucleotide binding|ATPase activity, coupled to transmembrane movement of substan…	mmu02010	ABC transporters
Abca6	189.039179932383	287.151276845007	90.9270830197588	0.316652198168137	-1.65902900040057	2.98281106096688e-28	1.624601928311e-26	Down	1.47383850608998	1.87971090161347	2.13294719520005	2.14671744107803	1.83222206635967	0.542517383520288	0.713999833775288	0.661571622106102	0.661682578813733	0.596121132665419	GeneID:76184,Genbank:XM_006534413.1,MGI:MGI:1923434	ATP-binding cassette, sub-family A (ABC1), member 6		GO:0006869,GO:0016020,GO:0016021,GO:0016887,GO:0042626,GO:0043231,GO:0055085,GO:0000166,GO:0005524,GO:0005654	lipid transport|membrane|integral component of membrane|ATPase activity|ATPase activity, coupled to transmembrane movement of substances|intracellular membrane-bounded organelle|transmembrane transport|nucleotide binding|ATP binding|nucleoplasm	mmu02010	ABC transporters
Abcb1a	1087.72058623252	1699.40799624614	476.033176218903	0.280117062689138	-1.83589823033511	2.47805481959398e-73	1.872686677624e-70	Down	15.6521163376925	15.223717554509	17.004801218579	17.1513246368599	17.5365673242305	6.13161415300555	3.60652994387973	4.51314489705849	4.69399314880125	5.46250178153121	GeneID:18671,Genbank:XM_006503555.3,MGI:MGI:97570	ATP-binding cassette, sub-family B (MDR/TAP), member 1A		GO:0016020,GO:0016021,GO:0016324,GO:0016787,GO:0016887,GO:0050892,GO:0031526,GO:0055085,GO:0033231,GO:0035633,GO:0060548,GO:0060856,GO:0072089,GO:0090554,GO:0090555,GO:0000086,GO:0000166,GO:0005524,GO:0005886,GO:0006855,GO:0008559,GO:0009914,GO:0009986,GO:0015893,GO:0042623,GO:0042626,GO:0043215,GO:0045177,GO:0045332,GO:0099038,GO:0046581,GO:0046618,GO:0099040,GO:0047484,GO:1901529,GO:1904478,GO:…	membrane|integral component of membrane|apical plasma membrane|hydrolase activity|ATPase activity|intestinal absorption|brush border membrane|transmembrane transport|carbohydrate export|maintenance of permeability of blood-brain barrier|negative regulation of cell death|establishment of blood-brain barrier|stem cell proliferation|phosphatidylcholine-translocating ATPase activity|phosphatidylethan…	mmu02010,mmu04976,mmu05206,mmu05226	ABC transporters|Bile secretion|MicroRNAs in cancer|Gastric cancer
Abcg2	753.384740609765	1026.83173082791	479.937750391616	0.467396688262303	-1.09728058294137	3.22218037422921e-13	3.97826313460825e-12	Down	21.6473635490774	14.8642406748292	18.7882259051101	20.7332309729658	17.3163133226877	8.99763125047447	8.60196166061081	10.476871229757	9.96367864017092	8.19767855032757	GeneID:26357,Genbank:XM_011241362.1,MGI:MGI:1347061	ATP-binding cassette, sub-family G (WHITE), member 2		GO:0046618,GO:0016887,GO:0005739,GO:0046983,GO:0017127,GO:0005886,GO:0055085,GO:0019389,GO:0006855,GO:0008092,GO:0008559,GO:0015238,GO:0033344,GO:0015747,GO:0060136,GO:0042626,GO:0015893,GO:1904479,GO:0042802,GO:0016020,GO:0042803,GO:0016021,GO:0000166,GO:0043235,GO:0016324,GO:0005524,GO:0046415,GO:0005634	drug export|ATPase activity|mitochondrion|protein dimerization activity|cholesterol transporter activity|plasma membrane|transmembrane transport|glucuronoside metabolic process|drug transmembrane transport|cytoskeletal protein binding|xenobiotic transmembrane transporting ATPase activity|drug transmembrane transporter activity|cholesterol efflux|urate transport|embryonic process involved in femal…	mmu02010,mmu04976,mmu01523	ABC transporters|Bile secretion|Antifolate resistance
Abcg4	15.4089657410192	21.1871623058391	9.63076917619935	0.454556822531403	-1.13746744301982	0.0036760431352541	0.00960420546587491	Down	0.372265620883725	0.271528307512432	0.217785792663409	0.171787233211824	0.21734303582996	0.0972473279631646	0.144889698958953	0.197646731270345	0.0451839725616603	0.12021289582034	GeneID:192663,Genbank:NM_138955.3,MGI:MGI:1890594	ATP-binding cassette, sub-family G (WHITE), member 4		GO:0030301,GO:0033344,GO:0034041,GO:0042626,GO:0042803,GO:0046982,GO:0055085,GO:1990830,GO:0005886,GO:0016021,GO:0017127	cholesterol transport|cholesterol efflux|sterol-transporting ATPase activity|ATPase activity, coupled to transmembrane movement of substances|protein homodimerization activity|protein heterodimerization activity|transmembrane transport|cellular response to leukemia inhibitory factor|plasma membrane|integral component of membrane|cholesterol transporter activity	mmu02010	ABC transporters
Abcg5	5.81944064735878	8.33486159126273	3.30401970345482	0.396409666468651	-1.33493595174654	0.046825097293905	0.092311607567343	Down	0.178987936367958	0.0919803293500129	0.135254221020881	0.14936202851134	0.359944667292753	0.0226480193493641	0.0449913264014667	0.0230150642074448	0.168366988591438	0.124428851104883	GeneID:27409,Genbank:NM_031884.2,MGI:MGI:1351659	ATP-binding cassette, sub-family G (WHITE), member 5		GO:0007588,GO:0010949,GO:0015238,GO:0016020,GO:0016021,GO:0016324,GO:0043190,GO:0043235,GO:0016887,GO:0045177,GO:0045796,GO:0046872,GO:0046982,GO:0055085,GO:0000166,GO:0005515,GO:0005524,GO:0005886,GO:0005887,GO:0006855,GO:0006869,GO:0017127,GO:0030299,GO:0033344,GO:0042626,GO:0042632	excretion|negative regulation of intestinal phytosterol absorption|drug transmembrane transporter activity|membrane|integral component of membrane|apical plasma membrane|ATP-binding cassette (ABC) transporter complex|receptor complex|ATPase activity|apical part of cell|negative regulation of intestinal cholesterol absorption|metal ion binding|protein heterodimerization activity|transmembrane tran…	mmu02010,mmu04976,mmu04975,mmu04979	ABC transporters|Bile secretion|Fat digestion and absorption|Cholesterol metabolism
Abhd12b	41.8929727264432	16.7902550114108	66.9956904414755	3.99015324043289	1.9964441537076	4.55871287151603e-11	4.28622993005112e-10	Up	0.599360992476593	1.07802223502789	0.503237541483556	1.04794453919292	0.903986034211279	3.23581479415212	4.06777829827261	3.33963498821269	2.16121634684282	4.66663493354912	GeneID:100504285,Genbank:NM_001195033.1,MGI:MGI:2685650	abhydrolase domain containing 12B		GO:0003674,GO:0005575,GO:0008150	molecular_function|cellular_component|biological_process
Abhd2	1622.30442319832	2282.0585409857	962.550305410938	0.421790365200351	-1.24540195432292	3.26928443491483e-16	5.61505793523203e-15	Down	41.344140111415	44.6699396084291	40.9635012065898	44.7636698475155	36.8631990113439	27.8946908742346	15.8619532678078	12.1950348036677	20.7475992451484	15.9764673159299	GeneID:54608,Genbank:NM_018811.6,MGI:MGI:1914344	abhydrolase domain containing 2		GO:0047372,GO:0036126,GO:0006629,GO:0048240,GO:0007340,GO:0042562,GO:0009611,GO:0051792,GO:0016020,GO:0016021,GO:0016042,GO:0016298,GO:0043401,GO:0016787,GO:0051793,GO:0016788,GO:0052689,GO:0044255,GO:0030336,GO:0097524,GO:0046464,GO:0031410,GO:0001669,GO:0032570,GO:0003707,GO:0034338,GO:0005886	acylglycerol lipase activity|sperm flagellum|lipid metabolic process|sperm capacitation|acrosome reaction|hormone binding|response to wounding|medium-chain fatty acid biosynthetic process|membrane|integral component of membrane|lipid catabolic process|lipase activity|steroid hormone mediated signaling pathway|hydrolase activity|medium-chain fatty acid catabolic process|hydrolase activity, acting …
Abracl	745.761818213712	496.657802614272	994.865833813151	2.00312132131308	1.00224980225706	2.62905811887814e-22	8.56072299858039e-21	Up	25.7480589625149	30.6749184077908	30.4407361828012	27.1804539107923	35.4829892340073	60.7953468340059	73.6689100730247	57.2508855122176	64.7214300851334	60.679859485799	GeneID:73112,Genbank:NM_028440.1,MGI:MGI:1920362	ABRA C-terminal like		GO:0008150,GO:0015629,GO:0032970,GO:1902531,GO:0003674,GO:0003779,GO:0005575	biological_process|actin cytoskeleton|regulation of actin filament-based process|regulation of intracellular signal transduction|molecular_function|actin binding|cellular_component
Acaa1b	84.5812445799596	128.543607137473	40.6188820224467	0.315993015343084	-1.66203542522315	7.71828712362809e-17	1.3929012294651e-15	Down	2.27336184207388	2.82842063037686	1.82839872743083	2.70060115158169	2.98766548829902	0.888204245714582	0.581469233024797	0.882085305574278	0.769096358098531	1.08686876456042	GeneID:235674,Genbank:NM_146230.3,MGI:MGI:3605455	acetyl-Coenzyme A acyltransferase 1B		GO:0005739,GO:0005777,GO:0006629,GO:0006631,GO:0006635,GO:0008152,GO:0010124,GO:0016740,GO:0016746,GO:0016747,GO:0003824,GO:0003988	mitochondrion|peroxisome|lipid metabolic process|fatty acid metabolic process|fatty acid beta-oxidation|metabolic process|phenylacetate catabolic process|transferase activity|transferase activity, transferring acyl groups|transferase activity, transferring acyl groups other than amino-acyl groups|catalytic activity|acetyl-CoA C-acyltransferase activity	mmu00071,mmu00592,mmu01040,mmu00280,mmu04146,mmu03320	Fatty acid degradation|alpha-Linolenic acid metabolism|Biosynthesis of unsaturated fatty acids|Valine, leucine and isoleucine degradation|Peroxisome|PPAR signaling pathway
Acacb	530.458193036593	734.104171839161	326.812214234024	0.445185066058483	-1.16752289727653	4.74861985283793e-12	5.08116331981838e-11	Down	3.40665419950261	3.41932915969803	4.51718006927198	4.54737442587214	4.66838283587829	2.26052538423447	1.72408387760771	1.75803104248018	1.4629271437302	2.47754150101223	GeneID:100705,Genbank:XM_006530111.3,MGI:MGI:2140940	acetyl-Coenzyme A carboxylase beta		GO:0042802,GO:0009374,GO:0003989,GO:0043086,GO:0010629,GO:0046322,GO:0010884,GO:0004075,GO:0046872,GO:0005524,GO:0005634,GO:0005739,GO:0010906,GO:0050995,GO:0014070,GO:0006084,GO:0051289,GO:0016020,GO:0006629,GO:0060421,GO:0016874,GO:0006631,GO:0000166,GO:0097009,GO:0031667,GO:0006633,GO:0003824,GO:2001295,GO:0031999,GO:0008152	identical protein binding|biotin binding|acetyl-CoA carboxylase activity|negative regulation of catalytic activity|negative regulation of gene expression|negative regulation of fatty acid oxidation|positive regulation of lipid storage|biotin carboxylase activity|metal ion binding|ATP binding|nucleus|mitochondrion|regulation of glucose metabolic process|negative regulation of lipid catabolic proce…	mmu00620,mmu00640,mmu00061,mmu04152,mmu04910,mmu04922,mmu04920,mmu04931	Pyruvate metabolism|Propanoate metabolism|Fatty acid biosynthesis|AMPK signaling pathway|Insulin signaling pathway|Glucagon signaling pathway|Adipocytokine signaling pathway|Insulin resistance
Ace	21199.1307274031	33230.3105367566	9167.95091804957	0.275891220092835	-1.8578285495049	5.88959794971429e-24	2.29719651642942e-22	Down	330.296993919052	273.346753929314	340.489740059388	414.572820467028	306.414846262408	114.961470445207	71.020059665699	95.9911705936731	103.037985689595	100.366255281357	GeneID:11421,Genbank:NM_001281819.1,MGI:MGI:87874	angiotensin I converting enzyme (peptidyl-dipeptidase A) 1		GO:0005515,GO:0005576,GO:0005615,GO:0005737,GO:0005764,GO:0005768,GO:0005886,GO:0008241,GO:0008270,GO:0006508,GO:0009792,GO:0006518,GO:0009897,GO:0009925,GO:0010608,GO:0010629,GO:0032092,GO:0010815,GO:0032496,GO:0014910,GO:0035814,GO:0016020,GO:0042310,GO:0042447,GO:0042755,GO:0001822,GO:0060978,GO:0043065,GO:0061098,GO:0043171,GO:0002446,GO:0070062,GO:0045777,GO:0003081,GO:0070573,GO:0003084,GO:…	protein binding|extracellular region|extracellular space|cytoplasm|lysosome|endosome|plasma membrane|peptidyl-dipeptidase activity|zinc ion binding|proteolysis|embryo development ending in birth or egg hatching|peptide metabolic process|external side of plasma membrane|basal plasma membrane|posttranscriptional regulation of gene expression|negative regulation of gene expression|positive regulatio…	mmu04924,mmu04614,mmu05410,mmu05142	Renin secretion|Renin-angiotensin system|Hypertrophic cardiomyopathy (HCM)|Chagas disease (American trypanosomiasis)
Acer2	5557.88886029303	8183.77361359371	2932.00410699235	0.35827043188513	-1.48087911227346	8.02888911725354e-27	3.95706418259857e-25	Down	75.2008374357973	92.9984244922979	86.2944092021448	101.651826221781	102.138979004682	30.5277621995759	26.420534713675	40.4697423128574	31.9543627726651	44.2275473539438	GeneID:230379,Genbank:XM_006537878.3,MGI:MGI:1920932	alkaline ceramidase 2		GO:0071633,GO:0006672,GO:0090285,GO:0006919,GO:0008284,GO:0010942,GO:0016020,GO:0016021,GO:0016787,GO:0016811,GO:0017040,GO:0030173,GO:0032526,GO:0001953,GO:0033629,GO:0005794,GO:0046512,GO:0006629	dihydroceramidase activity|ceramide metabolic process|negative regulation of protein glycosylation in Golgi|activation of cysteine-type endopeptidase activity involved in apoptotic process|positive regulation of cell proliferation|positive regulation of cell death|membrane|integral component of membrane|hydrolase activity|hydrolase activity, acting on carbon-nitrogen (but not peptide) bonds, in l…	mmu00600,mmu04071	Sphingolipid metabolism|Sphingolipid signaling pathway
Ackr1	17.160153172384	9.12129066623074	25.1990156785374	2.76265899209092	1.46605749454954	0.00123183900554326	0.00355535710431859	Up	0.279494763331054	0.526642986764182	0.516274783490902	0.444253455145374	0.327870582356422	0.895926699805718	1.07724698745273	1.00628300162965	0.964002785931244	2.17615100528197	GeneID:13349,Genbank:NM_010045.2,MGI:MGI:1097689	atypical chemokine receptor 1 (Duffy blood group)		GO:0005768,GO:0006954,GO:0007165,GO:0007186,GO:0016020,GO:0016021,GO:0019956,GO:0019957,GO:0032642,GO:0004871,GO:0004888,GO:0070098,GO:0004930	endosome|inflammatory response|signal transduction|G-protein coupled receptor signaling pathway|membrane|integral component of membrane|chemokine binding|C-C chemokine binding|regulation of chemokine production|signal transducer activity|transmembrane signaling receptor activity|chemokine-mediated signaling pathway|G-protein coupled receptor activity	mmu05144	Malaria
Ackr2	782.314626942665	1145.03686662879	419.592387256538	0.366444434659906	-1.44833364118875	4.95626221903577e-17	9.15394377460813e-16	Down	20.0509348196737	16.2648454652843	19.9954326663685	23.2993395341362	16.600314424622	8.15688565200453	5.14331625407976	8.92264038715627	6.83957516789294	8.22068624966652	GeneID:59289,Genbank:NM_001276719.1,MGI:MGI:1891697	atypical chemokine receptor 2		GO:0016021,GO:0005044,GO:0016493,GO:0005515,GO:0019957,GO:0005654,GO:0005768,GO:0005829,GO:0005884,GO:0005886,GO:0031965,GO:0005887,GO:0043231,GO:0006935,GO:0006954,GO:0007165,GO:0004871,GO:0007186,GO:0004930,GO:0016020,GO:0004950	integral component of membrane|scavenger receptor activity|C-C chemokine receptor activity|protein binding|C-C chemokine binding|nucleoplasm|endosome|cytosol|actin filament|plasma membrane|nuclear membrane|integral component of plasma membrane|intracellular membrane-bounded organelle|chemotaxis|inflammatory response|signal transduction|signal transducer activity|G-protein coupled receptor signali…
Ackr4	100.6685262469	147.706086249862	53.6309662439374	0.36309246020651	-1.46159112271018	4.04802854071572e-17	7.61608855217437e-16	Down	1.08223766087452	1.5475545991827	1.46019657884761	1.3372711035885	1.41937793229266	0.523942883081373	0.529880401728928	0.580837262430035	0.460321573920223	0.53384145012936	GeneID:252837,Genbank:XM_006511735.3,MGI:MGI:2181676	atypical chemokine receptor 4		GO:0005044,GO:0005768,GO:0005886,GO:0006935,GO:0007165,GO:0007186,GO:0016020,GO:0016021,GO:0019956,GO:0004871,GO:0004930,GO:0004950	scavenger receptor activity|endosome|plasma membrane|chemotaxis|signal transduction|G-protein coupled receptor signaling pathway|membrane|integral component of membrane|chemokine binding|signal transducer activity|G-protein coupled receptor activity|chemokine receptor activity
Acmsd	2.23391147622137	4.04154454308529	0.426278409357462	0.10547413366674	-3.24503885715072	0.00900684029330593	0.021625239925826	Down	0.117113524365813	0	0.0943980103868417	0.156366413695545	0.0942060999612275	0	0	0	0	0.0521055944444415	GeneID:266645,Genbank:NM_001033041.2,MGI:MGI:2386323	amino carboxymuconate semialdehyde decarboxylase		GO:0005829,GO:0008270,GO:0016787,GO:0016829,GO:0016831,GO:0046872,GO:0046874,GO:0051259,GO:1904985,GO:0001760	cytosol|zinc ion binding|hydrolase activity|lyase activity|carboxy-lyase activity|metal ion binding|quinolinate metabolic process|protein complex oligomerization|negative regulation of quinolinate biosynthetic process|aminocarboxymuconate-semialdehyde decarboxylase activity	mmu00380	Tryptophan metabolism
Acod1	201.510151186743	32.3214419768176	370.698860396668	11.4691312554232	3.51968421152801	6.52551812493021e-13	7.79152878419087e-12	Up	1.16722542584313	0.321335839542428	0.210006392891129	0.178902994958466	1.42514027031763	10.4440361098925	11.0024915331948	4.09523187117176	8.56803698555154	6.12051479471887	GeneID:16365,Genbank:NM_008392.1,MGI:MGI:103206	aconitate decarboxylase 1		GO:2000379,GO:0071219,GO:0034144,GO:0005739,GO:0071222,GO:0035458,GO:0045087,GO:0006952,GO:0071346,GO:0006954,GO:0007566,GO:0045824,GO:0016829,GO:0071347,GO:0047547,GO:0019679,GO:0071356,GO:0047613,GO:0032088,GO:0071393,GO:0032480,GO:0002376,GO:0072573,GO:0032496,GO:0002760,GO:0050728,GO:0034136	positive regulation of reactive oxygen species metabolic process|cellular response to molecule of bacterial origin|negative regulation of toll-like receptor 4 signaling pathway|mitochondrion|cellular response to lipopolysaccharide|cellular response to interferon-beta|innate immune response|defense response|cellular response to interferon-gamma|inflammatory response|embryo implantation|negative re…
Acp7	14.4558669657477	8.89444645396739	20.017287477528	2.25053774634837	1.1702697620187	0.0160536757878941	0.0360353363570587	Up	0.0837616293833748	0.215221830418169	0.168787746832994	0.239648525337737	0.210555753310081	0.254368204897439	0.71586160528607	0.301572390239942	0.27576957166709	0.652169478291026	GeneID:101744,Genbank:XM_006539449.3,MGI:MGI:2142121	acid phosphatase 7, tartrate resistant		GO:0008150,GO:0016787,GO:0046872,GO:0003993,GO:0005575,GO:0005576	biological_process|hydrolase activity|metal ion binding|acid phosphatase activity|cellular_component|extracellular region
Acsm1	339.840597153879	181.491003156042	498.190191151715	2.74498560528304	1.45679858375098	5.49953114720731e-05	0.000206340497345674	Up	4.74981462386258	5.5942515113435	4.78566686284696	3.23211833125661	4.59522648518632	7.53701506372295	12.4427678233692	19.5968944762869	10.1193388373374	17.1060236124045	GeneID:117147,Genbank:XM_006507214.3,MGI:MGI:2152200	acyl-CoA synthetase medium-chain family member 1		GO:0006637,GO:0003996,GO:0008152,GO:0015645,GO:0004321,GO:0005524,GO:0005525,GO:0005739,GO:0005759,GO:0016874,GO:0046872,GO:0006629,GO:0047760,GO:0006631,GO:0000166,GO:0006633,GO:0003824	acyl-CoA metabolic process|acyl-CoA ligase activity|metabolic process|fatty acid ligase activity|fatty-acyl-CoA synthase activity|ATP binding|GTP binding|mitochondrion|mitochondrial matrix|ligase activity|metal ion binding|lipid metabolic process|butyrate-CoA ligase activity|fatty acid metabolic process|nucleotide binding|fatty acid biosynthetic process|catalytic activity	mmu00650	Butanoate metabolism
Acss3	119.623515411772	175.775851946795	63.4711788767481	0.361091573010608	-1.46956334316262	1.6561264222797e-19	3.99430384586261e-18	Down	3.19762178975914	2.55415061944201	2.9240954568935	3.49703610577675	2.83078100919254	1.46010409022529	0.926083547287149	1.0904795451202	1.01352425050843	1.23710498974793	GeneID:380660,Genbank:NM_001142804.1,MGI:MGI:2685720	acyl-CoA synthetase short-chain family member 3		GO:0003987,GO:0005524,GO:0005739,GO:0008150,GO:0008152,GO:0016874,GO:0000166,GO:0003674,GO:0003824	acetate-CoA ligase activity|ATP binding|mitochondrion|biological_process|metabolic process|ligase activity|nucleotide binding|molecular_function|catalytic activity	mmu00640	Propanoate metabolism
Actc1	2061.12307339906	2999.22406722428	1123.02207957384	0.374437539311016	-1.41720301503295	1.94060102245391e-20	5.14571355910037e-19	Down	91.3810137400145	118.77534510897	115.953369620026	100.987658934656	118.204991085368	22.0136732851647	53.0119772752296	50.4759110333432	33.7235419249343	57.781947945177	GeneID:11464,Genbank:NM_009608.4,MGI:MGI:87905	actin, alpha, cardiac muscle 1		GO:0055003,GO:0005737,GO:0055008,GO:0005856,GO:0060047,GO:0005884,GO:0016887,GO:0017022,GO:0030017,GO:0030048,GO:0060048,GO:0030240,GO:0070252,GO:0031032,GO:0031674,GO:0033275,GO:0000166,GO:0042643,GO:0005515,GO:0043066,GO:0005524	cardiac myofibril assembly|cytoplasm|cardiac muscle tissue morphogenesis|cytoskeleton|heart contraction|actin filament|ATPase activity|myosin binding|sarcomere|actin filament-based movement|cardiac muscle contraction|skeletal muscle thin filament assembly|actin-mediated cell contraction|actomyosin structure organization|I band|actin-myosin filament sliding|nucleotide binding|actomyosin, actin por…	mmu04260,mmu04261,mmu05410,mmu05414	Cardiac muscle contraction|Adrenergic signaling in cardiomyocytes|Hypertrophic cardiomyopathy (HCM)|Dilated cardiomyopathy (DCM)
Actr3	6043.17440871633	4000.99525280452	8085.35356462814	2.02083558058728	1.01495194580427	1.30847345082374e-17	2.60502557382987e-16	Up	68.7652130178527	86.6169706768264	75.1734243625196	69.5339404227937	76.2690200110409	161.937548762316	192.768133993211	133.123279629289	169.635784987272	147.300698071967	GeneID:74117,Genbank:NM_001205386.1,MGI:MGI:1921367	ARP3 actin-related protein 3		GO:0005856,GO:0005884,GO:0005885,GO:0005903,GO:0005911,GO:0007015,GO:0033206,GO:0007163,GO:0034314,GO:0008356,GO:0042995,GO:0010592,GO:0043519,GO:0045666,GO:0048471,GO:0048708,GO:0061830,GO:0048711,GO:0061831,GO:0050775,GO:0061832,GO:0051015,GO:0061851,GO:0071346,GO:0071356,GO:0071560,GO:0000139,GO:0090314,GO:0000166,GO:1903078,GO:0001726,GO:1904171,GO:0002102,GO:0003779,GO:0005200,GO:0005515,GO:…	cytoskeleton|actin filament|Arp2/3 protein complex|brush border|cell-cell junction|actin filament organization|meiotic cytokinesis|establishment or maintenance of cell polarity|Arp2/3 complex-mediated actin nucleation|asymmetric cell division|cell projection|positive regulation of lamellipodium assembly|regulation of myosin II filament organization|positive regulation of neuron differentiation|pe…	mmu04530	Tight junction
Acvr2b	640.627407948915	875.684341595545	405.570474302286	0.463146884142423	-1.11045828710921	1.01332106992011e-25	4.60616647747898e-24	Down	4.14833068538912	4.06425780245021	4.16057947748471	4.29005324014805	3.70504272527492	1.92484730005519	1.8976307038592	2.33070713663517	1.87767061564418	1.95719468827009	GeneID:11481,Genbank:XM_006511926.3,MGI:MGI:87912	activin receptor IIB		GO:0004672,GO:0004674,GO:0004675,GO:0004702,GO:0004712,GO:0005515,GO:0009749,GO:0005524,GO:0009791,GO:0005737,GO:0005886,GO:0009952,GO:0009966,GO:0032147,GO:0016020,GO:0032924,GO:0016021,GO:0032927,GO:0016301,GO:0032991,GO:0034711,GO:0035265,GO:0042475,GO:0000122,GO:0060836,GO:0000166,GO:0060840,GO:0043235,GO:0001501,GO:0060841,GO:0045669,GO:0061298,GO:0001702,GO:0001822,GO:0001946,GO:0001974,GO:…	protein kinase activity|protein serine/threonine kinase activity|transmembrane receptor protein serine/threonine kinase activity|signal transducer, downstream of receptor, with serine/threonine kinase activity|protein serine/threonine/tyrosine kinase activity|protein binding|response to glucose|ATP binding|post-embryonic development|cytoplasm|plasma membrane|anterior/posterior pattern specificati…	mmu04350,mmu04060,mmu04550,mmu05418	TGF-beta signaling pathway|Cytokine-cytokine receptor interaction|Signaling pathways regulating pluripotency of stem cells|Fluid shear stress and atherosclerosis
Acvrl1	9339.36935883774	13359.2006348367	5319.53808283882	0.398192843138167	-1.32846080366788	9.21509978462459e-26	4.20993110311678e-24	Down	193.740118067044	157.805282309001	191.041618110925	211.006857179078	180.945166541625	88.4798446699534	60.2506549775823	77.4770360201019	77.8136117459871	89.3974913578824	GeneID:11482,Genbank:NM_001277259.1,MGI:MGI:1338946	activin A receptor, type II-like 1		GO:0004672,GO:0004674,GO:0004675,GO:0004702,GO:0005024,GO:0005025,GO:0008285,GO:0005515,GO:0009986,GO:0005524,GO:0010596,GO:0005886,GO:0010629,GO:0010862,GO:0016020,GO:0016021,GO:0035912,GO:0016301,GO:0042118,GO:0016310,GO:0043025,GO:0016361,GO:0043537,GO:0045602,GO:0045603,GO:0045766,GO:0000166,GO:0060840,GO:0045893,GO:0001525,GO:0060841,GO:0061154,GO:0045944,GO:0001701,GO:0061298,GO:0001937,GO:…	protein kinase activity|protein serine/threonine kinase activity|transmembrane receptor protein serine/threonine kinase activity|signal transducer, downstream of receptor, with serine/threonine kinase activity|transforming growth factor beta-activated receptor activity|transforming growth factor beta receptor activity, type I|negative regulation of cell proliferation|protein binding|cell surface|…
Adam11	76.994393928283	49.3220456264932	104.666742230073	2.12210870211457	1.08549855822488	5.0490091129371e-05	0.00019030315519813	Up	0.239036141755805	0.563010135407056	0.521820907121797	0.645906463662617	0.450657734928075	0.937630510076159	1.31186350830554	0.98356253714888	0.749506664501397	1.46232388189923	GeneID:11488,Genbank:NM_001110778.2,MGI:MGI:1098667	a disintegrin and metallopeptidase domain 11		GO:0008237,GO:0016020,GO:0016021,GO:0004222,GO:0005515,GO:0006508	metallopeptidase activity|membrane|integral component of membrane|metalloendopeptidase activity|protein binding|proteolysis
Adam7	2.93234858183515	1.21193391932842	4.65276324434188	3.83912288462077	1.94077673944916	0.0476466545366472	0.0937071539070884	Up	0.0155498672017565	0.0159818805176478	0.0313344793774714	0.0296595849557995	0	0.0472220017163306	0.109443444173761	0.111970377235239	0.0585086205670159	0.0518877993682108	GeneID:11500,Genbank:NM_007402.2,MGI:MGI:107247	a disintegrin and metallopeptidase domain 7		GO:0006508,GO:0008237,GO:0016020,GO:0016021,GO:0045177,GO:0004175,GO:0004222,GO:0005886	proteolysis|metallopeptidase activity|membrane|integral component of membrane|apical part of cell|endopeptidase activity|metalloendopeptidase activity|plasma membrane
Adam8	1307.90123891819	724.765957889562	1891.03651994682	2.60916851759057	1.38359012607982	2.95785367509191e-11	2.84748365738546e-10	Up	7.44785796021888	11.8840093752803	8.0594544666492	10.2693493557274	8.12040686625151	19.4515108370542	32.4803590356368	23.3535136343033	21.1262560074089	30.2707067067229	GeneID:11501,Genbank:XM_017321933.1,MGI:MGI:107825	a disintegrin and metallopeptidase domain 8		GO:0005509,GO:0005515,GO:0005737,GO:0005886,GO:0005887,GO:0006508,GO:0033089,GO:0006954,GO:0042581,GO:0007160,GO:0043406,GO:0008233,GO:0043524,GO:0043534,GO:0045089,GO:0045670,GO:0061025,GO:0045780,GO:0070245,GO:0070820,GO:0045785,GO:0071065,GO:0071133,GO:0071456,GO:0072675,GO:0000902,GO:0098609,GO:0001525,GO:2000309,GO:0002102,GO:2000391,GO:0002523,GO:0002675,GO:0002693,GO:0004222,GO:0005178,GO:…	calcium ion binding|protein binding|cytoplasm|plasma membrane|integral component of plasma membrane|proteolysis|positive regulation of T cell differentiation in thymus|inflammatory response|specific granule|cell-matrix adhesion|positive regulation of MAP kinase activity|peptidase activity|negative regulation of neuron apoptotic process|blood vessel endothelial cell migration|positive regulation o…
Adamts13	6.44026261928775	9.6885103951313	3.19201484344419	0.329463943708855	-1.60180750849696	0.00870443752590619	0.020970093743007	Down	0.0963641135184677	0.13205512548405	0.0539397126639779	0.163380865758902	0.0645960643739699	0.0758695161888088	0.0430623612361795	0.0110141563723996	0	0.0476376276322147	GeneID:279028,Genbank:NM_001001322.2,MGI:MGI:2685556	a disintegrin-like and metallopeptidase (reprolysin type) with thrombospondin type 1 motif, 13		GO:0004222,GO:0005576,GO:0005615,GO:0006508,GO:0007596,GO:0007599,GO:0008233,GO:0008237,GO:0016787,GO:0004175,GO:0043171,GO:0046872	metalloendopeptidase activity|extracellular region|extracellular space|proteolysis|blood coagulation|hemostasis|peptidase activity|metallopeptidase activity|hydrolase activity|endopeptidase activity|peptide catabolic process|metal ion binding
Adamts18	3.43730630406489	5.48469371253781	1.38991889559196	0.253417778355546	-1.98041035554805	0.025762295063159	0.0547516692712109	Down	0.0517868612244266	0.0332660167501022	0.0391333165584237	0.0370415577385102	0.0130179196094268	0.0131055741392816	0	0.00665898473588736	0.0121784714236756	0.0144004780997898	GeneID:208936,Genbank:XM_006530795.3,MGI:MGI:2442600	a disintegrin-like and metallopeptidase (reprolysin type) with thrombospondin type 1 motif, 18		GO:0005575,GO:0005576,GO:0005578,GO:0006508,GO:0008233,GO:0008237,GO:0016787,GO:0046872,GO:0090331,GO:0001654,GO:0003674,GO:0004222	cellular_component|extracellular region|proteinaceous extracellular matrix|proteolysis|peptidase activity|metallopeptidase activity|hydrolase activity|metal ion binding|negative regulation of platelet aggregation|eye development|molecular_function|metalloendopeptidase activity
Adamts4	42.5780324751328	10.724940381771	74.4311245684945	6.94000357288731	2.7949364055392	1.91031674751811e-10	1.64283617115865e-09	Up	0.0440586626650368	0.256602079980192	0.118376595655266	0.168073673092843	0.191970897545548	1.42717668568648	1.49140796125069	0.694938391230838	1.34003139534828	0.735088930063939	GeneID:240913,Genbank:NM_172845.2,MGI:MGI:1339949	a disintegrin-like and metallopeptidase (reprolysin type) with thrombospondin type 1 motif, 4		GO:0005576,GO:0005578,GO:0005615,GO:0006508,GO:0008233,GO:0008237,GO:0016607,GO:0016787,GO:0031012,GO:0042742,GO:0002020,GO:0046872,GO:0004222,GO:0005515	extracellular region|proteinaceous extracellular matrix|extracellular space|proteolysis|peptidase activity|metallopeptidase activity|nuclear speck|hydrolase activity|extracellular matrix|defense response to bacterium|protease binding|metal ion binding|metalloendopeptidase activity|protein binding
Adamtsl2	2147.3000558004	3109.76914381438	1184.83096778642	0.381002869664187	-1.39212623093596	1.82369576819957e-17	3.56810896956156e-16	Down	48.2736828102181	55.7565272662588	43.6099023973056	55.8342796807333	43.6511579633518	16.4794040863855	11.8704428584322	28.9740639935438	19.3851147048761	22.7603242717111	GeneID:77794,Genbank:XM_017319342.1,MGI:MGI:1925044	ADAMTS-like 2		GO:0030198,GO:0030512,GO:0050436,GO:0060481,GO:0005576,GO:0005578,GO:0008233	extracellular matrix organization|negative regulation of transforming growth factor beta receptor signaling pathway|microfibril binding|lobar bronchus epithelium development|extracellular region|proteinaceous extracellular matrix|peptidase activity
Adap1	337.659473959487	155.232522295016	520.086425623959	3.35037025704926	1.74432053989628	1.99639029610312e-26	9.45392449097189e-25	Up	3.03552982850796	4.87623229754772	2.922511641496	3.28095713471974	3.0974427683271	12.7235704168763	13.8588194905717	9.59902781105543	11.0197474857415	13.7306277655369	GeneID:231821,Genbank:NM_172723.4,MGI:MGI:2442201	ArfGAP with dual PH domains 1		GO:0005634,GO:0005737,GO:0005829,GO:0005886,GO:0016020,GO:0016192,GO:0031267,GO:0032012,GO:0005096,GO:0043087,GO:0043231,GO:0005547	nucleus|cytoplasm|cytosol|plasma membrane|membrane|vesicle-mediated transport|small GTPase binding|regulation of ARF protein signal transduction|GTPase activator activity|regulation of GTPase activity|intracellular membrane-bounded organelle|phosphatidylinositol-3,4,5-trisphosphate binding
Adar	2708.1756468481	1607.88235783106	3808.46893586514	2.368624120612	1.24404927398794	3.50763028675587e-26	1.63122796181773e-24	Up	12.6838434916313	15.2657682665901	11.9653237114639	14.8711339448028	12.5312052368982	39.2331699907585	32.6825019769745	29.9105023009908	32.6087407090339	34.025947459703	GeneID:56417,Genbank:NM_001038587.4,MGI:MGI:1889575	adenosine deaminase, RNA-specific		GO:0003726,GO:0004000,GO:0005515,GO:0005634,GO:0005654,GO:0005730,GO:0016553,GO:0016607,GO:0005737,GO:0016787,GO:0030218,GO:0031047,GO:0031054,GO:0035196,GO:0060339,GO:0035280,GO:0061484,GO:0035455,GO:0098586,GO:0043066,GO:1900369,GO:0001649,GO:0001701,GO:0002244,GO:0002376,GO:0002566,GO:0003677,GO:0003692,GO:0003723,GO:0006351,GO:0006355,GO:0006382,GO:0006396,GO:0006397,GO:0044387,GO:0006606,GO:…	double-stranded RNA adenosine deaminase activity|adenosine deaminase activity|protein binding|nucleus|nucleoplasm|nucleolus|base conversion or substitution editing|nuclear speck|cytoplasm|hydrolase activity|erythrocyte differentiation|gene silencing by RNA|pre-miRNA processing|production of miRNAs involved in gene silencing by miRNA|negative regulation of type I interferon-mediated signaling path…	mmu04623,mmu05162,mmu05164	Cytosolic DNA-sensing pathway|Measles|Influenza A
Adarb1	2213.46926213339	3233.22553025549	1193.71299401129	0.369201895395452	-1.43751813542859	3.35765949417115e-35	3.22210953681387e-33	Down	15.0506824560293	16.2943816866119	15.3008566591603	18.4424762222125	14.7397257509368	5.60526991534691	5.07794008755979	8.21624083838079	5.86515297105042	6.42154777135324	GeneID:110532,Genbank:NM_130895.3,MGI:MGI:891999	adenosine deaminase, RNA-specific, B1		GO:0005634,GO:0005654,GO:0005730,GO:0005829,GO:0006382,GO:0042803,GO:0006396,GO:0044387,GO:0045070,GO:0006397,GO:0046872,GO:0050685,GO:0050884,GO:0051726,GO:0060384,GO:0060415,GO:0061744,GO:0003723,GO:0003725,GO:0003726,GO:0004000,GO:0007274,GO:0008285,GO:0016553,GO:0016556,GO:0016787,GO:0021610,GO:0021618,GO:0097049,GO:0021965,GO:0030336,GO:0035264	nucleus|nucleoplasm|nucleolus|cytosol|adenosine to inosine editing|protein homodimerization activity|RNA processing|negative regulation of protein kinase activity by regulation of protein phosphorylation|positive regulation of viral genome replication|mRNA processing|metal ion binding|positive regulation of mRNA processing|neuromuscular process controlling posture|regulation of cell cycle|innerva…
Adcy1	54.6256797686204	73.3508529569209	35.9005065803199	0.489435434396439	-1.03080954071683	4.21626444119375e-06	1.908419969302e-05	Down	0.233212491566469	0.348231344376414	0.345809042291988	0.356700119014268	0.305286090352777	0.0890845495575772	0.115030846186571	0.262532062047529	0.165565221263544	0.190878871694934	GeneID:432530,Genbank:NM_009622.1,MGI:MGI:99677	adenylate cyclase 1		GO:0048511,GO:0009190,GO:0007165,GO:0004016,GO:0016020,GO:0007189,GO:0004383,GO:0016021,GO:0007190,GO:0005516,GO:0016829,GO:0005524,GO:0005634,GO:0005737,GO:0005886,GO:0007193,GO:0016849,GO:0007409,GO:0019933,GO:0007616,GO:0006171,GO:0035556,GO:0008074,GO:0000166,GO:0042752,GO:0008294,GO:0046872,GO:0006182	rhythmic process|cyclic nucleotide biosynthetic process|signal transduction|adenylate cyclase activity|membrane|adenylate cyclase-activating G-protein coupled receptor signaling pathway|guanylate cyclase activity|integral component of membrane|activation of adenylate cyclase activity|calmodulin binding|lyase activity|ATP binding|nucleus|cytoplasm|plasma membrane|adenylate cyclase-inhibiting G-pro…	mmu00230,mmu04015,mmu04371,mmu04020,mmu04072,mmu04024,mmu04022,mmu04114,mmu04540,mmu04611,mmu04062,mmu04911,mmu04923,mmu04912,mmu04913,mmu04915,mmu04914,mmu04921,mmu04926,mmu04918,mmu04916,mmu04925,mmu04927,mmu04261,mmu04270,mmu04970,mmu04971,mmu04972,mmu04976,mmu04724,mmu04727,mmu04725,mmu04720,mmu04723,mmu04750,mmu04211,mmu04213,mmu04713,mmu04714,mmu05200,mmu05032,mmu05414,mmu04934,mmu05166,mmu…	Purine metabolism|Rap1 signaling pathway|Apelin signaling pathway|Calcium signaling pathway|Phospholipase D signaling pathway|cAMP signaling pathway|cGMP - PKG signaling pathway|Oocyte meiosis|Gap junction|Platelet activation|Chemokine signaling pathway|Insulin secretion|Regulation of lipolysis in adipocyte|GnRH signaling pathway|Ovarian Steroidogenesis|Estrogen signaling pathway|Progesterone-med…
Adcy4	2062.94340912335	2772.91606754045	1352.97075070625	0.487923441514883	-1.03527329794261	2.92172899544093e-14	4.05133018274558e-13	Down	43.8818466250914	35.4563655492228	39.24326877719	45.8368503312647	40.4336546776854	26.2594218772015	15.196049399736	18.9811528853335	21.8838185212974	23.2170152494705	GeneID:104110,Genbank:XM_006518324.1,MGI:MGI:99674	adenylate cyclase 4		GO:0031683,GO:0007190,GO:0004016,GO:0032991,GO:0008074,GO:0004383,GO:0035556,GO:0009190,GO:0005080,GO:0046872,GO:0005524,GO:0005622,GO:0005737,GO:0005886,GO:0016020,GO:0006171,GO:0016021,GO:0016829,GO:0006182,GO:0000166,GO:0016849,GO:0007165,GO:0030425,GO:0007188	G-protein beta/gamma-subunit complex binding|activation of adenylate cyclase activity|adenylate cyclase activity|protein-containing complex|guanylate cyclase complex, soluble|guanylate cyclase activity|intracellular signal transduction|cyclic nucleotide biosynthetic process|protein kinase C binding|metal ion binding|ATP binding|intracellular|cytoplasm|plasma membrane|membrane|cAMP biosynthetic pr…	mmu00230,mmu04015,mmu04371,mmu04020,mmu04072,mmu04024,mmu04022,mmu04114,mmu04540,mmu04611,mmu04062,mmu04911,mmu04923,mmu04912,mmu04913,mmu04915,mmu04914,mmu04921,mmu04926,mmu04918,mmu04916,mmu04925,mmu04927,mmu04261,mmu04270,mmu04970,mmu04971,mmu04972,mmu04976,mmu04724,mmu04727,mmu04725,mmu04723,mmu04742,mmu04750,mmu04211,mmu04213,mmu04713,mmu04714,mmu05200,mmu05032,mmu05414,mmu04934,mmu05166,mmu…	Purine metabolism|Rap1 signaling pathway|Apelin signaling pathway|Calcium signaling pathway|Phospholipase D signaling pathway|cAMP signaling pathway|cGMP - PKG signaling pathway|Oocyte meiosis|Gap junction|Platelet activation|Chemokine signaling pathway|Insulin secretion|Regulation of lipolysis in adipocyte|GnRH signaling pathway|Ovarian Steroidogenesis|Estrogen signaling pathway|Progesterone-med…
Adcy5	317.510041510215	482.929508401524	152.090574618907	0.314933281095869	-1.66688187017088	2.70007002078769e-41	4.29571666377425e-39	Down	4.81857809761814	4.79905550590622	4.7905031419328	5.67313418163153	5.23097056950716	2.26618946181355	1.40416062470016	1.5681764292477	1.78498122751789	1.38734234472818	GeneID:224129,Genbank:NM_001012765.4,MGI:MGI:99673	adenylate cyclase 5		GO:0005768,GO:0005886,GO:0005929,GO:0006171,GO:0008179,GO:0008294,GO:0009190,GO:0006182,GO:0016020,GO:0016021,GO:0016829,GO:0016849,GO:0019933,GO:0035556,GO:0000166,GO:0001973,GO:0004016,GO:0004383,GO:0005515,GO:0005524,GO:0007165,GO:0007189,GO:0007191,GO:0007193,GO:0007195,GO:0042383,GO:0007204,GO:0042995,GO:0007626,GO:0045111,GO:0008074,GO:0045121,GO:0046872,GO:0046982,GO:0050885,GO:0061178,GO:…	endosome|plasma membrane|cilium|cAMP biosynthetic process|adenylate cyclase binding|calcium- and calmodulin-responsive adenylate cyclase activity|cyclic nucleotide biosynthetic process|cGMP biosynthetic process|membrane|integral component of membrane|lyase activity|phosphorus-oxygen lyase activity|cAMP-mediated signaling|intracellular signal transduction|nucleotide binding|adenosine receptor sign…	mmu00230,mmu04015,mmu04371,mmu04072,mmu04024,mmu04022,mmu04114,mmu04540,mmu04611,mmu04062,mmu04911,mmu04923,mmu04912,mmu04913,mmu04915,mmu04914,mmu04921,mmu04926,mmu04918,mmu04916,mmu04924,mmu04925,mmu04927,mmu04261,mmu04270,mmu04970,mmu04971,mmu04972,mmu04976,mmu04724,mmu04727,mmu04725,mmu04728,mmu04726,mmu04723,mmu04750,mmu04211,mmu04213,mmu04713,mmu04714,mmu05200,mmu05012,mmu05030,mmu05031,mmu…	Purine metabolism|Rap1 signaling pathway|Apelin signaling pathway|Phospholipase D signaling pathway|cAMP signaling pathway|cGMP - PKG signaling pathway|Oocyte meiosis|Gap junction|Platelet activation|Chemokine signaling pathway|Insulin secretion|Regulation of lipolysis in adipocyte|GnRH signaling pathway|Ovarian Steroidogenesis|Estrogen signaling pathway|Progesterone-mediated oocyte maturation|Ox…
Adcy8	625.978508665447	902.156519498517	349.800497832377	0.387738147729421	-1.36684541284799	1.76961660444565e-23	6.56350436704107e-22	Down	9.01360905137452	10.1772291629373	9.12478819017059	11.1383219221007	8.05137789549558	4.12864987937125	2.84155181780504	3.70002211831597	4.48105031317748	4.28653564615971	GeneID:11514,Genbank:NM_001291903.1,MGI:MGI:1341110	adenylate cyclase 8		GO:0019933,GO:0008022,GO:0004383,GO:0008074,GO:0005516,GO:0035556,GO:0008294,GO:0005524,GO:0046872,GO:0005886,GO:0006171,GO:0009190,GO:0006182,GO:0047485,GO:0007165,GO:0016020,GO:0007189,GO:0016021,GO:0000166,GO:0016829,GO:0007193,GO:0004016,GO:0016849,GO:0007616	cAMP-mediated signaling|protein C-terminus binding|guanylate cyclase activity|guanylate cyclase complex, soluble|calmodulin binding|intracellular signal transduction|calcium- and calmodulin-responsive adenylate cyclase activity|ATP binding|metal ion binding|plasma membrane|cAMP biosynthetic process|cyclic nucleotide biosynthetic process|cGMP biosynthetic process|protein N-terminus binding|signal …	mmu00230,mmu04015,mmu04371,mmu04020,mmu04072,mmu04024,mmu04022,mmu04114,mmu04540,mmu04611,mmu04062,mmu04911,mmu04923,mmu04912,mmu04913,mmu04915,mmu04914,mmu04921,mmu04926,mmu04918,mmu04916,mmu04925,mmu04927,mmu04261,mmu04270,mmu04970,mmu04971,mmu04972,mmu04976,mmu04724,mmu04727,mmu04725,mmu04720,mmu04723,mmu04742,mmu04750,mmu04211,mmu04213,mmu04713,mmu04714,mmu05200,mmu05032,mmu05414,mmu04934,mmu…	Purine metabolism|Rap1 signaling pathway|Apelin signaling pathway|Calcium signaling pathway|Phospholipase D signaling pathway|cAMP signaling pathway|cGMP - PKG signaling pathway|Oocyte meiosis|Gap junction|Platelet activation|Chemokine signaling pathway|Insulin secretion|Regulation of lipolysis in adipocyte|GnRH signaling pathway|Ovarian Steroidogenesis|Estrogen signaling pathway|Progesterone-med…
Adcy9	947.55916609332	1276.06385770944	619.054474477201	0.485128131117526	-1.04356225539372	2.84908687610181e-25	1.26033874809411e-23	Down	7.73364410378314	8.17333652020876	8.63474949518828	8.32046874326232	7.5238723124121	4.5655613824634	3.39628436163028	4.22258898318789	4.45441537135544	4.05054497537814	GeneID:11515,Genbank:XM_011245806.1,MGI:MGI:108450	adenylate cyclase 9		GO:0046872,GO:0009190,GO:0004016,GO:0071880,GO:0004383,GO:0016020,GO:0005524,GO:0005622,GO:0005886,GO:0005887,GO:0006171,GO:0016021,GO:0016829,GO:0006182,GO:0016849,GO:0007165,GO:0030424,GO:0007189,GO:0000166,GO:0030425,GO:0035556,GO:0008074	metal ion binding|cyclic nucleotide biosynthetic process|adenylate cyclase activity|adenylate cyclase-activating adrenergic receptor signaling pathway|guanylate cyclase activity|membrane|ATP binding|intracellular|plasma membrane|integral component of plasma membrane|cAMP biosynthetic process|integral component of membrane|lyase activity|cGMP biosynthetic process|phosphorus-oxygen lyase activity|s…	mmu00230,mmu04015,mmu04371,mmu04020,mmu04072,mmu04024,mmu04022,mmu04114,mmu04540,mmu04611,mmu04062,mmu04911,mmu04923,mmu04912,mmu04913,mmu04915,mmu04914,mmu04921,mmu04926,mmu04918,mmu04916,mmu04925,mmu04927,mmu04261,mmu04270,mmu04970,mmu04971,mmu04972,mmu04976,mmu04962,mmu04961,mmu04724,mmu04727,mmu04725,mmu04723,mmu04750,mmu04211,mmu04213,mmu04713,mmu04714,mmu05200,mmu05032,mmu05414,mmu04934,mmu…	Purine metabolism|Rap1 signaling pathway|Apelin signaling pathway|Calcium signaling pathway|Phospholipase D signaling pathway|cAMP signaling pathway|cGMP - PKG signaling pathway|Oocyte meiosis|Gap junction|Platelet activation|Chemokine signaling pathway|Insulin secretion|Regulation of lipolysis in adipocyte|GnRH signaling pathway|Ovarian Steroidogenesis|Estrogen signaling pathway|Progesterone-med…
Adgrb1	6.00700032759844	3.25928389201687	8.75471676318001	2.68608597877079	1.42550548464659	0.0259543824828101	0.0551082457376174	Up	0.0338462678104429	0.0434832498162512	0.0255763079906937	0.0161394666998696	0.0170162077028005	0.0685231368173389	0.110601030854994	0.121858898393426	0.0397973342641134	0.0470585035315878	GeneID:107831,Genbank:NM_174991.3,MGI:MGI:1933736	adhesion G protein-coupled receptor B1		GO:0005615,GO:0005886,GO:0005925,GO:0006909,GO:0006910,GO:0006911,GO:0031397,GO:0007165,GO:0038023,GO:0007166,GO:0042177,GO:0007186,GO:0042995,GO:0043277,GO:0043652,GO:0045087,GO:0045202,GO:0045211,GO:0001530,GO:0001786,GO:0001891,GO:0002376,GO:0004871,GO:0004888,GO:0004930,GO:0005515,GO:0005576,GO:0007399,GO:0007517,GO:0010596,GO:0014069,GO:0016020,GO:0016021,GO:0016525,GO:0048167,GO:0030054,GO:…	extracellular space|plasma membrane|focal adhesion|phagocytosis|phagocytosis, recognition|phagocytosis, engulfment|negative regulation of protein ubiquitination|signal transduction|signaling receptor activity|cell surface receptor signaling pathway|negative regulation of protein catabolic process|G-protein coupled receptor signaling pathway|cell projection|apoptotic cell clearance|engulfment of a…	mmu04115	p53 signaling pathway
Adgrb2	36.7750789129142	20.916221532656	52.6339362931725	2.5164170407641	1.33137103699593	3.78249807196813e-07	2.02428939307424e-06	Up	0.206074636307215	0.171457056533972	0.247178708751247	0.196531845046847	0.187473909223369	0.635743128558174	0.670933052653053	0.403778932538835	0.48923137400354	0.491173665658513	GeneID:230775,Genbank:NM_001290714.1,MGI:MGI:2451244	adhesion G protein-coupled receptor B2		GO:0005515,GO:0005813,GO:0005886,GO:0007165,GO:0007166,GO:0007186,GO:0007422,GO:0016020,GO:0016021,GO:0016525,GO:0033173,GO:0004871,GO:0051965,GO:0004888,GO:0004930	protein binding|centrosome|plasma membrane|signal transduction|cell surface receptor signaling pathway|G-protein coupled receptor signaling pathway|peripheral nervous system development|membrane|integral component of membrane|negative regulation of angiogenesis|calcineurin-NFAT signaling cascade|signal transducer activity|positive regulation of synapse assembly|transmembrane signaling receptor ac…
Adgrd1	734.071133187271	418.102298953998	1050.03996742054	2.51144270205526	1.3285163606543	4.09983821578187e-24	1.62569210219979e-22	Up	4.03506809895659	4.47977743818437	4.38139321831578	3.64567677915361	4.27080016162809	12.7451155682208	12.3136595905715	9.13378754931442	10.3214543096396	10.7648311860996	GeneID:243277,Genbank:XM_006504307.1,MGI:MGI:3041203	adhesion G protein-coupled receptor D1		GO:0007166,GO:0007186,GO:0007189,GO:0016020,GO:0016021,GO:0004888,GO:0004930,GO:0005886	cell surface receptor signaling pathway|G-protein coupled receptor signaling pathway|adenylate cyclase-activating G-protein coupled receptor signaling pathway|membrane|integral component of membrane|transmembrane signaling receptor activity|G-protein coupled receptor activity|plasma membrane
Adgre1	1092.67499904959	623.591323239303	1561.75867485989	2.50445863606181	1.32449878406884	2.22029674566387e-13	2.79068067055478e-12	Up	9.17523614503734	11.772070462082	7.77516881891125	8.86625307371743	9.07295473367783	22.3584231886834	31.7082802861689	18.6110334797921	26.8926199474664	24.1789400608195	GeneID:13733,Genbank:XM_006523601.1,MGI:MGI:106912	adhesion G protein-coupled receptor E1		GO:0004888,GO:0004930,GO:0005509,GO:0005886,GO:0007165,GO:0007166,GO:0007186,GO:0009897,GO:0016020,GO:0016021,GO:0071944,GO:0002250,GO:0002376,GO:0004871	transmembrane signaling receptor activity|G-protein coupled receptor activity|calcium ion binding|plasma membrane|signal transduction|cell surface receptor signaling pathway|G-protein coupled receptor signaling pathway|external side of plasma membrane|membrane|integral component of membrane|cell periphery|adaptive immune response|immune system process|signal transducer activity
Adgre4	272.908668006013	121.521248339352	424.296087672675	3.4915382574726	1.80386278070257	3.38726504448099e-11	3.2351145925093e-10	Up	1.34431296794378	3.79559819543316	1.65026163703917	1.28206126015686	1.22741157323445	6.52249333417335	8.71583548297884	7.97927199704468	6.11922489247192	4.88108969601487	GeneID:52614,Genbank:NM_139138.3,MGI:MGI:1196464	adhesion G protein-coupled receptor E4		GO:0005509,GO:0005886,GO:0005887,GO:0007165,GO:0007166,GO:0007173,GO:0007186,GO:0009986,GO:0016020,GO:0016021,GO:0004871,GO:0004888,GO:0004930	calcium ion binding|plasma membrane|integral component of plasma membrane|signal transduction|cell surface receptor signaling pathway|epidermal growth factor receptor signaling pathway|G-protein coupled receptor signaling pathway|cell surface|membrane|integral component of membrane|signal transducer activity|transmembrane signaling receptor activity|G-protein coupled receptor activity
Adgre5	11084.8073036029	15920.4777431102	6249.13686409571	0.392521943432264	-1.34915478662577	3.21938665903962e-24	1.29755590744448e-22	Down	287.503204192419	240.987296127528	243.695249294294	285.563088612241	216.661781126156	118.229768008243	90.7336111713762	110.693735217882	96.2573231814988	113.366791775704	GeneID:26364,Genbank:NM_001163031.1,MGI:MGI:1347095	adhesion G protein-coupled receptor E5		GO:0005509,GO:0005886,GO:0007155,GO:0007165,GO:0007166,GO:0007186,GO:0016020,GO:0016021,GO:0051965,GO:0004871,GO:0004888,GO:0004930	calcium ion binding|plasma membrane|cell adhesion|signal transduction|cell surface receptor signaling pathway|G-protein coupled receptor signaling pathway|membrane|integral component of membrane|positive regulation of synapse assembly|signal transducer activity|transmembrane signaling receptor activity|G-protein coupled receptor activity
Adgrf3	7.7436541106937	4.86463792673837	10.622670294649	2.18365075769807	1.12674213719799	0.0463022889206253	0.0914399623424848	Up	0.0791442937036792	0.0813431156172798	0	0.0646965626985969	0.0454740407064991	0.148785761992689	0.113680662286666	0.104674885398731	0.106354225920655	0.150910732348206	GeneID:381628,Genbank:XM_006535737.3,MGI:MGI:2685887	adhesion G protein-coupled receptor F3		GO:0007165,GO:0007166,GO:0007186,GO:0016020,GO:0016021,GO:0004871,GO:0004888,GO:0004930	signal transduction|cell surface receptor signaling pathway|G-protein coupled receptor signaling pathway|membrane|integral component of membrane|signal transducer activity|transmembrane signaling receptor activity|G-protein coupled receptor activity
Adgrf5	27272.8471356403	40491.1532470879	14054.5410241927	0.347101524583113	-1.52657039291969	6.34179007422501e-34	5.52985800847207e-32	Down	240.118395165422	237.284765519893	216.623609445945	256.086524805809	201.365869454062	107.704157870728	56.929415732231	81.4581072969243	90.6515814918757	84.6182731000852	GeneID:224792,Genbank:XM_006524125.3,MGI:MGI:2182928	adhesion G protein-coupled receptor F5		GO:0045444,GO:0005886,GO:0071073,GO:0006112,GO:0007166,GO:0007186,GO:0009986,GO:0016020,GO:0016021,GO:0019216,GO:0031410,GO:0042593,GO:0043031,GO:0003674,GO:0043129,GO:0004888,GO:0045177,GO:0004930	fat cell differentiation|plasma membrane|positive regulation of phospholipid biosynthetic process|energy reserve metabolic process|cell surface receptor signaling pathway|G-protein coupled receptor signaling pathway|cell surface|membrane|integral component of membrane|regulation of lipid metabolic process|cytoplasmic vesicle|glucose homeostasis|negative regulation of macrophage activation|molecul…
Adgrg5	198.622621495902	121.522278806734	275.72296418507	2.26890877041215	1.18199860146508	1.13869045378455e-05	4.79397139282505e-05	Up	1.90776487222433	2.4284731909871	1.88689585638675	2.53717443740649	1.70707291340352	3.66745799896905	5.98332088000297	4.44706748592631	3.95132520597622	7.16413038839097	GeneID:382045,Genbank:XM_017312886.1,MGI:MGI:2685955	adhesion G protein-coupled receptor G5		GO:0005886,GO:0007165,GO:0007166,GO:0007186,GO:0016020,GO:0016021,GO:0004871,GO:0004888,GO:0004930	plasma membrane|signal transduction|cell surface receptor signaling pathway|G-protein coupled receptor signaling pathway|membrane|integral component of membrane|signal transducer activity|transmembrane signaling receptor activity|G-protein coupled receptor activity
Adgrl1	1717.0369543931	2370.23456529005	1063.83934349615	0.44883293791894	-1.15574954187147	9.43761510467841e-34	8.112323466993e-32	Down	14.0946700336876	13.4497379359006	13.5767016147243	16.0782325198435	13.5857524952307	6.32817901973253	6.73152635010912	7.31191622602261	6.32627013331752	6.96695341309386	GeneID:330814,Genbank:NM_181039.2,MGI:MGI:1929461	adhesion G protein-coupled receptor L1		GO:0030426,GO:0005886,GO:0035584,GO:0007157,GO:0042734,GO:0007165,GO:0007166,GO:0007186,GO:0014069,GO:0015643,GO:0042995,GO:0016020,GO:0043005,GO:0016021,GO:0045202,GO:0016524,GO:0050839,GO:0030054,GO:0004871,GO:0051965,GO:0030246,GO:0004888,GO:0090129,GO:0030424,GO:0004930	growth cone|plasma membrane|calcium-mediated signaling using intracellular calcium source|heterophilic cell-cell adhesion via plasma membrane cell adhesion molecules|presynaptic membrane|signal transduction|cell surface receptor signaling pathway|G-protein coupled receptor signaling pathway|postsynaptic density|toxic substance binding|cell projection|membrane|neuron projection|integral component …
Adgrl3	1285.71540280613	2095.60657793477	475.824227677502	0.227057994896365	-2.13886725876695	1.20459295896134e-14	1.73119671130601e-13	Down	6.56561419144484	5.13769932994918	6.19232750734227	8.86760312163154	5.21386135914389	1.63636899600535	1.10649571045682	1.80359476541841	1.76624752863034	1.36582750352097	GeneID:319387,Genbank:XM_011249475.2,MGI:MGI:2441950	adhesion G protein-coupled receptor L3		GO:0098742,GO:0016021,GO:0004930,GO:0030054,GO:0005509,GO:0030246,GO:0005515,GO:0005886,GO:0005887,GO:0030424,GO:0005911,GO:0031987,GO:0007165,GO:0042220,GO:0007166,GO:0042995,GO:0007186,GO:0001764,GO:0046872,GO:0007416,GO:0004871,GO:0051965,GO:0016020,GO:0004888	cell-cell adhesion via plasma-membrane adhesion molecules|integral component of membrane|G-protein coupled receptor activity|cell junction|calcium ion binding|carbohydrate binding|protein binding|plasma membrane|integral component of plasma membrane|axon|cell-cell junction|locomotion involved in locomotory behavior|signal transduction|response to cocaine|cell surface receptor signaling pathway|ce…
Adgrl4	4897.06281252872	7220.49048228163	2573.63514277582	0.35643494705675	-1.48828930046932	7.06800134726536e-22	2.19507432252315e-20	Down	104.981595757243	79.0839692088587	92.5373683563679	104.943875228073	84.3045134486564	43.499977955299	25.3484869439362	33.4611680065937	37.2343995069804	35.8302483172924	GeneID:170757,Genbank:NM_133222.3,MGI:MGI:2655562	adhesion G protein-coupled receptor L4		GO:0005509,GO:0005886,GO:0007165,GO:0007166,GO:0007186,GO:0016020,GO:0016021,GO:0031410,GO:0046983,GO:0004871,GO:0004888,GO:0004930	calcium ion binding|plasma membrane|signal transduction|cell surface receptor signaling pathway|G-protein coupled receptor signaling pathway|membrane|integral component of membrane|cytoplasmic vesicle|protein dimerization activity|signal transducer activity|transmembrane signaling receptor activity|G-protein coupled receptor activity
Adm	194.336715321569	118.097007263373	270.576423379764	2.29113700380518	1.1960637304892	4.45969401788862e-05	0.000169749150897053	Up	4.29665012709506	5.01820632835991	3.50262074492393	5.43874316832137	4.43810667049419	14.7878610569099	12.6068726405552	6.02708035526604	11.9046189605396	9.60167257973435	GeneID:11535,Genbank:NM_009627.1,MGI:MGI:108058	adrenomedullin		GO:0097755,GO:0045766,GO:0010460,GO:0002031,GO:1990410,GO:0045906,GO:0030816,GO:0003073,GO:2001214,GO:0046879,GO:0031102,GO:0005179,GO:0048589,GO:0005576,GO:0005615,GO:0005737,GO:0007189,GO:0031623,GO:0007204,GO:0055074,GO:0031700,GO:0007507,GO:0060670,GO:0032496,GO:0008209,GO:0060712,GO:0035809,GO:0008284,GO:0001570,GO:0097084,GO:0043065,GO:0008285,GO:0001843,GO:0097647,GO:0043116,GO:0009611,GO:…	positive regulation of blood vessel diameter|positive regulation of angiogenesis|positive regulation of heart rate|G-protein coupled receptor internalization|adrenomedullin receptor signaling pathway|negative regulation of vasoconstriction|positive regulation of cAMP metabolic process|regulation of systemic arterial blood pressure|positive regulation of vasculogenesis|hormone secretion|neuron pro…	mmu04270	Vascular smooth muscle contraction
Adm2	5.37937607905237	1.02337127633829	9.73538088176645	9.51304878968315	3.24990777734859	3.28891362673062e-05	0.000127951579682568	Up	0.0415581581840473	0.08542549077923	0.0837436894918707	0	0	0.378612767227929	0.710346492764606	0.427498611742291	0.234552856025013	0.369797177212785	GeneID:223780,Genbank:NM_182928.5,MGI:MGI:2675256	adrenomedullin 2		GO:0006468,GO:0007189,GO:0007586,GO:0007631,GO:0010628,GO:0044877,GO:0045766,GO:0045776,GO:0001525,GO:0005179,GO:0005576	protein phosphorylation|adenylate cyclase-activating G-protein coupled receptor signaling pathway|digestion|feeding behavior|positive regulation of gene expression|protein-containing complex binding|positive regulation of angiogenesis|negative regulation of blood pressure|angiogenesis|hormone activity|extracellular region
Adora2a	175.507972684765	106.679625971178	244.336319398351	2.29037472876372	1.1955836573184	5.74662428698368e-15	8.585380946707e-14	Up	1.22235776276127	2.15368774104623	1.63144931047171	1.65022247249439	1.6919809233619	4.09773853328011	4.78843825576529	3.05370888857443	4.12144847779326	4.14947148930311	GeneID:11540,Genbank:XM_006513093.3,MGI:MGI:99402	adenosine A2a receptor		GO:0004871,GO:0004930,GO:0005882,GO:0005886,GO:0005887,GO:0006355,GO:0014049,GO:0006469,GO:0014057,GO:0007165,GO:0014061,GO:0007186,GO:0014069,GO:0016020,GO:0016021,GO:0042311,GO:0019899,GO:0042734,GO:0030424,GO:0042755,GO:0030425,GO:0042802,GO:0043025,GO:0043116,GO:0001609,GO:0051393,GO:0043154,GO:0051881,GO:0043279,GO:0051899,GO:0043524,GO:0001963,GO:0051924,GO:0001973,GO:0051968,GO:0060079,GO:…	signal transducer activity|G-protein coupled receptor activity|intermediate filament|plasma membrane|integral component of plasma membrane|regulation of transcription, DNA-templated|positive regulation of glutamate secretion|negative regulation of protein kinase activity|positive regulation of acetylcholine secretion, neurotransmission|signal transduction|regulation of norepinephrine secretion|G-…	mmu04015,mmu04020,mmu04024,mmu04080,mmu04270,mmu05012,mmu05034	Rap1 signaling pathway|Calcium signaling pathway|cAMP signaling pathway|Neuroactive ligand-receptor interaction|Vascular smooth muscle contraction|Parkinson's disease|Alcoholism
Adra1a	646.922127737605	932.731521702683	361.112733772527	0.387156138042084	-1.36901257980993	7.85112616770554e-14	1.03560636584491e-12	Down	1.92104130334514	2.41567233786924	1.61331915150832	2.32509478875147	1.78183554375926	0.773853924848112	0.546202668167307	0.887793064356162	0.774743849842279	1.12806834635282	GeneID:11549,Genbank:XM_017315800.1,MGI:MGI:104773	adrenergic receptor, alpha 1a		GO:0004935,GO:0004937,GO:0005634,GO:0005737,GO:0007568,GO:0005886,GO:0007610,GO:0005887,GO:0009725,GO:0006937,GO:0010460,GO:0010507,GO:0010613,GO:0016020,GO:0045907,GO:0016021,GO:0045987,GO:0019229,GO:0046982,GO:0055117,GO:0001985,GO:0060073,GO:0001994,GO:0060402,GO:0060452,GO:0001996,GO:0001997,GO:0003084,GO:0004871,GO:0004930,GO:0007165,GO:0007186,GO:0007188,GO:0007200,GO:0007202,GO:0007204,GO:…	adrenergic receptor activity|alpha1-adrenergic receptor activity|nucleus|cytoplasm|aging|plasma membrane|behavior|integral component of plasma membrane|response to hormone|regulation of muscle contraction|positive regulation of heart rate|negative regulation of autophagy|positive regulation of cardiac muscle hypertrophy|membrane|positive regulation of vasoconstriction|integral component of membra…	mmu04020,mmu04022,mmu04152,mmu04080,mmu04261,mmu04270,mmu04970	Calcium signaling pathway|cGMP - PKG signaling pathway|AMPK signaling pathway|Neuroactive ligand-receptor interaction|Adrenergic signaling in cardiomyocytes|Vascular smooth muscle contraction|Salivary secretion
Adra1d	30.5791922246081	45.6416044148396	15.5167800343766	0.339970082851243	-1.55652029917491	7.73709363518258e-08	4.60090712332152e-07	Down	1.03648893435802	1.18107699218953	0.95350271017937	1.07444757948693	0.815626497032733	0.43336805278823	0.317175695771743	0.440391427017058	0.423906442662862	0.200499889733582	GeneID:11550,Genbank:NM_013460.4,MGI:MGI:106673	adrenergic receptor, alpha 1d		GO:0004937,GO:0005622,GO:0005829,GO:0005886,GO:0005887,GO:0007165,GO:0007186,GO:0035240,GO:0007188,GO:0042493,GO:0007194,GO:0043266,GO:0007195,GO:0045907,GO:0045987,GO:0048148,GO:0048149,GO:0051481,GO:0051482,GO:0001591,GO:0001963,GO:0001986,GO:0001994,GO:0004871,GO:0004930,GO:0004935,GO:0007200,GO:0007204,GO:0007267,GO:0007568,GO:0007610,GO:0009636,GO:0014059,GO:0051967,GO:0016020,GO:0060073,GO:…	alpha1-adrenergic receptor activity|intracellular|cytosol|plasma membrane|integral component of plasma membrane|signal transduction|G-protein coupled receptor signaling pathway|dopamine binding|adenylate cyclase-modulating G-protein coupled receptor signaling pathway|response to drug|negative regulation of adenylate cyclase activity|regulation of potassium ion transport|adenylate cyclase-inhibiti…	mmu04020,mmu04022,mmu04080,mmu04261,mmu04270,mmu04970	Calcium signaling pathway|cGMP - PKG signaling pathway|Neuroactive ligand-receptor interaction|Adrenergic signaling in cardiomyocytes|Vascular smooth muscle contraction|Salivary secretion
Adra2b	2.11509362065773	3.84745261672168	0.38273462459378	0.0994774108277123	-3.32948723182416	0.0124645321097294	0.0288947853122065	Down	0.0548196029704201	0.0704282819051325	0.0414250415245611	0.0653513085694033	0.0275605498235146	0	0.0137797367827663	0.0140978962917046	0	0	GeneID:11552,Genbank:NM_009633.3,MGI:MGI:87935	adrenergic receptor, alpha 2b		GO:0032148,GO:0003056,GO:0035625,GO:0004935,GO:0043410,GO:0004938,GO:0005515,GO:0005622,GO:0045666,GO:0005887,GO:0045777,GO:0007186,GO:0051379,GO:0007188,GO:0070474,GO:0007267,GO:0000165,GO:0071875,GO:0007565,GO:0000187,GO:0071880,GO:0007610,GO:0001525	activation of protein kinase B activity|regulation of vascular smooth muscle contraction|epidermal growth factor-activated receptor transactivation by G-protein coupled receptor signaling pathway|adrenergic receptor activity|positive regulation of MAPK cascade|alpha2-adrenergic receptor activity|protein binding|intracellular|positive regulation of neuron differentiation|integral component of plas…	mmu04022,mmu04080	cGMP - PKG signaling pathway|Neuroactive ligand-receptor interaction
Adrb2	1696.07908960018	2314.82570555938	1077.33247364098	0.465405438972626	-1.1034400239529	1.13375268470725e-17	2.27465403125391e-16	Down	61.003273513682	45.6919076132203	55.3796391177955	54.1199387847627	54.1435443143732	26.4238005143878	19.8399059060747	30.7159919233193	24.3085590524422	31.8640407066298	GeneID:11555,Genbank:NM_007420.3,MGI:MGI:87938	adrenergic receptor, beta 2		GO:0002032,GO:0002086,GO:0003059,GO:0004871,GO:0004930,GO:0004935,GO:0006940,GO:0004941,GO:0007165,GO:0007186,GO:0007188,GO:0007189,GO:0016020,GO:0007190,GO:0016021,GO:0007267,GO:0016324,GO:0007610,GO:0016525,GO:0019899,GO:0030279,GO:0030424,GO:0001540,GO:0042383,GO:0030425,GO:0001965,GO:0042803,GO:0030501,GO:0001993,GO:0043065,GO:0031398,GO:0002024,GO:0043197,GO:0002025,GO:0043231,GO:0043235,GO:…	desensitization of G-protein coupled receptor protein signaling pathway by arrestin|diaphragm contraction|positive regulation of the force of heart contraction by epinephrine|signal transducer activity|G-protein coupled receptor activity|adrenergic receptor activity|regulation of smooth muscle contraction|beta2-adrenergic receptor activity|signal transduction|G-protein coupled receptor signaling …	mmu04020,mmu04024,mmu04022,mmu04080,mmu04923,mmu04924,mmu04261,mmu04970	Calcium signaling pathway|cAMP signaling pathway|cGMP - PKG signaling pathway|Neuroactive ligand-receptor interaction|Regulation of lipolysis in adipocyte|Renin secretion|Adrenergic signaling in cardiomyocytes|Salivary secretion
Afap1l1	4578.36787886372	6176.00189726618	2980.73386046126	0.48263162966007	-1.05100562803152	9.7046970956864e-25	4.12210986474155e-23	Down	93.5235636218251	106.71157508903	88.9750000321271	95.9955607323091	96.6199824752649	54.7969260753004	33.8204546926613	46.4394895099081	57.8242519548032	52.2065212812856	GeneID:106877,Genbank:NM_178928.4,MGI:MGI:2147199	actin filament associated protein 1-like 1		GO:0030054,GO:0042995,GO:0005515,GO:0005737,GO:0008150	cell junction|cell projection|protein binding|cytoplasm|biological_process
Aff3	899.936577172539	1287.63022579984	512.242928545235	0.397818347442911	-1.32981827986579	2.11077947554468e-12	2.36901035569021e-11	Down	8.98196326328319	6.57345638159363	8.82623061006694	9.40026738126584	6.29072302538096	3.65740229744426	2.88074546152639	3.93185192031752	3.10650695867144	3.30667551695666	GeneID:16764,Genbank:XM_011238446.2,MGI:MGI:106927	AF4/FMR2 family, member 3	AF-4	GO:0035116,GO:0003700,GO:0005634,GO:0005654,GO:0005829,GO:0006351,GO:0006355,GO:0008023,GO:0016604,GO:0003677,GO:0032783,GO:0003690,GO:0034612	embryonic hindlimb morphogenesis|DNA binding transcription factor activity|nucleus|nucleoplasm|cytosol|transcription, DNA-templated|regulation of transcription, DNA-templated|transcription elongation factor complex|nuclear body|DNA binding|ELL-EAF complex|double-stranded DNA binding|response to tumor necrosis factor
Afm	25.3223433220859	14.9912021948409	35.6534844493309	2.37829388103382	1.249926997049	0.000126803807520639	0.000443043856097442	Up	0.373489045756927	0.356446521119863	0.107516626073638	0.457963354057872	0.670612785023204	1.08020523543654	0.992468163772414	1.23492551492914	0.552084681557063	1.09791538284009	GeneID:280662,Genbank:NM_145146.2,MGI:MGI:2429409	afamin		GO:0050821,GO:0051180,GO:0071693,GO:0005576,GO:0005615,GO:0008431	protein stabilization|vitamin transport|protein transport within extracellular region|extracellular region|extracellular space|vitamin E binding
Afp	15.5836229775827	6.89790926211609	24.2693366930494	3.51836125568347	1.81490362238502	7.49139359782602e-06	3.24275431226183e-05	Up	0.155155769864506	0.212621835151372	0.130272422052311	0.172632718475954	0.208012126760026	0.471178688266397	0.754014513582011	0.691621435718065	0.583795986808183	0.776600663506667	GeneID:11576,Genbank:NM_007423.4,MGI:MGI:87951	alpha fetoprotein		GO:0005615,GO:0005737,GO:0019953,GO:0042448,GO:0046872,GO:0060395,GO:0001542,GO:0004566,GO:0005576	extracellular space|cytoplasm|sexual reproduction|progesterone metabolic process|metal ion binding|SMAD protein signal transduction|ovulation from ovarian follicle|beta-glucuronidase activity|extracellular region	mmu04390	Hippo signaling pathway
Agr2	374.245123189235	95.458395168962	653.031851209508	6.84101016001408	2.7742093726608	1.26788046410239e-06	6.26240413328569e-06	Up	3.5488479817693	8.38912040040504	5.07740193170515	4.9413844180604	11.4901382769486	21.8417498605268	75.7891325046581	28.0367089536755	65.5634899544515	51.3943873602712	GeneID:23795,Genbank:NM_011783.2,MGI:MGI:1344405	anterior gradient 2		GO:0060480,GO:0005576,GO:0060548,GO:0005615,GO:0005739,GO:0005783,GO:0010628,GO:0070254,GO:0010811,GO:1903078,GO:0030154,GO:1903896,GO:0042803,GO:1903899,GO:0045742,GO:0002162,GO:0048546,GO:0048639,GO:0005154	lung goblet cell differentiation|extracellular region|negative regulation of cell death|extracellular space|mitochondrion|endoplasmic reticulum|positive regulation of gene expression|mucus secretion|positive regulation of cell-substrate adhesion|positive regulation of protein localization to plasma membrane|cell differentiation|positive regulation of IRE1-mediated unfolded protein response|protei…
Agtr1a	281.340497903835	414.015651296386	148.665344511283	0.359081459953929	-1.47761692899988	5.34298571226374e-20	1.34404621169664e-18	Down	9.81572837128129	8.59552612646826	7.96063890591614	10.8724100182873	7.52399636797637	3.31948258794216	3.23076638948892	3.30536135920269	3.49870689537325	3.67194565500455	GeneID:11607,Genbank:NM_177322.3,MGI:MGI:87964	angiotensin II receptor, type 1a		GO:0002001,GO:0002018,GO:0002019,GO:0002035,GO:0004871,GO:0004930,GO:0007204,GO:0004945,GO:0007266,GO:0005515,GO:0007507,GO:0005737,GO:0008284,GO:0010873,GO:0012505,GO:0031983,GO:0012506,GO:0032270,GO:0016020,GO:0032430,GO:0016021,GO:0032930,GO:0034391,GO:0034392,GO:0038166,GO:0001568,GO:0046982,GO:0042310,GO:0001596,GO:0050715,GO:0042416,GO:0051482,GO:0042756,GO:0001822,GO:0055037,GO:0060326,GO:…	renin secretion into blood stream|renin-angiotensin regulation of aldosterone production|regulation of renal output by angiotensin|brain renin-angiotensin system|signal transducer activity|G-protein coupled receptor activity|positive regulation of cytosolic calcium ion concentration|angiotensin type II receptor activity|Rho protein signal transduction|protein binding|heart development|cytoplasm|p…	mmu04371,mmu04020,mmu04072,mmu04022,mmu04080,mmu04924,mmu04614,mmu04925,mmu04927,mmu04261,mmu04270,mmu05200,mmu04933,mmu04934	Apelin signaling pathway|Calcium signaling pathway|Phospholipase D signaling pathway|cGMP - PKG signaling pathway|Neuroactive ligand-receptor interaction|Renin secretion|Renin-angiotensin system|Aldosterone synthesis and secretion|Cortisol synthesis and secretion|Adrenergic signaling in cardiomyocytes|Vascular smooth muscle contraction|Pathways in cancer|AGE-RAGE signaling pathway in diabetic com…
Aif1	569.726945021452	81.6243815733213	1057.82950846958	12.9597246322701	3.69596315910689	4.32325495291652e-37	4.99432325356987e-35	Up	2.46384547927696	5.33398756856784	4.54234235694779	4.69950214766611	4.05871280666289	60.2823805674403	75.0041920109093	40.0666322784091	50.9388474498612	62.9733327142821	GeneID:11629,Genbank:XM_006523504.3,MGI:MGI:1343098	allograft inflammatory factor 1		GO:0005737,GO:0005829,GO:0005856,GO:0005884,GO:0005886,GO:0043066,GO:0006911,GO:0043204,GO:0010629,GO:0045429,GO:0014739,GO:0046872,GO:0048471,GO:0048661,GO:0048662,GO:0051015,GO:0051017,GO:0001726,GO:0001774,GO:0001891,GO:0001934,GO:0003779,GO:0005509,GO:0005515,GO:0005634,GO:0016020,GO:0016601,GO:0030027,GO:0030041,GO:0030335,GO:0032587,GO:0071672,GO:0071673,GO:0042102,GO:0090026,GO:0042995,GO:…	cytoplasm|cytosol|cytoskeleton|actin filament|plasma membrane|negative regulation of apoptotic process|phagocytosis, engulfment|perikaryon|negative regulation of gene expression|positive regulation of nitric oxide biosynthetic process|positive regulation of muscle hyperplasia|metal ion binding|perinuclear region of cytoplasm|positive regulation of smooth muscle cell proliferation|negative regulat…
Aim2	314.805759366547	181.836744040765	447.774774692329	2.46250985769931	1.30012949984838	4.55769049532232e-13	5.52928645576327e-12	Up	0.863422748839592	1.7370593268633	1.01184508284218	0.99279980905799	0.892800374348749	2.79561504912521	3.58953305012742	2.48186990609999	2.43656457055204	3.00372574335606	GeneID:383619,Genbank:XM_017321511.1,MGI:MGI:2686159	absent in melanoma 2		GO:0097169,GO:0042802,GO:0032088,GO:0002376,GO:2001056,GO:0045087,GO:0032461,GO:0003677,GO:0050702,GO:0032731,GO:0003690,GO:0050718,GO:0005515,GO:0005634,GO:0005654,GO:0005737,GO:0051092,GO:0033209,GO:0005739,GO:0070269,GO:0035458,GO:0005829,GO:0002218,GO:0035690,GO:0006915,GO:0006954,GO:0002230	AIM2 inflammasome complex|identical protein binding|negative regulation of NF-kappaB transcription factor activity|immune system process|positive regulation of cysteine-type endopeptidase activity|innate immune response|positive regulation of protein oligomerization|DNA binding|interleukin-1 beta secretion|positive regulation of interleukin-1 beta production|double-stranded DNA binding|positive r…	mmu04621,mmu04623	NOD-like receptor signaling pathway|Cytosolic DNA-sensing pathway
Ajap1	9.9379580587552	14.8040761740618	5.07183994344859	0.342597530829715	-1.54541334122541	0.00187139194998572	0.00521534047278595	Down	0.162902625295631	0.111618972248279	0.120363639879699	0.176073555828303	0.218398075509067	0.0659605894720962	0.0327584320376292	0.0893727719817183	0.0612944648923832	0.0362389321538802	GeneID:230959,Genbank:XM_006538824.3,MGI:MGI:2685419	adherens junction associated protein 1		GO:0007155,GO:0008013,GO:0009898,GO:0009986,GO:0016020,GO:0016021,GO:0030054,GO:0030860,GO:0044214,GO:0044291,GO:0044877,GO:0001953,GO:0061045,GO:0005886,GO:0005913	cell adhesion|beta-catenin binding|cytoplasmic side of plasma membrane|cell surface|membrane|integral component of membrane|cell junction|regulation of polarized epithelial cell differentiation|spanning component of plasma membrane|cell-cell contact zone|protein-containing complex binding|negative regulation of cell-matrix adhesion|negative regulation of wound healing|plasma membrane|cell-cell ad…
Ak5	37.6103688679835	19.7061205530914	55.5146171828757	2.8171256251737	1.49422389980586	9.62126322333339e-09	6.57501322839479e-08	Up	0.269338365551201	0.292200201608512	0.361828490298302	0.256865992206662	0.270819671830286	0.923957518371798	1.12837123391751	0.723439120886274	0.872671088371197	0.682380935399098	GeneID:229949,Genbank:NM_001081277.1,MGI:MGI:2677491	adenylate kinase 5		GO:0005524,GO:0005737,GO:0005815,GO:0005829,GO:0006139,GO:0006165,GO:0009142,GO:0016301,GO:0016310,GO:0016740,GO:0019205,GO:0000166,GO:0019206,GO:0004017,GO:0046034,GO:0004550	ATP binding|cytoplasm|microtubule organizing center|cytosol|nucleobase-containing compound metabolic process|nucleoside diphosphate phosphorylation|nucleoside triphosphate biosynthetic process|kinase activity|phosphorylation|transferase activity|nucleobase-containing compound kinase activity|nucleotide binding|nucleoside kinase activity|adenylate kinase activity|ATP metabolic process|nucleoside d…	mmu00230,mmu00730	Purine metabolism|Thiamine metabolism
Akap5	5230.3589699078	7183.57694973296	3277.14099008264	0.456199051393814	-1.1322646481296	2.19216555349394e-15	3.41868500805844e-14	Down	56.2047296930382	48.6824940847859	49.7060788955631	45.5349260900299	48.0085107202385	33.0485190159768	18.5004972877936	22.6279057445678	27.2146279873683	17.9342359529001	GeneID:238276,Genbank:XM_006515842.3,MGI:MGI:2685104	A kinase (PRKA) anchor protein 5		GO:0006605,GO:0007165,GO:0007193,GO:0007194,GO:0008179,GO:0009898,GO:0032279,GO:0010524,GO:0032590,GO:0010738,GO:0032591,GO:0014069,GO:0032947,GO:0032991,GO:0034237,GO:0035254,GO:0050811,GO:0036394,GO:0060076,GO:0042307,GO:0097110,GO:0043025,GO:1903078,GO:0001664,GO:0001934,GO:0003779,GO:0005515,GO:0005516,GO:0005737,GO:0005856,GO:0005886,GO:0016020,GO:0016323,GO:0017124,GO:0019900,GO:0019901,GO:…	protein targeting|signal transduction|adenylate cyclase-inhibiting G-protein coupled receptor signaling pathway|negative regulation of adenylate cyclase activity|adenylate cyclase binding|cytoplasmic side of plasma membrane|asymmetric synapse|positive regulation of calcium ion transport into cytosol|dendrite membrane|regulation of protein kinase A signaling|dendritic spine membrane|postsynaptic d…
Akr1b8	634.102141895005	367.519949353461	900.684334436548	2.4507086921976	1.29319900591064	8.58739445602351e-34	7.41664634518564e-32	Up	14.9334652189912	15.2633209525641	16.7133523363266	12.3482700790845	15.5563240856604	35.76084045416	42.133531862476	39.7020976819565	37.7449027232686	38.8340917563969	GeneID:14187,Genbank:NM_008012.1,MGI:MGI:107673	aldo-keto reductase family 1, member B8		GO:0005737,GO:0005739,GO:0005829,GO:0008106,GO:0016488,GO:0016491,GO:0044597,GO:0044598,GO:0045550,GO:0047718,GO:0001758,GO:0055114,GO:0004032	cytoplasm|mitochondrion|cytosol|alcohol dehydrogenase (NADP+) activity|farnesol catabolic process|oxidoreductase activity|daunorubicin metabolic process|doxorubicin metabolic process|geranylgeranyl reductase activity|indanol dehydrogenase activity|retinal dehydrogenase activity|oxidation-reduction process|alditol:NADP+ 1-oxidoreductase activity	mmu00040,mmu00051,mmu00052,mmu00561,mmu00790	Pentose and glucuronate interconversions|Fructose and mannose metabolism|Galactose metabolism|Glycerolipid metabolism|Folate biosynthesis
Akr1c14	2485.14152842333	3978.09593308724	992.187123759425	0.249412568336287	-2.00339392795728	4.35256341025122e-08	2.68420409968468e-07	Down	118.364603360868	44.7610704703607	88.7599878689304	97.1870662326579	80.8596096858923	34.8172679269542	15.5058052105933	20.7432467488722	26.4188377548981	15.7790338068646	GeneID:105387,Genbank:NM_134072.1,MGI:MGI:2145458	aldo-keto reductase family 1, member C14		GO:0047023,GO:0005829,GO:0047086,GO:0006693,GO:0008106,GO:0008202,GO:0008207,GO:0016229,GO:0016491,GO:0032052,GO:0042448,GO:0044597,GO:0004032,GO:0044598,GO:0005496,GO:0005575	androsterone dehydrogenase activity|cytosol|ketosteroid monooxygenase activity|prostaglandin metabolic process|alcohol dehydrogenase (NADP+) activity|steroid metabolic process|C21-steroid hormone metabolic process|steroid dehydrogenase activity|oxidoreductase activity|bile acid binding|progesterone metabolic process|daunorubicin metabolic process|alditol:NADP+ 1-oxidoreductase activity|doxorubici…
Alas2	1410.30078206309	2058.21180336679	762.389760759388	0.370413656899782	-1.43279080412298	4.56119196742388e-07	2.41086462444949e-06	Down	61.6018321726827	58.7748959555236	38.0914455604198	50.6386981334842	66.8739542236136	17.824368885675	12.579486197791	24.8706552128754	10.1534482415113	42.7788905082944	GeneID:11656,Genbank:NM_009653.3,MGI:MGI:87990	aminolevulinic acid synthase 2, erythroid		GO:0030170,GO:0003870,GO:0030218,GO:0005739,GO:0033014,GO:0005743,GO:0005759,GO:0006778,GO:0006783,GO:0042541,GO:0006879,GO:0050662,GO:0008152,GO:0009058,GO:0016594,GO:0001666,GO:0016740,GO:0003824,GO:0016746	pyridoxal phosphate binding|5-aminolevulinate synthase activity|erythrocyte differentiation|mitochondrion|tetrapyrrole biosynthetic process|mitochondrial inner membrane|mitochondrial matrix|porphyrin-containing compound metabolic process|heme biosynthetic process|hemoglobin biosynthetic process|cellular iron ion homeostasis|coenzyme binding|metabolic process|biosynthetic process|glycine binding|r…	mmu00260,mmu00860	Glycine, serine and threonine metabolism|Porphyrin and chlorophyll metabolism
Aldh18a1	426.005954044362	270.721694808915	581.290213279809	2.14718740472611	1.10244811391206	2.65867108967058e-22	8.64163397013535e-21	Up	3.73177414085228	5.07725811045581	3.86780926411575	3.58813703601793	4.13675491697478	8.48403666258057	11.3333431842998	8.44847313150785	8.99163616152973	9.11816878749279	GeneID:56454,Genbank:NM_153554.2,MGI:MGI:1888908	aldehyde dehydrogenase 18 family, member A1		GO:0019240,GO:0008152,GO:0004349,GO:0031966,GO:0008652,GO:0004350,GO:0042802,GO:0009266,GO:0055114,GO:0005524,GO:0005737,GO:0005739,GO:0016020,GO:0016301,GO:0005743,GO:0016310,GO:0005829,GO:0016491,GO:0006536,GO:0000166,GO:0016740,GO:0006561,GO:0003824,GO:0017084,GO:0006592	citrulline biosynthetic process|metabolic process|glutamate 5-kinase activity|mitochondrial membrane|cellular amino acid biosynthetic process|glutamate-5-semialdehyde dehydrogenase activity|identical protein binding|response to temperature stimulus|oxidation-reduction process|ATP binding|cytoplasm|mitochondrion|membrane|kinase activity|mitochondrial inner membrane|phosphorylation|cytosol|oxidored…	mmu00330	Arginine and proline metabolism
Aldh1a2	1087.90825774434	723.085327049511	1452.73118843917	2.00907297395581	1.00652996688462	1.99721834598104e-24	8.17687339527272e-23	Up	17.4884218917861	13.248082439048	20.4051264612149	13.8609432705649	19.6688834122118	36.1295729804208	38.2581975402907	33.7494670363576	37.3390051135673	34.743579998073	GeneID:19378,Genbank:NM_009022.4,MGI:MGI:107928	aldehyde dehydrogenase family 1, subfamily A2		GO:0004028,GO:0004029,GO:0005737,GO:0005829,GO:0007507,GO:0008152,GO:0030182,GO:0008284,GO:0030324,GO:0008285,GO:0030326,GO:0009855,GO:0030900,GO:0030902,GO:0031016,GO:0031076,GO:0048566,GO:0034097,GO:0048738,GO:0035115,GO:0055114,GO:0035799,GO:0060324,GO:0071300,GO:0090242,GO:0001523,GO:0001568,GO:0001758,GO:0001936,GO:0001947,GO:0002138,GO:0003007,GO:0009952,GO:0009954,GO:0010628,GO:0014032,GO:…	3-chloroallyl aldehyde dehydrogenase activity|aldehyde dehydrogenase (NAD) activity|cytoplasm|cytosol|heart development|metabolic process|neuron differentiation|positive regulation of cell proliferation|lung development|negative regulation of cell proliferation|embryonic limb morphogenesis|determination of bilateral symmetry|forebrain development|hindbrain development|pancreas development|embryon…	mmu00830	Retinol metabolism
Aldh1b1	93.1570133353786	60.9066091896734	125.407417481084	2.05901164339233	1.04195198821051	3.81397915654912e-09	2.75374760996542e-08	Up	1.26537550974641	1.39686634401033	1.41658526012747	1.31851800879419	1.62576115622706	3.27341603035697	3.34563868146372	2.96489415113396	2.62304541321573	3.10162964740667	GeneID:72535,Genbank:NM_028270.4,MGI:MGI:1919785	aldehyde dehydrogenase 1 family, member B1		GO:0005739,GO:0008152,GO:0016491,GO:0043231,GO:0055114,GO:0004029,GO:0005654	mitochondrion|metabolic process|oxidoreductase activity|intracellular membrane-bounded organelle|oxidation-reduction process|aldehyde dehydrogenase (NAD) activity|nucleoplasm	mmu00010,mmu00053,mmu00620,mmu00071,mmu00561,mmu00280,mmu00310,mmu00330,mmu00340,mmu00380,mmu00410	Glycolysis / Gluconeogenesis|Ascorbate and aldarate metabolism|Pyruvate metabolism|Fatty acid degradation|Glycerolipid metabolism|Valine, leucine and isoleucine degradation|Lysine degradation|Arginine and proline metabolism|Histidine metabolism|Tryptophan metabolism|beta-Alanine metabolism
Aldh2	12927.4069452094	18163.1961435169	7691.61774690198	0.423472701947746	-1.23965912186811	1.19845816489876e-14	1.72511394736261e-13	Down	258.106048189758	181.654808140317	240.917433505841	248.493891846954	228.692149218013	92.2031991705511	77.7854500743088	139.82507300829	91.5180648119047	118.251903468284	GeneID:11669,Genbank:NM_009656.4,MGI:MGI:99600	aldehyde dehydrogenase 2, mitochondrial		GO:0005739,GO:0008152,GO:0016491,GO:0042802,GO:0043066,GO:0051287,GO:0055114,GO:0070404,GO:0004029,GO:0005515	mitochondrion|metabolic process|oxidoreductase activity|identical protein binding|negative regulation of apoptotic process|NAD binding|oxidation-reduction process|NADH binding|aldehyde dehydrogenase (NAD) activity|protein binding	mmu00010,mmu00053,mmu00620,mmu00071,mmu00561,mmu00280,mmu00310,mmu00330,mmu00340,mmu00380,mmu00410	Glycolysis / Gluconeogenesis|Ascorbate and aldarate metabolism|Pyruvate metabolism|Fatty acid degradation|Glycerolipid metabolism|Valine, leucine and isoleucine degradation|Lysine degradation|Arginine and proline metabolism|Histidine metabolism|Tryptophan metabolism|beta-Alanine metabolism
Aldh6a1	1694.02462657164	2353.98116597483	1034.06808716845	0.439284775135496	-1.18677159595099	2.00627343377358e-35	1.95633232625546e-33	Down	34.3885167996039	29.0145434990246	35.4889181561986	34.8818475244147	32.6679188890222	16.9974140352326	13.9896563152116	17.080468139234	13.8460010706961	15.4760217302435	GeneID:104776,Genbank:NM_134042.3,MGI:MGI:1915077	aldehyde dehydrogenase family 6, subfamily A1		GO:0018478,GO:0005739,GO:0019484,GO:0019859,GO:0006210,GO:0006573,GO:0050873,GO:0006574,GO:0055114,GO:0008152,GO:0016491,GO:0004491,GO:0016790,GO:0005654	malonate-semialdehyde dehydrogenase (acetylating) activity|mitochondrion|beta-alanine catabolic process|thymine metabolic process|thymine catabolic process|valine metabolic process|brown fat cell differentiation|valine catabolic process|oxidation-reduction process|metabolic process|oxidoreductase activity|methylmalonate-semialdehyde dehydrogenase (acylating) activity|thiolester hydrolase activity…	mmu00640,mmu00562,mmu00280,mmu00410	Propanoate metabolism|Inositol phosphate metabolism|Valine, leucine and isoleucine degradation|beta-Alanine metabolism
Alox12e	25.1716958670704	7.29627993190192	43.0471118022389	5.8998711951856	2.56068345818712	0.000442833133834779	0.00139827029045289	Up	0.0639634260745771	0.306788936450626	0.150374538087577	0.142336699897565	0.10719201986695	0.625899946596123	0.793189971204672	1.97392837247962	0.661846972001016	0.735172866437156	GeneID:11685,Genbank:XM_006532035.2,MGI:MGI:1274790	arachidonate lipoxygenase, epidermal		GO:0006629,GO:0006631,GO:0016491,GO:0016702,GO:0019369,GO:0019372,GO:0046872,GO:0051213,GO:0055114,GO:0004052,GO:0005506,GO:0005737	lipid metabolic process|fatty acid metabolic process|oxidoreductase activity|oxidoreductase activity, acting on single donors with incorporation of molecular oxygen, incorporation of two atoms of oxygen|arachidonic acid metabolic process|lipoxygenase pathway|metal ion binding|dioxygenase activity|oxidation-reduction process|arachidonate 12-lipoxygenase activity|iron ion binding|cytoplasm	mmu00590,mmu04726,mmu04750,mmu01523	Arachidonic acid metabolism|Serotonergic synapse|Inflammatory mediator regulation of TRP channels|Antifolate resistance
Alox5	205.992124293674	295.77274348001	116.211505107337	0.392908094708162	-1.34773620432409	4.70996736545486e-16	7.92436717135944e-15	Down	5.74343448397273	6.9031774027356	4.4025719405629	5.78682947776983	4.95001903416717	2.41441345292346	2.4365421241864	2.82648109366732	1.77694323222063	2.10115302733451	GeneID:11689,Genbank:NM_009662.2,MGI:MGI:87999	arachidonate 5-lipoxygenase		GO:0031965,GO:0016491,GO:0005506,GO:0042383,GO:0016702,GO:0005515,GO:0045907,GO:0019233,GO:0005634,GO:0046872,GO:0005635,GO:0005641,GO:0005654,GO:0019369,GO:0005737,GO:0051213,GO:0019370,GO:0005829,GO:0055114,GO:0006691,GO:0006954,GO:0002526,GO:0019372,GO:0016020,GO:0002540,GO:0030425,GO:0016363,GO:0004051	nuclear membrane|oxidoreductase activity|iron ion binding|sarcolemma|oxidoreductase activity, acting on single donors with incorporation of molecular oxygen, incorporation of two atoms of oxygen|protein binding|positive regulation of vasoconstriction|sensory perception of pain|nucleus|metal ion binding|nuclear envelope|nuclear envelope lumen|nucleoplasm|arachidonic acid metabolic process|cytoplas…	mmu00590,mmu04664,mmu04913,mmu04726,mmu05145	Arachidonic acid metabolism|Fc epsilon RI signaling pathway|Ovarian Steroidogenesis|Serotonergic synapse|Toxoplasmosis
Alox5ap	1335.75764359375	882.343720535871	1789.17156665164	2.02774896563555	1.01987905843112	7.45287893949712e-26	3.4220978563458e-24	Up	44.047713174907	50.6296833289517	46.9529559414954	45.052032045346	44.3434569444468	101.400431428432	109.490363925891	91.9896909179241	101.032833132187	91.7745238622318	GeneID:11690,Genbank:NM_009663.2,MGI:MGI:107505	arachidonate 5-lipoxygenase activating protein		GO:0019899,GO:0006691,GO:0004364,GO:0031965,GO:0008047,GO:0042803,GO:0016020,GO:0004464,GO:0046982,GO:0004602,GO:0005515,GO:0016021,GO:0005634,GO:0047485,GO:0019370,GO:0005635,GO:0050544,GO:0070207,GO:0005783,GO:0002540,GO:0071277,GO:0002675,GO:0019372,GO:0005829,GO:0004051	enzyme binding|leukotriene metabolic process|glutathione transferase activity|nuclear membrane|enzyme activator activity|protein homodimerization activity|membrane|leukotriene-C4 synthase activity|protein heterodimerization activity|glutathione peroxidase activity|protein binding|integral component of membrane|nucleus|protein N-terminus binding|leukotriene biosynthetic process|nuclear envelope|ar…	mmu04664	Fc epsilon RI signaling pathway
Alpk3	52.7165966046019	80.1976376561875	25.2355555530163	0.31466706863864	-1.66810189304703	2.36638795608153e-13	2.9640316546582e-12	Down	0.634229909583569	0.677247134105607	0.672212858894205	0.620570996848513	0.646000097741455	0.158418555256531	0.207043227885815	0.305026036486391	0.193699806026663	0.219879402667061	GeneID:116904,Genbank:XM_017321935.1,MGI:MGI:2151224	alpha-kinase 3		GO:0005634,GO:0006468,GO:0007275,GO:0007507,GO:0016301,GO:0016310,GO:0016740,GO:0055013,GO:0003674,GO:0004674,GO:0005524	nucleus|protein phosphorylation|multicellular organism development|heart development|kinase activity|phosphorylation|transferase activity|cardiac muscle cell development|molecular_function|protein serine/threonine kinase activity|ATP binding
Alpl	225.853571173302	103.624978284197	348.082164062407	3.3590565694284	1.74805609201379	7.60575764531318e-38	8.9575082086393e-36	Up	1.72615965833259	1.40705798715759	1.25941268312795	1.73137520356187	1.45136516389232	6.07050013364986	5.55088091460832	4.8983675413318	5.65506396674339	4.76686413704801	GeneID:11647,Genbank:NM_007431.3,MGI:MGI:87983	alkaline phosphatase, liver/bone/kidney		GO:0016791,GO:0004035,GO:0031225,GO:0046677,GO:0005515,GO:0005578,GO:0005615,GO:0005886,GO:0046872,GO:0008152,GO:0051384,GO:0016020,GO:0065010,GO:0016311,GO:0071407,GO:0016462,GO:0001958,GO:0003006,GO:0016787,GO:0003824	phosphatase activity|alkaline phosphatase activity|anchored component of membrane|response to antibiotic|protein binding|proteinaceous extracellular matrix|extracellular space|plasma membrane|metal ion binding|metabolic process|response to glucocorticoid|membrane|extracellular membrane-bounded organelle|dephosphorylation|cellular response to organic cyclic compound|pyrophosphatase activity|endoch…	mmu00730,mmu00790	Thiamine metabolism|Folate biosynthesis
Amigo3	47.1238995210792	26.801218978551	67.4465800636075	2.51654897180554	1.33144667281735	1.30856043920753e-08	8.77713043117859e-08	Up	0.615152257319665	0.76305152302407	0.3847006608903	0.525976524872864	0.511891423226206	1.6104318123668	1.96217382850219	1.15648208793548	1.45660121377599	1.27407706179702	GeneID:320844,Genbank:NM_177275.4,MGI:MGI:2444854	adhesion molecule with Ig like domain 3		GO:0007157,GO:0007399,GO:0007420,GO:0016020,GO:0016021,GO:0051965,GO:0098609,GO:0003674,GO:0007155	heterophilic cell-cell adhesion via plasma membrane cell adhesion molecules|nervous system development|brain development|membrane|integral component of membrane|positive regulation of synapse assembly|cell-cell adhesion|molecular_function|cell adhesion
Amot	208.256487365408	286.650177675938	129.862797054878	0.453035815668286	-1.142302984915	3.48146711077925e-17	6.59805318581017e-16	Down	1.7179530337684	1.79743883777624	1.52545140882746	1.82109817650393	1.85167491026437	0.888282873237141	0.770465511873531	0.877251246760523	0.901013653791432	0.735474435135395	GeneID:27494,Genbank:XM_011247828.2,MGI:MGI:108440	angiomotin		GO:0005634,GO:0005737,GO:0005884,GO:0005886,GO:0005923,GO:0030334,GO:0006935,GO:0008180,GO:0031410,GO:0009897,GO:0034260,GO:0034613,GO:0035329,GO:0038023,GO:0001525,GO:0001570,GO:0001701,GO:0001702,GO:0001725,GO:0001726,GO:0003365,GO:0005515,GO:0009986,GO:0016021,GO:0016525,GO:0030027,GO:0030036,GO:0040019,GO:0042074,GO:0030054,GO:0042802,GO:0030139,GO:0043116,GO:0043532,GO:0043534,GO:0043536,GO:…	nucleus|cytoplasm|actin filament|plasma membrane|bicellular tight junction|regulation of cell migration|chemotaxis|COP9 signalosome|cytoplasmic vesicle|external side of plasma membrane|negative regulation of GTPase activity|cellular protein localization|hippo signaling|signaling receptor activity|angiogenesis|vasculogenesis|in utero embryonic development|gastrulation with mouth forming second|str…	mmu04390,mmu04530	Hippo signaling pathway|Tight junction
Amotl1	2167.77271731671	3057.24076286572	1278.3046717677	0.418123651658195	-1.25799844144817	1.05332767039171e-40	1.58279858491075e-38	Down	16.6905515675188	17.4046829761906	15.2654403714088	18.299493493144	15.6074706122218	8.26829407768119	5.79062988769601	7.22312468038819	7.65734049322601	7.82255228862781	GeneID:75723,Genbank:XM_006510667.2,MGI:MGI:1922973	angiomotin-like 1		GO:0031410,GO:0005515,GO:0035329,GO:0005886,GO:0005923,GO:0008180,GO:0016055,GO:0042802,GO:0016324,GO:0043536,GO:0030027,GO:0030036,GO:0030054,GO:0001525,GO:0030334,GO:0003365	cytoplasmic vesicle|protein binding|hippo signaling|plasma membrane|bicellular tight junction|COP9 signalosome|Wnt signaling pathway|identical protein binding|apical plasma membrane|positive regulation of blood vessel endothelial cell migration|lamellipodium|actin cytoskeleton organization|cell junction|angiogenesis|regulation of cell migration|establishment of cell polarity involved in ameboidal…	mmu04530	Tight junction
Angptl2	1438.56285619668	2105.74929047925	771.376421914115	0.366319212549067	-1.44882672602112	9.86853730972012e-25	4.18190797164471e-23	Down	27.399845598178	34.8316378387641	34.6548449537638	35.3133844228187	26.4423610688135	12.4579787796989	10.3272010523682	15.2894805703261	10.9719353303914	12.3778953989833	GeneID:26360,Genbank:XM_006498051.1,MGI:MGI:1347002	angiopoietin-like 2		GO:0005576,GO:0005615	extracellular region|extracellular space
Angptl8	43.3336852979809	25.2919030821839	61.3754675137779	2.42668443392114	1.2789865126023	1.23545948750151e-07	7.13161321604546e-07	Up	1.37194770532214	1.47415757325037	1.69646320342896	0.594734683304443	2.6335778106502	4.16634534911783	4.20101959127961	4.04141866781666	4.04759593281546	3.46818450883089	GeneID:624219,Genbank:NM_001080940.1,MGI:MGI:3643534	angiopoietin-like 8		GO:0050746,GO:0006006,GO:0051005,GO:0006629,GO:0070328,GO:0010954,GO:0019216,GO:0044255,GO:0044342,GO:0045444,GO:0005179,GO:0048469,GO:0005576	regulation of lipoprotein metabolic process|glucose metabolic process|negative regulation of lipoprotein lipase activity|lipid metabolic process|triglyceride homeostasis|positive regulation of protein processing|regulation of lipid metabolic process|cellular lipid metabolic process|type B pancreatic cell proliferation|fat cell differentiation|hormone activity|cell maturation|extracellular region	mmu04979	Cholesterol metabolism
Ankdd1a	7.30577224619522	2.84326961675151	11.7682748756389	4.13899364531049	2.04928003356794	0.000686465420834242	0.00209297132365553	Up	0.0058140212678264	0.0298777449427249	0.017573718844651	0.0110895775179639	0.0175379916100485	0.0647389654197549	0.099378071524947	0.053826673662141	0.0492212126191745	0.0905361379649538	GeneID:330963,Genbank:XM_006511595.3,MGI:MGI:2686319	ankyrin repeat and death domain containing 1A		GO:0003674,GO:0005575,GO:0008150	molecular_function|cellular_component|biological_process
Ankle1	58.7444460428257	35.1666214154437	82.3222706702077	2.34092066160371	1.22707603951164	8.13286764167193e-09	5.62999314568717e-08	Up	0.63440427631091	0.652029577637839	0.693980803174905	0.518594255099136	0.637893370915217	1.11924289439863	2.18697757971646	1.47300277705907	1.43222261414198	1.59273110491236	GeneID:234396,Genbank:XM_006509662.3,MGI:MGI:1918775	ankyrin repeat and LEM domain containing 1		GO:0046637,GO:0005639,GO:0070197,GO:0005737,GO:1905453,GO:0006281,GO:0006611,GO:0006974,GO:0006998,GO:0008340,GO:1905456,GO:0016787,GO:2001020,GO:0031490,GO:2001022,GO:0033081,GO:0043249,GO:0004518,GO:0045577,GO:0004519,GO:0045950,GO:0005634	regulation of alpha-beta T cell differentiation|integral component of nuclear inner membrane|meiotic attachment of telomere to nuclear envelope|cytoplasm|regulation of myeloid progenitor cell differentiation|DNA repair|protein export from nucleus|cellular response to DNA damage stimulus|nuclear envelope organization|determination of adult lifespan|regulation of lymphoid progenitor cell differenti…
Ankrd1	784.488351172263	413.259219179868	1155.71748316466	2.79659213763757	1.4836698627115	5.44413529875159e-09	3.84053994218038e-08	Up	11.9804282235548	13.7581987874705	11.7321350464393	9.8808512667863	14.8427848563416	42.7553800385949	37.6125449449343	20.812424765069	40.9095175573584	41.5067999067351	GeneID:107765,Genbank:NM_013468.3,MGI:MGI:1097717	ankyrin repeat domain 1 (cardiac muscle)		GO:0005634,GO:0005667,GO:0005737,GO:0035914,GO:0005829,GO:0006357,GO:0035994,GO:0042826,GO:0043065,GO:0043517,GO:0045445,GO:0050714,GO:0055008,GO:0061629,GO:0000122,GO:0001085,GO:0001105,GO:0001650,GO:0002039,GO:0003677,GO:0003712,GO:0003714,GO:0005515,GO:0008134,GO:0010976,GO:0030016,GO:0031432,GO:0031674,GO:0070412,GO:0071222,GO:0035690,GO:0071260,GO:0071347,GO:0071356,GO:0071560,GO:2000279	nucleus|transcription factor complex|cytoplasm|skeletal muscle cell differentiation|cytosol|regulation of transcription by RNA polymerase II|response to muscle stretch|histone deacetylase binding|positive regulation of apoptotic process|positive regulation of DNA damage response, signal transduction by p53 class mediator|myoblast differentiation|positive regulation of protein secretion|cardiac mu…
Ankrd63	315.684116883057	473.891087745164	157.47714602095	0.332306620853004	-1.58941305741974	2.33527380234481e-17	4.51063481928944e-16	Down	6.11444386276779	4.14012242258927	5.26613603377608	5.32330975174545	4.97647938191603	1.5951082494316	1.52858980144921	2.32870216828769	1.0647281055437	2.59204162118548	GeneID:383787,Genbank:NM_001081971.1,MGI:MGI:2686183	ankyrin repeat domain 63		GO:0003674,GO:0005575,GO:0008150	molecular_function|cellular_component|biological_process
Ankub1	20.9690875406255	10.6835004234306	31.2546746578204	2.92550881444007	1.5486875649457	0.000151963429725742	0.000522891429507831	Up	0.275999092612871	0.346704137960729	0.0617960824107153	0.555683031273935	0.370022708716385	0.682942718777131	1.32586292837387	0.788648661230093	0.750017982294121	1.46673249353002	GeneID:242037,Genbank:NM_001033349.2,MGI:MGI:2685256	ankrin repeat and ubiquitin domain containing 1		GO:0003674,GO:0005575,GO:0008150	molecular_function|cellular_component|biological_process
Anln	366.01227778366	223.29728408824	508.72727147908	2.27825104795295	1.18792673110256	1.40389461970434e-08	9.39226732481653e-08	Up	1.51658374835007	2.30526210830385	1.44760843540106	1.59099008169863	1.92622061151856	3.24814421571906	5.86671783769809	3.55532339082519	4.2797739976982	4.27046518989856	GeneID:68743,Genbank:NM_028390.3,MGI:MGI:1920174	anillin, actin binding protein		GO:0031106,GO:0002244,GO:0032059,GO:0003779,GO:0042995,GO:0005634,GO:0005654,GO:0005737,GO:0005826,GO:0045296,GO:0005856,GO:0051301,GO:0007049,GO:0090521,GO:0015629,GO:0099738,GO:0017049,GO:0000281,GO:1904172,GO:0030496,GO:1904498,GO:0030865,GO:0000915	septin ring organization|hematopoietic progenitor cell differentiation|bleb|actin binding|cell projection|nucleus|nucleoplasm|cytoplasm|actomyosin contractile ring|cadherin binding|cytoskeleton|cell division|cell cycle|glomerular visceral epithelial cell migration|actin cytoskeleton|cell cortex region|GTP-Rho binding|mitotic cytokinesis|positive regulation of bleb assembly|midbody|protein localiz…
Ano7	10.663415899665	5.26068873820506	16.066143061125	3.05399993435209	1.610700031123	0.00153827525834867	0.00435796600447827	Up	0.0383204991637888	0.0393851362886954	0.0772194948807352	0.0852739405022117	0.0899062596184554	0.129302331639396	0.398140744325364	0.144537655184855	0.192248548185629	0.213117186843859	GeneID:404545,Genbank:XM_006529733.2,MGI:MGI:3052714	anoctamin 7		GO:0061590,GO:0005622,GO:0061591,GO:0005634,GO:0005783,GO:0005886,GO:0006821,GO:0006869,GO:0016020,GO:0016021,GO:0017128,GO:0046983,GO:0005229,GO:0061588,GO:0061589	calcium activated phosphatidylcholine scrambling|intracellular|calcium activated galactosylceramide scrambling|nucleus|endoplasmic reticulum|plasma membrane|chloride transport|lipid transport|membrane|integral component of membrane|phospholipid scramblase activity|protein dimerization activity|intracellular calcium activated chloride channel activity|calcium activated phospholipid scrambling|calc…
Ano9	205.000031135032	126.797215685729	283.202846584334	2.2335099793221	1.1593127006167	1.4777335279896e-17	2.92275387100844e-16	Up	1.92424563917161	1.78156976509832	2.29127375904247	1.72897367690599	2.19067370318889	3.92790902562539	5.29258890223362	4.36782086901765	4.80190270664652	5.09430498136764	GeneID:71345,Genbank:XM_006536248.3,MGI:MGI:1918595	anoctamin 9		GO:0006821,GO:0006869,GO:0016020,GO:0016021,GO:0017128,GO:0061588,GO:0061589,GO:0061590,GO:0061591,GO:1902939,GO:0005229,GO:0005622,GO:0005886	chloride transport|lipid transport|membrane|integral component of membrane|phospholipid scramblase activity|calcium activated phospholipid scrambling|calcium activated phosphatidylserine scrambling|calcium activated phosphatidylcholine scrambling|calcium activated galactosylceramide scrambling|negative regulation of intracellular calcium activated chloride channel activity|intracellular calcium a…
Anxa13	5.76357704124651	2.62732488657047	8.89982919592255	3.38741099032475	1.76018303783058	0.00819892320038786	0.0198483542559309	Up	0.092844215702054	0.0954236549323929	0.140317524475622	0.177089673341943	0.0933548400218188	0.234958582836992	0.840160750073517	0.334273010868369	0.349339767206503	0.413078086077621	GeneID:69787,Genbank:NM_027211.2,MGI:MGI:1917037	annexin A13		GO:0005654,GO:0005886,GO:0008150,GO:0016020,GO:1901611,GO:0001786,GO:0005509,GO:0005544	nucleoplasm|plasma membrane|biological_process|membrane|phosphatidylglycerol binding|phosphatidylserine binding|calcium ion binding|calcium-dependent phospholipid binding
Aoah	124.306175594179	49.6166636923092	198.995687496049	4.01066240023902	2.0038405315976	1.95636833001368e-33	1.6427153889564e-31	Up	0.551103028840069	0.917051267105079	0.634586089771529	0.4504995874021	0.659683313703196	2.64321833023889	3.12677679945061	2.18663824088353	2.97463534079432	2.67086483495688	GeneID:27052,Genbank:XM_011244309.1,MGI:MGI:1350928	acyloxyacyl hydrolase		GO:0016788,GO:0031410,GO:0050528,GO:0050728,GO:0005576,GO:0008653,GO:0016787	hydrolase activity, acting on ester bonds|cytoplasmic vesicle|acyloxyacyl hydrolase activity|negative regulation of inflammatory response|extracellular region|lipopolysaccharide metabolic process|hydrolase activity
Aoc1	258.07563221503	81.5330989721383	434.618165457921	5.33057336145705	2.41429071895869	5.58814103223712e-34	4.89623738655481e-32	Up	1.14451890389443	1.77411659250305	1.6257635774954	1.52096930747684	1.47153204873349	6.47655365429533	10.7908136190698	9.07129749841746	7.48328309675816	8.7860272115367	GeneID:76507,Genbank:NM_029638.2,MGI:MGI:1923757	amine oxidase, copper-containing 1		GO:0055114,GO:0042803,GO:0005615,GO:0070062,GO:0044877,GO:0005886,GO:0071280,GO:0046677,GO:0005923,GO:0071420,GO:0008131,GO:0008144,GO:0008201,GO:0008270,GO:0046872,GO:0009308,GO:0097185,GO:0048038,GO:0015898,GO:0052597,GO:0016491,GO:0052598,GO:0035874,GO:0005507,GO:0052599,GO:0038023,GO:0005509,GO:0052600,GO:0042493,GO:0005576	oxidation-reduction process|protein homodimerization activity|extracellular space|extracellular exosome|protein-containing complex binding|plasma membrane|cellular response to copper ion|response to antibiotic|bicellular tight junction|cellular response to histamine|primary amine oxidase activity|drug binding|heparin binding|zinc ion binding|metal ion binding|amine metabolic process|cellular resp…	mmu00330,mmu00340,mmu00380	Arginine and proline metabolism|Histidine metabolism|Tryptophan metabolism
Aox3	2972.07297863172	4475.76082910792	1468.38512815551	0.32807497634948	-1.60790253721902	2.37669347223457e-18	5.11341512525723e-17	Down	50.7545288778885	44.380030921082	51.602820506086	45.5316244364456	49.6188299275455	10.6938667291452	9.78190012627202	30.8487598177541	13.111952375136	19.6371193716029	GeneID:71724,Genbank:XM_006496285.3,MGI:MGI:1918974	aldehyde oxidase 3		GO:0051536,GO:0005506,GO:0051537,GO:0005737,GO:0055114,GO:0005829,GO:0009055,GO:0009115,GO:0016491,GO:0016614,GO:0016903,GO:0030151,GO:0046872,GO:0003824,GO:0050660,GO:0004031,GO:0051287,GO:0004854	iron-sulfur cluster binding|iron ion binding|2 iron, 2 sulfur cluster binding|cytoplasm|oxidation-reduction process|cytosol|electron transfer activity|xanthine catabolic process|oxidoreductase activity|oxidoreductase activity, acting on CH-OH group of donors|oxidoreductase activity, acting on the aldehyde or oxo group of donors|molybdenum ion binding|metal ion binding|catalytic activity|flavin ad…	mmu00280,mmu00350,mmu00380,mmu00750,mmu00760,mmu00830,mmu00982,mmu04630	Valine, leucine and isoleucine degradation|Tyrosine metabolism|Tryptophan metabolism|Vitamin B6 metabolism|Nicotinate and nicotinamide metabolism|Retinol metabolism|Drug metabolism - cytochrome P450|Jak-STAT signaling pathway
Apc2	85.993986334504	115.335894957295	56.6520777117133	0.491192076262899	-1.02564080703844	1.28646597988726e-08	8.65132869010578e-08	Down	0.450982260943837	0.527888268496175	0.450179054759559	0.537623027116243	0.403077841543348	0.249392948167495	0.197332486988505	0.253434732036291	0.255318476322836	0.274034365084664	GeneID:23805,Genbank:XM_006513645.3,MGI:MGI:1346052	adenomatosis polyposis coli 2		GO:0090090,GO:0030496,GO:0005794,GO:0030877,GO:0005829,GO:0090630,GO:0031258,GO:0005881,GO:0005884,GO:0007026,GO:0007389,GO:0031941,GO:0008013,GO:0045171,GO:0045295,GO:0008283,GO:0045595,GO:0015630,GO:0000226,GO:0045732,GO:0016342,GO:0001708,GO:0048471,GO:0016477,GO:0005737	negative regulation of canonical Wnt signaling pathway|midbody|Golgi apparatus|beta-catenin destruction complex|cytosol|activation of GTPase activity|lamellipodium membrane|cytoplasmic microtubule|actin filament|negative regulation of microtubule depolymerization|pattern specification process|filamentous actin|beta-catenin binding|intercellular bridge|gamma-catenin binding|cell proliferation|regu…	mmu04310,mmu04390,mmu04550,mmu04810,mmu05200,mmu05206,mmu05210,mmu05225,mmu05226,mmu05217,mmu05213,mmu05224,mmu04934,mmu05166,mmu05165	Wnt signaling pathway|Hippo signaling pathway|Signaling pathways regulating pluripotency of stem cells|Regulation of actin cytoskeleton|Pathways in cancer|MicroRNAs in cancer|Colorectal cancer|Hepatocellular carcinoma|Gastric cancer|Basal cell carcinoma|Endometrial cancer|Breast cancer|Cushing's syndrome|HTLV-I infection|Human papillomavirus infection
Apex1	369.822840208432	242.027046912297	497.618633504567	2.05604555297859	1.03987222869924	8.67108436357586e-11	7.82588444674216e-10	Up	9.61637338349974	11.5378661333404	9.89687663832696	8.22640472235606	9.91825534092559	20.8056454294995	27.0147785990867	18.0860369063256	23.759647992569	17.3985044904755	GeneID:11792,Genbank:NM_009687.2,MGI:MGI:88042	apurinic/apyrimidinic endonuclease 1		GO:0004519,GO:0004521,GO:0004527,GO:0004528,GO:0005622,GO:0005634,GO:0006351,GO:0006355,GO:0005654,GO:0006974,GO:0005667,GO:0007568,GO:0008081,GO:0008309,GO:0008311,GO:0048471,GO:0008408,GO:0051059,GO:0014912,GO:0070301,GO:0016491,GO:0080111,GO:0097698,GO:1900087,GO:0000723,GO:0003677,GO:0003684,GO:0003691,GO:0003713,GO:0003723,GO:0003906,GO:0004518,GO:0005730,GO:0005737,GO:0005739,GO:0005783,GO:…	endonuclease activity|endoribonuclease activity|exonuclease activity|phosphodiesterase I activity|intracellular|nucleus|transcription, DNA-templated|regulation of transcription, DNA-templated|nucleoplasm|cellular response to DNA damage stimulus|transcription factor complex|aging|phosphoric diester hydrolase activity|double-stranded DNA exodeoxyribonuclease activity|double-stranded DNA 3'-5' exode…	mmu03410	Base excision repair
Apitd1	33.0785397991434	14.4291007877518	51.7279788105351	3.58497591578574	1.84196342679519	6.96321178234918e-11	6.37193602908512e-10	Up	0.812037473677965	1.13266852343945	0.701285864260956	0.663800646526894	0.816503514771478	2.28986087247458	3.79076113817519	2.80429895784411	3.54645599692301	3.22578451627819	GeneID:69928,Genbank:NM_027263.2,MGI:MGI:1917178	apoptosis-inducing, TAF9-like domain 1		GO:0043240,GO:0003677,GO:0003682,GO:0046982,GO:0003690,GO:0005634,GO:0005694,GO:0051301,GO:0006281,GO:0051382,GO:0006312,GO:0071821,GO:0006974,GO:0007049,GO:0000712,GO:0031297,GO:0000775,GO:0036297,GO:0000776	Fanconi anaemia nuclear complex|DNA binding|chromatin binding|protein heterodimerization activity|double-stranded DNA binding|nucleus|chromosome|cell division|DNA repair|kinetochore assembly|mitotic recombination|FANCM-MHF complex|cellular response to DNA damage stimulus|cell cycle|resolution of meiotic recombination intermediates|replication fork processing|chromosome, centromeric region|interst…
Aplnr	880.935290775327	1188.78615047207	573.084431078579	0.482075292390481	-1.05266960512244	0.000221833812468412	0.000741230629465659	Down	12.7288534008287	27.8294628927114	13.8009083346248	16.3109824970799	18.1862510249576	7.72183075877209	9.55692020694051	10.2602305698469	8.65625519684082	9.02350766371691	GeneID:23796,Genbank:NM_011784.3,MGI:MGI:1346086	apelin receptor		GO:1903589,GO:0005886,GO:1904325,GO:0007165,GO:0007186,GO:0007275,GO:0007369,GO:0007512,GO:0016020,GO:0016021,GO:0043951,GO:0045766,GO:0050878,GO:0001570,GO:0051281,GO:0004871,GO:0060976,GO:0004930	positive regulation of blood vessel endothelial cell proliferation involved in sprouting angiogenesis|plasma membrane|positive regulation of inhibitory G-protein coupled receptor phosphorylation|signal transduction|G-protein coupled receptor signaling pathway|multicellular organism development|gastrulation|adult heart development|membrane|integral component of membrane|negative regulation of cAMP…	mmu04371,mmu04080	Apelin signaling pathway|Neuroactive ligand-receptor interaction
Apob	26.3335595814728	45.4108032505076	7.256315912438	0.159792723163444	-2.64572638433768	1.11499157372562e-08	7.5570262229677e-08	Down	0.215043259380563	0.0724023456456585	0.183045781121107	0.21215705590419	0.14166527995063	0.02251881558237	0.0223673286041521	0.0419535719187327	0.0244134447939523	0.0288677671330965	GeneID:238055,Genbank:XM_006515078.2,MGI:MGI:88052	apolipoprotein B		GO:0006629,GO:0006642,GO:0006869,GO:0007283,GO:0007399,GO:0017127,GO:0008201,GO:0019433,GO:0008202,GO:0008203,GO:0030301,GO:0030317,GO:0031983,GO:0042632,GO:0033344,GO:0034359,GO:0034361,GO:0042953,GO:0043025,GO:0043231,GO:0001701,GO:0045540,GO:0005319,GO:0048844,GO:0005543,GO:0050750,GO:0005576,GO:0005615,GO:0005737,GO:0005783,GO:0005829,GO:0008289,GO:0009566,GO:0009743,GO:0009791,GO:0010628,GO:…	lipid metabolic process|triglyceride mobilization|lipid transport|spermatogenesis|nervous system development|cholesterol transporter activity|heparin binding|triglyceride catabolic process|steroid metabolic process|cholesterol metabolic process|cholesterol transport|flagellated sperm motility|vesicle lumen|cholesterol homeostasis|cholesterol efflux|mature chylomicron|very-low-density lipoprotein …	mmu04975,mmu04979,mmu04977	Fat digestion and absorption|Cholesterol metabolism|Vitamin digestion and absorption
Apobec1	953.630484767284	412.185729316931	1495.07524021764	3.62718826460892	1.85885162850885	9.27531896083003e-31	6.25377174693584e-29	Up	5.92071226623274	8.86466222336791	5.88478904932714	6.19593216937666	5.64756626534842	25.5284765501262	30.6983921412208	19.7200252522607	23.8580355624415	24.9182523891676	GeneID:11810,Genbank:NM_001134391.1,MGI:MGI:103298	apolipoprotein B mRNA editing enzyme, catalytic polypeptide 1		GO:0005737,GO:0006397,GO:0006641,GO:0006970,GO:0008047,GO:0008270,GO:0042157,GO:0010332,GO:0042158,GO:0016554,GO:0042493,GO:0042953,GO:0043021,GO:0045471,GO:0046872,GO:0048255,GO:0051592,GO:0051607,GO:0003723,GO:0003729,GO:0003824,GO:0004126,GO:0004131,GO:0005515,GO:0005634,GO:0016556,GO:0016787,GO:0016814,GO:0070383,GO:0017091,GO:0080111,GO:0019904,GO:0042127,GO:0090209,GO:0090310,GO:0090366	cytoplasm|mRNA processing|triglyceride metabolic process|response to osmotic stress|enzyme activator activity|zinc ion binding|lipoprotein metabolic process|response to gamma radiation|lipoprotein biosynthetic process|cytidine to uridine editing|response to drug|lipoprotein transport|ribonucleoprotein complex binding|response to ethanol|metal ion binding|mRNA stabilization|response to calcium ion…
Apod	6131.91945085573	230.006787095947	12033.8321146155	52.3194652929768	5.70927589139781	1.29915046872103e-82	1.47266825319958e-79	Up	3.12106977760232	8.66100795520413	5.13622578501636	6.5483901774061	6.06725438583462	332.286312668405	303.350872773785	271.293010035716	294.56551508602	427.25842540452	GeneID:11815,Genbank:NM_001301354.1,MGI:MGI:88056	apolipoprotein D		GO:2000098,GO:0042308,GO:0005615,GO:2000405,GO:0043025,GO:0005622,GO:0048471,GO:0005737,GO:0005783,GO:0006006,GO:0006629,GO:0006869,GO:0048662,GO:0007568,GO:0051895,GO:0008289,GO:0060588,GO:0010642,GO:0015485,GO:0000302,GO:0071638,GO:0022626,GO:1900016,GO:0030425,GO:0005576	negative regulation of smooth muscle cell-matrix adhesion|negative regulation of protein import into nucleus|extracellular space|negative regulation of T cell migration|neuronal cell body|intracellular|perinuclear region of cytoplasm|cytoplasm|endoplasmic reticulum|glucose metabolic process|lipid metabolic process|lipid transport|negative regulation of smooth muscle cell proliferation|aging|negat…
Apof	7.42073101761121	3.16990402788948	11.6715580073329	3.68199097027674	1.88048608862347	0.00373468596556267	0.00974289602702203	Up	0	0.0287259810962281	0.0563208854717348	0.319862487704669	0.0281031927734076	0.396093909387791	0.393429334547955	0.230007543229635	0.184036895495965	0.497405944064451	GeneID:103161,Genbank:NM_133997.2,MGI:MGI:104539	apolipoprotein F		GO:0006629,GO:0006641,GO:0006869,GO:0008202,GO:0008203,GO:0033344,GO:0034362,GO:0034364,GO:0003674,GO:0005576,GO:0005615	lipid metabolic process|triglyceride metabolic process|lipid transport|steroid metabolic process|cholesterol metabolic process|cholesterol efflux|low-density lipoprotein particle|high-density lipoprotein particle|molecular_function|extracellular region|extracellular space
Apol10b	121.637735016451	64.3239932023897	178.951476830512	2.78203307850396	1.47613957369393	1.68149173250265e-06	8.14344874563433e-06	Up	1.16307226049361	1.38087606526143	1.41430327643706	1.28133266062859	1.10897914977592	5.52133453723353	3.42761987958535	2.70226799046229	3.09353999800227	3.8810145012947	GeneID:328561,Genbank:XM_006521088.3,MGI:MGI:3043522	apolipoprotein L 10B		GO:0008289,GO:0016020,GO:0050896,GO:0003674,GO:0005575,GO:0008150	lipid binding|membrane|response to stimulus|molecular_function|cellular_component|biological_process
Apol11a	4.22086502081384	1.0214791814613	7.42025086016637	7.26422133200125	2.86080816046418	0.000869319509608624	0.00259067498287407	Up	0.0255047230841103	0.0786399198804543	0	0	0.0256449938783342	0.361447397219119	0.102575969696394	0.23612476512404	0.191930406380121	0.0851058042592544	GeneID:626615,Genbank:XM_006521234.1,MGI:MGI:3649094	apolipoprotein L 11a		GO:0008289,GO:0016020,GO:0050896,GO:0003674,GO:0005575,GO:0008150	lipid binding|membrane|response to stimulus|molecular_function|cellular_component|biological_process
Apol6	148.380769065654	57.4949505302683	239.266587601041	4.16152349718222	2.05711178304351	2.35611821248756e-07	1.30522040378396e-06	Up	0.588519837573916	0.700376202897414	1.20152839361965	0.723739005221327	1.16794061267607	5.45573424595415	2.94309540960292	2.42158386742196	3.46726990595613	4.92675375044314	GeneID:71939,Genbank:XM_006521421.3,MGI:MGI:1919189	apolipoprotein L 6		GO:0008289,GO:0016020,GO:0050896,GO:0003674,GO:0005575,GO:0008150	lipid binding|membrane|response to stimulus|molecular_function|cellular_component|biological_process
Apol7a	116.107640533893	30.8158030757356	201.399477992051	6.53559076481227	2.7083176499371	4.2503148559933e-51	1.37657072398483e-48	Up	0.376749738348968	0.318070915655167	0.420264227709391	0.461961537493149	0.459997882212774	2.80581221705445	3.23338825405223	2.40836658666051	2.78452288877122	2.8884812313633	GeneID:75761,Genbank:NM_001164640.1,MGI:MGI:1923011	apolipoprotein L 7a		GO:0050896,GO:0005575,GO:0008289,GO:0016020	response to stimulus|cellular_component|lipid binding|membrane
Apol9a	559.637586199924	50.6417598221842	1068.63341257766	21.1018222180647	4.39929568109254	3.70331926076517e-48	9.46015513133774e-46	Up	1.02827001800467	1.77091751570049	1.14803494780484	1.56374469667399	1.42514027031763	36.5435768531997	29.7870627920907	23.9281610901973	26.2726992234303	37.9286447127275	GeneID:223672,Genbank:NM_001162883.1,MGI:MGI:3606001	apolipoprotein L 9a		GO:0008289,GO:0016020,GO:0050896,GO:0003674,GO:0005575,GO:0008150	lipid binding|membrane|response to stimulus|molecular_function|cellular_component|biological_process
Apol9b	738.583708977061	88.8048669073741	1388.36255104675	15.6338565598533	3.96660180115039	4.65164444387161e-60	2.41048215081427e-57	Up	2.3192269056378	2.80430670286901	1.81440424668426	2.60215225623846	2.38685235133175	45.8765130479704	37.4199939223999	31.4355276583952	36.1120044864692	46.1301870734532	GeneID:71898,Genbank:NM_173743.4,MGI:MGI:1919148	apolipoprotein L 9b		GO:0008289,GO:0016020,GO:0050896,GO:0003674,GO:0005575,GO:0008150	lipid binding|membrane|response to stimulus|molecular_function|cellular_component|biological_process
Aqp11	44.9727302596802	61.441701029682	28.5037594896784	0.463915533131293	-1.1080659426071	2.55664648907841e-06	1.20222705139785e-05	Down	2.40741820730008	2.39042751921033	2.83670662566979	2.76290700265827	1.92832119249305	0.991304834819672	1.18976874079582	1.42710807363168	0.959561293244035	1.49772052654429	GeneID:66333,Genbank:NM_175105.3,MGI:MGI:1913583	aquaporin 11		GO:0055085,GO:0005829,GO:0072014,GO:0005886,GO:0006833,GO:0009986,GO:0015250,GO:0015267,GO:0016020,GO:0016021,GO:0030425,GO:0001822,GO:0048388,GO:0005737,GO:0051260,GO:0005783	transmembrane transport|cytosol|proximal tubule development|plasma membrane|water transport|cell surface|water channel activity|channel activity|membrane|integral component of membrane|dendrite|kidney development|endosomal lumen acidification|cytoplasm|protein homooligomerization|endoplasmic reticulum
Aqp9	54.5146743724059	35.0749662041011	73.9543825407106	2.1084662522658	1.07619393028273	0.000679978813567819	0.00207482768197839	Up	0.425825609628137	0.494127838821036	0.512079759553932	0.524008659086675	0.414355707048715	0.848196295831508	1.58830151702351	0.593468661006945	0.969090931756008	1.31397120250537	GeneID:64008,Genbank:XM_011242783.1,MGI:MGI:1891066	aquaporin 9		GO:0015855,GO:0006833,GO:0016020,GO:0016021,GO:0006863,GO:0010033,GO:0015204,GO:0015250,GO:0016323,GO:0015254,GO:0043231,GO:0015265,GO:0046689,GO:0015267,GO:0055085,GO:0015722,GO:0005345,GO:0015791,GO:0005350,GO:0015837,GO:0005887	pyrimidine nucleobase transport|water transport|membrane|integral component of membrane|purine nucleobase transport|response to organic substance|urea transmembrane transporter activity|water channel activity|basolateral plasma membrane|glycerol channel activity|intracellular membrane-bounded organelle|urea channel activity|response to mercury ion|channel activity|transmembrane transport|canalicu…	mmu04976	Bile secretion
Arap3	4623.10713724763	6285.517491329	2960.69678316626	0.471034690023629	-1.0860947817964	5.63410499510203e-33	4.54158943538513e-31	Down	52.5482779096787	55.6630190275391	55.5912590598123	61.4297854440353	52.8282383774695	28.8000061734393	21.6966263966561	29.0261791271663	28.5395065537585	30.3149514371196	GeneID:106952,Genbank:XM_006525488.2,MGI:MGI:2147274	ArfGAP with RhoGAP domain, ankyrin repeat and PH domain 3		GO:0043325,GO:0016192,GO:0005096,GO:2000369,GO:0030027,GO:0030336,GO:0005515,GO:0005547,GO:0005737,GO:0005829,GO:0031267,GO:0005856,GO:0032012,GO:0005886,GO:0035021,GO:0007165,GO:0035024,GO:0008360,GO:0001726,GO:0042995,GO:0016020,GO:0043231	phosphatidylinositol-3,4-bisphosphate binding|vesicle-mediated transport|GTPase activator activity|regulation of clathrin-dependent endocytosis|lamellipodium|negative regulation of cell migration|protein binding|phosphatidylinositol-3,4,5-trisphosphate binding|cytoplasm|cytosol|small GTPase binding|cytoskeleton|regulation of ARF protein signal transduction|plasma membrane|negative regulation of R…	mmu04015,mmu04024,mmu04144	Rap1 signaling pathway|cAMP signaling pathway|Endocytosis
Arc	42.7917311340045	20.6835597681439	64.8999024998651	3.13775303803466	1.64973180711049	4.3003296682585e-11	4.06012905742866e-10	Up	0.211608326863263	0.45309859035404	0.42641114989388	0.353166247866139	0.354620216101188	0.910370417527677	1.04608878543351	1.45117541168092	1.2772485424581	1.27491777711028	GeneID:11838,Genbank:NM_001276684.1,MGI:MGI:88067	activity regulated cytoskeletal-associated protein		GO:0061001,GO:0016020,GO:0005737,GO:1900271,GO:0016477,GO:0005768,GO:0022604,GO:0005856,GO:2000969,GO:0005886,GO:0006897,GO:0007010,GO:0030054,GO:0031410,GO:0007275,GO:0042995,GO:0007492,GO:0045202,GO:0009952,GO:0003779,GO:0045211,GO:0015629,GO:0005515,GO:0048168	regulation of dendritic spine morphogenesis|membrane|cytoplasm|regulation of long-term synaptic potentiation|cell migration|endosome|regulation of cell morphogenesis|cytoskeleton|positive regulation of AMPA receptor activity|plasma membrane|endocytosis|cytoskeleton organization|cell junction|cytoplasmic vesicle|multicellular organism development|cell projection|endoderm development|synapse|anteri…	mmu05031	Amphetamine addiction
Areg	244.267343712224	86.1956467580491	402.339040666398	4.6677420008897	2.22272482147297	2.54944191699506e-59	1.24970886617674e-56	Up	2.30864974879873	4.15238194232967	4.47322259096495	2.62515399717015	5.31231299116752	18.9205281713617	19.1057241334505	17.6287057155569	18.3755592775042	18.9628340156917	GeneID:11839,Genbank:NM_009704.4,MGI:MGI:88068	amphiregulin		GO:0050731,GO:0009986,GO:0005615,GO:0051384,GO:0014009,GO:0060598,GO:0016020,GO:0005622,GO:0060744,GO:0005634,GO:0005737,GO:0007173,GO:0016021,GO:0007186,GO:0060749,GO:0031175,GO:0008083,GO:0060750,GO:0032355,GO:0042327,GO:0008284,GO:0005125,GO:0045668,GO:0005154,GO:0045740	positive regulation of peptidyl-tyrosine phosphorylation|cell surface|extracellular space|response to glucocorticoid|glial cell proliferation|dichotomous subdivision of terminal units involved in mammary gland duct morphogenesis|membrane|intracellular|mammary gland branching involved in thelarche|nucleus|cytoplasm|epidermal growth factor receptor signaling pathway|integral component of membrane|G…	mmu04010,mmu04012,mmu04390,mmu04151,mmu05210	MAPK signaling pathway|ErbB signaling pathway|Hippo signaling pathway|PI3K-Akt signaling pathway|Colorectal cancer
Arg1	89.3637152465309	42.5401234679695	136.187307025092	3.20138485558544	1.67869612139137	3.50024223770124e-06	1.60637382249968e-05	Up	1.93564789039496	1.12608957716426	1.25110917557726	2.02016513618036	1.2852882003004	3.80788800885961	4.95734660588402	4.65854817583921	8.17637175521003	4.26537383905979	GeneID:11846,Genbank:NM_007482.3,MGI:MGI:88070	arginase, liver		GO:0043025,GO:0016813,GO:0002376,GO:0045087,GO:0019547,GO:0004053,GO:0046007,GO:0046872,GO:0005615,GO:0005634,GO:0005737,GO:0030145,GO:0060336,GO:0005741,GO:0070207,GO:0032964,GO:0005829,GO:0070965,GO:0042130,GO:0006525,GO:0000050,GO:2000552,GO:0042832,GO:0010963,GO:0001938,GO:0043005,GO:0016787,GO:0002250	neuronal cell body|hydrolase activity, acting on carbon-nitrogen (but not peptide) bonds, in linear amidines|immune system process|innate immune response|arginine catabolic process to ornithine|arginase activity|negative regulation of activated T cell proliferation|metal ion binding|extracellular space|nucleus|cytoplasm|manganese ion binding|negative regulation of interferon-gamma-mediated signal…	mmu00220,mmu00330,mmu05146	Arginine biosynthesis|Arginine and proline metabolism|Amoebiasis
Arhgap15	340.966908820833	217.652827202248	464.280990439419	2.13312639402565	1.09296945214429	1.23509089951775e-16	2.19831635373438e-15	Up	1.33135298286765	2.04473716794761	1.7453471989863	1.45005673415688	1.54404009208994	3.62957139036941	4.6091219534487	3.40048138471649	3.41550533861133	3.26459706872479	GeneID:76117,Genbank:XM_006498402.3,MGI:MGI:1923367	Rho GTPase activating protein 15		GO:0008360,GO:0016020,GO:0005096,GO:0005737,GO:0007165	regulation of cell shape|membrane|GTPase activator activity|cytoplasm|signal transduction
Arhgap20	303.999115929067	426.277664951938	181.720566906197	0.426296242677142	-1.23007175526682	1.61121218836086e-23	6.03771807031009e-22	Down	2.93276261874939	3.37142088946948	3.77475601512556	3.75891197347784	3.9375381628436	1.57875627527378	1.6704055027476	1.43867658197433	1.74613618163059	1.58389872037494	GeneID:244867,Genbank:NM_175535.3,MGI:MGI:2445175	Rho GTPase activating protein 20		GO:0007165,GO:0003674,GO:0005096	signal transduction|molecular_function|GTPase activator activity
Arhgap30	1228.62876053939	814.086492626664	1643.17102845212	2.01842315691838	1.01322866324	1.172207710956e-09	9.06237478840964e-09	Up	8.50964403756874	13.2549792763743	9.15515570121422	9.3306291858621	7.98843273547668	22.3259865163027	25.3178714642933	15.7392834471217	19.672545914647	19.8661750704373	GeneID:226652,Genbank:NM_001005508.2,MGI:MGI:2684948	Rho GTPase activating protein 30		GO:0031410,GO:0043231,GO:0005096,GO:0007165,GO:0007264	cytoplasmic vesicle|intracellular membrane-bounded organelle|GTPase activator activity|signal transduction|small GTPase mediated signal transduction
Arhgap31	5417.38165989569	7559.4319481484	3275.33137164297	0.433277446520995	-1.20663695322138	3.20485804422768e-28	1.74031468108256e-26	Down	55.3815145495854	48.3620231445081	49.8099591759319	56.9007902685743	49.062489890954	28.5113751093123	18.7532902639866	23.1672581000489	26.3630282260061	21.9423527345033	GeneID:12549,Genbank:NM_020260.2,MGI:MGI:1333857	Rho GTPase activating protein 31		GO:0007165,GO:0007264,GO:0017124,GO:0030027,GO:0030054,GO:0042995,GO:0005096,GO:0005515	signal transduction|small GTPase mediated signal transduction|SH3 domain binding|lamellipodium|cell junction|cell projection|GTPase activator activity|protein binding
Arhgef15	2272.70381154924	3055.25616699895	1490.15145609954	0.487733720070763	-1.03583437656901	1.38977551105441e-28	7.87698701374809e-27	Down	29.6732229808598	35.3865487106937	31.6577771447496	31.8892432169739	33.6107104981494	17.9830843932651	12.8082281417315	17.4090667411938	17.4211816112058	17.8643056372988	GeneID:442801,Genbank:XM_011249111.2,MGI:MGI:3045246	Rho guanine nucleotide exchange factor (GEF) 15		GO:0005096,GO:0005515,GO:0005737,GO:0030425,GO:0035023,GO:0042995,GO:0050790,GO:0051496,GO:0061299,GO:2000297,GO:0005085,GO:0005089	GTPase activator activity|protein binding|cytoplasm|dendrite|regulation of Rho protein signal transduction|cell projection|regulation of catalytic activity|positive regulation of stress fiber assembly|retina vasculature morphogenesis in camera-type eye|negative regulation of synapse maturation|guanyl-nucleotide exchange factor activity|Rho guanyl-nucleotide exchange factor activity
Arhgef26	1964.44692612694	2646.16049549575	1282.73335675812	0.484752666719032	-1.04467925998646	5.22109518752744e-14	7.02158501442596e-13	Down	27.5049695798192	24.9671547359939	28.2973225055537	28.3068571571776	25.7284324895406	18.6525606397774	11.576821490569	12.5370682208799	16.543419253392	9.61376747940708	GeneID:622434,Genbank:NM_001081295.1,MGI:MGI:1918053	Rho guanine nucleotide exchange factor (GEF) 26		GO:0097178,GO:0001886,GO:0003674,GO:0005575	ruffle assembly|endothelial cell morphogenesis|molecular_function|cellular_component	mmu05100	Bacterial invasion of epithelial cells
Arhgef3	2680.97359561607	3592.01439855952	1769.93279267263	0.492741007213782	-1.02109855333239	3.22314475456898e-28	1.74502019145127e-26	Down	35.9156643691985	33.9454178551395	34.2900341531544	37.9465830033351	31.9508603065649	19.3255387720813	16.3117439039082	17.6109900419893	18.4127206206605	19.0424431406576	GeneID:71704,Genbank:XM_006519575.3,MGI:MGI:1918954	Rho guanine nucleotide exchange factor (GEF) 3		GO:0005737,GO:0035023,GO:0035556,GO:0005085,GO:0005089,GO:0005622	cytoplasm|regulation of Rho protein signal transduction|intracellular signal transduction|guanyl-nucleotide exchange factor activity|Rho guanyl-nucleotide exchange factor activity|intracellular
Arhgef37	125.737617383507	82.3192474791777	169.155987287836	2.05487771654646	1.03905254330788	1.19676735444601e-09	9.23256891007541e-09	Up	0.521454759962533	0.783299915822937	0.711298273982707	0.688579641511762	0.548522162341169	1.59980098249694	1.51644322838638	1.44417474207706	1.50926832798169	0.990475120807251	GeneID:328967,Genbank:XM_006526028.3,MGI:MGI:3045339	Rho guanine nucleotide exchange factor (GEF) 37		GO:0005737,GO:0007264,GO:0035023,GO:0043547,GO:0005085,GO:0005089,GO:0005575	cytoplasm|small GTPase mediated signal transduction|regulation of Rho protein signal transduction|positive regulation of GTPase activity|guanyl-nucleotide exchange factor activity|Rho guanyl-nucleotide exchange factor activity|cellular_component
Arhgef38	36.5112865489033	51.2302769526848	21.7922961451217	0.42537923746242	-1.23317847705895	1.8952017346212e-05	7.6743187900926e-05	Down	1.18492915876649	2.02974897808599	1.16544761176213	1.69508716352906	1.04960721545452	0.799645653889579	0.709166369991738	0.348259329314745	0.557308381235165	0.784513493760125	GeneID:77669,Genbank:NM_029953.1,MGI:MGI:1924919	Rho guanine nucleotide exchange factor (GEF) 38		GO:0005737,GO:0007264,GO:0035023,GO:0043547,GO:0005085,GO:0005089,GO:0005575	cytoplasm|small GTPase mediated signal transduction|regulation of Rho protein signal transduction|positive regulation of GTPase activity|guanyl-nucleotide exchange factor activity|Rho guanyl-nucleotide exchange factor activity|cellular_component
Arl5c	236.814452985294	145.370842801347	328.25806316924	2.25807360570794	1.1750925139493	1.42350243597024e-17	2.82473344433176e-16	Up	3.71905651806519	6.11580959645835	4.04038198773848	4.81136080126508	4.48741268781139	11.3595431678699	12.5512583783631	10.5456321210524	8.73071914903818	12.1581907055982	GeneID:217151,Genbank:NM_207231.1,MGI:MGI:3028577	ADP-ribosylation factor-like 5C		GO:0005622,GO:0008150,GO:0000166,GO:0005525,GO:0005575	intracellular|biological_process|nucleotide binding|GTP binding|cellular_component
Armcx4	1062.45380467941	1565.56995397914	559.337655379688	0.35727413774009	-1.48489661058782	2.21589581864315e-49	6.37931785122711e-47	Down	8.89585856734296	9.66779721803368	8.56287151991751	8.11598918371387	8.4713037072176	3.17013197386695	3.65649402495126	2.73127909847937	3.03659771510914	3.94402029887821	GeneID:100503043,Genbank:XM_006528470.3,MGI:MGI:2147887	armadillo repeat containing, X-linked 4		GO:0003674,GO:0005575,GO:0008150	molecular_function|cellular_component|biological_process
Arnt2	43.7009649868824	25.7566537725736	61.6452762011912	2.39337286378531	1.2590451719829	5.87478675607548e-06	2.58618949987721e-05	Up	0.172235407599325	0.252886468826457	0.1735354635981	0.211190946154406	0.230910223122236	0.514743990935328	0.816400692370358	0.455591191945274	0.455185414325366	0.401396084555584	GeneID:11864,Genbank:XM_006507244.3,MGI:MGI:107188	aryl hydrocarbon receptor nuclear translocator 2	bHLH	GO:0045944,GO:0007420,GO:0001666,GO:0046982,GO:0008284,GO:0009410,GO:0001701,GO:0046983,GO:0003677,GO:0003700,GO:0005634,GO:0009636,GO:0005667,GO:0017162,GO:0005737,GO:0043066,GO:0006351,GO:0045893,GO:0006355,GO:0000978,GO:0007165,GO:0000981,GO:0007417,GO:0001077	positive regulation of transcription by RNA polymerase II|brain development|response to hypoxia|protein heterodimerization activity|positive regulation of cell proliferation|response to xenobiotic stimulus|in utero embryonic development|protein dimerization activity|DNA binding|DNA binding transcription factor activity|nucleus|response to toxic substance|transcription factor complex|aryl hydrocar…	mmu05200,mmu05202,mmu05211	Pathways in cancer|Transcriptional misregulation in cancers|Renal cell carcinoma
Arntl	239.505661457648	151.204722493581	327.806600421715	2.16796535859276	1.1163417043921	1.92342823204632e-05	7.77993261476897e-05	Up	1.63055177540752	1.52798315166014	0.879412972564081	1.21659409034068	1.88062528454338	4.00017822836817	2.37238848121162	2.7823592078183	2.9503029139519	4.21405384799002	GeneID:11865,Genbank:XM_006507246.3,MGI:MGI:1096381	aryl hydrocarbon receptor nuclear translocator-like	bHLH	GO:0003677,GO:0003700,GO:0005515,GO:0005634,GO:0005654,GO:0032922,GO:0005667,GO:0005737,GO:0033391,GO:0042176,GO:0042634,GO:0042753,GO:0046983,GO:0043161,GO:0048511,GO:0043231,GO:0050767,GO:0043425,GO:0050796,GO:0051726,GO:0051775,GO:0000060,GO:0051879,GO:0000976,GO:0060137,GO:0000982,GO:0070491,GO:0001046,GO:0001047,GO:0001077,GO:0001190,GO:0006351,GO:0006355,GO:0007283,GO:0007623,GO:0008134,GO:…	DNA binding|DNA binding transcription factor activity|protein binding|nucleus|nucleoplasm|circadian regulation of gene expression|transcription factor complex|cytoplasm|chromatoid body|regulation of protein catabolic process|regulation of hair cycle|positive regulation of circadian rhythm|protein dimerization activity|proteasome-mediated ubiquitin-dependent protein catabolic process|rhythmic proc…	mmu04728,mmu04710,mmu05168	Dopaminergic synapse|Circadian rhythm|Herpes simplex infection
Arrb1	6487.51349155835	8735.8980136202	4239.1289694965	0.485253944458514	-1.04318815474057	1.71754636021334e-25	7.69163909510847e-24	Down	62.5161300099758	54.9146500873566	54.6484655257233	62.9252406580047	54.3882638351532	32.6207066360048	23.4893907814784	31.2149091288617	28.341241697457	32.7999768851853	GeneID:109689,Genbank:NM_177231.2,MGI:MGI:99473	arrestin, beta 1		GO:0005622,GO:0005634,GO:0005654,GO:0005737,GO:0005829,GO:0005886,GO:0009968,GO:0005905,GO:0014069,GO:0006351,GO:0015031,GO:0006355,GO:0016020,GO:0016323,GO:0016567,GO:0016604,GO:0032088,GO:0019899,GO:0032092,GO:0030331,GO:0032715,GO:0031143,GO:0032717,GO:0033138,GO:0034260,GO:0034393,GO:0000187,GO:0043280,GO:0035025,GO:0000785,GO:0044212,GO:0035066,GO:0001933,GO:0044325,GO:0035612,GO:0001934,GO:…	intracellular|nucleus|nucleoplasm|cytoplasm|cytosol|plasma membrane|negative regulation of signal transduction|clathrin-coated pit|postsynaptic density|transcription, DNA-templated|protein transport|regulation of transcription, DNA-templated|membrane|basolateral plasma membrane|protein ubiquitination|nuclear body|negative regulation of NF-kappaB transcription factor activity|enzyme binding|positi…	mmu04010,mmu04340,mmu04144,mmu04062,mmu04926,mmu04740,mmu05032	MAPK signaling pathway|Hedgehog signaling pathway|Endocytosis|Chemokine signaling pathway|Relaxin signaling pathway|Olfactory transduction|Morphine addiction
Arrb2	1543.91966754178	986.031828342716	2101.80750674084	2.13158180732713	1.09192442511669	2.56302837455607e-19	6.08450859022558e-18	Up	24.0448202759163	26.1190544604356	24.5581811225813	24.2845339860796	23.9222983407532	50.2955278023638	66.8473477668222	45.9500567471655	53.0772878548051	61.6059690549858	GeneID:216869,Genbank:NM_001271358.1,MGI:MGI:99474	arrestin, beta 2		GO:0005102,GO:0005515,GO:0005622,GO:0005634,GO:0005737,GO:0005886,GO:0005905,GO:0016323,GO:0006366,GO:0016567,GO:0006897,GO:0019899,GO:0007165,GO:0019904,GO:0030139,GO:0031397,GO:0031398,GO:0032691,GO:0031410,GO:0032695,GO:0031623,GO:0032715,GO:0031625,GO:0032720,GO:0032947,GO:0033138,GO:0034122,GO:0001664,GO:0050731,GO:0034260,GO:0001932,GO:0050965,GO:0034392,GO:0051019,GO:0042699,GO:0001933,GO:…	signaling receptor binding|protein binding|intracellular|nucleus|cytoplasm|plasma membrane|clathrin-coated pit|basolateral plasma membrane|transcription by RNA polymerase II|protein ubiquitination|endocytosis|enzyme binding|signal transduction|protein domain specific binding|endocytic vesicle|negative regulation of protein ubiquitination|positive regulation of protein ubiquitination|negative regu…	mmu04010,mmu04340,mmu04144,mmu04062,mmu04926,mmu04728,mmu04740,mmu05032	MAPK signaling pathway|Hedgehog signaling pathway|Endocytosis|Chemokine signaling pathway|Relaxin signaling pathway|Dopaminergic synapse|Olfactory transduction|Morphine addiction
Arrdc2	431.692356358079	589.401127897106	273.983584819053	0.464850798295187	-1.10516036167831	1.17394589807212e-06	5.83178766182802e-06	Down	14.719565000269	9.40177179587448	13.3056087828771	16.2973991591887	9.70525876501739	6.3953069945422	5.80087131595877	6.00250470431221	6.35559705795743	6.70999910563764	GeneID:70807,Genbank:XM_017312963.1,MGI:MGI:1918057	arrestin domain containing 2		GO:0031410,GO:0003674,GO:0005886,GO:0008150	cytoplasmic vesicle|molecular_function|plasma membrane|biological_process
Arsi	74.9640106637025	21.3497692223006	128.578252105104	6.02246566538058	2.59035426355277	9.71303455531968e-22	2.97074717925519e-20	Up	0.273958808140647	0.464590588120561	0.276026686034658	0.209017979099378	0.220372420732054	1.58072592946931	2.28627458105046	1.36680142737493	2.24201081932289	1.70643837082548	GeneID:545260,Genbank:NM_001038499.1,MGI:MGI:2670959	arylsulfatase i		GO:0005783,GO:0008152,GO:0008484,GO:0016787,GO:0046872,GO:0003824,GO:0005575,GO:0005576	endoplasmic reticulum|metabolic process|sulfuric ester hydrolase activity|hydrolase activity|metal ion binding|catalytic activity|cellular_component|extracellular region
Artn	39.8723051940517	24.5713065504723	55.173303837631	2.24543630695008	1.16699579985051	4.77577267031191e-05	0.000180831292111581	Up	0.16502482393237	0.254414425311145	0.353324713638168	0.216401549202362	0.259269417077805	0.4280648873239	0.9125927093639	0.583539692013043	0.572419592737654	0.481832287593982	GeneID:11876,Genbank:XM_006502694.3,MGI:MGI:1333791	artemin		GO:0005615,GO:0007166,GO:0007411,GO:0007422,GO:0008083,GO:0030116,GO:0050930,GO:0061146,GO:0097021,GO:0005102,GO:0005515,GO:0005576	extracellular space|cell surface receptor signaling pathway|axon guidance|peripheral nervous system development|growth factor activity|glial cell-derived neurotrophic factor receptor binding|induction of positive chemotaxis|Peyer's patch morphogenesis|lymphocyte migration into lymphoid organs|signaling receptor binding|protein binding|extracellular region
Asap3	750.267883454428	491.54904957782	1008.98671733103	2.0526674157902	1.03749989317503	7.29667151878566e-19	1.65424664170269e-17	Up	3.92397824534178	4.61870075772375	3.50246037776271	3.50158347385018	4.15839032942345	9.54299212892017	9.82258568855445	7.33604650595153	8.01021956555008	8.06816125482523	GeneID:230837,Genbank:XM_006538762.3,MGI:MGI:2684986	ArfGAP with SH3 domain, ankyrin repeat and PH domain 3		GO:0043231,GO:0005096,GO:0005654,GO:0043547,GO:0005737,GO:0005829,GO:0005925,GO:0046872,GO:0051492,GO:0016020,GO:0016192,GO:0016477,GO:0001726,GO:0031267,GO:0032012	intracellular membrane-bounded organelle|GTPase activator activity|nucleoplasm|positive regulation of GTPase activity|cytoplasm|cytosol|focal adhesion|metal ion binding|regulation of stress fiber assembly|membrane|vesicle-mediated transport|cell migration|ruffle|small GTPase binding|regulation of ARF protein signal transduction	mmu04144,mmu04666	Endocytosis|Fc gamma R-mediated phagocytosis
Asb15	10.3820701831744	15.1761383290627	5.58800203728616	0.36820974586038	-1.44140028210948	0.00231739802617588	0.00632896371039781	Down	0.0920716694224764	0.212916702215269	0.173937447664468	0.208544154472125	0.173583834177545	0.0582508797219084	0.023143607414964	0.059194921916097	0.0649561781780387	0.128012784302911	GeneID:78910,Genbank:NM_080847.3,MGI:MGI:1926160	ankyrin repeat and SOCS box-containing 15		GO:0005737,GO:0008150,GO:0031625,GO:0035556,GO:0000151,GO:0004842,GO:0005634	cytoplasm|biological_process|ubiquitin protein ligase binding|intracellular signal transduction|ubiquitin ligase complex|ubiquitin-protein transferase activity|nucleus
Asf1b	147.635511321532	77.4224044120647	217.848618231	2.81376715028825	1.49250294512604	1.72281901205126e-17	3.3780290185485e-16	Up	2.46266524113272	2.98182510466038	2.31130488096012	2.123414826132	2.98501955011604	6.93226269807213	9.49741858258354	5.93412988524674	8.5997335344639	7.35454661197234	GeneID:66929,Genbank:NM_024184.2,MGI:MGI:1914179	anti-silencing function 1B histone chaperone		GO:0005654,GO:0006325,GO:0006333,GO:0006334,GO:0006335,GO:0006336,GO:0006351,GO:0006355,GO:0032991,GO:0042393,GO:0000785,GO:0000790,GO:0005634	nucleoplasm|chromatin organization|chromatin assembly or disassembly|nucleosome assembly|DNA replication-dependent nucleosome assembly|DNA replication-independent nucleosome assembly|transcription, DNA-templated|regulation of transcription, DNA-templated|protein-containing complex|histone binding|chromatin|nuclear chromatin|nucleus
Asgr1	42.8401774888271	60.2665883500226	25.4137666276317	0.421689153532815	-1.24574818103807	0.00171953375895096	0.00482923254662334	Down	0.86015530114241	0.530431510614824	0.758316885313073	0.481940174401876	0.551364812574549	0.119722567503386	0.194591746379395	0.674675803877439	0.151708992984088	0.287022166248074	GeneID:11889,Genbank:XM_017314231.1,MGI:MGI:88081	asialoglycoprotein receptor 1		GO:0016021,GO:0030246,GO:0031668,GO:0042803,GO:0046872,GO:0004873,GO:0006897,GO:0016020	integral component of membrane|carbohydrate binding|cellular response to extracellular stimulus|protein homodimerization activity|metal ion binding|asialoglycoprotein receptor activity|endocytosis|membrane	mmu04918	Thyroid hormone synthesis
Asgr2	10.712129565098	15.398086195958	6.02617293423798	0.391358566093742	-1.35343707181814	0.00441521993354608	0.0113201645369982	Down	0.522264765228567	0.536774556860362	0.563793096267885	0.675965734447339	0.525137115309457	0.0755247228925546	0.150033316672111	0.42211792382133	0.315819094523306	0.207467468889261	GeneID:11890,Genbank:NM_001313925.1,MGI:MGI:88082	asialoglycoprotein receptor 2		GO:0016021,GO:0030246,GO:0031647,GO:0044322,GO:0048471,GO:0055088,GO:0006897,GO:0009100,GO:0016020	integral component of membrane|carbohydrate binding|regulation of protein stability|endoplasmic reticulum quality control compartment|perinuclear region of cytoplasm|lipid homeostasis|endocytosis|glycoprotein metabolic process|membrane	mmu04918	Thyroid hormone synthesis
Atf3	529.239096436355	170.250232090413	888.227960782298	5.21719089528522	2.38327322206468	3.64736565050142e-14	4.98885903492792e-13	Up	3.84718816111683	4.03820165213137	4.39855574953761	4.50172340329253	6.06315367407262	33.5304556533631	26.0623124826099	15.3809546042862	26.6925974882217	24.218348213563	GeneID:11910,Genbank:NM_007498.3,MGI:MGI:109384	activating transcription factor 3	TF_bZIP	GO:1990622,GO:0042802,GO:0006355,GO:0000977,GO:0042803,GO:0006357,GO:0000978,GO:0044212,GO:0045892,GO:0000982,GO:0001078,GO:0003677,GO:0003700,GO:0008284,GO:0005634,GO:0045944,GO:0010628,GO:0046982,GO:0070373,GO:0030968,GO:0005730,GO:0000122,GO:1903984,GO:0034198,GO:0006094,GO:1990440,GO:0035914,GO:0006351,GO:0000976	CHOP-ATF3 complex|identical protein binding|regulation of transcription, DNA-templated|RNA polymerase II regulatory region sequence-specific DNA binding|protein homodimerization activity|regulation of transcription by RNA polymerase II|RNA polymerase II proximal promoter sequence-specific DNA binding|transcription regulatory region DNA binding|negative regulation of transcription, DNA-templated|t…	mmu05166	HTLV-I infection
Atf7ip2	2.72016718020636	0.407099680292816	5.0332346801199	12.3636419377672	3.62803187305025	0.00221364046510342	0.00607394812641161	Up	0	0.0190814467443539	0	0	0	0.0281901779304682	0.102668642875004	0.0477450695268881	0.0261959737670339	0.041300700053536	GeneID:75329,Genbank:XM_011246039.2,MGI:MGI:1922579	activating transcription factor 7 interacting protein 2		GO:0006355,GO:0008150,GO:0003674,GO:0005634,GO:0006351	regulation of transcription, DNA-templated|biological_process|molecular_function|nucleus|transcription, DNA-templated
Atg9b	32.7902618984005	9.97971776892093	55.6008060278801	5.57138060567538	2.47803487624657	1.08457454127091e-16	1.94184881096056e-15	Up	0.0967702268734633	0.213125872049155	0.181072657161177	0.0659207459070147	0.125103141587414	0.783660938101935	0.76448934360155	0.72525763967494	0.819251889996132	0.907220893942514	GeneID:213948,Genbank:NM_001002897.3,MGI:MGI:2685420	autophagy related 9B		GO:0000422,GO:0003674,GO:0005737,GO:0005776,GO:0006914,GO:0016020,GO:0016021,GO:0031410,GO:0034497,GO:0044805,GO:0000045,GO:0000407	autophagy of mitochondrion|molecular_function|cytoplasm|autophagosome|autophagy|membrane|integral component of membrane|cytoplasmic vesicle|protein localization to phagophore assembly site|late nucleophagy|autophagosome assembly|phagophore assembly site	mmu04140,mmu04136,mmu04137	Autophagy - animal|Autophagy - other eukaryotes|Mitophagy - animal
Atp10a	816.652230450404	537.381414846117	1095.92304605469	2.03937653178519	1.02812816593249	1.52539982810847e-19	3.69868672224644e-18	Up	3.83244833889726	4.8596063702588	3.98694938280922	3.66983505448118	4.26864163447059	8.37398496457741	11.0980348469839	7.92475628683086	8.77078651560047	8.36095397583787	GeneID:11982,Genbank:XM_006540581.3,MGI:MGI:1330809	ATPase, class V, type 10A		GO:0005524,GO:0005783,GO:0005886,GO:0006869,GO:0015914,GO:0016020,GO:0016021,GO:0016787,GO:0045332,GO:0046872,GO:0000166,GO:0000287,GO:0004012	ATP binding|endoplasmic reticulum|plasma membrane|lipid transport|phospholipid transport|membrane|integral component of membrane|hydrolase activity|phospholipid translocation|metal ion binding|nucleotide binding|magnesium ion binding|phospholipid-translocating ATPase activity
Atp10b	53.8945511996266	23.4974598499926	84.2916425492606	3.58726615929454	1.84288479086246	9.83768454328581e-16	1.58600964054733e-14	Up	0.0909300260889022	0.265990963444197	0.0916163781435313	0.166767862116942	0.196926418241046	0.460228780126504	0.759543665652562	0.683543228915221	0.638217753515848	0.536822075750964	GeneID:319767,Genbank:XM_017314606.1,MGI:MGI:2442688	ATPase, class V, type 10B		GO:0045332,GO:0004012,GO:0005783,GO:0005886	phospholipid translocation|phospholipid-translocating ATPase activity|endoplasmic reticulum|plasma membrane
Atp1a3	254.733722660037	137.357686901155	372.109758418918	2.70905667395734	1.43779057529775	2.42590678268565e-21	7.10802444548782e-20	Up	1.4321014864485	3.12601137901533	1.49787922587723	1.69097130562793	1.50854812283045	4.77701988100017	5.88310793075078	5.05086096826644	5.68357252230792	5.05179877039794	GeneID:232975,Genbank:NM_001290469.1,MGI:MGI:88107	ATPase, Na+/K+ transporting, alpha 3 polypeptide		GO:0005886,GO:0005890,GO:0006811,GO:0006813,GO:0006814,GO:0006883,GO:0030424,GO:0031748,GO:0035235,GO:0007613,GO:0036376,GO:0042383,GO:1904646,GO:0042493,GO:1990535,GO:0043025,GO:0043209,GO:0000166,GO:0001540,GO:0005391,GO:0005524,GO:0005634,GO:0005737,GO:0005783,GO:0005794,GO:0008344,GO:0008542,GO:0010107,GO:0015991,GO:0016020,GO:0016021,GO:0016787,GO:0043395,GO:0030007,GO:0044326,GO:0044327,GO:…	plasma membrane|sodium:potassium-exchanging ATPase complex|ion transport|potassium ion transport|sodium ion transport|cellular sodium ion homeostasis|axon|D1 dopamine receptor binding|ionotropic glutamate receptor signaling pathway|memory|sodium ion export across plasma membrane|sarcolemma|cellular response to amyloid-beta|response to drug|neuron projection maintenance|neuronal cell body|myelin s…	mmu04024,mmu04022,mmu04911,mmu04918,mmu04919,mmu04925,mmu04260,mmu04261,mmu04970,mmu04971,mmu04972,mmu04976,mmu04973,mmu04974,mmu04978,mmu04960,mmu04961,mmu04964	cAMP signaling pathway|cGMP - PKG signaling pathway|Insulin secretion|Thyroid hormone synthesis|Thyroid hormone signaling pathway|Aldosterone synthesis and secretion|Cardiac muscle contraction|Adrenergic signaling in cardiomyocytes|Salivary secretion|Gastric acid secretion|Pancreatic secretion|Bile secretion|Carbohydrate digestion and absorption|Protein digestion and absorption|Mineral absorption…
Atp1a4	2.24095415240531	0.607547531626936	3.87436077318369	6.3770496487882	2.6728891134042	0.026781895618781	0.0566861058277315	Up	0.014614600195853	0	0.0147249131618055	0.0139378353036668	0	0.044381772948781	0.0734720183919915	0.0601347275038194	0.0687369292694995	0.0487669401268825	GeneID:27222,Genbank:NM_013734.1,MGI:MGI:1351335	ATPase, Na+/K+ transporting, alpha 4 polypeptide		GO:0016021,GO:0005391,GO:0016787,GO:0030007,GO:0005524,GO:0005886,GO:0006811,GO:0006813,GO:0006814,GO:0030317,GO:0006883,GO:0007283,GO:0030641,GO:0009566,GO:0036376,GO:0010107,GO:0000166,GO:0042391,GO:0015991,GO:0046872,GO:0016020	integral component of membrane|sodium:potassium-exchanging ATPase activity|hydrolase activity|cellular potassium ion homeostasis|ATP binding|plasma membrane|ion transport|potassium ion transport|sodium ion transport|flagellated sperm motility|cellular sodium ion homeostasis|spermatogenesis|regulation of cellular pH|fertilization|sodium ion export across plasma membrane|potassium ion import|nucleo…	mmu04024,mmu04022,mmu04911,mmu04918,mmu04919,mmu04925,mmu04260,mmu04261,mmu04970,mmu04971,mmu04972,mmu04976,mmu04973,mmu04974,mmu04978,mmu04960,mmu04961,mmu04964	cAMP signaling pathway|cGMP - PKG signaling pathway|Insulin secretion|Thyroid hormone synthesis|Thyroid hormone signaling pathway|Aldosterone synthesis and secretion|Cardiac muscle contraction|Adrenergic signaling in cardiomyocytes|Salivary secretion|Gastric acid secretion|Pancreatic secretion|Bile secretion|Carbohydrate digestion and absorption|Protein digestion and absorption|Mineral absorption…
Atp2a3	5427.1885308849	7620.29548904359	3234.0815727262	0.424403696336466	-1.23649087345309	2.11729853611652e-28	1.17077571797394e-26	Down	76.4985541157489	98.8335278783281	80.6748996268546	98.8459115146838	84.4322170902502	39.5603122473827	34.8431205227635	43.9722139134054	34.9771132800508	43.7426465361086	GeneID:53313,Genbank:NM_001163337.1,MGI:MGI:1194503	ATPase, Ca++ transporting, ubiquitous		GO:0033017,GO:0005515,GO:0005524,GO:0046872,GO:0005783,GO:0005789,GO:0006811,GO:0006816,GO:0070588,GO:0006874,GO:0008553,GO:0016020,GO:0016021,GO:0000166,GO:0016529,GO:0005388,GO:0016787	sarcoplasmic reticulum membrane|protein binding|ATP binding|metal ion binding|endoplasmic reticulum|endoplasmic reticulum membrane|ion transport|calcium ion transport|calcium ion transmembrane transport|cellular calcium ion homeostasis|proton-exporting ATPase activity, phosphorylative mechanism|membrane|integral component of membrane|nucleotide binding|sarcoplasmic reticulum|calcium-transporting …	mmu04020,mmu04022,mmu04972,mmu05010	Calcium signaling pathway|cGMP - PKG signaling pathway|Pancreatic secretion|Alzheimer's disease
Atp2b2	209.799087202873	309.442680155375	110.155494250372	0.355980287512575	-1.49013074104189	1.89779934930841e-07	1.06498721529723e-06	Down	2.02396924873247	1.37227857439952	1.62285580610825	1.80897249168929	1.21999490325734	0.241351228691608	0.495437097520679	1.13365863071045	0.413667900844691	0.766127783160855	GeneID:11941,Genbank:XM_011241161.1,MGI:MGI:105368	ATPase, Ca++ transporting, plasma membrane 2		GO:0005886,GO:0005887,GO:0005929,GO:0006811,GO:0006816,GO:0016324,GO:0006874,GO:0016787,GO:0019829,GO:0006996,GO:0021549,GO:0021692,GO:0021702,GO:0021707,GO:0043025,GO:0030054,GO:0043231,GO:0030165,GO:0045121,GO:0045202,GO:0045299,GO:0046068,GO:0046872,GO:0000166,GO:0098839,GO:0048167,GO:0000902,GO:0048839,GO:0005388,GO:1901660,GO:0050808,GO:0005509,GO:0005516,GO:0005524,GO:0005737,GO:0005783,GO:…	plasma membrane|integral component of plasma membrane|cilium|ion transport|calcium ion transport|apical plasma membrane|cellular calcium ion homeostasis|hydrolase activity|cation-transporting ATPase activity|organelle organization|cerebellum development|cerebellar Purkinje cell layer morphogenesis|cerebellar Purkinje cell differentiation|cerebellar granule cell differentiation|neuronal cell body|…	mmu04020,mmu04024,mmu04022,mmu04925,mmu04261,mmu04970,mmu04972	Calcium signaling pathway|cAMP signaling pathway|cGMP - PKG signaling pathway|Aldosterone synthesis and secretion|Adrenergic signaling in cardiomyocytes|Salivary secretion|Pancreatic secretion
Atp7b	1543.02931464249	2376.60082679604	709.457802488934	0.298517864039193	-1.7441108264137	5.18830840271313e-34	4.5902609512199e-32	Down	19.189338671506	15.8588020962011	18.7478178306182	19.1707639700412	18.8757661203877	5.50899945454313	3.65323142110501	9.21451162806912	4.8899545683683	5.7384068164193	GeneID:11979,Genbank:XM_017312538.1,MGI:MGI:103297	ATPase, Cu++ transporting, beta polypeptide		GO:0005794,GO:0005802,GO:0005886,GO:0005923,GO:0016021,GO:0006811,GO:0016323,GO:0006812,GO:0006825,GO:0016787,GO:0019829,GO:0030001,GO:0031410,GO:0060003,GO:0032588,GO:0070160,GO:0043682,GO:0071280,GO:0071287,GO:0000166,GO:0004008,GO:0005375,GO:0005507,GO:0005524,GO:0005768,GO:0005770,GO:0005783,GO:0006878,GO:0006882,GO:0007595,GO:0008270,GO:0015677,GO:0015680,GO:0045177,GO:0016020,GO:0046688,GO:…	Golgi apparatus|trans-Golgi network|plasma membrane|bicellular tight junction|integral component of membrane|ion transport|basolateral plasma membrane|cation transport|copper ion transport|hydrolase activity|cation-transporting ATPase activity|metal ion transport|cytoplasmic vesicle|copper ion export|trans-Golgi network membrane|occluding junction|copper-transporting ATPase activity|cellular resp…	mmu01524	Platinum drug resistance
Atp8b4	304.021884374392	160.953302211361	447.090466537423	2.7777651057467	1.4739246068419	3.11728796649488e-19	7.30468370133302e-18	Up	1.33181119168622	1.53885093947943	1.40020578940004	1.30958370151334	0.973160858789017	3.56716203058749	4.82402783417291	2.97826436611751	3.99956801257272	3.91961757294616	GeneID:241633,Genbank:XM_006499495.1,MGI:MGI:1859664	ATPase, class I, type 8B, member 4		GO:0005886,GO:0007030,GO:0045332,GO:0004012,GO:0005794	plasma membrane|Golgi organization|phospholipid translocation|phospholipid-translocating ATPase activity|Golgi apparatus
Atrnl1	1406.96058295762	1909.66017593117	904.260989984073	0.473519321071429	-1.07850480151631	1.18530343685711e-28	6.76032969631366e-27	Down	14.261276006921	14.79167183207	14.5623647112446	14.2453943559009	14.2856562923479	8.69907392295326	6.71013542368811	6.77026581323405	7.57078559847783	6.32968360963209	GeneID:226255,Genbank:XM_006527049.2,MGI:MGI:2147749	attractin like 1		GO:0007186,GO:0016020,GO:0016021,GO:0030246,GO:0005515,GO:0005575,GO:0005886	G-protein coupled receptor signaling pathway|membrane|integral component of membrane|carbohydrate binding|protein binding|cellular_component|plasma membrane
Aunip	17.8358425307866	7.49932503644613	28.1723600251271	3.75665275050909	1.90944776536169	5.71281766219058e-07	2.97739580284915e-06	Up	0.339795208333187	0.349235549705325	0.213975017638678	0.364567677915361	0.298956011313966	0.859911411831763	1.49472168440463	1.35446371175483	1.07875845042685	1.46455697014646	GeneID:69885,Genbank:NM_001081099.1,MGI:MGI:1917135	aurora kinase A and ninein interacting protein		GO:2001033,GO:0003677,GO:0003684,GO:0005634,GO:0005694,GO:0005737,GO:0005813,GO:0005856,GO:0006281,GO:0006974,GO:0007051,GO:0000724,GO:0000922,GO:0090734	negative regulation of double-strand break repair via nonhomologous end joining|DNA binding|damaged DNA binding|nucleus|chromosome|cytoplasm|centrosome|cytoskeleton|DNA repair|cellular response to DNA damage stimulus|spindle organization|double-strand break repair via homologous recombination|spindle pole|site of DNA damage
Aurka	122.597874512534	62.8360502576946	182.359698767374	2.902150883442	1.53712252737669	2.29543412995752e-12	2.56198700400243e-11	Up	0.99747668820922	2.5090152539961	1.50750866441497	1.62719988169306	1.50444391095016	4.09200666486755	6.43982419969841	3.99631110998253	5.60503331843845	4.84668237102703	GeneID:20878,Genbank:NM_001291185.1,MGI:MGI:894678	aurora kinase A		GO:0005515,GO:0005524,GO:0005634,GO:0005737,GO:0005813,GO:0005815,GO:0007057,GO:0005819,GO:0007098,GO:0005829,GO:0007100,GO:0005856,GO:0009611,GO:0009948,GO:0015630,GO:0035174,GO:0016301,GO:0016310,GO:0042585,GO:0016740,GO:0042995,GO:0043066,GO:0043203,GO:0045120,GO:0000166,GO:1990138,GO:0046982,GO:0000212,GO:0048471,GO:0000226,GO:0051233,GO:0000278,GO:0000780,GO:0004672,GO:0004674,GO:0004712,GO:…	protein binding|ATP binding|nucleus|cytoplasm|centrosome|microtubule organizing center|spindle assembly involved in female meiosis I|spindle|centrosome cycle|cytosol|mitotic centrosome separation|cytoskeleton|response to wounding|anterior/posterior axis specification|microtubule cytoskeleton|histone serine kinase activity|kinase activity|phosphorylation|germinal vesicle|transferase activity|cell …	mmu04114,mmu04914	Oocyte meiosis|Progesterone-mediated oocyte maturation
Aurkb	127.279746898486	70.4745120973891	184.084981699583	2.61207883844864	1.38519844134162	3.70328045747953e-12	4.02434976976071e-11	Up	1.58654380361451	1.70705726817705	1.47363493305755	2.12776172312734	1.69497381414615	4.2157789252855	6.67993004863394	4.25860129011624	4.19737509816821	4.49445473182547	GeneID:20877,Genbank:XM_006532725.3,MGI:MGI:107168	aurora kinase B		GO:0000780,GO:0002903,GO:0004672,GO:0004674,GO:0004712,GO:0005515,GO:0010369,GO:0005524,GO:0016301,GO:0005634,GO:0016310,GO:0016740,GO:0019900,GO:0030496,GO:0036089,GO:0031577,GO:0043988,GO:0031616,GO:0046872,GO:0032091,GO:0051233,GO:0051256,GO:0051301,GO:0051973,GO:0000122,GO:0097431,GO:0000166,GO:1904355,GO:0000278,GO:1990023,GO:0000775,GO:0000776,GO:0000779,GO:0005654,GO:0005694,GO:0005737,GO:…	condensed nuclear chromosome, centromeric region|negative regulation of B cell apoptotic process|protein kinase activity|protein serine/threonine kinase activity|protein serine/threonine/tyrosine kinase activity|protein binding|chromocenter|ATP binding|kinase activity|nucleus|phosphorylation|transferase activity|kinase binding|midbody|cleavage furrow formation|spindle checkpoint|histone H3-S28 ph…
Azgp1	96.1432852073918	130.417781631457	61.8687887833261	0.474389212953789	-1.075856889799	0.00195562856356275	0.00542425986501568	Down	5.20965486236309	3.41500579830672	6.98486053776264	5.94644229360214	4.70210226160087	1.1626786997999	1.77353071559668	5.31684737286906	1.89075167920189	3.10264049900278	GeneID:12007,Genbank:NM_013478.2,MGI:MGI:103163	alpha-2-glycoprotein 1, zinc		GO:0005615,GO:0005886,GO:0007155,GO:0031012,GO:0040014,GO:0001580,GO:0005576	extracellular space|plasma membrane|cell adhesion|extracellular matrix|regulation of multicellular organism growth|detection of chemical stimulus involved in sensory perception of bitter taste|extracellular region
B2m	58681.2925820426	27736.4660692094	89626.1190948758	3.23134601470989	1.6921352436327	1.97588877611839e-42	3.34922380677189e-40	Up	1445.44495573734	1908.77783153191	1620.10112236155	1905.90665992326	1703.85563497179	6310.36919411577	6376.5822542339	4710.70695246437	6001.82067370392	5931.07854978474	GeneID:12010,Genbank:NM_009735.3,MGI:MGI:88127	beta-2 microglobulin		GO:1904437,GO:0045646,GO:0009897,GO:0002474,GO:1990712,GO:0048260,GO:0010977,GO:0002481,GO:0055072,GO:0019885,GO:0002726,GO:0071281,GO:0005515,GO:0005576,GO:0005615,GO:0032092,GO:0005794,GO:0071283,GO:0033077,GO:0005829,GO:1900121,GO:0033216,GO:0005886,GO:1900122,GO:0042026,GO:0006826,GO:0001916,GO:1900390,GO:0042612,GO:0006955,GO:0002237,GO:1904434,GO:0042802,GO:0006968,GO:0002376	positive regulation of transferrin receptor binding|regulation of erythrocyte differentiation|external side of plasma membrane|antigen processing and presentation of peptide antigen via MHC class I|HFE-transferrin receptor complex|positive regulation of receptor-mediated endocytosis|negative regulation of neuron projection development|antigen processing and presentation of exogenous protein antig…	mmu04612	Antigen processing and presentation
B3galt2	44.0350090468344	20.3246235976837	67.745394495985	3.33316846781388	1.73689423720135	0.00258943963217424	0.00699295214543542	Up	0.0942638520277735	0.363310245843514	0.249310341652404	0.146085441541251	0.331737994205974	1.28817659727877	1.22027425286757	0.242417299275445	0.543105823099713	0.865000671075384	GeneID:26878,Genbank:NM_020025.4,MGI:MGI:1349461	UDP-Gal:betaGlcNAc beta 1,3-galactosyltransferase, polypeptide 2		GO:0009312,GO:0005794,GO:0016020,GO:0006486,GO:0006487,GO:0006493,GO:0006682,GO:0008375,GO:0016021,GO:0008376,GO:0016740,GO:0008378,GO:0016757,GO:0008499,GO:0016758,GO:0005575,GO:0047275,GO:0005783	oligosaccharide biosynthetic process|Golgi apparatus|membrane|protein glycosylation|protein N-linked glycosylation|protein O-linked glycosylation|galactosylceramide biosynthetic process|acetylglucosaminyltransferase activity|integral component of membrane|acetylgalactosaminyltransferase activity|transferase activity|galactosyltransferase activity|transferase activity, transferring glycosyl groups…	mmu00601	Glycosphingolipid biosynthesis - lacto and neolacto series
B430306N03Rik	203.20019913556	49.5059889538245	356.894409317295	7.20911584354329	2.849822332094	1.28529375576144e-32	9.9197331269129e-31	Up	0.551433898121354	1.07053548360659	0.518556448925355	0.572644923940455	0.283394077058511	4.89975647143803	5.06393118458289	3.11355338292251	4.96811224704382	4.71600609562924	GeneID:320148,Genbank:XM_006524395.3,MGI:MGI:2443478	RIKEN cDNA B430306N03 gene		GO:0003674,GO:0005575,GO:0008150	molecular_function|cellular_component|biological_process
B4galnt2	5.15747082911768	2.43569883797612	7.87924282025924	3.23490026657249	1.69372123396762	0.0177063274744787	0.0393168047752964	Up	0.0521813681479017	0.0134077735225442	0.0131438100314931	0.0373237364733985	0.0393512663018211	0.0792324662413305	0.0786994592168824	0.161033092539248	0.0858987202677659	0.130591614999993	GeneID:14422,Genbank:NM_008081.3,MGI:MGI:1342058	beta-1,4-N-acetyl-galactosaminyl transferase 2		GO:0008376,GO:0016020,GO:0016021,GO:0016740,GO:0016757,GO:0016758,GO:0019276,GO:0022408,GO:0005794,GO:0030173,GO:0006047,GO:0030259,GO:0006486	acetylgalactosaminyltransferase activity|membrane|integral component of membrane|transferase activity|transferase activity, transferring glycosyl groups|transferase activity, transferring hexosyl groups|UDP-N-acetylgalactosamine metabolic process|negative regulation of cell-cell adhesion|Golgi apparatus|integral component of Golgi membrane|UDP-N-acetylglucosamine metabolic process|lipid glycosyla…
B4galnt4	13.1339637545965	7.75633417357604	18.511593335617	2.38664205555783	1.25498220973999	0.00346994802463984	0.00910641691837546	Up	0.225846171078137	0.19640984820384	0.122527401404692	0.066273172439078	0.0524049874905089	0.281375199491488	0.436691175337908	0.303806259797275	0.19610280651882	0.463764962340285	GeneID:330671,Genbank:NM_177897.3,MGI:MGI:2652891	beta-1,4-N-acetyl-galactosaminyl transferase 4		GO:0016020,GO:0016021,GO:0016740,GO:0032580,GO:0033842,GO:0005794,GO:0008376	membrane|integral component of membrane|transferase activity|Golgi cisterna membrane|N-acetyl-beta-glucosaminyl-glycoprotein 4-beta-N-acetylgalactosaminyltransferase activity|Golgi apparatus|acetylgalactosaminyltransferase activity
BB114814	4.19679683096184	7.80828220498495	0.585311456938731	0.07496033590654	-3.73772877186816	0.00499113293991426	0.0126624951925059	Down	0.0722766717144619	0.123807823840376	0.145644451487872	0.459531488216474	0.12112363120294	0	0.0484475604975151	0	0	0.0267974953116456	GeneID:100043173,Genbank:XM_006508432.3,MGI:MGI:2142288	expressed sequence BB114814		GO:0003674,GO:0005575,GO:0008150	molecular_function|cellular_component|biological_process
BC021614	113.83923821014	75.1191817664311	152.559294653848	2.03089665071436	1.02211682491443	4.76307802788822e-10	3.89134892755895e-09	Up	3.67544015426528	5.16635906509217	3.64872429877256	3.65988282316056	3.85869790154314	8.15235653611846	7.8257859044924	9.84129218971386	8.43998576853667	8.65725575991935	GeneID:225884,Genbank:XM_011248620.1,MGI:MGI:2385078	cDNA sequence BC021614		GO:0003674,GO:0005575,GO:0008150	molecular_function|cellular_component|biological_process
BC030500	24.7777138816423	8.74411611731422	40.8113116459703	4.66728839123715	2.22258461402441	2.42542534636121e-11	2.36251017760222e-10	Up	0.256624592401967	0.237378825709554	0.103424651722596	0.171318673045119	0.335446768165936	0.62345622817869	1.23852431536369	1.26712052835355	1.08628546784182	1.25593817703238	GeneID:234290,Genbank:NM_173411.2,MGI:MGI:2447770	cDNA sequence BC030500		GO:0003674,GO:0005575,GO:0008150	molecular_function|cellular_component|biological_process
BC030867	26.9085092434101	9.52997635547843	44.2870421313418	4.64713032639192	2.21634010506013	3.38071291039227e-08	2.1253376102525e-07	Up	0.164898706374913	0.360144990358137	0.186911306962941	0.196578334374606	0.062177105906775	0.563361908897806	1.49219226837665	0.869339744734476	0.872515114025031	0.985854969858349	GeneID:217216,Genbank:XM_006533040.1,MGI:MGI:2387601	cDNA sequence BC030867		GO:0003674,GO:0005575,GO:0008150	molecular_function|cellular_component|biological_process
BC035044	64.4647726623729	41.0572615088501	87.8722838158957	2.14023733163388	1.09777078643309	9.65989465067559e-08	5.65896347801367e-07	Up	0.929330788487826	0.955149869145258	0.769884079543756	0.709036678334623	0.809849663114239	2.29957167367721	1.66116520603271	1.59329976466738	1.67066527643952	2.20519174282785	GeneID:232406,Genbank:NM_001254946.1,MGI:MGI:2448540	cDNA sequence BC035044		GO:0003674,GO:0005575,GO:0008150	molecular_function|cellular_component|biological_process
BC048546	964.986782206636	528.330467548945	1401.64309686433	2.65296662402775	1.40760652567873	4.70956330662578e-05	0.000178585301468266	Up	2.8360568034812	8.04828860743321	4.54649089202385	6.9753466192883	7.527444371721	9.37967865977283	25.1905555465612	13.5593314463949	16.6222486646232	19.5273257071609	GeneID:232400,Genbank:NM_001001179.3,MGI:MGI:3039594	cDNA sequence BC048546		GO:0005576,GO:0005615,GO:0010466,GO:0030414,GO:0004866,GO:0004867,GO:0005575	extracellular region|extracellular space|negative regulation of peptidase activity|peptidase inhibitor activity|endopeptidase inhibitor activity|serine-type endopeptidase inhibitor activity|cellular_component
BC049352	8.37469657688241	4.26002242527481	12.48937072849	2.93176173308157	1.55176785910967	0.00434851142234821	0.0111712396129078	Up	0.0286217665314256	0.0686395480385642	0.028837807470936	0.0363951539482379	0.0383722405749393	0.154522460987101	0.191853710565858	0.078513363712981	0.0807701469191194	0.116730723740806	GeneID:408059,Genbank:XM_006510476.2,MGI:MGI:3040681	cDNA sequence BC049352		GO:0003674,GO:0005575,GO:0008150	molecular_function|cellular_component|biological_process
BC094916	41.6125183447118	15.0564511530774	68.1685855363463	4.52753340367417	2.17872528526982	6.66332484640553e-15	9.84142693316425e-14	Up	0.458552845866945	0.771206014901828	0.378011507204031	0.357805989916931	1.13172903819341	2.27869878761292	3.60462579754193	2.27274648347752	3.05861274541428	3.61666783324297	GeneID:545384,Genbank:NM_001024721.2,MGI:MGI:3584522	cDNA sequence BC094916		GO:0003690,GO:0005634,GO:0005730,GO:0005829,GO:0008134,GO:0042802,GO:0000978,GO:0001047,GO:0001078	double-stranded DNA binding|nucleus|nucleolus|cytosol|transcription factor binding|identical protein binding|RNA polymerase II proximal promoter sequence-specific DNA binding|core promoter binding|transcriptional repressor activity, RNA polymerase II proximal promoter sequence-specific DNA binding
BC147527	255.417277698638	52.71680884197	458.117746555307	8.69016461008885	3.11938350499245	8.73379273668227e-27	4.25819351788189e-25	Up	0.600194596082263	1.14120851743068	0.634961192814857	0.787051531521804	0.739282041886276	8.79441805928025	7.99600370175052	4.75402239212183	6.46443764771322	7.76072608658973	GeneID:625360,Genbank:XM_011244688.1,MGI:MGI:4840510	cDNA sequence BC147527
Bahcc1	522.500055047911	704.535336774288	340.464773321533	0.48324726319669	-1.04916653292937	6.91337405395073e-22	2.1544306738231e-20	Down	3.10705202736535	2.78454903524265	3.07706769732363	3.50691238738666	2.82639140233531	1.72246491116403	1.44869121970435	1.67763695270226	1.49252231266213	1.48462734820466	GeneID:268515,Genbank:XM_011249048.2,MGI:MGI:2679272	BAH domain and coiled-coil containing 1		GO:0005654,GO:0005677,GO:0006342,GO:0031507,GO:0000785,GO:0000976,GO:0003682	nucleoplasm|chromatin silencing complex|chromatin silencing|heterochromatin assembly|chromatin|transcription regulatory region sequence-specific DNA binding|chromatin binding
Bard1	77.8955380632833	48.3391638548379	107.451912271729	2.22287486383517	1.15242673450711	9.61085923968022e-10	7.51993761993443e-09	Up	0.411555543095177	0.570544060310819	0.395375414068344	0.392497454675457	0.510055995172439	0.891341814748254	1.33764178722473	0.955014907913855	1.1704059890484	1.01134869415606	GeneID:12021,Genbank:XM_006495631.3,MGI:MGI:1328361	BRCA1 associated RING domain 1		GO:0046826,GO:0005634,GO:0046872,GO:0005737,GO:0046982,GO:0006281,GO:0006974,GO:0016567,GO:0016607,GO:0016740,GO:0070531,GO:0031436,GO:0085020,GO:0036464,GO:0042325,GO:0042803,GO:0003723,GO:0043065,GO:0004842,GO:0043066	negative regulation of protein export from nucleus|nucleus|metal ion binding|cytoplasm|protein heterodimerization activity|DNA repair|cellular response to DNA damage stimulus|protein ubiquitination|nuclear speck|transferase activity|BRCA1-A complex|BRCA1-BARD1 complex|protein K6-linked ubiquitination|cytoplasmic ribonucleoprotein granule|regulation of phosphorylation|protein homodimerization acti…	mmu03440	Homologous recombination
Barx2	70.2484776501316	36.3840230775461	104.112932222717	2.86150137935046	1.5167723023199	7.40877462356041e-06	3.21005602836873e-05	Up	0.993915213654652	0.897706958099323	1.638683049655	0.919165607697765	0.938812966852585	2.19515073975143	4.72416463450979	4.1826120455389	2.20985197798218	3.11555670366165	GeneID:12023,Genbank:NM_013800.2,MGI:MGI:109617	BarH-like homeobox 2	Homeobox	GO:0043565,GO:0005667,GO:0001228,GO:0045944,GO:0005829,GO:0006351,GO:0001502,GO:0048513,GO:0003677,GO:0006355,GO:0006357,GO:0003682,GO:0007399,GO:0003700,GO:0009888,GO:0005515,GO:0000122,GO:0014902,GO:0005634,GO:0000977,GO:0042637,GO:0005654	sequence-specific DNA binding|transcription factor complex|transcriptional activator activity, RNA polymerase II transcription regulatory region sequence-specific DNA binding|positive regulation of transcription by RNA polymerase II|cytosol|transcription, DNA-templated|cartilage condensation|animal organ development|DNA binding|regulation of transcription, DNA-templated|regulation of transcriptio…
Basp1	630.760166958275	249.218196603793	1012.30213731276	4.06191101254984	2.02215863373566	4.60842051050942e-22	1.45868975216596e-20	Up	5.72866328658221	8.15926263061544	6.44578112433925	7.37695435479888	7.98236724548828	27.2874691653751	42.0154351455004	25.1272391565959	29.9252354168725	29.3690725275036	GeneID:70350,Genbank:NM_027395.2,MGI:MGI:1917600	brain abundant, membrane attached signal protein 1		GO:0042995,GO:0005515,GO:0044212,GO:0005634,GO:0005737,GO:0045892,GO:0005886,GO:0008180,GO:0016020,GO:0072112,GO:0016607,GO:0003714,GO:0019904,GO:0030054	cell projection|protein binding|transcription regulatory region DNA binding|nucleus|cytoplasm|negative regulation of transcription, DNA-templated|plasma membrane|COP9 signalosome|membrane|glomerular visceral epithelial cell differentiation|nuclear speck|transcription corepressor activity|protein domain specific binding|cell junction
Batf	161.074132704154	80.8469783229233	241.301287085385	2.98466673821212	1.57756985210315	1.47307704181526e-21	4.45286638456723e-20	Up	4.83334251676368	6.62349944656835	3.60727795222726	4.09735354825229	4.61992862616826	14.496736633093	16.739087687582	11.3556683227518	15.4919047871034	16.924663673349	GeneID:53314,Genbank:NM_016767.2,MGI:MGI:1859147	basic leucine zipper transcription factor, ATF-like	TF_bZIP	GO:0045190,GO:0006357,GO:0001077,GO:0045944,GO:0060218,GO:0006974,GO:0001816,GO:0072539,GO:0002320,GO:0003677,GO:0003700,GO:0005515,GO:0030154,GO:0005634,GO:0072540,GO:0030330,GO:0042832,GO:0005654,GO:0043011,GO:0005737,GO:0000978,GO:0043565,GO:0006351,GO:0045064,GO:0006355,GO:0000982	isotype switching|regulation of transcription by RNA polymerase II|transcriptional activator activity, RNA polymerase II proximal promoter sequence-specific DNA binding|positive regulation of transcription by RNA polymerase II|hematopoietic stem cell differentiation|cellular response to DNA damage stimulus|cytokine production|T-helper 17 cell differentiation|lymphoid progenitor cell differentiati…
Batf2	146.25455400064	75.39812460627	217.11098339501	2.87952763452363	1.52583216749292	2.28498971592927e-05	9.132406010976e-05	Up	1.47648153880501	2.09310593735612	1.48762621984568	2.0393309150024	2.35488575216907	8.76143812243877	5.7334109725535	3.48281242753745	4.74131054033762	5.97447565483029	GeneID:74481,Genbank:XM_006531851.2,MGI:MGI:1921731	basic leucine zipper transcription factor, ATF-like 2	TF_bZIP	GO:0003700,GO:0005634,GO:0006351,GO:0006355,GO:0006357,GO:0030154,GO:0042832,GO:0043011,GO:0000978,GO:0000982,GO:0003677	DNA binding transcription factor activity|nucleus|transcription, DNA-templated|regulation of transcription, DNA-templated|regulation of transcription by RNA polymerase II|cell differentiation|defense response to protozoan|myeloid dendritic cell differentiation|RNA polymerase II proximal promoter sequence-specific DNA binding|transcription factor activity, RNA polymerase II proximal promoter seque…
Batf3	50.7392016082255	29.2450958072772	72.2333074091738	2.46992890312911	1.30446951444991	1.00302862602496e-08	6.83650138677742e-08	Up	2.12133384977671	2.56960356182411	1.83201082517609	1.95084670345158	2.43771514843491	5.29171608278212	6.77963049712102	5.29954177904797	5.27370574131896	5.89883629240759	GeneID:381319,Genbank:NM_030060.2,MGI:MGI:1925491	basic leucine zipper transcription factor, ATF-like 3	TF_bZIP	GO:0097028,GO:0000982,GO:0001078,GO:0003677,GO:0003700,GO:0005634,GO:0006351,GO:0006355,GO:0006357,GO:0009615,GO:0000122,GO:0030154,GO:0000978,GO:0043011	dendritic cell differentiation|transcription factor activity, RNA polymerase II proximal promoter sequence-specific DNA binding|transcriptional repressor activity, RNA polymerase II proximal promoter sequence-specific DNA binding|DNA binding|DNA binding transcription factor activity|nucleus|transcription, DNA-templated|regulation of transcription, DNA-templated|regulation of transcription by RNA …
Bcan	73.1302342836646	100.829201126744	45.4312674405855	0.450576489081549	-1.1501560586562	0.000146426815450236	0.000505566943046057	Down	1.0469649449525	1.34506523747888	0.707240761873229	1.15733218147223	1.65086112996678	0.541949020579899	0.239245893149396	0.648640041821772	0.761012104256425	0.608729870341337	GeneID:12032,Genbank:NM_007529.2,MGI:MGI:1096385	brevican		GO:0005540,GO:0005576,GO:0005578,GO:0005615,GO:0007155,GO:0007417,GO:0021766,GO:0030246,GO:0030425,GO:0031225,GO:0001501,GO:0045202,GO:0005201,GO:0005509	hyaluronic acid binding|extracellular region|proteinaceous extracellular matrix|extracellular space|cell adhesion|central nervous system development|hippocampus development|carbohydrate binding|dendrite|anchored component of membrane|skeletal system development|synapse|extracellular matrix structural constituent|calcium ion binding
Bcas3	648.791386722294	873.726837175268	423.85593626932	0.485112644175648	-1.04360831186716	3.78994161215967e-23	1.35578246587258e-21	Down	4.29995022287503	3.93777668503063	4.43098853709894	4.95046362832277	4.49447185314782	2.35098548618081	2.04521550080214	2.61687102465392	2.13138945319023	2.21096348573469	GeneID:192197,Genbank:XM_011248810.2,MGI:MGI:2385848	breast carcinoma amplified sequence 3		GO:0090316,GO:0043085,GO:0031023,GO:0005730,GO:0090630,GO:0043547,GO:0031252,GO:0005737,GO:2000114,GO:0045111,GO:0034260,GO:2000251,GO:0045944,GO:0005856,GO:0005881,GO:0006351,GO:0035035,GO:0006355,GO:0048487,GO:0035148,GO:0007030,GO:0051491,GO:0035257,GO:0008134,GO:0051895,GO:0035327,GO:0010595,GO:0001525,GO:0071391,GO:0042393,GO:0010698,GO:0003682,GO:0071944,GO:0042594,GO:0016192,GO:0005634	positive regulation of intracellular protein transport|positive regulation of catalytic activity|microtubule organizing center organization|nucleolus|activation of GTPase activity|positive regulation of GTPase activity|cell leading edge|cytoplasm|regulation of establishment of cell polarity|intermediate filament cytoskeleton|negative regulation of GTPase activity|positive regulation of actin cyto…
Bcl2a1a	200.466923081252	93.2025132211784	307.731332941326	3.30174930166368	1.72323058209937	1.81578127735642e-12	2.05701592925755e-11	Up	5.42135571084356	8.35796133402818	6.00850451540166	5.49345070225618	5.86000997051533	19.8935535789974	31.3430153635745	17.2184195874684	21.4823110551921	18.994845709421	GeneID:12044,Genbank:NM_009742.3,MGI:MGI:102687	B cell leukemia/lymphoma 2 related protein A1a		GO:0046982,GO:0005515,GO:0051400,GO:0005737,GO:0097192,GO:0005741,GO:0006915,GO:0008053,GO:0008630,GO:0015267,GO:2001243,GO:0042803,GO:0042981,GO:0043065,GO:0043066,GO:0001782,GO:0001836,GO:0002903	protein heterodimerization activity|protein binding|BH domain binding|cytoplasm|extrinsic apoptotic signaling pathway in absence of ligand|mitochondrial outer membrane|apoptotic process|mitochondrial fusion|intrinsic apoptotic signaling pathway in response to DNA damage|channel activity|negative regulation of intrinsic apoptotic signaling pathway|protein homodimerization activity|regulation of ap…	mmu04064,mmu04210,mmu05202,mmu05221	NF-kappa B signaling pathway|Apoptosis|Transcriptional misregulation in cancers|Acute myeloid leukemia
Bcl2a1b	473.000944420792	183.324133632716	762.677755208868	4.16026924603865	2.05667690032667	6.12767517228977e-21	1.71244444683851e-19	Up	10.7320135825652	16.6178296663612	12.0223712135574	11.4470857565338	12.9918411723035	56.1767519318522	73.9725128586398	41.1085798549064	57.9144976895828	51.6750412798764	GeneID:12045,Genbank:NM_007534.3,MGI:MGI:1278326	B cell leukemia/lymphoma 2 related protein A1b		GO:0008630,GO:0015267,GO:0042803,GO:0043065,GO:0043066,GO:0046982,GO:0051400,GO:0097192,GO:2001243,GO:0001836,GO:0005741,GO:0008053	intrinsic apoptotic signaling pathway in response to DNA damage|channel activity|protein homodimerization activity|positive regulation of apoptotic process|negative regulation of apoptotic process|protein heterodimerization activity|BH domain binding|extrinsic apoptotic signaling pathway in absence of ligand|negative regulation of intrinsic apoptotic signaling pathway|release of cytochrome c from…	mmu04064,mmu04210,mmu05202,mmu05221	NF-kappa B signaling pathway|Apoptosis|Transcriptional misregulation in cancers|Acute myeloid leukemia
Bcl2a1d	282.704462660697	131.724629148695	433.684296172699	3.29235541580566	1.71912008574216	6.3278093498606e-23	2.21131942540312e-21	Up	7.11552937048217	9.95990392305025	8.73964293149332	8.20786163748864	9.94838901971207	33.8876395449128	36.9983855270021	24.6077008679205	31.4266449561119	26.1556010363853	GeneID:12047,Genbank:NM_007536.2,MGI:MGI:1278325	B cell leukemia/lymphoma 2 related protein A1d		GO:2001243,GO:0008630,GO:0015267,GO:0030217,GO:0042803,GO:0043027,GO:0043065,GO:0043066,GO:0043154,GO:0046982,GO:0050852,GO:0001836,GO:0051400,GO:0005741,GO:0097192,GO:0008053	negative regulation of intrinsic apoptotic signaling pathway|intrinsic apoptotic signaling pathway in response to DNA damage|channel activity|T cell differentiation|protein homodimerization activity|cysteine-type endopeptidase inhibitor activity involved in apoptotic process|positive regulation of apoptotic process|negative regulation of apoptotic process|negative regulation of cysteine-type endo…	mmu04064,mmu04210,mmu05202,mmu05221	NF-kappa B signaling pathway|Apoptosis|Transcriptional misregulation in cancers|Acute myeloid leukemia
Bcl3	456.335512988754	242.454038974575	670.216987002934	2.76430530849279	1.46691696548142	2.69961202740783e-15	4.13537697137633e-14	Up	6.80487277327242	8.88499105611976	6.1794409533552	6.35049129622643	6.6661016707946	22.8823963075903	25.3419431251345	15.1116014409784	19.0109301685042	19.6533585065937	GeneID:12051,Genbank:XM_006539487.3,MGI:MGI:88140	B cell leukemia/lymphoma 3		GO:0005654,GO:0005737,GO:0005829,GO:0005886,GO:0006351,GO:0006355,GO:0006974,GO:0042536,GO:0007249,GO:0042742,GO:0008134,GO:0042771,GO:0009615,GO:0042832,GO:0042981,GO:0043066,GO:0043231,GO:0045064,GO:0000060,GO:0002268,GO:0002315,GO:0002455,GO:0002467,GO:0003677,GO:0003700,GO:0005515,GO:0005634,GO:0010225,GO:0019730,GO:0030198,GO:0030330,GO:0030496,GO:0032729,GO:0032991,GO:0045082,GO:0032996,GO:…	nucleoplasm|cytoplasm|cytosol|plasma membrane|transcription, DNA-templated|regulation of transcription, DNA-templated|cellular response to DNA damage stimulus|negative regulation of tumor necrosis factor biosynthetic process|I-kappaB kinase/NF-kappaB signaling|defense response to bacterium|transcription factor binding|intrinsic apoptotic signaling pathway in response to DNA damage by p53 class me…	mmu04668,mmu04625	TNF signaling pathway|C-type lectin receptor signaling pathway
Bdkrb1	123.606843391746	36.0431822152064	211.170504568285	5.8588196599132	2.55061004309263	2.79745094184149e-22	9.06024423788913e-21	Up	1.45136742572807	2.40327826899236	1.42170247145579	0.807425674306816	1.09451223873115	7.83560533113068	12.5661312652168	8.00406481479882	8.49485699987353	7.57842380304101	GeneID:12061,Genbank:NM_007539.2,MGI:MGI:88144	bradykinin receptor, beta 1		GO:0019233,GO:0004930,GO:0030308,GO:0004947,GO:0032496,GO:0005623,GO:0005886,GO:0006950,GO:0006954,GO:0007165,GO:0042277,GO:0007186,GO:0007205,GO:0043005,GO:0009612,GO:0045776,GO:0016020,GO:0001933,GO:0051281,GO:0016021,GO:0002687,GO:0016477,GO:0004871	sensory perception of pain|G-protein coupled receptor activity|negative regulation of cell growth|bradykinin receptor activity|response to lipopolysaccharide|cell|plasma membrane|response to stress|inflammatory response|signal transduction|peptide binding|G-protein coupled receptor signaling pathway|protein kinase C-activating G-protein coupled receptor signaling pathway|neuron projection|respons…	mmu04020,mmu04080,mmu04810,mmu04610,mmu04750,mmu05200	Calcium signaling pathway|Neuroactive ligand-receptor interaction|Regulation of actin cytoskeleton|Complement and coagulation cascades|Inflammatory mediator regulation of TRP channels|Pathways in cancer
Bean1	12.0224270768172	4.02946880418729	20.0153853494472	4.96725159620243	2.31244782255547	2.37452021556808e-06	1.12152794660829e-05	Up	0.0129888007038029	0.0400489839988348	0.0523473676669628	0.0867112571010932	0.0653011823412915	0.328704398334439	0.248134802687791	0.120251355222091	0.390977904641422	0.260051205405716	GeneID:65115,Genbank:XM_006531267.3,MGI:MGI:1929597	brain expressed, associated with Nedd4, 1		GO:0016020,GO:0016021,GO:0005515,GO:0005575,GO:0008150	membrane|integral component of membrane|protein binding|cellular_component|biological_process
Bex6	23.2975592906494	2.631788716664	43.9633298646347	16.7047337752712	4.06218508539283	5.05523792934555e-23	1.78379086234514e-21	Up	0.109750741246986	0.338399655233288	0.0552895772942259	0.157002696152088	0.0551771740108614	2.55524031939021	3.20015111969904	1.86281541560216	2.21962243238048	2.74667511711582	GeneID:328660,Genbank:NM_001033539.2,MGI:MGI:3588247	brain expressed family member 6		GO:0005737,GO:0008150,GO:0003674,GO:0005634	cytoplasm|biological_process|molecular_function|nucleus
Bglap3	5.1558830082623	2.65891080783144	7.65285520869317	2.8781917716656	1.52516272092242	0.0298505796923289	0.0624308076429624	Up	0.340331162920463	0.0437232993026185	0.0857250070665995	0.0811428235107797	0	0.301443708642917	0.299415857917016	0.21880646610469	0.400170356362339	0.473182902230082	GeneID:12095,Genbank:NM_001305449.1,MGI:MGI:88155	bone gamma-carboxyglutamate protein 3		GO:0005737,GO:0005791,GO:0005794,GO:0008147,GO:0008150,GO:0030425,GO:0030500,GO:0031214,GO:0031982,GO:0042995,GO:0043204,GO:0005509,GO:0046872,GO:0005576,GO:0005615	cytoplasm|rough endoplasmic reticulum|Golgi apparatus|structural constituent of bone|biological_process|dendrite|regulation of bone mineralization|biomineral tissue development|vesicle|cell projection|perikaryon|calcium ion binding|metal ion binding|extracellular region|extracellular space
Bid	234.931403539007	127.175308052132	342.687499025882	2.69460718652561	1.4300749756285	1.59496484937198e-11	1.59558066591614e-10	Up	2.31985510120176	3.56441756747463	3.02204855493861	2.94990469764124	2.82741070648185	9.96257052717338	10.625936939015	6.50830423419649	7.78096664592564	6.95911862065194	GeneID:12122,Genbank:XM_006505411.3,MGI:MGI:108093	BH3 interacting domain death agonist		GO:0005829,GO:0006626,GO:0006915,GO:0006919,GO:0008637,GO:0010918,GO:0016020,GO:0051260,GO:0031625,GO:0090150,GO:0032459,GO:0090200,GO:0032461,GO:0097191,GO:0097284,GO:0097345,GO:1902108,GO:1902230,GO:2000045,GO:0001836,GO:0005515,GO:0005737,GO:0005739,GO:0032464,GO:0032592,GO:0042127,GO:0042770,GO:0042775,GO:0042981,GO:2000271,GO:0043065,GO:2001235,GO:2001238,GO:0046982	cytosol|protein targeting to mitochondrion|apoptotic process|activation of cysteine-type endopeptidase activity involved in apoptotic process|apoptotic mitochondrial changes|positive regulation of mitochondrial membrane potential|membrane|protein homooligomerization|ubiquitin protein ligase binding|establishment of protein localization to membrane|regulation of protein oligomerization|positive re…	mmu04071,mmu04210,mmu04215,mmu04217,mmu04115,mmu04650,mmu05200,mmu05010,mmu05014,mmu05416,mmu04932,mmu05152,mmu05167,mmu01524	Sphingolipid signaling pathway|Apoptosis|Apoptosis - multiple species|Necroptosis|p53 signaling pathway|Natural killer cell mediated cytotoxicity|Pathways in cancer|Alzheimer's disease|Amyotrophic lateral sclerosis (ALS)|Viral myocarditis|Non-alcoholic fatty liver disease (NAFLD)|Tuberculosis|Kaposi's sarcoma-associated herpesvirus infection|Platinum drug resistance
Birc5	201.961940712111	103.461846598124	300.462034826097	2.90408536775087	1.53808386305151	2.4037633157273e-15	3.73262459395085e-14	Up	1.46857479713966	1.57429476610798	1.55921139902282	1.28008980064283	2.15940457820961	3.56462984404089	6.31918720808938	4.88942776962791	4.57506240208353	5.44492784568503	GeneID:11799,Genbank:NM_001012273.1,MGI:MGI:1203517	baculoviral IAP repeat-containing 5		GO:0005515,GO:0005634,GO:0005694,GO:0005737,GO:0005814,GO:0008017,GO:0005829,GO:0008270,GO:0005856,GO:0008536,GO:0005874,GO:0009790,GO:0009966,GO:0010466,GO:0015631,GO:0043066,GO:0016324,GO:0043154,GO:0019899,GO:0043524,GO:0030414,GO:0045787,GO:0045892,GO:0045931,GO:0046872,GO:0000086,GO:0046982,GO:0000226,GO:0048037,GO:0000228,GO:0051087,GO:0000281,GO:0000775,GO:0000776,GO:0000777,GO:0004842,GO:…	protein binding|nucleus|chromosome|cytoplasm|centriole|microtubule binding|cytosol|zinc ion binding|cytoskeleton|Ran GTPase binding|microtubule|embryo development|regulation of signal transduction|negative regulation of peptidase activity|tubulin binding|negative regulation of apoptotic process|apical plasma membrane|negative regulation of cysteine-type endopeptidase activity involved in apoptoti…	mmu04390,mmu04210,mmu04215,mmu05200,mmu05210,mmu05161,mmu01524	Hippo signaling pathway|Apoptosis|Apoptosis - multiple species|Pathways in cancer|Colorectal cancer|Hepatitis B|Platinum drug resistance
Bmp6	2099.14261644066	3134.30728654376	1063.97794633756	0.339461912654653	-1.55867838052552	2.56764864268897e-60	1.36968951271911e-57	Down	52.8261894770925	51.6846174363841	59.5197651367207	57.7291647048781	55.7236785040517	23.4201006097938	16.0755991493817	19.2064167679916	18.5962209956761	22.2094617927493	GeneID:12161,Genbank:NM_007556.3,MGI:MGI:88182	bone morphogenetic protein 6		GO:0005160,GO:0005515,GO:0005576,GO:0005615,GO:0005737,GO:0030509,GO:0006879,GO:0030539,GO:0006954,GO:0031666,GO:0006955,GO:0031668,GO:0031982,GO:0032332,GO:0032349,GO:0060395,GO:0042981,GO:0043408,GO:0060586,GO:0045603,GO:0070700,GO:0071281,GO:0071773,GO:0000122,GO:2000860,GO:0001503,GO:0001649,GO:0001654,GO:0001822,GO:0001938,GO:0001958,GO:0003323,GO:0005125,GO:0007275,GO:0008083,GO:0010862,GO:…	transforming growth factor beta receptor binding|protein binding|extracellular region|extracellular space|cytoplasm|BMP signaling pathway|cellular iron ion homeostasis|male genitalia development|inflammatory response|positive regulation of lipopolysaccharide-mediated signaling pathway|immune response|cellular response to extracellular stimulus|vesicle|positive regulation of chondrocyte differenti…	mmu04350,mmu04390,mmu04913	TGF-beta signaling pathway|Hippo signaling pathway|Ovarian Steroidogenesis
Bmpr2	10234.430626073	14139.1221215037	6329.73913064219	0.447675539983879	-1.15947460020628	4.44557871025271e-38	5.37529740452355e-36	Down	64.2924856971219	68.6368951401811	69.7101912907849	67.6901975076767	67.828281600842	35.0578194859392	28.7608838104254	33.7556694915292	30.9635347544563	31.4651789711738	GeneID:12168,Genbank:XM_006495633.1,MGI:MGI:1095407	bone morphogenetic protein receptor, type II (serine/threonine kinase)		GO:0003085,GO:0003148,GO:0003151,GO:0003181,GO:0003183,GO:0003186,GO:0005901,GO:0003197,GO:0003252,GO:0005913,GO:0004672,GO:0006366,GO:0006468,GO:0007178,GO:0009925,GO:0016324,GO:0009952,GO:0016740,GO:0019838,GO:0009986,GO:0030308,GO:0030425,GO:0030501,GO:0030509,GO:0000166,GO:0048738,GO:0001707,GO:0048842,GO:0030513,GO:0001893,GO:0060173,GO:0036122,GO:0001934,GO:0060412,GO:0001935,GO:0060413,GO:…	negative regulation of systemic arterial blood pressure|outflow tract septum morphogenesis|outflow tract morphogenesis|atrioventricular valve morphogenesis|mitral valve morphogenesis|tricuspid valve morphogenesis|caveola|endocardial cushion development|negative regulation of cell proliferation involved in heart valve morphogenesis|cell-cell adherens junction|protein kinase activity|transcription …	mmu04350,mmu04390,mmu04060,mmu04550,mmu04360,mmu05206,mmu05418	TGF-beta signaling pathway|Hippo signaling pathway|Cytokine-cytokine receptor interaction|Signaling pathways regulating pluripotency of stem cells|Axon guidance|MicroRNAs in cancer|Fluid shear stress and atherosclerosis
Bmx	234.96603451981	317.775272189497	152.156796850123	0.478818870334845	-1.06244808462341	3.33053700402669e-16	5.69867449453132e-15	Down	5.31346983014191	5.29504432246646	6.36641543329081	5.32421134206804	5.75783450742226	2.1805407514669	3.06831862764878	3.63773577418217	2.29645848964967	3.07485429897746	GeneID:12169,Genbank:NM_009759.4,MGI:MGI:1101778	BMX non-receptor tyrosine kinase		GO:0042127,GO:0007169,GO:0004672,GO:0045087,GO:0016301,GO:0004713,GO:0046777,GO:0016310,GO:0004715,GO:0046872,GO:0005102,GO:0005524,GO:0005654,GO:0016740,GO:0005737,GO:0050852,GO:0030154,GO:0005886,GO:0050853,GO:0031234,GO:0006468,GO:0032587,GO:0006915,GO:0000166,GO:0035556,GO:0007155,GO:0001865,GO:0038083,GO:0007165,GO:0002250	regulation of cell proliferation|transmembrane receptor protein tyrosine kinase signaling pathway|protein kinase activity|innate immune response|kinase activity|protein tyrosine kinase activity|protein autophosphorylation|phosphorylation|non-membrane spanning protein tyrosine kinase activity|metal ion binding|signaling receptor binding|ATP binding|nucleoplasm|transferase activity|cytoplasm|T cell…
Bnc1	270.383806988737	171.841340164876	368.926273812597	2.14690058549721	1.10225538722331	1.19944934543498e-12	1.38437029384321e-11	Up	1.59051299826258	1.25822466520666	1.97158324865716	1.28703306197584	2.03542245015406	4.24462168930001	4.06099382172081	3.83744938602677	3.0013348807742	3.37738947120692	GeneID:12173,Genbank:XM_011250781.2,MGI:MGI:1097164	basonuclin 1		GO:0051276,GO:0005634,GO:0005654,GO:0005737,GO:0006351,GO:0006355,GO:0006356,GO:0006357,GO:0007283,GO:0030154,GO:0042060,GO:0043231,GO:0003676,GO:0046872,GO:0003677,GO:0050679,GO:0005515	chromosome organization|nucleus|nucleoplasm|cytoplasm|transcription, DNA-templated|regulation of transcription, DNA-templated|regulation of transcription by RNA polymerase I|regulation of transcription by RNA polymerase II|spermatogenesis|cell differentiation|wound healing|intracellular membrane-bounded organelle|nucleic acid binding|metal ion binding|DNA binding|positive regulation of epithelial…
Bpifa1	7401.93625677066	4294.08668088393	10509.7858326574	2.44750202166249	1.29131005151079	0.000464443985417923	0.00146116575256286	Up	69.0893839697203	441.72128475025	183.873151706193	202.143531122382	143.458653255268	427.09128180627	802.354531007105	371.436660645529	499.924271837156	584.941674570526	GeneID:18843,Genbank:NM_011126.3,MGI:MGI:1338036	BPI fold containing family A, member 1		GO:0005902,GO:0008289,GO:0019731,GO:0042742,GO:0045087,GO:0050828,GO:0050891,GO:1900229,GO:0002376,GO:1902305,GO:0005576,GO:0005615	microvillus|lipid binding|antibacterial humoral response|defense response to bacterium|innate immune response|regulation of liquid surface tension|multicellular organismal water homeostasis|negative regulation of single-species biofilm formation in or on host organism|immune system process|regulation of sodium ion transmembrane transport|extracellular region|extracellular space
Bpifb1	8235.9107350882	5439.85055888586	11031.9709112906	2.02799153981723	1.02005163385546	0.00108833467942858	0.00318116455774314	Up	84.4741903473581	243.137912100484	133.905866003262	172.21303543022	212.647929729887	273.78735514422	568.475185235231	271.2234977343	327.093639425767	378.992749952104	GeneID:228801,Genbank:NM_001012392.1,MGI:MGI:2137431	BPI fold containing family B, member 1		GO:0005615,GO:0008289,GO:0034144,GO:0045087,GO:0002227,GO:0002376,GO:0005576	extracellular space|lipid binding|negative regulation of toll-like receptor 4 signaling pathway|innate immune response|innate immune response in mucosa|immune system process|extracellular region
Brca1	114.536434609867	60.2819110932742	168.790958126461	2.80002665916299	1.48544056319136	4.15491287155587e-13	5.0677642738002e-12	Up	0.357684278121392	0.570447343822433	0.254754296751936	0.341120830700628	0.310044369799227	0.942638684388803	1.46335227833137	0.970603170233777	1.08479243419701	0.974041621629583	GeneID:12189,Genbank:XM_006532064.3,MGI:MGI:104537	breast cancer 1, early onset		GO:0003723,GO:0004842,GO:0005634,GO:0005694,GO:0005737,GO:0006629,GO:0005759,GO:0006631,GO:0005813,GO:0006633,GO:0005886,GO:0006974,GO:0007049,GO:0007059,GO:0007098,GO:0031625,GO:0008270,GO:0032991,GO:0008630,GO:0033147,GO:0009048,GO:0033160,GO:0035066,GO:0000724,GO:0045766,GO:0035067,GO:0045892,GO:0000793,GO:0045893,GO:0042127,GO:0000794,GO:0045944,GO:0000800,GO:0001105,GO:0003677,GO:0046872,GO:…	RNA binding|ubiquitin-protein transferase activity|nucleus|chromosome|cytoplasm|lipid metabolic process|mitochondrial matrix|fatty acid metabolic process|centrosome|fatty acid biosynthetic process|plasma membrane|cellular response to DNA damage stimulus|cell cycle|chromosome segregation|centrosome cycle|ubiquitin protein ligase binding|zinc ion binding|protein-containing complex|intrinsic apoptot…	mmu04120,mmu03440,mmu03460,mmu04151,mmu05206,mmu05224,mmu01524	Ubiquitin mediated proteolysis|Homologous recombination|Fanconi anemia pathway|PI3K-Akt signaling pathway|MicroRNAs in cancer|Breast cancer|Platinum drug resistance
Bst2	5974.87385047427	1283.11183323775	10666.6358677108	8.31309913243885	3.05538641556132	5.7041711971205e-48	1.43689656947465e-45	Up	74.9863733240221	100.28430511101	81.0650893222588	91.9847287327986	94.8656345394671	883.681979890298	776.175122193153	632.390635583309	678.578188042238	922.386445587515	GeneID:69550,Genbank:NM_198095.2,MGI:MGI:1916800	bone marrow stromal cell antigen 2		GO:1901253,GO:0032956,GO:0005768,GO:0034341,GO:0005794,GO:0035455,GO:0005886,GO:0008191,GO:0009615,GO:0009986,GO:0035456,GO:0045071,GO:0045087,GO:0016020,GO:0016021,GO:0002376,GO:0051607,GO:0016324,GO:0005622,GO:0031225,GO:0005737	negative regulation of intracellular transport of viral material|regulation of actin cytoskeleton organization|endosome|response to interferon-gamma|Golgi apparatus|response to interferon-alpha|plasma membrane|metalloendopeptidase inhibitor activity|response to virus|cell surface|response to interferon-beta|negative regulation of viral genome replication|innate immune response|membrane|integral c…
Btbd16	7.35478317034007	1.02577799899437	13.6837883416858	13.3399121009621	3.73767725526864	9.97971522423628e-08	5.82374823108023e-07	Up	0.0314167089824656	0	0	0	0.0473842417466599	0.190813190394818	0.252706087254365	0.226223202463043	0.206867331570886	0.244611033208748	GeneID:330660,Genbank:NM_001081038.2,MGI:MGI:3045247	BTB (POZ) domain containing 16		GO:0008150,GO:0000151,GO:0003674,GO:0005634	biological_process|ubiquitin ligase complex|molecular_function|nucleus
Btbd17	11.9658098374383	3.85712382419383	20.0744958506828	5.2045246058126	2.37976639019919	6.92099566950998e-07	3.55698777154725e-06	Up	0.0126299436485351	0.0649041717580429	0.0636263808010116	0.0361352494304619	0.0634970288605441	0.204558650063468	0.355569475849943	0.181889598983397	0.273251422920891	0.309059008209093	GeneID:72014,Genbank:NM_028055.4,MGI:MGI:1919264	BTB (POZ) domain containing 17		GO:0008150,GO:0003674,GO:0005575,GO:0005576	biological_process|molecular_function|cellular_component|extracellular region
Btbd3	2029.15783156686	3038.78481759936	1019.53084553436	0.335506100869553	-1.57558909414231	4.4518211736408e-61	2.60460260084913e-58	Down	32.5469547352095	28.5826040108427	31.3788734648194	34.1487977819679	30.9013649637096	11.5338792535541	9.57873082558228	12.502189793542	10.5790234431977	11.7464485810243	GeneID:228662,Genbank:NM_001025431.1,MGI:MGI:2385155	BTB (POZ) domain containing 3		GO:0048813,GO:0005829,GO:0006511,GO:0006950,GO:0007399,GO:0019005,GO:0021987,GO:0022008,GO:0030162,GO:0031625,GO:0005634,GO:0043161,GO:0005737	dendrite morphogenesis|cytosol|ubiquitin-dependent protein catabolic process|response to stress|nervous system development|SCF ubiquitin ligase complex|cerebral cortex development|neurogenesis|regulation of proteolysis|ubiquitin protein ligase binding|nucleus|proteasome-mediated ubiquitin-dependent protein catabolic process|cytoplasm
Btg4	23.1325785076679	15.0691526926621	31.1960043226738	2.07018967548617	1.0497629567811	0.00103241281238133	0.00302942423202722	Up	0.381160446828432	0.153293484375263	0.166972824824037	0.189657327579113	0.333266740723052	0.402612900654871	0.566531334936073	0.596659352732789	0.576786250049017	0.552991631361976	GeneID:56057,Genbank:XM_006510500.2,MGI:MGI:1860140	B cell translocation gene 4		GO:0005737,GO:0008285,GO:0045930,GO:0005515,GO:0005575,GO:0005634	cytoplasm|negative regulation of cell proliferation|negative regulation of mitotic cell cycle|protein binding|cellular_component|nucleus	mmu03018	RNA degradation
Btnl9	8.57179801416416	13.3800695604506	3.76352646787769	0.281278542751533	-1.82992859359156	0.000682536134283565	0.00208158027030453	Down	0.262813589880114	0.202586395307139	0.375129568073004	0.334191149692793	0.264259011218888	0.133019183072636	0	0	0.144210803210399	0.146162221687636	GeneID:237754,Genbank:NM_172793.2,MGI:MGI:2442439	butyrophilin-like 9		GO:0005575,GO:0008150,GO:0009897,GO:0016020,GO:0016021,GO:0050776,GO:0050852,GO:0001817,GO:0003674,GO:0005102	cellular_component|biological_process|external side of plasma membrane|membrane|integral component of membrane|regulation of immune response|T cell receptor signaling pathway|regulation of cytokine production|molecular_function|signaling receptor binding
Bub1	118.616191645503	73.8778338386455	163.354549452361	2.21114427649758	1.144793163642	1.18217877891246e-12	1.36655044698121e-11	Up	0.981902455416723	1.07305439062684	0.851561406602589	0.616386314632116	0.999800222169156	1.9627378906925	2.63687011040098	2.0968314396038	1.9758826268571	1.92164591898287	GeneID:12235,Genbank:XM_006498620.3,MGI:MGI:1100510	BUB1, mitotic checkpoint serine/threonine kinase		GO:0051754,GO:0006915,GO:0000776,GO:0051983,GO:0007049,GO:0000777,GO:0071174,GO:0007059,GO:0000778,GO:2001244,GO:0000780,GO:0000942,GO:0004672,GO:0004674,GO:0007063,GO:0005524,GO:0007094,GO:0005634,GO:0016301,GO:0005654,GO:0016310,GO:0005694,GO:0000166,GO:0016740,GO:0005829,GO:0000775,GO:0051301,GO:0006468	meiotic sister chromatid cohesion, centromeric|apoptotic process|kinetochore|regulation of chromosome segregation|cell cycle|condensed chromosome kinetochore|mitotic spindle checkpoint|chromosome segregation|condensed nuclear chromosome kinetochore|positive regulation of intrinsic apoptotic signaling pathway|condensed nuclear chromosome, centromeric region|condensed nuclear chromosome outer kinet…	mmu04110,mmu04114,mmu04914	Cell cycle|Oocyte meiosis|Progesterone-mediated oocyte maturation
C130026I21Rik	31.2252301598977	16.6639576480712	45.7865026717241	2.74763676424872	1.45819129343757	0.011262964372818	0.026361644706388	Up	0.183835163223103	0.215934346701929	0.238143568803319	0.175322225287653	0.264066027520335	0.491811553578074	0.409286359125125	0.540304964013139	0.43231646580722	1.25607714514085	GeneID:620078,Genbank:XM_006496519.3,MGI:MGI:3612702	RIKEN cDNA C130026I21 gene		GO:0005575	cellular_component
C1qa	2279.14398239625	905.913382719466	3652.37458207304	4.0317039705374	2.01138971227123	3.86830203173041e-31	2.69843822882671e-29	Up	39.2354335463189	49.497361031595	44.7555842346393	39.7482845549699	49.1761718795526	169.061603587719	246.272270849209	159.493331414884	176.892162362662	198.852621924167	GeneID:12259,Genbank:NM_007572.2,MGI:MGI:88223	complement component 1, q subcomponent, alpha polypeptide		GO:0005581,GO:0005615,GO:0006958,GO:0045087,GO:0002376,GO:0005515,GO:0005576	collagen trimer|extracellular space|complement activation, classical pathway|innate immune response|immune system process|protein binding|extracellular region	mmu04610,mmu05322,mmu05020,mmu05133,mmu05150,mmu05142	Complement and coagulation cascades|Systemic lupus erythematosus|Prion diseases|Pertussis|Staphylococcus aureus infection|Chagas disease (American trypanosomiasis)
C1qb	2313.84199319943	987.302799474969	3640.3811869239	3.68719828289739	1.88252500093431	3.42581850366119e-46	7.39691311915513e-44	Up	43.4282753023294	54.710280983498	45.8031457248593	48.9740491120513	53.9837987661764	175.536097042934	232.320445434301	161.295226210366	193.45832693515	201.69354373814	GeneID:12260,Genbank:NM_009777.2,MGI:MGI:88224	complement component 1, q subcomponent, beta polypeptide		GO:0005602,GO:0005615,GO:0006958,GO:0042803,GO:0045087,GO:0048839,GO:0002376,GO:0005576,GO:0005581	complement component C1 complex|extracellular space|complement activation, classical pathway|protein homodimerization activity|innate immune response|inner ear development|immune system process|extracellular region|collagen trimer	mmu04610,mmu05322,mmu05020,mmu05133,mmu05150,mmu05142	Complement and coagulation cascades|Systemic lupus erythematosus|Prion diseases|Pertussis|Staphylococcus aureus infection|Chagas disease (American trypanosomiasis)
C1qc	2036.74088778571	910.188371873701	3163.29340369771	3.47542717688845	1.79719031541947	7.45043233420248e-44	1.3512849124543e-41	Up	37.8847429469162	45.1632844682427	41.9490203029181	40.8071743263748	49.5983781337311	148.191016767612	195.678746897297	137.58581791011	148.290294377304	163.635250916657	GeneID:12262,Genbank:NM_007574.2,MGI:MGI:88225	complement component 1, q subcomponent, C chain		GO:0005615,GO:0006958,GO:0030853,GO:0045087,GO:0045650,GO:0002376,GO:0005576,GO:0005581	extracellular space|complement activation, classical pathway|negative regulation of granulocyte differentiation|innate immune response|negative regulation of macrophage differentiation|immune system process|extracellular region|collagen trimer	mmu04610,mmu05322,mmu05020,mmu05133,mmu05150,mmu05142	Complement and coagulation cascades|Systemic lupus erythematosus|Prion diseases|Pertussis|Staphylococcus aureus infection|Chagas disease (American trypanosomiasis)
C1ra	3887.62517626815	2125.52252119191	5649.72783134439	2.65804185795041	1.41036382386992	4.8591725081759e-49	1.37704393407479e-46	Up	36.2285726625515	42.5744624898055	41.3820866661518	42.5786537081597	41.5139712452421	120.536883507994	127.875318746566	97.1766255947394	116.823259213073	112.157093957395	GeneID:50909,Genbank:NM_023143.3,MGI:MGI:1355313	complement component 1, r subcomponent A		GO:0005615,GO:0006508,GO:0006958,GO:0008233,GO:0008236,GO:0016787,GO:0045087,GO:0002376,GO:0004252,GO:0005509	extracellular space|proteolysis|complement activation, classical pathway|peptidase activity|serine-type peptidase activity|hydrolase activity|innate immune response|immune system process|serine-type endopeptidase activity|calcium ion binding	mmu04145,mmu04610,mmu05322,mmu05133,mmu05150	Phagosome|Complement and coagulation cascades|Systemic lupus erythematosus|Pertussis|Staphylococcus aureus infection
C1rb	29.9042412199837	17.8366242718647	41.9718581681027	2.35312789731791	1.23457973612182	1.78241539593733e-05	7.25486266519646e-05	Up	0.3735629454494	0.358345341283511	0.476751355089685	0.498769876372355	0.475782123269094	1.23527902027448	1.27704951192307	0.768550135791542	1.05418839030633	1.10802570642243	GeneID:667277,Genbank:NM_001113356.1,MGI:MGI:3779804	complement component 1, r subcomponent B		GO:0005615,GO:0006508,GO:0006958,GO:0008233,GO:0008236,GO:0016787,GO:0045087,GO:0002376,GO:0004252,GO:0005509	extracellular space|proteolysis|complement activation, classical pathway|peptidase activity|serine-type peptidase activity|hydrolase activity|innate immune response|immune system process|serine-type endopeptidase activity|calcium ion binding	mmu04145,mmu04610,mmu05322,mmu05133,mmu05150	Phagosome|Complement and coagulation cascades|Systemic lupus erythematosus|Pertussis|Staphylococcus aureus infection
C2	3166.92571390427	1634.79738077706	4699.05404703148	2.87439538519318	1.52325852422524	3.02374293842963e-46	6.60742478003593e-44	Up	29.0930369797451	29.4819394035941	36.2399549351872	28.9910664363438	40.2690904347218	111.046793683862	101.807280354649	89.0473464179295	94.5167873845375	102.435006921529	GeneID:12263,Genbank:NM_013484.2,MGI:MGI:88226	complement component 2 (within H-2S)		GO:0005615,GO:0006508,GO:0006956,GO:0006958,GO:0008233,GO:0008236,GO:0016787,GO:0045087,GO:0046872,GO:2000427,GO:0002376,GO:0004252,GO:0005576	extracellular space|proteolysis|complement activation|complement activation, classical pathway|peptidase activity|serine-type peptidase activity|hydrolase activity|innate immune response|metal ion binding|positive regulation of apoptotic cell clearance|immune system process|serine-type endopeptidase activity|extracellular region	mmu04610,mmu05322,mmu05133,mmu05150	Complement and coagulation cascades|Systemic lupus erythematosus|Pertussis|Staphylococcus aureus infection
C2cd4a	2.44504205401489	0.607547531626936	4.28253657640285	7.04889140926102	2.81739638033104	0.0155862036590526	0.0351338523196914	Up	0.0398982909192998	0	0.0401994485800474	0.0380507027410017	0	0.161551404293837	0.24069694072619	0.328339170438753	0.0750615402170778	0.0887567929035124	GeneID:244911,Genbank:NM_001163143.1,MGI:MGI:3645763	C2 calcium-dependent domain containing 4A		GO:0008150,GO:0005509,GO:0005544,GO:0005886	biological_process|calcium ion binding|calcium-dependent phospholipid binding|plasma membrane
C2cd4b	140.671208489587	81.0745553836033	200.267861595572	2.47016910111942	1.30460980820499	4.5890985981117e-09	3.27300358922343e-08	Up	3.04352575244239	3.04576438022517	3.95416936827169	2.78801199534217	3.14079780260489	8.67508253554701	11.6768691561401	8.32133823343591	6.96896527063678	6.23603777311686	GeneID:75697,Genbank:XM_006511533.2,MGI:MGI:1922947	C2 calcium-dependent domain containing 4B		GO:0006906,GO:0008150,GO:0016079,GO:0017158,GO:0019905,GO:0030276,GO:0030672,GO:0048488,GO:0048791,GO:0005509,GO:0005544,GO:0005886	vesicle fusion|biological_process|synaptic vesicle exocytosis|regulation of calcium ion-dependent exocytosis|syntaxin binding|clathrin binding|synaptic vesicle membrane|synaptic vesicle endocytosis|calcium ion-regulated exocytosis of neurotransmitter|calcium ion binding|calcium-dependent phospholipid binding|plasma membrane
C3	46229.4753251887	30334.6815695956	62124.2690807818	2.04796180036545	1.03418880570056	8.83675248441739e-13	1.03747310415913e-11	Up	286.015341813053	310.834475713425	338.088662864021	281.937471029325	329.24671066308	749.384230765789	792.779372647216	508.119366639762	659.426469186107	641.435730402932	GeneID:12266,Genbank:NM_009778.3,MGI:MGI:88227	complement component 3		GO:2000427,GO:0045087,GO:0006958,GO:0002376,GO:0045745,GO:0007596,GO:0004866,GO:0045766,GO:0008289,GO:0005515,GO:0048037,GO:0005576,GO:0005615,GO:0006629,GO:0010575,GO:0006631,GO:0048639,GO:0010828,GO:0006911,GO:0050766,GO:0010866,GO:0006954,GO:0070374,GO:0010884,GO:0006956,GO:0001798,GO:0097242,GO:0031715,GO:0001934,GO:0032991,GO:0006957,GO:0001970	positive regulation of apoptotic cell clearance|innate immune response|complement activation, classical pathway|immune system process|positive regulation of G-protein coupled receptor protein signaling pathway|blood coagulation|endopeptidase inhibitor activity|positive regulation of angiogenesis|lipid binding|protein binding|cofactor binding|extracellular region|extracellular space|lipid metaboli…	mmu04145,mmu04610,mmu05203,mmu05322,mmu05133,mmu05134,mmu05150,mmu05152,mmu05168,mmu05167,mmu05140,mmu05142	Phagosome|Complement and coagulation cascades|Viral carcinogenesis|Systemic lupus erythematosus|Pertussis|Legionellosis|Staphylococcus aureus infection|Tuberculosis|Herpes simplex infection|Kaposi's sarcoma-associated herpesvirus infection|Leishmaniasis|Chagas disease (American trypanosomiasis)
C330027C09Rik	154.280545202227	93.8302472082142	214.730843196239	2.28850343663425	1.19440445842818	1.1128850897433e-09	8.64798494973189e-09	Up	1.1402035991754	1.45090058521261	1.28557310547083	1.11329423983436	1.28295954528224	2.4320519157733	4.23087157344241	2.68091328696444	3.1665619260978	2.71764634134358	GeneID:224171,Genbank:NM_172616.2,MGI:MGI:2146335	RIKEN cDNA C330027C09 gene		GO:0007283,GO:0016020,GO:0016021,GO:0042803,GO:0045296,GO:2000179,GO:0005737,GO:0005829,GO:0005886	spermatogenesis|membrane|integral component of membrane|protein homodimerization activity|cadherin binding|positive regulation of neural precursor cell proliferation|cytoplasm|cytosol|plasma membrane
C3ar1	970.075318915326	189.381382653936	1750.76925517672	9.24467458544202	3.20862253734372	4.08360010953048e-24	1.62421612251215e-22	Up	2.13310611418746	2.77270199020234	2.13656469112767	2.2138268828982	2.44763838990912	23.4345362250942	30.3924258991664	13.7852043616728	24.0901623684917	22.8470184016147	GeneID:12267,Genbank:NM_009779.2,MGI:MGI:1097680	complement component 3a receptor 1		GO:0030335,GO:0007186,GO:0002462,GO:0045766,GO:0007200,GO:0004871,GO:0048661,GO:0007204,GO:0004875,GO:0050900,GO:0004876,GO:0004930,GO:0072126,GO:0008217,GO:0005886,GO:0090023,GO:0010575,GO:0005887,GO:2000573,GO:0010759,GO:0006935,GO:0001850,GO:0016020,GO:0006954,GO:0002430,GO:0016021,GO:0007165	positive regulation of cell migration|G-protein coupled receptor signaling pathway|tolerance induction to nonself antigen|positive regulation of angiogenesis|phospholipase C-activating G-protein coupled receptor signaling pathway|signal transducer activity|positive regulation of smooth muscle cell proliferation|positive regulation of cytosolic calcium ion concentration|complement receptor activit…	mmu04080,mmu04610,mmu05150	Neuroactive ligand-receptor interaction|Complement and coagulation cascades|Staphylococcus aureus infection
C4b	14759.9569972018	9742.06171323949	19777.8522811642	2.03015058447906	1.02158674190499	6.6882048521449e-15	9.87013599701807e-14	Up	84.5969901620966	80.3649378816788	95.9553175881837	75.8579980840183	115.211984720391	198.615177740286	193.988238249499	204.870954304006	154.513898350613	219.729227995472	GeneID:12268,Genbank:XM_006523532.3,MGI:MGI:88228	complement component 4B (Chido blood group)		GO:0005615,GO:0006956,GO:0016064,GO:0030246,GO:0030424,GO:0030425,GO:0043025,GO:0044216,GO:0045202,GO:0001848,GO:0001849,GO:0005576	extracellular space|complement activation|immunoglobulin mediated immune response|carbohydrate binding|axon|dendrite|neuronal cell body|other organism cell|synapse|complement binding|complement component C1q binding|extracellular region	mmu04610,mmu05322,mmu05133,mmu05150	Complement and coagulation cascades|Systemic lupus erythematosus|Pertussis|Staphylococcus aureus infection
C530008M17Rik	67.491012547245	96.928534881925	38.0534902125651	0.392593267389428	-1.3488926627536	4.90027467933325e-08	3.00611662300659e-07	Down	0.486195912192765	0.863124439610301	0.559846610588753	0.614227333582477	0.495218850533628	0.217318124563359	0.222204909188094	0.363736615829611	0.196005248643635	0.252836862003966	GeneID:320827,Genbank:XM_017320926.1,MGI:MGI:2444817	RIKEN cDNA C530008M17 gene		GO:0003674,GO:0005575,GO:0008150	molecular_function|cellular_component|biological_process
Cabp4	16.2975733788098	2.02920163160673	30.5659451260128	15.0630398921031	3.91294104648396	4.03966747046494e-16	6.83465008505807e-15	Up	0.0718754021624162	0.110808414754937	0.0362089636776976	0.0685470354508119	0.0722707022687232	1.09135991974651	1.33695578091127	0.961174093876004	0.980350722462087	1.35908469559915	GeneID:73660,Genbank:XM_017318298.1,MGI:MGI:1920910	calcium binding protein 4		GO:0005829,GO:0007165,GO:0007601,GO:0007602,GO:0008594,GO:0044325,GO:0046549,GO:0046872,GO:0060040,GO:0005246,GO:0005509,GO:0005737	cytosol|signal transduction|visual perception|phototransduction|photoreceptor cell morphogenesis|ion channel binding|retinal cone cell development|metal ion binding|retinal bipolar neuron differentiation|calcium channel regulator activity|calcium ion binding|cytoplasm
Cacna1b	43.0402933632142	24.9106188050599	61.1699679213685	2.45557801675098	1.29606265946734	5.34088785912047e-07	2.79466966900282e-06	Up	0.0449745617166028	0.152539414375418	0.0996908786530707	0.115808141809032	0.140187929267382	0.286816375106967	0.352717144422504	0.175804081420516	0.313063072187685	0.305150501264735	GeneID:12287,Genbank:XM_006497634.3,MGI:MGI:88296	calcium channel, voltage-dependent, N type, alpha 1B subunit		GO:0005509,GO:0005515,GO:0005524,GO:0005886,GO:0005891,GO:0006811,GO:0016021,GO:0006816,GO:0019233,GO:0030425,GO:0032991,GO:0033574,GO:0034765,GO:0043005,GO:0043025,GO:0043198,GO:0000166,GO:0001956,GO:0005216,GO:0005244,GO:0005245,GO:0005261,GO:0005262,GO:0007268,GO:0007269,GO:0007626,GO:0008016,GO:0008022,GO:0008217,GO:0008331,GO:0043679,GO:0046872,GO:0014070,GO:0048265,GO:0016020,GO:0051721,GO:…	calcium ion binding|protein binding|ATP binding|plasma membrane|voltage-gated calcium channel complex|ion transport|integral component of membrane|calcium ion transport|sensory perception of pain|dendrite|protein-containing complex|response to testosterone|regulation of ion transmembrane transport|neuron projection|neuronal cell body|dendritic shaft|nucleotide binding|positive regulation of neuro…	mmu04010,mmu04020,mmu04727,mmu04725,mmu04728,mmu04726,mmu04723,mmu04721,mmu05032,mmu05033,mmu04930	MAPK signaling pathway|Calcium signaling pathway|GABAergic synapse|Cholinergic synapse|Dopaminergic synapse|Serotonergic synapse|Retrograde endocannabinoid signaling|Synaptic vesicle cycle|Morphine addiction|Nicotine addiction|Type II diabetes mellitus
Cacna1h	80.0869178701622	45.1801628138907	114.993672926434	2.54522484569442	1.3477931099119	8.92381656961518e-09	6.13072958799661e-08	Up	0.202153913081443	0.415540485731946	0.275953274681989	0.317175055052895	0.242607470496741	0.587498711794875	0.806474420837413	0.684225171666251	0.772901565465403	1.0589869961805	GeneID:58226,Genbank:XM_006524734.3,MGI:MGI:1928842	calcium channel, voltage-dependent, T type, alpha 1H subunit		GO:0005737,GO:0005886,GO:0005887,GO:0005891,GO:0005901,GO:0006811,GO:0006816,GO:0042391,GO:0043204,GO:0008332,GO:0045956,GO:0046872,GO:0055085,GO:0070509,GO:0070588,GO:0086010,GO:0097110,GO:0005216,GO:0005244,GO:0005245,GO:0005248,GO:0005261,GO:0005262,GO:0005515,GO:0005634,GO:0016020,GO:0016021,GO:0019228,GO:0019233,GO:0030425,GO:0032342,GO:0098662,GO:0034651,GO:2000344,GO:0034765,GO:0042383	cytoplasm|plasma membrane|integral component of plasma membrane|voltage-gated calcium channel complex|caveola|ion transport|calcium ion transport|regulation of membrane potential|perikaryon|low voltage-gated calcium channel activity|positive regulation of calcium ion-dependent exocytosis|metal ion binding|transmembrane transport|calcium ion import|calcium ion transmembrane transport|membrane depo…	mmu04010,mmu04020,mmu04925,mmu04927,mmu04713,mmu04934	MAPK signaling pathway|Calcium signaling pathway|Aldosterone synthesis and secretion|Cortisol synthesis and secretion|Circadian entrainment|Cushing's syndrome
Cacna2d4	120.603596932599	167.578691962848	73.6285019023505	0.439366729981839	-1.18650246569844	6.16531971779861e-05	0.00022885878780539	Down	2.05451325687536	1.06053084094973	1.7636950215615	1.59034390591904	1.10238433548566	0.867328239551234	0.68548953958935	0.398044651028911	0.883969824260964	0.686587987051389	GeneID:319734,Genbank:XM_006506251.2,MGI:MGI:2442632	calcium channel, voltage-dependent, alpha 2/delta subunit 4		GO:0005891,GO:0006811,GO:0006816,GO:0016020,GO:0016021,GO:0034765,GO:0046872,GO:0050908,GO:0070588,GO:0005244,GO:0005245,GO:0005262	voltage-gated calcium channel complex|ion transport|calcium ion transport|membrane|integral component of membrane|regulation of ion transmembrane transport|metal ion binding|detection of light stimulus involved in visual perception|calcium ion transmembrane transport|voltage-gated ion channel activity|voltage-gated calcium channel activity|calcium channel activity	mmu04010,mmu04921,mmu04260,mmu04261,mmu05410,mmu05412,mmu05414	MAPK signaling pathway|Oxytocin signaling pathway|Cardiac muscle contraction|Adrenergic signaling in cardiomyocytes|Hypertrophic cardiomyopathy (HCM)|Arrhythmogenic right ventricular cardiomyopathy (ARVC)|Dilated cardiomyopathy (DCM)
Cacng4	2.32180716709136	3.880515934632	0.763098399550707	0.196648696308748	-2.34630747298558	0.0447420966341584	0.0888036120216383	Down	0.328917617822521	0.112685251048212	0.331400332196488	0.104562093711045	0.165363298941088	0	0.0551189471310652	0.112783170333637	0.0515666678727079	0	GeneID:54377,Genbank:NM_019431.2,MGI:MGI:1859167	calcium channel, voltage-dependent, gamma subunit 4		GO:2000311,GO:0036477,GO:0005886,GO:0051968,GO:0005891,GO:0070588,GO:0006811,GO:0006816,GO:0016020,GO:0016021,GO:0016247,GO:0098839,GO:0019226,GO:0098943,GO:0098970,GO:0032281,GO:0099590,GO:0005244,GO:0005245,GO:0034765,GO:0005262	regulation of AMPA receptor activity|somatodendritic compartment|plasma membrane|positive regulation of synaptic transmission, glutamatergic|voltage-gated calcium channel complex|calcium ion transmembrane transport|ion transport|calcium ion transport|membrane|integral component of membrane|channel regulator activity|postsynaptic density membrane|transmission of nerve impulse|neurotransmitter rece…	mmu04010,mmu04921,mmu04260,mmu04261,mmu05410,mmu05412,mmu05414	MAPK signaling pathway|Oxytocin signaling pathway|Cardiac muscle contraction|Adrenergic signaling in cardiomyocytes|Hypertrophic cardiomyopathy (HCM)|Arrhythmogenic right ventricular cardiomyopathy (ARVC)|Dilated cardiomyopathy (DCM)
Cacng7	52.3580815743587	73.8872310697296	30.8289320789877	0.417243028770337	-1.26104014941568	1.34658427054105e-08	9.02216435714925e-08	Down	1.03792585283192	1.08200142650251	0.926244798728393	1.3999479000763	0.939270810697811	0.330207873097574	0.357803478682582	0.747382262342858	0.418429916328295	0.527758918111265	GeneID:81904,Genbank:XM_006540441.3,MGI:MGI:1932374	calcium channel, voltage-dependent, gamma subunit 7		GO:0098970,GO:0006811,GO:0099590,GO:0006816,GO:2000311,GO:0016020,GO:0016021,GO:0016247,GO:0019226,GO:0032281,GO:0034765,GO:0051968,GO:0070588,GO:0005244,GO:0098839,GO:0005245,GO:0098943,GO:0005262	postsynaptic neurotransmitter receptor diffusion trapping|ion transport|neurotransmitter receptor internalization|calcium ion transport|regulation of AMPA receptor activity|membrane|integral component of membrane|channel regulator activity|transmission of nerve impulse|AMPA glutamate receptor complex|regulation of ion transmembrane transport|positive regulation of synaptic transmission, glutamate…	mmu04010,mmu04921,mmu04260,mmu04261,mmu05410,mmu05412,mmu05414	MAPK signaling pathway|Oxytocin signaling pathway|Cardiac muscle contraction|Adrenergic signaling in cardiomyocytes|Hypertrophic cardiomyopathy (HCM)|Arrhythmogenic right ventricular cardiomyopathy (ARVC)|Dilated cardiomyopathy (DCM)
Calca	47.1996654586912	30.998834244122	63.4004966732603	2.04525422388367	1.03228018044859	1.00383381443646e-05	4.25485718449032e-05	Up	0.67479232284135	0.525408865766872	0.618077950874421	0.78005383026284	0.514017835980636	1.26264854197511	1.41863382653935	1.43035396007663	1.21179714737108	1.43289397125655	GeneID:12310,Genbank:XM_011241660.2,MGI:MGI:2151253	calcitonin/calcitonin-related polypeptide, alpha		GO:0005615,GO:0005622,GO:0005634,GO:0005737,GO:0006874,GO:0006954,GO:0007189,GO:0042311,GO:0007190,GO:0043005,GO:0043025,GO:0007218,GO:0043195,GO:0045776,GO:0045778,GO:0045785,GO:0001976,GO:0001984,GO:0002027,GO:0005102,GO:0005179,GO:0005576,GO:0007528,GO:0007631,GO:0008016,GO:0008217,GO:0009408,GO:0030279,GO:0030424,GO:0045986,GO:0031645,GO:0048240,GO:0031716,GO:0048265,GO:0050965,GO:1990090	extracellular space|intracellular|nucleus|cytoplasm|cellular calcium ion homeostasis|inflammatory response|adenylate cyclase-activating G-protein coupled receptor signaling pathway|vasodilation|activation of adenylate cyclase activity|neuron projection|neuronal cell body|neuropeptide signaling pathway|terminal bouton|negative regulation of blood pressure|positive regulation of ossification|positi…
Calcb	61.5868691361576	28.7802888541988	94.3934494181165	3.27979506725296	1.71360567316822	1.76889086081497e-15	2.7790487530051e-14	Up	0.344680442957785	0.128820548395516	0.599850964347521	0.522962315917572	0.614384931761369	1.36391990125276	1.46501454831776	1.43437393626758	1.60639980521497	1.82978715082524	GeneID:116903,Genbank:XM_006507212.3,MGI:MGI:2151254	calcitonin-related polypeptide, beta		GO:0003674,GO:0005575,GO:0008150	molecular_function|cellular_component|biological_process
Calcoco1	2151.50453079086	2897.18097786614	1405.82808371559	0.485239995173179	-1.04322962756994	8.69006829067736e-29	5.01948307605144e-27	Down	57.3234456296045	50.2582604108512	54.8500408175066	57.9297695950967	51.6270777611881	29.0230759035505	24.8522432387382	30.790284749682	25.9817122223912	29.0437118512013	GeneID:67488,Genbank:NM_026192.3,MGI:MGI:1914738	calcium binding and coiled coil domain 1		GO:0045944,GO:0008022,GO:0003712,GO:0070016,GO:0010628,GO:0003713,GO:0016055,GO:0005515,GO:0005634,GO:0030374,GO:0005737,GO:0030518,GO:0005829,GO:0043231,GO:0006351,GO:0043565,GO:0006355,GO:0000790,GO:0044212,GO:0007165,GO:0001047,GO:0045893,GO:0008013,GO:0003682	positive regulation of transcription by RNA polymerase II|protein C-terminus binding|transcription cofactor activity|armadillo repeat domain binding|positive regulation of gene expression|transcription coactivator activity|Wnt signaling pathway|protein binding|nucleus|ligand-dependent nuclear receptor transcription coactivator activity|cytoplasm|intracellular steroid hormone receptor signaling pa…
Calcrl	15628.824592221	24418.1961041437	6839.45308029837	0.280096574338582	-1.83600375594107	4.53495371065821e-90	7.47731413183708e-87	Down	265.449480846045	277.126467424505	246.288172875363	274.293894887346	259.9758243211	90.8883515995271	61.2478769027228	78.1858906776864	83.5573355053927	77.2386007730222	GeneID:54598,Genbank:XM_006499918.3,MGI:MGI:1926944	calcitonin receptor-like		GO:1990409,GO:0016021,GO:0007166,GO:0001635,GO:1990410,GO:0031623,GO:0007186,GO:0004871,GO:0045986,GO:0007189,GO:0004888,GO:0048661,GO:0004930,GO:0004948,GO:0005737,GO:0005764,GO:0005768,GO:0050728,GO:0007507,GO:0005783,GO:0071329,GO:0008284,GO:0005886,GO:1903143,GO:0008565,GO:0001525,GO:1990406,GO:0015031,GO:0006816,GO:0001605,GO:1990408,GO:0016020,GO:0007165	adrenomedullin binding|integral component of membrane|cell surface receptor signaling pathway|calcitonin gene-related peptide receptor activity|adrenomedullin receptor signaling pathway|receptor internalization|G-protein coupled receptor signaling pathway|signal transducer activity|negative regulation of smooth muscle contraction|adenylate cyclase-activating G-protein coupled receptor signaling p…	mmu04080,mmu04270	Neuroactive ligand-receptor interaction|Vascular smooth muscle contraction
Camk2a	42.1562142718543	56.4778035758442	27.8346249678645	0.492841845920677	-1.02080333816623	0.00633917218101279	0.0157325623764407	Down	0.358488022083102	0.777834023849869	0.81268636014365	0.436856065140923	0.390497936137049	0.211683933483045	0.210259908347117	0.430229173301509	0.215443386984516	0.376589648900559	GeneID:12322,Genbank:XM_006525541.3,MGI:MGI:88256	calcium/calmodulin-dependent protein kinase II alpha		GO:0005515,GO:0005516,GO:0005524,GO:0005634,GO:0005737,GO:0018105,GO:0005739,GO:0005886,GO:0006468,GO:0018107,GO:0030054,GO:0030424,GO:0030425,GO:0046872,GO:0032794,GO:0046928,GO:0032839,GO:0048168,GO:0035235,GO:0048813,GO:0051092,GO:0051928,GO:0098970,GO:0000082,GO:0098989,GO:0000166,GO:0099004,GO:0002931,GO:0099524,GO:0004672,GO:0004674,GO:0004683,GO:0006816,GO:0009931,GO:0010666,GO:0014069,GO:…	protein binding|calmodulin binding|ATP binding|nucleus|cytoplasm|peptidyl-serine phosphorylation|mitochondrion|plasma membrane|protein phosphorylation|peptidyl-threonine phosphorylation|cell junction|axon|dendrite|metal ion binding|GTPase activating protein binding|regulation of neurotransmitter secretion|dendrite cytoplasm|regulation of neuronal synaptic plasticity|ionotropic glutamate receptor …	mmu04012,mmu04310,mmu04066,mmu04020,mmu04024,mmu04114,mmu04217,mmu04911,mmu04922,mmu04912,mmu04921,mmu04916,mmu04925,mmu04261,mmu04971,mmu04725,mmu04728,mmu04720,mmu04722,mmu04740,mmu04750,mmu04360,mmu04713,mmu05200,mmu05205,mmu05214,mmu05031,mmu04934,mmu05152	ErbB signaling pathway|Wnt signaling pathway|HIF-1 signaling pathway|Calcium signaling pathway|cAMP signaling pathway|Oocyte meiosis|Necroptosis|Insulin secretion|Glucagon signaling pathway|GnRH signaling pathway|Oxytocin signaling pathway|Melanogenesis|Aldosterone synthesis and secretion|Adrenergic signaling in cardiomyocytes|Gastric acid secretion|Cholinergic synapse|Dopaminergic synapse|Long-t…
Camkv	3.78555273602661	1.42095388773513	6.15015158431809	4.32818519826907	2.11376223181445	0.015199423723504	0.0343602079114036	Up	0	0.0274189631630664	0.0268791565184095	0.0127212042793853	0.0268245114009282	0.094517958100697	0.0938821236000932	0.0960497622722664	0.0250947582525938	0.118693554901631	GeneID:235604,Genbank:NM_145621.2,MGI:MGI:2384296	CaM kinase-like vesicle-associated		GO:0005516,GO:0005524,GO:0005622,GO:0005886,GO:0006468,GO:0016020,GO:0018105,GO:0018107,GO:0031410,GO:0035556,GO:0004672,GO:0004674,GO:0004683	calmodulin binding|ATP binding|intracellular|plasma membrane|protein phosphorylation|membrane|peptidyl-serine phosphorylation|peptidyl-threonine phosphorylation|cytoplasmic vesicle|intracellular signal transduction|protein kinase activity|protein serine/threonine kinase activity|calmodulin-dependent protein kinase activity
Car13	241.144189337015	101.440665418038	380.847713255991	3.75438894930857	1.90857811904764	2.19576071270223e-17	4.26843644654667e-16	Up	2.32288231533991	2.60445563275241	2.41133743235444	1.8796616828578	2.50080520991028	10.7356143290106	11.6306492738779	7.19261300636646	9.62302658434999	7.35967157232813	GeneID:71934,Genbank:NM_024495.5,MGI:MGI:1931322	carbonic anhydrase 13		GO:0008270,GO:0016829,GO:0043209,GO:0043231,GO:0046872,GO:0004089,GO:0005829,GO:0006730	zinc ion binding|lyase activity|myelin sheath|intracellular membrane-bounded organelle|metal ion binding|carbonate dehydratase activity|cytosol|one-carbon metabolic process	mmu00910	Nitrogen metabolism
Car6	2.25920792845487	0.604386387701484	3.91402946920826	6.47603842319073	2.69511154536597	0.026414862626414	0.0559745721994708	Up	0	0.040467987967679	0.0396712806424993	0.037550766500609	0	0.159428831098736	0.316712665558938	0.121509459425145	0.0370376650998136	0.175181290519049	GeneID:12353,Genbank:NM_009802.2,MGI:MGI:1333786	carbonic anhydrase 6		GO:0005576,GO:0005615,GO:0005737,GO:0005829,GO:0006730,GO:0008270,GO:0016829,GO:0046872,GO:0001580,GO:0003674,GO:0004089	extracellular region|extracellular space|cytoplasm|cytosol|one-carbon metabolic process|zinc ion binding|lyase activity|metal ion binding|detection of chemical stimulus involved in sensory perception of bitter taste|molecular_function|carbonate dehydratase activity	mmu00910	Nitrogen metabolism
Car9	63.0899916437582	37.9849178588907	88.1950654286257	2.3218443108462	1.21527123684581	4.57027476461606e-09	3.26111675253593e-08	Up	0.789281965401275	0.88726109878839	0.969198228042405	0.799778099496281	1.16563356949054	2.19715819356008	2.40557533871326	2.05515999274627	2.20413905475114	2.46911901245985	GeneID:230099,Genbank:NM_139305.2,MGI:MGI:2447188	carbonic anhydrase 9		GO:0006730,GO:0008270,GO:0016020,GO:0016021,GO:0016323,GO:0016829,GO:0042995,GO:0046872,GO:0046903,GO:0002009,GO:0004089,GO:0005886	one-carbon metabolic process|zinc ion binding|membrane|integral component of membrane|basolateral plasma membrane|lyase activity|cell projection|metal ion binding|secretion|morphogenesis of an epithelium|carbonate dehydratase activity|plasma membrane	mmu00910	Nitrogen metabolism
Card10	1218.15161825795	1625.58867784692	810.714558668992	0.498720598708142	-1.00369630287218	9.47433006821601e-22	2.91247329571583e-20	Down	19.0504895262669	16.8158307102562	16.7010773193315	20.7868741420516	16.9057128475876	9.21892039567689	8.92968507873836	10.40279455901	8.6836799684898	10.4565690293901	GeneID:105844,Genbank:XM_006520253.3,MGI:MGI:2146012	caspase recruitment domain family, member 10		GO:0042981,GO:0090051,GO:1900182,GO:0005515,GO:0007250	regulation of apoptotic process|negative regulation of cell migration involved in sprouting angiogenesis|positive regulation of protein localization to nucleus|protein binding|activation of NF-kappaB-inducing kinase activity	mmu04064	NF-kappa B signaling pathway
Casc4	1833.31527376608	2541.70540479987	1124.92514273229	0.442586753212205	-1.17596782350681	1.26797175212188e-32	9.82786481548484e-31	Down	25.7421909202908	33.477970105554	31.7361160807354	29.9101700752721	33.720935418598	14.7920712645999	13.8852794060569	16.2770365626552	15.3142730396449	12.0219013057998	GeneID:319996,Genbank:NM_001205369.1,MGI:MGI:2443129	cancer susceptibility candidate 4		GO:0016020,GO:0016021,GO:0003674,GO:0005794,GO:0008150	membrane|integral component of membrane|molecular_function|Golgi apparatus|biological_process
Casc5	80.0817929198129	45.8858035943353	114.27778224529	2.49048231247274	1.3164251649561	6.34913484112511e-11	5.84539383824803e-10	Up	0.289065751174831	0.456514447979398	0.248626049772297	0.282403751724616	0.319012193487185	0.692278700977355	1.15548793206716	0.819539032527627	0.736154454545634	0.807732058068979	GeneID:76464,Genbank:XM_006500376.2,MGI:MGI:1923714	cancer susceptibility candidate 5		GO:0001669,GO:0003674,GO:0005634,GO:0005654,GO:0005694,GO:0005829,GO:0007049,GO:0007059,GO:0008608,GO:0010923,GO:0016604,GO:0000775,GO:0034501,GO:0000776,GO:0051301,GO:0000777	acrosomal vesicle|molecular_function|nucleus|nucleoplasm|chromosome|cytosol|cell cycle|chromosome segregation|attachment of spindle microtubules to kinetochore|negative regulation of phosphatase activity|nuclear body|chromosome, centromeric region|protein localization to kinetochore|kinetochore|cell division|condensed chromosome kinetochore
Caskin2	2414.36463790618	3285.62210739041	1543.10716842195	0.469654487943396	-1.09032829945999	4.14712014063192e-22	1.3195845261516e-20	Down	35.3513170143089	32.1526554583936	30.6810874953936	38.0898028652455	31.7275561245455	19.0193829547306	12.8139592809616	17.2514529458609	17.7717932025319	16.4897625079949	GeneID:140721,Genbank:XM_011248719.2,MGI:MGI:2157062	CASK-interacting protein 2		GO:0003674,GO:0005737,GO:0016020	molecular_function|cytoplasm|membrane
Casp1	365.959050957755	181.813410932425	550.104690983085	3.02565519321093	1.59724758590607	7.85378528992901e-34	6.81550735901639e-32	Up	6.02530118676073	7.98821499433379	6.03485918881536	5.47427135957655	6.41692664073307	23.1337767029043	23.336626324525	18.7776151617478	18.6130790870081	18.2814355011758	GeneID:12362,Genbank:NM_009807.2,MGI:MGI:96544	caspase 1		GO:0005634,GO:0005737,GO:0006508,GO:0006915,GO:0032496,GO:0006919,GO:0007520,GO:0032611,GO:0007613,GO:0032991,GO:0033198,GO:0042493,GO:0042802,GO:0050727,GO:0042981,GO:0043005,GO:0051882,GO:0043065,GO:0060081,GO:0070269,GO:0071222,GO:0071310,GO:0001666,GO:0097194,GO:0071346,GO:0097199,GO:0072557,GO:0001774,GO:0097200,GO:0004175,GO:0004197,GO:0097300,GO:1901998,GO:1903265,GO:0005515,GO:0005576,GO:…	nucleus|cytoplasm|proteolysis|apoptotic process|response to lipopolysaccharide|activation of cysteine-type endopeptidase activity involved in apoptotic process|myoblast fusion|interleukin-1 beta production|memory|protein-containing complex|response to ATP|response to drug|identical protein binding|regulation of inflammatory response|regulation of apoptotic process|neuron projection|mitochondrial …	mmu04217,mmu04621,mmu04623,mmu04625,mmu05014,mmu05132,mmu05133,mmu05134,mmu05164	Necroptosis|NOD-like receptor signaling pathway|Cytosolic DNA-sensing pathway|C-type lectin receptor signaling pathway|Amyotrophic lateral sclerosis (ALS)|Salmonella infection|Pertussis|Legionellosis|Influenza A
Casp4	732.309348581257	280.284508612488	1184.33418855003	4.22547144832555	2.07911231612059	1.75219631995019e-20	4.65294065226012e-19	Up	9.04557080670196	11.9423322092485	10.8180634684563	8.03053985973828	10.9439618047664	46.6389103190867	61.9640666021804	35.5555287088619	42.4403167390154	40.6541202799985	GeneID:12363,Genbank:XM_006509837.2,MGI:MGI:107700	caspase 4, apoptosis-related cysteine peptidase		GO:0005886,GO:0006508,GO:0006915,GO:0006919,GO:0006954,GO:0007015,GO:0008233,GO:0050727,GO:0008234,GO:0061702,GO:0012501,GO:0070059,GO:0016020,GO:0070269,GO:0072557,GO:0072559,GO:0097110,GO:0097153,GO:0097169,GO:0002376,GO:0004197,GO:0005576,GO:0005737,GO:0005739,GO:0005783,GO:0005829,GO:0016787,GO:0032991,GO:0035234,GO:0042981,GO:0043005,GO:0043025,GO:0097193,GO:0045087,GO:0097194,GO:0050700,GO:…	plasma membrane|proteolysis|apoptotic process|activation of cysteine-type endopeptidase activity involved in apoptotic process|inflammatory response|actin filament organization|peptidase activity|regulation of inflammatory response|cysteine-type peptidase activity|inflammasome complex|programmed cell death|intrinsic apoptotic signaling pathway in response to endoplasmic reticulum stress|membrane|…	mmu04621	NOD-like receptor signaling pathway
Casq2	136.171765355504	188.930198301875	83.4133324091339	0.441503439676992	-1.17950341718212	2.91912976197114e-08	1.85249322928169e-07	Down	3.2449778733303	4.24471255042233	3.97007241711012	3.77795914839721	4.36455757142633	0.597235347748779	2.26693894747484	2.73111495911048	1.22889815374147	2.39060874386054	GeneID:12373,Genbank:XM_006500947.3,MGI:MGI:1309469	calsequestrin 2		GO:0071313,GO:0045214,GO:0016529,GO:0005509,GO:0086004,GO:0046872,GO:0030018,GO:1901017,GO:0048306,GO:0051208,GO:0005622,GO:0005737,GO:0006937,GO:0010649,GO:0010880,GO:0051258,GO:0030314,GO:0010881,GO:0051279,GO:0033018,GO:0060048,GO:0002027,GO:0060306,GO:0042803,GO:0014809,GO:0060315,GO:0043267,GO:0005080	cellular response to caffeine|sarcomere organization|sarcoplasmic reticulum|calcium ion binding|regulation of cardiac muscle cell contraction|metal ion binding|Z disc|negative regulation of potassium ion transmembrane transporter activity|calcium-dependent protein binding|sequestering of calcium ion|intracellular|cytoplasm|regulation of muscle contraction|regulation of cell communication by elect…
Cav1	27114.8474578239	36313.2381935164	17916.4567221315	0.493386368537366	-1.01921023801546	1.86749915274612e-30	1.21837525659556e-28	Down	688.909431393713	660.557926396048	613.768876787134	669.820396129275	671.467801370479	362.955184646284	275.204156934249	377.213159944776	363.041795660633	344.251518437874	GeneID:12389,Genbank:NM_007616.4,MGI:MGI:102709	caveolin 1, caveolae protein		GO:0033138,GO:0033344,GO:0033484,GO:0034098,GO:0001937,GO:0034141,GO:0001938,GO:0042060,GO:0001960,GO:0042310,GO:0002026,GO:0045121,GO:0042383,GO:0002080,GO:0042532,GO:0002931,GO:0045665,GO:0003057,GO:0045807,GO:0005794,GO:0005102,GO:0045907,GO:0005198,GO:0005811,GO:0046426,GO:0005829,GO:0051117,GO:0005886,GO:0051259,GO:0051260,GO:0046785,GO:0005887,GO:0051480,GO:0006869,GO:0051592,GO:0006874,GO:…	positive regulation of peptidyl-serine phosphorylation|cholesterol efflux|nitric oxide homeostasis|VCP-NPL4-UFD1 AAA ATPase complex|negative regulation of endothelial cell proliferation|positive regulation of toll-like receptor 3 signaling pathway|positive regulation of endothelial cell proliferation|wound healing|negative regulation of cytokine-mediated signaling pathway|vasoconstriction|regulat…	mmu04144,mmu04510,mmu05205,mmu05418,mmu05416,mmu05100	Endocytosis|Focal adhesion|Proteoglycans in cancer|Fluid shear stress and atherosclerosis|Viral myocarditis|Bacterial invasion of epithelial cells
Cbfa2t3	1399.93909211987	1940.42470095674	859.453483283008	0.442920296190441	-1.17488098670815	1.84889407062999e-16	3.25251132483183e-15	Down	10.7348509805352	9.93597112327603	9.60247092044552	12.5922726664575	9.33525663094578	5.24210862798314	3.57764142328286	5.78881883079618	4.56231567398576	5.27294973355009	GeneID:12398,Genbank:NM_009824.2,MGI:MGI:1338013	core-binding factor, runt domain, alpha subunit 2, translocated to, 3 (human)		GO:0032436,GO:0003700,GO:0045820,GO:0003714,GO:0045892,GO:0005515,GO:0005622,GO:0005634,GO:0005654,GO:0005794,GO:0006351,GO:0046872,GO:0006355,GO:1903715,GO:0008285,GO:0016020,GO:0000122,GO:0030154,GO:0001666,GO:0030851,GO:0003682	positive regulation of proteasomal ubiquitin-dependent protein catabolic process|DNA binding transcription factor activity|negative regulation of glycolytic process|transcription corepressor activity|negative regulation of transcription, DNA-templated|protein binding|intracellular|nucleus|nucleoplasm|Golgi apparatus|transcription, DNA-templated|metal ion binding|regulation of transcription, DNA-t…
Cbr2	68751.5556916873	97486.7142911198	40016.3970922547	0.410480519148032	-1.28461433962101	2.03442690873578e-10	1.74460524083881e-09	Down	5264.52382382014	4521.72557622164	5704.53973424432	4979.7320706348	4746.37646778234	1248.5490036126	1695.47645181465	3941.63646335621	1819.51956255492	2279.80888754347	GeneID:12409,Genbank:XM_006532096.2,MGI:MGI:107200	carbonyl reductase 2		GO:0005515,GO:0005739,GO:0005997,GO:0006006,GO:0006116,GO:0016491,GO:0043621,GO:0050038,GO:0051262,GO:0055114,GO:0004090	protein binding|mitochondrion|xylulose metabolic process|glucose metabolic process|NADH oxidation|oxidoreductase activity|protein self-association|L-xylulose reductase (NADP+) activity|protein tetramerization|oxidation-reduction process|carbonyl reductase (NADPH) activity	mmu00590,mmu00980	Arachidonic acid metabolism|Metabolism of xenobiotics by cytochrome P450
Cbs	105.499505199816	163.340702154667	47.6583082449652	0.291772397303873	-1.77708468920668	2.48564435091625e-09	1.83858611715204e-08	Down	4.17961084968217	2.19828470105984	3.2028534106207	3.64921326687439	2.48604380452429	0.556174059744225	0.887838115301406	1.31204284731528	0.922910170730167	1.20042835945893	GeneID:12411,Genbank:NM_001271353.1,MGI:MGI:88285	cystathionine beta-synthase		GO:0008652,GO:0016829,GO:0019343,GO:0019344,GO:0019346,GO:0019825,GO:0019899,GO:0050667,GO:0020037,GO:0050880,GO:0021587,GO:0051593,GO:0060135,GO:0060351,GO:0070025,GO:0070026,GO:0070814,GO:0071456,GO:0001958,GO:0001974,GO:0004122,GO:0005634,GO:0005737,GO:0006535,GO:0006801,GO:0030170,GO:0030823,GO:0031625,GO:0042802,GO:0042803,GO:0043066,GO:0072341,GO:0043506,GO:1904047,GO:0046872,GO:0050421	cellular amino acid biosynthetic process|lyase activity|cysteine biosynthetic process via cystathionine|cysteine biosynthetic process|transsulfuration|oxygen binding|enzyme binding|homocysteine metabolic process|heme binding|regulation of blood vessel size|cerebellum morphogenesis|response to folic acid|maternal process involved in female pregnancy|cartilage development involved in endochondral b…	mmu00260,mmu00270	Glycine, serine and threonine metabolism|Cysteine and methionine metabolism
Ccdc122	83.6034708516085	40.1951244337078	127.011817269509	3.15988118108665	1.65987031071886	1.31354698202201e-18	2.89827270230331e-17	Up	0.8585796873567	1.33886405855746	1.25284604180539	1.04470271894395	1.36937511219711	3.32661118896607	5.14984007026097	3.31961353383769	3.98246375944263	3.85288269172591	GeneID:108811,Genbank:NM_001310648.1,MGI:MGI:1918358	coiled-coil domain containing 122		GO:0003674,GO:0005575,GO:0008150	molecular_function|cellular_component|biological_process
Ccdc190	27.5721440338689	16.82708194717	38.3172061205678	2.27711532165041	1.18720735680619	5.66164287703055e-05	0.000211883526596553	Up	0.252249050790509	0.418800004974865	0.254153060519034	0.333094209318352	0.351188819046108	0.549972118790243	1.20960313905468	0.758487105236574	0.748347355631844	0.625895024489373	GeneID:78465,Genbank:XM_006497035.2,MGI:MGI:1925715	coiled-coil domain containing 190		GO:0003674,GO:0005575,GO:0008150	molecular_function|cellular_component|biological_process
Ccdc67	229.864754671672	127.056081493347	332.673427849998	2.61831959509485	1.38864120504382	3.29188069693452e-07	1.78117065036699e-06	Up	1.78555278246511	2.63545505512757	1.39323404964238	1.30595921124816	1.29590830190567	3.24799540608879	6.30380774943856	3.5906478718464	4.64731439440567	5.55496471504034	GeneID:234964,Genbank:NM_181816.2,MGI:MGI:2443026	coiled-coil domain containing 67		GO:0007099,GO:0030030,GO:0042802,GO:0098535,GO:0098536,GO:1903251,GO:0005515,GO:0005737,GO:0005814	centriole replication|cell projection organization|identical protein binding|de novo centriole assembly involved in multi-ciliated epithelial cell differentiation|deuterosome|multi-ciliated epithelial cell differentiation|protein binding|cytoplasm|centriole
Ccdc8	172.226698898357	247.312929642036	97.1404681546785	0.392783621524685	-1.34819332215369	8.66443171679632e-21	2.37740995533336e-19	Down	6.50035828575197	6.65401479513261	6.65505973227234	6.74928499930771	5.32376614899937	2.83900295806167	2.50365363353351	2.58842308124312	2.68748033496363	2.62388886309509	GeneID:434130,Genbank:NM_001101535.1,MGI:MGI:3612184	coiled-coil domain containing 8		GO:0005737,GO:0005813,GO:0005829,GO:0005856,GO:0005886,GO:0007088,GO:0010923,GO:1990393,GO:0000226,GO:0003674,GO:0005634	cytoplasm|centrosome|cytosol|cytoskeleton|plasma membrane|regulation of mitotic nuclear division|negative regulation of phosphatase activity|3M complex|microtubule cytoskeleton organization|molecular_function|nucleus
Ccdc80	1759.73120637613	1148.31829891625	2371.14411383601	2.06488402742848	1.04606075609885	9.60812214348416e-12	9.93514887778633e-11	Up	11.5189008988464	17.6238529496708	15.4832551224904	13.1451374087463	16.3072850723772	33.6424429118403	40.8653291794433	28.5592932066491	32.3583906621608	26.3817667335664	GeneID:67896,Genbank:XM_006522500.2,MGI:MGI:1915146	coiled-coil domain containing 80		GO:0005578,GO:0005604,GO:0005614,GO:0005615,GO:0008201,GO:0010811,GO:0030198,GO:0001968,GO:0005539,GO:0005576	proteinaceous extracellular matrix|basement membrane|interstitial matrix|extracellular space|heparin binding|positive regulation of cell-substrate adhesion|extracellular matrix organization|fibronectin binding|glycosaminoglycan binding|extracellular region
Ccdc83	11.5342753404494	7.31519258642992	15.7533580944688	2.15351242066984	1.10669164453966	0.0158992921858579	0.0357285915468845	Up	0.205730317783728	0.169156807065508	0.0621849593595241	0.137342429725721	0.165489434180555	0.395683874284905	0.268909829023869	0.359770570812562	0.270931509006264	0.3890133730157	GeneID:75338,Genbank:XM_006508277.3,MGI:MGI:1918255	coiled-coil domain containing 83		GO:0003674,GO:0005575,GO:0008150	molecular_function|cellular_component|biological_process
Ccdc85a	669.473837864716	1041.15333136243	297.794344367004	0.286023523525893	-1.80579429096567	2.23630549791024e-48	5.87824243704319e-46	Down	5.37373848007531	4.88008544634572	5.28514225601419	5.85841929912448	4.8413092364509	1.69730328051147	1.06721179688521	2.19425447134279	1.42771045164224	1.54561686623117	GeneID:216613,Genbank:NM_001166661.2,MGI:MGI:2445069	coiled-coil domain containing 85A		GO:0003674,GO:0005575,GO:0008150	molecular_function|cellular_component|biological_process
Ccdc86	220.061154938545	142.266348958782	297.855960918308	2.09365013650983	1.06602037804082	8.19080384767343e-16	1.33474042574351e-14	Up	2.33517269796075	2.73236404939281	2.38899580132853	2.4668715335465	2.65506387670446	5.94593090608746	6.50194333390227	4.67492437910416	5.84635165188599	4.89507160861796	GeneID:108673,Genbank:NM_023731.3,MGI:MGI:1277220	coiled-coil domain containing 86		GO:0005634,GO:0005730	nucleus|nucleolus
Ccdc92b	15.5661595817674	21.496044499192	9.63627466434271	0.448281294947306	-1.15752379235301	0.00279660500628597	0.00749992976475065	Down	0.231789163956095	0.23822883344067	0.32435936070795	0.294740797932686	0.271907950132779	0.117316632098795	0.129474919973665	0.145710794424837	0.0969044663389727	0.157554431136433	GeneID:432582,Genbank:NM_001013784.1,MGI:MGI:3588240	coiled-coil domain containing 92B		GO:0003674,GO:0005575,GO:0008150	molecular_function|cellular_component|biological_process
Ccl11	144.178516646436	93.7127013045444	194.644331988327	2.07703256099489	1.05452383304228	4.22668524101172e-12	4.55763318764741e-11	Up	4.82616866262606	4.65023570961307	5.11585750466229	5.08212703748223	3.48788646937064	9.36365790852033	8.79519632058943	11.8425482154242	9.7416307963368	11.1835213425488	GeneID:20292,Genbank:NM_011330.3,MGI:MGI:103576	chemokine (C-C motif) ligand 11		GO:0071346,GO:0048020,GO:0030335,GO:0005125,GO:0071347,GO:0048245,GO:0030593,GO:0005576,GO:0071356,GO:0030838,GO:0005615,GO:0048247,GO:0006935,GO:0006954,GO:0006955,GO:0031728,GO:0007010,GO:0060444,GO:0043547,GO:0007015,GO:0060763,GO:0007186,GO:0070098,GO:0045766,GO:0008009,GO:0001938,GO:0070371,GO:0046983,GO:0002548,GO:0070374,GO:0048018,GO:0008360,GO:0002551	cellular response to interferon-gamma|CCR chemokine receptor binding|positive regulation of cell migration|cytokine activity|cellular response to interleukin-1|eosinophil chemotaxis|neutrophil chemotaxis|extracellular region|cellular response to tumor necrosis factor|positive regulation of actin filament polymerization|extracellular space|lymphocyte chemotaxis|chemotaxis|inflammatory response|imm…	mmu04060,mmu04657,mmu04062,mmu05310	Cytokine-cytokine receptor interaction|IL-17 signaling pathway|Chemokine signaling pathway|Asthma
Ccl12	259.017284684446	34.4894000968742	483.545169272018	14.0201095963928	3.80942572195019	9.55529525488888e-23	3.23933439323214e-21	Up	2.01277945234677	5.17174846228734	3.65034992777624	3.07131642422891	3.23815892851801	56.2343559841921	70.3260178432703	29.2975326577878	47.0495816974105	50.9324894799671	GeneID:20293,Genbank:NM_011331.2,MGI:MGI:108224	chemokine (C-C motif) ligand 12		GO:0006935,GO:0006954,GO:0006955,GO:0007010,GO:0007186,GO:0048246,GO:0008009,GO:0048247,GO:0008360,GO:0070098,GO:0019221,GO:0070374,GO:0070664,GO:0071346,GO:0071347,GO:0071356,GO:0071407,GO:0090280,GO:0000165,GO:0001525,GO:0002548,GO:0002687,GO:0005125,GO:0005576,GO:0005615,GO:0030593,GO:0031663,GO:0031727,GO:0034351,GO:0043491,GO:0043524,GO:0043547,GO:2000502,GO:0043615,GO:0048020,GO:0048245	chemotaxis|inflammatory response|immune response|cytoskeleton organization|G-protein coupled receptor signaling pathway|macrophage chemotaxis|chemokine activity|lymphocyte chemotaxis|regulation of cell shape|chemokine-mediated signaling pathway|cytokine-mediated signaling pathway|positive regulation of ERK1 and ERK2 cascade|negative regulation of leukocyte proliferation|cellular response to inter…	mmu04668,mmu04060,mmu04621,mmu04657,mmu04062,mmu05323,mmu05418,mmu04933,mmu05164,mmu05168,mmu05144,mmu05142	TNF signaling pathway|Cytokine-cytokine receptor interaction|NOD-like receptor signaling pathway|IL-17 signaling pathway|Chemokine signaling pathway|Rheumatoid arthritis|Fluid shear stress and atherosclerosis|AGE-RAGE signaling pathway in diabetic complications|Influenza A|Herpes simplex infection|Malaria|Chagas disease (American trypanosomiasis)
Ccl19	38.5753263437171	21.5110067044332	55.6396459830009	2.58656634473244	1.3710381967568	0.000813522858934508	0.00243922368862542	Up	1.19872198495319	1.84803811719068	0.603885049780268	3.21528438161464	1.05465037324649	5.91547392055933	5.64969208093418	2.38912349156754	4.15799231946935	3.58330896683236	GeneID:24047,Genbank:NM_011888.2,MGI:MGI:1346316	chemokine (C-C motif) ligand 19		GO:0007186,GO:0007257,GO:0008009,GO:0009897,GO:0010560,GO:0045627,GO:0030593,GO:0045807,GO:0031295,GO:0045860,GO:0031732,GO:0046330,GO:0048020,GO:0048247,GO:0071731,GO:0048260,GO:0072610,GO:0048469,GO:0090023,GO:0050718,GO:0097029,GO:0098586,GO:1901224,GO:2000147,GO:0001768,GO:2000549,GO:0001771,GO:2000669,GO:0002407,GO:0002408,GO:0002548,GO:0002606,GO:0005615,GO:0006954,GO:0031735,GO:0032735,GO:…	G-protein coupled receptor signaling pathway|activation of JUN kinase activity|chemokine activity|external side of plasma membrane|positive regulation of glycoprotein biosynthetic process|positive regulation of T-helper 1 cell differentiation|neutrophil chemotaxis|positive regulation of endocytosis|T cell costimulation|positive regulation of protein kinase activity|CCR7 chemokine receptor binding…	mmu04064,mmu04060,mmu04062	NF-kappa B signaling pathway|Cytokine-cytokine receptor interaction|Chemokine signaling pathway
Ccl2	868.850651467987	33.3138991812386	1704.38740375474	51.1614504949513	5.67698526200387	3.14760174512837e-17	5.99035182071283e-16	Up	1.67315413532548	3.37049135517406	1.95550865995843	1.72332860156021	2.28800435457942	127.839274152649	187.137989205891	41.3071859584238	132.582893423429	106.525330218325	GeneID:20296,Genbank:NM_011333.3,MGI:MGI:98259	chemokine (C-C motif) ligand 2		GO:0005515,GO:0005576,GO:0005615,GO:0005737,GO:0005791,GO:0009611,GO:0006874,GO:0010574,GO:0006935,GO:0010759,GO:0006954,GO:0016525,GO:0019221,GO:0022409,GO:0043547,GO:0030139,GO:0043679,GO:0030425,GO:0044299,GO:0030593,GO:0045202,GO:0045785,GO:0048010,GO:0048020,GO:0001525,GO:0071222,GO:0048245,GO:0001664,GO:0071346,GO:0001912,GO:0048246,GO:0001938,GO:0071347,GO:0002523,GO:0002548,GO:0071356,GO:…	protein binding|extracellular region|extracellular space|cytoplasm|rough endoplasmic reticulum|response to wounding|cellular calcium ion homeostasis|regulation of vascular endothelial growth factor production|chemotaxis|positive regulation of macrophage chemotaxis|inflammatory response|negative regulation of angiogenesis|cytokine-mediated signaling pathway|positive regulation of cell-cell adhesio…	mmu04668,mmu04060,mmu04621,mmu04657,mmu04062,mmu05323,mmu05418,mmu04933,mmu05164,mmu05168,mmu05144,mmu05142	TNF signaling pathway|Cytokine-cytokine receptor interaction|NOD-like receptor signaling pathway|IL-17 signaling pathway|Chemokine signaling pathway|Rheumatoid arthritis|Fluid shear stress and atherosclerosis|AGE-RAGE signaling pathway in diabetic complications|Influenza A|Herpes simplex infection|Malaria|Chagas disease (American trypanosomiasis)
Ccl20	50.3282913898382	7.10661007938617	93.5499727002903	13.1637970361771	3.71850378267936	1.5854949558306e-08	1.05256669157758e-07	Up	0.672599617492436	0.276514431499852	0.338838244889178	0.513162594571913	0.541039022969344	6.33192873138713	7.57425053044941	3.39024522494179	4.2390115704637	11.2966812873054	GeneID:20297,Genbank:NM_016960.2,MGI:MGI:1329031	chemokine (C-C motif) ligand 20		GO:0070374,GO:0031731,GO:0005515,GO:0071346,GO:0035584,GO:0005576,GO:0071347,GO:0043547,GO:0005615,GO:0071356,GO:0006935,GO:0006954,GO:0048020,GO:0006955,GO:0072678,GO:0048247,GO:0007186,GO:0072679,GO:0050726,GO:0008009,GO:2000319,GO:0051770,GO:0002548,GO:2000406,GO:0060326,GO:0030593,GO:0002724,GO:0070098,GO:0005125	positive regulation of ERK1 and ERK2 cascade|CCR6 chemokine receptor binding|protein binding|cellular response to interferon-gamma|calcium-mediated signaling using intracellular calcium source|extracellular region|cellular response to interleukin-1|positive regulation of GTPase activity|extracellular space|cellular response to tumor necrosis factor|chemotaxis|inflammatory response|CCR chemokine r…	mmu04668,mmu04060,mmu04657,mmu04062,mmu05323	TNF signaling pathway|Cytokine-cytokine receptor interaction|IL-17 signaling pathway|Chemokine signaling pathway|Rheumatoid arthritis
Ccl3	114.397121805414	27.0834966951794	201.710746915649	7.44773650115685	2.89680203165087	2.88734344195931e-14	4.01285425339586e-13	Up	2.79954691422611	2.45625319373444	1.10075249580201	1.30239367356543	1.44180051026103	17.4872237807382	20.115764411711	9.76331069971741	13.8736529827048	10.5568902384628	GeneID:20302,Genbank:NM_011337.2,MGI:MGI:98260	chemokine (C-C motif) ligand 3		GO:0071346,GO:0048020,GO:0030593,GO:0005576,GO:0071347,GO:0048245,GO:0005615,GO:0071356,GO:0048246,GO:0030595,GO:0048247,GO:0006935,GO:0006954,GO:0006955,GO:0032760,GO:0007186,GO:0050718,GO:0043525,GO:0007204,GO:0050729,GO:0043547,GO:0008009,GO:0043615,GO:0002548,GO:0070098,GO:0045672,GO:0005125,GO:0070374,GO:0045944,GO:0008360,GO:0005515	cellular response to interferon-gamma|CCR chemokine receptor binding|neutrophil chemotaxis|extracellular region|cellular response to interleukin-1|eosinophil chemotaxis|extracellular space|cellular response to tumor necrosis factor|macrophage chemotaxis|leukocyte chemotaxis|lymphocyte chemotaxis|chemotaxis|inflammatory response|immune response|positive regulation of tumor necrosis factor producti…	mmu04060,mmu04620,mmu04062,mmu05323,mmu05132,mmu05142	Cytokine-cytokine receptor interaction|Toll-like receptor signaling pathway|Chemokine signaling pathway|Rheumatoid arthritis|Salmonella infection|Chagas disease (American trypanosomiasis)
Ccl4	237.884604110606	37.6419294632267	438.127278757985	11.6393416864032	3.5409375575477	2.24235353172333e-16	3.92184821647695e-15	Up	1.77161063461371	2.51149007998733	2.7082500533747	1.4565274661901	2.88702221571439	38.340557512816	35.0728789477336	16.1503456281612	25.0547430548365	24.6657439377204	GeneID:20303,Genbank:XM_011248832.1,MGI:MGI:98261	chemokine (C-C motif) ligand 4		GO:0071356,GO:0048245,GO:0031726,GO:0005576,GO:2000503,GO:0048247,GO:0031730,GO:0005615,GO:0050729,GO:0032760,GO:0050850,GO:0006935,GO:0006954,GO:0006955,GO:0035690,GO:0007186,GO:0051928,GO:0042802,GO:0008009,GO:0070098,GO:0043117,GO:0070374,GO:0043547,GO:0009636,GO:0002548,GO:0071346,GO:0043922,GO:0030593,GO:0005125,GO:0071347,GO:0048020,GO:0030595,GO:0005515	cellular response to tumor necrosis factor|eosinophil chemotaxis|CCR1 chemokine receptor binding|extracellular region|positive regulation of natural killer cell chemotaxis|lymphocyte chemotaxis|CCR5 chemokine receptor binding|extracellular space|positive regulation of inflammatory response|positive regulation of tumor necrosis factor production|positive regulation of calcium-mediated signaling|ch…	mmu04064,mmu04060,mmu04620,mmu04623,mmu04062,mmu05132	NF-kappa B signaling pathway|Cytokine-cytokine receptor interaction|Toll-like receptor signaling pathway|Cytosolic DNA-sensing pathway|Chemokine signaling pathway|Salmonella infection
Ccl5	1273.11071081355	669.492791224209	1876.7286304029	2.8032096162995	1.48707962916838	1.09063818451809e-28	6.25977998500147e-27	Up	61.040185286432	80.2437603517004	52.817239410293	74.0724161298291	66.0657462596514	208.050878605676	230.609386232898	161.25279777672	183.127583230356	208.532416566034	GeneID:20304,Genbank:NM_013653.3,MGI:MGI:98262	chemokine (C-C motif) ligand 5		GO:0005615,GO:0005737,GO:0006816,GO:0006874,GO:0006887,GO:0006935,GO:0006954,GO:0010759,GO:0010820,GO:0006955,GO:0014068,GO:0014911,GO:0016004,GO:0030298,GO:0034112,GO:0030335,GO:0034341,GO:0030593,GO:0034612,GO:0031269,GO:0035688,GO:0042056,GO:0042102,GO:0042119,GO:0000165,GO:0045766,GO:0042327,GO:0002230,GO:0045785,GO:0042379,GO:0002548,GO:0046817,GO:0042531,GO:0004435,GO:0048020,GO:0004672,GO:…	extracellular space|cytoplasm|calcium ion transport|cellular calcium ion homeostasis|exocytosis|chemotaxis|inflammatory response|positive regulation of macrophage chemotaxis|positive regulation of T cell chemotaxis|immune response|positive regulation of phosphatidylinositol 3-kinase signaling|positive regulation of smooth muscle cell migration|phospholipase activator activity|receptor signaling p…	mmu04668,mmu04060,mmu04620,mmu04621,mmu04623,mmu04062,mmu05323,mmu05020,mmu05164,mmu05168,mmu05142	TNF signaling pathway|Cytokine-cytokine receptor interaction|Toll-like receptor signaling pathway|NOD-like receptor signaling pathway|Cytosolic DNA-sensing pathway|Chemokine signaling pathway|Rheumatoid arthritis|Prion diseases|Influenza A|Herpes simplex infection|Chagas disease (American trypanosomiasis)
Ccl7	749.81662539323	28.0043099596066	1471.62894082685	52.5500875740032	5.7156212633084	1.90065402519381e-17	3.71467263523062e-16	Up	0.740783249128373	3.46074553781025	1.35704505568599	1.41295892924888	2.37000083875616	112.617262077373	164.200788569473	40.1102573865199	116.243243667511	84.1192781761743	GeneID:20306,Genbank:NM_013654.3,MGI:MGI:99512	chemokine (C-C motif) ligand 7		GO:0048247,GO:0005615,GO:0070098,GO:0070374,GO:0006935,GO:0006954,GO:0006955,GO:0007186,GO:0008009,GO:0071346,GO:0008201,GO:0071347,GO:0030593,GO:0071356,GO:0031727,GO:0071361,GO:0043547,GO:0002548,GO:0048020,GO:0005125,GO:0048245,GO:0005576	lymphocyte chemotaxis|extracellular space|chemokine-mediated signaling pathway|positive regulation of ERK1 and ERK2 cascade|chemotaxis|inflammatory response|immune response|G-protein coupled receptor signaling pathway|chemokine activity|cellular response to interferon-gamma|heparin binding|cellular response to interleukin-1|neutrophil chemotaxis|cellular response to tumor necrosis factor|CCR2 che…	mmu04060,mmu04657,mmu04062	Cytokine-cytokine receptor interaction|IL-17 signaling pathway|Chemokine signaling pathway
Ccl8	219.084250023684	96.8603379846936	341.308162062675	3.52371434132937	1.81709697333558	4.44926135963904e-13	5.40135564121641e-12	Up	6.96713169336783	18.9866929848357	7.23243934374802	7.75191850909832	9.65902885869586	36.4385357262213	44.7906703684551	40.1781767662138	24.5267622174675	42.1523552426536	GeneID:20307,Genbank:NM_021443.3,MGI:MGI:101878	chemokine (C-C motif) ligand 8		GO:0048247,GO:0005615,GO:0070098,GO:0070374,GO:0006935,GO:0006954,GO:0006955,GO:0007186,GO:0008009,GO:0071346,GO:0008201,GO:0071347,GO:0030593,GO:0071356,GO:0043547,GO:1901741,GO:0045663,GO:0002548,GO:0048020,GO:0005125,GO:0048245,GO:0005576	lymphocyte chemotaxis|extracellular space|chemokine-mediated signaling pathway|positive regulation of ERK1 and ERK2 cascade|chemotaxis|inflammatory response|immune response|G-protein coupled receptor signaling pathway|chemokine activity|cellular response to interferon-gamma|heparin binding|cellular response to interleukin-1|neutrophil chemotaxis|cellular response to tumor necrosis factor|positive…	mmu04060,mmu04062	Cytokine-cytokine receptor interaction|Chemokine signaling pathway
Ccl9	770.740846984484	348.697325967484	1192.78436800148	3.4206868799238	1.7742860498948	8.26632921928958e-19	1.86243991366776e-17	Up	5.72062968550631	7.57523603223439	5.79994650536966	5.47282447934407	6.23894616696348	20.349569143659	27.9659758006242	19.0929009299517	26.2142447620349	17.8921655673167	GeneID:20308,Genbank:NM_011338.2,MGI:MGI:104533	chemokine (C-C motif) ligand 9		GO:0070098,GO:0005615,GO:0070374,GO:0006935,GO:0071346,GO:0006954,GO:0006955,GO:0007186,GO:0008009,GO:0030593,GO:0071347,GO:0043547,GO:0071356,GO:0045662,GO:0048020,GO:0048245,GO:0002548,GO:0048247,GO:0005125,GO:0050729,GO:0005576	chemokine-mediated signaling pathway|extracellular space|positive regulation of ERK1 and ERK2 cascade|chemotaxis|cellular response to interferon-gamma|inflammatory response|immune response|G-protein coupled receptor signaling pathway|chemokine activity|neutrophil chemotaxis|cellular response to interleukin-1|positive regulation of GTPase activity|cellular response to tumor necrosis factor|negativ…	mmu04060,mmu04062	Cytokine-cytokine receptor interaction|Chemokine signaling pathway
Ccm2l	1226.51792532258	1687.53600338219	765.499847262983	0.453619860985932	-1.1404442872381	1.56537395512337e-17	3.08599863305137e-16	Down	37.3285775375192	37.3541327510348	37.3034118500235	46.1704780706575	36.2379805547423	21.4195266334228	12.9820205175106	19.2838643976192	16.9285619945351	22.5193950870535	GeneID:228788,Genbank:XM_011239482.1,MGI:MGI:2385159	cerebral cavernous malformation 2-like		GO:0005575,GO:0032091,GO:0034111,GO:0042060,GO:0055017,GO:0090271,GO:0003209,GO:0003222,GO:0005515	cellular_component|negative regulation of protein binding|negative regulation of homotypic cell-cell adhesion|wound healing|cardiac muscle tissue growth|positive regulation of fibroblast growth factor production|cardiac atrium morphogenesis|ventricular trabecula myocardium morphogenesis|protein binding
Ccna2	375.681049113113	199.755305330653	551.606792895573	2.76141247904532	1.46540640296638	1.60587044756408e-14	2.27900409291626e-13	Up	2.47015859522021	3.84114969942397	2.52112580996579	2.7840939991858	4.17720576022696	7.56635105189227	12.2892142463425	9.25646994056729	9.14344642258912	7.95712697985054	GeneID:12428,Genbank:XM_017319444.1,MGI:MGI:108069	cyclin A2		GO:0044843,GO:0001940,GO:0045893,GO:0005515,GO:0005634,GO:0005654,GO:0005737,GO:0048146,GO:0005829,GO:0051301,GO:0007049,GO:0097124,GO:0016572,GO:0019901,GO:0000086,GO:0097472,GO:0000307,GO:0019904,GO:0001939	cell cycle G1/S phase transition|male pronucleus|positive regulation of transcription, DNA-templated|protein binding|nucleus|nucleoplasm|cytoplasm|positive regulation of fibroblast proliferation|cytosol|cell division|cell cycle|cyclin A2-CDK2 complex|histone phosphorylation|protein kinase binding|G2/M transition of mitotic cell cycle|cyclin-dependent protein kinase activity|cyclin-dependent prote…	mmu04152,mmu04110,mmu04218,mmu04914,mmu05203,mmu05161,mmu05169,mmu05165	AMPK signaling pathway|Cell cycle|Cellular senescence|Progesterone-mediated oocyte maturation|Viral carcinogenesis|Hepatitis B|Epstein-Barr virus infection|Human papillomavirus infection
Ccnb1	135.117487680727	68.0969256522218	202.138049709232	2.96838730637522	1.5696793428119	4.19809040421515e-09	3.00713924412521e-08	Up	1.21114397443457	2.36989344043882	1.19681881627436	1.08842096510617	1.96722349413853	4.14955524120543	6.93185018013064	3.59386786296304	5.30201532262184	4.61136760643085	GeneID:268697,Genbank:NM_172301.3,MGI:MGI:88302	cyclin B1		GO:0005737,GO:0005759,GO:0005813,GO:0005829,GO:0005856,GO:0044877,GO:0006468,GO:0045787,GO:0007049,GO:0045931,GO:0007052,GO:0048146,GO:0051301,GO:0051987,GO:0060045,GO:0060623,GO:0061575,GO:0065003,GO:0000922,GO:0000942,GO:0001556,GO:0001701,GO:0001933,GO:0005113,GO:0005515,GO:0005634,GO:0007080,GO:0010629,GO:0010971,GO:0016020,GO:0016301,GO:0019901,GO:0031442,GO:0090266,GO:0033129,GO:0097125,GO:…	cytoplasm|mitochondrial matrix|centrosome|cytosol|cytoskeleton|protein-containing complex binding|protein phosphorylation|positive regulation of cell cycle|cell cycle|positive regulation of mitotic cell cycle|mitotic spindle organization|positive regulation of fibroblast proliferation|cell division|positive regulation of attachment of spindle microtubules to kinetochore|positive regulation of car…	mmu04068,mmu04110,mmu04114,mmu04115,mmu04218,mmu04914	FoxO signaling pathway|Cell cycle|Oocyte meiosis|p53 signaling pathway|Cellular senescence|Progesterone-mediated oocyte maturation
Ccnb2	176.334039108276	93.6093491312326	259.058729085319	2.76744504143641	1.46855466687695	3.61791096930086e-18	7.62114416378743e-17	Up	2.38033048277531	3.66969282193606	2.71571926993981	3.57207453687493	3.80131700304289	8.1853410411773	12.5297778428298	9.00216090268484	8.95633713354609	8.68261454679993	GeneID:12442,Genbank:NM_007630.2,MGI:MGI:88311	cyclin B2		GO:0005829,GO:0007049,GO:0015630,GO:0016020,GO:0040007,GO:0043029,GO:0045296,GO:0048538,GO:0051301,GO:0001701,GO:0005634,GO:0005813	cytosol|cell cycle|microtubule cytoskeleton|membrane|growth|T cell homeostasis|cadherin binding|thymus development|cell division|in utero embryonic development|nucleus|centrosome	mmu04068,mmu04110,mmu04114,mmu04115,mmu04218,mmu04914,mmu05166	FoxO signaling pathway|Cell cycle|Oocyte meiosis|p53 signaling pathway|Cellular senescence|Progesterone-mediated oocyte maturation|HTLV-I infection
Ccne1	69.495071339627	32.0925979491299	106.897544730124	3.33090966644607	1.7359162289635	4.51243140084253e-17	8.41130198531151e-16	Up	0.854916753072441	1.19045400187129	0.805797535749744	0.762725947376889	0.748700089684188	2.20539140974133	3.96518266293785	3.14893379256676	2.77574198720944	3.31286090812865	GeneID:12447,Genbank:NM_007633.2,MGI:MGI:88316	cyclin E1		GO:0097134,GO:0016301,GO:0000723,GO:1903827,GO:0016538,GO:0005515,GO:0019901,GO:0005634,GO:0005654,GO:0005737,GO:0005813,GO:0006270,GO:0044877,GO:0006468,GO:0045597,GO:0051301,GO:0007049,GO:0000082,GO:0051726,GO:0007129,GO:0000122,GO:0070192,GO:0016055,GO:0000307	cyclin E1-CDK2 complex|kinase activity|telomere maintenance|regulation of cellular protein localization|cyclin-dependent protein serine/threonine kinase regulator activity|protein binding|protein kinase binding|nucleus|nucleoplasm|cytoplasm|centrosome|DNA replication initiation|protein-containing complex binding|protein phosphorylation|positive regulation of cell differentiation|cell division|cel…	mmu04151,mmu04110,mmu04114,mmu04115,mmu04218,mmu05200,mmu05206,mmu05203,mmu05226,mmu05215,mmu05222,mmu04934,mmu05162,mmu05161,mmu05165	PI3K-Akt signaling pathway|Cell cycle|Oocyte meiosis|p53 signaling pathway|Cellular senescence|Pathways in cancer|MicroRNAs in cancer|Viral carcinogenesis|Gastric cancer|Prostate cancer|Small cell lung cancer|Cushing's syndrome|Measles|Hepatitis B|Human papillomavirus infection
Ccnf	123.531893148614	79.7157074781887	167.348078819039	2.09931121623461	1.06991605745236	1.88124349172663e-11	1.86448706062546e-10	Up	1.12415141046154	1.56925165161137	1.13263665635304	1.32811746774005	1.43400583965086	2.44573248827049	3.54269960658268	2.62344529089602	2.90402943028336	3.13528194602367	GeneID:12449,Genbank:XM_006523554.1,MGI:MGI:102551	cyclin F		GO:0051726,GO:0005634,GO:0005737,GO:0005813,GO:0005814,GO:0005856,GO:0007049,GO:0010826,GO:0016567,GO:0019005,GO:0030054,GO:0000320,GO:0031146,GO:0001890,GO:0051301,GO:0004842	regulation of cell cycle|nucleus|cytoplasm|centrosome|centriole|cytoskeleton|cell cycle|negative regulation of centrosome duplication|protein ubiquitination|SCF ubiquitin ligase complex|cell junction|re-entry into mitotic cell cycle|SCF-dependent proteasomal ubiquitin-dependent protein catabolic process|placenta development|cell division|ubiquitin-protein transferase activity
Ccno	233.744906306897	91.9951721785879	375.494640435207	4.08167767441392	2.02916225883191	2.64393790938018e-17	5.05834407831522e-16	Up	2.87539921763824	4.1669516181858	2.02797218209791	1.67277055248182	2.31297066322715	9.22685861645388	13.790549028259	8.28198803047005	11.7928241564076	13.240848128544	GeneID:218630,Genbank:NM_001081062.1,MGI:MGI:2145534	cyclin O		GO:0005654,GO:0005737,GO:0006284,GO:0007049,GO:0030030,GO:0051301,GO:0060271,GO:1903251,GO:0000278,GO:0004844,GO:0005634	nucleoplasm|cytoplasm|base-excision repair|cell cycle|cell projection organization|cell division|cilium assembly|multi-ciliated epithelial cell differentiation|mitotic cell cycle|uracil DNA N-glycosylase activity|nucleus
Ccr1	517.263730953742	200.342149979274	834.185311928211	4.16380333351974	2.05790192827799	1.84490557171617e-11	1.83147522464237e-10	Up	3.63935551419026	5.15048419096942	3.16767678885093	4.01598218770377	2.8355337279393	15.4111251665144	24.7716347093676	11.7211632790114	16.9736122655765	14.157445234141	GeneID:12768,Genbank:NM_009912.4,MGI:MGI:104618	chemokine (C-C motif) receptor 1		GO:0070374,GO:0030502,GO:0009897,GO:0004950,GO:0071791,GO:0030595,GO:0010629,GO:0005515,GO:0090026,GO:0016020,GO:0005886,GO:0035717,GO:0006816,GO:0006874,GO:0006887,GO:0006935,GO:0016021,GO:0006954,GO:0043025,GO:0016493,GO:0006955,GO:0045672,GO:0007165,GO:0045824,GO:0019957,GO:0007186,GO:0004435,GO:0051928,GO:0030099,GO:0007204,GO:0004871,GO:0070098,GO:0030335,GO:0007267,GO:0004930	positive regulation of ERK1 and ERK2 cascade|negative regulation of bone mineralization|external side of plasma membrane|chemokine receptor activity|chemokine (C-C motif) ligand 5 binding|leukocyte chemotaxis|negative regulation of gene expression|protein binding|positive regulation of monocyte chemotaxis|membrane|plasma membrane|chemokine (C-C motif) ligand 7 binding|calcium ion transport|cellul…	mmu04060,mmu04062,mmu05167	Cytokine-cytokine receptor interaction|Chemokine signaling pathway|Kaposi's sarcoma-associated herpesvirus infection
Ccr1l1	3.37936170498595	0.407668517096626	6.35105489287528	15.578968270856	3.96152778786294	0.000643420183482294	0.00197280302875293	Up	0	0.0379733859696714	0	0	0.0371501109949841	0.224401539662946	0.55722990387296	0.114019150282499	0.17377260680392	0.164382443843217	GeneID:12770,Genbank:NM_007718.3,MGI:MGI:104617	chemokine (C-C motif) receptor 1-like 1		GO:0005886,GO:0006935,GO:0006954,GO:0006955,GO:0007165,GO:0007186,GO:0016020,GO:0016021,GO:0016493,GO:0090026,GO:0004871,GO:0004930,GO:0004950	plasma membrane|chemotaxis|inflammatory response|immune response|signal transduction|G-protein coupled receptor signaling pathway|membrane|integral component of membrane|C-C chemokine receptor activity|positive regulation of monocyte chemotaxis|signal transducer activity|G-protein coupled receptor activity|chemokine receptor activity	mmu04060,mmu04062,mmu05167	Cytokine-cytokine receptor interaction|Chemokine signaling pathway|Kaposi's sarcoma-associated herpesvirus infection
Ccr2	2451.92037974245	747.845798385366	4155.99496109954	5.55728864168593	2.47438117480601	1.0800776137063e-14	1.563397260957e-13	Up	8.72759025839152	12.966073886741	10.3686210790145	9.26987230989706	8.77559023130506	56.2281942604035	87.9301673144748	40.3723957345209	57.2505414599434	53.3766531677907	GeneID:12772,Genbank:XM_011243063.1,MGI:MGI:106185	chemokine (C-C motif) receptor 2		GO:0005515,GO:0005886,GO:0005887,GO:0006935,GO:0006954,GO:0006955,GO:0019725,GO:0006959,GO:0019955,GO:0006968,GO:0030097,GO:0007165,GO:0030334,GO:0032729,GO:0032743,GO:0035705,GO:0090026,GO:0035715,GO:0090265,GO:0035716,GO:0097350,GO:0035717,GO:1903238,GO:2000439,GO:2000451,GO:2000464,GO:0001525,GO:2000473,GO:0001974,GO:0002246,GO:0002548,GO:0002827,GO:0002829,GO:0004871,GO:0004930,GO:0004950,GO:…	protein binding|plasma membrane|integral component of plasma membrane|chemotaxis|inflammatory response|immune response|cellular homeostasis|humoral immune response|cytokine binding|cellular defense response|hemopoiesis|signal transduction|regulation of cell migration|positive regulation of interferon-gamma production|positive regulation of interleukin-2 production|T-helper 17 cell chemotaxis|posi…	mmu04060,mmu04062	Cytokine-cytokine receptor interaction|Chemokine signaling pathway
Ccr5	1002.39547505864	211.966223233006	1792.82472688427	8.45806798620687	3.08032815683979	4.94511073448133e-20	1.25089921047821e-18	Up	2.7469005157591	5.81696208452704	3.80781926467735	3.67461072184531	3.24396902228928	36.8010344539976	48.2127653397451	21.3916448185511	33.8508562940962	32.1733970787263	GeneID:12774,Genbank:NM_009917.5,MGI:MGI:107182	chemokine (C-C motif) receptor 5		GO:0006952,GO:0006954,GO:0006955,GO:0007165,GO:0007186,GO:0007204,GO:0007267,GO:0019957,GO:0009897,GO:0022409,GO:0030336,GO:0009986,GO:0030517,GO:0031622,GO:0032755,GO:0032760,GO:0045666,GO:0050718,GO:0050729,GO:0003779,GO:0004871,GO:0004930,GO:0004950,GO:0005737,GO:0005768,GO:0005886,GO:0006816,GO:0006935,GO:0010628,GO:0014808,GO:0016020,GO:0016021,GO:0016493,GO:0060139,GO:0019722,GO:0070723,GO:…	defense response|inflammatory response|immune response|signal transduction|G-protein coupled receptor signaling pathway|positive regulation of cytosolic calcium ion concentration|cell-cell signaling|C-C chemokine binding|external side of plasma membrane|positive regulation of cell-cell adhesion|negative regulation of cell migration|cell surface|negative regulation of axon extension|positive regul…	mmu04060,mmu04144,mmu04062,mmu05203,mmu05167,mmu05145	Cytokine-cytokine receptor interaction|Endocytosis|Chemokine signaling pathway|Viral carcinogenesis|Kaposi's sarcoma-associated herpesvirus infection|Toxoplasmosis
Cd101	55.390351179798	74.6486898126083	36.1320125469878	0.484027417462925	-1.04683932441748	1.36328229035251e-06	6.70622481695782e-06	Down	1.01621119477965	1.7464473868448	1.15816125977006	1.20746936628888	1.005049327721	0.573362797450518	0.586255879923992	0.565518083241794	0.720850418341646	0.685603738141647	GeneID:630146,Genbank:NM_001167906.1,MGI:MGI:2685862	CD101 antigen		GO:0007166,GO:0016020,GO:0016021,GO:0002763,GO:0003674,GO:0005886	cell surface receptor signaling pathway|membrane|integral component of membrane|positive regulation of myeloid leukocyte differentiation|molecular_function|plasma membrane
Cd14	1099.77409126655	666.573101580633	1532.97508095246	2.29978539085563	1.2014992394331	2.98142490932266e-16	5.14012391448527e-15	Up	23.5450359777831	17.7905656194334	21.0069104011462	20.5344591933583	23.4786017554934	41.388866758584	63.2819935143674	46.3023463266412	50.3444664393468	58.5546891249231	GeneID:12475,Genbank:NM_009841.4,MGI:MGI:88318	CD14 antigen		GO:0071726,GO:0045807,GO:0032481,GO:0005576,GO:0071727,GO:0046696,GO:0032729,GO:0005615,GO:1901224,GO:0050715,GO:0032760,GO:0005794,GO:2000484,GO:0070891,GO:0005886,GO:0006898,GO:0006954,GO:0009617,GO:0009897,GO:0071219,GO:0034142,GO:0009986,GO:0071222,GO:0034612,GO:0016020,GO:0045087,GO:0031225,GO:0001530,GO:0071223,GO:0045121,GO:0031362,GO:0002237,GO:0071723,GO:0031663,GO:0002376	cellular response to diacyl bacterial lipopeptide|positive regulation of endocytosis|positive regulation of type I interferon production|extracellular region|cellular response to triacyl bacterial lipopeptide|lipopolysaccharide receptor complex|positive regulation of interferon-gamma production|extracellular space|positive regulation of NIK/NF-kappaB signaling|positive regulation of cytokine secr…	mmu04010,mmu04064,mmu04145,mmu04810,mmu04640,mmu04620,mmu05202,mmu05221,mmu05132,mmu05133,mmu05134,mmu05152,mmu05146	MAPK signaling pathway|NF-kappa B signaling pathway|Phagosome|Regulation of actin cytoskeleton|Hematopoietic cell lineage|Toll-like receptor signaling pathway|Transcriptional misregulation in cancers|Acute myeloid leukemia|Salmonella infection|Pertussis|Legionellosis|Tuberculosis|Amoebiasis
Cd160	31.7689216147821	13.7645930921741	49.77325013739	3.61603498222469	1.85440863473262	5.64093634694295e-09	3.97010719924347e-08	Up	0.0996586131259367	0.167608428498986	0.0456412953310582	0.146885682196705	0.154864923563236	0.376012657155525	0.491904664890205	0.316868806405959	0.519858527442294	0.644940189482291	GeneID:54215,Genbank:NM_001163497.1,MGI:MGI:1860383	CD160 antigen		GO:0031225,GO:0032393,GO:0046658,GO:0050829,GO:0005102,GO:0005886,GO:0016020	anchored component of membrane|MHC class I receptor activity|anchored component of plasma membrane|defense response to Gram-negative bacterium|signaling receptor binding|plasma membrane|membrane
Cd163	247.923600176534	368.516836639815	127.330363713254	0.345521156846642	-1.53315404290414	4.95853132444817e-21	1.39864514201425e-19	Down	4.86258984593967	4.08901457159133	3.86406181354417	3.71449021805138	5.11758206742864	1.80200483345431	1.18925079816608	1.69601907707034	1.30366018552876	1.91360824992237	GeneID:93671,Genbank:XM_006506800.3,MGI:MGI:2135946	CD163 antigen		GO:0006953,GO:0006954,GO:0009897,GO:0016020,GO:0016021,GO:0005044,GO:0005576,GO:0005886	acute-phase response|inflammatory response|external side of plasma membrane|membrane|integral component of membrane|scavenger receptor activity|extracellular region|plasma membrane
Cd177	758.402461440119	136.688728470682	1380.11619440956	10.0967812770719	3.3358235486869	4.49389459914221e-07	2.37764779301757e-06	Up	3.457348186755	2.84675937207449	2.15736064761268	2.15445129722176	2.58752011249113	22.1320717359489	31.7205726973819	13.8420189606126	22.2479562377423	51.5655634109787	GeneID:68891,Genbank:XM_011250689.1,MGI:MGI:1916141	CD177 antigen		GO:0048306,GO:0005886,GO:0070821,GO:0007155,GO:0072672,GO:0007159,GO:0016020,GO:0016021,GO:0030100,GO:0030667,GO:0098742,GO:0032930,GO:2001044,GO:0034394,GO:0043315,GO:0044853,GO:0002020,GO:0045087,GO:0002376,GO:0045217,GO:0005178	calcium-dependent protein binding|plasma membrane|tertiary granule membrane|cell adhesion|neutrophil extravasation|leukocyte cell-cell adhesion|membrane|integral component of membrane|regulation of endocytosis|secretory granule membrane|cell-cell adhesion via plasma-membrane adhesion molecules|positive regulation of superoxide anion generation|regulation of integrin-mediated signaling pathway|pro…
Cd180	458.671215701257	158.103198445096	759.239232957418	4.80217503772435	2.26368799029357	1.19167041156143e-17	2.38294666532411e-16	Up	2.96846028947994	5.00543428129891	3.4348233914845	3.89262287989116	2.77491843691682	22.6774831956888	21.6854904980999	12.4290350894075	18.4772726591456	16.3541450256917	GeneID:17079,Genbank:NM_008533.2,MGI:MGI:1194924	CD180 antigen		GO:0005515,GO:0005886,GO:0005887,GO:0006954,GO:0016020,GO:0016021,GO:0031666,GO:0038023,GO:0045087,GO:0071222,GO:0002224,GO:0002322,GO:0002376	protein binding|plasma membrane|integral component of plasma membrane|inflammatory response|membrane|integral component of membrane|positive regulation of lipopolysaccharide-mediated signaling pathway|signaling receptor activity|innate immune response|cellular response to lipopolysaccharide|toll-like receptor signaling pathway|B cell proliferation involved in immune response|immune system process
Cd200r4	142.589098616839	92.4062563771262	192.771940856552	2.08613516459119	1.06083263579058	1.97996486617449e-06	9.46810061138026e-06	Up	0.980531616284478	1.484422658613	1.06803546018618	1.33950437514577	1.1591272656799	2.93744977858964	3.43727765808346	1.8264723295888	2.95400625921357	2.15179082102802	GeneID:239849,Genbank:XM_006522130.2,MGI:MGI:3036289	CD200 receptor 4		GO:0016020,GO:0016021,GO:0038023,GO:0005515,GO:0009897	membrane|integral component of membrane|signaling receptor activity|protein binding|external side of plasma membrane
Cd207	23.4645635584009	36.4618965656578	10.4672305511441	0.287073123919802	-1.80050982460905	5.74020854457655e-08	3.47613229959883e-07	Down	1.2339785139224	1.08708124540628	1.38538334949591	1.5803227810289	1.02806254871087	0.356891337590307	0.283592386807677	0.616547997823881	0.464302233081323	0.196077098048282	GeneID:246278,Genbank:NM_144943.3,MGI:MGI:2180021	CD207 antigen		GO:0030246,GO:0051607,GO:0005887,GO:0016020,GO:0016021	carbohydrate binding|defense response to virus|integral component of plasma membrane|membrane|integral component of membrane
Cd209a	152.095236775526	208.577638039343	95.612835511709	0.458404057167788	-1.12530828196631	1.34373566794929e-06	6.61545434571016e-06	Down	5.12526347340159	6.27635586970418	8.05722640542406	8.94386383241594	8.88148003962294	3.23799526234224	3.07002135718688	5.2722332158929	2.80378119765031	3.71965125623669	GeneID:170786,Genbank:NM_133238.5,MGI:MGI:2157942	CD209a antigen		GO:0009986,GO:0016020,GO:0016021,GO:0030246,GO:0042129,GO:0046872,GO:0048306,GO:0097367,GO:0001618,GO:0005537,GO:0006897	cell surface|membrane|integral component of membrane|carbohydrate binding|regulation of T cell proliferation|metal ion binding|calcium-dependent protein binding|carbohydrate derivative binding|virus receptor activity|mannose binding|endocytosis	mmu04145,mmu04625,mmu05152,mmu05162	Phagosome|C-type lectin receptor signaling pathway|Tuberculosis|Measles
Cd209b	15.7608802918627	27.3889680589397	4.13279252478578	0.150892597190672	-2.72840606608229	1.94708180392312e-10	1.67365984254756e-09	Down	0.560838735871292	0.995634902456224	0.590757113915479	0.656428569403368	0.640821857900245	0.180638290434413	0	0.209789488862568	0.09591985101464	0.0567103894166109	GeneID:69165,Genbank:NM_001037800.3,MGI:MGI:1916415	CD209b antigen		GO:0006897,GO:0006910,GO:0009897,GO:0016020,GO:0016021,GO:0016045,GO:0030246,GO:0030247,GO:0042535,GO:0046872,GO:0050766,GO:0001872,GO:0001879,GO:0005537	endocytosis|phagocytosis, recognition|external side of plasma membrane|membrane|integral component of membrane|detection of bacterium|carbohydrate binding|polysaccharide binding|positive regulation of tumor necrosis factor biosynthetic process|metal ion binding|positive regulation of phagocytosis|(1->3)-beta-D-glucan binding|detection of yeast|mannose binding	mmu04145,mmu04625,mmu05152,mmu05162	Phagosome|C-type lectin receptor signaling pathway|Tuberculosis|Measles
Cd209c	19.2491623300777	31.3224818524439	7.17584280771148	0.22909560109304	-2.12597833743283	3.05806896494827e-08	1.93457261308918e-07	Down	0.597464280475085	0.789509955128928	0.687970309876254	1.2481272705002	1.05846466031068	0.115199102639909	0.143030179264156	0.23413215107236	0.160574687299825	0.411389607613959	GeneID:170776,Genbank:XM_017312590.1,MGI:MGI:2157945	CD209c antigen		GO:0030246,GO:0046872,GO:0005537,GO:0005575,GO:0008150	carbohydrate binding|metal ion binding|mannose binding|cellular_component|biological_process	mmu04145,mmu04625,mmu05152,mmu05162	Phagosome|C-type lectin receptor signaling pathway|Tuberculosis|Measles
Cd209d	8.96224784757374	13.1901294503626	4.73436624478486	0.358932508024378	-1.47821550290724	0.00430644984938693	0.0110773054770005	Down	0.701954315513127	0.554966401558762	0.598444643926391	0.720944646127808	0.922988743639144	0.27329516842501	0.380039347185963	0.222179458675273	0.10158478716065	0.360357909926573	GeneID:170779,Genbank:NM_130904.2,MGI:MGI:2157947	CD209d antigen		GO:0016021,GO:0030246,GO:0042742,GO:0042803,GO:0046872,GO:0050715,GO:0005537,GO:0006897,GO:0016020	integral component of membrane|carbohydrate binding|defense response to bacterium|protein homodimerization activity|metal ion binding|positive regulation of cytokine secretion|mannose binding|endocytosis|membrane	mmu04145,mmu04625,mmu05152,mmu05162	Phagosome|C-type lectin receptor signaling pathway|Tuberculosis|Measles
Cd209e	1.91899473639261	3.65427419629208	0.183715276493147	0.0502740808775541	-4.31404138868947	0.00664896807716832	0.0164205247842595	Down	0.0609175486424544	0.15652496757685	0.0920660437270877	0.0871449183046318	0.153131456952786	0	0	0	0.0286513840693081	0	GeneID:170780,Genbank:NM_130905.2,MGI:MGI:2157948	CD209e antigen		GO:0009897,GO:0016020,GO:0016021,GO:0030246,GO:0042102,GO:0097323,GO:0005537,GO:0005886,GO:0006897	external side of plasma membrane|membrane|integral component of membrane|carbohydrate binding|positive regulation of T cell proliferation|B cell adhesion|mannose binding|plasma membrane|endocytosis	mmu04145,mmu04625,mmu05152,mmu05162	Phagosome|C-type lectin receptor signaling pathway|Tuberculosis|Measles
Cd244	290.952579680792	148.985125409402	432.920033952181	2.905793667405	1.53893226471202	5.01952997515018e-12	5.35209965663133e-11	Up	1.32374206927346	3.04808552127485	1.88518150273547	1.61447030771023	1.49740017936838	6.06858434657156	7.46111293972922	4.49099497235093	5.87874614976205	4.82771610970884	GeneID:18106,Genbank:XM_006496695.3,MGI:MGI:109294	CD244 natural killer cell receptor 2B4		GO:0060732,GO:0002323,GO:0071663,GO:0002376,GO:1902715,GO:0005515,GO:0005886,GO:0006955,GO:0009897,GO:2000484,GO:0016020,GO:2000566,GO:0016021,GO:0032819,GO:0038023,GO:0001773,GO:0042288,GO:0002250,GO:0045087	positive regulation of inositol phosphate biosynthetic process|natural killer cell activation involved in immune response|positive regulation of granzyme B production|immune system process|positive regulation of interferon-gamma secretion|protein binding|plasma membrane|immune response|external side of plasma membrane|positive regulation of interleukin-8 secretion|membrane|positive regulation of …	mmu04650	Natural killer cell mediated cytotoxicity
Cd274	1173.09943855237	440.98816288865	1905.21071421609	4.32032166518075	2.11113873078803	9.37745007251593e-09	6.42777067139915e-08	Up	5.78114065290696	6.91681207918027	6.3027079391741	7.73294006812074	5.42540670161427	44.6108287547033	28.8995955678322	19.6400780180666	27.0789198968557	26.3312306755786	GeneID:60533,Genbank:NM_021893.3,MGI:MGI:1926446	CD274 antigen		GO:0070062,GO:0031295,GO:0006955,GO:0071222,GO:0032689,GO:0007165,GO:1901998,GO:0032693,GO:1903556,GO:0007166,GO:0009897,GO:0034097,GO:0009986,GO:1905404,GO:0042102,GO:2001181,GO:0016020,GO:0042130,GO:0016021,GO:0005515,GO:0030335,GO:0005886,GO:0046007	extracellular exosome|T cell costimulation|immune response|cellular response to lipopolysaccharide|negative regulation of interferon-gamma production|signal transduction|toxin transport|negative regulation of interleukin-10 production|negative regulation of tumor necrosis factor superfamily cytokine production|cell surface receptor signaling pathway|external side of plasma membrane|response to cy…	mmu04514	Cell adhesion molecules (CAMs)
Cd276	293.349463280885	158.379916223705	428.319010338065	2.70437704824318	1.43529630831707	2.64423602242409e-28	1.45328814359714e-26	Up	2.53092693100845	2.96541618429408	2.32902804622793	2.83210535459082	2.49394958453034	7.63470612109436	9.14412471178787	6.14426625294616	7.42792285123443	7.31931213046044	GeneID:102657,Genbank:NM_133983.4,MGI:MGI:2183926	CD276 antigen		GO:0045077,GO:0005102,GO:0045078,GO:0009897,GO:0045085,GO:0016020,GO:0016021,GO:0030501,GO:0042102,GO:0045669,GO:0050728,GO:0042110,GO:0050776,GO:0042130,GO:0001817,GO:0050852,GO:0042802,GO:1900042	negative regulation of interferon-gamma biosynthetic process|signaling receptor binding|positive regulation of interferon-gamma biosynthetic process|external side of plasma membrane|negative regulation of interleukin-2 biosynthetic process|membrane|integral component of membrane|positive regulation of bone mineralization|positive regulation of T cell proliferation|positive regulation of osteoblas…	mmu04514	Cell adhesion molecules (CAMs)
Cd300a	380.904707567798	160.873248427445	600.936166708151	3.73546361860889	1.90128731095538	4.45842950109891e-33	3.6261226843691e-31	Up	1.20714162646788	2.21873246673497	1.23400881619588	1.14283874785911	1.19606123441871	5.67271843813093	6.57365021739797	5.03047574180054	5.67755583353806	4.63570843144598	GeneID:217303,Genbank:XM_011248947.2,MGI:MGI:2443411	CD300A molecule		GO:1902567,GO:0043305,GO:0005515,GO:1902569,GO:0005886,GO:2000417,GO:0043407,GO:0006898,GO:0008429,GO:0014063,GO:0016020,GO:0016021,GO:0048147,GO:0019902,GO:0050856,GO:0030889,GO:0050859,GO:0032516,GO:0051134,GO:0033007,GO:0001786,GO:0060101,GO:0034125,GO:0002376,GO:1902564,GO:0038023,GO:0002552	negative regulation of eosinophil activation|negative regulation of mast cell degranulation|protein binding|negative regulation of activation of Janus kinase activity|plasma membrane|negative regulation of eosinophil migration|negative regulation of MAP kinase activity|receptor-mediated endocytosis|phosphatidylethanolamine binding|negative regulation of serotonin secretion|membrane|integral compo…
Cd300c	20.2030663111268	9.06767723067106	31.3384553915826	3.45606207569691	1.78912913054994	0.000310674529544263	0.00101161650670454	Up	0.277767710210574	0.62806650738715	0.391810073492862	0.847695985266065	0.335154451406859	1.12470390630931	1.50813613530189	2.40015595445342	1.14965522771203	2.90420270250298	GeneID:387565,Genbank:XM_017314637.1,MGI:MGI:3032626	CD300C molecule		GO:0005886,GO:0008150,GO:0016020,GO:0016021,GO:0002376,GO:0003674,GO:0005575	plasma membrane|biological_process|membrane|integral component of membrane|immune system process|molecular_function|cellular_component
Cd300c2	648.360215363454	285.832196768866	1010.88823395804	3.53664928368963	1.82238315944912	8.38158114186484e-27	4.09748617708902e-25	Up	11.4136434827193	17.2310489943503	13.4561918906262	12.1949328609089	12.4288158874	50.8170650837541	62.3797432922109	38.5356031300106	49.44967279832	48.4105575509655	GeneID:140497,Genbank:NM_134158.1,MGI:MGI:2153249	CD300C molecule 2		GO:0005886,GO:0016020,GO:0016021,GO:0050715,GO:0002376,GO:0005515	plasma membrane|membrane|integral component of membrane|positive regulation of cytokine secretion|immune system process|protein binding
Cd300e	162.140029489037	60.915325150414	263.36473382766	4.32345609544644	2.11218503885466	6.25763513704063e-17	1.14410008548897e-15	Up	1.05914476752713	2.98723969628082	1.14159091602297	1.15104244529036	1.0897365891862	8.30285696752902	7.82598442772691	6.33439723791659	6.04728671677641	5.26023820298296	GeneID:217306,Genbank:XM_006533073.1,MGI:MGI:2387602	CD300E molecule		GO:0008150,GO:0016020,GO:0016021,GO:0002376,GO:0003674,GO:0005886	biological_process|membrane|integral component of membrane|immune system process|molecular_function|plasma membrane
Cd300lb	172.101969365264	110.918906927339	233.285031803189	2.10320348681411	1.07258843885505	8.08210521850474e-10	6.40669328444145e-09	Up	1.81555220830002	3.19334830798389	1.48980662870843	2.08848451158314	1.65615761992906	4.52826007691351	5.58931369228298	4.13955716790149	4.6128728351586	3.89310329788994	GeneID:217304,Genbank:XM_006533072.1,MGI:MGI:2685099	CD300 molecule like family member B		GO:0005886,GO:0016020,GO:0016021,GO:0033005,GO:0071222,GO:0002376,GO:0002446,GO:0005515	plasma membrane|membrane|integral component of membrane|positive regulation of mast cell activation|cellular response to lipopolysaccharide|immune system process|neutrophil mediated immunity|protein binding
Cd300ld	300.348018413673	134.141490886405	466.554545940941	3.47807783302507	1.79829021788397	2.57571181898936e-20	6.72168133251944e-19	Up	2.38761837986577	4.97606984833719	2.40564044420664	2.63547900132348	2.24514564234441	10.988011456474	12.7812706093265	8.86919455885993	11.9159579836085	9.1720687774733	GeneID:217305,Genbank:NM_145437.2,MGI:MGI:2442358	CD300 molecule like family member d		GO:0005886,GO:0016020,GO:0016021,GO:0032675,GO:0032680,GO:0001618,GO:0002376,GO:0005515	plasma membrane|membrane|integral component of membrane|regulation of interleukin-6 production|regulation of tumor necrosis factor production|virus receptor activity|immune system process|protein binding
Cd300ld4	14.2506259793689	5.29128893320435	23.2099630255334	4.38644786148121	2.13305312039081	1.37082862991633e-06	6.73969066435142e-06	Up	0.404752648398245	0.0378179696560166	0.259514039127946	0.210550682561396	0.0369980641559869	1.08016839351173	1.2948816774856	0.529911648880007	0.692245582356679	0.859475738102498	GeneID:100043123,Genbank:XM_017314198.1,MGI:MGI:3702658	CD300 molecule like family member D4		GO:0003674,GO:0005575,GO:0008150	molecular_function|cellular_component|biological_process
Cd300lf	463.346852677103	266.301722083916	660.39198327029	2.47986373539932	1.31026084897317	7.42525575403222e-10	5.92224554137566e-09	Up	5.18353608337179	7.38493356986743	5.26512277777171	5.76741635952127	4.04674998127393	15.74141737995	19.2372015355809	10.4259229788265	13.478237815229	13.6874069256329	GeneID:246746,Genbank:XM_017314553.1,MGI:MGI:2442359	CD300 molecule like family member F		GO:0097001,GO:0005136,GO:1902216,GO:0005515,GO:2000426,GO:0005886,GO:0008289,GO:0016020,GO:0016021,GO:0030316,GO:2000427,GO:0033004,GO:0034125,GO:0035666,GO:0001618,GO:0035772,GO:0001786,GO:0002376	ceramide binding|interleukin-4 receptor binding|positive regulation of interleukin-4-mediated signaling pathway|protein binding|negative regulation of apoptotic cell clearance|plasma membrane|lipid binding|membrane|integral component of membrane|osteoclast differentiation|positive regulation of apoptotic cell clearance|negative regulation of mast cell activation|negative regulation of MyD88-depen…
Cd300lg	272.559162908459	396.77378592098	148.344539895937	0.373876866768312	-1.4193648861441	7.5156870771163e-19	1.70177299023294e-17	Down	7.83864138403685	7.48820715860204	7.87791477824624	8.32302018549735	6.98835470078412	2.97805703625411	1.60805291439766	3.55440372098321	2.26591337656766	4.80963054487833	GeneID:52685,Genbank:NM_001160711.1,MGI:MGI:1289168	CD300 molecule like family member G		GO:0005768,GO:0005886,GO:0016020,GO:0016021,GO:0016323,GO:0016324,GO:0001791,GO:0002376,GO:0002414	endosome|plasma membrane|membrane|integral component of membrane|basolateral plasma membrane|apical plasma membrane|IgM binding|immune system process|immunoglobulin transcytosis in epithelial cells
Cd36	15442.0292142988	22014.9934003784	8869.06502821928	0.402864759798967	-1.31163248221999	8.3880807088731e-39	1.08667585583451e-36	Down	301.303149270742	313.888270827774	283.766359867626	263.634275159834	279.58869145959	145.337655630418	79.6824093768241	133.081246262765	122.546226360682	131.845105427617	GeneID:12491,Genbank:NM_001159558.1,MGI:MGI:107899	CD36 antigen		GO:0071222,GO:0071223,GO:0071404,GO:0005783,GO:0071447,GO:0005794,GO:0071726,GO:0071813,GO:0005886,GO:0090208,GO:0097009,GO:0005901,GO:0006631,GO:0009986,GO:0006641,GO:0010628,GO:0006910,GO:0010629,GO:0006955,GO:0010744,GO:0010886,GO:0010942,GO:0030301,GO:0015908,GO:0031526,GO:0015909,GO:0016020,GO:0031623,GO:0032735,GO:0032755,GO:0032760,GO:0000122,GO:0042953,GO:0032991,GO:0001676,GO:0033993,GO:…	cellular response to lipopolysaccharide|cellular response to lipoteichoic acid|cellular response to low-density lipoprotein particle stimulus|endoplasmic reticulum|cellular response to hydroperoxide|Golgi apparatus|cellular response to diacyl bacterial lipopeptide|lipoprotein particle binding|plasma membrane|positive regulation of triglyceride metabolic process|energy homeostasis|caveola|fatty ac…	mmu04152,mmu04512,mmu04145,mmu04640,mmu04920,mmu03320,mmu04975,mmu04979,mmu04931,mmu05144	AMPK signaling pathway|ECM-receptor interaction|Phagosome|Hematopoietic cell lineage|Adipocytokine signaling pathway|PPAR signaling pathway|Fat digestion and absorption|Cholesterol metabolism|Insulin resistance|Malaria
Cd48	835.200208201828	447.797268169601	1222.60314823405	2.73026039938011	1.4490385551666	7.01177928818758e-16	1.14984304656291e-14	Up	12.5242535707176	21.465766488755	14.0050777404894	15.6116881943147	14.2958680884426	41.6407461369755	60.1963790901994	38.1058115071006	41.6154139229416	43.6360669111086	GeneID:12506,Genbank:XM_006496637.2,MGI:MGI:88339	CD48 antigen		GO:0005886,GO:0007165,GO:0009897,GO:0016020,GO:0031225,GO:0032991,GO:0038023,GO:0042110,GO:0045121,GO:0045576,GO:0046658,GO:0002819,GO:0003823,GO:0005515	plasma membrane|signal transduction|external side of plasma membrane|membrane|anchored component of membrane|protein-containing complex|signaling receptor activity|T cell activation|membrane raft|mast cell activation|anchored component of plasma membrane|regulation of adaptive immune response|antigen binding|protein binding	mmu04650	Natural killer cell mediated cytotoxicity
Cd52	2298.70349083357	992.610645313187	3604.79633635396	3.63163175145737	1.86061792033785	5.86812271256175e-49	1.61257790360201e-46	Up	86.4366727519922	136.784212928447	98.2183616749974	103.093651106722	100.175311226514	416.968992118704	461.068787366831	329.736733388871	390.498485474927	415.702938627572	GeneID:23833,Genbank:NM_013706.2,MGI:MGI:1346088	CD52 antigen		GO:0031225,GO:0097225,GO:0005886,GO:0007204,GO:0016020	anchored component of membrane|sperm midpiece|plasma membrane|positive regulation of cytosolic calcium ion concentration|membrane
Cd53	2397.50558547701	1081.29786828609	3713.71330266794	3.43449609177014	1.78009844278915	1.03535155311724e-14	1.50225368951098e-13	Up	17.6535555706971	28.9671071045733	19.2221654496439	18.3048595487212	18.5249386454003	78.788539156058	101.738009686989	55.667551024077	67.9633223604041	68.8860412108941	GeneID:12508,Genbank:NM_007651.3,MGI:MGI:88341	CD53 antigen		GO:0005911,GO:0007166,GO:0009986,GO:0016020,GO:0016021,GO:0030054,GO:0045661,GO:0098609,GO:1901741,GO:0001772,GO:0005886,GO:0005887	cell-cell junction|cell surface receptor signaling pathway|cell surface|membrane|integral component of membrane|cell junction|regulation of myoblast differentiation|cell-cell adhesion|positive regulation of myoblast fusion|immunological synapse|plasma membrane|integral component of plasma membrane
Cd5l	210.857865835287	47.1378721764265	374.577859494148	7.94643122821045	2.99030708614182	1.17079709057765e-21	3.55690901705306e-20	Up	1.61536173230069	1.11589930493104	1.06724898341137	1.18698765585381	1.14496022006141	11.687534289629	11.8219182748031	5.82951126072065	10.8856552374116	11.3990388341059	GeneID:11801,Genbank:NM_009690.2,MGI:MGI:1334419	CD5 antigen-like		GO:0005615,GO:0005737,GO:0006915,GO:0006954,GO:0016020,GO:0002376,GO:0005044,GO:0005576	extracellular space|cytoplasm|apoptotic process|inflammatory response|membrane|immune system process|scavenger receptor activity|extracellular region
Cd68	1265.01931608708	750.471861023635	1779.56677115053	2.37126381890351	1.24565618118782	4.42156812081725e-13	5.37493170289963e-12	Up	27.1226469971565	40.5916311386148	30.5526125025157	32.4261558806622	29.2726191350854	86.219738322729	100.210223995938	62.4755453127712	82.8874431574969	69.3339310954273	GeneID:12514,Genbank:NM_001291058.1,MGI:MGI:88342	CD68 antigen		GO:0016020,GO:0016021,GO:0071310,GO:0005764,GO:0005768,GO:0005886	membrane|integral component of membrane|cellular response to organic substance|lysosome|endosome|plasma membrane	mmu04142	Lysosome
Cd69	327.294194491119	153.23105315337	501.357335828868	3.27190426164502	1.71013053456612	7.24996461279823e-13	8.6055371847069e-12	Up	2.70482111158414	4.85929305172436	3.1462091056632	3.0409538382984	2.87447658656664	13.311624965955	14.52659514589	7.75900395141591	10.8392168862023	11.0068554428245	GeneID:12515,Genbank:XM_006505463.1,MGI:MGI:88343	CD69 antigen		GO:0016020,GO:0016021,GO:0030246,GO:0032991,GO:0035690,GO:0042803,GO:0005509,GO:0009897,GO:0009986	membrane|integral component of membrane|carbohydrate binding|protein-containing complex|cellular response to drug|protein homodimerization activity|calcium ion binding|external side of plasma membrane|cell surface
Cd72	1275.71675500328	207.154344410147	2344.27916559641	11.3165821951335	3.50036639981882	1.39987843674462e-35	1.39503270369435e-33	Up	4.59652877682709	9.90564686234694	5.07940696076861	5.54322804878698	5.21817117054339	76.8483777390717	91.4187888033998	49.1441969238508	65.0519043251723	80.0214459586205	GeneID:12517,Genbank:NM_001110322.1,MGI:MGI:88345	CD72 antigen		GO:0030246,GO:0005887,GO:0016020,GO:0016021	carbohydrate binding|integral component of plasma membrane|membrane|integral component of membrane	mmu04662	B cell receptor signaling pathway
Cd80	144.025352095876	53.7306554939142	234.320048697837	4.36101228514469	2.12466305455443	4.52413400186109e-17	8.42445774042654e-16	Up	0.941485507495421	0.856601359041172	0.65312889504132	0.942046124970929	0.682839236142425	3.56217379699578	5.33835282634536	2.84194227323111	3.55699350236121	3.58795843450067	GeneID:12519,Genbank:XM_006521737.3,MGI:MGI:101775	CD80 antigen		GO:0046641,GO:0007166,GO:0050731,GO:0009897,GO:0071222,GO:0009986,GO:0016020,GO:0016021,GO:0031295,GO:0098636,GO:0042102,GO:0005515,GO:0006955,GO:0042130,GO:0007165	positive regulation of alpha-beta T cell proliferation|cell surface receptor signaling pathway|positive regulation of peptidyl-tyrosine phosphorylation|external side of plasma membrane|cellular response to lipopolysaccharide|cell surface|membrane|integral component of membrane|T cell costimulation|protein complex involved in cell adhesion|positive regulation of T cell proliferation|protein bindin…	mmu04514,mmu04620,mmu04672,mmu05322,mmu05323,mmu05320,mmu05330,mmu05332,mmu05416,mmu04940	Cell adhesion molecules (CAMs)|Toll-like receptor signaling pathway|Intestinal immune network for IgA production|Systemic lupus erythematosus|Rheumatoid arthritis|Autoimmune thyroid disease|Allograft rejection|Graft-versus-host disease|Viral myocarditis|Type I diabetes mellitus
Cd83	498.996527885947	294.318505760935	703.674550010958	2.39086070443199	1.25753007865714	3.7620070619494e-21	1.07451215878073e-19	Up	5.76965439278028	9.39987627099788	6.98092245775882	7.23251264916213	7.16939881406236	20.83688654373	20.8233769962951	16.0688361880302	16.139668569908	18.4678800232734	GeneID:12522,Genbank:NM_009856.3,MGI:MGI:1328316	CD83 antigen		GO:0007165,GO:0009897,GO:0014070,GO:0016020,GO:0016021,GO:0032713,GO:0032733,GO:0032743,GO:0043372,GO:0001817,GO:0006952,GO:0006959	signal transduction|external side of plasma membrane|response to organic cyclic compound|membrane|integral component of membrane|negative regulation of interleukin-4 production|positive regulation of interleukin-10 production|positive regulation of interleukin-2 production|positive regulation of CD4-positive, alpha-beta T cell differentiation|regulation of cytokine production|defense response|hum…
Cd86	361.155468137903	184.076596282955	538.234339992851	2.9239694282781	1.54792822719249	5.13242857648278e-16	8.59527766312725e-15	Up	2.82102064303471	4.05523558577883	3.59130225717382	3.7265486825781	3.08569084469292	11.9820906920381	12.9938925146235	7.88222846687916	9.30561519997188	11.3002765150102	GeneID:12524,Genbank:NM_019388.3,MGI:MGI:101773	CD86 antigen		GO:0070062,GO:0034138,GO:0002668,GO:0071222,GO:0042102,GO:0005102,GO:0005886,GO:0006955,GO:0007165,GO:0007166,GO:0009897,GO:0042104,GO:0009986,GO:0042113,GO:0042130,GO:0016020,GO:0002224,GO:0043231,GO:0016021,GO:0002250,GO:0051607,GO:0031295,GO:0002376	extracellular exosome|toll-like receptor 3 signaling pathway|negative regulation of T cell anergy|cellular response to lipopolysaccharide|positive regulation of T cell proliferation|signaling receptor binding|plasma membrane|immune response|signal transduction|cell surface receptor signaling pathway|external side of plasma membrane|positive regulation of activated T cell proliferation|cell surfac…	mmu04514,mmu04620,mmu04672,mmu05202,mmu05322,mmu05323,mmu05320,mmu05330,mmu05332,mmu05416,mmu04940,mmu05167	Cell adhesion molecules (CAMs)|Toll-like receptor signaling pathway|Intestinal immune network for IgA production|Transcriptional misregulation in cancers|Systemic lupus erythematosus|Rheumatoid arthritis|Autoimmune thyroid disease|Allograft rejection|Graft-versus-host disease|Viral myocarditis|Type I diabetes mellitus|Kaposi's sarcoma-associated herpesvirus infection
Cdc20	211.688897758182	139.236501041662	284.141294474702	2.04070981638416	1.0290710494812	7.90442627253385e-06	3.40690540173352e-05	Up	3.71912902842819	5.40737610523281	2.92464508413762	3.83527195295738	4.86449883880509	7.07040949801245	12.8296146627133	7.02947661196062	8.93097689049204	9.04702368203268	GeneID:107995,Genbank:NM_023223.2,MGI:MGI:1859866	cell division cycle 20		GO:0090129,GO:0030154,GO:0005654,GO:0090307,GO:0031145,GO:0005680,GO:0097027,GO:0031915,GO:0005737,GO:1904668,GO:0005813,GO:0005829,GO:0005856,GO:0007049,GO:0032991,GO:0007064,GO:0040020,GO:0007399,GO:0042826,GO:0008022,GO:0048471,GO:0008284,GO:0000089,GO:0050773,GO:0010997,GO:0005515,GO:0051301,GO:0019899,GO:0005634	positive regulation of synapse maturation|cell differentiation|nucleoplasm|mitotic spindle assembly|anaphase-promoting complex-dependent catabolic process|anaphase-promoting complex|ubiquitin-protein transferase activator activity|positive regulation of synaptic plasticity|cytoplasm|positive regulation of ubiquitin protein ligase activity|centrosome|cytosol|cytoskeleton|cell cycle|protein-contain…	mmu04120,mmu04110,mmu04114,mmu05203,mmu05166	Ubiquitin mediated proteolysis|Cell cycle|Oocyte meiosis|Viral carcinogenesis|HTLV-I infection
Cdc20b	87.7092265764529	46.525805445066	128.89264770784	2.77034747652088	1.47006694061155	3.04163378428998e-05	0.000119175009603948	Up	0.291985715974024	0.677143737596584	0.248929715176599	0.257044247579464	0.248423642989359	0.689659693722393	1.40015130877392	0.700836655402858	0.964829890712562	1.29076152122554	GeneID:238896,Genbank:XM_006517655.2,MGI:MGI:3644472	cell division cycle 20B		GO:0003674,GO:0005575,GO:0008150	molecular_function|cellular_component|biological_process
Cdc25c	24.7412800927985	10.306429346475	39.176130839122	3.80113514798613	1.92643032061244	3.68409009627812e-09	2.66953024675175e-08	Up	0.168966293885336	0.28219845955535	0.12768125563091	0.302141053871384	0.191132520937389	0.81243783741192	1.18922257741199	0.651793106548348	0.774832594472607	0.892711235749971	GeneID:12532,Genbank:XM_006525551.2,MGI:MGI:88350	cell division cycle 25C		GO:1902751,GO:0005515,GO:0005622,GO:0005634,GO:0005737,GO:0006470,GO:0007049,GO:0016607,GO:0016787,GO:0019901,GO:0048471,GO:0000086,GO:0050699,GO:0004721,GO:0051301,GO:0004725	positive regulation of cell cycle G2/M phase transition|protein binding|intracellular|nucleus|cytoplasm|protein dephosphorylation|cell cycle|nuclear speck|hydrolase activity|protein kinase binding|perinuclear region of cytoplasm|G2/M transition of mitotic cell cycle|WW domain binding|phosphoprotein phosphatase activity|cell division|protein tyrosine phosphatase activity	mmu04110,mmu04114,mmu04914,mmu05206	Cell cycle|Oocyte meiosis|Progesterone-mediated oocyte maturation|MicroRNAs in cancer
Cdc42bpa	2554.04433314992	3499.27417755538	1608.81448874445	0.459756625835013	-1.12105772853632	3.67096286398108e-33	3.0541400671571e-31	Down	14.3804864813173	12.7634576802925	13.7393274938391	14.0656436546081	12.4119238267778	6.84239513926042	5.74895340542859	7.25542797787665	6.8041046458485	6.10711688600913	GeneID:226751,Genbank:XM_017320119.1,MGI:MGI:2441841	CDC42 binding protein kinase alpha		GO:0046872,GO:0030027,GO:0004672,GO:0051056,GO:0030036,GO:0004674,GO:0031032,GO:0005515,GO:0005524,GO:0005737,GO:0005911,GO:0006468,GO:0031252,GO:0007010,GO:0031532,GO:0007097,GO:0035556,GO:0016301,GO:0042641,GO:0016310,GO:0000166,GO:0042802,GO:0016477,GO:0000226,GO:0042995,GO:0016740,GO:0000287	metal ion binding|lamellipodium|protein kinase activity|regulation of small GTPase mediated signal transduction|actin cytoskeleton organization|protein serine/threonine kinase activity|actomyosin structure organization|protein binding|ATP binding|cytoplasm|cell-cell junction|protein phosphorylation|cell leading edge|cytoskeleton organization|actin cytoskeleton reorganization|nuclear migration|int…
Cdc42bpg	3649.76383486648	5113.90230108715	2185.6253686458	0.427388956605832	-1.22637846451209	6.93149465901865e-28	3.64395706175714e-26	Down	46.899017120939	36.7610808549678	42.9520249148994	41.3607606466478	38.291808364384	19.2291162598002	15.6908568863516	19.5914201713022	20.6255998736562	18.1067099287021	GeneID:240505,Genbank:NM_001033342.1,MGI:MGI:2652845	CDC42 binding protein kinase gamma (DMPK-like)		GO:0004674,GO:0005524,GO:0005737,GO:0005815,GO:0005829,GO:0006468,GO:0016301,GO:0016310,GO:0016740,GO:0031252,GO:0031532,GO:0000166,GO:0035556,GO:0000287,GO:0046872,GO:0004672	protein serine/threonine kinase activity|ATP binding|cytoplasm|microtubule organizing center|cytosol|protein phosphorylation|kinase activity|phosphorylation|transferase activity|cell leading edge|actin cytoskeleton reorganization|nucleotide binding|intracellular signal transduction|magnesium ion binding|metal ion binding|protein kinase activity
Cdc42ep1	2122.44744157299	2835.18439291026	1409.71049023572	0.497220037525913	-1.00804365799661	7.43136320755719e-27	3.68258564195259e-25	Down	57.6772958220394	58.5599804640869	54.6276031459373	64.7812765101399	60.2135780144193	38.1285464225364	26.2010582233347	29.4691509581438	32.1576394617803	29.3625068652444	GeneID:104445,Genbank:NM_027219.3,MGI:MGI:1929763	CDC42 effector protein (Rho GTPase binding) 1		GO:0031274,GO:0005737,GO:0098609,GO:0005856,GO:0098641,GO:0005886,GO:0005913,GO:0007266,GO:0008360,GO:0016020,GO:0017049,GO:0005096,GO:0030838,GO:0005515	positive regulation of pseudopodium assembly|cytoplasm|cell-cell adhesion|cytoskeleton|cadherin binding involved in cell-cell adhesion|plasma membrane|cell-cell adherens junction|Rho protein signal transduction|regulation of cell shape|membrane|GTP-Rho binding|GTPase activator activity|positive regulation of actin filament polymerization|protein binding
Cdc45	112.598903107372	68.4678263398649	156.729979874879	2.28910406906877	1.19478305333331	3.48650514671925e-13	4.28129613040265e-12	Up	1.57290249240586	1.2642653287697	1.11746953136909	1.25005448855298	1.58155313648927	2.98027614919337	4.13620821357065	3.33973102372637	3.31954400287114	2.71400023638718	GeneID:12544,Genbank:NM_009862.2,MGI:MGI:1338073	cell division cycle 45		GO:1902977,GO:0003697,GO:0005634,GO:0005656,GO:0005813,GO:0006260,GO:0006267,GO:0006270,GO:0007049,GO:0031261,GO:0031298,GO:0031938,GO:0000727,GO:0043138,GO:0003682,GO:1900087,GO:0003688	mitotic DNA replication preinitiation complex assembly|single-stranded DNA binding|nucleus|nuclear pre-replicative complex|centrosome|DNA replication|pre-replicative complex assembly involved in nuclear cell cycle DNA replication|DNA replication initiation|cell cycle|DNA replication preinitiation complex|replication fork protection complex|regulation of chromatin silencing at telomere|double-stra…	mmu04110	Cell cycle
Cdc6	108.90801150201	66.5401605940474	151.275862409972	2.2734520184417	1.18488455610062	9.90661783037751e-13	1.15696283058311e-11	Up	0.604243770419376	0.632322614435914	0.852326557021844	0.743902863037523	0.762220403591588	1.47910016876276	1.97727716331513	1.5708789109525	2.12887369541128	1.50304476911227	GeneID:23834,Genbank:XM_017314546.1,MGI:MGI:1345150	cell division cycle 6		GO:0051233,GO:0003682,GO:0051301,GO:0005524,GO:0051984,GO:0005634,GO:0005737,GO:0005819,GO:0006260,GO:0006270,GO:0007049,GO:0019900,GO:0030071,GO:0032467,GO:0000166,GO:0045737,GO:0000278,GO:0048146,GO:0000922	spindle midzone|chromatin binding|cell division|ATP binding|positive regulation of chromosome segregation|nucleus|cytoplasm|spindle|DNA replication|DNA replication initiation|cell cycle|kinase binding|regulation of mitotic metaphase/anaphase transition|positive regulation of cytokinesis|nucleotide binding|positive regulation of cyclin-dependent protein serine/threonine kinase activity|mitotic cel…	mmu04110	Cell cycle
Cdca2	105.758627822367	58.0089337453203	153.508321899414	2.64628759724097	1.4039698615282	4.35099101302138e-11	4.1036881956926e-10	Up	0.275148303338968	0.551790430611797	0.304271516746714	0.364809574027439	0.425114109146384	0.937472468509796	1.43723443233319	0.821501499961902	1.09209965231486	1.08981592839078	GeneID:108912,Genbank:XM_011244913.2,MGI:MGI:1919787	cell division cycle associated 2		GO:0005694,GO:0005829,GO:0007049,GO:0007059,GO:0035307,GO:0051301,GO:0003674,GO:0005634,GO:0005654	chromosome|cytosol|cell cycle|chromosome segregation|positive regulation of protein dephosphorylation|cell division|molecular_function|nucleus|nucleoplasm
Cdca3	155.555238690943	75.0194107882823	236.091066593603	3.1470663940549	1.65400761567585	1.09679576788141e-26	5.30468929121737e-25	Up	1.50024101184325	1.9954276602795	1.37819164735129	1.22036151580302	2.06308469157421	4.75694552177117	6.92104610258244	5.46949941627811	4.91851103527954	5.12879947999176	GeneID:14793,Genbank:XM_017321395.1,MGI:MGI:1315198	cell division cycle associated 3		GO:0007049,GO:0051301,GO:0003674,GO:0005737,GO:0005913	cell cycle|cell division|molecular_function|cytoplasm|cell-cell adherens junction
Cdca5	75.9438612702398	34.5154037351599	117.37231880532	3.40057788997426	1.76577993699693	2.78506234905697e-16	4.83374888276042e-15	Up	0.650932452479826	1.07624465376792	0.798420947243586	0.809725342694139	1.47976727530912	2.97946220552831	4.69523203368297	3.02774882457058	3.43424268262857	3.21089107255141	GeneID:67849,Genbank:NM_026410.3,MGI:MGI:1915099	cell division cycle associated 5		GO:0031536,GO:0007064,GO:0000790,GO:0051301,GO:0007076,GO:0003682,GO:0071922,GO:0005515,GO:0005634,GO:0005654,GO:0005694,GO:0007080,GO:0005737,GO:0006302,GO:0008278,GO:0007049,GO:0000278,GO:0000785	positive regulation of exit from mitosis|mitotic sister chromatid cohesion|nuclear chromatin|cell division|mitotic chromosome condensation|chromatin binding|regulation of cohesin loading|protein binding|nucleus|nucleoplasm|chromosome|mitotic metaphase plate congression|cytoplasm|double-strand break repair|cohesin complex|cell cycle|mitotic cell cycle|chromatin	mmu05206	MicroRNAs in cancer
Cdca8	115.137044223642	60.0553257009709	170.218762746313	2.83436582450441	1.50302597531228	9.8228626753357e-15	1.42983355010083e-13	Up	1.45969835806108	2.55724831714577	1.63784321619371	1.83504545272964	2.3350192765605	3.99626112146785	6.93807204625423	5.90384521901466	6.58454972349514	6.05161936559348	GeneID:52276,Genbank:NM_026560.4,MGI:MGI:1196274	cell division cycle associated 8		GO:0045171,GO:0005515,GO:0051233,GO:0005634,GO:0051276,GO:0005694,GO:0005730,GO:0005737,GO:0005856,GO:0007049,GO:0051301,GO:0007080,GO:0010369,GO:0030496,GO:0032133,GO:0000070,GO:0000775,GO:0032991	intercellular bridge|protein binding|spindle midzone|nucleus|chromosome organization|chromosome|nucleolus|cytoplasm|cytoskeleton|cell cycle|cell division|mitotic metaphase plate congression|chromocenter|midbody|chromosome passenger complex|mitotic sister chromatid segregation|chromosome, centromeric region|protein-containing complex
Cdh13	706.458535934635	1000.68144302249	412.235628846782	0.411954905051155	-1.27944167451713	4.22370938080941e-24	1.66896333419914e-22	Down	13.8942775528665	11.2802326633717	12.9665361338101	11.5929637924884	14.0750495081381	6.46112369611542	4.34365936612082	6.35231270485211	5.91863313505799	4.68972279963965	GeneID:12554,Genbank:XM_017312550.1,MGI:MGI:99551	cadherin 13		GO:0005615,GO:0005737,GO:0005886,GO:0005901,GO:0005913,GO:0016339,GO:0007043,GO:0016342,GO:0007155,GO:0016601,GO:0007156,GO:0030032,GO:0030100,GO:0030169,GO:0030335,GO:0046872,GO:0031012,GO:0048471,GO:0031225,GO:0048661,GO:0034332,GO:0050850,GO:0050927,GO:0051668,GO:0055096,GO:0000902,GO:0055100,GO:0001938,GO:0071813,GO:0001954,GO:0002040,GO:0005509,GO:0005515,GO:0005576,GO:0007162,GO:0007266,GO:…	extracellular space|cytoplasm|plasma membrane|caveola|cell-cell adherens junction|calcium-dependent cell-cell adhesion via plasma membrane cell adhesion molecules|cell-cell junction assembly|catenin complex|cell adhesion|Rac protein signal transduction|homophilic cell adhesion via plasma membrane adhesion molecules|lamellipodium assembly|regulation of endocytosis|low-density lipoprotein particle …
Cdh15	6.21240579269663	3.03960918110657	9.38520240428668	3.08763457572858	1.62650201848034	0.0110957855917565	0.026037555088328	Up	0.0758951661243663	0.0780037193327053	0.0573510247768809	0.0723806543873856	0	0.192066038168544	0.305238376233377	0.156143003318042	0.0892395377888578	0.189938912425244	GeneID:12555,Genbank:NM_007662.2,MGI:MGI:106672	cadherin 15		GO:0045296,GO:0009986,GO:0005515,GO:0046872,GO:0016020,GO:0005794,GO:0016021,GO:0005829,GO:0005886,GO:0005901,GO:0005913,GO:0016339,GO:0007043,GO:0016342,GO:0007155,GO:0031594,GO:0007156,GO:0034332,GO:0000902,GO:0042803,GO:0007275,GO:0005509,GO:0044331,GO:0008092	cadherin binding|cell surface|protein binding|metal ion binding|membrane|Golgi apparatus|integral component of membrane|cytosol|plasma membrane|caveola|cell-cell adherens junction|calcium-dependent cell-cell adhesion via plasma membrane cell adhesion molecules|cell-cell junction assembly|catenin complex|cell adhesion|neuromuscular junction|homophilic cell adhesion via plasma membrane adhesion mol…	mmu04514	Cell adhesion molecules (CAMs)
Cdh16	182.008063176039	281.08560113416	82.9305252179175	0.295036547170324	-1.7610344178517	3.05061812196165e-23	1.10437247261514e-21	Down	3.70671716866175	4.99605241446666	4.1933428411505	4.2482841256777	5.3617978159367	1.66215848094726	0.800969003879276	1.85633348350228	1.63633252772202	1.03073440149432	GeneID:12556,Genbank:NM_001252628.1,MGI:MGI:106671	cadherin 16		GO:0007155,GO:0007156,GO:0007267,GO:0007399,GO:0016020,GO:0016021,GO:0016323,GO:0016339,GO:0046872,GO:0005509,GO:0005886,GO:0005887	cell adhesion|homophilic cell adhesion via plasma membrane adhesion molecules|cell-cell signaling|nervous system development|membrane|integral component of membrane|basolateral plasma membrane|calcium-dependent cell-cell adhesion via plasma membrane cell adhesion molecules|metal ion binding|calcium ion binding|plasma membrane|integral component of plasma membrane
Cdh19	12.0447115210044	17.0583996874477	7.03102335456112	0.4121736788554	-1.27867571664105	0.00415070438825263	0.0107192546617881	Down	0.0902745058184364	0.0856454328255205	0.153925386015053	0.105961998158258	0.146630072490501	0.0702939941443318	0.0558568939000702	0.0500032490511129	0.0391927918538192	0.0386197167886035	GeneID:227485,Genbank:XM_011247991.1,MGI:MGI:3588198	cadherin 19, type 2		GO:0044331,GO:0005575,GO:0045296,GO:0005886,GO:0005913,GO:0007043,GO:0007156,GO:0007275,GO:0008092,GO:0008150,GO:0009986,GO:0016339,GO:0016342,GO:0000902,GO:0034332,GO:0003674,GO:0042803,GO:0005509	cell-cell adhesion mediated by cadherin|cellular_component|cadherin binding|plasma membrane|cell-cell adherens junction|cell-cell junction assembly|homophilic cell adhesion via plasma membrane adhesion molecules|multicellular organism development|cytoskeletal protein binding|biological_process|cell surface|calcium-dependent cell-cell adhesion via plasma membrane cell adhesion molecules|catenin co…
Cdh2	103.98145597479	140.919523138986	67.0433888105946	0.475756568835896	-1.07170451876316	5.78409684407375e-07	3.01021992714392e-06	Down	0.508891408706541	0.934776406126155	0.621824629741624	0.87771713347971	0.816526927729979	0.389091790470042	0.359257818394209	0.451087405071868	0.381936982035914	0.307103491784574	GeneID:12558,Genbank:NM_007664.5,MGI:MGI:88355	cadherin 2		GO:0005911,GO:0005912,GO:0005913,GO:0005916,GO:0009986,GO:0007043,GO:0010001,GO:0007155,GO:0014069,GO:0007156,GO:0014704,GO:0019903,GO:0016020,GO:0021537,GO:0016021,GO:0021987,GO:0016323,GO:0030027,GO:0030054,GO:0000902,GO:0043005,GO:0030315,GO:0005509,GO:0043410,GO:0030425,GO:0044331,GO:0030864,GO:0005515,GO:0005737,GO:0044853,GO:0044877,GO:0005886,GO:0045177,GO:0050770,GO:0045202,GO:0050998,GO:…	cell-cell junction|adherens junction|cell-cell adherens junction|fascia adherens|cell surface|cell-cell junction assembly|glial cell differentiation|cell adhesion|postsynaptic density|homophilic cell adhesion via plasma membrane adhesion molecules|intercalated disc|protein phosphatase binding|membrane|telencephalon development|integral component of membrane|cerebral cortex development|basolateral…	mmu04514,mmu05412	Cell adhesion molecules (CAMs)|Arrhythmogenic right ventricular cardiomyopathy (ARVC)
Cdh20	1.01705146153161	2.03410292306322	0	0	-Inf	0.03343090636732	0.0689802444578024	Down	0.0144928773033029	0.0595820994258144	0.0146022714885073	0.0138217490880801	0.0437177555502499	0	0	0	0	0	GeneID:23836,Genbank:NM_011800.4,MGI:MGI:1346069	cadherin 20		GO:0016342,GO:0005886,GO:0034332,GO:0042803,GO:0005913,GO:0007043,GO:0007155,GO:0007156,GO:0044331,GO:0007275,GO:0045296,GO:0008092,GO:0046872,GO:0009986,GO:0016020,GO:0000902,GO:0016021,GO:0005509,GO:0016339	catenin complex|plasma membrane|adherens junction organization|protein homodimerization activity|cell-cell adherens junction|cell-cell junction assembly|cell adhesion|homophilic cell adhesion via plasma membrane adhesion molecules|cell-cell adhesion mediated by cadherin|multicellular organism development|cadherin binding|cytoskeletal protein binding|metal ion binding|cell surface|membrane|cell mo…
Cdh3	131.584660959532	70.856679785737	192.312642133326	2.71410744498414	1.44047783471311	7.38181512227752e-20	1.83654294749996e-18	Up	1.00215177092321	0.727862424159815	1.05010479302885	0.943001413879549	0.927050329857492	2.66461773750543	2.56608258597991	2.35042697213513	3.26797530556195	2.51174908309856	GeneID:12560,Genbank:NM_001037809.5,MGI:MGI:88356	cadherin 3		GO:0005913,GO:0007043,GO:0007155,GO:0007156,GO:0007275,GO:0042803,GO:0008092,GO:0043568,GO:0009986,GO:0044331,GO:0010628,GO:0045296,GO:0046872,GO:0048023,GO:0051796,GO:0060070,GO:0060901,GO:0098609,GO:0000902,GO:0001895,GO:0005509,GO:0005737,GO:0005886,GO:0010838,GO:0016020,GO:0016021,GO:0016339,GO:0016342,GO:0022405,GO:0031424,GO:1902910,GO:0032773,GO:0032912,GO:0034332	cell-cell adherens junction|cell-cell junction assembly|cell adhesion|homophilic cell adhesion via plasma membrane adhesion molecules|multicellular organism development|protein homodimerization activity|cytoskeletal protein binding|positive regulation of insulin-like growth factor receptor signaling pathway|cell surface|cell-cell adhesion mediated by cadherin|positive regulation of gene expressio…	mmu04514	Cell adhesion molecules (CAMs)
Cdh5	12338.242022939	18508.4069453581	6168.07710051991	0.333258130682439	-1.58528802091703	1.57105076073689e-68	1.05533880175871e-65	Down	230.470620842194	245.615244218901	229.506214215996	269.803744465945	240.048568688579	100.301748585996	67.3130045793362	79.9513194504835	92.0633506680291	87.8756400694099	GeneID:12562,Genbank:XM_006530630.1,MGI:MGI:105057	cadherin 5		GO:0005886,GO:0005911,GO:0005912,GO:0005913,GO:0009897,GO:0005923,GO:0009986,GO:0007043,GO:0016020,GO:0016021,GO:0016339,GO:0016342,GO:1903142,GO:0019903,GO:2000114,GO:0030054,GO:0034332,GO:0000902,GO:0001955,GO:0002040,GO:0005102,GO:0005509,GO:0005515,GO:0007155,GO:0007156,GO:0007179,GO:0007275,GO:0007507,GO:0042803,GO:0008013,GO:0044325,GO:0008092,GO:0044331,GO:0008285,GO:0045296,GO:0045766,GO:…	plasma membrane|cell-cell junction|adherens junction|cell-cell adherens junction|external side of plasma membrane|bicellular tight junction|cell surface|cell-cell junction assembly|membrane|integral component of membrane|calcium-dependent cell-cell adhesion via plasma membrane cell adhesion molecules|catenin complex|positive regulation of establishment of endothelial barrier|protein phosphatase b…	mmu04514,mmu04670,mmu05418	Cell adhesion molecules (CAMs)|Leukocyte transendothelial migration|Fluid shear stress and atherosclerosis
Cdh6	42.4563827044318	61.7773191318901	23.1354462769735	0.374497414295058	-1.41697233720888	1.01972574588404e-08	6.94247967458665e-08	Down	0.208583314017691	0.360545269370182	0.272249785163263	0.330033584473671	0.271696303453957	0.110370034008286	0.104861144871544	0.165799883411642	0.115940032591208	0.0738196931223167	GeneID:12563,Genbank:XM_006520018.3,MGI:MGI:107435	cadherin 6		GO:0016339,GO:0005886,GO:0016342,GO:0034332,GO:0005913,GO:0007043,GO:0007155,GO:0007156,GO:0042803,GO:0007219,GO:0044331,GO:0007275,GO:0045296,GO:0008092,GO:0046872,GO:0009986,GO:0000902,GO:0016020,GO:0005509,GO:0016021	calcium-dependent cell-cell adhesion via plasma membrane cell adhesion molecules|plasma membrane|catenin complex|adherens junction organization|cell-cell adherens junction|cell-cell junction assembly|cell adhesion|homophilic cell adhesion via plasma membrane adhesion molecules|protein homodimerization activity|Notch signaling pathway|cell-cell adhesion mediated by cadherin|multicellular organism …
Cdhr1	17.5111002857527	8.67920193603101	26.3429986354743	3.03518674062802	1.60178528138707	8.47790453331347e-05	0.000305875779830329	Up	0.0751986375319146	0.10305045263145	0.0757662469519853	0.16733822060448	0.113418322136174	0.202990240339468	0.541866378022683	0.38677499863487	0.22399870412364	0.37639149258246	GeneID:170677,Genbank:NM_130878.2,MGI:MGI:2157782	cadherin-related family member 1		GO:0005887,GO:0007155,GO:0007156,GO:0008594,GO:0009987,GO:0016020,GO:0016021,GO:0035845,GO:0042622,GO:0045494,GO:0005509,GO:0005515,GO:0005886	integral component of plasma membrane|cell adhesion|homophilic cell adhesion via plasma membrane adhesion molecules|photoreceptor cell morphogenesis|cellular process|membrane|integral component of membrane|photoreceptor cell outer segment organization|photoreceptor outer segment membrane|photoreceptor cell maintenance|calcium ion binding|protein binding|plasma membrane
Cdhr4	2440.90587567187	1558.94918233819	3322.86256900556	2.13147587275537	1.0918527248054	2.02802180489914e-08	1.32262608685565e-07	Up	32.6840516015484	31.6931261357582	31.7538926175797	33.7630177269393	32.9065152453444	51.465697998131	97.0501436517009	76.308737825155	61.7489327827667	82.4640061738919	GeneID:69398,Genbank:XM_003688869.3,MGI:MGI:1916648	cadherin-related family member 4		GO:0007267,GO:0007399,GO:0003674,GO:0005887,GO:0007155	cell-cell signaling|nervous system development|molecular_function|integral component of plasma membrane|cell adhesion
Cdk1	283.236582964177	107.331661297623	459.14150463073	4.27778252083107	2.09686313886248	1.38629105214992e-14	1.98133654947542e-13	Up	1.77293496375943	3.17914249530704	1.48226330400611	1.43900839456879	2.12405110136356	6.93055524420561	13.1041249608689	7.93536076919478	8.44510565205958	8.87406553048027	GeneID:12534,Genbank:NM_007659.3,MGI:MGI:88351	cyclin-dependent kinase 1		GO:0005515,GO:0005524,GO:0005634,GO:0005737,GO:0005739,GO:0007346,GO:0005759,GO:0007569,GO:0008283,GO:0005813,GO:0008353,GO:0010243,GO:0010468,GO:0010628,GO:0033160,GO:0010971,GO:0034501,GO:0016301,GO:0035173,GO:0016310,GO:0043066,GO:0044772,GO:0045471,GO:0000166,GO:0045740,GO:0000226,GO:0045931,GO:0000307,GO:0051301,GO:0003682,GO:0004672,GO:0004674,GO:0004693,GO:0005829,GO:0005856,GO:0005876,GO:…	protein binding|ATP binding|nucleus|cytoplasm|mitochondrion|regulation of mitotic cell cycle|mitochondrial matrix|cell aging|cell proliferation|centrosome|RNA polymerase II carboxy-terminal domain kinase activity|response to organonitrogen compound|regulation of gene expression|positive regulation of gene expression|positive regulation of protein import into nucleus, translocation|positive regula…	mmu04110,mmu04114,mmu04115,mmu04218,mmu04540,mmu04914,mmu05203,mmu05168,mmu05169	Cell cycle|Oocyte meiosis|p53 signaling pathway|Cellular senescence|Gap junction|Progesterone-mediated oocyte maturation|Viral carcinogenesis|Herpes simplex infection|Epstein-Barr virus infection
Cdk14	1436.82420842349	1981.21183892755	892.436577919441	0.45044985113885	-1.15056159604166	9.51206982420416e-33	7.46929785946928e-31	Down	18.9973808351891	17.7519014161677	17.7218963260205	19.060454854219	17.3107699082367	9.64828334952384	7.2953700231814	8.7109789734038	8.37797875749327	9.22192899212767	GeneID:18647,Genbank:NM_011074.3,MGI:MGI:894318	cyclin-dependent kinase 14		GO:0030332,GO:0005886,GO:0004672,GO:0006468,GO:0004674,GO:0051301,GO:0004693,GO:0060828,GO:0005524,GO:0005634,GO:0007049,GO:0016020,GO:0005737,GO:0016055,GO:0016301,GO:0005829,GO:0000086,GO:0016310,GO:0000166,GO:0016740,GO:0000308	cyclin binding|plasma membrane|protein kinase activity|protein phosphorylation|protein serine/threonine kinase activity|cell division|cyclin-dependent protein serine/threonine kinase activity|regulation of canonical Wnt signaling pathway|ATP binding|nucleus|cell cycle|membrane|cytoplasm|Wnt signaling pathway|kinase activity|cytosol|G2/M transition of mitotic cell cycle|phosphorylation|nucleotide …	mmu05202	Transcriptional misregulation in cancers
Cdkl5	202.324509251894	287.043360753197	117.60565775059	0.409713910267754	-1.28731122004906	9.70390581446257e-08	5.68143566020604e-07	Down	4.73617050432058	6.23413967444174	4.30309956913666	4.48515332099541	3.74293662963635	3.09525721991445	1.52050862658783	1.57271023474484	2.71997492498261	1.20147057306849	GeneID:382253,Genbank:NM_001024624.2,MGI:MGI:1278336	cyclin-dependent kinase-like 5		GO:0048471,GO:0032839,GO:0004674,GO:0050773,GO:0004693,GO:0043547,GO:0050775,GO:0005524,GO:0005634,GO:0005654,GO:0044294,GO:0005829,GO:0060999,GO:0045202,GO:0006468,GO:0045773,GO:0016301,GO:0016310,GO:0000166,GO:0046777,GO:0016740,GO:0001764,GO:0048365,GO:0032587,GO:0004672	perinuclear region of cytoplasm|dendrite cytoplasm|protein serine/threonine kinase activity|regulation of dendrite development|cyclin-dependent protein serine/threonine kinase activity|positive regulation of GTPase activity|positive regulation of dendrite morphogenesis|ATP binding|nucleus|nucleoplasm|dendritic growth cone|cytosol|positive regulation of dendritic spine development|synapse|protein …
Cdkn1c	668.85204199767	902.381854942843	435.322229052496	0.482414652586371	-1.05165436739096	3.31286357429618e-15	5.02806750184183e-14	Down	23.5880450562377	23.1074031444831	22.9512533911991	27.7661739701654	22.1727309140878	10.0148953008662	8.80911508871296	15.5292449227005	12.1211820925857	14.5726145493995	GeneID:12577,Genbank:XM_006508468.3,MGI:MGI:104564	cyclin-dependent kinase inhibitor 1C (P57)		GO:0035264,GO:0001890,GO:0042326,GO:0042551,GO:0004860,GO:0004861,GO:0005515,GO:0005634,GO:0007049,GO:0043010,GO:0007050,GO:0055123,GO:0007096,GO:0060065,GO:0007346,GO:0060669,GO:0007568,GO:0000122,GO:0071514,GO:0030099,GO:0001501,GO:1902746,GO:0030325,GO:0001822	multicellular organism growth|placenta development|negative regulation of phosphorylation|neuron maturation|protein kinase inhibitor activity|cyclin-dependent protein serine/threonine kinase inhibitor activity|protein binding|nucleus|cell cycle|camera-type eye development|cell cycle arrest|digestive system development|regulation of exit from mitosis|uterus development|regulation of mitotic cell c…	mmu04110	Cell cycle
Cdkn2a	7.73691496134412	4.46419531124973	11.0096346114385	2.46620809436682	1.3022945369852	0.0214607909862424	0.0466148941458058	Up	0.0949691713431221	0.341626764621516	0.334901039930958	0.181142782062797	0.095491482487107	0.817142930521468	0.4296948906626	0.3907698577757	0.491335926984322	0.580981964815597	GeneID:12578,Genbank:NM_009877.2,MGI:MGI:104738	cyclin-dependent kinase inhibitor 2A		GO:0004861,GO:0005515,GO:0005634,GO:0005654,GO:0005730,GO:0007568,GO:0007569,GO:0005737,GO:0008134,GO:0008285,GO:0008544,GO:0008637,GO:0009303,GO:0032088,GO:0010243,GO:0032091,GO:0010389,GO:0032991,GO:0010468,GO:0033088,GO:0033235,GO:0033600,GO:0000079,GO:0045892,GO:0034393,GO:0000082,GO:0045893,GO:0035019,GO:0000209,GO:0035985,GO:0000422,GO:0045944,GO:0001652,GO:0046822,GO:0001953,GO:0046825,GO:…	cyclin-dependent protein serine/threonine kinase inhibitor activity|protein binding|nucleus|nucleoplasm|nucleolus|aging|cell aging|cytoplasm|transcription factor binding|negative regulation of cell proliferation|epidermis development|apoptotic mitochondrial changes|rRNA transcription|negative regulation of NF-kappaB transcription factor activity|response to organonitrogen compound|negative regula…	mmu04110,mmu04115,mmu04218,mmu05200,mmu05206,mmu05203,mmu05212,mmu05225,mmu05214,mmu05220,mmu05218,mmu05219,mmu05223,mmu04934,mmu05166,mmu01524,mmu01522	Cell cycle|p53 signaling pathway|Cellular senescence|Pathways in cancer|MicroRNAs in cancer|Viral carcinogenesis|Pancreatic cancer|Hepatocellular carcinoma|Glioma|Chronic myeloid leukemia|Melanoma|Bladder cancer|Non-small cell lung cancer|Cushing's syndrome|HTLV-I infection|Platinum drug resistance|Endocrine resistance
Cdkn3	35.4476544746593	19.077183809439	51.8181251398796	2.71623556482383	1.44160860236103	1.94098545480613e-06	9.29346705222251e-06	Up	0.727314462780585	1.74421575105637	1.09920649510566	0.982648709886723	1.15791469550658	1.7792436684137	4.4486564160884	3.0550299667453	3.30675603239459	3.84267049905409	GeneID:72391,Genbank:XM_006519594.3,MGI:MGI:1919641	cyclin-dependent kinase inhibitor 3		GO:0016787,GO:0004722,GO:0016791,GO:0004725,GO:0048471,GO:0005515,GO:0005634,GO:0005737,GO:0005829,GO:0006974,GO:0007049,GO:0007050,GO:0000082,GO:0008138,GO:0004721,GO:0016311	hydrolase activity|protein serine/threonine phosphatase activity|phosphatase activity|protein tyrosine phosphatase activity|perinuclear region of cytoplasm|protein binding|nucleus|cytoplasm|cytosol|cellular response to DNA damage stimulus|cell cycle|cell cycle arrest|G1/S transition of mitotic cell cycle|protein tyrosine/serine/threonine phosphatase activity|phosphoprotein phosphatase activity|de…
Cdt1	221.929218303229	141.878166039054	301.980270567403	2.12844780136415	1.08980170950581	1.05200501557032e-08	7.15418633948212e-08	Up	3.69300474597627	3.54256508087669	3.42320963864488	3.49851116648531	3.02016329092951	7.30218246135822	9.97605144806853	5.3944432306179	8.75414205777702	7.3390646539222	GeneID:67177,Genbank:NM_026014.3,MGI:MGI:1914427	chromatin licensing and DNA replication factor 1		GO:2001178,GO:0051315,GO:0016604,GO:0000278,GO:0051383,GO:0030174,GO:0000775,GO:0071163,GO:0000776,GO:0072708,GO:0003677,GO:0003682,GO:0005515,GO:0005634,GO:0031334,GO:1902426,GO:0033044,GO:0005694,GO:1902595,GO:0033262,GO:0005737,GO:1905341,GO:0035563,GO:0006260,GO:0000076,GO:1905342,GO:0051276,GO:0007049,GO:2000105,GO:0051301,GO:0007059	positive regulation of mediator complex assembly|attachment of mitotic spindle microtubules to kinetochore|nuclear body|mitotic cell cycle|kinetochore organization|regulation of DNA-dependent DNA replication initiation|chromosome, centromeric region|DNA replication preinitiation complex assembly|kinetochore|response to sorbitol|DNA binding|chromatin binding|protein binding|nucleus|positive regula…
Ceacam16	32.4829128078991	17.8409361546123	47.1248894611859	2.64139107123047	1.40129791557419	4.80716578101653e-07	2.53231384752532e-06	Up	0.235082923633126	0.390299702926626	0.273296955146953	0.327672293667734	0.36365512606555	1.08000606920137	1.14546891402916	0.595259213453831	0.952574477525208	0.663756800567065	GeneID:330483,Genbank:XM_006540110.2,MGI:MGI:2685615	carcinoembryonic antigen-related cell adhesion molecule 16		GO:0007605,GO:0032426,GO:0042802,GO:0005515,GO:0005576,GO:0005615	sensory perception of sound|stereocilium tip|identical protein binding|protein binding|extracellular region|extracellular space
Ceacam19	3.26809312154618	1.02460174217868	5.51158450091367	5.37924568544456	2.42740388241657	0.0111615760964885	0.0261622853081041	Up	0.0159310364214097	0.0163736395498288	0.0481538580746226	0	0	0.0806325674118679	0.11212619841665	0.0819393381632447	0.059942824792374	0.124039321919498	GeneID:319930,Genbank:NM_177036.5,MGI:MGI:2443001	carcinoembryonic antigen-related cell adhesion molecule 19		GO:0003674,GO:0005575,GO:0008150	molecular_function|cellular_component|biological_process
Celsr3	22.1839768307372	11.5032241213012	32.8647295401732	2.85700158439194	1.5145018363421	5.48060941732817e-06	2.42266178411116e-05	Up	0.0314324003379883	0.0692264340910517	0.0271454197021014	0.0770833182306682	0.049665427668313	0.136363209817657	0.18059450254547	0.198621555945927	0.168955635350852	0.0849074389450732	GeneID:107934,Genbank:XM_006511621.1,MGI:MGI:1858236	cadherin, EGF LAG seven-pass G-type receptor 3		GO:0032880,GO:0004888,GO:0036514,GO:0004930,GO:0036515,GO:0005509,GO:0005886,GO:0007155,GO:0007156,GO:0007165,GO:0060271,GO:0007166,GO:1904938,GO:0007186,GO:0007275,GO:0007413,GO:0001764,GO:0016020,GO:0001932,GO:0016021,GO:0004871	regulation of protein localization|transmembrane signaling receptor activity|dopaminergic neuron axon guidance|G-protein coupled receptor activity|serotonergic neuron axon guidance|calcium ion binding|plasma membrane|cell adhesion|homophilic cell adhesion via plasma membrane adhesion molecules|signal transduction|cilium assembly|cell surface receptor signaling pathway|planar cell polarity pathway…
Cemip	35.6591777214379	12.7949567346595	58.5233987082164	4.5739426808444	2.19343828647987	3.72379545922244e-07	1.99629094644602e-06	Up	0.0274074803910035	0.122065351122765	0.0506263188485447	0.0392074647262688	0.0505233959335629	0.30055757069486	0.362835673992758	0.19265493369211	0.37812354174219	0.157505915156745	GeneID:80982,Genbank:XM_006508352.3,MGI:MGI:2443629	cell migration inducing protein, hyaluronan binding		GO:0032050,GO:0010800,GO:0005540,GO:0045334,GO:0016020,GO:0046923,GO:0016787,GO:0051281,GO:0005576,GO:0005634,GO:0005737,GO:0016798,GO:0005783,GO:0090314,GO:0030214,GO:0005886,GO:1900020,GO:0005905,GO:0004415,GO:0030335,GO:0007605,GO:0030665,GO:0008152	clathrin heavy chain binding|positive regulation of peptidyl-threonine phosphorylation|hyaluronic acid binding|clathrin-coated endocytic vesicle|membrane|ER retention sequence binding|hydrolase activity|positive regulation of release of sequestered calcium ion into cytosol|extracellular region|nucleus|cytoplasm|hydrolase activity, acting on glycosyl bonds|endoplasmic reticulum|positive regulation…
Cenpe	165.736216614866	87.6817515708673	243.790681658864	2.78040387299772	1.4752944596577	2.04271340149382e-14	2.86976707690886e-13	Up	0.461046917289687	0.87698708967334	0.464526961369437	0.525011354569045	0.650399442907465	1.37224924177949	2.28322802811577	1.64931898384574	1.82537715711978	1.63029890248641	GeneID:229841,Genbank:XM_017319565.1,MGI:MGI:1098230	centromere protein E		GO:0003777,GO:0005524,GO:0005634,GO:0005654,GO:0005694,GO:0005737,GO:0005828,GO:0007094,GO:0005829,GO:0007275,GO:0005856,GO:0008017,GO:0005871,GO:0008608,GO:0015630,GO:0051315,GO:0016887,GO:0051984,GO:0019901,GO:0051987,GO:0030071,GO:0099606,GO:0099607,GO:1990023,GO:0000166,GO:0000278,GO:0000775,GO:0000776,GO:0000778,GO:0000779,GO:0000940,GO:0005874,GO:0007018,GO:0007049,GO:0007052,GO:0007059,GO:…	microtubule motor activity|ATP binding|nucleus|nucleoplasm|chromosome|cytoplasm|kinetochore microtubule|mitotic spindle assembly checkpoint|cytosol|multicellular organism development|cytoskeleton|microtubule binding|kinesin complex|attachment of spindle microtubules to kinetochore|microtubule cytoskeleton|attachment of mitotic spindle microtubules to kinetochore|ATPase activity|positive regulatio…
Cenpf	162.660206568377	100.679080537678	224.641332599077	2.23126126499543	1.15785945291183	1.53828454318167e-07	8.76252096723803e-07	Up	0.312045025432305	0.693309068210198	0.314400383211845	0.380746563947902	0.581381064962762	0.84542715325731	1.41187030684409	0.929935857202673	1.04893314235465	1.14843965977237	GeneID:108000,Genbank:NM_001081363.2,MGI:MGI:1313302	centromere protein F		GO:0042803,GO:0008022,GO:0000922,GO:0045120,GO:0008134,GO:0000940,GO:0045892,GO:0010389,GO:0001822,GO:0051310,GO:0005634,GO:0005635,GO:0015031,GO:0005654,GO:0070840,GO:0016202,GO:0005737,GO:0097539,GO:0016363,GO:0005813,GO:0021591,GO:0005819,GO:0000278,GO:0030496,GO:0005930,GO:0000775,GO:0036064,GO:0007059,GO:0000776	protein homodimerization activity|protein C-terminus binding|spindle pole|pronucleus|transcription factor binding|condensed chromosome outer kinetochore|negative regulation of transcription, DNA-templated|regulation of G2/M transition of mitotic cell cycle|kidney development|metaphase plate congression|nucleus|nuclear envelope|protein transport|nucleoplasm|dynein complex binding|regulation of str…
Cenph	30.2937048195645	13.8734314902419	46.713978148887	3.36715384234564	1.75152963815955	1.62461774964825e-07	9.22243884988117e-07	Up	0.69769046775696	0.490629588634693	0.443972671043355	0.245140810579197	0.627682610548335	1.3381603045932	2.80600091371653	1.81312957835205	1.55437171776957	1.47037802049005	GeneID:26886,Genbank:NM_021886.1,MGI:MGI:1349448	centromere protein H		GO:0000776,GO:0005515,GO:0005634,GO:0005694,GO:0005730,GO:0007059,GO:0043515,GO:0051382,GO:0051383,GO:0000278,GO:0000775	kinetochore|protein binding|nucleus|chromosome|nucleolus|chromosome segregation|kinetochore binding|kinetochore assembly|kinetochore organization|mitotic cell cycle|chromosome, centromeric region
Cenpi	59.5104336542245	36.509038151507	82.5118291569421	2.26003842704731	1.17634730274634	2.27888515172559e-08	1.47194230758002e-07	Up	0.405313731928923	0.514591829317183	0.324296280876475	0.44338949262487	0.455489095690987	0.868843088374546	1.23456696787353	1.00555231468293	1.13257496571518	0.888391748991355	GeneID:102920,Genbank:NM_145924.3,MGI:MGI:2147897	centromere protein I		GO:0005634,GO:0005694,GO:0005829,GO:0008150,GO:0016604,GO:0034508,GO:0000775,GO:0000776,GO:0003674	nucleus|chromosome|cytosol|biological_process|nuclear body|centromere complex assembly|chromosome, centromeric region|kinetochore|molecular_function
Cenpk	37.0097265692332	19.1395468274108	54.8799063110556	2.86735662061022	1.51972134747693	6.59889795009707e-09	4.61744645528205e-08	Up	0.398532081047018	0.457793014688694	0.566880359637279	0.268289700682317	0.518583904893042	0.901767160691023	1.72068848775257	1.18165000886715	1.60979438793236	1.30377209914764	GeneID:60411,Genbank:XM_017315552.1,MGI:MGI:1926210	centromere protein K		GO:0005634,GO:0005694,GO:0045944,GO:0051382,GO:0000775,GO:0000776,GO:0005515	nucleus|chromosome|positive regulation of transcription by RNA polymerase II|kinetochore assembly|chromosome, centromeric region|kinetochore|protein binding
Cenpm	29.1496572295439	15.2612243217455	43.0380901373422	2.82009419624466	1.49574335205152	2.93330990810045e-07	1.59860101572169e-06	Up	0.398519710037207	0.614387342390568	0.372847233901273	0.271475198447674	0.486578234773353	0.893264176353997	1.68864675178951	1.25912440716539	1.41915823899602	1.13983393778358	GeneID:66570,Genbank:NM_178269.3,MGI:MGI:1913820	centromere protein M		GO:0005634,GO:0005694,GO:0005737,GO:0005829,GO:0008150,GO:0000775,GO:0000776,GO:0003674	nucleus|chromosome|cytoplasm|cytosol|biological_process|chromosome, centromeric region|kinetochore|molecular_function
Cenpn	62.449061850098	39.6005206206422	85.2976030795538	2.15395155777552	1.10698580413333	7.25139966029921e-08	4.32342654960048e-07	Up	1.20067430088959	1.32432698951775	1.00319666250142	1.06128822151015	1.11894036807911	2.28259329432758	3.44502396596377	2.01834116551466	2.78224849069555	2.50812626721695	GeneID:72155,Genbank:XM_006531387.3,MGI:MGI:1919405	centromere protein N		GO:0005634,GO:0005694,GO:0007059,GO:0051382,GO:0000775,GO:0000776,GO:0003674	nucleus|chromosome|chromosome segregation|kinetochore assembly|chromosome, centromeric region|kinetochore|molecular_function
Cenpp	20.4936661293362	11.3363747875616	29.6509574711108	2.61555903247342	1.38711933162767	6.94365561654367e-05	0.000255191655354109	Up	0.137014196908543	0.112656628937201	0.110438718781253	0.196004127911485	0.20665162072394	0.249651700209221	0.440839575123947	0.465112408823197	0.386651774346542	0.579117220245219	GeneID:66336,Genbank:XM_006516942.1,MGI:MGI:1913586	centromere protein P		GO:0005694,GO:0005730,GO:0008150,GO:0034080,GO:0000775,GO:0003674,GO:0005634	chromosome|nucleolus|biological_process|CENP-A containing nucleosome assembly|chromosome, centromeric region|molecular_function|nucleus
Cenpw	27.0532133835838	15.8448955792372	38.2615311879305	2.41475439182242	1.27187645791434	2.1536761120987e-05	8.63804149604912e-05	Up	0.546253056434363	0.421071976068762	0.515977732407191	0.488397627587035	0.68657167155287	0.967672462175237	1.92232560931026	1.72087131038185	1.12402281109877	1.10125833422814	GeneID:66311,Genbank:NM_001109747.1,MGI:MGI:1913561	centromere protein W		GO:0003674,GO:0003677,GO:0005634,GO:0005654,GO:0005694,GO:0007049,GO:0007059,GO:0046982,GO:0051276,GO:0051301,GO:0051382,GO:0000278,GO:0000775,GO:0000776	molecular_function|DNA binding|nucleus|nucleoplasm|chromosome|cell cycle|chromosome segregation|protein heterodimerization activity|chromosome organization|cell division|kinetochore assembly|mitotic cell cycle|chromosome, centromeric region|kinetochore
Cep55	115.715758686365	54.1797677881838	177.251749584545	3.27154871311949	1.7099737524827	9.36918626776004e-24	3.59954648961947e-22	Up	0.533141440536892	1.3503137672378	0.978408887571983	0.871633746939656	1.35932951138018	2.89115997094866	4.07782928594925	3.09470968198221	3.72546877756543	3.81218727867963	GeneID:74107,Genbank:XM_006527396.2,MGI:MGI:1921357	centrosomal protein 55		GO:0045184,GO:0000920,GO:0051301,GO:0005515,GO:0072001,GO:0005737,GO:0005813,GO:0005815,GO:0005856,GO:0005886,GO:0090543,GO:0007049,GO:1904888,GO:0030496,GO:0000281,GO:0045171	establishment of protein localization|cell separation after cytokinesis|cell division|protein binding|renal system development|cytoplasm|centrosome|microtubule organizing center|cytoskeleton|plasma membrane|Flemming body|cell cycle|cranial skeletal system development|midbody|mitotic cytokinesis|intercellular bridge
Cep85l	315.270647343734	482.760340127454	147.780954560014	0.306116601295373	-1.70784680775832	2.25082604794548e-17	4.35215693300503e-16	Down	2.83815440676972	3.11548192028022	2.77703268172983	3.27039556975688	1.89466372108504	1.00702361583032	0.711942104709606	0.908970198570899	0.875234821945366	0.989361898939218	GeneID:100038725,Genbank:XM_017313744.1,MGI:MGI:3642684	centrosomal protein 85-like		GO:0003674,GO:0005813,GO:0008150	molecular_function|centrosome|biological_process
Ces2b	48.9802269815344	77.5998219933428	20.360631969726	0.262379879833651	-1.93027100136863	6.33417348897685e-16	1.04724616745281e-14	Down	1.22990767821856	1.50716935017889	1.19152998714318	1.06768870433038	1.03055993376907	0.335192010429014	0.317082981449682	0.389284909470793	0.296647770749749	0.333233629948177	GeneID:234669,Genbank:XM_006530885.1,MGI:MGI:2448547	carboxyesterase 2B		GO:0008150,GO:0016042,GO:0052689,GO:0004771,GO:0004806,GO:0005615	biological_process|lipid catabolic process|carboxylic ester hydrolase activity|sterol esterase activity|triglyceride lipase activity|extracellular space	mmu00983	Drug metabolism - other enzymes
Ces2e	59.7633480729807	93.2851675814569	26.2415285645045	0.281304405028702	-1.82979595047043	7.08598293937789e-07	3.63149117184224e-06	Down	0.922093834579374	2.36927963742394	1.39358088410831	1.56532135364761	2.24373969517056	0.466704056848863	0.686075428084725	0.531179813509806	0.433688899032005	0.410253620531791	GeneID:234673,Genbank:NM_172759.3,MGI:MGI:2443170	carboxylesterase 2E		GO:0005783,GO:0016042,GO:0016787,GO:0043231,GO:0052689,GO:0102209,GO:0004771,GO:0004806,GO:0005615	endoplasmic reticulum|lipid catabolic process|hydrolase activity|intracellular membrane-bounded organelle|carboxylic ester hydrolase activity|trans-permethrin hydrolase activity|sterol esterase activity|triglyceride lipase activity|extracellular space	mmu00983	Drug metabolism - other enzymes
Cfb	10371.8887187643	1565.58436668565	19178.1930708429	12.2498624021414	3.61469363898352	5.09950764581818e-39	6.80071839501502e-37	Up	27.7802845266075	31.9182297146883	28.4220997589029	26.0662303029923	36.0679646465216	419.508419348643	481.390517900383	254.605133441807	406.281233932897	386.018336405273	GeneID:14962,Genbank:NM_001142706.1,MGI:MGI:105975	complement factor B		GO:0005615,GO:0006508,GO:0006956,GO:0006957,GO:0008233,GO:0008236,GO:0008283,GO:0016787,GO:0045087,GO:0097066,GO:0002376,GO:0004252,GO:0005576	extracellular space|proteolysis|complement activation|complement activation, alternative pathway|peptidase activity|serine-type peptidase activity|cell proliferation|hydrolase activity|innate immune response|response to thyroid hormone|immune system process|serine-type endopeptidase activity|extracellular region	mmu04610,mmu05150	Complement and coagulation cascades|Staphylococcus aureus infection
Ch25h	482.499534222021	141.942342406692	823.056726037349	5.79852855801924	2.53568684655515	6.52487277376744e-12	6.83660413043443e-11	Up	5.94045152188552	6.39232696855311	5.74427242473913	5.32316113438049	4.4497760442329	36.7257804380624	50.2684797835314	20.3009706600546	36.3779402447467	27.5386153981692	GeneID:12642,Genbank:NM_009890.1,MGI:MGI:1333869	cholesterol 25-hydroxylase		GO:0016020,GO:0005506,GO:0016021,GO:0005783,GO:0016126,GO:0005789,GO:0006629,GO:0006694,GO:0008202,GO:0008203,GO:0016491,GO:0008395,GO:0035754,GO:0000254,GO:0046872,GO:0008610,GO:0001567,GO:0055114,GO:0004497	membrane|iron ion binding|integral component of membrane|endoplasmic reticulum|sterol biosynthetic process|endoplasmic reticulum membrane|lipid metabolic process|steroid biosynthetic process|steroid metabolic process|cholesterol metabolic process|oxidoreductase activity|steroid hydroxylase activity|B cell chemotaxis|C-4 methylsterol oxidase activity|metal ion binding|lipid biosynthetic process|ch…	mmu00120	Primary bile acid biosynthesis
Chaf1b	122.10688122781	80.3649222600598	163.84884019556	2.0388104111561	1.02772762547625	1.15704174922873e-06	5.75727467922125e-06	Up	2.09305336763683	2.26012520226168	2.16224067431147	2.12246670377705	1.83816413636282	3.80836011811739	5.67411118226631	3.97909660678085	5.7819506263874	3.38897499033352	GeneID:110749,Genbank:XM_006522847.3,MGI:MGI:1314881	chromatin assembly factor 1, subunit B (p60)		GO:0042393,GO:0005654,GO:0006260,GO:0006281,GO:0006334,GO:0006335,GO:0006351,GO:0006355,GO:0006974,GO:0007049,GO:0031497,GO:0032991,GO:0000790,GO:0033186,GO:0005515,GO:0005634	histone binding|nucleoplasm|DNA replication|DNA repair|nucleosome assembly|DNA replication-dependent nucleosome assembly|transcription, DNA-templated|regulation of transcription, DNA-templated|cellular response to DNA damage stimulus|cell cycle|chromatin assembly|protein-containing complex|nuclear chromatin|CAF-1 complex|protein binding|nucleus
Chek1	74.2322085573464	37.4279132199005	111.036503894792	2.96667632102326	1.56884753028026	6.02044140170685e-10	4.85732854549632e-09	Up	0.509541002028863	0.509543315436796	0.596639045864089	0.380876168769261	0.540037610430021	1.3103934687832	2.21545239630199	1.27496522399118	1.86540479216013	1.31732573710457	GeneID:12649,Genbank:NM_007691.5,MGI:MGI:1202065	checkpoint kinase 1		GO:0004672,GO:0004674,GO:0005515,GO:0005524,GO:0005634,GO:0006915,GO:0006974,GO:0005654,GO:0006975,GO:0006997,GO:0007049,GO:0007093,GO:0042127,GO:0010468,GO:0043231,GO:0010569,GO:0045787,GO:0010767,GO:0045839,GO:0046602,GO:0048096,GO:0072425,GO:0000077,GO:1902742,GO:2000279,GO:2000615,GO:0000086,GO:0000166,GO:0000781,GO:0000785,GO:0000794,GO:0001833,GO:0005657,GO:0005737,GO:0005813,GO:0005856,GO:…	protein kinase activity|protein serine/threonine kinase activity|protein binding|ATP binding|nucleus|apoptotic process|cellular response to DNA damage stimulus|nucleoplasm|DNA damage induced protein phosphorylation|nucleus organization|cell cycle|mitotic cell cycle checkpoint|regulation of cell proliferation|regulation of gene expression|intracellular membrane-bounded organelle|regulation of doub…	mmu04110,mmu04115,mmu04218,mmu05203,mmu05166	Cell cycle|p53 signaling pathway|Cellular senescence|Viral carcinogenesis|HTLV-I infection
Chga	5.04474321804999	2.63048603049592	7.45900040560405	2.83559780174838	1.50365291671984	0.035900443629971	0.0733580831587184	Up	0.0847264230202514	0.0290267767098012	0.0853659494453782	0.107737277708554	0.0567949340865725	0.171532066967488	0.312359939134371	0.203363999282223	0.132831416719227	0.282720590588989	GeneID:12652,Genbank:NM_007693.2,MGI:MGI:88394	chromogranin A		GO:0050829,GO:0005576,GO:0050830,GO:0005615,GO:0060452,GO:0006996,GO:0016020,GO:0030141,GO:0030816,GO:0031410,GO:0086030,GO:0032762,GO:0097756,GO:0033604,GO:1900738,GO:0042583,GO:1901215,GO:0043303,GO:0002026,GO:1901899,GO:0045576,GO:0002551,GO:2000707,GO:0048471,GO:0005515	defense response to Gram-negative bacterium|extracellular region|defense response to Gram-positive bacterium|extracellular space|positive regulation of cardiac muscle contraction|organelle organization|membrane|secretory granule|positive regulation of cAMP metabolic process|cytoplasmic vesicle|adenylate cyclase-activating adrenergic receptor signaling pathway involved in cardiac muscle relaxation…
Chia1	1335.1223092046	1818.88910465372	851.355513755481	0.468063452344206	-1.0952239749566	5.351287272437e-07	2.79862448847145e-06	Down	64.2290321754242	58.5292806053902	59.3714770763654	50.3994773317315	83.7401479659937	34.8165508097847	26.0878049011105	31.1263812269671	43.659057901832	20.4454704072364	GeneID:81600,Genbank:NM_023186.3,MGI:MGI:1932052	chitinase, acidic 1		GO:0006915,GO:0004553,GO:0006954,GO:0004568,GO:0008061,GO:0005576,GO:0008152,GO:0005615,GO:0016787,GO:0005737,GO:0016798,GO:0005975,GO:0019900,GO:0006030,GO:0000272,GO:0090197,GO:0006032,GO:0002376,GO:0002532	apoptotic process|hydrolase activity, hydrolyzing O-glycosyl compounds|inflammatory response|chitinase activity|chitin binding|extracellular region|metabolic process|extracellular space|hydrolase activity|cytoplasm|hydrolase activity, acting on glycosyl bonds|carbohydrate metabolic process|kinase binding|chitin metabolic process|polysaccharide catabolic process|positive regulation of chemokine se…	mmu00520	Amino sugar and nucleotide sugar metabolism
Chil3	8503.39209135461	11399.5876874081	5607.19649530115	0.491877131792656	-1.02363011162169	1.20326401043259e-07	6.96127571203058e-07	Down	392.388673144764	483.912203279188	383.908443050368	409.717901655108	297.310962362821	160.655366095623	200.772215423514	289.705448100286	238.772368937235	133.878231928218	GeneID:12655,Genbank:NM_009892.3,MGI:MGI:1330860	chitinase-like 3		GO:0031410,GO:0004568,GO:0005576,GO:0005634,GO:0005737,GO:0005783,GO:0005975,GO:0006032,GO:0006954,GO:0008061,GO:0008152,GO:0016787,GO:0000272,GO:0016798,GO:0004563,GO:0030246	cytoplasmic vesicle|chitinase activity|extracellular region|nucleus|cytoplasm|endoplasmic reticulum|carbohydrate metabolic process|chitin catabolic process|inflammatory response|chitin binding|metabolic process|hydrolase activity|polysaccharide catabolic process|hydrolase activity, acting on glycosyl bonds|beta-N-acetylhexosaminidase activity|carbohydrate binding
Chl1	38.6399175208607	9.29333450639054	67.9865005353309	7.31561965068407	2.87098006929983	0.000103597634238429	0.00036784461475771	Up	0.0678521878275388	0.063397534037416	0.0186448214340391	0.0882410807990297	0.0434161388643496	0.430840691931489	0.8186723619165	0.209393659638299	0.562828509447024	0.171525420248069	GeneID:12661,Genbank:XM_006505473.2,MGI:MGI:1098266	cell adhesion molecule L1-like		GO:0031175,GO:0005576,GO:0035640,GO:0005578,GO:0043524,GO:0005886,GO:0007155,GO:0007156,GO:0007275,GO:0007399,GO:0045177,GO:0007411,GO:0050890,GO:0008344,GO:0016020,GO:0016021,GO:0001764,GO:0030154,GO:0002020,GO:0030425,GO:0005515	neuron projection development|extracellular region|exploration behavior|proteinaceous extracellular matrix|negative regulation of neuron apoptotic process|plasma membrane|cell adhesion|homophilic cell adhesion via plasma membrane adhesion molecules|multicellular organism development|nervous system development|apical part of cell|axon guidance|cognition|adult locomotory behavior|membrane|integral …
Chmp4b	4308.76402103349	2858.45044429258	5759.07759777441	2.01475509546561	1.01060448191427	1.77758814070522e-28	9.950653119744e-27	Up	93.0726263472836	95.2441562639304	96.0086984809438	89.8838154402061	98.1100658549352	219.879508636405	203.777287270875	182.326986679014	204.893700931531	195.465669588117	GeneID:75608,Genbank:NM_029362.3,MGI:MGI:1922858	charged multivesicular body protein 4B		GO:0005829,GO:0006620,GO:0006914,GO:0006997,GO:0007034,GO:0007080,GO:0009898,GO:0045296,GO:0010458,GO:0046755,GO:0010506,GO:0050792,GO:0010824,GO:0051260,GO:0060548,GO:0090148,GO:0090611,GO:1901215,GO:1901673,GO:1902188,GO:0000281,GO:0000815,GO:0000920,GO:0005515,GO:0005634,GO:0005635,GO:0005737,GO:0005768,GO:0015031,GO:0016020,GO:0030117,GO:0030496,GO:0031468,GO:0031982,GO:0036438,GO:1902902,GO:…	cytosol|posttranslational protein targeting to endoplasmic reticulum membrane|autophagy|nucleus organization|vacuolar transport|mitotic metaphase plate congression|cytoplasmic side of plasma membrane|cadherin binding|exit from mitosis|viral budding|regulation of autophagy|regulation of viral process|regulation of centrosome duplication|protein homooligomerization|negative regulation of cell death…	mmu04144,mmu04217	Endocytosis|Necroptosis
Chodl	3.07818820720032	0.606885902590348	5.54949051181029	9.14420731825143	3.19285811282871	0.0415872149350882	0.0833260403532584	Up	0.0185560678785323	0	0	0.0176967836621377	0.018658122481141	0.150270036880129	0.298518301902817	0.0381763466144818	0.0349099423369416	0.0206396945313981	GeneID:246048,Genbank:XM_006523030.3,MGI:MGI:2179069	chondrolectin		GO:0007399,GO:0010975,GO:0016020,GO:0016021,GO:0030246,GO:0048471,GO:0005515,GO:0005540,GO:0005737	nervous system development|regulation of neuron projection development|membrane|integral component of membrane|carbohydrate binding|perinuclear region of cytoplasm|protein binding|hyaluronic acid binding|cytoplasm
Chrm2	375.207875214579	544.902774926765	205.512975502393	0.377155310926823	-1.4067693534549	8.13148631611363e-18	1.65152035067585e-16	Down	4.96303446258898	3.75368224909519	5.46502307493455	5.2936071333974	4.71763450734695	1.78445668795153	2.05422690444022	2.54802641634606	1.33508151270637	1.97082621628017	GeneID:243764,Genbank:NM_203491.3,MGI:MGI:88397	cholinergic receptor, muscarinic 2, cardiac		GO:0016907,GO:0005887,GO:0006940,GO:0030054,GO:0007165,GO:0007186,GO:0007197,GO:0007207,GO:0007213,GO:0045202,GO:0045211,GO:0007271,GO:1990763,GO:0008016,GO:0016020,GO:0004871,GO:0016021,GO:0004930,GO:0005886	G-protein coupled acetylcholine receptor activity|integral component of plasma membrane|regulation of smooth muscle contraction|cell junction|signal transduction|G-protein coupled receptor signaling pathway|adenylate cyclase-inhibiting G-protein coupled acetylcholine receptor signaling pathway|phospholipase C-activating G-protein coupled acetylcholine receptor signaling pathway|G-protein coupled …	mmu04020,mmu04024,mmu04151,mmu04080,mmu04810,mmu04725	Calcium signaling pathway|cAMP signaling pathway|PI3K-Akt signaling pathway|Neuroactive ligand-receptor interaction|Regulation of actin cytoskeleton|Cholinergic synapse
Chrm3	61.4722131120653	91.2415878444494	31.7028383796812	0.347460397485945	-1.52507954181816	5.48007877274222e-13	6.59099394570462e-12	Down	1.04112433979245	0.981927609951449	1.24643848830668	1.23822032498148	0.985270881974146	0.384363218481114	0.357146747350608	0.478790679509009	0.391738065474413	0.408716566776392	GeneID:12671,Genbank:XM_006516468.3,MGI:MGI:88398	cholinergic receptor, muscarinic 3, cardiac		GO:0045211,GO:0016907,GO:0004930,GO:0045987,GO:0005515,GO:0019229,GO:0005886,GO:0046541,GO:0005887,GO:0006939,GO:0007165,GO:0007186,GO:0030054,GO:0007197,GO:0030425,GO:0007213,GO:0032279,GO:0007271,GO:0042166,GO:0008144,GO:0003056,GO:0043679,GO:0016020,GO:0045202,GO:0016021,GO:0004871	postsynaptic membrane|G-protein coupled acetylcholine receptor activity|G-protein coupled receptor activity|positive regulation of smooth muscle contraction|protein binding|regulation of vasoconstriction|plasma membrane|saliva secretion|integral component of plasma membrane|smooth muscle contraction|signal transduction|G-protein coupled receptor signaling pathway|cell junction|adenylate cyclase-i…	mmu04020,mmu04080,mmu04810,mmu04911,mmu04970,mmu04971,mmu04972,mmu04725,mmu04742	Calcium signaling pathway|Neuroactive ligand-receptor interaction|Regulation of actin cytoskeleton|Insulin secretion|Salivary secretion|Gastric acid secretion|Pancreatic secretion|Cholinergic synapse|Taste transduction
Chrna3	2.08068303860166	0.410260824218268	3.75110525298506	9.14322068194692	3.19270244136905	0.0168383892285642	0.0376198405319622	Up	0.0172726510800171	0.0177525275426578	0	0	0	0.0349691800520762	0.069467875730987	0.0177679538277776	0.0812385545737185	0.13448515658643	GeneID:110834,Genbank:NM_145129.2,MGI:MGI:87887	cholinergic receptor, nicotinic, alpha polypeptide 3		GO:0005892,GO:0006811,GO:0006937,GO:0006940,GO:0007165,GO:0007171,GO:0022848,GO:0007268,GO:0007271,GO:0022850,GO:0030054,GO:0030425,GO:0034220,GO:0045211,GO:0035094,GO:0046982,GO:0035095,GO:0048814,GO:0050877,GO:0051291,GO:0060079,GO:0060084,GO:0004888,GO:0005216,GO:0095500,GO:0005230,GO:1905144,GO:0005515,GO:0005886,GO:0005887,GO:0007274,GO:0007399,GO:0007626,GO:0008144,GO:0014056,GO:0014069,GO:…	acetylcholine-gated channel complex|ion transport|regulation of muscle contraction|regulation of smooth muscle contraction|signal transduction|activation of transmembrane receptor protein tyrosine kinase activity|acetylcholine-gated cation-selective channel activity|chemical synaptic transmission|synaptic transmission, cholinergic|serotonin-gated cation-selective channel activity|cell junction|de…	mmu04080,mmu04725	Neuroactive ligand-receptor interaction|Cholinergic synapse
Chrna7	28.4365032104419	6.90808796004865	49.9649184608351	7.23281445601096	2.85455714256077	4.66059438369297e-09	3.32138311736894e-08	Up	0.180582221549619	0.265141767172263	0.15595309750423	0.147617073474417	0.129696705051833	1.14901601370538	2.07506624493422	0.981877012316368	1.7229333736293	0.803437865173449	GeneID:11441,Genbank:NM_007390.3,MGI:MGI:99779	cholinergic receptor, nicotinic, alpha polypeptide 7		GO:0095500,GO:0097061,GO:0097110,GO:0098793,GO:0005230,GO:0098815,GO:0005515,GO:0005737,GO:0140059,GO:0005886,GO:1900273,GO:0005887,GO:0005892,GO:1901214,GO:0008144,GO:0006811,GO:0008179,GO:0006816,GO:0008284,GO:0006874,GO:0008306,GO:0009409,GO:0009897,GO:0022848,GO:0014061,GO:0030054,GO:0014069,GO:0030317,GO:0015464,GO:0030424,GO:0030425,GO:0030426,GO:0030673,GO:0000187,GO:0035094,GO:0032094,GO:…	acetylcholine receptor signaling pathway|dendritic spine organization|scaffold protein binding|presynapse|extracellular ligand-gated ion channel activity|modulation of excitatory postsynaptic potential|protein binding|cytoplasm|dendrite arborization|plasma membrane|positive regulation of long-term synaptic potentiation|integral component of plasma membrane|acetylcholine-gated channel complex|regu…	mmu04020,mmu04080,mmu04725,mmu05204,mmu05033	Calcium signaling pathway|Neuroactive ligand-receptor interaction|Cholinergic synapse|Chemical carcinogenesis|Nicotine addiction
Chrne	8.76867712409736	5.46927124524881	12.0680830029459	2.20652486625701	1.14177600574287	0.0394591180207376	0.0796959937129306	Up	0.0916869506904703	0.219879889297474	0.123172021484927	0.174882323305952	0.21511282400495	0.123749290994486	0.676042474500453	0.220070956730337	0.373734173046844	0.543905649883507	GeneID:11448,Genbank:XM_006532007.3,MGI:MGI:87894	cholinergic receptor, nicotinic, epsilon polypeptide		GO:0042166,GO:0016020,GO:0005230,GO:0042391,GO:0016021,GO:0022848,GO:0005886,GO:0043005,GO:0005887,GO:0005892,GO:0006811,GO:0006812,GO:0045202,GO:0030054,GO:0007165,GO:0034220,GO:0007268,GO:0045211,GO:0007271,GO:0003009,GO:0050877,GO:0035094,GO:0007274,GO:0004888,GO:0015464,GO:0005216	acetylcholine binding|membrane|extracellular ligand-gated ion channel activity|regulation of membrane potential|integral component of membrane|acetylcholine-gated cation-selective channel activity|plasma membrane|neuron projection|integral component of plasma membrane|acetylcholine-gated channel complex|ion transport|cation transport|synapse|cell junction|signal transduction|ion transmembrane tra…	mmu04080	Neuroactive ligand-receptor interaction
Chst3	632.726628360284	904.1567940372	361.296462683368	0.399594920998296	-1.32338984883696	1.1972688342914e-08	8.06644310829984e-08	Down	4.07361658538627	5.65091514354859	3.66689357350522	5.22029349902741	3.11003244473158	2.13340778234321	1.54514505315592	2.15292739404722	1.71632077813534	1.61163777017491	GeneID:53374,Genbank:NM_016803.3,MGI:MGI:1858224	carbohydrate (chondroitin 6/keratan) sulfotransferase 3		GO:0043029,GO:0005975,GO:0050698,GO:0006790,GO:0008146,GO:0008459,GO:0016020,GO:0051272,GO:0016021,GO:0016740,GO:0030206,GO:0000139,GO:0001517,GO:0005794	T cell homeostasis|carbohydrate metabolic process|proteoglycan sulfotransferase activity|sulfur compound metabolic process|sulfotransferase activity|chondroitin 6-sulfotransferase activity|membrane|positive regulation of cellular component movement|integral component of membrane|transferase activity|chondroitin sulfate biosynthetic process|Golgi membrane|N-acetylglucosamine 6-O-sulfotransferase a…	mmu00532	Glycosaminoglycan biosynthesis - chondroitin sulfate / dermatan sulfate
Chst8	65.1258146853492	94.6937397373208	35.5578896333775	0.375504122363471	-1.41309934885037	4.03014528916893e-10	3.32248841407531e-09	Down	1.41488496584638	2.1994683165253	1.67503853152166	1.73730775767244	1.22704989561793	0.71612294624678	0.355652747389955	0.782308443140466	0.698736803227302	0.708191905606517	GeneID:68947,Genbank:NM_175140.4,MGI:MGI:1916197	carbohydrate (N-acetylgalactosamine 4-0) sulfotransferase 8		GO:0005975,GO:0006790,GO:0008146,GO:0016020,GO:0016021,GO:0016051,GO:0016486,GO:0016740,GO:0030166,GO:0001537,GO:0005794	carbohydrate metabolic process|sulfur compound metabolic process|sulfotransferase activity|membrane|integral component of membrane|carbohydrate biosynthetic process|peptide hormone processing|transferase activity|proteoglycan biosynthetic process|N-acetylgalactosamine 4-O-sulfotransferase activity|Golgi apparatus
Chtf18	70.5304466486253	44.6295255708427	96.4313677264079	2.16070788324509	1.11150404032312	1.44213671780283e-08	9.6232647721817e-08	Up	0.792258783158715	0.531045435974332	0.850297914920492	0.837698612834467	0.761980565235561	1.4121821030513	2.26853536429848	1.71853895945162	1.68490629738871	1.59002750198923	GeneID:214901,Genbank:NM_145409.2,MGI:MGI:2384887	CTF18, chromosome transmission fidelity factor 18		GO:1900264,GO:0005524,GO:0005634,GO:0005654,GO:0005737,GO:0005829,GO:0006260,GO:0007049,GO:0007131,GO:0007140,GO:0007283,GO:0031390,GO:0000166,GO:0043142,GO:0003677,GO:0051985,GO:0003689	positive regulation of DNA-directed DNA polymerase activity|ATP binding|nucleus|nucleoplasm|cytoplasm|cytosol|DNA replication|cell cycle|reciprocal meiotic recombination|male meiotic nuclear division|spermatogenesis|Ctf18 RFC-like complex|nucleotide binding|single-stranded DNA-dependent ATPase activity|DNA binding|negative regulation of chromosome segregation|DNA clamp loader activity
Ciart	410.515986278814	552.957609440688	268.07436311694	0.484800929655522	-1.04453562955809	5.04841552126965e-18	1.04883290159528e-16	Down	9.07369031218733	10.1885169261939	11.7801214786703	12.1987817961222	11.1130998944536	5.30060991428123	4.4209520840804	6.27056040765674	6.03484771431827	5.82433979426709	GeneID:229599,Genbank:XM_006501374.3,MGI:MGI:2684975	circadian associated repressor of transcription		GO:0005515,GO:0005634,GO:0006351,GO:0006355,GO:0032922,GO:0045475,GO:0045892,GO:0048511,GO:0070888,GO:0000976,GO:0001046	protein binding|nucleus|transcription, DNA-templated|regulation of transcription, DNA-templated|circadian regulation of gene expression|locomotor rhythm|negative regulation of transcription, DNA-templated|rhythmic process|E-box binding|transcription regulatory region sequence-specific DNA binding|core promoter sequence-specific DNA binding
Cib3	5.18776642563273	2.19471464205864	8.18081820920683	3.72750883073038	1.89821177035871	0.0083909645831808	0.0202780712385277	Up	0.133355968659811	0	0.0671812787147393	0.445132077553572	0.0670446996942852	0.404976820652536	0.670420815537307	0.891670157545045	0.439049701245009	0.444990793592888	GeneID:234421,Genbank:NM_001080812.1,MGI:MGI:2685953	calcium and integrin binding family member 3		GO:0008150,GO:0046872,GO:0000287,GO:0005509,GO:0005575	biological_process|metal ion binding|magnesium ion binding|calcium ion binding|cellular_component
Cib4	6.46945156648492	9.55144492515024	3.3874582078196	0.354654006212188	-1.49551585035453	0.0142703213054985	0.0325341173761351	Down	0.630496628449403	0.792016335938861	0.564671734859471	0.534488832268408	0.774845172181096	0.28365908909775	0.140875438901216	0.432384310162203	0.0658981833594085	0.311686192222205	GeneID:73259,Genbank:XM_006504153.2,MGI:MGI:1920509	calcium and integrin binding family member 4		GO:0008150,GO:0046872,GO:0000287,GO:0005509,GO:0005575	biological_process|metal ion binding|magnesium ion binding|calcium ion binding|cellular_component
Ckap2	123.485457434404	61.6946029629475	185.27631190586	3.00312025700421	1.58646224735922	1.40484447007164e-09	1.0714745228633e-08	Up	0.765280859800961	1.97643945599876	0.731515902425715	0.991837452022269	1.51924899165373	2.97950389148692	5.28756922001726	3.41131140301973	4.04234654779813	3.27389552579707	GeneID:80986,Genbank:XM_006509226.3,MGI:MGI:1931797	cytoskeleton associated protein 2		GO:0005813,GO:0005829,GO:0005856,GO:0005874,GO:0005881,GO:0006915,GO:0007026,GO:0007049,GO:0015630,GO:0045944,GO:0000281,GO:0003674,GO:0005737	centrosome|cytosol|cytoskeleton|microtubule|cytoplasmic microtubule|apoptotic process|negative regulation of microtubule depolymerization|cell cycle|microtubule cytoskeleton|positive regulation of transcription by RNA polymerase II|mitotic cytokinesis|molecular_function|cytoplasm
Ckap2l	204.643700709518	110.472113483849	298.815287935187	2.70489337545692	1.43557172538985	7.14331030729998e-08	4.26038207969417e-07	Up	1.33252260907422	2.84053434298292	1.47518122864896	1.44339695325915	1.88571652150203	3.63029999206682	7.3110013534065	4.26450399226765	5.35425251924783	5.14177656382421	GeneID:70466,Genbank:XM_006500158.3,MGI:MGI:1917716	cytoskeleton associated protein 2-like		GO:0005829,GO:0005856,GO:0008150,GO:0072686,GO:0003674,GO:0005737,GO:0005813	cytosol|cytoskeleton|biological_process|mitotic spindle|molecular_function|cytoplasm|centrosome
Cklf	124.108876920209	82.4793618316953	165.738392008722	2.00945289012932	1.00680275506599	1.76306033329677e-10	1.52998207009586e-09	Up	2.23921714073578	2.22385183878356	2.07867148665036	1.87158344601449	1.79616628066234	4.63525941536366	4.07283772401673	4.16687522783024	5.15936056842832	3.63803496285479	GeneID:75458,Genbank:NM_001037841.3,MGI:MGI:1922708	chemokine-like factor		GO:0006935,GO:0008009,GO:0008283,GO:0016020,GO:0016021,GO:0030593,GO:0030595,GO:0032940,GO:0048246,GO:0048247,GO:0005125,GO:0005576,GO:0005615	chemotaxis|chemokine activity|cell proliferation|membrane|integral component of membrane|neutrophil chemotaxis|leukocyte chemotaxis|secretion by cell|macrophage chemotaxis|lymphocyte chemotaxis|cytokine activity|extracellular region|extracellular space
Ckm	148.245274948043	203.987355602975	92.5031942931113	0.453475138298044	-1.14090463749041	3.98273030005536e-07	2.12330333486491e-06	Down	8.11996482387017	8.46310035292974	6.6448694170168	6.72596591489706	8.31794923352004	0.810382945355234	3.56469617657812	3.68621629794349	5.09209001308673	5.25791477621486	GeneID:12715,Genbank:NM_007710.2,MGI:MGI:88413	creatine kinase, muscle		GO:0004111,GO:0005524,GO:0005737,GO:0006603,GO:0016301,GO:0016310,GO:0016740,GO:0016772,GO:0046314,GO:0000166,GO:0003824	creatine kinase activity|ATP binding|cytoplasm|phosphocreatine metabolic process|kinase activity|phosphorylation|transferase activity|transferase activity, transferring phosphorus-containing groups|phosphocreatine biosynthetic process|nucleotide binding|catalytic activity	mmu00330	Arginine and proline metabolism
Cks1b	196.48547650166	112.280784497031	280.69016850629	2.49989497101984	1.32186748369864	3.69192297202723e-20	9.43104323150111e-19	Up	7.98092312307009	9.081508316974	7.89757198523732	5.77646863803952	8.66966791066564	16.2298339452395	25.3631619126113	19.7914350688512	21.9187629961235	21.0830798847265	GeneID:54124,Genbank:NM_016904.1,MGI:MGI:1889208	CDC28 protein kinase 1b		GO:0061575,GO:0007346,GO:0008283,GO:0009790,GO:0016538,GO:0019005,GO:0019901,GO:0032147,GO:0042393,GO:0043130,GO:0044772,GO:0045737,GO:0000307,GO:0045893,GO:0006355,GO:0051301,GO:0007049	cyclin-dependent protein serine/threonine kinase activator activity|regulation of mitotic cell cycle|cell proliferation|embryo development|cyclin-dependent protein serine/threonine kinase regulator activity|SCF ubiquitin ligase complex|protein kinase binding|activation of protein kinase activity|histone binding|ubiquitin binding|mitotic cell cycle phase transition|positive regulation of cyclin-de…	mmu05200,mmu05222	Pathways in cancer|Small cell lung cancer
[truncated: 1,717 more rows]
