# Supplementary material for: Transcriptomic profiling reveals SARS-CoV-2-infected humanized MHC mice recapitulate human post vaccination immune responses
Source: Front Cell Infect Microbiol. 2025 Aug 1;15:1634577. doi: 10.3389/fcimb.2025.1634577 (PMC12353716; doi:10.3389/fcimb.2025.1634577)
Supplement: Supplementary file 2 [file SupplementaryFile1.zip › Supplementary file 1/original RNAseq data/1.1.different_expressed_gene/WT_6D-vs-WT_0D-all.gene.xls]

gene_id	BaseMean	BaseMean_control_WT_0D	BaseMean_case_WT_6D	FoldChange	log2FoldChange	pValue	qValue	Expression_WT_0D_1	Expression_WT_0D_2	Expression_WT_0D_3	Expression_WT_0D_4	Expression_WT_0D_5	Expression_WT_6D_1	Expression_WT_6D_2	Expression_WT_6D_3	Expression_WT_6D_4	Expression_WT_6D_5	Dbxref	product	TF_Family	GO_id	GO_term	pathway	pathway_description
0610007P14Rik	489.138804022535	441.487121287862	536.790486757207	1.2158689594191	0.281987750341207	0.0174008752913003	0.0582795815820293	15.790562882148	15.769610974497	15.736443325269	14.5672067901725	15.704451257599	15.6000823314249	22.5061665656706	19.040530494567	18.2899773045841	22.4923437581198	GeneID:58520,Genbank:XM_006516117.2,MGI:MGI:1915571	RIKEN cDNA 0610007P14 gene		GO:0006694,GO:0006696,GO:0008202,GO:0016020,GO:0016021,GO:0016126,GO:0030133,GO:0030674,GO:0005783,GO:0005789,GO:0006629	steroid biosynthetic process|ergosterol biosynthetic process|steroid metabolic process|membrane|integral component of membrane|sterol biosynthetic process|transport vesicle|protein binding, bridging|endoplasmic reticulum|endoplasmic reticulum membrane|lipid metabolic process
0610009B22Rik	192.178937882672	198.151482833778	186.206392931565	0.939717383229304	-0.0897011584365329	0.583542786626135	0.788150385634762	8.00266461613254	6.7119089070816	6.54173587865538	7.99208546080841	8.91966625778799	7.48891286169171	8.05635508703705	7.29193351055258	6.33759738063154	8.04966541867856	GeneID:66050,Genbank:XM_006533917.3,MGI:MGI:1913300	RIKEN cDNA 0610009B22 gene		GO:0003674,GO:0005575,GO:0008150	molecular_function|cellular_component|biological_process
0610009O20Rik	988.770139887969	1073.930800328	903.609479447941	0.841403821523662	-0.249129724272084	0.0198106268348724	0.0646647415748736	25.5800490133521	23.6385907252967	24.7783782488875	25.9362706856369	23.0584124866205	23.6176242147078	21.2011391827486	21.4777631245752	20.4740890565599	20.4756144531003	GeneID:66839,Genbank:NM_024179.5,MGI:MGI:1914089	RIKEN cDNA 0610009O20 gene		GO:0008625,GO:0043281,GO:0003674,GO:0005739	extrinsic apoptotic signaling pathway via death domain receptors|regulation of cysteine-type endopeptidase activity involved in apoptotic process|molecular_function|mitochondrion
0610010B08Rik	1.7003518001073	1.76050150183709	1.6402020983775	0.931667537156852	-0.102112869690666	1	1	0.0237684464960975	0.0122143960158009	0.0359217808858057	0.0226677903088056	0.0119495840609554	0	0.0509820812339997	0.0386915384516944	0.0144583124306294	0	GeneID:100039060,Genbank:NM_001177543.1,MGI:MGI:3615377	RIKEN cDNA 0610010B08 gene
0610010F05Rik	383.637213931681	419.876241645974	347.398186217387	0.827382337365737	-0.273373935074581	0.028041893144819	0.0856337459103832	2.67290889246295	2.62745276122916	2.73632196098867	2.3971207572897	2.71226631471505	2.19881005730285	2.34721380325723	1.98926571264311	2.3866814000728	2.34916637774669	GeneID:71675,Genbank:XM_006514811.3,MGI:MGI:1918925	RIKEN cDNA 0610010F05 gene		GO:0003674,GO:0005575,GO:0008150	molecular_function|cellular_component|biological_process
0610010K14Rik	585.598910945059	534.555178232476	636.642643657643	1.19097647835481	0.252144920426236	0.0278875714883199	0.0852677206890131	30.1912508696588	32.4266929215713	32.5026411239894	34.2588022610594	31.901894876547	37.3584175059986	44.2285189954395	39.17647522552	38.599465964787	39.8438320886168	GeneID:104457,Genbank:NM_001177606.1,MGI:MGI:1915609	RIKEN cDNA 0610010K14 gene		GO:0005654,GO:0005829,GO:0006325,GO:0008150,GO:0016589,GO:0071339,GO:0003674,GO:0003677,GO:0005634	nucleoplasm|cytosol|chromatin organization|biological_process|NURF complex|MLL1 complex|molecular_function|DNA binding|nucleus
0610011F06Rik	329.849947883051	348.556818819396	311.143076946706	0.892660995703902	-0.163815705289529	0.224688196921594	0.415691521183782	25.8072575305581	22.8327274158453	24.1926328820726	22.8994853122148	22.6052241353943	23.726133976575	21.18621363014	22.6654173498248	19.8254483724335	22.1035155455791	GeneID:68347,Genbank:NM_026686.2,MGI:MGI:1915597	RIKEN cDNA 0610011F06 gene		GO:0003674,GO:0005575,GO:0008150	molecular_function|cellular_component|biological_process
0610030E20Rik	1017.32890287115	1275.00540233569	759.652403406618	0.595803282099829	-0.747092023908	1.41553591433096e-12	1.17095199196437e-10	13.6447364836629	14.3107236522673	15.5590089311012	15.920017058212	13.2482325030343	8.39159026588941	9.61603996983353	8.74893291722059	8.85703470088027	9.30673868126911	GeneID:68364,Genbank:XM_006506534.3,MGI:MGI:1915614	RIKEN cDNA 0610030E20 gene		GO:0003674,GO:0005575,GO:0008150	molecular_function|cellular_component|biological_process
0610037L13Rik	653.197529727021	603.3911037446	703.003955709442	1.16508836697567	0.22043938128539	0.0493312686588027	0.132517779791491	17.9520143419672	18.746925131117	17.3907281162683	17.5054371887908	17.2105033436378	21.1489621910589	21.0763927221964	22.0464262086414	21.3145183304257	21.6469870900159	GeneID:74098,Genbank:XM_006503438.3,MGI:MGI:1921348	RIKEN cDNA 0610037L13 gene		GO:0003674,GO:0008150	molecular_function|biological_process
0610040J01Rik	330.157332000426	288.774349434557	371.540314566295	1.28661120800307	0.363576161541641	0.00565609693618822	0.0236423285869833	6.77218578826028	7.42142832012414	5.96231853109785	5.27688652570736	6.10056317740998	8.41392491085413	8.17945911083579	7.65081118160258	9.82444906390213	7.90876289709152	GeneID:76261,Genbank:XM_011240792.2,MGI:MGI:1923511	RIKEN cDNA 0610040J01 gene		GO:0030054,GO:0003674,GO:0005654,GO:0008150	cell junction|molecular_function|nucleoplasm|biological_process
1110001J03Rik	129.63783180453	121.162602245117	138.113061363942	1.13989844064701	0.188905293072654	0.263035724634842	0.463897506569782	13.2104055484637	14.7088748102931	14.9122634741658	15.2817144305313	17.5877554955392	19.4851603066839	16.5291190515089	17.7877548498264	15.4764923645197	20.1255997129313	GeneID:66117,Genbank:NM_025363.3,MGI:MGI:1913367	RIKEN cDNA 1110001J03 gene		GO:0050995,GO:0061469,GO:0003674,GO:0005739	negative regulation of lipid catabolic process|regulation of type B pancreatic cell proliferation|molecular_function|mitochondrion
1110004E09Rik	494.742414870975	434.801758149468	554.683071592482	1.27571487740352	0.351305922425339	0.00359723573481467	0.0163696364159514	20.0834891460128	19.8310539144795	22.3380351174094	18.3130212758516	22.4325339186049	21.2592576901874	27.0605697971392	28.2886047245972	30.0763605377128	29.6723264401333	GeneID:68001,Genbank:NM_026502.2,MGI:MGI:1915251	RIKEN cDNA 1110004E09 gene		GO:0005829,GO:0005856,GO:0005929,GO:0042995,GO:0048858,GO:0060271,GO:0003352,GO:0003674,GO:0005737	cytosol|cytoskeleton|cilium|cell projection|cell projection morphogenesis|cilium assembly|regulation of cilium movement|molecular_function|cytoplasm
1110004F10Rik	1021.61596169306	1001.10257948895	1042.12934389716	1.04098157895983	0.0579445391671624	0.572667177819331	0.778437859688702	38.378505774416	39.2886921325337	38.2092222559774	37.940808241319	40.2690471256678	41.2539632640772	44.9461759430193	42.5148396925341	40.4102710114696	40.3105535085006	GeneID:56372,Genbank:NM_019772.2,MGI:MGI:1929274	RIKEN cDNA 1110004F10 gene		GO:0003674,GO:0005575,GO:0008150	molecular_function|cellular_component|biological_process
1110008F13Rik	1311.81477627153	1208.42058856172	1415.20896398134	1.17112285025343	0.227892421829834	0.0252935102594318	0.0787044369391731	62.8730251384818	68.4178526545092	63.709585461119	56.6820066817851	65.231494609499	69.2199591358607	81.7412904569149	77.6452663770834	74.8052174946781	81.391441600324	GeneID:67388,Genbank:NM_026124.3,MGI:MGI:1914638	RIKEN cDNA 1110008F13 gene		GO:0003674,GO:0005739,GO:0008150	molecular_function|mitochondrion|biological_process
1110008L16Rik	159.658560188311	152.909450660178	166.407669716445	1.08827589791206	0.122044352627284	0.460998332559536	0.678097255005567	2.83816754858983	2.79251188064424	2.63291556833938	2.67373022686723	2.5753596354816	2.41854517266368	3.13666150752888	3.32423249563754	2.92654890505136	3.46560257961328	GeneID:66132,Genbank:NM_025373.1,MGI:MGI:1913382	RIKEN cDNA 1110008L16 gene		GO:0004526,GO:0005634,GO:0005739,GO:0008033,GO:0016787,GO:0030678,GO:0042645,GO:0046872,GO:0097745,GO:0001682,GO:0004518	ribonuclease P activity|nucleus|mitochondrion|tRNA processing|hydrolase activity|mitochondrial ribonuclease P complex|mitochondrial nucleoid|metal ion binding|mitochondrial tRNA 5'-end processing|tRNA 5'-leader removal|nuclease activity
1110008P14Rik	366.37243376679	329.342434979552	403.402432554027	1.22487232044384	0.292631371870519	0.0206791327028583	0.0669328511783064	28.4901732040244	27.1720672938538	27.3816371886669	24.5085908418967	30.545646818098	31.2935047870182	39.624600465946	34.3044362341009	34.8608398216084	35.3721562366246	GeneID:73737,Genbank:NM_198001.2,MGI:MGI:1920987	RIKEN cDNA 1110008P14 gene		GO:0003674,GO:0005575,GO:0008150	molecular_function|cellular_component|biological_process
1110012L19Rik	244.03785035342	260.549199039551	227.526501667289	0.873257344509243	-0.195521223465327	0.156125296533134	0.318653207750592	13.3197632102887	12.7981447661644	14.3458406811566	13.9683877770808	13.4443334510892	11.5709219941694	12.095812286038	12.0182068079459	13.3487703182259	12.4294342946498	GeneID:68618,Genbank:NM_026787.2,MGI:MGI:1915868	RIKEN cDNA 1110012L19 gene		GO:0003674,GO:0005575,GO:0008150	molecular_function|cellular_component|biological_process
1110017D15Rik	286.476216751494	275.759592504376	297.192840998613	1.07772439863138	0.107988291668586	0.446010736783593	0.665114448788665	6.23153645612372	6.28102161150444	7.15127032634528	6.95258638807663	7.25769340579974	7.61841050458953	7.79272026647855	7.18045578112791	8.45940898993715	6.77144837517226	GeneID:73721,Genbank:XM_006538307.3,MGI:MGI:1920971	RIKEN cDNA 1110017D15 gene		GO:0005856,GO:0007283,GO:0030154,GO:0034622,GO:0043014,GO:0048471,GO:0002177,GO:0005634,GO:0005737	cytoskeleton|spermatogenesis|cell differentiation|cellular protein-containing complex assembly|alpha-tubulin binding|perinuclear region of cytoplasm|manchette|nucleus|cytoplasm
1110025L11Rik	0	0	0					0	0	0	0	0	0	0	0	0	0	GeneID:68637,Genbank:NM_001276278.1,MGI:MGI:1915887	RIKEN cDNA 1110025L11 gene		GO:0003674,GO:0005575,GO:0008150	molecular_function|cellular_component|biological_process
1110032A03Rik	697.074920529677	719.623170087763	674.526670971591	0.937333175207974	-0.0933661496891126	0.377865142013274	0.597643173800634	13.1466979599777	13.1636048426876	12.7247206917985	13.5586330801422	12.9499586646933	11.3663435122323	13.0472907327883	13.3961263203605	13.498527194535	12.4157516869386	GeneID:68721,Genbank:NM_023483.3,MGI:MGI:1915971	RIKEN cDNA 1110032A03 gene		GO:0008150,GO:0003674,GO:0005634,GO:0005654	biological_process|molecular_function|nucleus|nucleoplasm
1110032F04Rik	8.05133949311093	6.05877414418227	10.0439048420396	1.65774537934937	0.72922243375813	0.25522757338602	0.45463247041835	0.146469133149827	0.172043889885866	0.126492601583144	0.139686520845943	0.0631177215508263	0.0817959962804439	0.246846812832852	0.363322250907145	0.17819393361458	0.249145819401591	GeneID:68725,Genbank:NM_001167996.1,MGI:MGI:1915975	RIKEN cDNA 1110032F04 gene		GO:0016020,GO:0016021,GO:0003674,GO:0005575,GO:0008150	membrane|integral component of membrane|molecular_function|cellular_component|biological_process
1110034G24Rik	241.486352026926	251.198407148409	231.774296905442	0.922674230049991	-0.116106731578644	0.41811602385416	0.638148547297511	2.6185674428589	2.30539285181691	2.76776038569377	2.61981771925663	2.35476853022246	2.48184695693456	2.31026155638419	2.54150037544368	2.38029006489835	2.40665177678051	GeneID:73747,Genbank:XM_011239801.2,MGI:MGI:1920997	RIKEN cDNA 1110034G24 gene		GO:0003674,GO:0005575,GO:0008150	molecular_function|cellular_component|biological_process
1110037F02Rik	1273.07269350209	1293.8906366664	1252.25475033779	0.967821170392052	-0.0471875974110498	0.663525404310591	0.850582099100669	10.5249944074708	10.2259492672174	9.95596562278108	9.52489634890447	9.79868073579379	9.64218529511204	10.2808150641825	10.0908879208119	9.42387486881626	10.7781860035061	GeneID:66185,Genbank:XM_006538160.3,MGI:MGI:1913435	RIKEN cDNA 1110037F02 gene		GO:0006397,GO:0008380,GO:0016604,GO:0016607,GO:0036396,GO:0080009,GO:0005634,GO:0005654,GO:0005829	mRNA processing|RNA splicing|nuclear body|nuclear speck|RNA N6-methyladenosine methyltransferase complex|mRNA methylation|nucleus|nucleoplasm|cytosol
1110038F14Rik	421.642773652906	405.083633129768	438.201914176044	1.08175665057212	0.113375990385803	0.356130652834076	0.572565043196851	12.6736190971143	13.4184585840881	13.9884588862914	12.3296855625553	13.4797445243075	14.0974240732255	14.6166589959624	16.4493398432402	14.7601019638257	13.9600009970488	GeneID:117171,Genbank:XM_006520348.2,MGI:MGI:2152337	RIKEN cDNA 1110038F14 gene		GO:0003674,GO:0005575,GO:0008150	molecular_function|cellular_component|biological_process
1110051M20Rik	515.820925664158	568.958975621164	462.682875707152	0.813209555578265	-0.298300927289099	0.00996330692000816	0.0373314877393486	5.57260787872628	4.35029206399055	5.46268117904539	5.03528661177355	5.33558462041466	4.39673999647841	4.31105745289807	4.083087056296	4.89039396209078	4.03423301403141	GeneID:228356,Genbank:NM_001311144.1,MGI:MGI:1915079	RIKEN cDNA 1110051M20 gene		GO:0003674,GO:0008150	molecular_function|biological_process
1110059E24Rik	516.699302491132	500.663634119875	532.734970862389	1.06405765179828	0.0895763197396783	0.434647069489339	0.654971411651045	18.0563794792318	20.2663003607885	19.9814906177294	17.2202345592359	21.1183292025828	18.8646026029434	23.2136892561632	21.9731089321385	19.5775877676743	23.0209912350993	GeneID:66206,Genbank:NM_025423.2,MGI:MGI:1913456	RIKEN cDNA 1110059E24 gene		GO:0003674,GO:0005575,GO:0008150	molecular_function|cellular_component|biological_process
1110059G10Rik	285.174712006728	295.506009053173	274.843414960283	0.930077245606289	-0.104577553693347	0.428941670621101	0.64901923536055	4.59016719617599	5.22905161989983	4.75417983254564	4.54597779870062	5.11568413290644	4.37613447461058	5.14660014501757	4.58080877392437	4.94003239245003	4.3085089599819	GeneID:66202,Genbank:NM_025419.4,MGI:MGI:1913452	RIKEN cDNA 1110059G10 gene		GO:0003674,GO:0005575,GO:0008150	molecular_function|cellular_component|biological_process
1110065P20Rik	170.159423664893	162.784371829993	177.534475499792	1.09061130072857	0.125137009607601	0.425624200310317	0.645563296451918	9.98484001010667	11.0131391182469	9.50812239778187	8.99989307720578	11.1416788866672	12.7331255022434	11.753211063714	10.3073210357523	11.999387561925	10.3468883459385	GeneID:68920,Genbank:NM_001142727.1,MGI:MGI:1916170	RIKEN cDNA 1110065P20 gene		GO:0003674,GO:0005575,GO:0008150	molecular_function|cellular_component|biological_process
1190002N15Rik	2230.14858192652	2613.52191983533	1846.77524401771	0.706623208323452	-0.500986961023508	3.88496497016538e-06	6.28954650576551e-05	34.0042527630391	40.2264094471024	39.5307740054896	33.7319961453445	34.9053037817479	33.6057504708138	24.869001145093	25.1649178370249	25.9348413345368	23.6371548433893	GeneID:68861,Genbank:NM_001033145.2,MGI:MGI:1916111	RIKEN cDNA 1190002N15 gene		GO:0005615,GO:0005794,GO:0009966,GO:0014066,GO:0030126,GO:0030137,GO:0031410,GO:0048199,GO:0000139,GO:0060038,GO:0003674,GO:0005576	extracellular space|Golgi apparatus|regulation of signal transduction|regulation of phosphatidylinositol 3-kinase signaling|COPI vesicle coat|COPI-coated vesicle|cytoplasmic vesicle|vesicle targeting, to, from or within Golgi|Golgi membrane|cardiac muscle cell proliferation|molecular_function|extracellular region
1190003K10Rik	0	0	0					0	0	0	0	0	0	0	0	0	0	GeneID:68880,Genbank:NM_001195435.1,MGI:MGI:1916130	RIKEN cDNA 1190003K10 gene		GO:0003674,GO:0005575,GO:0008150	molecular_function|cellular_component|biological_process
1190005I06Rik	0	0	0					0	0	0	0	0	0	0	0	0	0	GeneID:68918,Genbank:NM_197988.1,MGI:MGI:1916168	RIKEN cDNA 1190005I06 gene		GO:0003674,GO:0005575,GO:0008150	molecular_function|cellular_component|biological_process
1190007I07Rik	66.8747285344211	68.45389450013	65.2955625687122	0.953861910202761	-0.0681476713038942	0.816261274415785	0.953283475055372	4.39905327365842	6.89308335155346	5.44949744119894	4.67677728234857	3.84314918287683	4.72202381468447	5.72331796034867	6.57404412420154	3.42169107591235	4.52762269083659	GeneID:544717,Genbank:NM_001135569.1,MGI:MGI:3698433	RIKEN cDNA 1190007I07 gene		GO:0008150,GO:0003674,GO:0005575,GO:0005576	biological_process|molecular_function|cellular_component|extracellular region
1300017J02Rik	4.38616717668612	5.59067183933322	3.18166251403902	0.569101998020061	-0.813240850351674	0.426676043494735	0.646725502338572	0.11819125618513	0.0728849388900792	0.0714500278004699	0.360697984966411	0.0475365136307421	0.0924058187602911	0.0507028191764077	0.17957146526814	0	0.0767625594475302	GeneID:71775,Genbank:XM_006511835.3,MGI:MGI:1919025	RIKEN cDNA 1300017J02 gene		GO:0005575,GO:0005576,GO:0005615,GO:0005785,GO:0043086,GO:0004857,GO:0005047,GO:0005506	cellular_component|extracellular region|extracellular space|signal recognition particle receptor complex|negative regulation of catalytic activity|enzyme inhibitor activity|signal recognition particle binding|iron ion binding	mmu04066,mmu04216,mmu04978	HIF-1 signaling pathway|Ferroptosis|Mineral absorption
1500009L16Rik	90.7809514123076	47.3094060964896	134.252496728126	2.83775485268853	1.50474996357513	5.64711381630793e-06	8.60413068933848e-05	1.81481531723406	1.82554946436874	1.98413198174046	1.87807591653368	1.82479643269564	2.30191030477273	6.91572661818679	6.87230409384098	5.54323625946309	5.93520563436303	GeneID:69784,Genbank:XM_011243557.2,MGI:MGI:1917034	RIKEN cDNA 1500009L16 gene		GO:0003674,GO:0005575,GO:0008150	molecular_function|cellular_component|biological_process
1500015O10Rik	22.0917407162573	14.6853048929305	29.498176539584	2.00868669426021	1.00625255666153	0.0072977824772348	0.0290947683445391	0.668206511882688	1.31110812368257	1.10168218540995	0.695196623051815	0.794041786807205	1.84036386000578	2.01960519942423	2.10956027666356	1.55197284073779	1.9726594668836	GeneID:78896,Genbank:NM_024283.3,MGI:MGI:1926146	RIKEN cDNA 1500015O10 gene		GO:0005615,GO:0031045,GO:0031145,GO:0031410,GO:0070314,GO:0090398,GO:0003674,GO:0005576	extracellular space|dense core granule|anaphase-promoting complex-dependent catabolic process|cytoplasmic vesicle|G1 to G0 transition|cellular senescence|molecular_function|extracellular region
1520401A03Rik	2.13603498684629	2.36306330646024	1.90900666723234	0.807852528543529	-0.307836138242978	0.857877440738894	0.976069656538915	0.0580151530682871	0.0477015646510822	0.0233812236955148	0.0110657238343373	0	0.0226790792010093	0.03733184556697	0	0.0564648570639937	0	GeneID:320309,Genbank:XM_017317755.1,MGI:MGI:2443785	RIKEN cDNA 1520401A03 gene		GO:0003674,GO:0005575,GO:0008150	molecular_function|cellular_component|biological_process
1600002H07Rik	167.302659288194	174.759716020504	159.845602555884	0.91465931735166	-0.128693611261719	0.418424771057659	0.638438739364992	3.81241334144619	3.78844205984032	4.41418513544967	3.39481802728856	3.38862394706297	3.25238894854896	3.95317665718438	3.68019833114549	3.63878632464388	3.30599548296151	GeneID:72016,Genbank:NM_028056.1,MGI:MGI:1919266	RIKEN cDNA 1600002H07 gene		GO:0003674,GO:0005575,GO:0008150	molecular_function|cellular_component|biological_process
1600002K03Rik	109.051706371901	101.942448438786	116.160964305016	1.13947591100648	0.188370425753854	0.305361919721393	0.516403521701551	8.20323570348148	9.53826125001639	8.59910047843791	7.5862931031645	9.2481520550647	9.55555654857763	10.1307503864087	11.6001511526672	9.47599129266806	10.225103079957	GeneID:69770,Genbank:NM_027207.2,MGI:MGI:1917020	RIKEN cDNA 1600002K03 gene		GO:0008150,GO:0016020,GO:0016021,GO:0003674,GO:0005576,GO:0005737	biological_process|membrane|integral component of membrane|molecular_function|extracellular region|cytoplasm
1600012H06Rik	659.397493302033	715.421103341456	603.373883262611	0.843382841859828	-0.245740423774867	0.027020143149042	0.0830641291851424	7.31141942304908	8.01623003086367	7.61774132876456	7.40864911035119	7.60225451951264	5.8259253469342	7.4180547764858	6.73991105334875	6.6712891614838	6.5428184766841	GeneID:67912,Genbank:NM_001083882.1,MGI:MGI:1915162	RIKEN cDNA 1600012H06 gene		GO:0008150,GO:0003674,GO:0005576,GO:0006915	biological_process|molecular_function|extracellular region|apoptotic process
1600014C10Rik	594.154173706472	509.508196450101	678.800150962843	1.33226541926558	0.413881530541563	0.0451851584967158	0.123857517222954	7.40479001999753	9.21610668347044	8.0745359827266	8.25377374996589	7.72825593105038	7.43510919390018	13.5708232004135	12.8676762053742	8.03936185689866	14.4412612417233	GeneID:72244,Genbank:NM_001085385.1,MGI:MGI:1919494	RIKEN cDNA 1600014C10 gene		GO:0005739,GO:0005783,GO:0006914,GO:0006915,GO:0006979,GO:0016020,GO:0016021,GO:0031966,GO:0051560,GO:0003674,GO:0005623,GO:0005737	mitochondrion|endoplasmic reticulum|autophagy|apoptotic process|response to oxidative stress|membrane|integral component of membrane|mitochondrial membrane|mitochondrial calcium ion homeostasis|molecular_function|cell|cytoplasm
1600014C23Rik	0	0	0					0	0	0	0	0	0	0	0	0	0	GeneID:72240,Genbank:XM_006524968.2,MGI:MGI:1919490	RIKEN cDNA 1600014C23 gene		GO:0003674,GO:0005575,GO:0008150	molecular_function|cellular_component|biological_process
1600015I10Rik	0.504283676742191	0.57430240266053	0.434264950823853	0.75616077664322	-0.403235078688279	1	1	0	0.0223193009322545	0	0.0414207327744238	0	0	0	0.0235669475351907	0.0264195974728771	0	GeneID:69761,Genbank:NM_001081273.2,MGI:MGI:1917011	RIKEN cDNA 1600015I10 gene		GO:0003674,GO:0005575,GO:0008150	molecular_function|cellular_component|biological_process
1700001C02Rik	206.253086689407	199.953055410836	212.553117967979	1.06301510387653	0.0881620955830038	0.578067722699809	0.782915285917295	11.0021314856594	10.4295220475117	11.1928001305808	9.93236363429474	11.9755773641059	10.7000906124386	11.5131042106302	13.0991161139559	13.1252560245253	11.6781440439509	GeneID:75434,Genbank:XM_017321128.1,MGI:MGI:1922684	RIKEN cDNA 1700001C02 gene		GO:0003674,GO:0008150	molecular_function|biological_process
1700001C19Rik	2.50108329871832	3.32967050732954	1.67249609010711	0.502300779138799	-0.993376582053988	0.417845784081475	0.63803896025118	0.0964981919908647	0.0495895738065477	0.0972265733098821	0.0690222049720496	0.0970289124377044	0	0.0517459004295896	0.0261808129147646	0.0586997138842814	0.0783417534254311	GeneID:75462,Genbank:NM_029296.2,MGI:MGI:1922712	RIKEN cDNA 1700001C19 gene		GO:0003674,GO:0005575,GO:0008150	molecular_function|cellular_component|biological_process
1700001F09Rik	0	0	0					0	0	0	0	0	0	0	0	0	0	GeneID:71826,Genbank:NM_027940.2,MGI:MGI:1919076	RIKEN cDNA 1700001F09 gene		GO:0003674,GO:0008150	molecular_function|biological_process
1700001J03Rik	19.9222781370697	21.8971119586522	17.9474443154873	0.819626092672725	-0.286962181828655	0.485426374594486	0.702338806976576	1.52536602198413	0.926394428925917	1.95602869594637	1.58697840943448	1.74290366493177	1.62624739134435	1.04103706108475	1.730625766813	1.34964072231623	0.825575735754886	GeneID:69282,Genbank:NM_001008547.1,MGI:MGI:1916532	RIKEN cDNA 1700001J03 gene		GO:0003674,GO:0005575,GO:0008150	molecular_function|cellular_component|biological_process
1700001K19Rik	0.0944633896744779	0.188926779348956	0	0	-Inf	1	1	0	0	0	0.0355280042167364	0	0	0	0	0	0	GeneID:66323,Genbank:NM_025488.2,MGI:MGI:1913573	RIKEN cDNA 1700001K19 gene		GO:0003674,GO:0005575,GO:0008150	molecular_function|cellular_component|biological_process
1700001L19Rik	105.424585965834	93.2901840200603	117.558987911607	1.26014316668438	0.333587649703084	0.0909463286472204	0.212153449623106	2.83436752526265	2.6064696896218	3.24655015700454	2.76002287625328	2.75995736108753	2.91579201342622	3.48775382641076	4.11206737003957	4.82759693379942	3.22957523339351	GeneID:69315,Genbank:NM_027035.1,MGI:MGI:1916565	RIKEN cDNA 1700001L19 gene		GO:0003674,GO:0005575,GO:0008150	molecular_function|cellular_component|biological_process
1700001O22Rik	23.4343871320492	19.3923057848753	27.4764684792232	1.41687475352482	0.502712234999284	0.17337424166805	0.344807087721857	0.556347118070237	0.405027692207669	0.467122084058651	0.375830404726765	0.489481049895235	0.453094281072162	0.671251289371548	0.880494378474207	0.648648234989434	0.727688391221695	GeneID:73598,Genbank:XM_011239200.2,MGI:MGI:1923631	RIKEN cDNA 1700001O22 gene		GO:0003674,GO:0005575,GO:0008150	molecular_function|cellular_component|biological_process
1700001P01Rik	2.58989962361004	1.76434703962	3.41545220760008	1.9358165547384	0.952942243878691	0.423354037145495	0.643253474349421	0.0864462969918163	0.0888479864033979	0.174197610513539	0.0824431892721704	0.347686936235107	0.506899226949482	0.370845619745392	0.28144373883372	0.210340641418675	0.187149744294085	GeneID:72215,Genbank:NM_028156.2,MGI:MGI:1919465	RIKEN cDNA 1700001P01 gene		GO:0003674,GO:0005575,GO:0008150	molecular_function|cellular_component|biological_process
1700003E16Rik	189.963028613588	160.936174845865	218.989882381311	1.36072503643787	0.444375568939989	0.0041174381524756	0.0182509198850619	4.10489187042506	4.43529148125762	4.71914073047799	4.1908487159387	4.1803841972307	4.96316160162439	5.22078272480586	6.73927329359494	6.69067929055072	6.92143659190262	GeneID:71837,Genbank:NM_027948.1,MGI:MGI:1919087	RIKEN cDNA 1700003E16 gene		GO:0003674,GO:0005575,GO:0008150	molecular_function|cellular_component|biological_process
1700003F12Rik	1.7593486352572	2.15307343731511	1.3656238331993	0.63426718732931	-0.65683738601589	0.747858787430254	0.910667495786823	0.209079415980207	0.0716293843872355	0.0702191918349148	0.132931654020244	0.280305747042257	0.272441961771298	0	0.0756334595315422	0	0.150880414004534	GeneID:75480,Genbank:NM_029305.2,MGI:MGI:1922730	RIKEN cDNA 1700003F12 gene		GO:0003674,GO:0005575,GO:0008150	molecular_function|cellular_component|biological_process
1700006A11Rik	0	0	0					0	0	0	0	0	0	0	0	0	0	GeneID:71824,Genbank:XM_006502121.1,MGI:MGI:1919074	RIKEN cDNA 1700006A11 gene		GO:0008150,GO:0003674,GO:0005096,GO:0005575	biological_process|molecular_function|GTPase activator activity|cellular_component
1700006E09Rik	0	0	0					0	0	0	0	0	0	0	0	0	0	GeneID:75437,Genbank:NM_029287.1,MGI:MGI:1922687	RIKEN cDNA 1700006E09 gene		GO:0003674,GO:0005575,GO:0008150	molecular_function|cellular_component|biological_process
1700007B14Rik	0	0	0					0	0	0	0	0	0	0	0	0	0	GeneID:71831,Genbank:NM_001164235.1,MGI:MGI:1919081	RIKEN cDNA 1700007B14 gene		GO:0003674,GO:0005575,GO:0008150	molecular_function|cellular_component|biological_process
1700007G11Rik	100.682088577124	93.2706636869762	108.093513467271	1.15892295813442	0.212784663314424	0.286752053517708	0.49394315884062	4.02184586035408	3.40914026230409	4.72060796023468	3.99377368231304	3.585371204097	4.49780528509209	4.26885780269561	4.54463494651713	5.5991676353663	4.80231134781994	GeneID:75784,Genbank:XM_006535280.3,MGI:MGI:1916571	RIKEN cDNA 1700007G11 gene		GO:0003674,GO:0005575,GO:0008150	molecular_function|cellular_component|biological_process
1700007K09Rik	2.30192057358855	2.13614386139172	2.46769728578539	1.1552111870301	0.208156618420392	0.954470157334036	1	0.0610900218832315	0.125574503999366	0.184653412730093	0.233044394590416	0.0614260045896679	0.0597027402069604	0.196552378302201	0.265188211449213	0.14864389608749	0.132255311936024	GeneID:69318,Genbank:XM_006508181.2,MGI:MGI:1916568	RIKEN cDNA 1700007K09 gene		GO:0008150,GO:0003674,GO:0005575,GO:0005576	biological_process|molecular_function|cellular_component|extracellular region
1700007K13Rik	368.887361772092	319.801090778516	417.973632765669	1.30698000981849	0.386237075367259	0.00269719030098986	0.0128618845729751	21.1341842496411	21.0317770799685	22.983684730443	20.4754428281928	23.9488837421645	29.7027815672189	25.6160228086817	30.2895072559752	35.6700054895371	27.0166018927223	GeneID:69327,Genbank:NM_027040.1,MGI:MGI:1916577	RIKEN cDNA 1700007K13 gene		GO:0003674,GO:0005575,GO:0008150	molecular_function|cellular_component|biological_process
1700008O03Rik	3.89369746700089	3.91911809883232	3.86827683516946	0.98702737136755	-0.0188380021117767	1	1	0.0274237363105711	0.084556904192761	0.11052293742801	0.052307625933741	0.275745612875835	0.107203903615142	0.205878707047264	0.0595224175672737	0.100090920370046	0.0890554960138607	GeneID:69349,Genbank:XM_011250899.2,MGI:MGI:1916599	RIKEN cDNA 1700008O03 gene		GO:0003674,GO:0005575,GO:0008150	molecular_function|cellular_component|biological_process
1700008P02Rik	0	0	0					0	0	0	0	0	0	0	0	0	0	GeneID:69347,Genbank:NM_027048.1,MGI:MGI:1916597	RIKEN cDNA 1700008P02 gene		GO:0003674,GO:0005575,GO:0008150	molecular_function|cellular_component|biological_process
1700009N14Rik	0.0981588046839024	0.196317609367805	0	0	-Inf	1	1	0	0	0	0	0.0429107294720544	0	0	0	0	0	GeneID:75471,Genbank:NM_001081095.1,MGI:MGI:1922721	RIKEN cDNA 1700009N14 gene		GO:0005737,GO:0006606,GO:0019904,GO:0000054,GO:0003924,GO:0005634	cytoplasm|protein import into nucleus|protein domain specific binding|ribosomal subunit export from nucleus|GTPase activity|nucleus	mmu03013,mmu03008,mmu05166,mmu05169	RNA transport|Ribosome biogenesis in eukaryotes|HTLV-I infection|Epstein-Barr virus infection
1700010B08Rik	0	0	0					0	0	0	0	0	0	0	0	0	0	GeneID:75485,Genbank:NM_029308.1,MGI:MGI:1922735	RIKEN cDNA 1700010B08 gene		GO:0003674,GO:0005575,GO:0008150	molecular_function|cellular_component|biological_process
1700010D01Rik	0	0	0					0	0	0	0	0	0	0	0	0	0	GeneID:76386,Genbank:NM_029590.3,MGI:MGI:1923636	RIKEN cDNA 1700010D01 gene		GO:0003674,GO:0005575,GO:0008150	molecular_function|cellular_component|biological_process
1700010I14Rik	37.230601497408	30.0479681505951	44.4132348442209	1.47807780618076	0.563722215111015	0.0604792920563925	0.155484007739465	0.855777197084506	0.967508057122564	0.862236718353634	1.08819778119163	0.602338658437976	0.919977867208155	1.59085122547574	1.42403685518828	1.45759056856178	1.32776360097803	GeneID:66931,Genbank:XM_006523342.1,MGI:MGI:1914181	RIKEN cDNA 1700010I14 gene		GO:0003674,GO:0005575,GO:0008150	molecular_function|cellular_component|biological_process
1700011E24Rik	0.731791220972305	0.395108887068521	1.06847355487609	2.70425087829217	1.43522899928227	0.673860626287078	0.857821594112621	0.0168675701447446	0.0173361924689557	0	0	0	0	0.0180900302314825	0.0183052838265834	0.0410420763743756	0.0182585116384474	GeneID:75467,Genbank:XM_006525072.3,MGI:MGI:1922717	RIKEN cDNA 1700011E24 gene		GO:0005634,GO:0005737,GO:0006325,GO:0007275,GO:0042393,GO:0042585,GO:0044727,GO:0090116,GO:1901537,GO:0001939,GO:0001940,GO:0003682	nucleus|cytoplasm|chromatin organization|multicellular organism development|histone binding|germinal vesicle|DNA demethylation of male pronucleus|C-5 methylation of cytosine|positive regulation of DNA demethylation|female pronucleus|male pronucleus|chromatin binding
1700011H14Rik	0.415328724007427	0.196448843962618	0.634208604052236	3.2283651624487	1.69080377200428	0.79310544930805	0.938244554824237	0	0.0267057531385936	0	0	0	0	0.0278670118883821	0	0.0316118883056968	0.0281265511655851	GeneID:67082,Genbank:XM_011245156.2,MGI:MGI:1914332	RIKEN cDNA 1700011H14 gene		GO:0003674,GO:0005575,GO:0008150	molecular_function|cellular_component|biological_process
1700011I03Rik	1.12470284209299	0.395108887068521	1.85429679711746	4.69312854710829	2.23054997703692	0.299236366591626	0.509345674826073	0.0501790598352497	0.0515731567588096	0	0	0	0.0980791062376671	0	0.163368272588131	0.122095404879305	0.108633898083264	GeneID:75444,Genbank:NM_001311063.1,MGI:MGI:1922694	RIKEN cDNA 1700011I03 gene		GO:0003674,GO:0005575,GO:0008150	molecular_function|cellular_component|biological_process
1700011L22Rik	1.21351871973331	1.57271429772839	0.854323141738229	0.543215727721306	-0.880402844360215	0.677030053200523	0.85980206405753	0.132428369859804	0.0453691845464159	0.0889519713260623	0.0420986498411083	0.044385566327886	0.0431403597403814	0.04734199401005	0	0.107407987107409	0	GeneID:67687,Genbank:XM_006531314.1,MGI:MGI:1914937	RIKEN cDNA 1700011L22 gene		GO:0003674,GO:0005575,GO:0008150	molecular_function|cellular_component|biological_process
1700012A03Rik	0	0	0					0	0	0	0	0	0	0	0	0	0	GeneID:76382,Genbank:NM_029587.2,MGI:MGI:1923632	RIKEN cDNA 1700012A03 gene		GO:0003674,GO:0005575,GO:0008150	molecular_function|cellular_component|biological_process
1700012B07Rik	2.38040859034641	1.36217774305947	3.39863943763334	2.49500438173358	1.31904234922977	0.28998075757428	0.498272920820985	0.0353026762584381	0.108850412661754	0	0.0673357985678459	0.0354968338041078	0.172504972522075	0.113583606047672	0.114935139419006	0.0429491362059075	0.191069110666736	GeneID:69324,Genbank:XM_006534114.3,MGI:MGI:1916574	RIKEN cDNA 1700012B07 gene		GO:0003674,GO:0005575,GO:0008150	molecular_function|cellular_component|biological_process
1700012B09Rik	46.7749563723799	45.9196230994676	47.6302896452921	1.03725349709685	0.0527685212594814	0.88048989222484	0.988838564722906	3.99864383062146	3.38448841229688	3.39685340501401	3.96302493547851	3.6264556023592	3.75459078566069	4.37252858630032	3.31841803694642	4.57857768297395	3.73429024661222	GeneID:69325,Genbank:NM_029306.3,MGI:MGI:1916575	RIKEN cDNA 1700012B09 gene		GO:0003674,GO:0008150,GO:0097546	molecular_function|biological_process|ciliary base
1700012L04Rik	0.298519188439782	0.196317609367805	0.400720767511759	2.0411860596825	1.02940769395659	0.9847884136365	1	0	0	0	0	0.103312689624146	0	0.220388254020119	0	0	0	GeneID:76383,Genbank:NM_029588.3,MGI:MGI:1923633	RIKEN cDNA 1700012L04 gene		GO:0006342,GO:0000790,GO:0003677,GO:0006325	chromatin silencing|nuclear chromatin|DNA binding|chromatin organization
1700012P22Rik	0.29034316197565	0.188926779348956	0.391759544602344	2.07360516043492	1.05214121367304	0.984731793577949	1	0	0	0	0.0517030654329993	0	0.0529824317615538	0	0	0	0.0586841409243765	GeneID:69364,Genbank:XM_006539154.2,MGI:MGI:1916614	RIKEN cDNA 1700012P22 gene		GO:0003674,GO:0005575,GO:0008150	molecular_function|cellular_component|biological_process
1700013D24Rik	0.0944633896744779	0.188926779348956	0	0	-Inf	1	1	0	0	0	0.0961580375809987	0	0	0	0	0	0	GeneID:76921,Genbank:NM_001177502.1,MGI:MGI:1924171	RIKEN cDNA 1700013D24 gene		GO:0003674,GO:0005575,GO:0008150	molecular_function|cellular_component|biological_process
1700013F07Rik	119.555435326828	119.218377159663	119.892493493992	1.00565446662158	0.00813469388943903	0.993669384102145	1	9.5675023292294	8.99045570525194	11.292242400452	13.3825349937474	12.1854874206183	10.2407343822902	12.6062453576964	9.59190688295461	13.7460451608204	11.6386908546133	GeneID:75504,Genbank:NM_029314.1,MGI:MGI:1922754	RIKEN cDNA 1700013F07 gene		GO:0003674,GO:0005575,GO:0008150	molecular_function|cellular_component|biological_process
1700013G24Rik	0	0	0					0	0	0	0	0	0	0	0	0	0	GeneID:69380,Genbank:NM_027063.2,MGI:MGI:1916630	RIKEN cDNA 1700013G24 gene		GO:0003674,GO:0005575,GO:0008150	molecular_function|cellular_component|biological_process
1700013H16Rik	0	0	0					0	0	0	0	0	0	0	0	0	0	GeneID:75514,Genbank:NM_001200013.1,MGI:MGI:1922764	RIKEN cDNA 1700013H16 gene		GO:0005515,GO:0005634,GO:0005730,GO:0051321,GO:0000785,GO:0000800,GO:0001741	protein binding|nucleus|nucleolus|meiotic cell cycle|chromatin|lateral element|XY body
1700015E13Rik	0	0	0					0	0	0	0	0	0	0	0	0	0	GeneID:76925,Genbank:NM_001039593.1,MGI:MGI:1924175	RIKEN cDNA 1700015E13 gene		GO:0007342,GO:0016020,GO:0030154,GO:0031965,GO:0003674,GO:0005634,GO:0007283	fusion of sperm to egg plasma membrane involved in single fertilization|membrane|cell differentiation|nuclear membrane|molecular_function|nucleus|spermatogenesis
1700015F17Rik	0.295647630920756	0.591295261841512	0	0	-Inf	0.59337136074476	0.795965610607336	0.0759753370744977	0	0	0	0.152786371979371	0	0	0	0	0	GeneID:381716,Genbank:NM_001200025.1,MGI:MGI:2686532	RIKEN cDNA 1700015F17 gene		GO:0005634,GO:0005737,GO:0006606,GO:0003674,GO:0005622,GO:0005623	nucleus|cytoplasm|protein import into nucleus|molecular_function|intracellular|cell
1700015G11Rik	0	0	0					0	0	0	0	0	0	0	0	0	0	GeneID:100503036,Genbank:NM_001195601.1,MGI:MGI:1922779	RIKEN cDNA 1700015G11 gene		GO:0003674,GO:0005575,GO:0008150	molecular_function|cellular_component|biological_process
1700016C15Rik	6.85574863894715	5.09508917085256	8.61640810704174	1.69112017829512	0.75797918752416	0.277118051261866	0.482161987769878	0.207630828802515	0.0853597282767056	0.292877275874957	0.158412779386711	0.334036409870219	0.324665247745934	0.356285861002501	0.540787969306362	0.404164927622027	0.269703095703255	GeneID:69428,Genbank:XM_006496976.3,MGI:MGI:1916678	RIKEN cDNA 1700016C15 gene		GO:0003674,GO:0005575,GO:0008150	molecular_function|cellular_component|biological_process
1700016D06Rik	0	0	0					0	0	0	0	0	0	0	0	0	0	GeneID:76413,Genbank:NM_024271.1,MGI:MGI:1923663	RIKEN cDNA 1700016D06 gene		GO:0007338,GO:0016998,GO:0050829,GO:0050830,GO:0001669,GO:0003796,GO:0005615	single fertilization|cell wall macromolecule catabolic process|defense response to Gram-negative bacterium|defense response to Gram-positive bacterium|acrosomal vesicle|lysozyme activity|extracellular space
1700016G14Rik	7.47400616135601	4.28720061741595	10.6608117052961	2.48666033075021	1.31420945383165	0.0435337496715104	0.120479286441962	0.0824808705243018	0.21193097674205	0.249310341652404	0.235984174797405	0.12440174782724	0.806078281387555	0.398063646882668	0.4028002133767	0.351210979249531	0.357129787276787	GeneID:666145,Genbank:XM_011244363.1,MGI:MGI:1916676	RIKEN cDNA 1700016G14 gene		GO:0003674,GO:0005575,GO:0008150	molecular_function|cellular_component|biological_process
1700016H13Rik	4.14407421976469	5.03096793999117	3.25718049953821	0.647426208711624	-0.627212325860275	0.502453548435302	0.717407278420751	0.0833088638191403	0.299681856841731	0.0839376903169484	0.436980734489712	0.167534091282399	0.203542546728749	0.134019884201423	0.135614589214086	0.152029992562069	0.0901787184861076	GeneID:74218,Genbank:XM_006535261.3,MGI:MGI:1921468	RIKEN cDNA 1700016H13 gene		GO:0003674,GO:0005575,GO:0008150	molecular_function|cellular_component|biological_process
1700016K19Rik	347.639764598148	309.923530754904	385.355998441392	1.24339057929145	0.314279553264982	0.0420696223010199	0.117631313104688	18.1565382085743	19.2629380293491	19.5328291345865	16.7013251700808	19.0808778556648	19.1752107132681	20.9799567548468	25.6153528382169	31.2811476371695	22.4433387163878	GeneID:74230,Genbank:NM_198637.2,MGI:MGI:1921480	RIKEN cDNA 1700016K19 gene		GO:0016598,GO:0005515,GO:0005575	protein arginylation|protein binding|cellular_component
1700017B05Rik	732.170491957051	482.91993671838	981.421047195722	2.03226450716622	1.02308818672737	4.45407532058688e-18	9.84024737899413e-16	4.30729544070785	4.72571471508916	4.24218400417164	4.06583315663354	4.39298242621288	6.97276141055263	10.0513454193042	10.2569790019374	8.73373910841618	9.83984703899197	GeneID:74211,Genbank:NM_028820.2,MGI:MGI:1921461	RIKEN cDNA 1700017B05 gene		GO:0003674,GO:0005829,GO:0008150	molecular_function|cytosol|biological_process
1700017D01Rik	0	0	0					0	0	0	0	0	0	0	0	0	0	GeneID:69369,Genbank:XM_006527323.3,MGI:MGI:1916619	RIKEN cDNA 1700017D01 gene		GO:0003674,GO:0005575,GO:0008150	molecular_function|cellular_component|biological_process
1700017N19Rik	0	0	0					0	0	0	0	0	0	0	0	0	0	GeneID:66605,Genbank:XM_006513956.2,MGI:MGI:1913855	RIKEN cDNA 1700017N19 gene		GO:0003674,GO:0005575,GO:0008150	molecular_function|cellular_component|biological_process
1700018B08Rik	0.481379840018197	0.772831211171619	0.189928468864775	0.245756726849633	-2.0246971883529	0.680644770674875	0.860778703613139	0.0229249848376087	0	0	0.0437267744205986	0.0230510675956977	0.022404385721524	0	0	0	0	GeneID:76405,Genbank:XM_011248542.2,MGI:MGI:1923655	RIKEN cDNA 1700018B08 gene		GO:0003674,GO:0005575,GO:0008150	molecular_function|cellular_component|biological_process
1700018C11Rik	0	0	0					0	0	0	0	0	0	0	0	0	0	GeneID:75524,Genbank:XM_006538331.3,MGI:MGI:1922774	RIKEN cDNA 1700018C11 gene		GO:0003674,GO:0005575,GO:0008150	molecular_function|cellular_component|biological_process
1700018F24Rik	2.72560648165034	1.74969661417711	3.70151634912357	2.11551895290396	1.08101161083635	0.368916372538162	0.587955397633619	0.0466630530474856	0.0959189334182012	0.0940305440834327	0.133506617921715	0.0469196903569868	0.0456033906598149	0.400359284984645	0.202561583658871	0.170310415543149	0.101022007300614	GeneID:69396,Genbank:XM_017321091.1,MGI:MGI:1916646	RIKEN cDNA 1700018F24 gene		GO:0003674,GO:0005575,GO:0008150	molecular_function|cellular_component|biological_process
1700019A02Rik	1.28790976183839	1.5509053364764	1.02491418720039	0.660848965500987	-0.597607507905625	0.805067468731479	0.945201667717708	0	0.029333938368106	0.057512861883835	0.0816580160410068	0.0573959386800812	0.0278928675146805	0.061218959450033	0.0309737024748221	0.0347228995357813	0	GeneID:69397,Genbank:XM_006496255.2,MGI:MGI:1916647	RIKEN cDNA 1700019A02 gene		GO:0003674,GO:0005575,GO:0008150	molecular_function|cellular_component|biological_process
1700019B03Rik	2.95854157083872	3.10187862429001	2.81520451738743	0.907580488592394	-0.139902500986819	0.974916784701248	1	0.0197954089258324	0.0610361213017104	0.0398896546643847	0.113272403902754	0.0796171186094338	0.116075272519808	0.0212300611670756	0.107413390233787	0.0481660771542214	0	GeneID:76406,Genbank:XM_017313004.1,MGI:MGI:1923656	RIKEN cDNA 1700019B03 gene		GO:0003674,GO:0005575,GO:0008150	molecular_function|cellular_component|biological_process
1700019D03Rik	17.104402500769	18.3658403668304	15.8429646347076	0.862632164837972	-0.213182584255371	0.61822204392703	0.815266464325758	0.165078239453299	0.28712456623019	0.281471845236565	0.242205979782647	0.217058793525307	0.273019169317423	0.136186244539268	0.165368072535067	0.293526205821541	0.192436460234596	GeneID:67080,Genbank:XM_011238566.2,MGI:MGI:1914330	RIKEN cDNA 1700019D03 gene		GO:0016020,GO:0034237,GO:0003674,GO:0005886,GO:0008150	membrane|protein kinase A regulatory subunit binding|molecular_function|plasma membrane|biological_process
1700019N19Rik	0.210471961953872	0.188926779348956	0.232017144558788	1.2280797108717	0.296404204638981	1	1	0	0	0	0.039002691513142	0	0	0	0	0.0497545717381551	0	GeneID:67507,Genbank:NM_026208.2,MGI:MGI:1914757	RIKEN cDNA 1700019N19 gene		GO:0003674,GO:0005575,GO:0008150	molecular_function|cellular_component|biological_process
1700019O17Rik	4.48655828691348	2.92421838772269	6.04889818610426	2.06855213396527	1.04862131844583	0.248351137228289	0.445281987532431	0.0940310679655317	0.19328696170501	0.0315802757003045	0.119568971774165	0.0315160732438563	0.0306319114484289	0.168076457525512	0.306137524170089	0.266928507180933	0.23749857149232	GeneID:71863,Genbank:NM_027966.1,MGI:MGI:1919113	RIKEN cDNA 1700019O17 gene		GO:0003674,GO:0005737,GO:0008150	molecular_function|cytoplasm|biological_process
1700020A23Rik	0	0	0					0	0	0	0	0	0	0	0	0	0	GeneID:75656,Genbank:NM_029375.1,MGI:MGI:1922906	RIKEN cDNA 1700020A23 gene		GO:0003674,GO:0005575,GO:0008150	molecular_function|cellular_component|biological_process
1700020D05Rik	10.9102311146689	12.8989165978488	8.92154563148897	0.691650772668523	-0.53188431672776	0.340485919416254	0.556399324927373	0.528329963985244	1.14031734949082	0.851708591266979	0.705410089600079	0.265617835713402	0.413065775535718	0.679944172540033	0.401353656946029	0.321382370825792	0.686276829223365	GeneID:75555,Genbank:NM_023781.5,MGI:MGI:1922805	RIKEN cDNA 1700020D05 gene		GO:0003674,GO:0005575,GO:0008150	molecular_function|cellular_component|biological_process
1700020L24Rik	11.6869281575118	3.89303678773527	19.4808195272882	5.00401629613702	2.32308648780865	0.000936885378410279	0.00535413738652385	0.14942517817976	0.15357657483579	0.150553059502006	0.28501135792706	0.250411643825839	0.0973546068379429	1.76280078527172	0.97296893646671	1.15133824776538	1.18614574776972	GeneID:66330,Genbank:NM_025492.3,MGI:MGI:1913580	RIKEN cDNA 1700020L24 gene		GO:0003674,GO:0005575,GO:0008150	molecular_function|cellular_component|biological_process
1700020N15Rik	0	0	0					0	0	0	0	0	0	0	0	0	0	GeneID:75509,Genbank:NM_029316.1,MGI:MGI:1922759	RIKEN cDNA 1700020N15 gene		GO:0003674,GO:0005575,GO:0008150	molecular_function|cellular_component|biological_process
1700021F05Rik	230.068518956258	225.519593108899	234.617444803618	1.04034173514283	0.0570575078015418	0.719327288118798	0.890665925197195	3.36185485865058	3.69084099892189	3.89531517946082	3.32276414281309	3.33424877207673	3.59912810885604	3.35967221514381	4.01324420338077	4.18297819478498	3.82103579908309	GeneID:67851,Genbank:NM_026411.1,MGI:MGI:1915101	RIKEN cDNA 1700021F05 gene		GO:0003674,GO:0005739,GO:0008150	molecular_function|mitochondrion|biological_process
1700021F07Rik	0	0	0					0	0	0	0	0	0	0	0	0	0	GeneID:72221,Genbank:NM_028158.1,MGI:MGI:1919471	RIKEN cDNA 1700021F07 gene		GO:0003674,GO:0005575,GO:0008150	molecular_function|cellular_component|biological_process
1700022I11Rik	0	0	0					0	0	0	0	0	0	0	0	0	0	GeneID:67317,Genbank:NM_026088.3,MGI:MGI:1914567	RIKEN cDNA 1700022I11 gene		GO:0003674,GO:0005575,GO:0008150	molecular_function|cellular_component|biological_process
1700023F06Rik	2.58830061816672	2.15965044454092	3.01695079179251	1.39696254985089	0.482293345107718	0.708041412961725	0.88140752593301	0.0441066960939439	0.135996263734392	0.177758477449629	0.0420642273964303	0.0886985479193406	0	0.378426274278209	0.143598440745904	0	0.190975372754717	GeneID:69441,Genbank:XM_011249227.1,MGI:MGI:1916691	RIKEN cDNA 1700023F06 gene		GO:0003674,GO:0005575,GO:0008150	molecular_function|cellular_component|biological_process
1700024G13Rik	150.882175213139	145.682630548533	156.081719877746	1.07138180639694	0.0994727023427042	0.58726715241427	0.790998641868915	21.278821165061	21.7306994684733	18.2986273878141	19.6471648645397	19.8967780394241	22.2526213398526	19.0417112691378	25.8871668121226	27.3717650762714	17.3118215726911	GeneID:67085,Genbank:NM_001034037.1,MGI:MGI:1914335	RIKEN cDNA 1700024G13 gene		GO:0003674,GO:0005575,GO:0008150	molecular_function|cellular_component|biological_process
1700024P04Rik	0	0	0					0	0	0	0	0	0	0	0	0	0	GeneID:69382,Genbank:NM_027064.1,MGI:MGI:1916632	RIKEN cDNA 1700024P04 gene		GO:0006334,GO:0046982,GO:0000786,GO:0003677,GO:0005737	nucleosome assembly|protein heterodimerization activity|nucleosome|DNA binding|cytoplasm	mmu05203,mmu05322,mmu05034	Viral carcinogenesis|Systemic lupus erythematosus|Alcoholism
1700024P16Rik	4.17558869849105	4.90232152180033	3.44885587518178	0.703514826566336	-0.507347266324878	0.614280509085784	0.811751820161797	0.0765006053152184	0.0294847421640065	0.0385390210815275	0.0364790286160853	0.057691007324244	0.0280362628626552	0.0512780683214688	0.0103776453957479	0.0232676050780453	0.0621067756281737	GeneID:242594,Genbank:XM_017320219.1,MGI:MGI:2685466	RIKEN cDNA 1700024P16 gene		GO:0016020,GO:0033627,GO:0045121,GO:0050852,GO:0001772,GO:0003674,GO:0007165	membrane|cell adhesion mediated by integrin|membrane raft|T cell receptor signaling pathway|immunological synapse|molecular_function|signal transduction
1700025F22Rik	0	0	0					0	0	0	0	0	0	0	0	0	0	GeneID:69416,Genbank:XM_011247336.1,MGI:MGI:1916666	RIKEN cDNA 1700025F22 gene		GO:0003674,GO:0005575,GO:0008150	molecular_function|cellular_component|biological_process
1700025G04Rik	547.073807538853	621.863974115428	472.283640962279	0.759464546300627	-0.396945477191111	0.000652331353865576	0.0040100559235252	3.17372260574958	3.2008745055604	3.75781581407193	3.69078871581781	3.31057523035149	2.93812871910442	2.70330649286485	2.75890336262376	2.6463268850729	2.43635484607141	GeneID:69399,Genbank:NM_197990.3,MGI:MGI:1916649	RIKEN cDNA 1700025G04 gene		GO:0003674,GO:0005575,GO:0008150	molecular_function|cellular_component|biological_process
1700028K03Rik	1.29320261142753	0.989818206551164	1.5965870163039	1.61301035456491	0.689755699765409	0.7397873667271	0.90427790593921	0.0497471466242484	0	0.0167075482570624	0	0.0166735819405708	0.0648232641902811	0.0177841735875442	0.035991575577875	0.0201740793491013	0	GeneID:76421,Genbank:NM_175241.1,MGI:MGI:1923671	RIKEN cDNA 1700028K03 gene		GO:0003674,GO:0005575,GO:0008150	molecular_function|cellular_component|biological_process
1700028P14Rik	80.3485036309614	67.5839061985302	93.1131010633926	1.37774074185457	0.462304432577511	0.0304912000709867	0.0913173384833848	4.66092937697811	4.72654910157062	4.69611069817604	3.37827114750294	3.99920088867663	4.91949203666179	5.33197388758352	6.33961749041116	7.33381241001703	6.72704149997173	GeneID:67483,Genbank:NM_026188.2,MGI:MGI:1914733	RIKEN cDNA 1700028P14 gene		GO:0008150,GO:0016020,GO:0016021,GO:0003674,GO:0005737,GO:0005886	biological_process|membrane|integral component of membrane|molecular_function|cytoplasm|plasma membrane
1700029F12Rik	0	0	0					0	0	0	0	0	0	0	0	0	0	GeneID:66479,Genbank:NM_001284205.1,MGI:MGI:1913729	RIKEN cDNA 1700029F12 gene		GO:0003674,GO:0005575,GO:0008150	molecular_function|cellular_component|biological_process
1700029H14Rik	2.03494198402415	0.188926779348956	3.88095718869934	20.5421232610494	4.36051340311951	0.0132991704900133	0.0471114142739698	0	0	0	0.0309906928348399	0	0.190545251576191	0.104551656651111	0.105795718694121	0.158135614753317	0.105525397987508	GeneID:66501,Genbank:NM_025601.3,MGI:MGI:1913751	RIKEN cDNA 1700029H14 gene		GO:0003674,GO:0005575,GO:0008150	molecular_function|cellular_component|biological_process
1700029I15Rik	15.7550762671392	10.7962335164398	20.7139190178385	1.91862458201712	0.940072446474625	0.038516418691547	0.109849408220413	1.63013017184568	1.98004083984715	1.94105908857943	0.847987089656609	1.78810424349484	2.46208195946891	3.17867674067479	3.0556748787661	4.50729945897161	3.04786726421796	GeneID:75641,Genbank:NM_183112.3,MGI:MGI:1916742	RIKEN cDNA 1700029I15 gene		GO:0008150,GO:0003674,GO:0005575,GO:0005576	biological_process|molecular_function|cellular_component|extracellular region
1700029J07Rik	286.981487778779	277.626478152935	296.336497404624	1.06739277671268	0.094091153429636	0.561620082052795	0.769789619918925	4.54561829282953	5.0804764644332	4.99786954047559	4.78017287109643	5.10936034716019	4.40861025835204	5.30139319787261	5.57080051592178	7.04415374594038	4.78949835830093	GeneID:69479,Genbank:XM_006509484.3,MGI:MGI:1916729	RIKEN cDNA 1700029J07 gene		GO:0005856,GO:0008150,GO:0003674,GO:0005737,GO:0005813	cytoskeleton|biological_process|molecular_function|cytoplasm|centrosome
1700029P11Rik	0	0	0					0	0	0	0	0	0	0	0	0	0	GeneID:66346,Genbank:NM_025503.4,MGI:MGI:1913596	RIKEN cDNA 1700029P11 gene		GO:0003674,GO:0005739,GO:0008150	molecular_function|mitochondrion|biological_process
1700030F18Rik	0.195378927543262	0.188926779348956	0.201831075737569	1.06830316185499	0.0953211114830603	1	1	0	0	0	0.0828414655488475	0	0	0	0	0	0.0940269246694922	GeneID:72277,Genbank:NM_028180.3,MGI:MGI:1919527	RIKEN cDNA 1700030F18 gene
1700030J22Rik	84.6554687960611	82.8704735874533	86.4404640046689	1.04307916031695	0.0608486495768127	0.804586192752066	0.94491064343663	1.51603074567609	1.61250384735265	1.45642864947006	1.54669889207084	1.32939122678129	1.46437554452072	1.49356255481772	1.45394203381812	1.82295222562852	1.83186573238446	GeneID:69528,Genbank:NM_027103.2,MGI:MGI:1916778	RIKEN cDNA 1700030J22 gene		GO:0005829,GO:0008150,GO:0003674,GO:0005634,GO:0005654	cytosol|biological_process|molecular_function|nucleus|nucleoplasm
1700030K09Rik	206.488301049091	212.800870491054	200.175731607127	0.940671582523165	-0.0882369733849225	0.576646493144884	0.781574732142206	4.06346435577351	5.24132844536565	4.31931340690293	4.57284889829638	3.90195101772552	4.6661458028796	4.14006183399375	4.38776619126378	3.90544341219398	4.42054040081758	GeneID:72254,Genbank:NM_028170.2,MGI:MGI:1919504	RIKEN cDNA 1700030K09 gene		GO:0003674,GO:0005575,GO:0008150	molecular_function|cellular_component|biological_process
1700031F05Rik	0	0	0					0	0	0	0	0	0	0	0	0	0	GeneID:73300,Genbank:XM_006528312.2,MGI:MGI:1920550	RIKEN cDNA 1700031F05 gene		GO:0003674,GO:0005575,GO:0008150	molecular_function|cellular_component|biological_process
1700034E13Rik	2.22345183864493	1.55431939411753	2.89258428317233	1.8609973562188	0.896076005868462	0.529478277584771	0.743107257261056	0.113086979712565	0	0.341821726290718	0.323550629596442	0.113708935120916	0.221037818040864	0.121282844193462	0.490903963751897	0.412743900142306	0.489649645448676	GeneID:78414,Genbank:NM_030097.1,MGI:MGI:1925664	RIKEN cDNA 1700034E13 gene		GO:0003674,GO:0005575,GO:0008150	molecular_function|cellular_component|biological_process
1700034J05Rik	0	0	0					0	0	0	0	0	0	0	0	0	0	GeneID:73344,Genbank:XM_006507112.3,MGI:MGI:1920594	RIKEN cDNA 1700034J05 gene		GO:0003674,GO:0005575,GO:0008150	molecular_function|cellular_component|biological_process
1700034O15Rik	0.0949642344323873	0	0.189928468864775	Inf	Inf	0.992024747381038	1	0	0	0	0	0	0.0551438489568474	0	0	0	0	GeneID:76606,Genbank:XM_006506737.1,MGI:MGI:1923856	RIKEN cDNA 1700034O15 gene		GO:0008150,GO:0003674,GO:0005575,GO:0005576	biological_process|molecular_function|cellular_component|extracellular region
1700037C18Rik	86.8945285445806	74.1546046556718	99.6344524334893	1.34360439107093	0.426108415604594	0.0401347372140126	0.113429157467871	2.77885551057329	3.15006497248411	3.62331029868161	2.76709322538957	3.16395111973948	3.5544388217003	4.29506654141481	4.52356845689106	5.12083852472011	4.06965625774048	GeneID:73261,Genbank:NM_028484.2,MGI:MGI:1920511	RIKEN cDNA 1700037C18 gene		GO:0003674,GO:0005575,GO:0008150	molecular_function|cellular_component|biological_process
1700037H04Rik	244.401675544143	187.801515082317	301.001836005968	1.60276574911567	0.680563585015526	0.0232872748997361	0.0736508854894587	5.1939123144464	8.42674877370989	6.87781047067485	5.94407456518581	9.21394293467067	8.59288318146549	18.5810488924975	10.9511423440554	7.89862381118271	13.2925229661202	GeneID:67326,Genbank:NM_001311138.1,MGI:MGI:1914576	RIKEN cDNA 1700037H04 gene		GO:0003674,GO:0005575,GO:0008150	molecular_function|cellular_component|biological_process
1700039E15Rik	0.518200031772842	0	1.03640006354568	Inf	Inf	0.301825496176137	0.512539726400355	0	0	0	0	0	0	0.036673164298118	0	0.020800722701308	0.0370147196321741	GeneID:76713,Genbank:XM_006541270.1,MGI:MGI:1923963	RIKEN cDNA 1700039E15 gene		GO:0003333,GO:0005887,GO:0015171	amino acid transmembrane transport|integral component of plasma membrane|amino acid transmembrane transporter activity
1700040L02Rik	130.58910245027	118.958899315968	142.219305584572	1.19553313289174	0.257654113316978	0.15307827977249	0.31367109109359	1.34936542677875	1.26577953232238	1.26243985987418	1.45029305440311	1.17372814447921	1.29779083397668	1.60795480151665	1.90601723627077	1.79798027733224	1.46063743253704	GeneID:73287,Genbank:NM_028491.1,MGI:MGI:1920537	RIKEN cDNA 1700040L02 gene		GO:0005856,GO:0005929,GO:0008150,GO:0031514,GO:0036126,GO:0042995,GO:0046872,GO:0005509,GO:0005737,GO:0005813	cytoskeleton|cilium|biological_process|motile cilium|sperm flagellum|cell projection|metal ion binding|calcium ion binding|cytoplasm|centrosome
1700042G07Rik	0.100915537868784	0	0.201831075737569	Inf	Inf	0.992024855157622	1	0	0	0	0	0	0	0	0	0	0.148955918927946	GeneID:67323,Genbank:NM_001099295.2,MGI:MGI:1914573	RIKEN cDNA 1700042G07 gene		GO:0003674,GO:0005575,GO:0008150	molecular_function|cellular_component|biological_process
1700047I17Rik2	211.100471356845	208.000769219004	214.200173494687	1.02980471802561	0.0423707849358653	0.901422826822794	1	4.0572594190364	3.69421047151695	2.20855486403737	2.83061885993737	1.67016097183911	3.71231397505456	2.87653396921135	1.99468454983616	3.97534256169369	2.82963611362769	GeneID:100101807,Genbank:XM_006515319.3,MGI:MGI:3714351	RIKEN cDNA 1700047I17 gene 2		GO:0003674,GO:0005575,GO:0008150	molecular_function|cellular_component|biological_process
1700049G17Rik	116.19682642958	130.775844841036	101.617808018124	0.777038054249586	-0.363942840742405	0.0457361243971554	0.125046125804236	1.28633698850638	1.31132600017795	1.35926821014907	1.37637609821736	1.65093998493025	1.18558206163601	1.13281186209934	1.06684528531929	1.09419544213763	1.14336229976642	GeneID:73430,Genbank:NM_028538.1,MGI:MGI:1920680	RIKEN cDNA 1700049G17 gene		GO:0003700,GO:0005575,GO:0006355	DNA binding transcription factor activity|cellular_component|regulation of transcription, DNA-templated
1700056E22Rik	8.29784454669828	3.32385073269271	13.2718383607039	3.99291046079921	1.99744072055365	0.00194840548852707	0.00978849523853479	0.167350018581882	0.17199941111392	0.0562043996693114	0.159600465685112	0.392630955913896	0.599682229193595	0.957218890263183	0.786994694732552	0.678658532808962	0.9057505721782	GeneID:73363,Genbank:NM_028516.1,MGI:MGI:1920613	RIKEN cDNA 1700056E22 gene		GO:0003674,GO:0005575,GO:0008150	molecular_function|cellular_component|biological_process
1700057G04Rik	0.316368956035273	0	0.632737912070546	Inf	Inf	0.556394384784998	0.765668297108718	0	0	0	0	0	0	0.0806860762625957	0	0.0457644910199628	0	GeneID:78459,Genbank:XM_011242838.2,MGI:MGI:1925709	RIKEN cDNA 1700057G04 gene		GO:0017121,GO:0017128,GO:0005886,GO:0015914,GO:0016020	phospholipid scrambling|phospholipid scramblase activity|plasma membrane|phospholipid transport|membrane
1700061G19Rik	8.38102499373447	5.46132868717709	11.3007213002918	2.06922563126906	1.04909096726891	0.0942094680672128	0.217607895385137	0.0587129135487275	0.090516152678727	0.0739451081363593	0.0979896192492082	0.0885537339635539	0.10041432305285	0.251872290308707	0.191151992416045	0.178574911898304	0.158886313523142	GeneID:78625,Genbank:XM_006525141.2,MGI:MGI:1925875	RIKEN cDNA 1700061G19 gene		GO:0003674,GO:0005575,GO:0008150	molecular_function|cellular_component|biological_process	mmu00061,mmu00071,mmu04920,mmu03320	Fatty acid biosynthesis|Fatty acid degradation|Adipocytokine signaling pathway|PPAR signaling pathway
1700065D16Rik	0.199348325113842	0.196448843962618	0.202247806265066	1.02951894338229	0.0419703761306763	1	1	0	0.106823012554374	0	0	0	0	0	0.112794407856288	0	0	GeneID:73410,Genbank:NM_001271569.1,MGI:MGI:1920660	RIKEN cDNA 1700065D16 gene		GO:0003674,GO:0005575,GO:0008150	molecular_function|cellular_component|biological_process
1700066B19Rik	10.2937851259919	6.25127932404488	14.3362909279389	2.29333712105871	1.19744844699463	0.0324292023265822	0.0958380798284441	0.0780079382832876	0.100218986832466	0.176842693536521	0.130192281540434	0.137264690661149	0.114354706296629	0.418307423573978	0.359792140461328	0.237260593357291	0.358872828537899	GeneID:73449,Genbank:XM_006526290.3,MGI:MGI:1920699	RIKEN cDNA 1700066B19 gene		GO:0003674,GO:0005575,GO:0008150	molecular_function|cellular_component|biological_process
1700066C05Rik	0	0	0					0	0	0	0	0	0	0	0	0	0	GeneID:78654,Genbank:XM_001473318.2,MGI:MGI:1925904	RIKEN cDNA 1700066C05 gene		GO:0003674,GO:0005575,GO:0008150	molecular_function|cellular_component|biological_process
1700066M21Rik	156.542642853065	161.275130869324	151.810154836807	0.941311620821529	-0.0872556892661409	0.604820524391141	0.803824269669864	3.28174054058826	3.1886030014028	2.83673396057021	2.61669420418639	2.84899853867119	2.33092756222248	3.30802183145225	2.95815334008208	2.61806968574308	3.22236022489337	GeneID:73467,Genbank:NM_028546.1,MGI:MGI:1920717	RIKEN cDNA 1700066M21 gene		GO:0008150,GO:0003674,GO:0005575,GO:0005576	biological_process|molecular_function|cellular_component|extracellular region
1700067K01Rik	6.99421410957999	7.0294260687665	6.95900215039347	0.989981555011164	-0.0145264492323075	1	1	0.142140946832394	0.194786626317858	0.119344871498077	0.18074501574294	0.2143840397339	0.277826190264801	0.0762212340978671	0.154256383866703	0.230571032490564	0.128218533640217	GeneID:73453,Genbank:XM_006531403.3,MGI:MGI:1920703	RIKEN cDNA 1700067K01 gene		GO:0003674,GO:0005575,GO:0008150	molecular_function|cellular_component|biological_process
1700067P10Rik	0.782405661190414	1.17305177777848	0.391759544602344	0.333966114730464	-1.5822263652129	0.607579764703586	0.805568108197182	0	0.0698251177779852	0.13690089289729	0.0647916248184311	0.136622574439992	0.0663948609606374	0	0	0	0.0735399498989353	GeneID:68224,Genbank:NM_026625.2,MGI:MGI:1915474	RIKEN cDNA 1700067P10 gene		GO:0003674,GO:0005575,GO:0008150	molecular_function|cellular_component|biological_process
1700071K01Rik	0	0	0					0	0	0	0	0	0	0	0	0	0	GeneID:237880,Genbank:NM_001033765.2,MGI:MGI:3588264	RIKEN cDNA 1700071K01 gene
1700074P13Rik	0	0	0					0	0	0	0	0	0	0	0	0	0	GeneID:73481,Genbank:XM_006506690.3,MGI:MGI:1920731	RIKEN cDNA 1700074P13 gene		GO:0005794	Golgi apparatus
1700080E11Rik	0	0	0					0	0	0	0	0	0	0	0	0	0	GeneID:73532,Genbank:NM_028562.3,MGI:MGI:1920782	RIKEN cDNA 1700080E11 gene		GO:0003674,GO:0005575,GO:0008150	molecular_function|cellular_component|biological_process	mmu00230,mmu03018	Purine metabolism|RNA degradation
1700080G18Rik	6.52480261142692	5.07778192035754	7.9718233024963	1.56994203916796	0.650711297111475	0.367174034106335	0.586106687978708	0.0337140558268084	0.242555002881276	0.20381120430084	0.160764219080732	0.237296333980461	0.197690698510298	0.361574479251757	0.475639918628986	0.24609855045985	0.145976800549387	GeneID:73533,Genbank:XM_017321874.1,MGI:MGI:1920783	RIKEN cDNA 1700080G18 gene		GO:0003674,GO:0005575,GO:0008150	molecular_function|cellular_component|biological_process
1700080O16Rik	0	0	0					0	0	0	0	0	0	0	0	0	0	GeneID:74279,Genbank:XM_006541551.3,MGI:MGI:1921529	RIKEN cDNA 1700080O16 gene		GO:0003674,GO:0005575,GO:0008150	molecular_function|cellular_component|biological_process
1700088E04Rik	361.554419543078	358.799674277065	364.30916480909	1.01535533872244	0.0219847083939811	0.910289298587112	1	15.0959933489709	14.0125967127645	14.8117739682369	14.4346246817103	14.0266843989706	12.3973068076787	16.6986484776782	16.0824993619268	16.7310955917026	14.3731003617858	GeneID:27660,Genbank:NM_001310576.1,MGI:MGI:1920774	RIKEN cDNA 1700088E04 gene		GO:0003674,GO:0005575,GO:0008150	molecular_function|cellular_component|biological_process
1700092M07Rik	1.6876593082785	1.96313831732071	1.41218029923629	0.719348344829634	-0.475237529150144	0.836322396947704	0.962969242806008	0.283907838541544	0.291795492188001	0.286050813053811	0.135380395015353	0.428203910942185	0	0.15224188600074	0.308106829881125	0	0.614639160207944	GeneID:74307,Genbank:NM_001177347.1,MGI:MGI:1921557	RIKEN cDNA 1700092M07 gene		GO:0003674,GO:0005575,GO:0008150	molecular_function|cellular_component|biological_process
1700093K21Rik	4.26254039262918	4.88096954759037	3.64411123766799	0.746595774084886	-0.421600752230887	0.679722411138824	0.860646820591691	0.0778952914410013	0.120089119528636	0.117724883350666	0.111432238496392	0.0587427747862925	0.114189573146742	0.125311010859815	0.042267362943981	0.0710753936346137	0.0210796823898031	GeneID:67358,Genbank:XM_006514789.2,MGI:MGI:1914608	RIKEN cDNA 1700093K21 gene		GO:0016020,GO:0016021,GO:0003674,GO:0005575,GO:0008150	membrane|integral component of membrane|molecular_function|cellular_component|biological_process
1700094D03Rik	919.167003170137	824.505265358041	1013.82874098223	1.22962069931958	0.298213356538817	0.00589996599100251	0.0245090080011469	14.1953919270772	14.5002667897105	15.5134305975196	14.4848717120722	14.6412461982686	17.7030094888137	17.2042671173842	20.8113877116024	20.5333759892881	17.2136672782163	GeneID:73545,Genbank:NM_028567.1,MGI:MGI:1920795	RIKEN cDNA 1700094D03 gene		GO:0003674,GO:0005575,GO:0008150	molecular_function|cellular_component|biological_process
1700102P08Rik	18.5613040291879	15.2980720024437	21.8245360559322	1.42662003763913	0.512601142237394	0.207827397129647	0.392187617333405	0.622892486407545	0.41612867534894	0.470695621941895	0.326726357485091	0.595002355081327	0.973995743237803	0.66803598937969	0.405590976979772	0.795699701255866	0.741683513183951	GeneID:112418,Genbank:NM_053216.2,MGI:MGI:2148248	RIKEN cDNA 1700102P08 gene		GO:0003674,GO:0005575,GO:0008150	molecular_function|cellular_component|biological_process
1700109H08Rik	27.4580021624489	20.4536209396183	34.4623833852795	1.68490378730577	0.75266621185826	0.0288370778282869	0.0874037982160357	1.20710465617663	1.08556085205606	1.9003375692386	2.23046301158163	1.44132039021099	2.8017702725935	2.02279428952032	3.43873077265927	3.12069024359343	2.36829494597606	GeneID:77036,Genbank:NM_029843.2,MGI:MGI:1924286	RIKEN cDNA 1700109H08 gene		GO:0003674,GO:0005575,GO:0008150	molecular_function|cellular_component|biological_process
1700112E06Rik	69.4469861858559	53.0594187385632	85.8345536331486	1.61770625600097	0.693949666183375	0.00169752114284233	0.00871663634459516	1.0924539297338	1.2710999659699	0.872252765827058	0.864944671248265	1.4922505417626	1.45038647741602	2.36536304348112	1.96849300558365	1.52969166506696	2.07502368377424	GeneID:76633,Genbank:XM_006519680.3,MGI:MGI:1923883	RIKEN cDNA 1700112E06 gene		GO:0030318,GO:0003674,GO:0005575,GO:0030154	melanocyte differentiation|molecular_function|cellular_component|cell differentiation
1700113H08Rik	2.26313642413056	3.29575274030479	1.23052010795633	0.373365420563234	-1.42133977710378	0.27676394595659	0.48163839048507	0.0892102910521941	0.152814618290298	0.0599224415437972	0.198518109559449	0	0.0290614771790221	0	0.0968141637443446	0.0361776626916354	0.0321889306613862	GeneID:76640,Genbank:NM_029685.1,MGI:MGI:1923890	RIKEN cDNA 1700113H08 gene		GO:0003674,GO:0005575,GO:0008150	molecular_function|cellular_component|biological_process
1700122O11Rik	0	0	0					0	0	0	0	0	0	0	0	0	0	GeneID:76651,Genbank:NM_029689.1,MGI:MGI:1923901	RIKEN cDNA 1700122O11 gene		GO:0003674,GO:0005575,GO:0008150	molecular_function|cellular_component|biological_process
1700123K08Rik	0	0	0					0	0	0	0	0	0	0	0	0	0	GeneID:76658,Genbank:XM_011240960.1,MGI:MGI:1923908	RIKEN cDNA 1700123K08 gene		GO:0003674,GO:0005575,GO:0008150	molecular_function|cellular_component|biological_process
1700123O20Rik	559.448912357487	540.709623886176	578.188200828798	1.06931368573257	0.096685133194561	0.384615270441213	0.604606040965049	15.8771964338426	16.5237500261252	14.7598585221572	15.1147301793214	16.5962073406285	16.8562106088188	18.8654212149567	18.3151487174968	15.7030590870446	17.7119548363787	GeneID:58248,Genbank:NM_021437.2,MGI:MGI:1920893	RIKEN cDNA 1700123O20 gene		GO:0008150,GO:0003674,GO:0005739,GO:0005829	biological_process|molecular_function|mitochondrion|cytosol
1700125H20Rik	0.997876334498726	0.385375623311574	1.61037704568588	4.17872057357374	2.06306129046279	0.374270029985463	0.593719427602159	0	0.00858089204700825	0	0.00796232009067239	0	0.0244780310800554	0	0.0271816890624116	0.010157294555429	0.00903741219931197	GeneID:73634,Genbank:XM_006534343.3,MGI:MGI:1920884	RIKEN cDNA 1700125H20 gene		GO:0003674,GO:0005575,GO:0008150	molecular_function|cellular_component|biological_process
1700129C05Rik	0	0	0					0	0	0	0	0	0	0	0	0	0	GeneID:67932,Genbank:NM_026461.2,MGI:MGI:1915182	RIKEN cDNA 1700129C05 gene		GO:0003674,GO:0005575,GO:0008150	molecular_function|cellular_component|biological_process
1810009A15Rik	1.27674646514472	1.36653219000882	1.18696074028063	0.868593326201091	-0.203247226937346	1	1	0.164961741048604	0	0.166206894434936	0.15732278319827	0.0829344985514935	0.161215656277511	0.0884585881961485	0.268533475584466	0	0	GeneID:66276,Genbank:NM_025463.3,MGI:MGI:1913526	RIKEN cDNA 1810009A15 gene		GO:0003674,GO:0005575,GO:0008150	molecular_function|cellular_component|biological_process
1810009J06Rik	0	0	0					0	0	0	0	0	0	0	0	0	0	GeneID:73626,Genbank:NM_023707.3,MGI:MGI:1920876	RIKEN cDNA 1810009J06 gene		GO:0004252,GO:0005615,GO:0006508	serine-type endopeptidase activity|extracellular space|proteolysis	mmu04080,mmu04972,mmu04974,mmu05164	Neuroactive ligand-receptor interaction|Pancreatic secretion|Protein digestion and absorption|Influenza A
1810010H24Rik	942.203839153412	1030.48733893139	853.920339375437	0.828656798695799	-0.271153384408072	0.107915501057319	0.241476928996342	20.6956189646261	17.4674957509026	19.8963574829362	19.9323248255628	19.7811214931858	23.133196295862	13.9594421496714	14.2264425586269	18.8440852609955	13.5661307921802	GeneID:69066,Genbank:XM_017314738.1,MGI:MGI:1916316	RIKEN cDNA 1810010H24 gene		GO:0003674,GO:0005575,GO:0008150	molecular_function|cellular_component|biological_process
1810011H11Rik	66.3961251616419	65.6861606969021	67.1060896263818	1.02161686593363	0.0308542478881525	0.89597338461819	0.999615583003493	2.27049174339402	3.16161307217957	2.14004070594229	2.37490115899303	2.35662347004162	2.25472079767346	3.0634416164711	2.74221353682386	2.27219299813575	2.69556617443538	GeneID:69069,Genbank:NM_001163616.1,MGI:MGI:1916319	RIKEN cDNA 1810011H11 gene		GO:0003674,GO:0005575,GO:0008150	molecular_function|cellular_component|biological_process
1810011O10Rik	1015.80317405296	1144.81217381134	886.79417429458	0.774619797536082	-0.368439721016407	0.0165053788741486	0.0558169579399059	41.0951796945258	60.4812474716949	35.0761481581612	50.2077164443867	50.44934832548	36.8349310522568	33.5984459758507	43.3224592128118	35.0072568648121	41.5885820949117	GeneID:69068,Genbank:NM_026931.2,MGI:MGI:1916318	RIKEN cDNA 1810011O10 gene		GO:0043620,GO:0005634,GO:0045746,GO:1900020,GO:0005654,GO:0005730,GO:0005737,GO:0005829,GO:1901224,GO:0005886,GO:1902806,GO:0006915,GO:1903706,GO:0010739,GO:0016607,GO:0002264,GO:0034605,GO:0005112,GO:0043066,GO:0005622	regulation of DNA-templated transcription in response to stress|nucleus|negative regulation of Notch signaling pathway|positive regulation of protein kinase C activity|nucleoplasm|nucleolus|cytoplasm|cytosol|positive regulation of NIK/NF-kappaB signaling|plasma membrane|regulation of cell cycle G1/S phase transition|apoptotic process|regulation of hemopoiesis|positive regulation of protein kinase…
1810013L24Rik	1249.69431446554	1353.36363790395	1146.02499102714	0.846797533885323	-0.239911027073032	0.0183188791104301	0.0607032767449334	17.3055556075164	20.1678386574122	17.5829270017023	17.4133614619405	19.1048594859085	15.6315080216292	16.1883124731273	16.3378297641677	16.9462068456071	15.206812506912	GeneID:69053,Genbank:NM_001081400.3,MGI:MGI:1916303	RIKEN cDNA 1810013L24 gene		GO:0003674,GO:0005575,GO:0008150	molecular_function|cellular_component|biological_process
1810022K09Rik	536.934102159084	527.66797726904	546.200227049128	1.03512104311503	0.0497994808562017	0.677025819987156	0.85980206405753	23.0998764745142	25.0166619036042	23.1880365665032	21.9893834314391	22.0225622291598	21.0284792705641	25.7833284491023	26.6472092520503	23.9398008377544	26.4402071732592	GeneID:69126,Genbank:NM_001099674.1,MGI:MGI:1916376	RIKEN cDNA 1810022K09 gene		GO:0003674,GO:0005575	molecular_function|cellular_component
1810024B03Rik	26.1130790661175	25.9883554206788	26.2378027115562	1.00959842540397	0.0137815653700553	0.978756043832168	1	0.780994603277038	0.858050648520883	0.461280142867603	0.744828733434446	0.731131989726546	0.763259145521536	0.722065859713944	0.701431424991477	0.622515887333952	0.932852245148352	GeneID:329509,Genbank:XM_006499778.2,MGI:MGI:1925560	RIKEN cDNA 1810024B03 gene		GO:0003674,GO:0005575,GO:0008150	molecular_function|cellular_component|biological_process
1810026J23Rik	846.746900829335	867.991444474381	825.502357184289	0.951048956115205	-0.0724084878427891	0.509521031363268	0.72378914797906	15.6041838199032	14.6385606065167	14.9161512295883	14.4271940202166	15.8268848260965	15.6988449542562	14.7458513178761	14.2565015163922	15.0919741985473	14.5147910199264	GeneID:69773,Genbank:NM_178619.4,MGI:MGI:1917023	RIKEN cDNA 1810026J23 gene		GO:0005739,GO:0005743,GO:0005758,GO:0015031,GO:0016020,GO:0016021,GO:0042721,GO:0045039,GO:0003674,GO:0005622,GO:0005623	mitochondrion|mitochondrial inner membrane|mitochondrial intermembrane space|protein transport|membrane|integral component of membrane|mitochondrial inner membrane protein insertion complex|protein import into mitochondrial inner membrane|molecular_function|intracellular|cell
1810030O07Rik	908.487808958271	946.776395660668	870.199222255874	0.919117994749587	-0.121678010834783	0.255384058254636	0.45474126197572	9.35674176945085	10.2395105122332	9.99652822313337	9.82461609980042	10.2550433964791	9.02381000054621	9.68237524028315	9.27371052315464	9.20917144904338	10.1394396116558	GeneID:69155,Genbank:XM_006527698.3,MGI:MGI:1916405	RIKEN cDNA 1810030O07 gene		GO:0003674,GO:0005575,GO:0008150	molecular_function|cellular_component|biological_process
1810037I17Rik	1415.17664250452	1292.95225469092	1537.40103031812	1.18906249224619	0.249824539208456	0.0140720108711985	0.0493091970875497	68.5887594771626	70.43751840112	77.292336494417	64.5692355324252	84.137388675976	79.0762794041191	99.3440700370402	94.5281855938565	90.1688951275024	87.0476413112121	GeneID:67704,Genbank:NM_024461.2,MGI:MGI:1914954	RIKEN cDNA 1810037I17 gene		GO:0016020,GO:0016021,GO:0003674,GO:0005575,GO:0008150	membrane|integral component of membrane|molecular_function|cellular_component|biological_process
1810041L15Rik	101.004102427895	114.285846714818	87.7223581409731	0.7675697443085	-0.381630249685957	0.0482336946298166	0.130068712699279	0.770301315201968	0.938313681080549	0.984517078380365	0.734630624280061	0.738679583687122	0.899188156651361	0.512505410231236	0.619228323971056	0.728891647534132	0.540440356390695	GeneID:72301,Genbank:XM_006521444.3,MGI:MGI:1919551	RIKEN cDNA 1810041L15 gene		GO:0008150,GO:0016020,GO:0016021,GO:0003674,GO:0004871,GO:0005575	biological_process|membrane|integral component of membrane|molecular_function|signal transducer activity|cellular_component
1810043G02Rik	268.32140591474	257.919701837739	278.723109991742	1.08065846853022	0.111910645542386	0.428815777313741	0.648882945357144	6.462120598811	5.46205530474025	7.36560997349938	6.47220981905038	7.07467331121871	6.41290825879844	8.05431402440547	7.66276791984647	7.52789892248446	7.18405715932226	GeneID:67884,Genbank:XM_006514008.1,MGI:MGI:1915134	RIKEN cDNA 1810043G02 gene		GO:0060271,GO:0005739,GO:0005856,GO:0005886,GO:0006974,GO:0007010,GO:0007224,GO:0008360,GO:0030030,GO:0032391,GO:0036064,GO:0001750,GO:0042769,GO:0003674,GO:0042995,GO:0005737	cilium assembly|mitochondrion|cytoskeleton|plasma membrane|cellular response to DNA damage stimulus|cytoskeleton organization|smoothened signaling pathway|regulation of cell shape|cell projection organization|photoreceptor connecting cilium|ciliary basal body|photoreceptor outer segment|DNA damage response, detection of DNA damage|molecular_function|cell projection|cytoplasm
1810043H04Rik	164.11678234166	133.149360918946	195.084203764373	1.46515313643247	0.551051461661618	0.000556563488500503	0.00352353971340522	16.4884936999128	14.8142326803139	16.832990152782	12.7049293783639	13.3950967012683	19.3155284374434	22.602064613956	24.2930385098579	21.5211687851529	25.1765656008254	GeneID:208501,Genbank:NM_001110242.1,MGI:MGI:1913676	RIKEN cDNA 1810043H04 gene		GO:0032981,GO:0003674,GO:0005739	mitochondrial respiratory chain complex I assembly|molecular_function|mitochondrion
1810046K07Rik	4.9681352177233	2.9414576868805	6.9948127485661	2.37800896465871	1.24975415379017	0.117995476731788	0.258102639033213	0.221529730278823	0	0.148801244299039	0.105635626500686	0.0742493662596533	0.288665405080061	0.237584873430313	0.4407551502064	0.0449187406725713	0.359696428458448	GeneID:69809,Genbank:XM_006510589.3,MGI:MGI:1917059	RIKEN cDNA 1810046K07 gene		GO:0003674,GO:0005575,GO:0008150	molecular_function|cellular_component|biological_process
1810055G02Rik	257.671028273297	239.345179831234	275.996876715361	1.15313321500759	0.205559189077421	0.146007478051729	0.303394566738732	5.5720813146725	6.01932415313534	5.92470958729476	6.19595900175763	5.26894717083146	7.18348618762694	6.76422410415595	6.22714375293807	7.5578397328036	6.87855517314033	GeneID:72056,Genbank:XM_006531840.1,MGI:MGI:1919306	RIKEN cDNA 1810055G02 gene		GO:0005886,GO:0008150,GO:0016020,GO:0016021,GO:0003674,GO:0005575,GO:0005794	plasma membrane|biological_process|membrane|integral component of membrane|molecular_function|cellular_component|Golgi apparatus
1810062G17Rik	24.2862724234515	22.1191332045454	26.4534116423575	1.19595155007799	0.258158944821929	0.48930965782225	0.705983893047776	1.06582306016694	1.03457677252167	1.55114271842572	1.07293792756405	1.96475559576107	1.56242923081684	1.27007500944635	2.05630024772474	1.80094072784376	1.60237980844552	GeneID:72282,Genbank:NM_028183.1,MGI:MGI:1919532	RIKEN cDNA 1810062G17 gene		GO:0003674,GO:0005575,GO:0008150	molecular_function|cellular_component|biological_process
1810065E05Rik	0.41627243526202	0.196448843962618	0.636096026561422	3.23797286728989	1.69509089657614	0.792915737967361	0.93821639613193	0	0.0599363713683462	0	0	0	0	0	0.0632868082999067	0.0709473298622991	0.0631251029402753	GeneID:69864,Genbank:NM_027239.2,MGI:MGI:1917114	RIKEN cDNA 1810065E05 gene		GO:0003674,GO:0005575,GO:0008150	molecular_function|cellular_component|biological_process
2010003K11Rik	9.15056164249546	2.93466734795557	15.3664559370353	5.23618322456218	2.38851558096198	0.115057915814853	0.252959854721101	0.0924464255747958	0	0	0.0881654671908043	0.51125174171332	0	2.23079370232447	0.351141459933073	0.168705090289529	1.05073275459713	GeneID:69861,Genbank:NM_027237.1,MGI:MGI:1917111	RIKEN cDNA 2010003K11 gene		GO:0003674,GO:0005575,GO:0008150	molecular_function|cellular_component|biological_process
2010005H15Rik	17.8997152410563	15.2657507977012	20.5336796844114	1.34508154603857	0.427693639324061	0.300910736559273	0.511619140967337	1.48969083885897	1.53107809127716	1.10595227139991	1.12161083079581	0.867195904911983	1.14936452622266	2.52261264594249	1.87192812340567	1.14464442074349	1.86714512330611	GeneID:76770,Genbank:NM_029733.3,MGI:MGI:1924020	RIKEN cDNA 2010005H15 gene		GO:0004869,GO:0005198,GO:0005615,GO:0005634,GO:0005737,GO:0005829,GO:0030674,GO:0001533,GO:0002020	cysteine-type endopeptidase inhibitor activity|structural molecule activity|extracellular space|nucleus|cytoplasm|cytosol|protein binding, bridging|cornified envelope|protease binding
2010106E10Rik	0	0	0					0	0	0	0	0	0	0	0	0	0	GeneID:67715,Genbank:NM_001168590.1,MGI:MGI:1914965	RIKEN cDNA 2010106E10 gene		GO:0003674,GO:0005575,GO:0008150	molecular_function|cellular_component|biological_process
2010107E04Rik	676.003032543726	560.918128150863	791.087936936588	1.41034474949938	0.496047863048842	1.16290907889889e-05	0.000157218364726361	42.8561494927282	52.2949436536319	44.7634424169944	45.4479461057677	51.8266839859166	53.6877806997291	81.8977286746925	75.1506582147167	66.4315105535791	69.9434854166079	GeneID:70257,Genbank:XM_006516214.3,MGI:MGI:1917507	RIKEN cDNA 2010107E04 gene		GO:0008150,GO:0016020,GO:0016021,GO:0003674,GO:0005739,GO:0005753	biological_process|membrane|integral component of membrane|molecular_function|mitochondrion|mitochondrial proton-transporting ATP synthase complex
2010107G12Rik	20.1076993886572	19.1512986291005	21.0641001482139	1.09987842371206	0.137344062657909	0.751694802046282	0.912948269955246	0.279978318284914	0.287756800254604	0.297763389597537	0.311515441817336	0.34407772928457	0.334424864838643	0.467085832482085	0.202561583658871	0.359544210591092	0.370414026768916	GeneID:243753,Genbank:NM_001025573.2,MGI:MGI:1917272	RIKEN cDNA 2010107G12 gene		GO:0003674,GO:0005575,GO:0008150	molecular_function|cellular_component|biological_process
2010107G23Rik	102.333615594223	106.333740890795	98.3334902976511	0.924762821978022	-0.112844696211932	0.589057735614607	0.792938767899704	2.58062071540084	2.88407249129618	2.90302381106631	2.77174538424374	2.46885177945301	3.47695670394331	2.60642634370054	2.28396888290885	2.46898685087448	2.16965054230393	GeneID:69894,Genbank:NM_027251.3,MGI:MGI:1917144	RIKEN cDNA 2010107G23 gene		GO:0016020,GO:0016021,GO:0005515,GO:0005575,GO:0008150	membrane|integral component of membrane|protein binding|cellular_component|biological_process
2010109A12Rik	2.46254712087316	1.96548075105881	2.9596134906875	1.50579622267638	0.590526545291475	0.69830167596993	0.873950477504059	0.295305598482993	0.202339939838395	0.198356403212497	0.0938769162515224	0.197953146177652	0.0961998532896826	0.422276764089643	0.213650721450415	0.598779928126156	0.213104818320272	GeneID:75610,Genbank:NM_029363.1,MGI:MGI:1922860	RIKEN cDNA 2010109A12 gene		GO:0003674,GO:0005575,GO:0008150	molecular_function|cellular_component|biological_process
2010109I03Rik	37.2219790679719	35.1686040678141	39.2753540681296	1.11677318759643	0.159336209674159	0.604669993212375	0.803683169261584	1.31497324263545	0.940178374405431	0.892866607783226	1.17229234475404	0.804820634591918	1.11748849184411	1.44093274190419	0.930688357351569	1.21723360057866	1.23774711647599	GeneID:67038,Genbank:NM_025929.2,MGI:MGI:1914288	RIKEN cDNA 2010109I03 gene		GO:0003674,GO:0008150,GO:0009986	molecular_function|biological_process|cell surface
2010111I01Rik	1602.66882066335	1624.88836754006	1580.44927378664	0.972650986590118	-0.0400058749201339	0.710723831788783	0.883515606716914	10.8035885915001	13.9589857783731	11.0579154588452	10.4406792941139	10.7319603451125	11.2286171585198	11.8955428880995	12.386960240999	10.8069726295526	11.085623765017	GeneID:72061,Genbank:NM_001289926.1,MGI:MGI:1919311	RIKEN cDNA 2010111I01 gene		GO:0044255,GO:0005730,GO:0046872,GO:0070006,GO:0005737,GO:0006508,GO:0008233,GO:0008237,GO:0008270,GO:0016787,GO:0004177,GO:0042277,GO:0043171,GO:0004301	cellular lipid metabolic process|nucleolus|metal ion binding|metalloaminopeptidase activity|cytoplasm|proteolysis|peptidase activity|metallopeptidase activity|zinc ion binding|hydrolase activity|aminopeptidase activity|peptide binding|peptide catabolic process|epoxide hydrolase activity
2010300C02Rik	929.224921684703	977.29607159172	881.153771777687	0.901624182672252	-0.149401883998506	0.138333371412346	0.290792220527508	9.59265100516761	8.86184459485472	9.24605223554266	10.056232939996	8.33519416845144	8.32714632066676	7.79023582503015	8.46462416305245	10.0851076357711	8.41298538715327	GeneID:72097,Genbank:NM_028096.1,MGI:MGI:1919347	RIKEN cDNA 2010300C02 gene		GO:0003674,GO:0005575,GO:0008150	molecular_function|cellular_component|biological_process
2010315B03Rik	264.206536886658	296.791963238255	231.621110535061	0.780415709400875	-0.357685275876059	0.0105024688380221	0.0389483573121	5.86037083715909	6.08282176974199	5.88511855612323	6.30836720552002	5.17304306418502	4.61207414237004	5.04052196246265	4.91159184529036	3.97663726809749	5.19214722642494	GeneID:630836,Genbank:XM_011249866.2,MGI:MGI:1919321	RIKEN cDNA 2010315B03 gene	zf-C2H2	GO:0003700,GO:0006355	DNA binding transcription factor activity|regulation of transcription, DNA-templated
2200002D01Rik	117.98967307472	113.889276051491	122.090070097949	1.07200672733006	0.100313959392015	0.611086074176865	0.808710301686616	12.554662209273	12.2473532026838	12.435029427428	10.9586023894085	13.693516257875	12.6854780898127	13.3504423108341	14.7794045418323	16.1800493398981	11.747245487998	GeneID:72275,Genbank:NM_028179.1,MGI:MGI:1919525	RIKEN cDNA 2200002D01 gene		GO:0003674,GO:0005730,GO:0008150	molecular_function|nucleolus|biological_process
2200002J24Rik	0.495061573332004	0.787875340398943	0.202247806265066	0.256700261950903	-1.96184332676883	0.676479148801497	0.859644799360825	0.0505552852135833	0.103919669195352	0	0	0.0508333290090691	0	0	0.0548643839525901	0	0	GeneID:69147,Genbank:XM_017312282.1,MGI:MGI:1916397	RIKEN cDNA 2200002J24 gene		GO:0003674,GO:0008150,GO:0016020	molecular_function|biological_process|membrane
2210010C04Rik	0.418228205158651	0	0.836456410317302	Inf	Inf	0.410069122827271	0.630736307449384	0	0	0	0	0	0	0.0270083644632498	0.0273297374777842	0.0306378525315717	0.0272599067319116	GeneID:67373,Genbank:NM_023333.4,MGI:MGI:1914623	RIKEN cDNA 2210010C04 gene		GO:0004252,GO:0005615,GO:0006508	serine-type endopeptidase activity|extracellular space|proteolysis	mmu04080,mmu04972,mmu04974,mmu05164	Neuroactive ligand-receptor interaction|Pancreatic secretion|Protein digestion and absorption|Influenza A
2210011C24Rik	160.665918024578	188.85811557507	132.473720474086	0.70144573915029	-0.511596587459135	0.0163813239858776	0.055501040831898	10.8836555083677	13.4476864095463	11.3852638933215	11.2871725149515	10.4053078248796	11.9152056433991	6.82486778918422	6.13156370380849	11.1427201090237	5.47211821243566	GeneID:70134,Genbank:NM_001291292.1,MGI:MGI:1917384	RIKEN cDNA 2210011C24 gene		GO:0003674,GO:0005575,GO:0008150	molecular_function|cellular_component|biological_process
2210013O21Rik	407.580770299381	408.793249661396	406.368290937367	0.994068006930062	-0.00858354098252686	0.980018390638993	1	23.6313475421554	25.3241671900077	28.1907086322658	25.7823738264053	28.6403051960396	28.9453670716012	28.3852862216333	29.064984244043	24.763187476178	24.3522045776313	GeneID:70123,Genbank:NM_027327.1,MGI:MGI:1917373	RIKEN cDNA 2210013O21 gene
2210016F16Rik	583.843302061999	523.817605557568	643.868998566431	1.22918548696178	0.297702638190699	0.00965241795502761	0.0364298340986	9.7868726198871	11.0214321446914	11.0548198694715	9.09667983799125	10.2058805988559	11.059096954226	14.0837231606496	14.5832137729347	12.9996777422212	12.4975177224422	GeneID:70153,Genbank:NM_027335.1,MGI:MGI:1917403	RIKEN cDNA 2210016F16 gene		GO:0003674,GO:0005575,GO:0006400	molecular_function|cellular_component|tRNA modification
2210016L21Rik	405.110154867695	397.769640092247	412.450669643143	1.03690837125601	0.0522884127865144	0.695384889846261	0.872074889625275	11.8210789886466	10.7286731698831	11.7397527721405	11.1660503629295	11.8293569957982	11.1666294137616	12.465998782571	13.2879127573209	12.9742332041595	11.7270065713315	GeneID:72357,Genbank:XM_017321112.1,MGI:MGI:1919607	RIKEN cDNA 2210016L21 gene		GO:0003674,GO:0005575,GO:0008150	molecular_function|cellular_component|biological_process
2210404O09Rik	93.1756268861083	101.511170925746	84.8400828464705	0.835770901593971	-0.258820564579352	0.203521259255705	0.386505637631778	2.55018522237902	2.64599784451434	2.6673175769223	2.40892985637405	2.32000017784975	2.23117822722113	2.42243505234856	1.92410703757371	1.86152888236176	2.47128667296575	GeneID:70081,Genbank:NM_001256493.1,MGI:MGI:1917331	RIKEN cDNA 2210404O09 gene		GO:0006355,GO:0008150,GO:0003700,GO:0005575,GO:0005634	regulation of transcription, DNA-templated|biological_process|DNA binding transcription factor activity|cellular_component|nucleus
2210407C18Rik	0.789381248980621	0.39263521873561	1.18612727922563	3.02093959641542	1.59499733771592	0.561823864287051	0.770010676760797	0	0	0	0	0.123130901368165	0.119676548473884	0.0656661937347119	0.0664475569550666	0	0.132555551009659	GeneID:78354,Genbank:NM_144544.2,MGI:MGI:1925604	RIKEN cDNA 2210407C18 gene		GO:0003674,GO:0005575,GO:0008150	molecular_function|cellular_component|biological_process
2210408I21Rik	155.688202575426	148.801017721414	162.575387429438	1.09256905576958	0.127724468071701	0.480890094584164	0.697614105820525	1.2647805889627	1.43239513563614	1.16880977376826	1.20621182297132	1.0530303265902	1.22818594056577	1.47740109801793	1.38132721520779	1.74454567828966	1.09875011166205	GeneID:72371,Genbank:XM_017315609.1,MGI:MGI:1919621	RIKEN cDNA 2210408I21 gene		GO:0003674,GO:0005575,GO:0008150	molecular_function|cellular_component|biological_process
2210418O10Rik	10.3925702568032	13.3609386838453	7.42420182976105	0.555664688345409	-0.847713532784375	0.298978861916035	0.508955183468417	0.0411042590725629	0.408380279897355	0.345120996191415	0.0522677674430625	0.0964374230045053	0.0803416605579061	0.146944162256239	0.104084857440156	0.133352867914913	0.0741563629918144	GeneID:100504263,Genbank:NM_001305137.1,MGI:MGI:1924208	predicted gene 2210418O10Rik		GO:0003674,GO:0005575,GO:0008150	molecular_function|cellular_component|biological_process
2300002M23Rik	0.47231694837239	0.944633896744779	0	0	-Inf	0.446186978564178	0.665114448788665	0	0	0	0.206107973180426	0	0	0	0	0	0	GeneID:69542,Genbank:NM_175148.3,MGI:MGI:1916792	RIKEN cDNA 2300002M23 gene		GO:0005540,GO:0005576,GO:0005578,GO:0005614,GO:0008201,GO:0030198,GO:0043236,GO:0070052,GO:0001968,GO:0005518,GO:0005539	hyaluronic acid binding|extracellular region|proteinaceous extracellular matrix|interstitial matrix|heparin binding|extracellular matrix organization|laminin binding|collagen V binding|fibronectin binding|collagen binding|glycosaminoglycan binding
2300003K06Rik	0	0	0					0	0	0	0	0	0	0	0	0	0	GeneID:100502865,Genbank:NM_001195383.1,MGI:MGI:1916701	RIKEN cDNA 2300003K06 gene		GO:0003674,GO:0005575,GO:0008150	molecular_function|cellular_component|biological_process
2300009A05Rik	99.8801684146352	97.8627148260939	101.897622003176	1.04123028044187	0.0582891730668196	0.7828256177369	0.931508673991011	8.6596638377889	8.62211763706018	8.54325672431616	9.80715503689818	9.43289774829161	8.72748234226064	11.1253685923618	10.9640691302179	9.76712195804978	8.10439762247431	GeneID:69478,Genbank:NM_027090.1,MGI:MGI:1916728	RIKEN cDNA 2300009A05 gene		GO:0008150,GO:0003674,GO:0005575,GO:0005576	biological_process|molecular_function|cellular_component|extracellular region
2310002L09Rik	4.10320440490335	4.32770005974614	3.87870875006056	0.896251749546637	-0.158024064827583	0.927374252213342	1	0.0749895588362744	0.128454920101298	0.176296376905268	0.0238389944883384	0.150803972342938	0.0732866352216118	0.214464936720227	0.0542542147149339	0.0912320854346061	0.0811733830673142	GeneID:71886,Genbank:NM_027104.3,MGI:MGI:1916780	RIKEN cDNA 2310002L09 gene		GO:0005886,GO:0031032,GO:0005200,GO:0005739,GO:0005856	plasma membrane|actomyosin structure organization|structural constituent of cytoskeleton|mitochondrion|cytoskeleton
2310007B03Rik	1085.00324752101	1111.21332886569	1058.79316617633	0.952826193380106	-0.0697150211687899	0.498364030479186	0.71359174645597	30.7630179694994	24.9137188853069	26.378911797933	24.4738299039053	21.446028510368	25.0794225055742	23.407030723779	26.8207639986477	26.5800163843944	24.5778512724156	GeneID:71874,Genbank:XM_006529877.1,MGI:MGI:1919124	RIKEN cDNA 2310007B03 gene		GO:0003674,GO:0005575,GO:0008150	molecular_function|cellular_component|biological_process
2310009A05Rik	110.798643390788	110.52413116485	111.073155616727	1.00496746227354	0.00714879217383585	0.994980143335849	1	9.40480274767881	12.8881215387246	12.6343886166453	10.515719660912	15.6521830372454	10.7759258506615	17.9700342393659	12.3180987096762	13.4145903256672	9.12720676781736	GeneID:66364,Genbank:NM_001308425.1,MGI:MGI:1913614	RIKEN cDNA 2310009A05 gene
2310009B15Rik	48.5338151500142	49.7008110506807	47.3668192493477	0.953039160689893	-0.069392598724494	0.774571208058621	0.927866957957415	4.25115940373065	5.14602558026826	5.04471398853218	4.14439457945425	5.41441722767526	3.60067121629965	5.77505998384593	3.58828444607615	5.63167727847409	5.11302278631827	GeneID:69549,Genbank:NM_001081226.1,MGI:MGI:1916799	RIKEN cDNA 2310009B15 gene		GO:0003674,GO:0005575,GO:0008150	molecular_function|cellular_component|biological_process
2310011J03Rik	626.085122802623	604.166561946433	648.003683658813	1.0725580071349	0.101055675084085	0.345618130174154	0.561141606581374	20.5820348049376	20.5857410522506	20.2132229139833	18.3265395494563	20.6298440357077	22.5932226868912	24.5495776630006	22.3010657818719	19.9370977587727	22.1736912226916	GeneID:66374,Genbank:NM_025521.3,MGI:MGI:1913624	RIKEN cDNA 2310011J03 gene		GO:0003674,GO:0005575,GO:0008150	molecular_function|cellular_component|biological_process
2310022A10Rik	282.612775645429	245.27546318207	319.950088108788	1.30445207995096	0.383443946618429	0.00510146602808822	0.0217761919332814	4.97574624429978	4.75719501028705	4.74126410195734	5.05800903793508	4.61527371059602	5.27740632419339	6.34985284978417	6.69749562272877	6.6400562297831	7.74506871702859	GeneID:66367,Genbank:XM_017312231.1,MGI:MGI:1913617	RIKEN cDNA 2310022A10 gene		GO:0003674,GO:0005654,GO:0008150	molecular_function|nucleoplasm|biological_process
2310022B05Rik	1621.43068805461	1573.99459157445	1668.86678453478	1.06027478967728	0.0844382141547084	0.3835772033216	0.603673409380081	25.9191459129355	26.5889487801428	25.8353966866986	26.0567346317727	26.7177487099517	33.2692662264684	26.293145077249	29.9870771894584	28.8144417109325	25.5315940241201	GeneID:69551,Genbank:NM_175149.4,MGI:MGI:1916801	RIKEN cDNA 2310022B05 gene		GO:0008150,GO:0003674,GO:0005737,GO:0005829	biological_process|molecular_function|cytoplasm|cytosol
2310030G06Rik	382.427876464218	411.313065366349	353.542687562088	0.859546455805369	-0.218352479909052	0.080843475809273	0.19492435090008	17.8939658623447	17.8554407458036	17.8977525623282	17.106762635837	20.4816159442072	17.9545175458628	15.1849636374973	14.6586413668886	17.4369343320989	15.9375637314789	GeneID:66952,Genbank:NM_025865.2,MGI:MGI:1914202	RIKEN cDNA 2310030G06 gene		GO:0003674,GO:0008150	molecular_function|biological_process
2310033P09Rik	248.38189040971	256.280776909378	240.483003910043	0.93835755771522	-0.0917903337145825	0.544570361265748	0.756493878129766	11.1530327884019	12.756369304502	12.3303319094314	9.39494197427545	11.2143722023636	10.8997606901897	11.635542373347	11.7739939013302	9.87298019543941	11.0862509829944	GeneID:67862,Genbank:NM_024210.2,MGI:MGI:1915112	RIKEN cDNA 2310033P09 gene		GO:0005575,GO:0008150	cellular_component|biological_process
2310034C09Rik	0	0	0					0	0	0	0	0	0	0	0	0	0	GeneID:117172,Genbank:NM_054100.2,MGI:MGI:2152338	RIKEN cDNA 2310034C09 gene		GO:0003674,GO:0005575,GO:0008150	molecular_function|cellular_component|biological_process
2310034P14Rik	50.5945680848135	47.5428411489721	53.6462950206548	1.12837797919056	0.174250416460996	0.493357919836058	0.709339053630954	1.86757410699228	2.72295471373505	1.96919037971826	1.82251224207465	2.18354114543787	2.41940307355598	2.51530072522962	2.7808998091525	2.27208538266743	2.3506731167373	GeneID:69579,Genbank:XM_006508373.3,MGI:MGI:1916829	RIKEN cDNA 2310034P14 gene
2310035C23Rik	777.042055787029	816.583731348884	737.500380225173	0.903153408416457	-0.146957032138153	0.187804977076843	0.364620615660067	8.25909046574307	8.97962122018897	7.90879823871663	7.69064405956706	7.8436966092085	7.92859296989963	7.30992222695526	7.82018799414474	7.27203718640096	7.72632089675712	GeneID:227446,Genbank:XM_006529501.3,MGI:MGI:1922832	RIKEN cDNA 2310035C23 gene		GO:0003674,GO:0005575,GO:0008150	molecular_function|cellular_component|biological_process
2310036O22Rik	1328.04336884631	1130.84108405242	1525.2456536402	1.34877099457195	0.43164541645405	2.42780166652209e-05	0.000285412426935199	67.6700062245714	68.6798919112903	71.4710142436131	64.3633608947434	77.1023065950607	87.5276306408822	104.224248996874	99.0984859785815	96.8944068626674	100.874551411034	GeneID:68544,Genbank:NM_026760.2,MGI:MGI:1922833	RIKEN cDNA 2310036O22 gene		GO:0005575,GO:0008408,GO:0008409,GO:0016075,GO:0016787,GO:0090503,GO:0003723,GO:0004518,GO:0004527	cellular_component|3'-5' exonuclease activity|5'-3' exonuclease activity|rRNA catabolic process|hydrolase activity|RNA phosphodiester bond hydrolysis, exonucleolytic|RNA binding|nuclease activity|exonuclease activity
2310039H08Rik	134.741729120966	125.578687202799	143.904771039134	1.14593307387216	0.196522788586782	0.237207254702662	0.430903945530309	8.86247884088934	8.3914796783173	9.4215442436611	8.38552821906225	9.6830586846952	10.3661875544856	12.1242050481314	10.5266511994314	8.99920529495268	11.1795945569517	GeneID:67101,Genbank:NM_025966.3,MGI:MGI:1914351	RIKEN cDNA 2310039H08 gene		GO:0003674,GO:0005575,GO:0008150	molecular_function|cellular_component|biological_process
2310045n01rik-mef2b	0	0	0					0	0	0	0	0	0	0	0	0	0	GeneID:105980076,Genbank:NM_001310055.1	2310045N01Rik-mef2b readthrough
2310050C09Rik	0	0	0					0	0	0	0	0	0	0	0	0	0	GeneID:66533,Genbank:NM_025621.2,MGI:MGI:1913783	RIKEN cDNA 2310050C09 gene		GO:0018149,GO:0030216,GO:0001533,GO:0005198,GO:0005737	peptide cross-linking|keratinocyte differentiation|cornified envelope|structural molecule activity|cytoplasm
2310057J18Rik	0	0	0					0	0	0	0	0	0	0	0	0	0	GeneID:67719,Genbank:NM_026336.3,MGI:MGI:1914969	RIKEN cDNA 2310057J18 gene		GO:0008150,GO:0003674,GO:0005576,GO:0007275	biological_process|molecular_function|extracellular region|multicellular organism development
2310057M21Rik	148.578553783448	152.20855254542	144.948555021475	0.95230230231788	-0.0705084742699304	0.697879654078053	0.873663728372469	1.99059441055591	2.0997374091897	1.96603508559199	2.16069608359052	1.96203815145638	2.12457107406066	2.10677045448948	2.06077765555353	1.78444850054241	1.97045644829956	GeneID:68277,Genbank:XM_011241888.2,MGI:MGI:1915527	RIKEN cDNA 2310057M21 gene		GO:0005575,GO:0008150,GO:0042802	cellular_component|biological_process|identical protein binding
2310057N15Rik	0	0	0					0	0	0	0	0	0	0	0	0	0	GeneID:69696,Genbank:NM_027170.1,MGI:MGI:1916946	RIKEN cDNA 2310057N15 gene		GO:0003674,GO:0005575,GO:0008150	molecular_function|cellular_component|biological_process
2310061I04Rik	364.497041986575	348.052311603872	380.941772369277	1.09449574006231	0.130266339349426	0.300964219068764	0.511661767328241	8.40968386238406	8.64332543397096	9.97774132759821	9.59432114649848	9.93111417865912	9.31965863788226	11.2669347201519	11.0029602725396	9.59373983337087	11.7121745754049	GeneID:69662,Genbank:NM_001033630.1,MGI:MGI:1916912	RIKEN cDNA 2310061I04 gene		GO:0003674,GO:0005739,GO:0008150	molecular_function|mitochondrion|biological_process
2310061N02Rik	0	0	0					0	0	0	0	0	0	0	0	0	0	GeneID:69661,Genbank:NM_027155.1,MGI:MGI:1916911	RIKEN cDNA 2310061N02 gene		GO:0005515,GO:0005575,GO:0008150	protein binding|cellular_component|biological_process
2310079G19Rik	0	0	0					0	0	0	0	0	0	0	0	0	0	GeneID:69699,Genbank:NM_027173.1,MGI:MGI:1916949	RIKEN cDNA 2310079G19 gene		GO:0003674,GO:0005575,GO:0008150	molecular_function|cellular_component|biological_process
2410002F23Rik	628.038241621392	631.0466472113	625.029836031483	0.99046534641075	-0.01382159472054	0.89429839389018	0.998527562632634	9.34110482955541	11.5010882825164	9.60434201512234	11.1888856022146	9.76112579494094	10.4687272969992	10.8728779576415	10.4832802578347	10.6080305044553	10.3011997550808	GeneID:668661,Genbank:XM_011250893.2,MGI:MGI:1914226	RIKEN cDNA 2410002F23 gene
2410004B18Rik	300.244019761506	302.853071794662	297.634967728349	0.982770179495318	-0.0250740126725597	0.840598386938337	0.96528274027155	10.4699932165666	10.969824250912	10.7879967435621	8.72489229181863	11.4815311631608	10.0997760545462	11.3014736730951	10.7005192362609	11.6659781876277	9.60952807636666	GeneID:66421,Genbank:XM_006501885.3,MGI:MGI:1913671	RIKEN cDNA 2410004B18 gene		GO:0005634,GO:0008150	nucleus|biological_process
2410004P03Rik	668.876896205223	595.853924987415	741.899867423031	1.24510360058248	0.316265788741723	0.00524717826099403	0.0222409642901656	16.0896421766775	18.0916352896498	18.9666809324191	16.8152089342695	18.6063144905623	20.2453473339564	22.7163944677695	23.5550496587652	24.2824315879838	23.5263581467943	GeneID:73667,Genbank:NM_001201333.1,MGI:MGI:1920917	RIKEN cDNA 2410004P03 gene		GO:0003674,GO:0005575,GO:0008150	molecular_function|cellular_component|biological_process
2410015M20Rik	588.246662300796	548.490618488513	628.002706113079	1.14496526457222	0.195303831169779	0.0872117113812995	0.206212731150555	39.2244061434019	38.7720844719209	40.5282853938625	38.8389318679809	42.7447700944936	44.4782251482772	47.9672845587497	46.4445540513521	46.1557016491586	52.5903175489181	GeneID:224904,Genbank:NM_153152.3,MGI:MGI:2442174	RIKEN cDNA 2410015M20 gene		GO:0005739,GO:0005743,GO:0016020,GO:0016021,GO:0042407,GO:0044284,GO:0061617,GO:0003674,GO:0005654	mitochondrion|mitochondrial inner membrane|membrane|integral component of membrane|cristae formation|mitochondrial crista junction|MICOS complex|molecular_function|nucleoplasm
2410016O06Rik	328.591766728738	318.171177812839	339.012355644637	1.06550303511168	0.091534702678879	0.4767885403856	0.693274034643673	6.32318182599986	8.34216694844384	7.13541925827324	6.81980182562424	8.78554202046768	7.86493259205504	7.69386104187882	8.7086802597687	7.83263360372356	9.18421814198187	GeneID:71952,Genbank:NM_023633.3,MGI:MGI:1919202	RIKEN cDNA 2410016O06 gene		GO:0051864,GO:0032453,GO:0005634,GO:0055114,GO:0034720,GO:0070544,GO:0042254,GO:0005730,GO:0006325,GO:0006338,GO:0006351,GO:0045668,GO:0006355,GO:0045892,GO:0016491,GO:0016706,GO:0046872,GO:0030685,GO:0003723,GO:0051213,GO:0030961,GO:0005506,GO:0005515	histone demethylase activity (H3-K36 specific)|histone demethylase activity (H3-K4 specific)|nucleus|oxidation-reduction process|histone H3-K4 demethylation|histone H3-K36 demethylation|ribosome biogenesis|nucleolus|chromatin organization|chromatin remodeling|transcription, DNA-templated|negative regulation of osteoblast differentiation|regulation of transcription, DNA-templated|negative regulati…
2410089E03Rik	517.782085846255	538.275516868076	497.288654824434	0.923855236288431	-0.114261288972022	0.343433829864747	0.558947737115241	2.74481628326611	3.02965616841925	2.69396801270486	2.85480479330721	2.62727318069305	2.66265124404389	2.66079639359081	2.77504797116408	2.43814716407426	2.82287718142907	GeneID:73692,Genbank:XM_011245335.1,MGI:MGI:1920942	RIKEN cDNA 2410089E03 gene		GO:0060976,GO:0003281,GO:1904491,GO:0003674,GO:0007507,GO:0016020,GO:0016021,GO:0021549,GO:0030030,GO:0035869,GO:0042733,GO:0042995,GO:0060021,GO:0001736,GO:0060271,GO:0001822,GO:0003279	coronary vasculature development|ventricular septum development|protein localization to ciliary transition zone|molecular_function|heart development|membrane|integral component of membrane|cerebellum development|cell projection organization|ciliary transition zone|embryonic digit morphogenesis|cell projection|roof of mouth development|establishment of planar polarity|cilium assembly|kidney develo…
2410124H12Rik	0.315082914832081	0.196317609367805	0.433848220296357	2.2099302334287	1.1440008250578	0.984897621687574	1	0	0	0	0	0.0769349816350025	0	0	0	0.0930869221597541	0.0828237166237655	GeneID:76785,Genbank:NM_029740.1,MGI:MGI:1924035	RIKEN cDNA 2410124H12 gene		GO:0003674,GO:0005575,GO:0008150	molecular_function|cellular_component|biological_process
2410131K14Rik	201.432811521261	223.863722400406	179.001900642115	0.799602091498997	-0.322645849178903	0.0312738500896415	0.0930765678041639	4.56591857190034	3.86219202019624	5.00749625548132	5.12518738882095	4.50977302460458	4.06734420905082	3.09843598699633	3.68343446060131	3.73602793207463	4.54879018940411	GeneID:76792,Genbank:NM_001081236.1,MGI:MGI:1924042	RIKEN cDNA 2410131K14 gene		GO:0008150,GO:0003674,GO:0005575,GO:0005576	biological_process|molecular_function|cellular_component|extracellular region
2410137M14Rik	3.15114876285827	2.55209114542413	3.75020638029242	1.46946412435798	0.555290137320218	0.650199348642168	0.84003789758961	0.124722518665649	0.128187615065249	0.125663940994738	0.0594734683304443	0.376225401521457	0.121890218734673	0.468165799724819	0.067676644713773	0.379342659668362	0.202511168392213	GeneID:76797,Genbank:NM_029747.3,MGI:MGI:1924047	RIKEN cDNA 2410137M14 gene		GO:0003674,GO:0005575,GO:0008150	molecular_function|cellular_component|biological_process
2410141K09Rik	0	0	0					0	0	0	0	0	0	0	0	0	0	GeneID:76803,Genbank:NM_183119.3,MGI:MGI:1924053	RIKEN cDNA 2410141K09 gene	zf-C2H2	GO:0003700,GO:0005575,GO:0006355	DNA binding transcription factor activity|cellular_component|regulation of transcription, DNA-templated
2510002D24Rik	215.634323108455	222.063285681298	209.205360535613	0.94209792444421	-0.0860510692663813	0.568248004076341	0.774829206822746	10.5082771408234	9.90020419923576	9.2200306707523	10.1469364250956	9.86166582775941	9.84174473103214	9.53241808936451	9.36074565133969	9.32191479014583	10.4269143249562	GeneID:72307,Genbank:NM_001033164.2,MGI:MGI:1919557	RIKEN cDNA 2510002D24 gene		GO:0003674,GO:0005575,GO:0008150	molecular_function|cellular_component|biological_process
2510009E07Rik	1217.8092776639	1347.23514057112	1088.38341475668	0.807864478872851	-0.307814797029424	0.00404346336892815	0.0179978826514748	13.5274058236148	15.3740738796498	13.6926608208311	14.5148546677383	14.7886793513108	15.016938678474	10.1610550792051	11.1775239174922	12.4796682959759	11.2055003365176	GeneID:72190,Genbank:NM_001001881.2,MGI:MGI:1919440	RIKEN cDNA 2510009E07 gene		GO:0003674,GO:0005575,GO:0008150	molecular_function|cellular_component|biological_process
2510039O18Rik	1230.86423893208	1176.480704827	1285.24777303716	1.09245121298113	0.127568852850095	0.214282764968322	0.400858678471018	21.5733174141677	22.1348718230169	23.4780130332233	20.8724904964006	22.4501679958914	21.4249176155722	27.6734534955453	26.8051891513013	23.7400215513491	25.6417482587944	GeneID:77034,Genbank:XM_006539279.3,MGI:MGI:1924284	RIKEN cDNA 2510039O18 gene		GO:0016021,GO:0003674,GO:0008150,GO:0016020	integral component of membrane|molecular_function|biological_process|membrane
2610002M06Rik	559.578954736025	588.708074540787	530.449834931264	0.901040529034757	-0.150336094595035	0.19101343469528	0.368558886243443	5.34623439198139	5.85538951543982	5.52613741205976	5.66224678501394	5.37563759474492	4.69241872533858	5.85253042760119	5.61153144459974	5.03262127609324	4.75761431437919	GeneID:67028,Genbank:NM_025921.3,MGI:MGI:1914278	RIKEN cDNA 2610002M06 gene		GO:0005768,GO:0007034,GO:0007049,GO:0008150,GO:0015031,GO:0016020,GO:0051301,GO:0003674,GO:0005575,GO:0005737	endosome|vacuolar transport|cell cycle|biological_process|protein transport|membrane|cell division|molecular_function|cellular_component|cytoplasm	mmu04144,mmu04217	Endocytosis|Necroptosis
2610008E11Rik	562.230562809957	649.890852110463	474.570273509451	0.730230733312103	-0.453575705950361	9.32599669446602e-05	0.000834319783293563	8.08502722321955	8.92276286229475	8.08211332505921	8.20691881688368	8.84417395353059	6.82226724270832	6.73804676629157	6.29480377378307	6.23835698106851	5.77037705701105	GeneID:72128,Genbank:XM_011243581.2,MGI:MGI:1919378	RIKEN cDNA 2610008E11 gene	zf-C2H2	GO:0032502,GO:0003674,GO:0005575,GO:0008150	developmental process|molecular_function|cellular_component|biological_process
2610020H08Rik	153.111444213913	126.784815259607	179.438073168218	1.41529624664277	0.501104066363692	0.00226778434013285	0.011157130926804	1.00178908742516	1.20562486692916	1.00072379677873	1.1677096293864	1.17087714907366	1.27191475866943	1.854934471336	1.7933773732922	1.46877865036355	1.76098997488149	GeneID:434234,Genbank:XM_017322343.1,MGI:MGI:1919402	RIKEN cDNA 2610020H08 gene		GO:0003674,GO:0005730,GO:0008150	molecular_function|nucleolus|biological_process
2610028H24Rik	996.346491629782	1013.9553034976	978.737679761963	0.965267084639573	-0.0509999106705944	0.589141328553945	0.792992370018817	28.5330831600901	23.9840275355111	28.1930567766029	27.4120595454446	27.6870467120476	24.1397498521577	24.8017219441984	30.5662965488394	29.8910940120577	26.6523092779221	GeneID:76964,Genbank:XM_006514295.3,MGI:MGI:1924214	RIKEN cDNA 2610028H24 gene		GO:0003674,GO:0005575,GO:0008150	molecular_function|cellular_component|biological_process
2610042L04Rik	2.24903809495456	2.93545008744482	1.56262610246431	0.532329304166266	-0.909609107598835	0.54118552133119	0.753325195508044	0	0.0553968260548764	0.0434449676100912	0.0205613709455773	0.0433566443266801	0.0421403034394453	0.0346834032855403	0	0	0.0116688089967535	GeneID:554327,Genbank:XM_017316088.1,MGI:MGI:1914305	RIKEN cDNA 2610042L04 gene		GO:0007416,GO:0010821,GO:0060025,GO:0001933,GO:0005515,GO:0005575	synapse assembly|regulation of mitochondrion organization|regulation of synaptic activity|negative regulation of protein phosphorylation|protein binding|cellular_component
2610044O15Rik8	158.422957753386	181.643184170511	135.202731336261	0.744331431722447	-0.425982935339678	0.00868306646574625	0.0335113830620918	6.01385860694419	5.33808307499334	5.38600179533752	5.6195060363355	5.80261305743726	3.85882744839921	4.65812166963975	4.58170122587866	4.0277390390576	4.63574974717647	GeneID:72139,Genbank:NM_153780.3,MGI:MGI:1919389	RIKEN cDNA 2610044O15 gene		GO:0003700,GO:0005575,GO:0006355	DNA binding transcription factor activity|cellular_component|regulation of transcription, DNA-templated
2610301B20Rik	458.857647546467	503.768582580649	413.946712512285	0.821700135391066	-0.28331609041085	0.018150713829634	0.0602121098219465	11.5542214139024	11.2193949066455	11.7103184558151	11.7798674091095	12.3510385916319	9.42100160201166	10.2896733934932	10.486305963339	9.84255574293725	9.9168016596288	GeneID:67157,Genbank:XM_006538200.3,MGI:MGI:1914407	RIKEN cDNA 2610301B20 gene		GO:0005886,GO:0008150,GO:0030054,GO:0097546,GO:0003674,GO:0005737,GO:0005829	plasma membrane|biological_process|cell junction|ciliary base|molecular_function|cytoplasm|cytosol
2610305D13Rik	98.1501170397857	108.114472093264	88.1857619863073	0.815670282422825	-0.293942004017482	0.160485602756114	0.325353310153286	1.38206688482568	3.14223872410526	2.42632386072429	2.05698317581558	2.58983576571399	2.12834706470714	1.99876575486996	2.1361754587255	1.96165511236112	1.54136994368918	GeneID:112422,Genbank:NM_145078.2,MGI:MGI:2148252	RIKEN cDNA 2610305D13 gene		GO:0005634,GO:0006355,GO:0008150,GO:0003674,GO:0003700,GO:0005575	nucleus|regulation of transcription, DNA-templated|biological_process|molecular_function|DNA binding transcription factor activity|cellular_component
2610318N02Rik	32.6736935656615	11.1680727826485	54.1793143486745	4.8512680211801	2.27836188725192	0.000119336498207161	0.00101880301673937	0.368093909771605	0.447105996094518	0.26972533240806	0.255307940971882	0.572001088644854	0.42514128711892	2.9428394341086	2.10628862611042	1.54702149172445	2.64424477421966	GeneID:70458,Genbank:XM_006522540.1,MGI:MGI:1917708	RIKEN cDNA 2610318N02 gene		GO:0003674,GO:0005575,GO:0008150	molecular_function|cellular_component|biological_process
2610507B11Rik	5037.94740483036	5239.57761765193	4836.3171920088	0.923035699617359	-0.115541647812708	0.226237529349047	0.417519159256926	35.7712390524137	35.1421908029798	33.3897270444309	34.8615793494439	32.5538235832582	33.1209547242384	32.5193306041942	32.1330786751439	31.5090481074249	35.0386009124491	GeneID:72503,Genbank:XM_006534313.2,MGI:MGI:1919753	RIKEN cDNA 2610507B11 gene		GO:0008150,GO:0003674,GO:0005575,GO:0005576	biological_process|molecular_function|cellular_component|extracellular region
2610524H06Rik	75.9538865339424	58.5079958331006	93.3997772347843	1.59635919680475	0.67478530891813	0.00821612116803482	0.0320368598967109	2.6828539663238	4.34142287847968	3.16320740361093	2.77637254539423	4.13250758496585	3.5702870418791	8.14212160685438	5.57526644546797	4.79176013593782	6.24070131449229	GeneID:330173,Genbank:NM_181075.3,MGI:MGI:2447819	RIKEN cDNA 2610524H06 gene		GO:0003674,GO:0005575,GO:0008150	molecular_function|cellular_component|biological_process
2610528A11Rik	3.34258266797678	3.09429327641876	3.5908720595348	1.16048213235003	0.214724310042629	0.871922830809092	0.982786725815238	0.142704998208713	0.14666969184053	0	0.476338426905873	0.358724616750508	0.418393012720207	0.153047398625082	0.387171280935276	0.0868072488394532	0.308945609628331	GeneID:70045,Genbank:NM_001206684.1,MGI:MGI:1917295	RIKEN cDNA 2610528A11 gene		GO:0005615,GO:0006935,GO:0008009,GO:0042742,GO:0048247,GO:0005125,GO:0005575,GO:0005576	extracellular space|chemotaxis|chemokine activity|defense response to bacterium|lymphocyte chemotaxis|cytokine activity|cellular_component|extracellular region
2610528J11Rik	116.478519624464	125.142133816012	107.814905432916	0.861539612161549	-0.215010964188486	0.233434545265766	0.426042738468125	5.70500961884427	5.57748391344735	6.35559158152234	5.79469996892889	6.20275885899055	6.25538925638775	4.82513836456343	4.27852562560633	5.98141504127122	5.07090519535272	GeneID:66451,Genbank:XM_006503272.2,MGI:MGI:1913701	RIKEN cDNA 2610528J11 gene		GO:0016020,GO:0016021,GO:0003674,GO:0005768,GO:0005886	membrane|integral component of membrane|molecular_function|endosome|plasma membrane
2700049A03Rik	252.733139517979	267.512332047924	237.953946988034	0.889506458137435	-0.168923014871006	0.213751890408105	0.400116681817859	2.24656748217368	2.30046238654441	2.13823752066042	2.37971562653391	2.25892314680735	1.99300903984563	2.18711718201155	2.06919755122255	2.27932062512888	1.91136059732715	GeneID:76967,Genbank:NM_001163378.1,MGI:MGI:1924217	RIKEN cDNA 2700049A03 gene		GO:0005813,GO:0005814,GO:0005856,GO:0007224,GO:0030030,GO:0036064,GO:0042995,GO:0060271,GO:0005515,GO:0070201,GO:0005737	centrosome|centriole|cytoskeleton|smoothened signaling pathway|cell projection organization|ciliary basal body|cell projection|cilium assembly|protein binding|regulation of establishment of protein localization|cytoplasm
2700060E02Rik	1508.72463715838	1360.53666457638	1656.91260974037	1.2178375290285	0.284321677004922	0.00520289670247445	0.0220946265030537	46.2976597102449	51.4391007056451	49.1306479241761	47.4925184420748	53.9518022537222	49.8198016378269	66.9702982497559	66.0226006255864	61.5409355322115	69.4888239966219	GeneID:68045,Genbank:NM_026528.3,MGI:MGI:1915295	RIKEN cDNA 2700060E02 gene		GO:0005654,GO:0005737,GO:0005813,GO:0005856,GO:0006351,GO:0006355,GO:0006388,GO:0006469,GO:0042802,GO:0045944,GO:0048471,GO:0000993,GO:0072669,GO:0003723,GO:0072686,GO:0005634	nucleoplasm|cytoplasm|centrosome|cytoskeleton|transcription, DNA-templated|regulation of transcription, DNA-templated|tRNA splicing, via endonucleolytic cleavage and ligation|negative regulation of protein kinase activity|identical protein binding|positive regulation of transcription by RNA polymerase II|perinuclear region of cytoplasm|RNA polymerase II core binding|tRNA-splicing ligase complex|R…
2700062C07Rik	192.969626593805	177.881920799042	208.057332388567	1.16963731588897	0.226061244608513	0.136888522325314	0.288390797818978	9.04268474114395	9.45507873911509	8.63696059569453	10.7176146053821	9.61799094538745	11.1871480552339	11.8282504065304	11.7420945922719	11.0013047104791	11.8252524476053	GeneID:68046,Genbank:NM_026529.4,MGI:MGI:1915296	RIKEN cDNA 2700062C07 gene		GO:0003674,GO:0005575,GO:0008150	molecular_function|cellular_component|biological_process
2700081O15Rik	885.048265413945	908.628327212747	861.468203615143	0.948097453947679	-0.0768927350244731	0.488188201506008	0.705039657085685	5.52796949056813	6.39174374300559	6.16921116564755	5.74792624833305	5.86717065496871	6.62798846861711	5.40024414984952	5.85333542190247	5.86908020548695	5.38820784378711	GeneID:108899,Genbank:NM_175381.6,MGI:MGI:1919667	RIKEN cDNA 2700081O15 gene	zf-BED	GO:0008150,GO:0003674,GO:0003676,GO:0005575	biological_process|molecular_function|nucleic acid binding|cellular_component
2700094K13Rik	343.034105766627	267.168189668002	418.900021865253	1.5679262654203	0.648857715694376	4.17893522890441e-06	6.65251235560917e-05	22.4432254847075	21.6099055747406	20.9464361792397	18.5500786513008	23.9127400582604	25.2428415032127	38.0049087680679	42.4737634243425	34.0106999175656	35.2901579138371	GeneID:72657,Genbank:NM_001037279.2,MGI:MGI:1919907	RIKEN cDNA 2700094K13 gene
2700097O09Rik	91.2852128132896	89.0723936103034	93.4980320162757	1.04968585918253	0.0699576353113812	0.708943501341254	0.881799174725773	3.1365711538448	3.12297174255723	2.99565024694149	2.52393007787558	3.08811703994647	3.70395655597731	3.01348566596256	3.43937545409396	3.06070476647017	2.9354511073529	GeneID:72658,Genbank:NM_028314.2,MGI:MGI:1919908	RIKEN cDNA 2700097O09 gene
2810004N23Rik	222.740707875599	205.285050141552	240.196365609645	1.17006262971424	0.22658575473166	0.108770464223519	0.242850102276715	8.27482470076223	8.66518596193602	8.25863056501234	8.18943634101559	7.53539733293338	9.57460015939889	11.0513068043374	10.0391103831744	8.35761599246186	10.6472225002736	GeneID:66523,Genbank:NM_025615.2,MGI:MGI:1913773	RIKEN cDNA 2810004N23 gene		GO:0005694,GO:0008150	chromosome|biological_process
2810006K23Rik	133.233438105583	149.333268722201	117.133607488965	0.784377175235242	-0.35038054004831	0.0440590552493238	0.121543146778856	3.07172508644254	2.84905876400229	2.96281102548444	2.53650212327377	2.86262244166905	2.37961025984618	2.06900952016283	2.60179100788505	2.21032957357458	2.35184845329567	GeneID:72650,Genbank:NM_001134717.2,MGI:MGI:1919900	RIKEN cDNA 2810006K23 gene		GO:0005762,GO:0006412,GO:0006415,GO:0016150,GO:0070126,GO:0072344,GO:0003747,GO:0004045,GO:0005739	mitochondrial large ribosomal subunit|translation|translational termination|translation release factor activity, codon nonspecific|mitochondrial translational termination|rescue of stalled ribosome|translation release factor activity|aminoacyl-tRNA hydrolase activity|mitochondrion
2810021J22Rik	149.184070588025	166.857156890754	131.510984285296	0.788165079256382	-0.343430264594187	0.0391786392092961	0.111275684770982	1.54533181524691	1.36607240961994	1.23430267707797	1.50431592264351	1.16738585388721	1.31461233386691	1.12492223320719	1.06010335707948	1.12023485440137	0.944721464146245	GeneID:69944,Genbank:XM_017314749.1,MGI:MGI:1917194	RIKEN cDNA 2810021J22 gene	zf-C2H2	GO:0005634,GO:0008150,GO:0043565,GO:0003674,GO:0003700,GO:0005575	nucleus|biological_process|sequence-specific DNA binding|molecular_function|DNA binding transcription factor activity|cellular_component
2810403A07Rik	1331.75822631237	1441.46261208816	1222.05384053659	0.847787400303274	-0.23822556946517	0.0189930653717335	0.062548331625945	19.1599005791698	20.7801007365181	20.7759856545119	19.3460131297151	18.5916650851202	15.0584072387377	18.7235587268769	17.6231596584763	16.854836971385	18.5063484849496	GeneID:74200,Genbank:XM_017319752.1,MGI:MGI:1921450	RIKEN cDNA 2810403A07 gene		GO:0005515,GO:0005634,GO:0005681,GO:0005737,GO:0006376,GO:0006397,GO:0008380,GO:0003723	protein binding|nucleus|spliceosomal complex|cytoplasm|mRNA splice site selection|mRNA processing|RNA splicing|RNA binding
2810408A11Rik	25.5026365631373	24.4787653742996	26.5265077519751	1.08365382593296	0.115903960223205	0.750158690830058	0.912255812786287	0.539649747290305	0.739523381618611	0.498412838084589	0.428883285584279	0.610444925144757	0.593319311910856	0.626990343346107	0.829666578170932	0.574469313286853	0.535471381756816	GeneID:70419,Genbank:XM_006534171.3,MGI:MGI:1917669	RIKEN cDNA 2810408A11 gene		GO:0000164,GO:0004864,GO:0043666	protein phosphatase type 1 complex|protein phosphatase inhibitor activity|regulation of phosphoprotein phosphatase activity
2810417H13Rik	261.612841284127	72.4588349869454	450.766847581309	6.22100600516861	2.63714789889466	1.93374145608719e-05	0.000236700406881592	1.22031605506336	2.02068683949211	1.34337227244794	1.7026055544034	2.09049137362642	2.40729352186817	16.6745365211703	13.7337941765193	8.02801583402052	13.4785449690343	GeneID:68026,Genbank:NM_026515.2,MGI:MGI:1915276	RIKEN cDNA 2810417H13 gene		GO:0005634,GO:0005737,GO:0005813,GO:0006260,GO:0006281,GO:0006974,GO:0007098,GO:0009411,GO:0019985,GO:0048471,GO:0003682,GO:0051726	nucleus|cytoplasm|centrosome|DNA replication|DNA repair|cellular response to DNA damage stimulus|centrosome cycle|response to UV|translesion synthesis|perinuclear region of cytoplasm|chromatin binding|regulation of cell cycle
2810428I15Rik	418.993729314524	365.800835930652	472.186622698396	1.29082980769326	0.368298797869877	0.00231130821899629	0.0113306768078813	27.2830509581108	31.7264347286492	31.3374452855627	24.8301730279605	30.5683138736184	39.1572327685137	41.6333157612428	37.7297294279285	35.8478813386602	40.5022336784425	GeneID:66462,Genbank:XM_006509716.2,MGI:MGI:1913712	RIKEN cDNA 2810428I15 gene		GO:0003674,GO:0005575,GO:0008150	molecular_function|cellular_component|biological_process
2810459M11Rik	10.6894138426933	13.2924761766798	8.08635150870684	0.608340492864184	-0.717049057618026	0.177666899739183	0.350420637525862	0.194328991856716	0.199727926204936	0.326326355330076	0.231662639323781	0.146548321367184	0.110784340203909	0.0868386620838804	0.158169522394693	0.197016752094346	0.140235893652968	GeneID:72792,Genbank:NM_001144992.1,MGI:MGI:1920042	RIKEN cDNA 2810459M11 gene		GO:0005515,GO:0005575,GO:0008150	protein binding|cellular_component|biological_process
2810474O19Rik	2171.81906581396	2585.4729360245	1758.16519560343	0.680016863107001	-0.556357572025571	1.20839927703804e-08	4.31999326485797e-07	21.5930381051642	21.5746427629204	20.6407461029728	21.8782770710314	20.2035837831904	14.0005189606698	15.0888121720763	12.9789715742786	15.5356190267988	17.0613777296383	GeneID:67246,Genbank:XM_006507086.3,MGI:MGI:1914496	RIKEN cDNA 2810474O19 gene		GO:0003674,GO:0005575,GO:0008150	molecular_function|cellular_component|biological_process
2900011O08Rik	1.79826904874006	0.790018588205008	2.80651950927512	3.55247275339657	1.82882358438983	0.220615715452598	0.410378303844261	0.00912423703025937	0	0.0183862159946631	0	0.00917441847981677	0.035668145874659	0.0195710137619354	0.0297058344100543	0.0111005209950316	0.0395065766033523	GeneID:67254,Genbank:NM_144518.3,MGI:MGI:1914504	RIKEN cDNA 2900011O08 gene		GO:0021822,GO:0005515,GO:0007026,GO:0015630	negative regulation of cell motility involved in cerebral cortex radial glia guided migration|protein binding|negative regulation of microtubule depolymerization|microtubule cytoskeleton
2900026A02Rik	1770.34576298235	1923.32378372339	1617.36774224132	0.840923278716099	-0.249953912082128	0.0337403993485735	0.0988654084751831	8.38002885969364	8.22809613214076	8.97041956053197	10.220087880557	8.47146778548496	9.30931449841135	6.85903159302999	7.27837981992593	8.30205366434232	6.78133029976916	GeneID:243219,Genbank:XM_006534937.3,MGI:MGI:1920194	RIKEN cDNA 2900026A02 gene		GO:0003674,GO:0005575,GO:0008150	molecular_function|cellular_component|biological_process
2900092C05Rik	0.100915537868784	0	0.201831075737569	Inf	Inf	0.992024855157622	1	0	0	0	0	0	0	0	0	0	0.0466752359870141	GeneID:73090,Genbank:XM_017312332.1,MGI:MGI:1920340	RIKEN cDNA 2900092C05 gene		GO:0003674,GO:0008150	molecular_function|biological_process
3010026O09Rik	55.0896427449244	52.1475336193478	58.031751870501	1.11283790129185	0.154243461472506	0.528181018811254	0.741803809348375	1.72213251767587	1.30706035793447	1.49488244149929	1.69291987086979	0.825841858365903	1.55356148141688	1.90377132494049	1.69640351815688	1.38601672164683	1.60603159739993	GeneID:68067,Genbank:NM_026543.3,MGI:MGI:1915317	RIKEN cDNA 3010026O09 gene		GO:0006281,GO:0006974,GO:0007095,GO:0010212,GO:0030870,GO:0045860,GO:0071168,GO:1905168,GO:2001032,GO:0003682,GO:0005634,GO:0005654	DNA repair|cellular response to DNA damage stimulus|mitotic G2 DNA damage checkpoint|response to ionizing radiation|Mre11 complex|positive regulation of protein kinase activity|protein localization to chromatin|positive regulation of double-strand break repair via homologous recombination|regulation of double-strand break repair via nonhomologous end joining|chromatin binding|nucleus|nucleoplasm
3110001I22Rik	44.0122833621138	32.4625237605083	55.5620429637193	1.71157496483105	0.775324481960092	0.0046717142836053	0.0202277189201228	0.870580212535834	1.23890823498816	1.04583444375354	0.989932373234552	1.41405636636401	2.06157897887834	2.26236545677077	1.56252811926058	2.28123630469714	1.66727072011714	GeneID:66598,Genbank:NM_025653.2,MGI:MGI:1913848	RIKEN cDNA 3110001I22 gene
3110002H16Rik	722.261484512301	745.656333244194	698.866635780409	0.93725031844065	-0.0934936842031041	0.413937063126076	0.634477014602927	15.660056264555	17.3479181357118	15.3411318850728	15.6441872018508	14.7075169411318	14.5775753171898	15.9087231621761	16.0980213452252	13.7737271188048	16.1239790419162	GeneID:76482,Genbank:XM_006526341.2,MGI:MGI:1916528	RIKEN cDNA 3110002H16 gene		GO:0010506,GO:0016020,GO:0031902,GO:0035658,GO:0005764,GO:0005768,GO:0006914	regulation of autophagy|membrane|late endosome membrane|Mon1-Ccz1 complex|lysosome|endosome|autophagy
3110009E18Rik	27.0794041185667	23.0006211027965	31.1581871343369	1.35466720638029	0.437938476173876	0.200522141839144	0.382143816700813	0.247897469314767	0.305741600270516	0.224791769449456	0.378268750778193	0.299113026025791	0.29072161545632	0.478554457833208	0.416992010110254	0.301591360857659	0.563513384473735	GeneID:73103,Genbank:XM_006529893.2,MGI:MGI:1920353	RIKEN cDNA 3110009E18 gene		GO:0003674,GO:0005575,GO:0008150	molecular_function|cellular_component|biological_process
3110035E14Rik	2.47810855623319	1.36318141562529	3.59303569684109	2.63577221318923	1.39822569617979	0.2489134008445	0.445981126466123	0	0.0173960287153186	0.0511606411800039	0.0322839975562186	0.0170188773306171	0.0496242732376022	0.0726098734612879	0.0734738596516017	0	0.128250719026759	GeneID:76982,Genbank:NM_178399.4,MGI:MGI:1924232	RIKEN cDNA 3110035E14 gene		GO:0003674,GO:0005575,GO:0008150	molecular_function|cellular_component|biological_process
3110040M04Rik	0.214768806212219	0.19752046786565	0.232017144558788	1.17464861776553	0.23222925617604	1	1	0	0	0.0317092499884621	0	0	0	0	0	0.0382883781345546	0	GeneID:73176,Genbank:XM_993996.5,MGI:MGI:1920426	RIKEN cDNA 3110040M04 gene		GO:0003674,GO:0005575,GO:0008150	molecular_function|cellular_component|biological_process
3110040N11Rik	161.117675134686	136.896436592418	185.338913676955	1.35386222089012	0.437080926983415	0.00571189578088889	0.0238425585176459	2.38764848892616	2.94477983944582	2.66474301843795	1.96179421581663	2.89940362351728	3.1591022982919	3.97891970358079	3.82694489413123	2.94949573584839	4.13526380854919	GeneID:67290,Genbank:XM_011250896.2,MGI:MGI:1914540	RIKEN cDNA 3110040N11 gene		GO:0003674,GO:0005575,GO:0008150	molecular_function|cellular_component|biological_process
3110043O21Rik	363.817057007575	363.398207848521	364.23590616663	1.00230518010275	0.00332184464679629	0.950248812471546	1	5.76302266222996	5.26330258120456	5.08446809142423	5.61006165006884	5.97486479296024	5.44246742646673	6.16467974589212	6.48107364266966	4.81344152573929	5.91503005824251	GeneID:73205,Genbank:NM_001081343.1,MGI:MGI:1920455	RIKEN cDNA 3110043O21 gene		GO:0005634,GO:0005737,GO:0005764,GO:0005768,GO:0005776,GO:0031410,GO:0031965,GO:0006897,GO:0032045,GO:0034063,GO:0042995,GO:0043005,GO:0043204,GO:0044295,GO:0044304,GO:0000932,GO:0001933,GO:0005085,GO:0005515,GO:0005576,GO:0005615,GO:0006914,GO:0010494,GO:0010506,GO:0016239,GO:0017112,GO:0048675,GO:0017137,GO:0110053,GO:0030425,GO:1902774,GO:1903432,GO:1904425,GO:1990316,GO:2000785	nucleus|cytoplasm|lysosome|endosome|autophagosome|cytoplasmic vesicle|nuclear membrane|endocytosis|guanyl-nucleotide exchange factor complex|stress granule assembly|cell projection|neuron projection|perikaryon|axonal growth cone|main axon|P-body|negative regulation of protein phosphorylation|guanyl-nucleotide exchange factor activity|protein binding|extracellular region|extracellular space|autoph…
3110052M02Rik	219.596802130427	239.180292240524	200.01331202033	0.836244952068179	-0.258002497830645	0.0882706389923714	0.207919762837836	1.68996559693808	2.10299364277107	1.80961900980797	1.72011842163368	1.94310007353647	1.73305698047802	1.71491351777737	1.56260980032433	1.29076695942227	1.72268210819731	GeneID:73229,Genbank:XM_017317664.1,MGI:MGI:1920479	RIKEN cDNA 3110052M02 gene		GO:0006355,GO:0003700,GO:0005575,GO:0005634	regulation of transcription, DNA-templated|DNA binding transcription factor activity|cellular_component|nucleus
3110062M04Rik	186.939870049459	198.114829904353	175.764910194565	0.887187043390045	-0.172689798564274	0.258103779551719	0.458143059999897	2.86294872391604	2.82595424121118	2.44187885342047	3.02774020591353	3.17796456588201	2.28544160127512	2.79683464770671	2.87625740033535	2.4829701360111	2.76151593262108	GeneID:78412,Genbank:NM_001135611.1,MGI:MGI:1925662	RIKEN cDNA 3110062M04 gene		GO:0005737,GO:0006281,GO:0006303,GO:0006974,GO:2001033,GO:0003674,GO:0005634	cytoplasm|DNA repair|double-strand break repair via nonhomologous end joining|cellular response to DNA damage stimulus|negative regulation of double-strand break repair via nonhomologous end joining|molecular_function|nucleus
3110067G11Rik	0.0982244219813089	0.196448843962618	0	0	-Inf	1	1	0	0.0126520181459882	0	0	0	0	0	0	0	0	GeneID:73187,Genbank:XM_017319868.1,MGI:MGI:1920437	RIKEN cDNA 3110067G11 gene
3110079O15Rik	0.309131611395684	0.196317609367805	0.421945613423562	2.14930089451649	1.10386746910315	0.984859200236435	1	0	0	0	0	0.0876238482272645	0.0851656213291536	0	0	0.106019838647216	0	GeneID:73234,Genbank:XM_006529895.3,MGI:MGI:1920484	RIKEN cDNA 3110079O15 gene		GO:0005737,GO:0016020,GO:0016021,GO:0031012,GO:0051216,GO:0071944,GO:0005515,GO:0005576,GO:0005578	cytoplasm|membrane|integral component of membrane|extracellular matrix|cartilage development|cell periphery|protein binding|extracellular region|proteinaceous extracellular matrix
3110082I17Rik	142.556301416604	120.502002956646	164.610599876563	1.36604036312813	0.450000112342845	0.00813230780727394	0.0317715954790974	3.52582110555171	3.75603166948105	2.69673858107982	2.9698428257662	2.89827583487586	4.27575302121509	4.25057021410463	4.80387938955876	5.10357044846763	3.98371803025998	GeneID:73212,Genbank:NM_028469.3,MGI:MGI:1920462	RIKEN cDNA 3110082I17 gene		GO:0005575,GO:0008150	cellular_component|biological_process
3110082J24Rik	0	0	0					0	0	0	0	0	0	0	0	0	0	GeneID:433868,Genbank:NM_001256263.1,MGI:MGI:3641994	RIKEN cDNA 3110082J24 gene		GO:0003674,GO:0005575,GO:0008150	molecular_function|cellular_component|biological_process
3300002I08Rik	15.185592307001	15.9526424806002	14.4185421334018	0.903834092122104	-0.145870119193036	0.776444801299978	0.92917575226197	0.179330084185151	0.405487086883592	0.307162275985309	0.444666988946706	0.126221454244926	0.297938109457009	0.230792220798994	0.311384562113903	0.218172473811924	0.31058893733912	GeneID:69277,Genbank:XM_006500134.3,MGI:MGI:1916527	RIKEN cDNA 3300002I08 gene		GO:0003674,GO:0005575,GO:0008150	molecular_function|cellular_component|biological_process
3425401B19Rik	49.7765229819653	60.4681692711834	39.0848766927473	0.646371093483287	-0.629565414465984	0.0161502993147241	0.054892837220552	0.421645304764669	0.498363588142874	0.389425611830683	0.549563979765296	0.310907130057032	0.350259705541955	0.301469081189584	0.228792200406776	0.22228807753886	0.34991833378175	GeneID:100504518,Genbank:XM_006518317.3,MGI:MGI:3588196	RIKEN cDNA 3425401B19 gene		GO:0003674,GO:0005575,GO:0008150	molecular_function|cellular_component|biological_process
3632451O06Rik	191.166297648291	198.027270873651	184.30532442293	0.930706784019276	-0.103601371646794	0.471937187702415	0.688596495845437	2.94915701737437	3.07748606963133	3.53234853386115	2.74083935012953	2.91998836155275	3.32333596379933	2.64650330141314	2.5963479304627	3.71607667082098	2.36168882339314	GeneID:67419,Genbank:XM_006519450.3,MGI:MGI:1914669	RIKEN cDNA 3632451O06 gene		GO:0016020,GO:0016021,GO:0003674,GO:0005575,GO:0008150	membrane|integral component of membrane|molecular_function|cellular_component|biological_process
3830403N18Rik	7.46430980522277	8.4472154762489	6.48140413419664	0.767282917361402	-0.382169459512831	0.606651300740311	0.805307127136571	0.316378236497908	0.284521997514693	0.757069967099896	0.188579729126959	0.159059126254184	0.193246039599509	0.381720857861093	0.515017281619475	0.144339325782903	0.128425337726733	GeneID:70691,Genbank:XM_011247677.1,MGI:MGI:1917941	RIKEN cDNA 3830403N18 gene		GO:0051321,GO:0000800,GO:0002244,GO:0003674	meiotic cell cycle|lateral element|hematopoietic progenitor cell differentiation|molecular_function
3830406C13Rik	521.24287212597	541.758905028201	500.726839223739	0.924261391139798	-0.113627175744928	0.342543684760657	0.558358460961212	3.37260097527604	3.75461236668334	3.33382232303939	3.43531152461841	3.75013707609218	3.06547921576067	3.76061389601166	3.404068840242	3.05599271579186	3.6300104994198	GeneID:218734,Genbank:XM_006517987.3,MGI:MGI:1917937	RIKEN cDNA 3830406C13 gene		GO:0003674,GO:0005575,GO:0008150	molecular_function|cellular_component|biological_process
3830417A13Rik	0.202039441001317	0	0.404078882002635	Inf	Inf	0.756790365768822	0.91567147721805	0	0	0	0	0	0	0	0.0355004837340289	0	0.0354097757548542	GeneID:70696,Genbank:NM_027512.2,MGI:MGI:1917946	RIKEN cDNA 3830417A13 gene		GO:0003674,GO:0005575,GO:0008150	molecular_function|cellular_component|biological_process
4430402I18Rik	170.788659837073	158.774893904306	182.80242576984	1.15133080095154	0.203302408904216	0.211072368606966	0.396168840106974	2.87211420583812	2.81506511504362	3.25791299775673	2.97493167043612	3.49991772060643	3.51326206097285	3.56984676271128	3.69489184917385	4.14213827290203	3.47955984384292	GeneID:381218,Genbank:NM_198651.2,MGI:MGI:1918036	RIKEN cDNA 4430402I18 gene		GO:0003674,GO:0005575,GO:0008150	molecular_function|cellular_component|biological_process
4833420G17Rik	1074.21857613701	1171.33844296747	977.098709306542	0.834172834651578	-0.261581764141392	0.0123135565158098	0.0442165292052351	9.09978091904591	9.89701198917592	9.59064692865159	9.68873616971963	9.02263651323291	8.02777412681418	8.4874349401966	8.94878066503627	8.01211949906903	7.41972071383955	GeneID:67392,Genbank:XM_006517749.1,MGI:MGI:1914642	RIKEN cDNA 4833420G17 gene		GO:0003674,GO:0005575,GO:0008150	molecular_function|cellular_component|biological_process
4833423E24Rik	2.09030213829056	1.7721995247605	2.40840475182062	1.35899187318995	0.442536828773727	0.774972461546883	0.928040792793716	0.0640266935583304	0.164513778978398	0	0	0.0643788273622276	0.187718170692271	0.0686669634187313	0.0347420164257648	0.0778946945075687	0.0346532464212194	GeneID:228151,Genbank:NM_001081664.2,MGI:MGI:2687041	RIKEN cDNA 4833423E24 gene		GO:0006631,GO:0006633,GO:0008150,GO:0016020,GO:0016021,GO:0016491,GO:0046872,GO:0055114,GO:0005575,GO:0005783,GO:0006629	fatty acid metabolic process|fatty acid biosynthetic process|biological_process|membrane|integral component of membrane|oxidoreductase activity|metal ion binding|oxidation-reduction process|cellular_component|endoplasmic reticulum|lipid metabolic process
4833427G06Rik	249.391821088357	240.151936544135	258.631705632578	1.07695032300956	0.106951703549087	0.484556757375291	0.701584895828866	17.2615965833259	15.2373723469012	18.2334324707849	16.5950161631724	17.9864059968231	17.48180972633	17.8407846278544	19.7903974083644	22.524632919508	17.6302303631259	GeneID:235345,Genbank:NM_177702.3,MGI:MGI:1921013	RIKEN cDNA 4833427G06 gene		GO:0048741,GO:0003674,GO:0005575,GO:0008150	skeletal muscle fiber development|molecular_function|cellular_component|biological_process
4833439L19Rik	2431.05985290079	2714.15575146713	2147.96395433445	0.791393033790848	-0.33753372879286	0.000494275847389806	0.00319910727092309	57.0639353596612	48.2027157366335	53.9172159997304	54.8493792810125	56.1615627330248	47.6840927762994	41.3227976287722	44.5245012714651	47.279403256518	40.7784740485881	GeneID:97820,Genbank:NM_001252648.1,MGI:MGI:1921162	RIKEN cDNA 4833439L19 gene		GO:0016491,GO:0055114,GO:0003674,GO:0005737,GO:0008150	oxidoreductase activity|oxidation-reduction process|molecular_function|cytoplasm|biological_process
4921501E09Rik	0	0	0					0	0	0	0	0	0	0	0	0	0	GeneID:74042,Genbank:NM_001009544.2,MGI:MGI:1921292	RIKEN cDNA 4921501E09 gene		GO:0003674,GO:0005575,GO:0008150	molecular_function|cellular_component|biological_process
4921504E06Rik	4.11911240875578	2.16554283859459	6.07268197891698	2.8042308241097	1.48760510651422	0.248880661316733	0.445966573730359	0.134587049208816	0.110660965101238	0.0271205860679761	0.0256709331865441	0	0.0526122950127206	0.173209331378087	0.0876351761637929	0.491214671576547	0.0582741718760026	GeneID:70909,Genbank:NM_027600.4,MGI:MGI:1918087	RIKEN cDNA 4921504E06 gene		GO:0003674,GO:0005575,GO:0008150	molecular_function|cellular_component|biological_process
4921507P07Rik	22.431958828576	24.815268941369	20.048648715783	0.807915834527195	-0.307723088339505	0.415963312870078	0.636451974320467	0.449683673224555	0.381798378687454	0.669767398451475	0.540736481721346	0.432497848915871	0.496794313037839	0.440337169367852	0.297051166177525	0.475725118685224	0.359783343144556	GeneID:70821,Genbank:XM_006506605.1,MGI:MGI:1918071	RIKEN cDNA 4921507P07 gene		GO:0005856,GO:0008150,GO:0003674,GO:0005737,GO:0005813	cytoskeleton|biological_process|molecular_function|cytoplasm|centrosome
4921509C19Rik	0.116008572279394	0	0.232017144558788	Inf	Inf	0.992025128471473	1	0	0	0	0	0	0	0	0	0.0166860615618171	0	GeneID:381393,Genbank:XM_006499822.3,MGI:MGI:2685851	RIKEN cDNA 4921509C19 gene		GO:0035174,GO:0004674,GO:0035404,GO:0004679,GO:0035556,GO:0004715,GO:0005524,GO:0005634,GO:0005737,GO:0006468,GO:0042149,GO:0016301,GO:0016310,GO:0016740,GO:0000166,GO:0031588,GO:0004672,GO:0032007	histone serine kinase activity|protein serine/threonine kinase activity|histone-serine phosphorylation|AMP-activated protein kinase activity|intracellular signal transduction|non-membrane spanning protein tyrosine kinase activity|ATP binding|nucleus|cytoplasm|protein phosphorylation|cellular response to glucose starvation|kinase activity|phosphorylation|transferase activity|nucleotide binding|nuc…
4921511H03Rik	0	0	0					0	0	0	0	0	0	0	0	0	0	GeneID:70920,Genbank:XM_006503604.3,MGI:MGI:1918170	RIKEN cDNA 4921511H03 gene		GO:0003674,GO:0005575,GO:0008150	molecular_function|cellular_component|biological_process
4921511M17Rik	0	0	0					0	0	0	0	0	0	0	0	0	0	GeneID:667256,Genbank:NM_001201358.1,MGI:MGI:1925342	RIKEN cDNA 4921511M17 gene		GO:0003674,GO:0005575,GO:0008150	molecular_function|cellular_component|biological_process
4921517D22Rik	0	0	0					0	0	0	0	0	0	0	0	0	0	GeneID:70900,Genbank:NM_183290.2,MGI:MGI:1918150	RIKEN cDNA 4921517D22 gene		GO:0003674,GO:0005575,GO:0008150	molecular_function|cellular_component|biological_process
4921524J17Rik	216.623973859012	232.277483631	200.970464087025	0.865217157278533	-0.208865820623959	0.167073344155459	0.335294195493551	7.74472103758156	8.79411241973494	8.00762934348129	6.99903910530786	8.60345329111424	7.66800285130852	7.47178359632471	7.78090476966251	6.45976550423347	6.58954836335789	GeneID:66714,Genbank:NM_025722.3,MGI:MGI:1913964	RIKEN cDNA 4921524J17 gene		GO:0003674,GO:0005575,GO:0008150	molecular_function|cellular_component|biological_process
4921524L21Rik	0.196383226665211	0.392766453330423	0	0	-Inf	0.782814084198313	0.931508673991011	0	0.0181180207567713	0	0	0.0177252163570839	0	0	0	0	0	GeneID:70901,Genbank:NM_027598.1,MGI:MGI:1918151	RIKEN cDNA 4921524L21 gene		GO:0003674,GO:0005575,GO:0008150	molecular_function|cellular_component|biological_process
4921528I07Rik	0.10018019187794	0	0.200360383755879	Inf	Inf	0.992024841840901	1	0	0	0	0	0	0	0.0147093609662551	0	0	0	GeneID:77049,Genbank:XM_006512410.3,MGI:MGI:1924299	RIKEN cDNA 4921528I07 gene		GO:0003674,GO:0005575,GO:0008150	molecular_function|cellular_component|biological_process
4921530L21Rik	0	0	0					0	0	0	0	0	0	0	0	0	0	GeneID:66732,Genbank:XM_006519396.1,MGI:MGI:1913982	RIKEN cDNA 4921530L21 gene		GO:0008150,GO:0003674,GO:0005575,GO:0005737	biological_process|molecular_function|cellular_component|cytoplasm
4921536K21Rik	34.0510595502157	28.2956922890545	39.806426811377	1.40680165746555	0.492418939831274	0.114772996649749	0.252517319323155	0.267858044766086	0.741191758231554	0.664319688069966	0.64846071561976	0.662969131277943	0.704779673833504	0.994398873419653	0.916788466300214	0.927491353910308	0.80292816192176	GeneID:67430,Genbank:NM_026150.3,MGI:MGI:1914680	RIKEN cDNA 4921536K21 gene		GO:0003674,GO:0005575,GO:0008150	molecular_function|cellular_component|biological_process
4921539E11Rik	0	0	0					0	0	0	0	0	0	0	0	0	0	GeneID:70941,Genbank:XM_006503395.1,MGI:MGI:1918191	RIKEN cDNA 4921539E11 gene		GO:0003674,GO:0005575,GO:0008150	molecular_function|cellular_component|biological_process
4922502D21Rik	0.613792903127671	0.591489779693919	0.636096026561422	1.07541338565577	0.104891334043308	1	1	0	0.0305124620339682	0.0598235052066308	0	0	0	0	0.0322181054911468	0.0361179307224142	0.0321357843807125	GeneID:381816,Genbank:XM_006506355.3,MGI:MGI:2685920	RIKEN cDNA 4922502D21 gene		GO:0003674,GO:0005575,GO:0008150	molecular_function|cellular_component|biological_process
4930401G09Rik	0	0	0					0	0	0	0	0	0	0	0	0	0	GeneID:73792,Genbank:XM_011248250.2,MGI:MGI:1921042	RIKEN cDNA 4930401G09 gene
4930402F06Rik	0	0	0					0	0	0	0	0	0	0	0	0	0	GeneID:74854,Genbank:NM_001272040.1,MGI:MGI:1922104	RIKEN cDNA 4930402F06 gene		GO:0030259,GO:0031982,GO:0005794,GO:0009247,GO:0016757	lipid glycosylation|vesicle|Golgi apparatus|glycolipid biosynthetic process|transferase activity, transferring glycosyl groups
4930402H24Rik	1714.66722813047	1841.2199717705	1588.11448449044	0.862533813905639	-0.213347079039346	0.0311624081349122	0.092850958340023	11.6471984526507	12.8926586339284	12.492645851916	13.0451151631618	11.9433587060607	12.0917064157906	10.6098392248957	10.3639015817209	11.7547989215855	10.5587327552289	GeneID:228602,Genbank:XM_011239473.2,MGI:MGI:1923029	RIKEN cDNA 4930402H24 gene		GO:0003674,GO:0005575,GO:0008150	molecular_function|cellular_component|biological_process
4930402K13Rik	0	0	0					0	0	0	0	0	0	0	0	0	0	GeneID:75775,Genbank:NM_001270700.1,MGI:MGI:1923025	RIKEN cDNA 4930402K13 gene		GO:0003674,GO:0005575,GO:0008150	molecular_function|cellular_component|biological_process
4930404N11Rik	57.7937504918115	52.2534535497082	63.3340474339148	1.21205476636421	0.277454888065797	0.257022870424272	0.456515991812659	3.80313953499536	4.06834290547012	4.06644896830454	3.47898396399167	5.30685326558564	4.32359513288709	4.07876822637953	5.72768380153112	5.28787293074402	6.63721855735341	GeneID:432479,Genbank:NM_001014836.3,MGI:MGI:1921072	RIKEN cDNA 4930404N11 gene		GO:0003674,GO:0005575,GO:0008150	molecular_function|cellular_component|biological_process
4930407I10Rik	0	0	0					0	0	0	0	0	0	0	0	0	0	GeneID:328573,Genbank:NM_001166475.1,MGI:MGI:2685593	RIKEN cDNA 4930407I10 gene		GO:0003674,GO:0005575,GO:0008150	molecular_function|cellular_component|biological_process
4930415F15Rik	5.59979926459231	4.10540686697584	7.09419166220878	1.72801183709096	0.789113100171486	0.30228311948869	0.512841489777355	0.0684115273594082	0.0703121667922895	0.0344639533799772	0.0652435638628209	0.120378609501819	0.0668579830091897	0.20176635494074	0.148485219219819	0.0624219531920989	0.166619049453961	GeneID:73862,Genbank:XM_006514821.3,MGI:MGI:1921112	RIKEN cDNA 4930415F15 gene		GO:0003674,GO:0005575,GO:0008150	molecular_function|cellular_component|biological_process
4930415L06Rik	0	0	0					0	0	0	0	0	0	0	0	0	0	GeneID:245511,Genbank:NM_001033880.3,MGI:MGI:3588286	RIKEN cDNA 4930415L06 gene		GO:0003674,GO:0005575,GO:0008150	molecular_function|cellular_component|biological_process	mmu04922	Glucagon signaling pathway
4930415O20Rik	3.91092768222544	3.72591430155868	4.09594106289219	1.09931166725405	0.136600464591681	0.940544752368381	1	0.381219005815501	0.195905100762262	0.672168871663549	0.272674293847178	0.287486724660831	0.465702469988923	0.306635600778875	0.620568526615693	0.46378996553093	0.206327633285352	GeneID:73863,Genbank:NM_001201322.1,MGI:MGI:1921113	RIKEN cDNA 4930415O20 gene		GO:0003674,GO:0005575,GO:0008150	molecular_function|cellular_component|biological_process
4930426D05Rik	17.4716839927641	13.2932049690707	21.6501630164575	1.62866389759511	0.70368891000076	0.096522057284363	0.221705793047232	0.420331085632935	0.547211286648668	0.39527021440163	0.400866624201306	0.140880940396563	0.520328764910221	0.330582381030178	1.12519013717626	0.545465185434819	0.697655358469796	GeneID:74644,Genbank:NM_001271580.1,MGI:MGI:1921894	RIKEN cDNA 4930426D05 gene
4930427A07Rik	99.2528237665935	54.3926912108314	144.112956322356	2.64949119292075	1.40571533177805	0.000264206700128649	0.0019370168270055	0.99685077139177	1.12369530821728	0.82617954649521	0.828019584415813	0.695166607530581	0.927074115219678	3.3797244916051	2.42536553715663	2.30816722935021	3.28937291252865	GeneID:104732,Genbank:NM_134041.3,MGI:MGI:2144738	RIKEN cDNA 4930427A07 gene		GO:0003674,GO:0005575,GO:0008150	molecular_function|cellular_component|biological_process
4930430A15Rik	1.29482434516672	1.76320746437974	0.826441225953694	0.468714681992579	-1.09321810846357	0.585271639858065	0.789674870444901	0	0.0258466869537157	0.0760135027695442	0.0239834732428132	0.101145290541122	0.0245769322157324	0	0.0545830281374487	0.0305950023881709	0	GeneID:67575,Genbank:XM_006500082.2,MGI:MGI:1914825	RIKEN cDNA 4930430A15 gene		GO:0003674,GO:0005575,GO:0008150	molecular_function|cellular_component|biological_process
4930430F08Rik	103.700569203358	128.634424190437	78.7667142162781	0.612329978635172	-0.707618778168996	0.00023323292355462	0.00175224206993317	1.72945385615383	1.7633951499911	1.99143772141279	1.81954006735648	1.7113628739267	1.36824096678883	1.05988244299752	0.908640752753749	0.968530342776678	1.41148051421799	GeneID:68281,Genbank:NM_175128.2,MGI:MGI:1921197	RIKEN cDNA 4930430F08 gene		GO:0002244,GO:0003674,GO:0005575	hematopoietic progenitor cell differentiation|molecular_function|cellular_component
4930431P22Rik	0.69624923072143	1.16048131688407	0.232017144558788	0.199931822411205	-2.32241997607658	0.437352884851555	0.657571986220497	0.041083388669378	0	0.082786983214355	0.117542764902896	0	0	0	0	0.0499819345945367	0	GeneID:73883,Genbank:XM_017316332.1,MGI:MGI:1921133	RIKEN cDNA 4930431P22 gene
4930432K21Rik	17.310619561558	17.5961681968238	17.0250709262921	0.967544225302712	-0.0476004882383889	0.93011216375311	1	0.47474138017948	0.203304523343309	0.418534192917017	0.396162652080132	0.278455544091483	0.367302116777475	0.297002872579368	0.343470760116839	0.409111390570096	0.36400522322546	GeneID:74666,Genbank:XM_006531445.3,MGI:MGI:1921916	RIKEN cDNA 4930432K21 gene		GO:0003674,GO:0005575,GO:0008150	molecular_function|cellular_component|biological_process
4930432M17Rik	0.317312667289866	0	0.634625334579733	Inf	Inf	0.555859770300333	0.765194194434714	0	0	0	0	0	0	0.0513326678618289	0.0519434762000121	0.0582309495320556	0	GeneID:619318,Genbank:NM_001033814.1,MGI:MGI:3588188	RIKEN cDNA 4930432M17 gene		GO:0003674,GO:0005575,GO:0008150	molecular_function|cellular_component|biological_process
4930433I11Rik	0	0	0					0	0	0	0	0	0	0	0	0	0	GeneID:243944,Genbank:NM_207248.3,MGI:MGI:2685327	RIKEN cDNA 4930433I11 gene		GO:0003674,GO:0005575,GO:0008150	molecular_function|cellular_component|biological_process
4930435E12Rik	0	0	0					0	0	0	0	0	0	0	0	0	0	GeneID:74663,Genbank:XM_006522676.2,MGI:MGI:1921913	RIKEN cDNA 4930435E12 gene		GO:0003674,GO:0005575,GO:0008150	molecular_function|cellular_component|biological_process
4930438A08Rik	1.10541722078694	1.37626545376577	0.834568987808115	0.606401174660418	-0.721655546729417	0.783045214031611	0.931616765029515	0.0565632533969522	0	0.0379934669557666	0.0179813177580686	0.0189581132655284	0	0.0404417453200148	0	0.0229382314304882	0.0204091996573767	GeneID:73988,Genbank:XM_001477470.6,MGI:MGI:1921238	RIKEN cDNA 4930438A08 gene		GO:0003674,GO:0005575,GO:0008150	molecular_function|cellular_component|biological_process	mmu00250,mmu00270,mmu00280,mmu00350,mmu00360,mmu00380,mmu00400	Alanine, aspartate and glutamate metabolism|Cysteine and methionine metabolism|Valine, leucine and isoleucine degradation|Tyrosine metabolism|Phenylalanine metabolism|Tryptophan metabolism|Phenylalanine, tyrosine and tryptophan biosynthesis
4930439D14Rik	1.10781521493835	1.55123575700324	0.664394672873455	0.428300256665671	-1.22330555310043	0.546698906840785	0.758230438471469	0.0404366486678361	0.166240310391965	0	0.115692391542356	0	0	0.0433672538832692	0	0.0983902250714043	0	GeneID:78167,Genbank:XM_017313158.1,MGI:MGI:1925417	RIKEN cDNA 4930439D14 gene		GO:0003674,GO:0005575,GO:0008150	molecular_function|cellular_component|biological_process
4930444G20Rik	0	0	0					0	0	0	0	0	0	0	0	0	0	GeneID:114671,Genbank:NM_053264.2,MGI:MGI:2149738	RIKEN cDNA 4930444G20 gene		GO:0016926,GO:0016929,GO:0004175,GO:0005634,GO:0006508	protein desumoylation|SUMO-specific protease activity|endopeptidase activity|nucleus|proteolysis	mmu03013,mmu04310	RNA transport|Wnt signaling pathway
4930444P10Rik	42.9423657002656	30.4780777897246	55.4066536108066	1.81791824251746	0.862287318472124	0.00208256975904149	0.0103647894930757	0.808559797131164	1.06845886861131	0.989233539789946	0.963896816758137	0.66782694176208	1.07241206900661	1.85819860857434	1.8489708581196	1.8971194467997	1.81298810104163	GeneID:75799,Genbank:XM_006495584.3,MGI:MGI:1923049	RIKEN cDNA 4930444P10 gene		GO:0003674,GO:0005575,GO:0008150	molecular_function|cellular_component|biological_process
4930447A16Rik	0	0	0					0	0	0	0	0	0	0	0	0	0	GeneID:74892,Genbank:NM_029113.1,MGI:MGI:1922142	RIKEN cDNA 4930447A16 gene		GO:0003674,GO:0005575,GO:0008150	molecular_function|cellular_component|biological_process
4930447C04Rik	0.791429891791105	0.591489779693919	0.991370003888292	1.67605601638849	0.745070366946207	0.832607989105462	0.961364685039617	0	0.0176733004512975	0.0346507201021512	0	0	0.0168050747857016	0.0737671873513308	0	0	0	GeneID:75801,Genbank:XM_011244201.2,MGI:MGI:1923051	RIKEN cDNA 4930447C04 gene		GO:0006310,GO:0007129,GO:0007275,GO:0007283,GO:0010705,GO:0048477,GO:0051090,GO:0051321,GO:0000801,GO:0003674,GO:0005694	DNA recombination|synapsis|multicellular organism development|spermatogenesis|meiotic DNA double-strand break processing involved in reciprocal meiotic recombination|oogenesis|regulation of DNA binding transcription factor activity|meiotic cell cycle|central element|molecular_function|chromosome
4930449I24Rik	0	0	0					0	0	0	0	0	0	0	0	0	0	GeneID:67410,Genbank:XM_006504863.3,MGI:MGI:1914660	RIKEN cDNA 4930449I24 gene		GO:0003674,GO:0005575,GO:0008150	molecular_function|cellular_component|biological_process
4930451I11Rik	0.193188656413696	0.196448843962618	0.189928468864775	0.966808788658059	-0.048697507079928	1	1	0	0.10480367394276	0	0	0	0.0996550465080266	0	0	0	0	GeneID:78118,Genbank:XM_006508347.2,MGI:MGI:1925368	RIKEN cDNA 4930451I11 gene		GO:0003674,GO:0005575,GO:0008150	molecular_function|cellular_component|biological_process
4930452B06Rik	64.0660933989068	67.5611002063042	60.5710865915094	0.896537895424288	-0.157563529768915	0.477551331002159	0.693964851450233	0.781260543188712	1.45993794643108	1.01972689446108	1.25309305721914	1.62467536102488	1.00645692460806	1.16160859693784	1.38739349334226	1.27450642766128	0.864905335710651	GeneID:74430,Genbank:XM_011244772.2,MGI:MGI:1926154	RIKEN cDNA 4930452B06 gene		GO:0003674,GO:0005575,GO:0008150	molecular_function|cellular_component|biological_process
4930453H23Rik	0.100915537868784	0	0.201831075737569	Inf	Inf	0.992024855157622	1	0	0	0	0	0	0	0	0	0	0.0338300812397188	GeneID:100503481,Genbank:XM_006527553.2,MGI:MGI:1921933	RIKEN cDNA 4930453H23 gene		GO:0003674,GO:0005575,GO:0008150	molecular_function|cellular_component|biological_process
4930453N24Rik	808.932683654745	798.21454030325	819.650827006239	1.02685529468662	0.0382328901789623	0.718888111521042	0.890304691571999	7.88146503322745	8.64995814764358	8.45971127004956	7.35596632387021	8.03432521595267	7.19930884442788	9.73755646031898	9.21945216725788	7.96236621898976	8.90651404233042	GeneID:67609,Genbank:XM_006522489.2,MGI:MGI:1914859	RIKEN cDNA 4930453N24 gene		GO:0043065,GO:0003674,GO:0005634,GO:0006915	positive regulation of apoptotic process|molecular_function|nucleus|apoptotic process
4930467E23Rik	75.8826925572733	96.4538460580915	55.3115390564552	0.573450840136977	-0.802258280364624	0.000216206398286375	0.00164481031682071	0.666597926153553	0.738503436335224	0.793743950842624	0.924697418047415	1.14031940762328	0.431486679463979	0.575640961992847	0.563700507245197	0.379160019967029	0.590373194325878	GeneID:626415,Genbank:XM_017312928.1,MGI:MGI:1923056	RIKEN cDNA 4930467E23 gene		GO:0003674,GO:0005575,GO:0008150	molecular_function|cellular_component|biological_process
4930469G21Rik	0.210471961953872	0.188926779348956	0.232017144558788	1.2280797108717	0.296404204638981	1	1	0	0	0	0.0539251049327404	0	0	0	0	0.0687906500237176	0	GeneID:100502590,Genbank:NM_001195189.1,MGI:MGI:1922183	RIKEN cDNA 4930469G21 gene		GO:0003674,GO:0005575,GO:0008150	molecular_function|cellular_component|biological_process
4930474N05Rik	0	0	0					0	0	0	0	0	0	0	0	0	0	GeneID:218921,Genbank:XM_006518825.2,MGI:MGI:3586330	RIKEN cDNA 4930474N05 gene		GO:0002244,GO:0003674,GO:0005575	hematopoietic progenitor cell differentiation|molecular_function|cellular_component
4930480E11Rik	0	0	0					0	0	0	0	0	0	0	0	0	0	GeneID:74910,Genbank:NM_001177966.2,MGI:MGI:1922160	RIKEN cDNA 4930480E11 gene		GO:0003674,GO:0005575,GO:0008150	molecular_function|cellular_component|biological_process
4930486L24Rik	86.3077666993756	86.9401980224938	85.6753353762575	0.985451348455531	-0.0211434474385153	0.895049416924252	0.99912418184357	3.61450037706205	3.39188350715259	3.00842952694613	3.74687182125523	3.67388351849886	3.49402351336482	3.49723895445254	3.1124848728705	4.25399776468592	3.44475479810643	GeneID:214639,Genbank:NM_178098.2,MGI:MGI:1922258	RIKEN cDNA 4930486L24 gene		GO:0005764,GO:0006508,GO:0008234,GO:0030054,GO:0051603,GO:0004197,GO:0005576,GO:0005615	lysosome|proteolysis|cysteine-type peptidase activity|cell junction|proteolysis involved in cellular protein catabolic process|cysteine-type endopeptidase activity|extracellular region|extracellular space
4930488N24Rik	0.0987602339328252	0.19752046786565	0	0	-Inf	1	1	0	0	0.0199010085976654	0	0	0	0	0	0	0	GeneID:75011,Genbank:XM_011246738.1,MGI:MGI:1922261	RIKEN cDNA 4930488N24 gene
4930502E18Rik	0.981000730416612	1.76164107707734	0.200360383755879	0.113735077118143	-3.13625082940005	0.221238705077575	0.411153666220074	0.0987957679906472	0.0338468519631992	0.0663609944813481	0.0628138584930822	0.0331130415462007	0	0.0353186304519421	0	0	0	GeneID:75013,Genbank:NM_029142.1,MGI:MGI:1922263	RIKEN cDNA 4930502E18 gene		GO:0003674,GO:0005575,GO:0008150	molecular_function|cellular_component|biological_process
4930503B20Rik	8.25751357521992	7.97372954498444	8.5412976054554	1.0711797481052	0.0992005902106421	0.913302058159617	1	0.071295915044797	0.0732766898172354	0.10056769266761	0.176785395552695	0.157713661797368	0.153289113304311	0.183511234513184	0.0618982793311273	0.121433772365421	0.123480243657953	GeneID:75015,Genbank:XM_011240265.1,MGI:MGI:1922264	RIKEN cDNA 4930503B20 gene		GO:0003674,GO:0005739,GO:0008150	molecular_function|mitochondrion|biological_process
4930503E14Rik	2.58062087109345	4.12190029467783	1.03934144750906	0.252151040346865	-1.98763991718219	0.105722966282192	0.23767565330022	0.21321142024859	0.0365224924345983	0.214820768696538	0.101669071355404	0.178653366444917	0	0	0	0.0432320685919807	0.15386224036826	GeneID:74954,Genbank:XM_006519637.2,MGI:MGI:1922204	RIKEN cDNA 4930503E14 gene		GO:0003674,GO:0005575,GO:0008150	molecular_function|cellular_component|biological_process
4930503L19Rik	453.017531078296	515.986193733184	390.048868423407	0.75592888561879	-0.403677576301937	0.0008851527593898	0.00511333781540358	8.49698746543561	8.93934717152699	8.13980871750333	8.91705535167794	9.58645654884519	7.50305162718154	7.12161578978965	6.64364308525067	6.63385033177559	6.60856213339859	GeneID:269033,Genbank:XM_006525964.3,MGI:MGI:1922045	RIKEN cDNA 4930503L19 gene		GO:0005576,GO:0008285	extracellular region|negative regulation of cell proliferation
4930504O13Rik	0	0	0					0	0	0	0	0	0	0	0	0	0	GeneID:403200,Genbank:NM_207527.3,MGI:MGI:2685370	RIKEN cDNA 4930504O13 gene		GO:0003674,GO:0005575,GO:0008150	molecular_function|cellular_component|biological_process
4930505A04Rik	16.8838336651442	15.6641076647565	18.1035596655318	1.15573514004018	0.208810813122709	0.659189329224924	0.84682129401778	0.933059274774372	0.839109199156847	1.11637128121541	0.778620217818033	0.996827843130275	1.0258544355129	1.0006818020373	1.01258893279851	1.34799926738368	1.19937695586523	GeneID:75087,Genbank:NM_001100394.1,MGI:MGI:1922337	RIKEN cDNA 4930505A04 gene		GO:0003674,GO:0005575,GO:0008150	molecular_function|cellular_component|biological_process
4930512M02Rik	0	0	0					0	0	0	0	0	0	0	0	0	0	GeneID:102631730,Genbank:NM_001305143.1,MGI:MGI:1922360	RIKEN cDNA 4930512M02 gene		GO:0003674,GO:0005575,GO:0008150	molecular_function|cellular_component|biological_process
4930513O06Rik	0	0	0					0	0	0	0	0	0	0	0	0	0	GeneID:75125,Genbank:NM_029174.1,MGI:MGI:1922375	RIKEN cDNA 4930513O06 gene		GO:0003674,GO:0005575,GO:0008150	molecular_function|cellular_component|biological_process
4930519F16Rik	0.523966034905309	0.393969311828268	0.65396275798235	1.65993324441324	0.73112522356588	0.979886069473492	1	0	0.019850033482177	0.0194592389832524	0	0	0.0188748727542951	0	0	0.0469933978679747	0	GeneID:75106,Genbank:XM_011247690.1,MGI:MGI:1922356	RIKEN cDNA 4930519F16 gene
4930519G04Rik	0.0949642344323873	0	0.189928468864775	Inf	Inf	0.992024747381038	1	0	0	0	0	0	0.0156571189791346	0	0	0	0	GeneID:67593,Genbank:XM_006530441.3,MGI:MGI:1914843	RIKEN cDNA 4930519G04 gene		GO:0003674,GO:0005575,GO:0008150	molecular_function|cellular_component|biological_process
4930521O11Rik	0	0	0					0	0	0	0	0	0	0	0	0	0	GeneID:74715,Genbank:XM_017316320.1,MGI:MGI:1921965	RIKEN cDNA 4930521O11 gene
4930522H14Rik	0	0	0					0	0	0	0	0	0	0	0	0	0	GeneID:67646,Genbank:NM_026291.3,MGI:MGI:1914896	RIKEN cDNA 4930522H14 gene		GO:0016020,GO:0016021,GO:0003674,GO:0005575,GO:0008150	membrane|integral component of membrane|molecular_function|cellular_component|biological_process
4930522L14Rik	209.515736426689	242.265215469326	176.766257384051	0.729639445108171	-0.45474436960115	0.00240922893354249	0.0117358406453497	0.998027100559894	0.842198622609617	0.878542194597234	0.80152506007532	0.809855055317817	0.708421615020023	0.784929277212332	0.56244897794451	0.604968305466956	0.614080542430554	GeneID:100041734,Genbank:XM_011249625.2,MGI:MGI:1925270	RIKEN cDNA 4930522L14 gene	zf-C2H2	GO:0005634,GO:0006355,GO:0008150,GO:0003674,GO:0003700,GO:0005575	nucleus|regulation of transcription, DNA-templated|biological_process|molecular_function|DNA binding transcription factor activity|cellular_component
4930523C07Rik	2094.62313009068	2295.32733448482	1893.91892569653	0.825119318383239	-0.277325336022459	0.00438357061727903	0.0192329293539905	20.6545591087659	20.5652859816677	19.3961592197082	22.4004554687438	19.1463277716253	17.5270628451347	16.7468535274581	18.0436960838577	18.0215047564801	17.0443899655531	GeneID:67647,Genbank:XM_011238859.1,MGI:MGI:1914897	RIKEN cDNA 4930523C07 gene		GO:0003674,GO:0005575,GO:0008150	molecular_function|cellular_component|biological_process
4930524B15Rik	1.48444996018157	0.784906908666664	2.18399301169648	2.78248667145313	1.47637477684863	0.379257628215859	0.59921655976581	0.0792494945977865	0	0	0.0251932174857171	0	0.0774498329129472	0.0566620143783361	0.172008710119727	0	0	GeneID:67592,Genbank:XM_006514795.1,MGI:MGI:1914842	RIKEN cDNA 4930524B15 gene		GO:0003674,GO:0005575,GO:0008150	molecular_function|cellular_component|biological_process
4930524N10Rik	0	0	0					0	0	0	0	0	0	0	0	0	0	GeneID:75071,Genbank:NM_001256259.1,MGI:MGI:1922321	RIKEN cDNA 4930524N10 gene		GO:0003674,GO:0005575,GO:0008150	molecular_function|cellular_component|biological_process
4930538K18Rik	21.4831814963139	24.0396731524768	18.926689840151	0.78731061442077	-0.344995166301991	0.382097821583073	0.602171940627284	0.331236573053928	0.252177136755607	0.346097413110365	0.327597771881592	0.246709856960094	0.251778010383823	0.223671272132085	0.279587503121603	0.208953359498925	0.265593451079166	GeneID:75180,Genbank:XM_006503455.2,MGI:MGI:1922430	RIKEN cDNA 4930538K18 gene		GO:0016020,GO:0016021,GO:0046474,GO:0003882,GO:0005737,GO:0006659	membrane|integral component of membrane|glycerophospholipid biosynthetic process|CDP-diacylglycerol-serine O-phosphatidyltransferase activity|cytoplasm|phosphatidylserine biosynthetic process
4930539E08Rik	4.21862445941868	2.50951173854547	5.92773718029189	2.36210777150126	1.24007478940206	0.176984265272073	0.349492800269117	0	0.0383808539395779	0.00940630918660853	0.0534211319894437	0.0187743724654471	0.00912383516835342	0.0500622331951204	0.0810526793733661	0.034073873376234	0.121268370134485	GeneID:207819,Genbank:XM_006523956.3,MGI:MGI:1925441	RIKEN cDNA 4930539E08 gene		GO:0042981,GO:0003674,GO:0005575,GO:0008150	regulation of apoptotic process|molecular_function|cellular_component|biological_process
4930544D05Rik	0.827605625729681	0.196448843962618	1.45876240749674	7.42566043185437	2.89251934367626	0.310847407558243	0.522773081630628	0	0.0609913570029926	0	0	0	0.0579950710701277	0.127286945391158	0.0644007675219073	0.144392255495328	0.0642362158633164	GeneID:668433,Genbank:XM_006533966.3,MGI:MGI:2148639	RIKEN cDNA 4930544D05 gene		GO:0003674,GO:0005575,GO:0008150	molecular_function|cellular_component|biological_process
4930544G11Rik	0	0	0					0	0	0	0	0	0	0	0	0	0	GeneID:67653,Genbank:NM_001161773.1,MGI:MGI:1914903	RIKEN cDNA 4930544G11 gene		GO:0043231,GO:0030334,GO:0004871,GO:0051017,GO:0030950,GO:0005525,GO:0031410,GO:0005575,GO:0005737,GO:0005886,GO:0005938,GO:0007015,GO:0032153,GO:0007163,GO:0032154,GO:0007266,GO:0032956,GO:0008150,GO:0043005,GO:0008360,GO:0000910,GO:0043149,GO:0016477,GO:0003674,GO:0043197,GO:0019901,GO:0003924	intracellular membrane-bounded organelle|regulation of cell migration|signal transducer activity|actin filament bundle assembly|establishment or maintenance of actin cytoskeleton polarity|GTP binding|cytoplasmic vesicle|cellular_component|cytoplasm|plasma membrane|cell cortex|actin filament organization|cell division site|establishment or maintenance of cell polarity|cleavage furrow|Rho protein s…	mmu04014,mmu04015,mmu04310,mmu04350,mmu04072,mmu04071,mmu04024,mmu04022,mmu04150,mmu04144,mmu04510,mmu04520,mmu04530,mmu04810,mmu04611,mmu04621,mmu04625,mmu04660,mmu04670,mmu04062,mmu04921,mmu04270,mmu04972,mmu04722,mmu04360,mmu05200,mmu05206,mmu05205,mmu05203,mmu05210,mmu05418,mmu05133,mmu05152,mmu05100	Ras signaling pathway|Rap1 signaling pathway|Wnt signaling pathway|TGF-beta signaling pathway|Phospholipase D signaling pathway|Sphingolipid signaling pathway|cAMP signaling pathway|cGMP - PKG signaling pathway|mTOR signaling pathway|Endocytosis|Focal adhesion|Adherens junction|Tight junction|Regulation of actin cytoskeleton|Platelet activation|NOD-like receptor signaling pathway|C-type lectin re…
4930548H24Rik	1.90721811319952	0.77182287052618	3.04261335587285	3.94211349787885	1.97896931379129	0.182250831865626	0.356550331541867	0	0.0388515371518713	0.0380866534549573	0.0721016819983662	0	0.221657405477559	0.121622810119722	0.0410233340416354	0.137966951904611	0.0818370290396001	GeneID:67656,Genbank:NM_026296.3,MGI:MGI:1914906	RIKEN cDNA 4930548H24 gene		GO:0003674,GO:0005575,GO:0008150	molecular_function|cellular_component|biological_process
4930549C01Rik	0.411567691700596	0.188926779348956	0.634208604052236	3.35690157974283	1.74713023959775	0.793865829270934	0.938384011684212	0	0	0	0.038767558482166	0	0	0.043596018598554	0	0.0494546195347601	0.0440020499018498	GeneID:67663,Genbank:XM_011250327.2,MGI:MGI:1914913	RIKEN cDNA 4930549C01 gene		GO:0003674,GO:0005575,GO:0008150	molecular_function|cellular_component|biological_process
4930550C14Rik	57.4423788986875	58.5823164436588	56.3024413537162	0.961082537729021	-0.05726775997674	0.81233929046667	0.950238173054445	0.567430325418967	0.545569447558835	0.45183798261469	0.619708696558235	0.552146203454463	0.554544658189728	0.422061828512401	0.725049496174279	0.578989916249845	0.445806313181025	GeneID:75311,Genbank:XM_006510654.3,MGI:MGI:1922561	RIKEN cDNA 4930550C14 gene		GO:0003674,GO:0005575,GO:0008150	molecular_function|cellular_component|biological_process
4930550L24Rik	0.292518677966648	0.395108887068521	0.189928468864775	0.48069905557917	-1.05679412584589	1	1	0.0343145606379729	0.0352679029998221	0	0	0	0.0335353178134517	0	0	0	0	GeneID:75352,Genbank:NM_023774.3,MGI:MGI:1922602	RIKEN cDNA 4930550L24 gene		GO:0003674,GO:0008150	molecular_function|biological_process
4930555G01Rik	0	0	0					0	0	0	0	0	0	0	0	0	0	GeneID:108978,Genbank:NM_175393.4,MGI:MGI:1922055	RIKEN cDNA 4930555G01 gene		GO:0003674,GO:0005575,GO:0008150	molecular_function|cellular_component|biological_process
4930557A04Rik	0	0	0					0	0	0	0	0	0	0	0	0	0	GeneID:385317,Genbank:NM_029229.1,MGI:MGI:1922521	RIKEN cDNA 4930557A04 gene		GO:0006342,GO:0000790,GO:0003677,GO:0006325	chromatin silencing|nuclear chromatin|DNA binding|chromatin organization
4930558K02Rik	0.311888344580566	0	0.623776689161131	Inf	Inf	0.55895794012395	0.767359960843094	0	0	0	0	0	0.0135207795852132	0	0	0.0168315670999299	0.0149758194972441	GeneID:75368,Genbank:NM_001204904.1,MGI:MGI:1922618	RIKEN cDNA 4930558K02 gene		GO:0003674,GO:0005575,GO:0008150	molecular_function|cellular_component|biological_process
4930562C15Rik	417.065207324322	420.20629885558	413.924115793064	0.985049764652207	-0.0217314836144139	0.812619589155586	0.950443313134651	6.06931868171034	5.62841082709301	4.71666007302062	6.02894025801707	4.61825847653201	4.79698599426157	5.45364267184873	4.95709655186521	6.15582183138556	6.29663673013027	GeneID:78809,Genbank:NM_030192.1,MGI:MGI:1926059	RIKEN cDNA 4930562C15 gene		GO:0003674,GO:0005575,GO:0008150	molecular_function|cellular_component|biological_process
4930563D23Rik	0.0944633896744779	0.188926779348956	0	0	-Inf	1	1	0	0	0	0.0192028929099792	0	0	0	0	0	0	GeneID:75328,Genbank:NM_029252.2,MGI:MGI:1922578	RIKEN cDNA 4930563D23 gene		GO:0003674,GO:0005575,GO:0008150	molecular_function|cellular_component|biological_process
4930563E22Rik	13.7154508574352	14.6492070100663	12.781694704804	0.872517856838325	-0.196743437251634	0.718411127784281	0.889957329796227	0.211666876304743	0.301219614634158	0.147644699765173	0.248449381736598	0.31106069393325	0.206860173509115	0.296855594194017	0.19436863098447	0.158469737694239	0.246746176600231	GeneID:75304,Genbank:NM_001163728.1,MGI:MGI:1922554	RIKEN cDNA 4930563E22 gene		GO:0003674,GO:0005575,GO:0008150	molecular_function|cellular_component|biological_process
4930563M21Rik	0	0	0					0	0	0	0	0	0	0	0	0	0	GeneID:75258,Genbank:XM_017313674.1,MGI:MGI:1922508	RIKEN cDNA 4930563M21 gene		GO:0003674,GO:0005575,GO:0008150	molecular_function|cellular_component|biological_process
4930564C03Rik	0	0	0					0	0	0	0	0	0	0	0	0	0	GeneID:75341,Genbank:NM_029257.1,MGI:MGI:1922591	RIKEN cDNA 4930564C03 gene		GO:0003674,GO:0005575,GO:0008150	molecular_function|cellular_component|biological_process
4930564D02Rik	0	0	0					0	0	0	0	0	0	0	0	0	0	GeneID:75269,Genbank:XM_017319782.1,MGI:MGI:1922519	RIKEN cDNA 4930564D02 gene		GO:0003674,GO:0005575,GO:0008150	molecular_function|cellular_component|biological_process
4930567H17Rik	0	0	0					0	0	0	0	0	0	0	0	0	0	GeneID:619303,Genbank:NM_001033807.2,MGI:MGI:3588249	RIKEN cDNA 4930567H17 gene		GO:0003674,GO:0005575,GO:0008150	molecular_function|cellular_component|biological_process
4930568D16Rik	0	0	0					0	0	0	0	0	0	0	0	0	0	GeneID:75859,Genbank:NM_029463.1,MGI:MGI:1923109	RIKEN cDNA 4930568D16 gene		GO:0016020,GO:0016021,GO:0016740,GO:0016757,GO:0016758,GO:0030259,GO:0031982,GO:0046872,GO:0047276,GO:0005794,GO:0005975,GO:0009247	membrane|integral component of membrane|transferase activity|transferase activity, transferring glycosyl groups|transferase activity, transferring hexosyl groups|lipid glycosylation|vesicle|metal ion binding|N-acetyllactosaminide 3-alpha-galactosyltransferase activity|Golgi apparatus|carbohydrate metabolic process|glycolipid biosynthetic process
4930571K23Rik	0	0	0					0	0	0	0	0	0	0	0	0	0	GeneID:75861,Genbank:NM_001145759.1,MGI:MGI:1923111	RIKEN cDNA 4930571K23 gene		GO:0003674,GO:0005575,GO:0008150	molecular_function|cellular_component|biological_process
4930578C19Rik	207.487079091989	247.126974929679	167.847183254299	0.679194099721652	-0.558104168886998	0.00145553895025934	0.00767196497611237	1.80536039919397	2.76170079779429	1.62439814137656	2.37042136228626	2.05169931176844	1.71512478159619	1.55796724559288	1.60384377198394	1.2871904258174	1.29070396500703	GeneID:75905,Genbank:XM_006527709.2,MGI:MGI:1923155	RIKEN cDNA 4930578C19 gene		GO:0009966,GO:0003674,GO:0005575,GO:0005576	regulation of signal transduction|molecular_function|cellular_component|extracellular region
4930578I06Rik	0	0	0					0	0	0	0	0	0	0	0	0	0	GeneID:67750,Genbank:XM_006519472.3,MGI:MGI:1915000	RIKEN cDNA 4930578I06 gene		GO:0003674,GO:0005575,GO:0008150	molecular_function|cellular_component|biological_process
4930579F01Rik	0.198090255485777	0.396180510971553	0	0	-Inf	0.78172775231572	0.931508673991011	0.0206755420938648	0	0.0208316038636351	0	0	0	0	0	0	0	GeneID:67741,Genbank:XM_006501945.3,MGI:MGI:1914991	RIKEN cDNA 4930579F01 gene		GO:0003674,GO:0005575,GO:0008150	molecular_function|cellular_component|biological_process
4930579G24Rik	67.1266795376138	58.2887475259654	75.9646115492621	1.30324659172721	0.382110086978094	0.0927961454612367	0.215056283890977	1.58815450798366	1.4071356222264	1.48978748321426	1.48849713504191	2.17507299602105	1.31124794950993	2.46678223408305	2.94187282744363	1.93214428787429	2.4008367196955	GeneID:75939,Genbank:NM_029482.1,MGI:MGI:1923189	RIKEN cDNA 4930579G24 gene		GO:0008150,GO:0003674,GO:0005575,GO:0005737	biological_process|molecular_function|cellular_component|cytoplasm
4930583I09Rik	0	0	0					0	0	0	0	0	0	0	0	0	0	GeneID:78057,Genbank:XM_128729.5,MGI:MGI:1925307	RIKEN cDNA 4930583I09 gene		GO:0003674,GO:0005575,GO:0008150	molecular_function|cellular_component|biological_process
4930590J08Rik	17.0102688417912	18.9373668306372	15.0831708529452	0.796476669002547	-0.328295993032961	0.486053910155609	0.703022166577167	0.199518285995907	0.167777502233182	0.137062006927263	0.20757720284802	0.164140033111665	0.203850529734896	0.175073049805827	0.108262151051034	0.0882666847647971	0.147252993156745	GeneID:381798,Genbank:XM_006506332.3,MGI:MGI:2685917	RIKEN cDNA 4930590J08 gene		GO:0016020,GO:0016021,GO:0003674,GO:0005737,GO:0008150	membrane|integral component of membrane|molecular_function|cytoplasm|biological_process
4930591A17Rik	0	0	0					0	0	0	0	0	0	0	0	0	0	GeneID:68175,Genbank:NM_026596.2,MGI:MGI:1915425	RIKEN cDNA 4930591A17 gene		GO:0003674,GO:0005575,GO:0008150	molecular_function|cellular_component|biological_process
4930595M18Rik	0	0	0					0	0	0	0	0	0	0	0	0	0	GeneID:245492,Genbank:NM_173435.3,MGI:MGI:3045300	RIKEN cDNA 4930595M18 gene		GO:0003674,GO:0005575,GO:0008150	molecular_function|cellular_component|biological_process
4930596D02Rik	0	0	0					0	0	0	0	0	0	0	0	0	0	GeneID:239036,Genbank:NM_001033766.3,MGI:MGI:3588288	RIKEN cDNA 4930596D02 gene		GO:0003674,GO:0005575,GO:0008150	molecular_function|cellular_component|biological_process
4931406B18Rik	0.491642227556072	0.39263521873561	0.590649236376533	1.50432057083056	0.589112038203119	0.979647488525462	1	0	0	0	0	0.0225526661341691	0.0109599832853942	0.0240548510105119	0	0	0	GeneID:74054,Genbank:NM_028737.3,MGI:MGI:1921304	RIKEN cDNA 4931406B18 gene		GO:0003674,GO:0005575,GO:0008150	molecular_function|cellular_component|biological_process
4931406C07Rik	1054.06984231078	1120.90459969015	987.235084931412	0.880748535784682	-0.183197923597932	0.081977294873026	0.197119813368694	18.6032882837934	20.2065042990019	21.1221714015241	20.0771513313103	20.8489528856958	18.645680512663	19.7437142164905	18.0094580052657	18.0461554092918	17.6011217383519	GeneID:70984,Genbank:NM_001199484.1,MGI:MGI:1918234	RIKEN cDNA 4931406C07 gene		GO:0016604,GO:0016787,GO:0016788,GO:0046872,GO:0005634,GO:0005654,GO:0008270	nuclear body|hydrolase activity|hydrolase activity, acting on ester bonds|metal ion binding|nucleus|nucleoplasm|zinc ion binding
4931406P16Rik	3428.11320472976	3933.67240536281	2922.55400409671	0.742958157906686	-0.428647131876288	7.85391713375041e-06	0.000113643420762797	30.8899402645275	32.6766369597576	30.9713985204626	34.4626338302636	30.175364579622	28.693757915113	22.3435711697457	24.4928408675296	24.815931399389	22.0541415726442	GeneID:233103,Genbank:XM_006539893.3,MGI:MGI:1924311	RIKEN cDNA 4931406P16 gene		GO:0003674,GO:0005575,GO:0008150	molecular_function|cellular_component|biological_process
4931408C20Rik	0	0	0					0	0	0	0	0	0	0	0	0	0	GeneID:210940,Genbank:NM_001033764.3,MGI:MGI:3588222	RIKEN cDNA 4931408C20 gene		GO:0003674,GO:0005575,GO:0008150	molecular_function|cellular_component|biological_process
4931409K22Rik	0.814126031267103	0.196317609367805	1.4319344531664	7.2939684716904	2.8667039636123	0.313808698878074	0.526315020332067	0	0	0	0	0.0203142929036242	0.0197443893643244	0	0.0438504102452537	0.0245791311320699	0.0656075508087131	GeneID:231045,Genbank:NM_177676.6,MGI:MGI:3045319	RIKEN cDNA 4931409K22 gene		GO:0005575,GO:0008150,GO:0000166,GO:0003674,GO:0005524	cellular_component|biological_process|nucleotide binding|molecular_function|ATP binding
4931414P19Rik	129.961855783127	130.109176636248	129.814534930006	0.997735427170786	-0.00327079286414734	1	1	1.05171396060411	1.18820131958085	0.92214029033272	1.14083017796835	1.03328065824418	1.03567682505767	1.16237665602589	1.24590899953418	0.957192357793929	1.12106011435457	GeneID:74359,Genbank:XM_006519619.3,MGI:MGI:1921609	RIKEN cDNA 4931414P19 gene		GO:0005575,GO:0005576,GO:0008150	cellular_component|extracellular region|biological_process
4931417E11Rik	0	0	0					0	0	0	0	0	0	0	0	0	0	GeneID:66740,Genbank:NM_025737.3,MGI:MGI:1913990	RIKEN cDNA 4931417E11 gene		GO:0003674,GO:0005575,GO:0008150	molecular_function|cellular_component|biological_process
4931423N10Rik	9.00058236283431	9.18564642645349	8.81551829921512	0.959705816003059	-0.0593358586748515	0.954767415692024	1	0.0635177972598097	0.0408015480686784	0.0879962024260325	0.0757205624165945	0.103784089885899	0.062075383694726	0.07663633354762	0.0775482306589231	0.0772755727084211	0.0773500856605522	GeneID:70981,Genbank:XM_017319257.1,MGI:MGI:1918231	RIKEN cDNA 4931423N10 gene		GO:0003674,GO:0005575,GO:0008150	molecular_function|cellular_component|biological_process
4931428F04Rik	131.410695291634	117.77217159259	145.049218990677	1.23160859674428	0.3005438426781	0.0790812610496179	0.191554502630683	0.828468266051263	1.22132211902455	0.876879315225459	1.06145286442382	1.0517988297525	1.46392119281594	1.36417799184032	1.02622613055348	1.23189263028821	1.33159104441575	GeneID:74356,Genbank:NM_001166394.1,MGI:MGI:1921606	RIKEN cDNA 4931428F04 gene		GO:0003674,GO:0005575,GO:0008150	molecular_function|cellular_component|biological_process
4931429L15Rik	0	0	0					0	0	0	0	0	0	0	0	0	0	GeneID:74361,Genbank:XM_011242616.1,MGI:MGI:1921611	RIKEN cDNA 4931429L15 gene		GO:0003674,GO:0005575,GO:0008150	molecular_function|cellular_component|biological_process
4931431F19Rik	0	0	0					0	0	0	0	0	0	0	0	0	0	GeneID:70980,Genbank:NM_027634.1,MGI:MGI:1918230	RIKEN cDNA 4931431F19 gene		GO:0003674,GO:0005739,GO:0008150	molecular_function|mitochondrion|biological_process
4931440F15Rik	1.39225046261261	1.37867583884109	1.40582508638413	1.01969226324142	0.0281338215276543	1	1	0.0823800997600693	0.0169337640548932	0	0.0157130574544393	0	0.0483056074551736	0.0176701028345391	0	0.0200446793288414	0.0356693464995447	GeneID:216622,Genbank:NM_176829.2,MGI:MGI:2441689	RIKEN cDNA 4931440F15 gene		GO:0008150,GO:0003674,GO:0005575,GO:0005737	biological_process|molecular_function|cellular_component|cytoplasm
4932411N23Rik	0	0	0					0	0	0	0	0	0	0	0	0	0	GeneID:237029,Genbank:NM_177705.3,MGI:MGI:3045322	RIKEN cDNA 4932411N23 gene	MYB	GO:0006357,GO:0006361,GO:0006363,GO:0030154,GO:0043565,GO:0044212,GO:0000981,GO:0001135,GO:0005634	regulation of transcription by RNA polymerase II|transcription initiation from RNA polymerase I promoter|termination of RNA polymerase I transcription|cell differentiation|sequence-specific DNA binding|transcription regulatory region DNA binding|RNA polymerase II transcription factor activity, sequence-specific DNA binding|transcription factor activity, RNA polymerase II transcription factor recr…
4932414N04Rik	0	0	0					0	0	0	0	0	0	0	0	0	0	GeneID:75721,Genbank:XM_006500335.2,MGI:MGI:1922971	RIKEN cDNA 4932414N04 gene		GO:0003674,GO:0005575,GO:0008150	molecular_function|cellular_component|biological_process
4932429P05Rik	0	0	0					0	0	0	0	0	0	0	0	0	0	GeneID:245509,Genbank:NM_001085511.1,MGI:MGI:3588287	RIKEN cDNA 4932429P05 gene		GO:0003674,GO:0005575,GO:0008150	molecular_function|cellular_component|biological_process	mmu04922	Glucagon signaling pathway
4932438A13Rik	1574.04454074935	1633.65751462378	1514.43156687492	0.927019006932847	-0.109329175748912	0.286179631888414	0.493144698115715	5.28586371417533	6.32388932219499	5.07375445224967	5.82031076931541	5.33505451782434	5.15279125143379	5.597418831817	5.39258383550828	4.85654759238232	5.75062858176625	GeneID:229227,Genbank:XM_006535446.3,MGI:MGI:2444631	RIKEN cDNA 4932438A13 gene		GO:0006629,GO:0007283,GO:0016020,GO:0016021,GO:0019915,GO:0045444,GO:0051647,GO:0060612,GO:0001558,GO:0003674,GO:0005634	lipid metabolic process|spermatogenesis|membrane|integral component of membrane|lipid storage|fat cell differentiation|nucleus localization|adipose tissue development|regulation of cell growth|molecular_function|nucleus
4932438H23Rik	5.49896823125126	5.70396551351191	5.29397094899062	0.928121135453911	-0.107614981222581	0.95512261526023	1	0.045253766210481	0.0387591886994689	0.0683930215774632	0.0143860598729962	0.0530864281835483	0.0442261070492836	0.0323556580985912	0.0572961526484754	0.0367037360864802	0.0408212529500522	GeneID:74387,Genbank:XM_017317151.1,MGI:MGI:1921637	RIKEN cDNA 4932438H23 gene		GO:0003674,GO:0005575,GO:0008150	molecular_function|cellular_component|biological_process
4932443I19Rik	66.9609109371569	63.2301487484694	70.6916731258444	1.11800580142642	0.160927674466803	0.465093151519023	0.681585057045463	0.846555074119482	1.18330124264563	1.31353527777064	0.87194152721753	1.25979221340178	1.1913563752033	1.14396445412985	1.59855803450565	1.07111317212071	1.33789158067862	GeneID:403185,Genbank:XM_006508821.3,MGI:MGI:2685952	RIKEN cDNA 4932443I19 gene		GO:0003674,GO:0005575,GO:0008150	molecular_function|cellular_component|biological_process
4933402D24Rik	0	0	0					0	0	0	0	0	0	0	0	0	0	GeneID:74426,Genbank:NM_001256158.1,MGI:MGI:1921676	RIKEN cDNA 4933402D24 gene		GO:0003674,GO:0005575,GO:0008150	molecular_function|cellular_component|biological_process
4933402E13Rik	0	0	0					0	0	0	0	0	0	0	0	0	0	GeneID:74437,Genbank:XM_006528321.2,MGI:MGI:1921687	RIKEN cDNA 4933402E13 gene		GO:0003674,GO:0005575,GO:0008150	molecular_function|cellular_component|biological_process
4933402J07Rik	0	0	0					0	0	0	0	0	0	0	0	0	0	GeneID:330820,Genbank:NM_177901.3,MGI:MGI:3607717	RIKEN cDNA 4933402J07 gene		GO:0003674,GO:0008150	molecular_function|biological_process
4933402N03Rik	0	0	0					0	0	0	0	0	0	0	0	0	0	GeneID:233918,Genbank:NM_173409.4,MGI:MGI:1914681	RIKEN cDNA 4933402N03 gene		GO:0008150,GO:0000151,GO:0003674,GO:0005634	biological_process|ubiquitin ligase complex|molecular_function|nucleus
4933402N22Rik	0	0	0					0	0	0	0	0	0	0	0	0	0	GeneID:545732,Genbank:NM_001177510.1,MGI:MGI:3703021	RIKEN cDNA 4933402N22 gene		GO:0003674,GO:0005575,GO:0008150	molecular_function|cellular_component|biological_process
4933402P03Rik	0.116008572279394	0	0.232017144558788	Inf	Inf	0.992025128471473	1	0	0	0	0	0	0	0	0	0.0393442926394644	0	GeneID:108803,Genbank:XM_006531970.2,MGI:MGI:1918293	RIKEN cDNA 4933402P03 gene		GO:0016020,GO:0016021,GO:0003674,GO:0005575,GO:0008150	membrane|integral component of membrane|molecular_function|cellular_component|biological_process
4933403O08Rik	12.254454697827	10.2371018095218	14.2718075861321	1.39412578400437	0.479360733209689	0.337631826760999	0.553475156355886	0.0587466606856293	0.0939225567788098	0.111803500261836	0.012450278341199	0.0656330615351848	0.159479427646255	0.0770052133934042	0.0779214998126271	0.119118369051234	0.0565253825941478	GeneID:71030,Genbank:XM_011247708.1,MGI:MGI:1918280	RIKEN cDNA 4933403O08 gene		GO:0005938,GO:0007165,GO:0007265,GO:0008150,GO:0019887,GO:0003674,GO:0005575,GO:0005886	cell cortex|signal transduction|Ras protein signal transduction|biological_process|protein kinase regulator activity|molecular_function|cellular_component|plasma membrane
4933405L10Rik	0.196383226665211	0.392766453330423	0	0	-Inf	0.782814084198313	0.931508673991011	0	0.0455930456543752	0	0	0.0446045740564776	0	0	0	0	0	GeneID:71046,Genbank:XM_006531369.2,MGI:MGI:1918296	RIKEN cDNA 4933405L10 gene		GO:0003674,GO:0005575,GO:0008150	molecular_function|cellular_component|biological_process
4933405O20Rik	0	0	0					0	0	0	0	0	0	0	0	0	0	GeneID:243996,Genbank:NM_172901.2,MGI:MGI:2142174	RIKEN cDNA 4933405O20 gene		GO:0005739,GO:0006099,GO:0016616,GO:0046872,GO:0055114,GO:0000166,GO:0004449,GO:0005524	mitochondrion|tricarboxylic acid cycle|oxidoreductase activity, acting on the CH-OH group of donors, NAD or NADP as acceptor|metal ion binding|oxidation-reduction process|nucleotide binding|isocitrate dehydrogenase (NAD+) activity|ATP binding	mmu00020	Citrate cycle (TCA cycle)
4933406M09Rik	0.101123903132533	0	0.202247806265066	Inf	Inf	0.992024858930994	1	0	0	0	0	0	0	0	0.0253970922678584	0	0	GeneID:240755,Genbank:NM_173771.4,MGI:MGI:3045320	RIKEN cDNA 4933406M09 gene
4933408B17Rik	49.018920644458	46.6442146623885	51.3936266265274	1.10182210159428	0.139891307515237	0.630174128649809	0.825946644090576	0.461136493143056	0.52780571833501	0.316784463650034	0.569718157379552	0.621742871790932	0.501876522349827	0.539516611745385	0.545936329612562	0.663020510273283	0.601264459228093	GeneID:271508,Genbank:XM_011246940.2,MGI:MGI:3045347	RIKEN cDNA 4933408B17 gene		GO:0003674,GO:0005575,GO:0008150	molecular_function|cellular_component|biological_process
4933409G03Rik	0	0	0					0	0	0	0	0	0	0	0	0	0	GeneID:227998,Genbank:XM_006499181.3,MGI:MGI:3045336	RIKEN cDNA 4933409G03 gene		GO:0003674,GO:0005575,GO:0008150	molecular_function|cellular_component|biological_process
4933411K16Rik	8.09788522063071	9.97085734042284	6.22491310083857	0.624310717555065	-0.679663862104616	0.304863251478748	0.515918044258664	0.385028474824364	0.633160811028925	0.465521665783504	0.403918666070077	0.0774292106390817	0.376284936493548	0.165173209651053	0.250707912965369	0.140527366429607	0.333423099042139	GeneID:66765,Genbank:NM_025752.2,MGI:MGI:1914015	RIKEN cDNA 4933411K16 gene		GO:0003674,GO:0005575,GO:0008150	molecular_function|cellular_component|biological_process
4933412E24Rik	0	0	0					0	0	0	0	0	0	0	0	0	0	GeneID:71088,Genbank:NM_027668.1,MGI:MGI:1918338	RIKEN cDNA 4933412E24 gene		GO:0003674,GO:0005575,GO:0008150	molecular_function|cellular_component|biological_process
4933413G19Rik	3.07005948247691	3.49187116374056	2.64824780121325	0.758403640063397	-0.398962206219745	0.750970775105686	0.912508321270012	0.0987957679906472	0.152310833834396	0.199082983444044	0.329772757088681	0.0993391246386021	0.144828350556995	0.0529779456779131	0.160824993619268	0.120194652239243	0.213885422050383	GeneID:71149,Genbank:NM_027697.1,MGI:MGI:1918399	RIKEN cDNA 4933413G19 gene		GO:0003674,GO:0005575,GO:0008150	molecular_function|cellular_component|biological_process
4933415F23Rik	0.0944633896744779	0.188926779348956	0	0	-Inf	1	1	0	0	0	0.0288852050004684	0	0	0	0	0	0	GeneID:66755,Genbank:NM_025746.2,MGI:MGI:1914005	RIKEN cDNA 4933415F23 gene		GO:0045087,GO:0004865,GO:0005575,GO:0035304	innate immune response|protein serine/threonine phosphatase inhibitor activity|cellular_component|regulation of protein dephosphorylation
4933416C03Rik	0	0	0					0	0	0	0	0	0	0	0	0	0	GeneID:619332,Genbank:NM_001161855.1,MGI:MGI:3588269	RIKEN cDNA 4933416C03 gene		GO:0008134,GO:0035035,GO:0044212,GO:0051123,GO:0003713,GO:0005669,GO:0006357	transcription factor binding|histone acetyltransferase binding|transcription regulatory region DNA binding|RNA polymerase II transcriptional preinitiation complex assembly|transcription coactivator activity|transcription factor TFIID complex|regulation of transcription by RNA polymerase II	mmu03022	Basal transcription factors
4933416I08Rik	0	0	0					0	0	0	0	0	0	0	0	0	0	GeneID:71159,Genbank:NM_027700.1,MGI:MGI:1918409	RIKEN cDNA 4933416I08 gene
4933417A18Rik	0	0	0					0	0	0	0	0	0	0	0	0	0	GeneID:66761,Genbank:XM_017315571.1,MGI:MGI:1914011	RIKEN cDNA 4933417A18 gene		GO:0003674,GO:0005575,GO:0008150	molecular_function|cellular_component|biological_process
4933421I07Rik	0.0993300215529514	0.198660043105903	0	0	-Inf	1	1	0.037960935484091	0	0	0	0	0	0	0	0	0	GeneID:71162,Genbank:NM_027702.2,MGI:MGI:1918412	RIKEN cDNA 4933421I07 gene		GO:0003674,GO:0005575,GO:0008150	molecular_function|cellular_component|biological_process
4933425L06Rik	0.194643581552418	0.188926779348956	0.200360383755879	1.06051870701615	0.0847700695072137	1	1	0	0	0	0.0238500464097516	0	0	0.026820545517052	0	0	0	GeneID:66763,Genbank:NM_025751.3,MGI:MGI:1914013	RIKEN cDNA 4933425L06 gene		GO:0003674,GO:0005575,GO:0008150	molecular_function|cellular_component|biological_process	mmu00230,mmu00240,mmu00760	Purine metabolism|Pyrimidine metabolism|Nicotinate and nicotinamide metabolism
4933427D14Rik	357.726905271526	355.875433382538	359.578377160514	1.01040516829942	0.014933923752037	0.901946632137644	1	3.9552726625253	4.06515980406942	4.15025718838252	3.90757672466839	3.77927319143626	3.96155555451059	4.11302871273621	4.2924018147101	3.93465240354415	4.50615037547631	GeneID:74477,Genbank:XM_006534367.2,MGI:MGI:1921727	RIKEN cDNA 4933427D14 gene		GO:0005829,GO:0005856,GO:0007099,GO:0034451,GO:0071539,GO:0003674,GO:0005737,GO:0005813	cytosol|cytoskeleton|centriole replication|centriolar satellite|protein localization to centrosome|molecular_function|cytoplasm|centrosome
4933427G17Rik	6.73810965764636	7.46239171888015	6.01382759641257	0.805884738159395	-0.31135458315266	0.66698168328225	0.852960622218075	0.168453297677321	0.173133341999126	0.150866494046424	0.0714011798831843	0.150559783629915	0.0731679661384401	0.0802941244695089	0.142186704976369	0.159397626946005	0.141823400950133	GeneID:74466,Genbank:XM_006508266.2,MGI:MGI:1921716	RIKEN cDNA 4933427G17 gene		GO:0003674,GO:0005575,GO:0008150	molecular_function|cellular_component|biological_process
4933428G20Rik	1.21139674804826	1.57890226924939	0.843891226847125	0.534479709911564	-0.903792913949235	0.677270986217402	0.859924994120218	0.113563135416618	0.0389060656250669	0.0381401084071748	0	0.114187709584583	0.0739895011968366	0	0	0.0921070598212304	0	GeneID:100141474,Genbank:NM_001289118.1,MGI:MGI:1918475	RIKEN cDNA 4933428G20 gene		GO:0003674,GO:0005575,GO:0008150	molecular_function|cellular_component|biological_process
4933430I17Rik	14.7843597882643	15.0378163189337	14.5309032575949	0.966290779818839	-0.0494706993288464	0.939989284493811	1	0.162452911678643	0.108528062897811	0.0900235204460872	0.147183624756942	0.114342458776912	0.134949229520657	0.1393812177209	0.088149823335964	0.138347827392979	0.123094426001591	GeneID:214106,Genbank:XM_006537739.3,MGI:MGI:3045314	RIKEN cDNA 4933430I17 gene		GO:0003674,GO:0005575,GO:0008150	molecular_function|cellular_component|biological_process
4933434E20Rik	864.184219749363	904.471162609715	823.89727688901	0.910916025793215	-0.134610031810291	0.206353145780971	0.390113180295203	17.8855923284594	18.2650377472341	16.811545665493	16.8938670898397	18.1371774236882	15.2270236705672	16.8530477617344	16.8262013804431	16.6846474888034	17.5254633427936	GeneID:99650,Genbank:NM_001287087.1,MGI:MGI:1914027	RIKEN cDNA 4933434E20 gene		GO:0003674,GO:0005575,GO:0008150	molecular_function|cellular_component|biological_process
4933436I01Rik	0	0	0					0	0	0	0	0	0	0	0	0	0	GeneID:66780,Genbank:NM_025763.1,MGI:MGI:1914030	RIKEN cDNA 4933436I01 gene		GO:0003674,GO:0005575,GO:0008150	molecular_function|cellular_component|biological_process
4933440N22Rik	15.8189128622703	15.85571196645	15.7821137580906	0.995358252690563	-0.00671221610965285	1	1	0.504607009568694	0.466763603032257	0.330470303200614	0.360929958647107	0.380536684186226	0.443833186552586	0.487060103014528	0.547617377712008	0.276256558046604	0.355041797407301	GeneID:74471,Genbank:XM_017321877.1,MGI:MGI:1921721	RIKEN cDNA 4933440N22 gene		GO:0003674,GO:0005575,GO:0008150	molecular_function|cellular_component|biological_process
5031410I06Rik	0	0	0					0	0	0	0	0	0	0	0	0	0	GeneID:381622,Genbank:NM_207657.3,MGI:MGI:3036277	RIKEN cDNA 5031410I06 gene		GO:0003674,GO:0005575,GO:0008150	molecular_function|cellular_component|biological_process
5031414D18Rik	111.409628257601	89.7287239437626	133.09053257144	1.48325448888423	0.568766148940642	0.0112248723653809	0.0411056777382738	1.54714380009698	2.32701546760631	1.67288198470085	1.69142627140553	1.4228531493357	1.75171890950013	3.2376028922158	2.72328072441274	2.13474783190076	3.49241453570411	GeneID:271221,Genbank:XM_006519070.2,MGI:MGI:2685590	RIKEN cDNA 5031414D18 gene		GO:0003674,GO:0005575,GO:0008150	molecular_function|cellular_component|biological_process
5031439G07Rik	1002.34550872053	1003.47951629889	1001.21150114216	0.997739849075246	-0.00326439893913872	0.997546740281567	1	10.10885680276	12.0754159962698	11.0276226598388	11.6036495171149	10.1428957654151	11.2307593430333	10.611549899821	12.2850863170407	10.2378040334384	12.4741701582345	GeneID:223739,Genbank:NM_001033273.2,MGI:MGI:2444899	RIKEN cDNA 5031439G07 gene		GO:0003674,GO:0005575,GO:0008150	molecular_function|cellular_component|biological_process
5330417C22Rik	3086.28973318861	3385.11844468609	2787.46102169113	0.823445639270568	-0.280254682996939	0.0716928258714248	0.177266683836888	31.5174308440892	28.6292311707712	27.5927716081051	27.8201769331069	29.2640375654725	31.9155155960698	21.9292646729666	20.2622002835603	29.983981643723	19.1218950168157	GeneID:229722,Genbank:XM_006501412.2,MGI:MGI:1923930	RIKEN cDNA 5330417C22 gene		GO:0005770,GO:0005794,GO:0005802,GO:0005886,GO:0005887,GO:0006914,GO:0009267,GO:0016020,GO:0016021,GO:0044090,GO:2000786,GO:0000045,GO:0005764,GO:0005768	late endosome|Golgi apparatus|trans-Golgi network|plasma membrane|integral component of plasma membrane|autophagy|cellular response to starvation|membrane|integral component of membrane|positive regulation of vacuole organization|positive regulation of autophagosome assembly|autophagosome assembly|lysosome|endosome
5430401F13Rik	0	0	0					0	0	0	0	0	0	0	0	0	0	GeneID:71392,Genbank:NM_001244628.1,MGI:MGI:1918642	RIKEN cDNA 5430401F13 gene		GO:0008150,GO:0003674,GO:0004252,GO:0005575	biological_process|molecular_function|serine-type endopeptidase activity|cellular_component
5430402E10Rik	0	0	0					0	0	0	0	0	0	0	0	0	0	GeneID:71351,Genbank:NM_027768.3,MGI:MGI:1918601	RIKEN cDNA 5430402E10 gene		GO:0005549,GO:0005575,GO:0008150	odorant binding|cellular_component|biological_process
5430419D17Rik	3.53287751733445	3.50281195407498	3.56294308059392	1.01716653000712	0.0245558958595147	1	1	0.0921149066306239	0.0757392670979785	0.0185620404645574	0.105419160052939	0.0370486079594787	0.0720184694026586	0.0395163365302467	0.0599798131940714	0.134480082218497	0.0398843717348051	GeneID:71395,Genbank:NM_175166.3,MGI:MGI:1918645	RIKEN cDNA 5430419D17 gene		GO:0006952,GO:0008150,GO:0016020,GO:0031012,GO:0042494,GO:0050840,GO:0005044,GO:0005576,GO:0005615	defense response|biological_process|membrane|extracellular matrix|detection of bacterial lipoprotein|extracellular matrix binding|scavenger receptor activity|extracellular region|extracellular space	mmu04970	Salivary secretion
5430427O19Rik	76.1261613874893	49.5399839985015	102.712338776477	2.07332200146823	1.05194419452045	0.000139255099148906	0.00115193852793679	0.684420682198365	0.755541899415361	0.587425776806933	0.519764016576803	0.662696528839096	0.82990456141541	1.79427937072301	1.62306276455235	0.986861355227468	1.68751376574949	GeneID:71398,Genbank:XM_011247682.2,MGI:MGI:1918648	RIKEN cDNA 5430427O19 gene		GO:0003674,GO:0005575,GO:0008150	molecular_function|cellular_component|biological_process
5530400C23Rik	0	0	0					0	0	0	0	0	0	0	0	0	0	GeneID:232426,Genbank:NM_027784.1,MGI:MGI:1918650	RIKEN cDNA 5530400C23 gene		GO:0003674,GO:0005575,GO:0008150	molecular_function|cellular_component|biological_process
5730409E04Rik	326.307013605803	329.488144935363	323.125882276244	0.980690465630056	-0.0281302430170795	0.857263858733216	0.975830769624662	6.46176229367059	6.05871690959885	6.51053654369059	6.72112686146277	6.02235179358968	7.4413871803526	5.91690356239653	6.29487614254501	6.18335178738584	6.44240871076102	GeneID:230757,Genbank:NM_001145950.1,MGI:MGI:3609248	RIKEN cDNA 5730409E04Rik gene		GO:0003674,GO:0005575,GO:0008150	molecular_function|cellular_component|biological_process
5730455P16Rik	331.206424136509	384.590179792674	277.822668480344	0.722386277855855	-0.469157606633007	0.000320092320802329	0.00225721778266057	4.45757853387292	4.91461521184642	4.59621460940294	4.77013214117201	4.00478037049169	3.71138579731717	3.43957521365913	3.50563276497068	3.32427604828072	3.03295863772926	GeneID:70591,Genbank:NM_027472.3,MGI:MGI:1917841	RIKEN cDNA 5730455P16 gene		GO:0003674,GO:0005575,GO:0008150	molecular_function|cellular_component|biological_process
5730507C01Rik	10.9554365070427	10.3808941762148	11.5299788378705	1.11069226235717	0.151459146996355	0.780973075184495	0.931508673991011	0.318631799336062	0.0770550987014875	0.151076176456495	0.178751042758285	0.263845819575217	0.366348294668145	0.160811443169649	0.183065559102406	0.205224642496053	0.223175094655073	GeneID:236366,Genbank:XM_011243861.1,MGI:MGI:1917882	RIKEN cDNA 5730507C01 gene	zf-C2H2	GO:0003700,GO:0005575,GO:0006355	DNA binding transcription factor activity|cellular_component|regulation of transcription, DNA-templated
5730508B09Rik	243.417662496563	252.689233333568	234.146091659558	0.926616811371887	-0.109955237831486	0.40015643122256	0.621247050814055	8.54734391017774	7.95474922558682	9.05262491966303	8.24781620536458	9.60943357639438	7.26797993275539	8.3006493053429	8.39941888072686	9.94833815957472	7.79514293638646	GeneID:70617,Genbank:NM_027482.3,MGI:MGI:1917867	RIKEN cDNA 5730508B09 gene		GO:0016020,GO:0016021,GO:0043231,GO:0003674,GO:0005794,GO:0008150	membrane|integral component of membrane|intracellular membrane-bounded organelle|molecular_function|Golgi apparatus|biological_process
5730559C18Rik	83.0888134712725	60.405829016437	105.771797926108	1.75101972191006	0.808195333081354	9.47715219912833e-05	0.000846257362881355	0.501790598352497	0.704171948052977	0.631972726514234	0.579786521765217	0.562767692138685	0.961929695792504	0.99352128824812	1.0786494920883	0.986155193255928	1.38926042741098	GeneID:67313,Genbank:NM_028872.3,MGI:MGI:1921579	RIKEN cDNA 5730559C18 gene		GO:0034334,GO:0002376,GO:0043123,GO:0003674,GO:0045087,GO:0005634,GO:0005737,GO:0031398,GO:0032494,GO:0060729,GO:0032495,GO:0070431,GO:0032731,GO:1903409,GO:0032733,GO:0032755,GO:0000187,GO:0032874,GO:0002221,GO:0002367	adherens junction maintenance|immune system process|positive regulation of I-kappaB kinase/NF-kappaB signaling|molecular_function|innate immune response|nucleus|cytoplasm|positive regulation of protein ubiquitination|response to peptidoglycan|intestinal epithelial structure maintenance|response to muramyl dipeptide|nucleotide-binding oligomerization domain containing 2 signaling pathway|positive …
5830411N06Rik	28.644997265126	25.7050059618429	31.5849885684091	1.22874854085988	0.297189703365075	0.379663579659413	0.599597716773597	0.19947592392662	0.291341158996584	0.275027445793271	0.390489967716531	0.221685948444183	0.359111168956036	0.394086625887474	0.398775869737151	0.319318217801803	0.284112106947035	GeneID:244234,Genbank:XM_006536189.1,MGI:MGI:2443685	RIKEN cDNA 5830411N06 gene		GO:0009897,GO:0032620,GO:0002365,GO:0003674	external side of plasma membrane|interleukin-17 production|gamma-delta T cell lineage commitment|molecular_function
5830473C10Rik	0.991119427206286	0.385375623311574	1.596863231101	4.14365396902633	2.05090353053084	0.375462062518059	0.594985192842649	0	0.0176958645118801	0	0.0164202202699758	0	0.0168265303551695	0.0738613682480449	0	0	0.0559119568015525	GeneID:622307,Genbank:XM_006535174.3,MGI:MGI:1923342	RIKEN cDNA 5830473C10 gene		GO:0003674,GO:0005575,GO:0008150	molecular_function|cellular_component|biological_process
6030419C18Rik	100.162047630966	81.3095885472431	119.01450671469	1.46372043987824	0.54964003551099	0.00423298913945524	0.018662650584174	2.09314007190283	2.41048450068349	1.95648592565557	2.14051657756861	1.87643664885371	3.54900552725359	3.02917936801846	3.06522362780287	3.43625216163356	2.78441022085787	GeneID:319477,Genbank:NM_176921.3,MGI:MGI:2442108	RIKEN cDNA 6030419C18 gene		GO:0003674,GO:0005575,GO:0008150	molecular_function|cellular_component|biological_process
6030458C11Rik	518.930940965499	573.012163371351	464.849718559648	0.811238832740787	-0.301801381326127	0.0110248129076444	0.0405534031745962	4.42192739675325	5.58629128112133	4.77595162797808	4.75229115245636	4.99360706369156	3.7649524945293	4.6076747798454	4.3171310971544	3.54571424975533	4.39675505458485	GeneID:77877,Genbank:NM_029998.3,MGI:MGI:1925127	RIKEN cDNA 6030458C11 gene		GO:0003674,GO:0005575,GO:0008150	molecular_function|cellular_component|biological_process
6030468B19Rik	1.88466062865391	1.74862499027408	2.02069626703375	1.15559155237569	0.208631562640775	0.958620810057401	1	0.043748977553036	0.134893293225597	0.0440792007138881	0.125169221668697	0.0439895880394783	0.0855109807019401	0.140758921363214	0.0474779381000922	0.0532248825001027	0.142069878880182	GeneID:77727,Genbank:XM_006534500.3,MGI:MGI:1924977	RIKEN cDNA 6030468B19 gene		GO:0008150,GO:0003674,GO:0005575,GO:0005576	biological_process|molecular_function|cellular_component|extracellular region
6030498E09Rik	0.10018019187794	0	0.200360383755879	Inf	Inf	0.992024841840901	1	0	0	0	0	0	0	0.0488614161151023	0	0	0	GeneID:77883,Genbank:NM_183126.2,MGI:MGI:1925133	RIKEN cDNA 6030498E09 gene		GO:0003674,GO:0005575,GO:0008150	molecular_function|cellular_component|biological_process
6330403K07Rik	50.0371200812543	44.3966865457583	55.6775536167504	1.25409254493272	0.326643814797914	0.207748373724979	0.392079335180926	1.45151879905157	1.45715145660842	1.66654134513829	1.44868883276755	1.62921137580005	1.94639152475721	1.37570264946851	2.49107649691122	2.05338798881811	2.08277287392116	GeneID:103712,Genbank:NM_134022.2,MGI:MGI:1918001	RIKEN cDNA 6330403K07 gene		GO:0003674,GO:0005575,GO:0008150	molecular_function|cellular_component|biological_process
6330408A02Rik	176.277452039658	189.603274615458	162.951629463858	0.859434679038887	-0.218540102429914	0.166906956518953	0.335071633898199	3.54566706036347	2.8325173412573	3.31261712398139	2.93573620263351	2.96557115495663	3.03988087341798	2.36800495524306	3.0433259025605	2.80387154393057	2.63429900005466	GeneID:321008,Genbank:NM_177312.4,MGI:MGI:2447816	RIKEN cDNA 6330408A02 gene		GO:0007275,GO:0002244,GO:0005634,GO:0006511	multicellular organism development|hematopoietic progenitor cell differentiation|nucleus|ubiquitin-dependent protein catabolic process
6330409D20Rik	1.77612701268078	1.94972852673301	1.60252549862856	0.821922373631046	-0.282925949722329	0.941535222361487	1	0	0.0495452578335302	0.048569843145866	0.0919473639067637	0.290826606180572	0.0471112775717123	0.0516996574443978	0.156944497794675	0	0.156543485843846	GeneID:70730,Genbank:NM_027529.1,MGI:MGI:1917980	RIKEN cDNA 6330409D20 gene		GO:0003674,GO:0005575,GO:0008150	molecular_function|cellular_component|biological_process
6330416G13Rik	439.267562902776	430.023158344079	448.511967461473	1.04299491494502	0.0607321241074559	0.623410667280734	0.819631878108554	4.60458425013928	5.20797339367855	4.47674656967143	4.77098440351275	4.57582081138458	4.46847742943101	5.26136298488397	5.45239709121504	4.86896214711151	5.51998432073468	GeneID:230279,Genbank:XM_006537868.3,MGI:MGI:1913920	RIKEN cDNA 6330416G13 gene		GO:0016020,GO:0016021,GO:0003674,GO:0005575,GO:0008150	membrane|integral component of membrane|molecular_function|cellular_component|biological_process
6430531B16Rik	95.8294350059488	85.1893742440617	106.469495767836	1.24979783819996	0.321694749756366	0.109725257143162	0.244319414749941	3.33265379437416	2.82781694656332	3.27972052897904	3.58485729904161	3.8185616962373	3.25697319384782	4.23914906708957	4.62602927048528	4.76167693418483	4.99173542108535	GeneID:381933,Genbank:NM_001033465.2,MGI:MGI:2685939	RIKEN cDNA 6430531B16 gene		GO:0008150,GO:0031514,GO:0060285,GO:0003674,GO:0005575,GO:0005737	biological_process|motile cilium|cilium-dependent cell motility|molecular_function|cellular_component|cytoplasm
6430548M08Rik	1706.62959641908	2049.80339708739	1363.45579575077	0.665164179983372	-0.588217615305742	3.46746713714797e-05	0.000382302727322441	19.8735486979081	16.6454085245155	16.7190296107272	19.5351889404244	15.8499358080092	15.9933276281073	10.5342296044691	10.8987042808696	12.7746993043102	10.7882933194708	GeneID:234797,Genbank:NM_172286.4,MGI:MGI:2443793	RIKEN cDNA 6430548M08 gene		GO:0003674,GO:0005575,GO:0008150	molecular_function|cellular_component|biological_process
6430550D23Rik	19.208228577783	17.7737623654997	20.6426947900664	1.16141390694721	0.21588221430707	0.637974093781363	0.831417788860022	0.248092920670338	0.309625308727741	0.321384290618933	0.338006242482486	0.392004456359687	0.242459025768215	0.570156866100011	0.288470586452433	0.474302944381664	0.364462445524093	GeneID:320095,Genbank:NM_001145352.1,MGI:MGI:2443361	RIKEN cDNA 6430550D23 gene		GO:0009311,GO:0018279,GO:0047288,GO:0097503,GO:0000139,GO:0003836,GO:0008373	oligosaccharide metabolic process|protein N-linked glycosylation via asparagine|monosialoganglioside sialyltransferase activity|sialylation|Golgi membrane|beta-galactoside (CMP) alpha-2,3-sialyltransferase activity|sialyltransferase activity
6430571L13Rik	7.34487557904321	6.47315037283265	8.21660078525377	1.26933568849849	0.344073654748704	0.630952861565503	0.826522276347932	0.19023605168732	0.152072102119922	0.170375092414496	0.100792613843719	0.0850143605841328	0.103286676337669	0.18135397078458	0.18351190494487	0.180009389051092	0.274564515139912	GeneID:235599,Genbank:NM_175486.3,MGI:MGI:2445137	RIKEN cDNA 6430571L13 gene		GO:0016020,GO:0016021,GO:0003674,GO:0005575,GO:0008150	membrane|integral component of membrane|molecular_function|cellular_component|biological_process
6430573F11Rik	34.1212922519688	30.1243578620222	38.1182266419154	1.26536229640171	0.339550514080102	0.275434685940186	0.479924475376783	0.22818311896317	0.206379891259872	0.395437418384033	0.261139848252966	0.312035788458716	0.428162595758344	0.293664551676554	0.37640123718134	0.433066823144237	0.30627958152494	GeneID:319582,Genbank:XM_006509136.3,MGI:MGI:2442328	RIKEN cDNA 6430573F11 gene		GO:0005737,GO:0008033,GO:0008152,GO:0008168,GO:0008175,GO:0008198,GO:0016300,GO:0016706,GO:0016740,GO:0032259,GO:0000049,GO:0002098,GO:0005634	cytoplasm|tRNA processing|metabolic process|methyltransferase activity|tRNA methyltransferase activity|ferrous iron binding|tRNA (uracil) methyltransferase activity|oxidoreductase activity, acting on paired donors, with incorporation or reduction of molecular oxygen, 2-oxoglutarate as one donor, and incorporation of one atom each of oxygen into both donors|transferase activity|methylation|tRNA bi…
6430590A07Rik	2.74981455462427	4.29075057773152	1.20887853151703	0.281740574199527	-1.82756074991336	0.125246748843621	0.269698098425181	0.242984186139159	0.299681856841731	0.14689095805466	0.278078649220726	0.0977282199147329	0	0.104237687712218	0.105478013833178	0	0.105208504900459	GeneID:619719,Genbank:XM_006500806.1,MGI:MGI:3648839	RIKEN cDNA 6430590A07 gene		GO:0003674,GO:0005575,GO:0008150	molecular_function|cellular_component|biological_process
6430628N08Rik	0	0	0					0	0	0	0	0	0	0	0	0	0	GeneID:76237,Genbank:XM_017320502.1,MGI:MGI:1923487	RIKEN cDNA 6430628N08 gene		GO:0003674,GO:0005575,GO:0008150	molecular_function|cellular_component|biological_process
6720489N17Rik	67.2737828223178	70.7967537686579	63.7508118759777	0.900476483488153	-0.151239495155624	0.485381595911705	0.702330111145083	1.32125627015578	1.46660111847594	1.22473094681106	1.22647033237293	1.13367288418397	0.860834742043535	1.15250389206308	1.22357251840447	1.30738180518623	1.41114085442908	GeneID:211378,Genbank:XM_017315473.1,MGI:MGI:2443901	RIKEN cDNA 6720489N17 gene		GO:0003674,GO:0005575,GO:0008150	molecular_function|cellular_component|biological_process
6820408C15Rik	300.970009497959	271.455287507422	330.484731488496	1.21745549524232	0.283869034757934	0.0405781026343037	0.114414460283743	2.95100661412063	3.7451935265326	3.39459635956217	3.37266596485647	3.11139379216905	3.16421878457236	4.54871105681059	3.76006341671096	4.89835136241975	4.55227763396537	GeneID:228778,Genbank:NM_001289738.1,MGI:MGI:3045333	RIKEN cDNA 6820408C15 gene		GO:0003674,GO:0005575,GO:0008150	molecular_function|cellular_component|biological_process
7420426K07Rik	0	0	0					0	0	0	0	0	0	0	0	0	0	GeneID:546157,Genbank:NM_001033983.3,MGI:MGI:3588253	RIKEN cDNA 7420426K07 gene		GO:0003674,GO:0005575,GO:0008150	molecular_function|cellular_component|biological_process
7420461P10Rik	0.193188656413696	0.196448843962618	0.189928468864775	0.966808788658059	-0.048697507079928	1	1	0	0.0514773848799631	0	0	0	0.0489484861678237	0	0	0	0	GeneID:100038657,Genbank:NM_001177581.1,MGI:MGI:3642786	RIKEN cDNA 7420461P10 gene		GO:0003674,GO:0005575,GO:0008150	molecular_function|cellular_component|biological_process
7530416G11Rik	0.116008572279394	0	0.232017144558788	Inf	Inf	0.992025128471473	1	0	0	0	0	0	0	0	0	0.0290767745337291	0	GeneID:328577,Genbank:NM_001256072.1,MGI:MGI:3036279	RIKEN cDNA 7530416G11 gene		GO:0003674,GO:0005575,GO:0008150	molecular_function|cellular_component|biological_process
8030411F24Rik	0	0	0					0	0	0	0	0	0	0	0	0	0	GeneID:78609,Genbank:NM_030135.2,MGI:MGI:1925859	RIKEN cDNA 8030411F24 gene		GO:0005615,GO:0010466,GO:0030414,GO:2000117,GO:0002020,GO:0004869,GO:0005576	extracellular space|negative regulation of peptidase activity|peptidase inhibitor activity|negative regulation of cysteine-type endopeptidase activity|protease binding|cysteine-type endopeptidase inhibitor activity|extracellular region
8030423J24Rik	0	0	0					0	0	0	0	0	0	0	0	0	0	GeneID:77166,Genbank:XM_011244587.2,MGI:MGI:1924416	RIKEN cDNA 8030423J24 gene		GO:0003674,GO:0005575,GO:0008150	molecular_function|cellular_component|biological_process
8030462N17Rik	592.611016292109	617.034515764285	568.187516819934	0.920835872716379	-0.118984057700951	0.293196457967133	0.502220744430809	4.82351612384662	4.77277269921502	4.64862359897501	4.52157736975744	4.83498223241023	4.36994712619264	4.4662129511575	4.5112281603672	4.64723727610936	4.53213171380767	GeneID:212163,Genbank:XM_006526426.1,MGI:MGI:2444951	RIKEN cDNA 8030462N17 gene		GO:0003674,GO:0005575,GO:0008150	molecular_function|cellular_component|biological_process
8030474K03Rik	2.37010738711632	0.392766453330423	4.34744832090222	11.0687872755896	3.46842526033707	0.0147717979464826	0.051127076136133	0	0.0235318945312904	0	0	0.0230217156420529	0.223758572167853	0.0736654287100354	0.0248473249904133	0.0278549576072269	0.173486859736113	GeneID:382231,Genbank:XM_017318680.1,MGI:MGI:2685988	RIKEN cDNA 8030474K03 gene		GO:0003674,GO:0005575,GO:0008150	molecular_function|cellular_component|biological_process
8430408G22Rik	1394.59924924166	1009.6075409964	1779.59095748692	1.76265616610847	0.817751081675681	7.41022359310934e-09	2.79674188776602e-07	49.6008766666848	37.9289827696765	42.7946785846563	41.1712648531126	39.4541512881278	60.7232173404448	68.6579694542745	90.4107558662562	87.2525561842971	79.2287145274879	GeneID:213393,Genbank:NM_145980.2,MGI:MGI:1918730	RIKEN cDNA 8430408G22 gene		GO:0005739,GO:0005777,GO:0006914,GO:0010506,GO:0003674,GO:0005737	mitochondrion|peroxisome|autophagy|regulation of autophagy|molecular_function|cytoplasm
9030025P20Rik	51.5001920815283	55.7950530297852	47.2053311332715	0.846048682991157	-0.241187414179052	0.350295133078008	0.566591013032451	1.04757437750623	0.842617998831662	0.764841746133184	0.752917704898222	0.915944194528738	0.63801107315454	0.569889412836994	1.13686477335816	0.683414681828648	0.772407500796079	GeneID:100041574,Genbank:XM_011246223.2,MGI:MGI:3583895	RIKEN cDNA 9030025P20 gene		GO:0003674,GO:0005575,GO:0008150	molecular_function|cellular_component|biological_process
9030617O03Rik	272.839695797579	248.180488693326	297.498902901831	1.19871994961476	0.261494649166107	0.0539205982346571	0.142199439854508	3.12177810549511	4.1207318017358	4.36339070011444	3.94043362512773	3.86213607807712	4.17253559408969	4.90715548578839	5.48036829320469	4.22614626605284	5.35041209389525	GeneID:217830,Genbank:XM_006515735.2,MGI:MGI:2444813	RIKEN cDNA 9030617O03 gene		GO:0016829,GO:0047820,GO:0005739,GO:0005759,GO:0006536	lyase activity|D-glutamate cyclase activity|mitochondrion|mitochondrial matrix|glutamate metabolic process
9030624G23Rik	4.01167980761314	4.87193023316482	3.15142938206146	0.646854374188006	-0.628487138904697	0.486298282934164	0.703207191382129	0.0237841663681188	0.220004537760795	0.0958547698063917	0.136096693401678	0.119574872250169	0.0464881125244674	0.0765236993125412	0.0774342561870551	0.144678748065755	0.0514909349380552	GeneID:66808,Genbank:NM_001256489.1,MGI:MGI:1914058	RIKEN cDNA 9030624G23 gene		GO:0003674,GO:0005575,GO:0008150	molecular_function|cellular_component|biological_process
9030624J02Rik	1257.44461624505	1235.55076345922	1279.33846903087	1.03543982721443	0.0502437162800814	0.625613416085014	0.821633510642027	18.143351653934	18.5563071422104	18.0718927797842	19.1913112145019	19.2533426514021	18.1211961384405	21.2171230991226	20.5075433386503	18.9634964473764	21.3347632903732	GeneID:71517,Genbank:XM_006508212.1,MGI:MGI:1918767	RIKEN cDNA 9030624J02 gene		GO:0015031,GO:0016020,GO:0016021,GO:0003674,GO:0005768,GO:0006893	protein transport|membrane|integral component of membrane|molecular_function|endosome|Golgi to plasma membrane transport
9130008F23Rik	52.2050315217602	62.6953626056043	41.7147004379162	0.665355437854782	-0.587802849854988	0.0193285400324072	0.0633880939947663	1.49909650735229	1.56642415676653	1.5859324836749	1.76326850756449	1.58270829519159	1.17204304813887	0.91105380598868	1.0032380796963	1.15507116473359	1.27112730445969	GeneID:71583,Genbank:NM_027834.3,MGI:MGI:1918833	RIKEN cDNA 9130008F23 gene		GO:0003674,GO:0005575,GO:0008150	molecular_function|cellular_component|biological_process
9130011E15Rik	426.03195285719	417.954668120904	434.109237593476	1.03865148712228	0.0547116483265932	0.674996047163225	0.858543030991293	6.18133949460199	5.71776499207199	5.72975730960346	5.98679893006526	5.69048504346901	6.16178800551578	5.99585691084146	6.60385838326821	6.70133392645105	6.09630641459114	GeneID:71617,Genbank:XM_011247345.2,MGI:MGI:1918867	RIKEN cDNA 9130011E15 gene		GO:0016020,GO:0016021,GO:0003674,GO:0005575,GO:0008150	membrane|integral component of membrane|molecular_function|cellular_component|biological_process
9130019O22Rik	119.963934777788	146.644640696962	93.2832288586147	0.636117545211778	-0.652634715816379	0.000266608742361509	0.00194886980994439	2.25339950240039	1.93000370671022	1.97609625624332	2.08272160046828	2.16788811711318	1.42736966433428	1.3276999960147	1.19254345449089	1.45535329823257	1.4605208512935	GeneID:78921,Genbank:NM_030226.3,MGI:MGI:1926171	RIKEN cDNA 9130019O22 gene	zf-C2H2	GO:0003700,GO:0005634,GO:0006355	DNA binding transcription factor activity|nucleus|regulation of transcription, DNA-templated
9130023H24Rik	127.206352600595	139.227031454661	115.185673746529	0.8273226293993	-0.273478050779613	0.107662377629604	0.241119005209285	1.79255968428492	1.96621760025034	2.32211592724778	2.38475155475244	2.24166321803858	1.58991681572091	1.97093935632346	1.66744215668701	2.05253933921647	1.90776717836115	GeneID:100043133,Genbank:NM_177001.3,MGI:MGI:2442738	RIKEN cDNA 9130023H24 gene	zf-C2H2	GO:0003700,GO:0005575,GO:0006355	DNA binding transcription factor activity|cellular_component|regulation of transcription, DNA-templated
9130204L05Rik	0	0	0					0	0	0	0	0	0	0	0	0	0	GeneID:229550,Genbank:XM_011240089.2,MGI:MGI:2684973	RIKEN cDNA 9130204L05 gene		GO:0003674,GO:0005575,GO:0008150	molecular_function|cellular_component|biological_process
9130401M01Rik	213.286018420453	187.675578990285	238.896457850621	1.27292245019789	0.348144529119167	0.0164365910936018	0.0556570624769514	7.95332348305456	8.42840913646168	8.17943615936146	6.95621494937561	7.99706514604019	9.42391106725942	10.7395078329323	11.8511679790028	9.27491353910308	10.8841373060505	GeneID:75758,Genbank:NM_029418.4,MGI:MGI:1923008	RIKEN cDNA 9130401M01 gene		GO:0003674,GO:0005575,GO:0008150	molecular_function|cellular_component|biological_process
9130409I23Rik	0	0	0					0	0	0	0	0	0	0	0	0	0	GeneID:619326,Genbank:XM_017321873.1,MGI:MGI:3588271	RIKEN cDNA 9130409I23 gene		GO:0005575,GO:0042284,GO:0046513	cellular_component|sphingolipid delta-4 desaturase activity|ceramide biosynthetic process	mmu00600,mmu04071	Sphingolipid metabolism|Sphingolipid signaling pathway
9230104L09Rik	478.248722564618	546.089484119798	410.407961009438	0.751539762152617	-0.412078659218302	0.0093157750142789	0.035469646943816	11.324097049345	12.1891875814704	10.3302889366667	10.7084932312499	8.80905539720778	10.7491396353117	7.63152943442007	7.74309611123238	9.37850740759523	5.92189573859923	GeneID:77705,Genbank:XM_011239843.2,MGI:MGI:1924955	RIKEN cDNA 9230104L09 gene		GO:2000117,GO:0002020,GO:0004869,GO:0005615	negative regulation of cysteine-type endopeptidase activity|protease binding|cysteine-type endopeptidase inhibitor activity|extracellular space
9230110C19Rik	163.026433540082	159.072096762865	166.980770317299	1.04971754138769	0.0700011788821458	0.713356620431002	0.885755211496096	4.97297171091853	5.24135296889663	5.01050836958026	5.34684989355999	5.159567969779	4.64335169724716	5.40132398835273	5.94684174879188	6.43546023516069	5.58877709678215	GeneID:234912,Genbank:NM_199017.2,MGI:MGI:3045346	RIKEN cDNA 9230110C19 gene		GO:0003674,GO:0005575,GO:0008150	molecular_function|cellular_component|biological_process
9230110F15Rik	0	0	0					0	0	0	0	0	0	0	0	0	0	GeneID:77080,Genbank:NM_029863.1,MGI:MGI:1924330	RIKEN cDNA 9230110F15 gene		GO:0003674,GO:0005575,GO:0008150	molecular_function|cellular_component|biological_process
9230112D13Rik	0.505681755807995	0.387586822454859	0.623776689161131	1.60938569895209	0.686510118032966	0.9797536971251	1	0.0693348191810969	0	0	0.0661241003931032	0	0.0677603079726813	0	0	0.0843525451447643	0.0750523396140805	GeneID:78243,Genbank:NM_030062.1,MGI:MGI:1925493	RIKEN cDNA 9230112D13 gene		GO:0003674,GO:0005575,GO:0008150	molecular_function|cellular_component|biological_process
9230113P08Rik	0	0	0					0	0	0	0	0	0	0	0	0	0	GeneID:77908,Genbank:XM_017313710.1,MGI:MGI:1925158	RIKEN cDNA 9230113P08 gene		GO:0003674,GO:0005575,GO:0008150	molecular_function|cellular_component|biological_process
9330159F19Rik	90.7989953618321	105.96028584107	75.6377048825943	0.713830698758622	-0.486346148117303	0.0709197761803384	0.175877161571939	0.816163073517494	0.786951187011472	0.805368456655949	1.29193145640919	0.846032788218324	0.79762898166688	0.451192611763229	0.365249088612782	0.941759128261059	0.801494833776074	GeneID:212448,Genbank:XM_006512646.3,MGI:MGI:3036239	RIKEN cDNA 9330159F19 gene		GO:0003674,GO:0005575,GO:0008150	molecular_function|cellular_component|biological_process
9330182L06Rik	199.392488311799	272.03423330084	126.750743322759	0.465936738125846	-1.10179400650502	2.88391198029799e-13	2.870601617312e-11	2.60548332838759	2.11459391490672	2.71567227582732	2.45055651736652	2.58367760610685	1.38730314744069	0.982827365321232	1.08227399103813	1.59584225481404	0.962805013616874	GeneID:231014,Genbank:XM_006503570.1,MGI:MGI:2443264	RIKEN cDNA 9330182L06 gene		GO:0016020,GO:0016021,GO:0003674,GO:0005575,GO:0008150	membrane|integral component of membrane|molecular_function|cellular_component|biological_process
9330182O14Rik	0.101123903132533	0	0.202247806265066	Inf	Inf	0.992024858930994	1	0	0	0	0	0	0	0	0.0285145142120866	0	0	GeneID:328531,Genbank:NM_001256056.1,MGI:MGI:3045378	RIKEN cDNA 9330182O14 gene		GO:0003674,GO:0005575,GO:0008150	molecular_function|cellular_component|biological_process
9430007A20Rik	0	0	0					0	0	0	0	0	0	0	0	0	0	GeneID:381572,Genbank:NM_198662.3,MGI:MGI:2685880	RIKEN cDNA 9430007A20 gene		GO:0016020,GO:0016021,GO:0016787,GO:0005575,GO:0008152,GO:0009056	membrane|integral component of membrane|hydrolase activity|cellular_component|metabolic process|catabolic process
9430015G10Rik	310.401147762304	339.23693616023	281.565359364377	0.829996174801517	-0.268823407352617	0.0431759956303725	0.119928907825794	7.07376218172075	6.46017071314687	6.37371369513306	8.34600606812523	6.72655025831248	5.70826645380053	6.91448535819022	6.00975704893644	5.23731647288103	6.27880730725724	GeneID:230996,Genbank:NM_177205.1,MGI:MGI:2444364	RIKEN cDNA 9430015G10 gene		GO:0003674,GO:0005575,GO:0008150	molecular_function|cellular_component|biological_process
9430016H08Rik	221.936904064338	203.193165261885	240.680642866791	1.18449182361321	0.244268239883852	0.0928772325768652	0.215161629841751	8.34581910278728	8.91242533497994	7.71149814511859	7.95934548807248	9.33322939472475	9.19075247413913	10.6971468578633	11.398790038319	10.0544414074666	10.5764323416914	GeneID:68115,Genbank:NM_001081181.2,MGI:MGI:1915365	RIKEN cDNA 9430016H08 gene		GO:0007007,GO:0032979,GO:0036444,GO:0043022,GO:0051204,GO:0051560,GO:0005739,GO:0005743,GO:0005759	inner mitochondrial membrane organization|protein insertion into mitochondrial membrane from inner side|calcium import into the mitochondrion|ribosome binding|protein insertion into mitochondrial membrane|mitochondrial calcium ion homeostasis|mitochondrion|mitochondrial inner membrane|mitochondrial matrix
9430020K01Rik	7842.60501902722	10413.7636135674	5271.44642448699	0.506199931177538	-0.982220783586199	8.74321634147567e-19	2.11189476322898e-16	82.8142099527192	77.8918567944474	78.452952498201	95.6836081491028	77.3652931263303	50.6706788934074	40.1985132871899	40.0033785681723	47.6201049034763	37.5248962700724	GeneID:240185,Genbank:XM_006525904.3,MGI:MGI:2685174	RIKEN cDNA 9430020K01 gene		GO:0007155,GO:0030054,GO:0032587,GO:0043410,GO:0048471,GO:0090050,GO:1900748,GO:1903589,GO:1903672,GO:0003674,GO:0005911,GO:0005912	cell adhesion|cell junction|ruffle membrane|positive regulation of MAPK cascade|perinuclear region of cytoplasm|positive regulation of cell migration involved in sprouting angiogenesis|positive regulation of vascular endothelial growth factor signaling pathway|positive regulation of blood vessel endothelial cell proliferation involved in sprouting angiogenesis|positive regulation of sprouting ang…
9430038I01Rik	87.1179917308708	90.1875146231833	84.0484688385583	0.931930203307245	-0.101706186266596	0.611303651331291	0.808883702041212	2.5322115303449	2.01206516901233	1.58653823729254	1.90760856408222	1.75448177054023	1.78844445200638	1.91698658822233	1.66268301095613	2.07104631550696	2.02697569204671	GeneID:77252,Genbank:XM_011241948.2,MGI:MGI:1924502	RIKEN cDNA 9430038I01 gene		GO:0003674,GO:0005575,GO:0008150	molecular_function|cellular_component|biological_process
9430069I07Rik	0.720764920393686	0.385375623311574	1.0561542174758	2.74058387087422	1.45448328657227	0.675591703713296	0.858894457071831	0	0.0969250760764341	0	0.0899380246605495	0	0.0921634958089966	0.101139714476016	0	0.229462517911282	0.102081678705865	GeneID:77358,Genbank:NM_001256161.1,MGI:MGI:1924608	RIKEN cDNA 9430069I07 gene		GO:0003674,GO:0005575,GO:0008150	molecular_function|cellular_component|biological_process
9530002B09Rik	0	0	0					0	0	0	0	0	0	0	0	0	0	GeneID:77432,Genbank:NM_023865.3,MGI:MGI:1924682	RIKEN cDNA 9530002B09 gene
9530003J23Rik	5.85906851503711	7.22932674672759	4.48881028334663	0.620916779751106	-0.687528175050012	0.370083338535888	0.589141455265039	0.221257134220235	0.272885037813225	0.178341770238635	0.29541579224023	0.667422010492331	0.129739588850072	0.284751025497692	0.288139283071766	0.161508482664381	0.191602035175569	GeneID:77397,Genbank:NM_029906.3,MGI:MGI:1924647	RIKEN cDNA 9530003J23 gene		GO:0050829,GO:0050830,GO:0003796,GO:0005615,GO:0016998	defense response to Gram-negative bacterium|defense response to Gram-positive bacterium|lysozyme activity|extracellular space|cell wall macromolecule catabolic process
9530053A07Rik	71.0884797917751	71.8684508992179	70.3085086843323	0.978294478378654	-0.0316592958154046	0.876278803237718	0.985636830960791	0.50388086466727	0.510881529493509	0.500823627500172	0.396126932145404	0.588811908170942	0.512402046126161	0.474674903334799	0.539439753906993	0.621304091037238	0.383276628556834	GeneID:319482,Genbank:NM_001164655.1,MGI:MGI:2442118	RIKEN cDNA 9530053A07 gene		GO:0003674,GO:0005575,GO:0008150	molecular_function|cellular_component|biological_process
9530057J20Rik	9.39666428886982	9.14889146229128	9.64443711544836	1.05416455700667	0.0761000918771916	0.997717842219752	1	0.18615122849158	0.148806750233912	0.187556322976233	0.295885065792759	0.145580572994148	0.141496409976696	0.177459867117427	0.134678598951105	0.377451764508972	0.22389079838863	GeneID:78672,Genbank:XM_017313049.1,MGI:MGI:1925922	RIKEN cDNA 9530057J20 gene		GO:0003674,GO:0005575,GO:0008150	molecular_function|cellular_component|biological_process
9530068E07Rik	3446.80749349561	3406.31564499668	3487.29934199454	1.02377457212951	0.0338980791326672	0.746733616132945	0.909881806858734	72.5719992147074	75.80177425153	77.7021610667817	73.9033180280003	80.4243432463282	81.7794679852895	78.2536870539514	80.6085898703585	87.9184660742931	74.8168085182993	GeneID:213673,Genbank:NM_153117.2,MGI:MGI:2654705	RIKEN cDNA 9530068E07 gene		GO:0016020,GO:0016021,GO:0003674,GO:0005575,GO:0008150	membrane|integral component of membrane|molecular_function|cellular_component|biological_process
9530077C05Rik	84.4272443992783	91.5102658878598	77.3442229106968	0.845197226347013	-0.242640062046567	0.22171428320601	0.411671820056819	1.16793332857888	0.870864916188347	1.11906526949305	1.0810890385221	1.10527691722712	0.794511545700482	0.95785385291062	0.919546174512548	1.10050437904638	0.917196624126904	GeneID:68283,Genbank:XM_006510570.3,MGI:MGI:1915533	RIKEN cDNA 9530077C05 gene		GO:0003674,GO:0005575,GO:0008150	molecular_function|cellular_component|biological_process
9830107B12Rik	6.38828401607595	4.29411271324823	8.48245531890367	1.97536857678037	0.982121865584462	0.164135669745161	0.330754370756767	0.0291213726774663	0.109744930479202	0.0293411847112961	0.046288060199599	0	0.113840243878523	0.0416425529460365	0.0842761168650908	0.0590482995524803	0.136598769634121	GeneID:328829,Genbank:XM_017317514.1,MGI:MGI:3608415	RIKEN cDNA 9830107B12 gene		GO:0003674,GO:0005575,GO:0008150	molecular_function|cellular_component|biological_process
9830147E19Rik	297.275057708425	347.808224205817	246.741891211033	0.709419369753094	-0.4952893732057	0.000193929789280392	0.00150266555286723	1.0907982223706	1.30392933355788	1.20048079520157	1.24514248327337	1.12379548055882	0.92826394024248	0.827895771308155	0.85231642959898	0.939151594587116	0.831973303280476	GeneID:208111,Genbank:XM_017322076.1,MGI:MGI:3036263	RIKEN cDNA 9830147E19 gene		GO:0006355,GO:0034605,GO:0003700,GO:0005575,GO:0005634	regulation of transcription, DNA-templated|cellular response to heat|DNA binding transcription factor activity|cellular_component|nucleus
9930012K11Rik	302.492721676711	317.412335242611	287.57310811081	0.905992225825145	-0.142429424098887	0.323062068168964	0.536344613906612	9.37067412708873	8.96103074951974	7.99098645932801	9.14397088990912	8.54826672834231	9.66222413665638	7.25333698559416	7.72283886781591	10.508135487913	6.08604183559376	GeneID:268759,Genbank:NM_001112735.1,MGI:MGI:2145726	RIKEN cDNA 9930012K11 gene		GO:0003674,GO:0008150	molecular_function|biological_process
9930021J03Rik	758.84632118216	800.175212937626	717.517429426694	0.896700394895418	-0.157302061805563	0.162542676831068	0.328274596819579	3.89869944202765	4.73409414710687	4.27659025927545	4.44779964971756	4.06767370358135	4.56297940218057	3.93397529397676	3.56564665278205	3.76774155357221	4.05002664046093	GeneID:240613,Genbank:XM_006527069.3,MGI:MGI:2444398	RIKEN cDNA 9930021J03 gene		GO:0003674,GO:0005575,GO:0008150	molecular_function|cellular_component|biological_process
9930104L06Rik	278.076842853517	304.901242629632	251.252443077401	0.824045323365904	-0.27920440554077	0.0424589188694696	0.118372695327687	5.64341735956853	5.17269769724524	4.85472594317083	5.00439490169939	5.01077605992915	4.59605172431405	4.38888814215654	4.51274243337664	4.1555949787041	4.28686841625608	GeneID:194268,Genbank:XM_006502884.3,MGI:MGI:3041172	RIKEN cDNA 9930104L06 gene		GO:0008150,GO:0003674,GO:0005634,GO:0005737	biological_process|molecular_function|nucleus|cytoplasm
9930111J21Rik1	111.432202127596	107.177114157296	115.687290097895	1.07940292111345	0.110233496694253	0.7113506685857	0.883991542879582	1.14503860328171	2.39675665729363	1.09740436175446	1.63802217525696	1.39002770986668	1.11903613963893	2.06667473514854	1.57602665245949	1.34208545940655	2.47892262905508	GeneID:667214,Genbank:NM_001114679.1,MGI:MGI:3041173	RIKEN cDNA 9930111J21 gene 1		GO:0035458,GO:0003924,GO:0005789,GO:0006952	cellular response to interferon-beta|GTPase activity|endoplasmic reticulum membrane|defense response
9930111J21Rik2	14.2173024535728	18.1931197240233	10.2414851831223	0.562931775224829	-0.82896801007573	0.236330434073577	0.429769337851528	0.51630347666523	0.899793839830666	0.180939340758133	0.385352435249695	0.112857182797912	0.0658146312144146	0.481497433876664	0.219252051226269	0.191171019916099	0.267290021813276	GeneID:245240,Genbank:NM_173434.1,MGI:MGI:3711310	RIKEN cDNA 9930111J21 gene 2		GO:0003674,GO:0005575,GO:0008150	molecular_function|cellular_component|biological_process
A130010J15Rik	80.6260246705102	79.9906663892634	81.261382951757	1.01588581043081	0.0227382466144055	0.918909001322975	1	1.1498872664757	0.866678226441861	1.28729641118484	1.06008428688005	0.847888369369177	1.07382915344296	0.904364400970762	1.02604974612236	1.04144025774893	1.45216144554103	GeneID:319266,Genbank:NM_001160360.1,MGI:MGI:2441776	RIKEN cDNA A130010J15 gene		GO:0003674,GO:0005575,GO:0008150	molecular_function|cellular_component|biological_process
A1bg	0	0	0					0	0	0	0	0	0	0	0	0	0	GeneID:117586,Genbank:NM_001081067.1,MGI:MGI:2152878	alpha-1-B glycoprotein		GO:0031012,GO:0003674,GO:0005576,GO:0008150	extracellular matrix|molecular_function|extracellular region|biological_process
A1cf	0.0944633896744779	0.188926779348956	0	0	-Inf	1	1	0	0	0	0.00757317092681206	0	0	0	0	0	0	GeneID:69865,Genbank:XM_006527331.1,MGI:MGI:1917115	APOBEC1 complementation factor		GO:0016554,GO:0003729,GO:0016556,GO:0005515,GO:0030895,GO:0005634,GO:0005654,GO:0005720,GO:0005737,GO:0005783,GO:0045293,GO:0006397,GO:0050821,GO:0007566,GO:0010609,GO:0003676,GO:0003723,GO:0003727	cytidine to uridine editing|mRNA binding|mRNA modification|protein binding|apolipoprotein B mRNA editing enzyme complex|nucleus|nucleoplasm|nuclear heterochromatin|cytoplasm|endoplasmic reticulum|mRNA editing complex|mRNA processing|protein stabilization|embryo implantation|mRNA localization resulting in posttranscriptional regulation of gene expression|nucleic acid binding|RNA binding|single-str…
A230046K03Rik	768.587647001996	877.798071842991	659.377222161001	0.751171873477231	-0.412785050472083	0.000178631470428025	0.00140272549556745	7.42252589892329	8.31996482439044	7.2058535360735	7.16484839546058	6.67165608949604	5.87531425707965	5.72625783166535	5.54517340018682	5.44806886832205	6.02817379188283	GeneID:319277,Genbank:NM_001033375.2,MGI:MGI:2441787	RIKEN cDNA A230046K03 gene		GO:0005768,GO:0007032,GO:0015031,GO:0016197,GO:0031083,GO:0071203,GO:0003674,GO:0005654	endosome|endosome organization|protein transport|endosomal transport|BLOC-1 complex|WASH complex|molecular_function|nucleoplasm
A230050P20Rik	846.014652551093	830.019061560457	862.010243541729	1.03854270758689	0.0545605447881821	0.621944309258636	0.81847618091889	14.1054052904555	15.6746434282163	14.3324603890797	14.9849577011923	13.3921734513582	13.9020527129904	16.466250769855	16.4209709808276	15.1221254038509	16.1754324792601	GeneID:319278,Genbank:XM_006510405.3,MGI:MGI:2441788	RIKEN cDNA A230050P20 gene		GO:0005737,GO:0005829,GO:0034340,GO:0034341,GO:0034342,GO:0045071,GO:0051607,GO:0003723,GO:0005634,GO:0005654	cytoplasm|cytosol|response to type I interferon|response to interferon-gamma|response to type III interferon|negative regulation of viral genome replication|defense response to virus|RNA binding|nucleus|nucleoplasm
A230065H16Rik	2.10704836082515	0.581693232679379	3.63240348897092	6.24453455000576	2.6425940414211	0.0663205434310973	0.167134943330143	0	0.0517174846228734	0	0.0479893191285768	0.050596233258094	0.0983535813484069	0.269831700934147	0.0546084866393784	0.0612185448905099	0.49022059885988	GeneID:380787,Genbank:XM_006516048.1,MGI:MGI:2685744	RIKEN cDNA A230065H16 gene		GO:0003674,GO:0005575,GO:0008150	molecular_function|cellular_component|biological_process
A2m	20.4979192644477	13.091366780761	27.9044717481344	2.131517068878	1.09188060823971	0.022551687445996	0.071737729547263	0.103586153284481	0.328264091867763	0.00869733629064236	0.107021787706168	0.0347186186927039	0.219339975943575	0.324022577021898	0.24356660899548	0.210037702424793	0.280320308304151	GeneID:232345,Genbank:XM_011241322.1,MGI:MGI:2449119	alpha-2-macroglobulin		GO:0043120,GO:0004867,GO:0048306,GO:0005102,GO:0048403,GO:0005515,GO:0005576,GO:0005615,GO:0007565,GO:0010466,GO:0048406,GO:0019838,GO:0048863,GO:0019899,GO:0019959,GO:0019966,GO:0001869,GO:0030414,GO:0002020,GO:0042803,GO:0004866	tumor necrosis factor binding|serine-type endopeptidase inhibitor activity|calcium-dependent protein binding|signaling receptor binding|brain-derived neurotrophic factor binding|protein binding|extracellular region|extracellular space|female pregnancy|negative regulation of peptidase activity|nerve growth factor binding|growth factor binding|stem cell differentiation|enzyme binding|interleukin-8 …	mmu04610	Complement and coagulation cascades
A330070K13Rik	0	0	0					0	0	0	0	0	0	0	0	0	0	GeneID:381673,Genbank:NM_198665.1,MGI:MGI:2685897	RIKEN cDNA A330070K13 gene		GO:0003674,GO:0005575,GO:0008150	molecular_function|cellular_component|biological_process
A3galt2	36.8733742668598	39.4156696800283	34.3310788536913	0.871000775386715	-0.199254091739375	0.522203801348162	0.736320366222238	0.51559303728339	0.317950483204003	0.334779095141567	0.568206585705901	0.564511244813331	0.414305060599321	0.38092808349378	0.397894971469252	0.320604172221838	0.570512559496328	GeneID:215493,Genbank:NM_001009819.2,MGI:MGI:2685279	alpha 1,3-galactosyltransferase 2 (isoglobotriaosylceramide synthase)		GO:0031982,GO:0005794,GO:0046872,GO:0005975,GO:0047276,GO:0006688,GO:0016020,GO:0016021,GO:0016740,GO:0016757,GO:0016758,GO:0030259,GO:0001962	vesicle|Golgi apparatus|metal ion binding|carbohydrate metabolic process|N-acetyllactosaminide 3-alpha-galactosyltransferase activity|glycosphingolipid biosynthetic process|membrane|integral component of membrane|transferase activity|transferase activity, transferring glycosyl groups|transferase activity, transferring hexosyl groups|lipid glycosylation|alpha-1,3-galactosyltransferase activity	mmu00603	Glycosphingolipid biosynthesis - globo and isoglobo series
A430005L14Rik	276.999284079069	277.277443852368	276.721124305769	0.997993635764707	-0.00289747940495927	0.996627649875273	1	13.7066981066368	13.0271539408523	14.3051458513522	13.5405054467997	14.9676376156294	11.7630166691009	17.2818111758946	15.1415706196589	12.9100878929757	14.9965237722867	GeneID:97159,Genbank:NM_175287.4,MGI:MGI:2140680	RIKEN cDNA A430005L14 gene		GO:0003674,GO:0005634,GO:0008150	molecular_function|nucleus|biological_process
A430033K04Rik	157.249978443967	181.698317174681	132.801639713252	0.73089086227243	-0.452272098030134	0.00616316629442926	0.0253869760322602	3.01010720381396	3.77927896508556	3.10175580419795	2.95227126479265	3.04385912597457	2.70774831187218	2.51290823880739	2.52424872673692	2.12234640853136	2.14753441518438	GeneID:243308,Genbank:NM_183025.2,MGI:MGI:3583896	RIKEN cDNA A430033K04 gene	zf-C2H2	GO:0005634,GO:0043565,GO:0045892,GO:0003674,GO:0003700	nucleus|sequence-specific DNA binding|negative regulation of transcription, DNA-templated|molecular_function|DNA binding transcription factor activity
A430078G23Rik	117.369948299035	101.260863653543	133.479032944527	1.31817000298572	0.3985364451928	0.113695780848622	0.250960913324105	1.49082714003278	3.06449192334955	1.42880790342348	1.73389113939448	1.71839610143297	1.93670698911335	2.94426674038505	2.92010922017433	1.85797355251117	3.22752885609699	GeneID:319493,Genbank:NM_001033378.3,MGI:MGI:2442135	RIKEN cDNA A430078G23 gene		GO:0003674,GO:0005575,GO:0008150	molecular_function|cellular_component|biological_process
A430089I19Rik	0	0	0					0	0	0	0	0	0	0	0	0	0	GeneID:331195,Genbank:NM_177913.4,MGI:MGI:2683305	RIKEN cDNA A430089I19 gene
A430105I19Rik	1418.82558597488	1635.66980869772	1201.98136325204	0.73485574952871	-0.444467014821271	1.05536022225888e-05	0.000145059983205173	16.8768844874232	15.396469625283	16.3737670466925	17.6929587817138	14.0171884084019	13.5769018002432	10.6142727730375	11.7540308561646	13.3641951847077	11.8594752115083	GeneID:214239,Genbank:NM_001001982.2,MGI:MGI:2685199	RIKEN cDNA A430105I19 gene		GO:0005575,GO:0008150	cellular_component|biological_process
A4galt	532.628057918048	685.3524341313	379.903681704796	0.554318716597735	-0.851212373773638	0.000320021772198405	0.00225721778266057	18.8984721213999	11.6745028644597	17.6417729025463	23.6763193820414	14.6632769135512	10.5435039205492	9.60208823980758	8.37058969088536	11.8881629279609	9.39620785145477	GeneID:239559,Genbank:NM_001004150.3,MGI:MGI:3512453	alpha 1,4-galactosyltransferase		GO:0006629,GO:0007009,GO:0008378,GO:0015643,GO:0016020,GO:0016021,GO:0016740,GO:0016757,GO:0050512,GO:0001576,GO:0005794	lipid metabolic process|plasma membrane organization|galactosyltransferase activity|toxic substance binding|membrane|integral component of membrane|transferase activity|transferase activity, transferring glycosyl groups|lactosylceramide 4-alpha-galactosyltransferase activity|globoside biosynthetic process|Golgi apparatus	mmu00601,mmu00603	Glycosphingolipid biosynthesis - lacto and neolacto series|Glycosphingolipid biosynthesis - globo and isoglobo series
A4gnt	0.2886887027976	0.19752046786565	0.379856937729549	1.92312696417832	0.943454012050596	0.984720106482225	1	0	0	0.0181286372515757	0	0	0.0351684587076358	0	0	0	0	GeneID:333424,Genbank:XM_006511246.3,MGI:MGI:2143261	alpha-1,4-N-acetylglucosaminyltransferase		GO:0008375,GO:0009101,GO:0016020,GO:0016021,GO:0016740,GO:0016757,GO:0050680,GO:0005575,GO:0005794,GO:0006493	acetylglucosaminyltransferase activity|glycoprotein biosynthetic process|membrane|integral component of membrane|transferase activity|transferase activity, transferring glycosyl groups|negative regulation of epithelial cell proliferation|cellular_component|Golgi apparatus|protein O-linked glycosylation
A530016L24Rik	107.779250218946	41.3627665596051	174.195733878288	4.21141399299938	2.07430470317023	0.030755483898994	0.0919545624878579	0.159174558657718	0.545322723105445	0.926617059990706	0.337341312169405	1.77833318205498	1.19262585330803	7.22674762465151	1.78499924065557	0.96825659197318	5.26473706899427	GeneID:319942,Genbank:XM_006515980.3,MGI:MGI:2443020	RIKEN cDNA A530016L24 gene		GO:0008150,GO:0016020,GO:0016021,GO:0003674,GO:0005886	biological_process|membrane|integral component of membrane|molecular_function|plasma membrane
A530032D15Rik	18.2518256347527	7.83104162027999	28.6726096492254	3.66140432391166	1.87239709729547	0.00642101620843311	0.0262343549012121	0.181808187808876	0.261602969066425	0.0732722001755633	0.121372379757614	0.0914040479485621	0.319823172514132	0.72144284367051	0.453800757189253	0.199068594911911	1.08240297003253	GeneID:381287,Genbank:NM_213615.2,MGI:MGI:3037746	RIKEN cDNA A530032D15Rik gene		GO:0005634,GO:0006338,GO:0006355,GO:0008150,GO:0003674,GO:0003682,GO:0005575	nucleus|chromatin remodeling|regulation of transcription, DNA-templated|biological_process|molecular_function|chromatin binding|cellular_component
A530064D06Rik	30.4136056022846	17.5740929318962	43.253118272673	2.46118638613606	1.29935391751654	7.26698761730583e-05	0.00068496603368749	0.340689406249853	1.02128422265801	0.314655894359192	0.514445501058343	0.371110056149894	1.02660432910611	1.09614157920533	1.66377688135807	1.0707445704218	1.65952573256145	GeneID:328830,Genbank:NM_001113556.1,MGI:MGI:2443476	RIKEN cDNA A530064D06 gene		GO:0005515,GO:0005575,GO:0008150	protein binding|cellular_component|biological_process
A530099J19Rik	40.1435530146834	52.2971641050565	27.9899419243104	0.53520955492124	-0.901824222715087	0.00172498704105862	0.00883514060409567	0.912962548857036	0.898398076416065	1.38956624706371	1.29676575707901	0.683604851222069	0.740361276379941	0.624975693341172	0.59025147100021	0.496273634344674	0.420530934243822	GeneID:319293,Genbank:NM_175688.4,MGI:MGI:2441809	RIKEN cDNA A530099J19 gene		GO:0003674,GO:0005575,GO:0008150	molecular_function|cellular_component|biological_process
A630001G21Rik	252.743664968447	174.595140522343	330.89218941455	1.89519701650691	0.922347832545747	0.000289652470048432	0.00208641914409439	4.02777176345929	5.86665329918982	4.4814190592947	4.28900967442137	3.40392359194536	5.38525280412844	9.59340075046348	11.5310710037966	6.70392142342911	10.2444552653074	GeneID:319997,Genbank:NM_177055.3,MGI:MGI:2443131	RIKEN cDNA A630001G21 gene		GO:0003674,GO:0005575,GO:0008150	molecular_function|cellular_component|biological_process
A630023A22Rik	1.3825594635212	1.56708904094397	1.19802988609843	0.764493819302549	-0.387423256999917	0.924408663077903	1	0.0403157618257798	0.124307496672019	0.0406200706130225	0.0384488416336579	0.0810749806467515	0.0394002388660285	0.0432376058895973	0.0437520909397711	0	0.13092089735371	GeneID:105518,Genbank:NM_001251843.1,MGI:MGI:2145657	RIKEN cDNA A630023A22 gene		GO:0003674,GO:0005575,GO:0008150	molecular_function|cellular_component|biological_process
A630033H20Rik	68.8808643819694	58.4850913271632	79.2766374367755	1.35550164388571	0.438826862806256	0.1979046387967	0.378269723194873	1.08203223420553	1.24292829120789	0.705423243991109	0.895347627210686	0.831987146530735	0.699790083222293	1.26284419892059	2.08949145102273	0.871145311362301	1.7913377294556	GeneID:213438,Genbank:NM_001122596.1,MGI:MGI:2441814	RIKEN cDNA A630033H20 gene		GO:0035025,GO:0051482,GO:0004930,GO:0005623,GO:0005887	positive regulation of Rho protein signal transduction|positive regulation of cytosolic calcium ion concentration involved in phospholipase C-activating G-protein coupled signaling pathway|G-protein coupled receptor activity|cell|integral component of plasma membrane
A630073D07Rik	0	0	0					0	0	0	0	0	0	0	0	0	0	GeneID:381819,Genbank:NM_001142969.1,MGI:MGI:2686534	RIKEN cDNA A630073D07 gene		GO:0003674,GO:0005575,GO:0008150	molecular_function|cellular_component|biological_process
A630076J17Rik	0.116008572279394	0	0.232017144558788	Inf	Inf	0.992025128471473	1	0	0	0	0	0	0	0	0	0.098537958142082	0	GeneID:319929,Genbank:NM_001256174.1,MGI:MGI:2442999	RIKEN cDNA A630076J17 gene		GO:0003674,GO:0005575,GO:0008150	molecular_function|cellular_component|biological_process
A630095E13Rik	0	0	0					0	0	0	0	0	0	0	0	0	0	GeneID:235973,Genbank:NM_001033325.2,MGI:MGI:3055869	RIKEN cDNA A630095E13 gene		GO:0005576,GO:0005615	extracellular region|extracellular space
A630095N17Rik	0.19755444353426	0.395108887068521	0	0	-Inf	0.782067808759046	0.931508673991011	0.0424076173922118	0.0435858046507235	0	0	0	0	0	0	0	0	GeneID:381272,Genbank:XM_006496500.3,MGI:MGI:2686470	RIKEN cDNA A630095N17 gene		GO:0003674,GO:0005575,GO:0008150	molecular_function|cellular_component|biological_process
A730017C20Rik	13.9699094041663	8.83147222161266	19.1083465867198	2.16366491420958	1.11347708694652	0.0179488128183216	0.0596625124801309	0.170781286865786	0.4012023049532	0.319559252936641	0.116337743342004	0.0981260281369095	0.381492679169578	0.758799449899662	0.450106314118513	0.356180624817512	0.5281838102194	GeneID:225583,Genbank:XM_006525876.3,MGI:MGI:2442934	RIKEN cDNA A730017C20 gene		GO:0016020,GO:0016021,GO:0003674,GO:0005575,GO:0008150	membrane|integral component of membrane|molecular_function|cellular_component|biological_process
A830005F24Rik	0.805468776625328	0.395040935731301	1.21589661751935	3.07790030739089	1.62194650380322	0.558844653764843	0.767359960843094	0	0	0.113346516121427	0	0	0.109942689473923	0.0603252520128062	0	0.0684319917858463	0.121774181897299	GeneID:442803,Genbank:XM_001473764.3,MGI:MGI:3045249	RIKEN cDNA A830005F24 gene		GO:0003674,GO:0005575,GO:0008150	molecular_function|cellular_component|biological_process
A830010M20Rik	152.575757868673	151.033648429223	154.117867308123	1.02042074008657	0.0291641271772518	0.891226788008455	0.996387588963291	1.16571986991451	1.27196229202733	1.21474212944255	1.30210450978355	1.20424427292799	1.31091522990843	1.23307815304329	1.13510642328911	1.44735283278143	1.38284713368276	GeneID:231570,Genbank:NM_001007574.2,MGI:MGI:2445097	RIKEN cDNA A830010M20 gene		GO:0003674,GO:0005575,GO:0008150	molecular_function|cellular_component|biological_process
A830018L16Rik	60.5768550619821	63.8777189516318	57.2759911723324	0.896650539692905	-0.157382275724723	0.534264375799224	0.746815851232927	0.419106424004351	0.305114742559807	0.404675316621934	0.433006896326219	0.333617377468714	0.369767861678914	0.412024010024663	0.347438909275683	0.283268717481932	0.352852091540548	GeneID:320492,Genbank:XM_006495540.2,MGI:MGI:2444149	RIKEN cDNA A830018L16 gene		GO:0003674,GO:0005575,GO:0008150	molecular_function|cellular_component|biological_process
A830021F12Rik	0	0	0					0	0	0	0	0	0	0	0	0	0	GeneID:442838,Genbank:XM_017318024.1,MGI:MGI:3045372	RIKEN cDNA A830021F12 gene
A830080D01Rik	224.938618261469	245.69350410695	204.183732415988	0.831050593535868	-0.266991785374966	0.061339415738782	0.157241383263588	3.64454958572342	3.97282250990099	4.26022445179879	4.01745974795489	3.90255450861611	3.03754061472389	3.50258752641655	3.42441051052435	3.51260873426168	3.58644376898171	GeneID:382252,Genbank:XM_006528900.3,MGI:MGI:2685992	RIKEN cDNA A830080D01 gene		GO:0008150,GO:0003674,GO:0005575,GO:0005739	biological_process|molecular_function|cellular_component|mitochondrion
A930009A15Rik	0.0993300215529514	0.198660043105903	0	0	-Inf	1	1	0.0535675167059517	0	0	0	0	0	0	0	0	0	GeneID:77798,Genbank:NM_029982.1,MGI:MGI:1925048	RIKEN cDNA A930009A15 gene		GO:0003674,GO:0005575,GO:0008150	molecular_function|cellular_component|biological_process
A930018P22Rik	0	0	0					0	0	0	0	0	0	0	0	0	0	GeneID:68243,Genbank:NM_026634.2,MGI:MGI:1915493	RIKEN cDNA A930018P22 gene		GO:0003674,GO:0008150	molecular_function|biological_process
AA414768	54.5381057616963	54.3128536485558	54.7633578748367	1.00829461528934	0.011917243911514	0.945144976951464	1	1.97153496027351	1.95987265873427	1.59564593740622	1.97270893155985	1.46241000142028	2.11628149393888	1.83711898385554	2.31495485123385	1.45486660547465	1.64431626742269	GeneID:245350,Genbank:NM_001272033.1,MGI:MGI:3035137	expressed sequence AA414768
AA415398	51.1156475766823	57.6952967468608	44.5359984065038	0.77191731246147	-0.37348178015419	0.137234511841716	0.288850983678928	1.69541611282012	1.62635098841296	1.6512728967276	1.58995728457005	1.76156524215084	1.1322254079165	1.30310760463703	1.62526756254737	1.4438469173129	1.16230873145661	GeneID:433752,Genbank:NM_001004178.1,MGI:MGI:3035485	expressed sequence AA415398
AA467197	108.566489544561	44.1154300058576	173.017549083264	3.92192820199851	1.97156312462521	0.00102789194969053	0.00576510543671631	1.99786997492198	2.87472596007438	1.91230265763751	2.57222750529171	1.9084149611127	1.51318806267142	11.4632501570187	11.2202237215043	6.98798353157598	14.9220729450484	GeneID:433470,Genbank:XM_006499873.3,MGI:MGI:3034182	expressed sequence AA467197		GO:0005739,GO:0005751,GO:0008150,GO:0004129,GO:0005634	mitochondrion|mitochondrial respiratory chain complex IV|biological_process|cytochrome-c oxidase activity|nucleus
AA623943	0	0	0					0	0	0	0	0	0	0	0	0	0	GeneID:544808,Genbank:XM_006534607.3,MGI:MGI:3035046	expressed sequence AA623943
AA792892	0.0993300215529514	0.198660043105903	0	0	-Inf	1	1	0.0445070043918262	0	0	0	0	0	0	0	0	0	GeneID:100554,Genbank:NM_178894.4,MGI:MGI:2140789	expressed sequence AA792892		GO:0003674,GO:0005575,GO:0008150	molecular_function|cellular_component|biological_process
AA986860	1910.0323066892	2313.01813214899	1507.0464812294	0.651549791280378	-0.61805266146854	2.38951417212645e-06	4.12270845164216e-05	49.5928756426736	35.6327187575733	44.0261539834744	43.0960924132208	42.326309658516	26.3765457391607	25.822566048587	25.2608099626896	36.4664248859535	31.1850573913197	GeneID:212439,Genbank:XM_017319617.1,MGI:MGI:2138143	expressed sequence AA986860		GO:0005829,GO:0005886,GO:0008150,GO:0003674,GO:0005737	cytosol|plasma membrane|biological_process|molecular_function|cytoplasm
AB124611	349.955805114544	225.221369841188	474.6902403879	2.10766074605896	1.07564266613693	7.88578927968633e-05	0.000730736361078249	6.23689298444278	11.456472460813	6.51794749301581	7.08707209330067	6.97170041144492	10.2776468106215	19.8888200641311	20.4495012796869	12.5521359890141	20.540892967835	GeneID:382062,Genbank:XM_011242566.2,MGI:MGI:3043001	cDNA sequence AB124611		GO:0016020,GO:0016021,GO:0003674,GO:0005575,GO:0008150	membrane|integral component of membrane|molecular_function|cellular_component|biological_process
AF067061	1.09305033837996	0.594840554077456	1.59126012268246	2.67510362529058	1.41959477816695	0.499291457182602	0.714524373040526	0.119872198495319	0	0.0603885049780268	0	0	0.117150043561658	0	0.0650447751971263	0	0.324392890109748	GeneID:236546,Genbank:NM_199060.2,MGI:MGI:2681166	cDNA sequence AF067061
AF067063	0	0	0					0	0	0	0	0	0	0	0	0	0	GeneID:380878,Genbank:NM_001001449.2,MGI:MGI:2687009	cDNA sequence AF067063
AF366264	0	0	0					0	0	0	0	0	0	0	0	0	0	GeneID:231201,Genbank:NM_153093.3,MGI:MGI:2667157	cDNA sequence AF366264		GO:0016926,GO:0016929,GO:0004175,GO:0005634,GO:0006508	protein desumoylation|SUMO-specific protease activity|endopeptidase activity|nucleus|proteolysis
AF529169	0.809649865024466	0.592498120339358	1.02680160970957	1.7330039952219	0.793274980453176	0.831408918241361	0.961364685039617	0.00671176923266062	0	0.00676243056864801	0	0.00674868259956162	0.00655935294298197	0.00719819791965673	0.0145676988123463	0.00816551948769773	0	GeneID:209743,Genbank:XM_006510957.3,MGI:MGI:2667167	cDNA sequence AF529169		GO:0016020,GO:0016021,GO:0003674,GO:0005575,GO:0008150	membrane|integral component of membrane|molecular_function|cellular_component|biological_process
AI182371	75.3844748773229	75.2069087875234	75.5620409671225	1.00472206856158	0.00679647079520034	1	1	1.3233785370318	1.36014522722565	1.93039783397354	1.67651591337212	1.29093575006371	1.46705656895229	1.77940717727705	1.62909653001957	1.6580788460129	1.36836546835016	GeneID:98870,Genbank:NM_001243103.1,MGI:MGI:2138853	expressed sequence AI182371		GO:0003674,GO:0005575,GO:0008150	molecular_function|cellular_component|biological_process
AI314180	1876.38613340789	1980.05316593511	1772.71910088067	0.89528863738539	-0.159575218552992	0.106218526819857	0.238415912757841	11.0045919630179	11.1382006902889	10.9406915879069	10.2631491047393	11.2878296189747	9.91522301591959	9.78586752859237	9.87299562230993	10.272796778334	10.8477502261036	GeneID:230249,Genbank:XM_006537847.3,MGI:MGI:2140220	expressed sequence AI314180		GO:0005768,GO:0005769,GO:0005770,GO:0005771,GO:0005783,GO:0005813,GO:0005856,GO:0030134,GO:0030139,GO:0030433,GO:0031410,GO:0000502,GO:0032947,GO:0005634,GO:0043248,GO:0005737	endosome|early endosome|late endosome|multivesicular body|endoplasmic reticulum|centrosome|cytoskeleton|COPII-coated ER to Golgi transport vesicle|endocytic vesicle|ubiquitin-dependent ERAD pathway|cytoplasmic vesicle|proteasome complex|protein-containing complex scaffold activity|nucleus|proteasome assembly|cytoplasm
AI413582	232.981775313104	209.891681878466	256.071868747742	1.22001913775705	0.286903778714912	0.0451073512148868	0.123662950152677	11.3978900033729	13.1643719435863	10.4606029543528	12.2153900355904	13.2761128873707	13.013948353816	17.6702507015085	15.73729759738	14.3471679347583	15.8192432394524	GeneID:106672,Genbank:XM_011246240.2,MGI:MGI:2146839	expressed sequence AI413582		GO:0008150,GO:0003674,GO:0005575,GO:0005576	biological_process|molecular_function|cellular_component|extracellular region
AI429214	69.5665458439235	81.8111328182282	57.3219588696189	0.700662084669816	-0.513209265929745	0.0209345978428987	0.0676509408708443	2.20285816530448	2.6885700020385	2.24722920515475	1.94328571099119	2.43647078133515	1.58771498548342	1.59469295596487	1.52402000079025	1.74199416354088	1.90760903219209	GeneID:621080,Genbank:NM_001039220.3,MGI:MGI:2142538	expressed sequence AI429214		GO:0003674,GO:0005575,GO:0008150	molecular_function|cellular_component|biological_process
AI464131	360.024603086222	434.66418693999	285.385019232455	0.656564372697802	-0.606991628142359	2.39186624756764e-06	4.12284005146864e-05	4.86837281245355	4.96822507878209	4.96296334014818	5.20139661563885	5.48395103768017	4.23041823972654	3.41102190728776	3.21485670514532	3.24080395667292	3.21907120836876	GeneID:329828,Genbank:NM_001085515.2,MGI:MGI:2140300	expressed sequence AI464131		GO:0005783,GO:0005789,GO:0005975,GO:0008152,GO:0016020,GO:0016021,GO:0016787,GO:0016798,GO:0031965,GO:0043568,GO:0048741,GO:0004553,GO:0005515,GO:0051897,GO:0005634	endoplasmic reticulum|endoplasmic reticulum membrane|carbohydrate metabolic process|metabolic process|membrane|integral component of membrane|hydrolase activity|hydrolase activity, acting on glycosyl bonds|nuclear membrane|positive regulation of insulin-like growth factor receptor signaling pathway|skeletal muscle fiber development|hydrolase activity, hydrolyzing O-glycosyl compounds|protein bind…
AI467606	553.092536467788	497.548334084552	608.636738851024	1.22327158419868	0.290744738844261	0.0218541260063271	0.0699239397263548	12.8828789398693	14.7926482247362	11.6060435978086	11.8450205661289	10.7988579978467	12.7807259714107	17.94323555727	17.1524393646237	12.8586029675937	17.8994578009993	GeneID:101602,Genbank:XM_006507162.3,MGI:MGI:2141979	expressed sequence AI467606		GO:0016020,GO:0016021,GO:0003674,GO:0005575,GO:0008150	membrane|integral component of membrane|molecular_function|cellular_component|biological_process
AI481877	0.116008572279394	0	0.232017144558788	Inf	Inf	0.992025128471473	1	0	0	0	0	0	0	0	0	0.010356048622791	0	GeneID:100155,Genbank:XM_017320490.1,MGI:MGI:2140313	expressed sequence AI481877		GO:0003674,GO:0005575,GO:0008150	molecular_function|cellular_component|biological_process
AI593442	5.18171441923373	7.23391724764241	3.12951159082506	0.432616448832753	-1.20883957476016	0.126282285549812	0.271283041031707	0.0328217154383288	0.1096341444637	0.0744062808521474	0.0547781945148829	0.0330022282036366	0.0320763733512297	0.0176002180347676	0.0356192866914595	0.0499135078511003	0	GeneID:330941,Genbank:NM_001286641.1,MGI:MGI:2143099	expressed sequence AI593442		GO:0016020,GO:0016021,GO:0003674,GO:0005575,GO:0008150	membrane|integral component of membrane|molecular_function|cellular_component|biological_process
AI597479	545.7898626192	606.744517685687	484.835207552713	0.799076371389438	-0.323594700170397	0.0055346487953544	0.0232447261114963	9.3310988183657	9.5422274781179	10.3605502755186	9.46448766772074	9.64914222227255	8.31097720089575	7.91552114254353	8.21291419541384	7.84022380406272	7.75277424960005	GeneID:98404,Genbank:NM_133818.1,MGI:MGI:2138299	expressed sequence AI597479		GO:0072669,GO:0003674,GO:0008150,GO:0048598	tRNA-splicing ligase complex|molecular_function|biological_process|embryonic morphogenesis
AI607873	438.563028245664	338.865591563074	538.260464928253	1.58841876640658	0.667591310826295	0.0455104159033511	0.124522986634211	4.59210277455463	6.71647141090854	5.35340389286791	4.51982131898462	4.33617311908166	3.75423536598001	10.7179949320357	8.75309225845094	6.35670653302386	12.5862671142172	GeneID:226691,Genbank:XM_011238800.2,MGI:MGI:2138302	expressed sequence AI607873		GO:0003690,GO:0005634,GO:0005730,GO:0005829,GO:0008134,GO:0042802,GO:0000978,GO:0001047,GO:0001078	double-stranded DNA binding|nucleus|nucleolus|cytosol|transcription factor binding|identical protein binding|RNA polymerase II proximal promoter sequence-specific DNA binding|core promoter binding|transcriptional repressor activity, RNA polymerase II proximal promoter sequence-specific DNA binding
AI661453	1010.50395098314	1006.4183361401	1014.58956582618	1.00811911845467	0.0116661164673127	0.939872520083503	1	11.7811597308942	9.90492607723222	11.0816266885354	11.8183425918809	10.4554823511718	12.7498452616339	10.1746713557331	10.8657865720796	12.9244124804299	10.7683999133411	GeneID:224833,Genbank:NM_145489.2,MGI:MGI:2146908	expressed sequence AI661453		GO:0003674,GO:0005575,GO:0008150	molecular_function|cellular_component|biological_process
AI837181	712.180022154291	715.944285309656	708.415758998927	0.989484480196008	-0.015251015729631	0.907166438055284	1	26.7270031185875	25.8557984960119	23.3077754983108	26.3545172599099	25.2952366364683	26.9043486200302	24.7722954995771	27.6040601596601	24.9176108874397	26.6270748738208	GeneID:107242,Genbank:NM_001256515.1,MGI:MGI:2147598	expressed sequence AI837181		GO:0005575,GO:0008150	cellular_component|biological_process
AI846148	385.328863347793	379.237182687043	391.420544008543	1.03212596727772	0.045619057269444	0.730077897809455	0.896916780755256	5.36412948863657	5.14463150411762	5.96820188788422	5.62183198444507	5.66763910840254	5.7048738309805	6.15282283225537	5.79021290507788	6.12465416725391	5.94619671474768	GeneID:68229,Genbank:XM_011247332.2,MGI:MGI:2147611	expressed sequence AI846148		GO:0006355,GO:0045892,GO:0003674,GO:0005575,GO:0006351	regulation of transcription, DNA-templated|negative regulation of transcription, DNA-templated|molecular_function|cellular_component|transcription, DNA-templated
AI987944	260.76044846816	293.937295562148	227.583601374172	0.774259016498481	-0.369111816235854	0.00762562444309047	0.0301233781969095	4.43324489623779	4.10942156098317	3.87303129455953	4.40188738226775	4.231924217374	3.01634702538469	3.29507665877284	3.65401077830411	3.15757134530193	3.79653577501656	GeneID:233168,Genbank:XM_011250853.2,MGI:MGI:2142079	expressed sequence AI987944	zf-C2H2	GO:0003700,GO:0005575,GO:0006355	DNA binding transcription factor activity|cellular_component|regulation of transcription, DNA-templated
AK010878	51.7722854295178	51.9633154867292	51.5812553723065	0.99264750313093	-0.0106465984514215	0.954266526910334	1	2.04257274544519	2.57643868317461	2.38539791608557	2.56780026345817	2.75396778064366	1.67861293055216	2.63868466786136	2.56932459685723	2.65441924764497	3.16576193962525	GeneID:100233175,Genbank:NM_001142938.1,MGI:MGI:4845848	cDNA sequence AK010878		GO:0000408,GO:0005634	EKC/KEOPS complex|nucleus
AU015228	0	0	0					0	0	0	0	0	0	0	0	0	0	GeneID:99169,Genbank:NM_001033197.2,MGI:MGI:2139152	expressed sequence AU015228
AU018091	8.59107032007314	9.06430580787938	8.11783483226689	0.895582629748685	-0.159101548182398	0.857913288864492	0.976069656538915	0.231314276684791	0.15849383509354	0.155373511950326	0.0294136935996766	0.139551874921124	0.135636842888712	0.066154278650979	0.267765798410125	0.0938054318505241	0.10015560929632	GeneID:245128,Genbank:XM_006539984.2,MGI:MGI:2142124	expressed sequence AU018091		GO:0097638,GO:1903352,GO:0000064,GO:0015181,GO:0015189	L-arginine import across plasma membrane|L-ornithine transmembrane transport|L-ornithine transmembrane transporter activity|arginine transmembrane transporter activity|L-lysine transmembrane transporter activity
AU019823	493.558998506297	495.972253512946	491.145743499648	0.990268588657708	-0.0141082171996907	0.898859520559584	1	6.62869442010537	6.75846169421461	6.65206710464357	6.70028356786804	6.77158044758706	6.01266779869436	7.40708866988147	7.0213896404845	6.74452081711566	7.24692284306987	GeneID:270156,Genbank:NM_212449.2,MGI:MGI:2143205	expressed sequence AU019823		GO:0003674,GO:0005575,GO:0008150	molecular_function|cellular_component|biological_process
AU021092	1989.69948943293	2113.30253397793	1866.09644488793	0.883023805103439	-0.179475763421607	0.0668759308580703	0.168127166725618	90.5657811359112	78.9616286436016	86.9751324943269	78.8371027595902	84.4894306433832	84.3632456557654	73.3792709407895	71.1691209137389	84.5186940973222	70.4817279420271	GeneID:239691,Genbank:XM_006522106.1,MGI:MGI:2146559	expressed sequence AU021092		GO:0016020,GO:0042803,GO:0005576,GO:0005829,GO:0008150	membrane|protein homodimerization activity|extracellular region|cytosol|biological_process
AU022252	342.983305466343	389.396222871888	296.570388060797	0.761615985572539	-0.392864335169817	0.00230022573803525	0.0112898643918305	3.74036522007806	3.96077509270073	3.38793153475044	3.99053330360438	3.70395258283032	3.39696151528814	2.71481591145427	2.82912312361516	3.03367850680676	2.83211863086535	GeneID:230696,Genbank:XM_006503016.3,MGI:MGI:2140466	expressed sequence AU022252		GO:0005575,GO:0008150,GO:0042802	cellular_component|biological_process|identical protein binding
AU022751	0	0	0					0	0	0	0	0	0	0	0	0	0	GeneID:102991,Genbank:NM_001033211.3,MGI:MGI:2147968	expressed sequence AU022751		GO:0003674,GO:0005575,GO:0008150	molecular_function|cellular_component|biological_process
AU040320	1169.00884732026	1133.91243690307	1204.10525773745	1.06190321099757	0.0866522752029447	0.393211133189483	0.614193213386849	11.8005372391965	11.2345006831049	11.2921414768366	11.2729354940597	11.6169989812347	12.2086743821676	12.9843528642991	12.5274949958262	11.9757740934658	13.3192463674596	GeneID:100317,Genbank:NM_001035525.1,MGI:MGI:2140475	expressed sequence AU040320		GO:0008150,GO:0016020,GO:0016021,GO:0031410,GO:0003674,GO:0005794,GO:0005886	biological_process|membrane|integral component of membrane|cytoplasmic vesicle|molecular_function|Golgi apparatus|plasma membrane
AU041133	56.6575108996237	60.0790456100738	53.2359761891737	0.88609889935148	-0.1744603649094	0.476531568199763	0.693122913649691	1.31067551885542	1.26289620764739	1.50627364352937	1.1523266728338	1.05018878689693	0.800569773769872	1.66922766427539	1.04456871330237	1.09626284183583	1.17490818969134	GeneID:216177,Genbank:NM_001163064.1,MGI:MGI:2143755	expressed sequence AU041133	zf-C2H2	GO:0005634,GO:0008150,GO:0043565,GO:0003674,GO:0003700,GO:0005575	nucleus|biological_process|sequence-specific DNA binding|molecular_function|DNA binding transcription factor activity|cellular_component
AV320801	1.18945960984864	0.986467432167626	1.39245178752964	1.41155373418656	0.497284049488232	0.849059972738984	0.970997441205696	0.0138812376023915	0.0142668923097582	0.0279720300979023	0	0.0139575815884397	0.0542640448818796	0.0297745325168714	0	0.0168878744525545	0	GeneID:331531,Genbank:XM_006528574.3,MGI:MGI:3035227	expressed sequence AV320801		GO:0003674,GO:0005575,GO:0008150	molecular_function|cellular_component|biological_process
AW146154	163.448941982034	190.029213888017	136.868670076051	0.720250677649525	-0.473428982138594	0.00330719101978696	0.0152450566194556	2.98889782527905	3.12069761214257	2.99552478518972	3.03147304933236	3.21205239948423	2.2873623281168	2.42533687636476	2.52284484273815	2.13559574717431	2.08843971469073	GeneID:101835,Genbank:NM_001033530.3,MGI:MGI:2142212	expressed sequence AW146154	zf-C2H2	GO:0003700,GO:0005575,GO:0006355	DNA binding transcription factor activity|cellular_component|regulation of transcription, DNA-templated
AW209491	194.305416812492	230.680403349469	157.930430275516	0.684628724340573	-0.546606271434812	0.000356007591718865	0.00246349638333803	5.97287079007816	6.98837943475466	5.88362547264907	6.17944917237654	6.40788914018277	4.89910711088298	4.91869978695421	3.96441956589504	4.02256981473342	4.47383175188432	GeneID:105351,Genbank:NM_001104646.1,MGI:MGI:2145422	expressed sequence AW209491		GO:0003674,GO:0005575,GO:0008150	molecular_function|cellular_component|biological_process
AW549877	2073.48824032396	2553.96824182975	1593.00823881816	0.623738468132586	-0.680986857177703	5.25380417594145e-12	3.77889573897295e-10	26.684768026569	28.0368174624148	27.9124602375817	30.4680449190927	25.2525760382938	19.6083457058995	17.0460604223173	17.9627978711183	17.8652186643814	16.9062038087094	GeneID:106064,Genbank:NM_145930.2,MGI:MGI:2146232	expressed sequence AW549877		GO:0008150,GO:0003674,GO:0005654,GO:0005829	biological_process|molecular_function|nucleoplasm|cytosol
AW551984	34.5080396399351	29.9791934843509	39.0368857955193	1.30213262127604	0.38087639344472	0.207354380062948	0.391498900387739	0.221711834454967	0.455743062192522	0.424432155825836	0.222017170617041	0.378983047634815	0.660864918982226	0.439893324531525	0.541371433514923	0.377627588046351	0.263994213899425	GeneID:244810,Genbank:NM_178737.5,MGI:MGI:2143322	expressed sequence AW551984		GO:0060923,GO:0003674,GO:0005575,GO:0055007	cardiac muscle cell fate commitment|molecular_function|cellular_component|cardiac muscle cell differentiation
AW554918	334.522010733115	357.958688189394	311.085333276836	0.869053730335057	-0.20248271866287	0.113826441091017	0.251085747560914	1.98535395315269	1.9970967906994	1.81413784042252	1.93370274477686	1.9219436827593	1.73901762980868	1.69886207949142	1.66750456383393	1.83722749755983	1.74897811151575	GeneID:225289,Genbank:XM_006525833.3,MGI:MGI:2147376	expressed sequence AW554918		GO:0003674,GO:0005575,GO:0008150	molecular_function|cellular_component|biological_process
AY074887	0.188926779348956	0.377853558697912	0	0	-Inf	0.787662336631736	0.934282124691975	0	0	0	0.144710408173936	0	0	0	0	0	0	GeneID:246735,Genbank:NM_145229.2,MGI:MGI:3575512	cDNA sequence AY074887		GO:0007050,GO:0008285,GO:0097190,GO:0003674,GO:0005615,GO:0005737	cell cycle arrest|negative regulation of cell proliferation|apoptotic signaling pathway|molecular_function|extracellular space|cytoplasm
AY358078	1.42297968960041	0.591358545099106	2.25460083410172	3.81257843111724	1.93076701651896	0.281602057873245	0.487715380538404	0	0	0.0744006221495196	0	0.0371246831298267	0.0721663512700152	0.0791949578101042	0.0801373000375273	0.0898374813451426	0.119898809486149	GeneID:278676,Genbank:NM_194347.1,MGI:MGI:2682312	cDNA sequence AY358078		GO:0003674,GO:0005575,GO:0008150	molecular_function|cellular_component|biological_process
AY761184	0	0	0					0	0	0	0	0	0	0	0	0	0	GeneID:382000,Genbank:NM_001007582.3,MGI:MGI:3611585	cDNA sequence AY761184		GO:0005615,GO:0008150,GO:0019731,GO:0050829,GO:0050830,GO:0051673,GO:0061844,GO:0071222,GO:0002227,GO:0003674,GO:0005575	extracellular space|biological_process|antibacterial humoral response|defense response to Gram-negative bacterium|defense response to Gram-positive bacterium|membrane disruption in other organism|antimicrobial humoral immune response mediated by antimicrobial peptide|cellular response to lipopolysaccharide|innate immune response in mucosa|molecular_function|cellular_component
AY761185	0	0	0					0	0	0	0	0	0	0	0	0	0	GeneID:100503970,Genbank:NM_001012640.2,MGI:MGI:3630303	cDNA sequence AY761185		GO:0005615,GO:0008150,GO:0019731,GO:0050829,GO:0050830,GO:0051673,GO:0061844,GO:0071222,GO:0002227,GO:0003674,GO:0005575	extracellular space|biological_process|antibacterial humoral response|defense response to Gram-negative bacterium|defense response to Gram-positive bacterium|membrane disruption in other organism|antimicrobial humoral immune response mediated by antimicrobial peptide|cellular response to lipopolysaccharide|innate immune response in mucosa|molecular_function|cellular_component
Aaas	388.754674168244	354.500830233425	423.008518103063	1.19325113519347	0.254897708891449	0.0623854114128728	0.159393661740449	10.7231490339012	9.37248406350558	10.3850936699547	11.9546256303205	11.2898696343127	9.98613807452899	15.7691072449004	14.6028385726148	11.3111374880959	15.0156752988025	GeneID:223921,Genbank:NM_153416.2,MGI:MGI:2443767	achalasia, adrenocortical insufficiency, alacrimia		GO:0005643,GO:0005654,GO:0005813,GO:0005829,GO:0006913,GO:0007612,GO:0009566,GO:0015031,GO:0031965,GO:0051028,GO:0003674,GO:0005634	nuclear pore|nucleoplasm|centrosome|cytosol|nucleocytoplasmic transport|learning|fertilization|protein transport|nuclear membrane|mRNA transport|molecular_function|nucleus	mmu03013	RNA transport
Aacs	772.539827037502	704.141340072102	840.938314002902	1.19427487941099	0.256134931679584	0.0320851995436275	0.095007432973579	11.8493271535004	12.3183126941641	11.8873810933739	11.7545851959439	13.3332954305351	12.8595525283724	17.9226076573326	14.4459669339473	12.4096338082496	18.1815416253128	GeneID:78894,Genbank:NM_030210.1,MGI:MGI:1926144	acetoacetyl-CoA synthetase		GO:0034201,GO:0005524,GO:0042493,GO:0005623,GO:0045471,GO:0005737,GO:0005829,GO:0006629,GO:0006631,GO:0007584,GO:0047760,GO:0008152,GO:0071333,GO:0010243,GO:0014070,GO:0016874,GO:0000166,GO:0030729,GO:0001889,GO:0032024,GO:0003824	response to oleic acid|ATP binding|response to drug|cell|response to ethanol|cytoplasm|cytosol|lipid metabolic process|fatty acid metabolic process|response to nutrient|butyrate-CoA ligase activity|metabolic process|cellular response to glucose stimulus|response to organonitrogen compound|response to organic cyclic compound|ligase activity|nucleotide binding|acetoacetate-CoA ligase activity|liver…	mmu00650,mmu00280	Butanoate metabolism|Valine, leucine and isoleucine degradation
Aadac	4.28279971186373	2.72649873392501	5.83910068980245	2.14161137034405	1.09869670373618	0.238303131604172	0.43227190669282	0.083373244703081	0.171379114422628	0.0840025571564515	0.159024884407525	0.0838317806069192	0.0407399687811021	0.402370363309529	0.180959189111016	0.355010788916837	0.315869429318611	GeneID:67758,Genbank:NM_023383.1,MGI:MGI:1915008	arylacetamide deacetylase (esterase)		GO:0017171,GO:0005789,GO:0019213,GO:0008152,GO:0009056,GO:0010898,GO:0043231,GO:0016020,GO:0052689,GO:0016021,GO:0016298,GO:0016787,GO:0004806,GO:0005783	serine hydrolase activity|endoplasmic reticulum membrane|deacetylase activity|metabolic process|catabolic process|positive regulation of triglyceride catabolic process|intracellular membrane-bounded organelle|membrane|carboxylic ester hydrolase activity|integral component of membrane|lipase activity|hydrolase activity|triglyceride lipase activity|endoplasmic reticulum
Aadacl2	0.0949642344323873	0	0.189928468864775	Inf	Inf	0.992024747381038	1	0	0	0	0	0	0.0331556727061296	0	0	0	0	GeneID:639634,Genbank:NM_001128091.1,MGI:MGI:3646333	arylacetamide deacetylase-like 2		GO:0005575,GO:0009056,GO:0016787	cellular_component|catabolic process|hydrolase activity
Aadacl3	0	0	0					0	0	0	0	0	0	0	0	0	0	GeneID:230883,Genbank:NM_001085503.2,MGI:MGI:2685281	arylacetamide deacetylase-like 3		GO:0016020,GO:0016021,GO:0016787,GO:0052689,GO:0005575,GO:0008152,GO:0009056	membrane|integral component of membrane|hydrolase activity|carboxylic ester hydrolase activity|cellular_component|metabolic process|catabolic process
Aadat	0.0944633896744779	0.188926779348956	0	0	-Inf	1	1	0	0	0	0.0244508317993509	0	0	0	0	0	0	GeneID:23923,Genbank:XM_006509397.3,MGI:MGI:1345167	aminoadipate aminotransferase		GO:0006103,GO:0006536,GO:0008483,GO:0009058,GO:0016212,GO:0016740,GO:0019441,GO:0030170,GO:0042803,GO:0047536,GO:0070189,GO:0003824,GO:0005739	2-oxoglutarate metabolic process|glutamate metabolic process|transaminase activity|biosynthetic process|kynurenine-oxoglutarate transaminase activity|transferase activity|tryptophan catabolic process to kynurenine|pyridoxal phosphate binding|protein homodimerization activity|2-aminoadipate transaminase activity|kynurenine metabolic process|catalytic activity|mitochondrion	mmu00310,mmu00380	Lysine degradation|Tryptophan metabolism
Aaed1	620.804738448527	831.424640468815	410.184836428239	0.493351792168378	-1.01931134519481	6.85425784441987e-19	1.70098267273302e-16	48.8368216092039	44.7749975924284	48.869956806292	46.7870188205324	46.2595322445155	28.4197327899578	22.3194122994912	22.2838581693859	24.9136804169231	22.347065763116	GeneID:66129,Genbank:NM_025370.2,MGI:MGI:1913379	AhpC/TSA antioxidant enzyme domain containing 1		GO:0005575,GO:0016209,GO:0055114	cellular_component|antioxidant activity|oxidation-reduction process
Aagab	620.917946505456	571.791471782098	670.044421228816	1.17183353424369	0.228767641109722	0.0437451236373749	0.120842735561861	11.7506599132223	13.0239346627062	10.8080527315512	11.870317443775	12.3504733326778	12.3641089618585	15.3247202439606	15.062740730659	13.648273816774	16.3095142625197	GeneID:66939,Genbank:XM_006511371.2,MGI:MGI:1914189	alpha- and gamma-adaptin binding protein		GO:0008150,GO:0015031,GO:0016607,GO:0003674,GO:0005737,GO:0005829	biological_process|protein transport|nuclear speck|molecular_function|cytoplasm|cytosol
Aak1	213.559236670544	206.638581865787	220.4798914753	1.06698318138141	0.0935374354604926	0.586362106277937	0.790308453041523	0.477792349388783	0.779122408751772	0.454505003075752	0.661862686303969	0.448213175456332	0.594764435124257	0.732846289779404	0.608316221102324	0.548807033535747	0.632765981895505	GeneID:269774,Genbank:XM_006506191.1,MGI:MGI:1098687	AP2 associated kinase 1		GO:0050821,GO:0005634,GO:0071439,GO:0005737,GO:2000369,GO:0006468,GO:0030100,GO:0031252,GO:0032880,GO:0035612,GO:0043195,GO:0045747,GO:0004674,GO:0046777,GO:0005112	protein stabilization|nucleus|clathrin complex|cytoplasm|regulation of clathrin-dependent endocytosis|protein phosphorylation|regulation of endocytosis|cell leading edge|regulation of protein localization|AP-2 adaptor complex binding|terminal bouton|positive regulation of Notch signaling pathway|protein serine/threonine kinase activity|protein autophosphorylation|Notch binding
Aamdc	327.688497171922	355.771802719884	299.60519162396	0.842127423627929	-0.247889548617853	0.0604822147571212	0.155484007739465	19.3000263306031	21.1735020462047	17.4246630946648	19.5437587336737	21.0960358938552	18.5438511165438	17.3265036891696	17.2384997180726	16.1592348040638	16.6662960225229	GeneID:66273,Genbank:XM_006508115.2,MGI:MGI:1913523	adipogenesis associated Mth938 domain containing		GO:0043066,GO:0045600,GO:0045944,GO:0003674,GO:0005737	negative regulation of apoptotic process|positive regulation of fat cell differentiation|positive regulation of transcription by RNA polymerase II|molecular_function|cytoplasm
Aamp	2591.3847251359	2402.07238882798	2780.69706144381	1.15762417251737	0.211166952420108	0.0292810951086566	0.0884978843824529	60.8412220300685	62.4268845816463	63.3267092551549	59.0677632881052	66.6535054200898	75.1579172816875	75.4067927658974	75.1713779991707	76.620772545247	72.2512828769215	GeneID:227290,Genbank:NM_146110.3,MGI:MGI:107809	angio-associated migratory protein		GO:0015630,GO:0030687,GO:0042273,GO:0045171,GO:0051082,GO:0005829,GO:0008201,GO:0009986	microtubule cytoskeleton|preribosome, large subunit precursor|ribosomal large subunit biogenesis|intercellular bridge|unfolded protein binding|cytosol|heparin binding|cell surface
Aanat	1.58901022251842	2.35199594961064	0.826024495426197	0.351201495718112	-1.50962910576435	0.364630320130595	0.583073782283154	0.0791235633632466	0.0609913570029926	0.0199301996627151	0.037729776388584	0.0397793634416404	0.0193316903567092	0	0.0214669225073024	0.024065375915888	0.0214120719544388	GeneID:11298,Genbank:XM_017314224.1,MGI:MGI:1328365	arylalkylamine N-acetyltransferase		GO:0030187,GO:0005737,GO:0032868,GO:0005829,GO:0006474,GO:0007623,GO:0008080,GO:0034695,GO:0009416,GO:0046688,GO:0009648,GO:0048471,GO:0010043,GO:0048511,GO:0014070,GO:0004059,GO:0071320,GO:0016740,GO:0071889,GO:0016746,GO:0004060	melatonin biosynthetic process|cytoplasm|response to insulin|cytosol|N-terminal protein amino acid acetylation|circadian rhythm|N-acetyltransferase activity|response to prostaglandin E|response to light stimulus|response to copper ion|photoperiodism|perinuclear region of cytoplasm|response to zinc ion|rhythmic process|response to organic cyclic compound|aralkylamine N-acetyltransferase activity|c…	mmu00380	Tryptophan metabolism
Aar2	614.151864289094	623.273166495439	605.030562082748	0.970730964537963	-0.0428565828756192	0.702280314374394	0.87705157694792	9.73632293547828	9.38234736419882	9.98898869430492	8.83319885058968	9.22363772269421	8.77659804375388	9.85389789609184	9.71382961460381	9.60956244652747	9.52859555234458	GeneID:68295,Genbank:XM_006500097.3,MGI:MGI:1915545	AAR2 splicing factor homolog		GO:0005681,GO:0006397,GO:0008380,GO:0000244,GO:0003674,GO:0005575	spliceosomal complex|mRNA processing|RNA splicing|spliceosomal tri-snRNP complex assembly|molecular_function|cellular_component
Aard	184.94500207635	196.019077114491	173.870927038208	0.887010231849287	-0.172977348474792	0.233820838844248	0.426489963401369	7.72321991047361	8.06117516994152	7.49928466863626	8.20517676020354	8.57043139259655	7.66515863660106	7.76795023674398	6.94840328515296	9.44473170904271	4.93808761502376	GeneID:239435,Genbank:NM_175503.3,MGI:MGI:2181621	alanine and arginine rich domain containing protein		GO:0003674,GO:0005575,GO:0008150	molecular_function|cellular_component|biological_process
Aars	1713.20783899641	1502.92293506379	1923.49274292903	1.27983457970677	0.355957352054163	0.00030497275280667	0.00217344075131614	20.0531965957423	19.5578813622688	18.5955653973015	17.1016798204932	18.2635822505058	24.2083615441311	26.2392761078699	24.9639642298937	22.8839209557543	25.8766558985173	GeneID:234734,Genbank:XM_006530921.2,MGI:MGI:2384560	alanyl-tRNA synthetase		GO:0016597,GO:0005829,GO:0002161,GO:0016874,GO:0006400,GO:0021680,GO:0002196,GO:0043039,GO:0003676,GO:0003723,GO:0004812,GO:0004813,GO:0006412,GO:0043524,GO:0006419,GO:0046872,GO:0005515,GO:0050885,GO:0005524,GO:0000049,GO:0050905,GO:0005737,GO:0140018,GO:0005739,GO:0000166	amino acid binding|cytosol|aminoacyl-tRNA editing activity|ligase activity|tRNA modification|cerebellar Purkinje cell layer development|Ser-tRNA(Ala) hydrolase activity|tRNA aminoacylation|nucleic acid binding|RNA binding|aminoacyl-tRNA ligase activity|alanine-tRNA ligase activity|translation|negative regulation of neuron apoptotic process|alanyl-tRNA aminoacylation|metal ion binding|protein bind…	mmu00970	Aminoacyl-tRNA biosynthesis
Aars2	219.769208794606	215.905278183297	223.633139405915	1.03579283141034	0.0507354789081613	0.724986412029875	0.894299963330437	3.39973672203109	2.82447002154667	2.86877115297401	3.39090915876166	3.11932155712611	3.44712772612494	3.57016817748584	3.35130905821328	3.2227191131647	3.17407539009696	GeneID:224805,Genbank:NM_198608.2,MGI:MGI:2681839	alanyl-tRNA synthetase 2, mitochondrial		GO:0016874,GO:0003723,GO:0033108,GO:0004812,GO:0043039,GO:0004813,GO:0005524,GO:0005737,GO:0005739,GO:0046872,GO:0070143,GO:0006400,GO:0006412,GO:0000049,GO:0006419,GO:0000166,GO:0016597,GO:0003676	ligase activity|RNA binding|mitochondrial respiratory chain complex assembly|aminoacyl-tRNA ligase activity|tRNA aminoacylation|alanine-tRNA ligase activity|ATP binding|cytoplasm|mitochondrion|metal ion binding|mitochondrial alanyl-tRNA aminoacylation|tRNA modification|translation|tRNA binding|alanyl-tRNA aminoacylation|nucleotide binding|amino acid binding|nucleic acid binding	mmu00970	Aminoacyl-tRNA biosynthesis
Aarsd1	382.980420849585	354.727155164054	411.233686535116	1.15929575886269	0.21324867282535	0.0903731777596038	0.211224421144753	13.5823880486868	11.2111901434268	13.4367378003946	12.6849575603427	12.7725619706564	13.1363943171879	15.73662704219	16.3439317716458	14.9403599235464	16.5307061809351	GeneID:69684,Genbank:XM_006534121.2,MGI:MGI:1916934	alanyl-tRNA synthetase domain containing 1		GO:0002196,GO:0003676,GO:0004812,GO:0004813,GO:0005515,GO:0005524,GO:0005737,GO:0006412,GO:0006419,GO:0006450,GO:0000166,GO:0043039,GO:0002161,GO:0046872	Ser-tRNA(Ala) hydrolase activity|nucleic acid binding|aminoacyl-tRNA ligase activity|alanine-tRNA ligase activity|protein binding|ATP binding|cytoplasm|translation|alanyl-tRNA aminoacylation|regulation of translational fidelity|nucleotide binding|tRNA aminoacylation|aminoacyl-tRNA editing activity|metal ion binding
Aasdh	353.058304358625	384.123228372736	321.993380344513	0.838255425761612	-0.25453817873047	0.0482547903242775	0.13010623329582	2.44012527727736	2.90131681094684	2.55495714801864	2.97246766957177	2.54289026349346	2.36467333240904	2.54366638216644	2.25497345336211	2.12046394212744	2.36759129122168	GeneID:231326,Genbank:XM_006534859.3,MGI:MGI:2442517	aminoadipate-semialdehyde dehydrogenase		GO:0004043,GO:0005524,GO:0005575,GO:0006629,GO:0006631,GO:0008152,GO:0016491,GO:0016874,GO:0019482,GO:0043041,GO:0055114,GO:0000166,GO:0003674,GO:0003824	L-aminoadipate-semialdehyde dehydrogenase activity|ATP binding|cellular_component|lipid metabolic process|fatty acid metabolic process|metabolic process|oxidoreductase activity|ligase activity|beta-alanine metabolic process|amino acid activation for nonribosomal peptide biosynthetic process|oxidation-reduction process|nucleotide binding|molecular_function|catalytic activity
Aasdhppt	308.384589893568	320.199055660435	296.5701241267	0.926205492752004	-0.110595782088274	0.427959219634835	0.648019828059568	5.93811353657365	6.73050919223765	6.28115005481328	5.20443836804565	6.11957623982532	5.74902991552581	6.24943544385753	5.82190889110081	5.24380084656105	5.9872514902972	GeneID:67618,Genbank:NM_001326359.1,MGI:MGI:1914868	aminoadipate-semialdehyde dehydrogenase-phosphopantetheinyl transferase		GO:0008897,GO:0016740,GO:0019878,GO:0046872,GO:0000287,GO:0005737,GO:0005829	holo-[acyl-carrier-protein] synthase activity|transferase activity|lysine biosynthetic process via aminoadipic acid|metal ion binding|magnesium ion binding|cytoplasm|cytosol	mmu00770	Pantothenate and CoA biosynthesis
Aass	144.067444004244	173.510441271203	114.624446737285	0.660619879112188	-0.59810771160201	0.0142575155850867	0.0497694643231577	2.18626679233559	2.35186693649502	3.09856176582742	2.349129686	2.93105442057156	2.67789615923163	1.26614570416179	1.20212445919574	2.30516520290231	1.34104599261798	GeneID:30956,Genbank:NM_013930.4,MGI:MGI:1353573	aminoadipate-semialdehyde synthase		GO:0005739,GO:0006091,GO:0008152,GO:0016491,GO:0019477,GO:0019878,GO:0043231,GO:0047130,GO:0047131,GO:0003824,GO:0055114,GO:0004753,GO:0005737	mitochondrion|generation of precursor metabolites and energy|metabolic process|oxidoreductase activity|L-lysine catabolic process|lysine biosynthetic process via aminoadipic acid|intracellular membrane-bounded organelle|saccharopine dehydrogenase (NADP+, L-lysine-forming) activity|saccharopine dehydrogenase (NAD+, L-glutamate-forming) activity|catalytic activity|oxidation-reduction process|saccha…	mmu00310	Lysine degradation
Aatf	312.381233229316	265.461981774909	359.300484683724	1.35349130704668	0.436685621708093	0.000831921604563748	0.00486164251234737	5.81560604986442	6.47339633401616	6.05850501528942	5.46258241563171	5.95792260139248	7.76393087721484	9.15557184240414	8.78818952114144	7.60923101503197	8.45691472670165	GeneID:56321,Genbank:NM_019816.1,MGI:MGI:1929608	apoptosis antagonizing transcription factor		GO:0042985,GO:0005634,GO:0043066,GO:0005730,GO:0043522,GO:0005737,GO:0005794,GO:0006357,GO:0045893,GO:0007155,GO:0045944,GO:0007346,GO:0048156,GO:0019904,GO:2000378,GO:0032929,GO:0003700,GO:0040016,GO:0005515,GO:0042254	negative regulation of amyloid precursor protein biosynthetic process|nucleus|negative regulation of apoptotic process|nucleolus|leucine zipper domain binding|cytoplasm|Golgi apparatus|regulation of transcription by RNA polymerase II|positive regulation of transcription, DNA-templated|cell adhesion|positive regulation of transcription by RNA polymerase II|regulation of mitotic cell cycle|tau prot…
Aatk	461.372962096166	469.373654463576	453.372269728755	0.965909069282748	-0.050040714800998	0.781974187509421	0.931508673991011	3.38085208114285	3.50748423068043	3.80712076067047	4.71126170413259	3.64740567704182	5.09216565990247	3.44671498876767	3.34096670124747	4.01635544180653	3.13437872879969	GeneID:11302,Genbank:XM_006531991.2,MGI:MGI:1197518	apoptosis-associated tyrosine kinase		GO:0051402,GO:0030517,GO:0004713,GO:0055037,GO:0005515,GO:0032482,GO:0005524,GO:0005737,GO:0005783,GO:0006468,GO:0006915,GO:0038083,GO:0007420,GO:0016020,GO:0042995,GO:0016021,GO:0044295,GO:0016301,GO:0000166,GO:0046777,GO:0016310,GO:0004672,GO:0048471,GO:0016740,GO:0004674	neuron apoptotic process|negative regulation of axon extension|protein tyrosine kinase activity|recycling endosome|protein binding|Rab protein signal transduction|ATP binding|cytoplasm|endoplasmic reticulum|protein phosphorylation|apoptotic process|peptidyl-tyrosine autophosphorylation|brain development|membrane|cell projection|integral component of membrane|axonal growth cone|kinase activity|nuc…
Abat	242.368420902461	262.797424941063	221.939416863859	0.844526604146265	-0.243785223589144	0.161421446653027	0.326811116306488	3.10669642994231	2.81032543705657	3.35289067759795	3.6730254713182	2.65580021267421	3.54785722952044	2.20875523132221	2.14664594589308	2.64713424998516	3.08579086579808	GeneID:268860,Genbank:NM_172961.3,MGI:MGI:2443582	4-aminobutyrate aminotransferase		GO:0007568,GO:0007620,GO:0007626,GO:0008483,GO:0009448,GO:0009449,GO:0009450,GO:0042493,GO:0010039,GO:0042803,GO:0014053,GO:0043005,GO:0016740,GO:0045471,GO:0045776,GO:0045964,GO:0046872,GO:0047298,GO:0048148,GO:0051536,GO:0001666,GO:0003824,GO:0003867,GO:0005739,GO:0005759,GO:0030170,GO:0031652,GO:0032024,GO:0032144,GO:0033602,GO:0035094,GO:0070474,GO:0035640,GO:0090331,GO:0042135,GO:0097151,GO:…	aging|copulation|locomotory behavior|transaminase activity|gamma-aminobutyric acid metabolic process|gamma-aminobutyric acid biosynthetic process|gamma-aminobutyric acid catabolic process|response to drug|response to iron ion|protein homodimerization activity|negative regulation of gamma-aminobutyric acid secretion|neuron projection|transferase activity|response to ethanol|negative regulation of …	mmu00640,mmu00650,mmu00250,mmu00280,mmu00410,mmu04727	Propanoate metabolism|Butanoate metabolism|Alanine, aspartate and glutamate metabolism|Valine, leucine and isoleucine degradation|beta-Alanine metabolism|GABAergic synapse
Abca1	2450.47477809623	3381.2876574293	1519.66189876317	0.449432894425352	-1.15382237426899	4.90027395609676e-25	2.39928008077429e-22	16.6071517869797	15.9780490576948	17.2076253067376	20.9757282881162	17.6674123447906	8.46566021746873	8.01483224247909	7.52057035916603	8.91729195888979	8.28367020981506	GeneID:11303,Genbank:NM_013454.3,MGI:MGI:99607	ATP-binding cassette, sub-family A (ABC1), member 1		GO:0005886,GO:0005887,GO:0006497,GO:0006869,GO:0006911,GO:0016197,GO:0007040,GO:0016887,GO:0007186,GO:0017127,GO:0007189,GO:0019905,GO:0030139,GO:0034364,GO:0030301,GO:0034380,GO:0031267,GO:0042157,GO:0032367,GO:0042158,GO:0042626,GO:0000166,GO:0055091,GO:0042632,GO:0002790,GO:0060155,GO:0043231,GO:0005102,GO:0071222,GO:0005515,GO:0071300,GO:0005524,GO:0071403,GO:0005548,GO:0090554,GO:0090556,GO:…	plasma membrane|integral component of plasma membrane|protein lipidation|lipid transport|phagocytosis, engulfment|endosomal transport|lysosome organization|ATPase activity|G-protein coupled receptor signaling pathway|cholesterol transporter activity|adenylate cyclase-activating G-protein coupled receptor signaling pathway|syntaxin binding|endocytic vesicle|high-density lipoprotein particle|choles…	mmu02010,mmu04975,mmu04979	ABC transporters|Fat digestion and absorption|Cholesterol metabolism
Abca12	3.57166823251195	3.32316814449449	3.82016832052941	1.14955613270977	0.201076914429134	0.872195051364369	0.982786725815238	0.00648113532655213	0.0399671826377895	0.0261202232273094	0.0185430313970327	0.0195503407615079	0.0380037387500272	0.0208525471633838	0.0140671146647636	0.0157698618581345	0.0420935145162235	GeneID:74591,Genbank:NM_175210.3,MGI:MGI:2676312	ATP-binding cassette, sub-family A (ABC1), member 12		GO:0055088,GO:0034191,GO:0005737,GO:0061436,GO:0035627,GO:0005743,GO:0072659,GO:0042626,GO:0005829,GO:0097209,GO:0005886,GO:0006869,GO:0010875,GO:0043129,GO:2000010,GO:0043231,GO:0030216,GO:0045055,GO:0031424,GO:0005102,GO:0048286,GO:0032940,GO:0005319,GO:0033700,GO:0005515	lipid homeostasis|apolipoprotein A-I receptor binding|cytoplasm|establishment of skin barrier|ceramide transport|mitochondrial inner membrane|protein localization to plasma membrane|ATPase activity, coupled to transmembrane movement of substances|cytosol|epidermal lamellar body|plasma membrane|lipid transport|positive regulation of cholesterol efflux|surfactant homeostasis|positive regulation of …	mmu02010	ABC transporters
Abca13	9.5883095045436	10.9273375737508	8.24928143533645	0.754921441719945	-0.405601571691754	0.478540095916777	0.694992328857929	0.0259885525193103	0.0367270447860839	0.0458232558098848	0.0433739055393966	0.0293979198117489	0.0412723730705028	0.0069680116447192	0.0141018482812198	0.0434741994187831	0.035164540933306	GeneID:268379,Genbank:NM_178259.3,MGI:MGI:2388707	ATP-binding cassette, sub-family A (ABC1), member 13		GO:0016020,GO:0016021,GO:0016887,GO:0042626,GO:0043231,GO:0055085,GO:0000166,GO:0005524,GO:0006869	membrane|integral component of membrane|ATPase activity|ATPase activity, coupled to transmembrane movement of substances|intracellular membrane-bounded organelle|transmembrane transport|nucleotide binding|ATP binding|lipid transport	mmu02010	ABC transporters
Abca14	13.1487715592399	13.6873272626384	12.6102158558415	0.921305936058315	-0.118247786406523	0.849980650568478	0.971285565317123	0.136609376978457	0.112323775483479	0.146816557772005	0.130283344856916	0.109888560633483	0.186909996903202	0.136742669850403	0.118602662861551	0.132958865688253	0.0295749047204565	GeneID:67928,Genbank:XM_017312273.1,MGI:MGI:2388708	ATP-binding cassette, sub-family A (ABC1), member 14		GO:0006869,GO:0042626,GO:0043231	lipid transport|ATPase activity, coupled to transmembrane movement of substances|intracellular membrane-bounded organelle	mmu02010	ABC transporters
Abca15	0	0	0					0	0	0	0	0	0	0	0	0	0	GeneID:320631,Genbank:XM_006507945.3,MGI:MGI:2388709	ATP-binding cassette, sub-family A (ABC1), member 15		GO:0043231,GO:0002244,GO:0006869,GO:0042626	intracellular membrane-bounded organelle|hematopoietic progenitor cell differentiation|lipid transport|ATPase activity, coupled to transmembrane movement of substances
Abca16	0	0	0					0	0	0	0	0	0	0	0	0	0	GeneID:233810,Genbank:NM_001278943.1,MGI:MGI:2388711	ATP-binding cassette, sub-family A (ABC1), member 16		GO:0006869,GO:0042626,GO:0043231	lipid transport|ATPase activity, coupled to transmembrane movement of substances|intracellular membrane-bounded organelle
Abca17	45.2091146097092	43.0553999553808	47.3628292640376	1.10004388097941	0.137561074303299	0.598456347521984	0.799216353641441	0.245251805966732	0.397998158763247	0.227594868007639	0.227739692978687	0.324474527714027	0.466749994089879	0.40146101548891	0.231135417965381	0.282668830391787	0.230544839345765	GeneID:381072,Genbank:XM_017317536.1,MGI:MGI:3625331	ATP-binding cassette, sub-family A (ABC1), member 17		GO:0005783,GO:0006629,GO:0006638,GO:0006869,GO:0016020,GO:0016021,GO:0016887,GO:0042626,GO:0043231,GO:0055085,GO:0000166,GO:0005524,GO:0005737	endoplasmic reticulum|lipid metabolic process|neutral lipid metabolic process|lipid transport|membrane|integral component of membrane|ATPase activity|ATPase activity, coupled to transmembrane movement of substances|intracellular membrane-bounded organelle|transmembrane transport|nucleotide binding|ATP binding|cytoplasm	mmu02010	ABC transporters
Abca2	1859.10667867726	1914.37933524807	1803.83402210645	0.942255272449806	-0.08581013228252	0.403966498794209	0.624531241863449	10.1871881833202	9.68739349308591	9.91571959118998	10.4227184190269	8.75182763450994	9.81872984705117	9.73244970812719	9.65792556201456	8.80910123336698	9.82851695663683	GeneID:11305,Genbank:XM_006497612.1,MGI:MGI:99606	ATP-binding cassette, sub-family A (ABC1), member 2		GO:0055085,GO:0005765,GO:0005768,GO:0005815,GO:0006357,GO:0006869,GO:0008203,GO:0016020,GO:0016021,GO:0016887,GO:0031410,GO:0032383,GO:0000166,GO:0042626,GO:0005524,GO:0043231,GO:0005764	transmembrane transport|lysosomal membrane|endosome|microtubule organizing center|regulation of transcription by RNA polymerase II|lipid transport|cholesterol metabolic process|membrane|integral component of membrane|ATPase activity|cytoplasmic vesicle|regulation of intracellular cholesterol transport|nucleotide binding|ATPase activity, coupled to transmembrane movement of substances|ATP binding|…	mmu02010,mmu04142	ABC transporters|Lysosome
Abca3	10711.7879591019	11069.0850876802	10354.4908305236	0.935442337691308	-0.0962793689367545	0.317904517137276	0.53060237999437	100.602988600373	99.6052651366346	89.9768527348191	85.4724062187083	87.971666150807	103.88028110228	81.8000421166456	90.4001738837288	93.9200062442091	78.7449192869327	GeneID:27410,Genbank:NM_013855.3,MGI:MGI:1351617	ATP-binding cassette, sub-family A (ABC1), member 3		GO:0006810,GO:0006869,GO:0016020,GO:0016021,GO:0016887,GO:0042626,GO:0043231,GO:0055085,GO:0097208,GO:0097233,GO:0000166,GO:0005524,GO:0005886	transport|lipid transport|membrane|integral component of membrane|ATPase activity|ATPase activity, coupled to transmembrane movement of substances|intracellular membrane-bounded organelle|transmembrane transport|alveolar lamellar body|alveolar lamellar body membrane|nucleotide binding|ATP binding|plasma membrane	mmu02010	ABC transporters
Abca4	202.032162389742	247.583109898808	156.481214880677	0.632035097000899	-0.661923421195021	1.00700945546359e-05	0.000139259414467011	1.65810525148887	1.19785965497825	1.65246193040441	1.36360429058788	1.71554984106918	1.00984668355856	0.972896694367129	0.990992899762433	1.03785853406983	0.962448668284184	GeneID:11304,Genbank:XM_017319439.1,MGI:MGI:109424	ATP-binding cassette, sub-family A (ABC1), member 4		GO:0045332,GO:0005524,GO:0045494,GO:0005548,GO:0050896,GO:0005887,GO:0006649,GO:0006869,GO:0007601,GO:0055085,GO:0016020,GO:0090555,GO:0016021,GO:0016887,GO:0042626,GO:0000166,GO:0001750,GO:0043231,GO:0004012	phospholipid translocation|ATP binding|photoreceptor cell maintenance|phospholipid transporter activity|response to stimulus|integral component of plasma membrane|phospholipid transfer to membrane|lipid transport|visual perception|transmembrane transport|membrane|phosphatidylethanolamine-translocating ATPase activity|integral component of membrane|ATPase activity|ATPase activity, coupled to trans…	mmu02010	ABC transporters
Abca5	923.713788258575	1217.39618913183	630.031387385319	0.51752370593062	-0.950303146004418	1.53010767338803e-16	2.66532986645169e-14	8.9534620213168	8.59900714829172	8.05520749428853	7.20173948531868	7.73721122124741	5.41705653558198	3.55280145957239	3.86399933895888	4.89499695788934	3.96000895107379	GeneID:217265,Genbank:NM_147219.2,MGI:MGI:2386607	ATP-binding cassette, sub-family A (ABC1), member 5		GO:0043691,GO:0005768,GO:0055085,GO:0005770,GO:0005794,GO:0006869,GO:0010745,GO:0016020,GO:0016021,GO:0016887,GO:0030301,GO:0033344,GO:0034375,GO:0000166,GO:0042626,GO:0005524,GO:0043231,GO:0005764	reverse cholesterol transport|endosome|transmembrane transport|late endosome|Golgi apparatus|lipid transport|negative regulation of macrophage derived foam cell differentiation|membrane|integral component of membrane|ATPase activity|cholesterol transport|cholesterol efflux|high-density lipoprotein particle remodeling|nucleotide binding|ATPase activity, coupled to transmembrane movement of substan…	mmu02010	ABC transporters
Abca6	200.741472104324	276.629999339931	124.852944868717	0.451335520972527	-1.14772776899754	1.10300653981353e-11	7.59774390694367e-10	1.47383850608998	1.87971090161347	2.13294719520005	2.14671744107803	1.83222206635967	1.17193691118872	0.783141942144889	0.676136076005896	0.749828337218287	1.03699366510493	GeneID:76184,Genbank:XM_006534413.1,MGI:MGI:1923434	ATP-binding cassette, sub-family A (ABC1), member 6		GO:0006869,GO:0016020,GO:0016021,GO:0016887,GO:0042626,GO:0043231,GO:0055085,GO:0000166,GO:0005524,GO:0005654	lipid transport|membrane|integral component of membrane|ATPase activity|ATPase activity, coupled to transmembrane movement of substances|intracellular membrane-bounded organelle|transmembrane transport|nucleotide binding|ATP binding|nucleoplasm	mmu02010	ABC transporters
Abca7	1512.98239856416	1477.01041878509	1548.95437834324	1.0487091754013	0.0686146499094627	0.477441275238602	0.693888980523266	12.0750090761263	12.623749056176	11.5711130044448	12.8021502112758	11.1222782371667	13.3295222667692	13.1384364705181	12.8790387108025	11.9717714737681	14.1246970793459	GeneID:27403,Genbank:XM_006513714.2,MGI:MGI:1351646	ATP-binding cassette, sub-family A (ABC1), member 7		GO:0006869,GO:0006909,GO:0007613,GO:0009986,GO:0010875,GO:0016020,GO:0016021,GO:0038027,GO:0016324,GO:0042626,GO:0016887,GO:0042985,GO:0018149,GO:0043231,GO:0045332,GO:0050766,GO:0055085,GO:0070374,GO:0090554,GO:0090556,GO:0000166,GO:0001891,GO:0005515,GO:0005524,GO:0005548,GO:0005622,GO:0005768,GO:0005794,GO:0005886,GO:0030054,GO:0032587,GO:0033344,GO:0033700,GO:0034188,GO:1900223,GO:0034380,GO:…	lipid transport|phagocytosis|memory|cell surface|positive regulation of cholesterol efflux|membrane|integral component of membrane|apolipoprotein A-I-mediated signaling pathway|apical plasma membrane|ATPase activity, coupled to transmembrane movement of substances|ATPase activity|negative regulation of amyloid precursor protein biosynthetic process|peptide cross-linking|intracellular membrane-bou…	mmu02010	ABC transporters
Abca8a	2951.19380657141	3956.64366182257	1945.74395132026	0.491766284160141	-1.02395526874226	1.01935949193067e-13	1.07364631138465e-11	32.4789120166513	30.1932573558853	36.6111323346396	38.3088996089161	35.8887351332939	24.0747258204959	15.6286796256382	14.1921524474393	17.8752690362682	16.4438982715078	GeneID:217258,Genbank:XM_006533063.2,MGI:MGI:2386846	ATP-binding cassette, sub-family A (ABC1), member 8a		GO:0005886,GO:0006869,GO:0016020,GO:0016021,GO:0016887,GO:0042626,GO:0043231,GO:0055085,GO:0000166,GO:0005524,GO:0005743	plasma membrane|lipid transport|membrane|integral component of membrane|ATPase activity|ATPase activity, coupled to transmembrane movement of substances|intracellular membrane-bounded organelle|transmembrane transport|nucleotide binding|ATP binding|mitochondrial inner membrane	mmu02010	ABC transporters
Abca8b	612.563133088011	772.639097093066	452.487169082957	0.585638457574008	-0.771917799582419	1.27498380410873e-06	2.41297751003949e-05	5.4380554904065	6.18686521731015	6.14116090248401	6.58363466770268	5.45277490252337	5.10050490695849	2.79458292560865	2.64750996216811	4.02468645949461	3.45013776711516	GeneID:27404,Genbank:XM_006533462.3,MGI:MGI:1351668	ATP-binding cassette, sub-family A (ABC1), member 8b		GO:0005743,GO:0005886,GO:0006810,GO:0006869,GO:0016020,GO:0016021,GO:0016887,GO:0042626,GO:0043231,GO:0055085,GO:0000166,GO:0005524	mitochondrial inner membrane|plasma membrane|transport|lipid transport|membrane|integral component of membrane|ATPase activity|ATPase activity, coupled to transmembrane movement of substances|intracellular membrane-bounded organelle|transmembrane transport|nucleotide binding|ATP binding	mmu02010	ABC transporters
Abca9	569.714403140669	615.479152889992	523.949653391345	0.85128740905542	-0.232281802440607	0.0480476390588102	0.129663493101356	4.30151355820498	4.66146156308728	4.90424274478799	4.78604166485448	5.06879690139732	4.60946415105153	3.94959923614678	4.07849303908114	3.82850570944814	4.45200650808146	GeneID:217262,Genbank:XM_017314486.1,MGI:MGI:2386796	ATP-binding cassette, sub-family A (ABC1), member 9		GO:0006869,GO:0016020,GO:0016021,GO:0016887,GO:0042626,GO:0043231,GO:0055085,GO:0000166,GO:0005524,GO:0005739	lipid transport|membrane|integral component of membrane|ATPase activity|ATPase activity, coupled to transmembrane movement of substances|intracellular membrane-bounded organelle|transmembrane transport|nucleotide binding|ATP binding|mitochondrion	mmu02010	ABC transporters
Abcb10	473.814005377472	493.013329028034	454.61468172691	0.922114383039447	-0.116982375026174	0.33685701320725	0.55271276616815	6.32918790627747	5.88667952564864	6.46182597322316	6.26560882395394	5.33559457176677	6.23249729856244	5.70389185203754	5.68035455937429	5.6799011125539	5.63979073280253	GeneID:56199,Genbank:NM_019552.2,MGI:MGI:1860508	ATP-binding cassette, sub-family B (MDR/TAP), member 10		GO:0005524,GO:0005739,GO:0005743,GO:0016020,GO:0016021,GO:0016887,GO:0032592,GO:0042626,GO:0042803,GO:0000166,GO:0055085,GO:0005215,GO:0005515	ATP binding|mitochondrion|mitochondrial inner membrane|membrane|integral component of membrane|ATPase activity|integral component of mitochondrial membrane|ATPase activity, coupled to transmembrane movement of substances|protein homodimerization activity|nucleotide binding|transmembrane transport|transporter activity|protein binding	mmu02010	ABC transporters
Abcb11	1.3683577930417	1.54351450645755	1.19320107962586	0.773041701023157	-0.371381853781753	0.924945853012094	1	0	0.00910812280527687	0.0178576160605303	0.0338061771682828	0.00891065583254095	0.0086606735013547	0.0380167022705971	0	0	0.00959269265972641	GeneID:27413,Genbank:XM_006499669.3,MGI:MGI:1351619	ATP-binding cassette, sub-family B (MDR/TAP), member 11		GO:0042493,GO:0005794,GO:0042626,GO:0005886,GO:0015126,GO:0015238,GO:0015721,GO:0015722,GO:0045177,GO:0046581,GO:0016020,GO:0046618,GO:0016021,GO:0055085,GO:0000139,GO:0016324,GO:0000166,GO:0016887,GO:0005524	response to drug|Golgi apparatus|ATPase activity, coupled to transmembrane movement of substances|plasma membrane|canalicular bile acid transmembrane transporter activity|drug transmembrane transporter activity|bile acid and bile salt transport|canalicular bile acid transport|apical part of cell|intercellular canaliculus|membrane|drug export|integral component of membrane|transmembrane transport|…	mmu02010,mmu04976,mmu04979,mmu01522	ABC transporters|Bile secretion|Cholesterol metabolism|Endocrine resistance
Abcb1a	1223.54904426193	1636.86660344352	810.231485080332	0.494989318846036	-1.01453070063272	2.03139644797903e-22	7.66682876074751e-20	15.6521163376925	15.223717554509	17.004801218579	17.1513246368599	17.5365673242305	9.44453822522178	7.69380683456386	9.24376929802722	8.48729689807188	7.46596862307909	GeneID:18671,Genbank:XM_006503555.3,MGI:MGI:97570	ATP-binding cassette, sub-family B (MDR/TAP), member 1A		GO:0016020,GO:0016021,GO:0016324,GO:0016787,GO:0016887,GO:0050892,GO:0031526,GO:0055085,GO:0033231,GO:0035633,GO:0060548,GO:0060856,GO:0072089,GO:0090554,GO:0090555,GO:0000086,GO:0000166,GO:0005524,GO:0005886,GO:0006855,GO:0008559,GO:0009914,GO:0009986,GO:0015893,GO:0042623,GO:0042626,GO:0043215,GO:0045177,GO:0045332,GO:0099038,GO:0046581,GO:0046618,GO:0099040,GO:0047484,GO:1901529,GO:1904478,GO:…	membrane|integral component of membrane|apical plasma membrane|hydrolase activity|ATPase activity|intestinal absorption|brush border membrane|transmembrane transport|carbohydrate export|maintenance of permeability of blood-brain barrier|negative regulation of cell death|establishment of blood-brain barrier|stem cell proliferation|phosphatidylcholine-translocating ATPase activity|phosphatidylethan…	mmu02010,mmu04976,mmu05206,mmu05226	ABC transporters|Bile secretion|MicroRNAs in cancer|Gastric cancer
Abcb1b	167.177749195991	155.223752871219	179.131745520764	1.15402277169127	0.20667169216531	0.360858195128099	0.578318034584275	2.07375592010202	1.41665905392379	2.48977468728467	1.76455754276457	2.08516115626082	1.52909932549402	2.38386120758985	2.76260612888347	1.90352469968945	3.23944833631696	GeneID:18669,Genbank:NM_011075.2,MGI:MGI:97568	ATP-binding cassette, sub-family B (MDR/TAP), member 1B		GO:0042493,GO:0005524,GO:0042626,GO:0005739,GO:0005886,GO:0008559,GO:0014045,GO:0015238,GO:0015893,GO:0046581,GO:0016020,GO:0055085,GO:0016021,GO:0016324,GO:0000139,GO:0016787,GO:0000166,GO:0016887,GO:0005215	response to drug|ATP binding|ATPase activity, coupled to transmembrane movement of substances|mitochondrion|plasma membrane|xenobiotic transmembrane transporting ATPase activity|establishment of endothelial blood-brain barrier|drug transmembrane transporter activity|drug transport|intercellular canaliculus|membrane|transmembrane transport|integral component of membrane|apical plasma membrane|Golg…	mmu02010,mmu04976,mmu05206,mmu05226	ABC transporters|Bile secretion|MicroRNAs in cancer|Gastric cancer
Abcb4	9.94910524246092	9.24636000253518	10.6518504823866	1.15200473261544	0.204146643609046	0.707713480199585	0.88125782268875	0.269840942301277	0.118859049938419	0.0647327947596762	0.0612726895019465	0.0904416708834534	0.263713175716452	0.0964657972277199	0.125503258479448	0.109429242700902	0.125182582653119	GeneID:18670,Genbank:XM_006503552.1,MGI:MGI:97569	ATP-binding cassette, sub-family B (MDR/TAP), member 4		GO:1903413,GO:0042626,GO:0016021,GO:0005654,GO:2001140,GO:0045332,GO:0005737,GO:0046581,GO:0016324,GO:0005829,GO:0055085,GO:0005886,GO:0005925,GO:0016787,GO:0006855,GO:0016887,GO:0006869,GO:0055088,GO:0031410,GO:0008525,GO:0061092,GO:0032376,GO:0008559,GO:0000139,GO:0090554,GO:0032782,GO:0015629,GO:0000166,GO:1901557,GO:0016020,GO:0005524	cellular response to bile acid|ATPase activity, coupled to transmembrane movement of substances|integral component of membrane|nucleoplasm|positive regulation of phospholipid transport|phospholipid translocation|cytoplasm|intercellular canaliculus|apical plasma membrane|cytosol|transmembrane transport|plasma membrane|focal adhesion|hydrolase activity|drug transmembrane transport|ATPase activity|l…	mmu02010,mmu04976	ABC transporters|Bile secretion
Abcb5	0	0	0					0	0	0	0	0	0	0	0	0	0	GeneID:77706,Genbank:XM_006516370.3,MGI:MGI:1924956	ATP-binding cassette, sub-family B (MDR/TAP), member 5		GO:0055085,GO:0005887,GO:0015562,GO:0016020,GO:0016021,GO:0016887,GO:0030154,GO:0042391,GO:0042626,GO:0000166,GO:0048058,GO:0005524,GO:0005886	transmembrane transport|integral component of plasma membrane|efflux transmembrane transporter activity|membrane|integral component of membrane|ATPase activity|cell differentiation|regulation of membrane potential|ATPase activity, coupled to transmembrane movement of substances|nucleotide binding|compound eye corneal lens development|ATP binding|plasma membrane	mmu02010	ABC transporters
Abcb6	319.295573183785	327.875607007518	310.715539360052	0.947662871891924	-0.0775541787514398	0.549825335318244	0.760951171655317	6.29299497523074	5.86659487744395	5.73323663757868	5.96777068266826	5.81070221136136	6.58319337793083	5.20914399290077	5.77130769083934	6.38362764255586	5.16171664118107	GeneID:74104,Genbank:NM_023732.3,MGI:MGI:1921354	ATP-binding cassette, sub-family B (MDR/TAP), member 6		GO:0042626,GO:0015439,GO:0005739,GO:0015562,GO:0043588,GO:0015886,GO:0055085,GO:0005740,GO:0005741,GO:0005768,GO:0005783,GO:0016020,GO:0005794,GO:0016021,GO:0005829,GO:0005886,GO:0016887,GO:0006779,GO:0000166,GO:0020037,GO:0006810,GO:0005524,GO:0031307,GO:0007420,GO:0005654	ATPase activity, coupled to transmembrane movement of substances|heme-transporting ATPase activity|mitochondrion|efflux transmembrane transporter activity|skin development|heme transport|transmembrane transport|mitochondrial envelope|mitochondrial outer membrane|endosome|endoplasmic reticulum|membrane|Golgi apparatus|integral component of membrane|cytosol|plasma membrane|ATPase activity|porphyrin…	mmu02010	ABC transporters
Abcb7	525.132584721986	539.559143907693	510.706025536279	0.946524642020802	-0.0792880290445577	0.504640910821354	0.718999193113618	4.66458754693539	5.66059947686118	5.28491170497057	4.83269692780975	5.38718539575119	4.3481197797021	5.65560498194101	5.70257110557893	4.67212621119585	4.97826769020655	GeneID:11306,Genbank:NM_009592.1,MGI:MGI:109533	ATP-binding cassette, sub-family B (MDR/TAP), member 7		GO:0005743,GO:0006879,GO:0016020,GO:0016021,GO:0016887,GO:0042626,GO:0055085,GO:0000166,GO:0005524,GO:0005739	mitochondrial inner membrane|cellular iron ion homeostasis|membrane|integral component of membrane|ATPase activity|ATPase activity, coupled to transmembrane movement of substances|transmembrane transport|nucleotide binding|ATP binding|mitochondrion	mmu02010	ABC transporters
Abcb8	415.796109217195	391.742934720043	439.849283714348	1.12280080821032	0.167102007438857	0.178330685721278	0.351347330345479	7.17533450142471	7.67416233674724	6.86251545428893	7.2946357341156	7.43453740492463	7.26156245709669	9.29693191756037	8.4984226878082	8.28637027881916	9.10753299848975	GeneID:74610,Genbank:XM_006535812.1,MGI:MGI:1351667	ATP-binding cassette, sub-family B (MDR/TAP), member 8		GO:0005730,GO:0005739,GO:0005743,GO:0016020,GO:0016021,GO:0016887,GO:0042626,GO:0055085,GO:0000166,GO:0005524,GO:0005634	nucleolus|mitochondrion|mitochondrial inner membrane|membrane|integral component of membrane|ATPase activity|ATPase activity, coupled to transmembrane movement of substances|transmembrane transport|nucleotide binding|ATP binding|nucleus	mmu02010	ABC transporters
Abcb9	187.006171684717	180.748194559156	193.264148810277	1.06924525183584	0.0965928006974338	0.54654581485525	0.758201552455803	2.06890889931992	1.88273959202406	1.87824415203331	2.39444270368745	1.71190323698021	1.60069176580452	2.63488553797525	2.52590976794274	1.99264773844172	2.29783697229158	GeneID:56325,Genbank:NM_019875.2,MGI:MGI:1861729	ATP-binding cassette, sub-family B (MDR/TAP), member 9		GO:0042803,GO:0005765,GO:0043231,GO:0005789,GO:0055085,GO:0015031,GO:0015440,GO:0015833,GO:0016020,GO:0016021,GO:0016887,GO:0022857,GO:0030176,GO:0000166,GO:0042626,GO:0005524,GO:0005764	protein homodimerization activity|lysosomal membrane|intracellular membrane-bounded organelle|endoplasmic reticulum membrane|transmembrane transport|protein transport|peptide-transporting ATPase activity|peptide transport|membrane|integral component of membrane|ATPase activity|transmembrane transporter activity|integral component of endoplasmic reticulum membrane|nucleotide binding|ATPase activit…	mmu02010,mmu04142	ABC transporters|Lysosome
Abcc1	1016.36211320311	983.742267125756	1048.98195928046	1.06631787037607	0.0926375709820269	0.374538797025042	0.593964056309947	9.03550222359398	8.75825486833094	9.1309600054539	9.31368234112647	9.04892740363949	10.495915387307	9.61297311604805	9.50227834248892	9.96132770834921	10.4736280166828	GeneID:17250,Genbank:XM_017316888.1,MGI:MGI:102676	ATP-binding cassette, sub-family C (CFTR/MRP), member 1		GO:0006855,GO:0006979,GO:0008514,GO:0008559,GO:0015238,GO:0033700,GO:0015431,GO:0034040,GO:0034634,GO:0015562,GO:0034775,GO:0042493,GO:1901215,GO:0042626,GO:1905701,GO:0042908,GO:0000166,GO:0004012,GO:0005324,GO:0005524,GO:0005737,GO:0005774,GO:0005886,GO:0005887,GO:0015911,GO:0016020,GO:0016021,GO:0016323,GO:0016787,GO:0016887,GO:0045332,GO:0022857,GO:0046618,GO:0030335,GO:0046623,GO:0046624,GO:…	drug transmembrane transport|response to oxidative stress|organic anion transmembrane transporter activity|xenobiotic transmembrane transporting ATPase activity|drug transmembrane transporter activity|phospholipid efflux|glutathione S-conjugate-exporting ATPase activity|lipid-transporting ATPase activity|glutathione transmembrane transporter activity|efflux transmembrane transporter activity|glut…	mmu02010,mmu04071,mmu04977,mmu05206,mmu01523	ABC transporters|Sphingolipid signaling pathway|Vitamin digestion and absorption|MicroRNAs in cancer|Antifolate resistance
Abcc10	247.132895218028	262.863622159394	231.402168276661	0.88031263655168	-0.183912117612882	0.185992165968518	0.36191558310265	2.27370123597371	2.23986805360155	2.14390238764046	2.3647964021928	2.493258761448	2.18014237262828	2.13482498327107	1.72259504856395	2.24425802868852	2.2197203964564	GeneID:224814,Genbank:XM_006524142.3,MGI:MGI:2386976	ATP-binding cassette, sub-family C (CFTR/MRP), member 10		GO:0005887,GO:0016020,GO:0016021,GO:0016887,GO:0042626,GO:0055085,GO:0000166,GO:0005524,GO:0005886	integral component of plasma membrane|membrane|integral component of membrane|ATPase activity|ATPase activity, coupled to transmembrane movement of substances|transmembrane transport|nucleotide binding|ATP binding|plasma membrane	mmu02010	ABC transporters
Abcc12	11.2811546809336	8.61960624193071	13.9427031199364	1.61755684988382	0.693816417382658	0.193081639504915	0.371433738849636	0.0768411528816145	0.203081111779195	0.0663609944813481	0.0628138584930822	0.0772637636078016	0.0643681558031088	0.164820275442396	0.238259249806324	0.133549613599159	0.213885422050383	GeneID:244562,Genbank:XM_006530984.3,MGI:MGI:2441679	ATP-binding cassette, sub-family C (CFTR/MRP), member 12		GO:0016020,GO:0016021,GO:0016887,GO:0042626,GO:0055085,GO:0000166,GO:0005524,GO:0005739	membrane|integral component of membrane|ATPase activity|ATPase activity, coupled to transmembrane movement of substances|transmembrane transport|nucleotide binding|ATP binding|mitochondrion	mmu02010	ABC transporters
Abcc2	0.992230489288839	0.95954679137729	1.02491418720039	1.06812319775388	0.0950780576416293	1	1	0	0.00982128317373256	0	0.0273398849100979	0.00960835465946444	0.00933879886673978	0.020496693243678	0.0103702918826242	0.011625558923406	0	GeneID:12780,Genbank:NM_013806.2,MGI:MGI:1352447	ATP-binding cassette, sub-family C (CFTR/MRP), member 2		GO:0031526,GO:0009986,GO:0032870,GO:0015694,GO:0042493,GO:0015722,GO:0015732,GO:0016020,GO:0042626,GO:0016324,GO:0043627,GO:0046581,GO:0055085,GO:0016999,GO:0005515,GO:0070327,GO:0019904,GO:0005887,GO:1901086,GO:0030644,GO:0006855	brush border membrane|cell surface|cellular response to hormone stimulus|mercury ion transport|response to drug|canalicular bile acid transport|prostaglandin transport|membrane|ATPase activity, coupled to transmembrane movement of substances|apical plasma membrane|response to estrogen|intercellular canaliculus|transmembrane transport|antibiotic metabolic process|protein binding|thyroid hormone tr…	mmu02010,mmu04976,mmu01524,mmu01523	ABC transporters|Bile secretion|Platinum drug resistance|Antifolate resistance
Abcc3	1374.16924201165	1594.19864349121	1154.1398405321	0.723962377740199	-0.46601336837714	0.00140634771261764	0.00745825385298042	20.6039993905284	15.4180226665125	17.2367586062158	17.3963136730532	16.2878752249366	16.248908420668	11.4327771913261	11.348347101786	14.9854261053054	11.1225930884409	GeneID:76408,Genbank:XM_006534428.3,MGI:MGI:1923658	ATP-binding cassette, sub-family C (CFTR/MRP), member 3		GO:0016323,GO:0005887,GO:0006855,GO:0016887,GO:0008514,GO:0008559,GO:0015238,GO:0022857,GO:0015432,GO:0042626,GO:0015722,GO:0015893,GO:0042908,GO:0016020,GO:0000166,GO:0055085,GO:0005524,GO:0016021	basolateral plasma membrane|integral component of plasma membrane|drug transmembrane transport|ATPase activity|organic anion transmembrane transporter activity|xenobiotic transmembrane transporting ATPase activity|drug transmembrane transporter activity|transmembrane transporter activity|bile acid-exporting ATPase activity|ATPase activity, coupled to transmembrane movement of substances|canalicul…	mmu02010,mmu04976,mmu01523	ABC transporters|Bile secretion|Antifolate resistance
Abcc4	341.936911785345	281.530237499631	402.343586071059	1.42913098658394	0.515138152287225	5.34377766508593e-05	0.00053872540133753	1.99786997492198	2.19696839106584	1.97072044217337	1.81874672091333	2.06504968188124	3.07211652696655	3.34135649305949	2.92625678625766	2.75355021493538	2.78267094546357	GeneID:239273,Genbank:NM_001163676.1,MGI:MGI:2443111	ATP-binding cassette, sub-family C (CFTR/MRP), member 4		GO:0060271,GO:0005887,GO:0005929,GO:0006855,GO:0015132,GO:0015238,GO:0016020,GO:0016323,GO:0031088,GO:0032310,GO:0042626,GO:0005886,GO:0048661,GO:0055085	cilium assembly|integral component of plasma membrane|cilium|drug transmembrane transport|prostaglandin transmembrane transporter activity|drug transmembrane transporter activity|membrane|basolateral plasma membrane|platelet dense granule membrane|prostaglandin secretion|ATPase activity, coupled to transmembrane movement of substances|plasma membrane|positive regulation of smooth muscle cell prol…	mmu02010,mmu04024,mmu04976,mmu01523	ABC transporters|cAMP signaling pathway|Bile secretion|Antifolate resistance
Abcc5	2767.86364962139	3006.92140878311	2528.80589045968	0.840995006744484	-0.249830860121992	0.00969831289329689	0.0365573525540921	12.5249051725979	14.9075370307322	12.2761472700594	13.7218373033552	12.8366450528443	12.0423725517747	11.0828489938397	11.0509029196749	11.4860419915591	12.0450993976946	GeneID:27416,Genbank:NM_013790.2,MGI:MGI:1351644	ATP-binding cassette, sub-family C (CFTR/MRP), member 5		GO:0008514,GO:0015711,GO:0016020,GO:0016021,GO:0016887,GO:0042626,GO:0048471,GO:0055085,GO:0000166,GO:0005524,GO:0005887	organic anion transmembrane transporter activity|organic anion transport|membrane|integral component of membrane|ATPase activity|ATPase activity, coupled to transmembrane movement of substances|perinuclear region of cytoplasm|transmembrane transport|nucleotide binding|ATP binding|integral component of plasma membrane	mmu02010,mmu01523	ABC transporters|Antifolate resistance
Abcc6	13.2758139565824	16.1480414478043	10.4035864653606	0.644263051899411	-0.634278235453116	0.191764744788284	0.369575544317505	0.069693138660069	0.107444076580853	0.119372626119355	0.172811150226317	0.105114655140846	0.122598882797084	0.0597952627186368	0.0756334595315422	0.0932673231716916	0.0301760828009068	GeneID:27421,Genbank:XM_006540945.3,MGI:MGI:1351634	ATP-binding cassette, sub-family C (CFTR/MRP), member 6		GO:0005774,GO:0005886,GO:0016020,GO:0016021,GO:0016323,GO:0016324,GO:0016328,GO:0016887,GO:0042626,GO:0000166,GO:0055085,GO:0005524,GO:0005634	vacuolar membrane|plasma membrane|membrane|integral component of membrane|basolateral plasma membrane|apical plasma membrane|lateral plasma membrane|ATPase activity|ATPase activity, coupled to transmembrane movement of substances|nucleotide binding|transmembrane transport|ATP binding|nucleus	mmu02010	ABC transporters
Abcc8	53.6537512821293	34.2272293706611	73.0802731935975	2.13515012863532	1.09433751350991	0.0380503190478779	0.108845662382971	0.424315668332562	0.436104194657743	0.241164259492725	0.352786346026294	0.448528770504184	0.839992748813421	0.735109066328704	0.413253412406107	0.542694127678034	1.68412121650361	GeneID:20927,Genbank:XM_006540749.1,MGI:MGI:1352629	ATP-binding cassette, sub-family C (CFTR/MRP), member 8		GO:0007613,GO:0008076,GO:0008282,GO:0008542,GO:0009268,GO:0010043,GO:0050768,GO:0010989,GO:0055085,GO:0016020,GO:0060253,GO:0016525,GO:0061045,GO:0061855,GO:0071310,GO:1900721,GO:1903818,GO:1905075,GO:1905604,GO:0001678,GO:0005267,GO:0005524,GO:0005739,GO:0005886,GO:0005887,GO:0006813,GO:0019905,GO:0030672,GO:0032760,GO:0042383,GO:0042493,GO:0042626,GO:0043268,GO:0044325,GO:0046676	memory|voltage-gated potassium channel complex|inward rectifying potassium channel|visual learning|response to pH|response to zinc ion|negative regulation of neurogenesis|negative regulation of low-density lipoprotein particle clearance|transmembrane transport|membrane|negative regulation of glial cell proliferation|negative regulation of angiogenesis|negative regulation of wound healing|negative…	mmu02010,mmu04911,mmu04930	ABC transporters|Insulin secretion|Type II diabetes mellitus
Abcc9	370.478233237348	423.855041185713	317.101425288983	0.748136495915933	-0.418626584111447	0.00453087216761675	0.0197611425612049	2.47333110232812	3.14177838484905	3.15341572399088	2.62439929857667	2.97365289188615	3.00039478501185	2.02677274171852	1.82781015489405	2.2103996009342	2.03129364747272	GeneID:20928,Genbank:NM_021042.2,MGI:MGI:1352630	ATP-binding cassette, sub-family C (CFTR/MRP), member 9		GO:0055085,GO:0030315,GO:0008282,GO:0005267,GO:0042383,GO:0010107,GO:0015459,GO:0005524,GO:0042493,GO:0005739,GO:0005886,GO:0005887,GO:0016020,GO:0006813,GO:0042626,GO:0042802,GO:0016021,GO:0008076,GO:0044325,GO:0016887,GO:0008144,GO:0000166,GO:0051607,GO:0019905,GO:0008281,GO:0001669,GO:0030017	transmembrane transport|T-tubule|inward rectifying potassium channel|potassium channel activity|sarcolemma|potassium ion import|potassium channel regulator activity|ATP binding|response to drug|mitochondrion|plasma membrane|integral component of plasma membrane|membrane|potassium ion transport|ATPase activity, coupled to transmembrane movement of substances|identical protein binding|integral comp…	mmu02010	ABC transporters
Abcd1	1396.73978069328	1408.44052187839	1385.03903950817	0.983384827398316	-0.024171998836087	0.806831229300064	0.946331710775523	20.8938424926668	22.2494062793351	21.5432018581151	23.0005650281293	18.6595801469598	20.9251558072304	21.3614396294788	22.8833510109627	21.2457886032955	22.0245699074513	GeneID:11666,Genbank:NM_007435.2,MGI:MGI:1349215	ATP-binding cassette, sub-family D (ALD), member 1		GO:0016887,GO:0005524,GO:0019899,GO:0005737,GO:0042626,GO:0005739,GO:0005777,GO:0005778,GO:0005779,GO:0042758,GO:0006635,GO:0042760,GO:0042802,GO:0007031,GO:0042803,GO:0015910,GO:0000166,GO:0048471,GO:0016020,GO:0005324,GO:0055085,GO:0016021,GO:0005515	ATPase activity|ATP binding|enzyme binding|cytoplasm|ATPase activity, coupled to transmembrane movement of substances|mitochondrion|peroxisome|peroxisomal membrane|integral component of peroxisomal membrane|long-chain fatty acid catabolic process|fatty acid beta-oxidation|very long-chain fatty acid catabolic process|identical protein binding|peroxisome organization|protein homodimerization activi…	mmu02010,mmu04146	ABC transporters|Peroxisome
Abcd2	519.23570074454	554.863715517595	483.607685971484	0.87157922287342	-0.198296289684986	0.159748047415392	0.324111952847713	4.5951319989034	5.64494776974923	5.27190803601117	4.34235826324701	3.92902992640251	4.46619744807968	5.0810404048436	4.1768998342815	3.23387700899621	4.52022052999189	GeneID:26874,Genbank:XM_006521017.3,MGI:MGI:1349467	ATP-binding cassette, sub-family D (ALD), member 2		GO:0005739,GO:0005777,GO:0005778,GO:0006635,GO:0016020,GO:0016021,GO:0016887,GO:0032000,GO:0042626,GO:0042760,GO:0000038,GO:0042803,GO:0000166,GO:0055085,GO:0005524	mitochondrion|peroxisome|peroxisomal membrane|fatty acid beta-oxidation|membrane|integral component of membrane|ATPase activity|positive regulation of fatty acid beta-oxidation|ATPase activity, coupled to transmembrane movement of substances|very long-chain fatty acid catabolic process|very long-chain fatty acid metabolic process|protein homodimerization activity|nucleotide binding|transmembrane …	mmu02010,mmu04146	ABC transporters|Peroxisome
Abcd3	2846.74460299741	3124.46897095822	2569.0202350366	0.82222619552811	-0.282392759039422	0.00336211646222806	0.0154510659131719	49.2181335606118	46.6769931172211	49.8401657950428	40.9687211661701	46.6797994455521	40.4529773524326	40.9732121390711	40.2067716965534	42.0307141132441	35.1325944055411	GeneID:19299,Genbank:XM_006501152.2,MGI:MGI:1349216	ATP-binding cassette, sub-family D (ALD), member 3		GO:0016020,GO:0005524,GO:0016021,GO:0005739,GO:0016887,GO:0005743,GO:0005777,GO:0005778,GO:0042626,GO:0042760,GO:0005782,GO:0042803,GO:0006633,GO:0043231,GO:0006635,GO:0000166,GO:0043621,GO:0007031,GO:0005324,GO:0055085,GO:0015910,GO:0005515	membrane|ATP binding|integral component of membrane|mitochondrion|ATPase activity|mitochondrial inner membrane|peroxisome|peroxisomal membrane|ATPase activity, coupled to transmembrane movement of substances|very long-chain fatty acid catabolic process|peroxisomal matrix|protein homodimerization activity|fatty acid biosynthetic process|intracellular membrane-bounded organelle|fatty acid beta-oxid…	mmu02010,mmu04146	ABC transporters|Peroxisome
Abcd4	340.140947437313	365.931528956452	314.350365918174	0.859041490124189	-0.219200282323525	0.0960115884052856	0.220841281811853	6.7065724812053	6.57506933131616	7.88663922052696	8.25767052934925	6.6657228893114	7.19647974512585	6.92316021899459	6.12460298165704	5.78432995706419	6.10895388898902	GeneID:19300,Genbank:NM_008992.2,MGI:MGI:1349217	ATP-binding cassette, sub-family D (ALD), member 4		GO:0005789,GO:0009235,GO:0016020,GO:0016021,GO:0016887,GO:0042626,GO:0055085,GO:1990830,GO:0000166,GO:0005524,GO:0005777	endoplasmic reticulum membrane|cobalamin metabolic process|membrane|integral component of membrane|ATPase activity|ATPase activity, coupled to transmembrane movement of substances|transmembrane transport|cellular response to leukemia inhibitory factor|nucleotide binding|ATP binding|peroxisome	mmu02010,mmu04146	ABC transporters|Peroxisome
Abce1	1685.49980892722	1665.28461936631	1705.71499848813	1.02427835977805	0.034607838090104	0.708438228916724	0.881521186555077	23.4981575571272	27.277100769864	23.6470172522139	21.3711427662317	24.6231286423245	23.6281775507718	26.2935671667787	26.514317883266	23.5965460393709	27.8094801780945	GeneID:24015,Genbank:NM_015751.2,MGI:MGI:1195458	ATP-binding cassette, sub-family E (OABP), member 1		GO:0005524,GO:0005737,GO:0005739,GO:0005829,GO:0005852,GO:0006413,GO:0006415,GO:0016887,GO:0043024,GO:0060698,GO:0000054,GO:0060702,GO:0000166,GO:0005506	ATP binding|cytoplasm|mitochondrion|cytosol|eukaryotic translation initiation factor 3 complex|translational initiation|translational termination|ATPase activity|ribosomal small subunit binding|endoribonuclease inhibitor activity|ribosomal subunit export from nucleus|negative regulation of endoribonuclease activity|nucleotide binding|iron ion binding
Abcf1	1726.71991876367	1649.74496281112	1803.69487471621	1.09331740079555	0.128712290377639	0.195870889767398	0.375452019789036	28.6041250045035	26.295327879832	27.7618101223901	26.8882680504482	28.6624351948584	27.361146468599	32.7364055446678	32.9656498329458	29.7684160823962	34.0360875999543	GeneID:224742,Genbank:XM_006524122.2,MGI:MGI:1351658	ATP-binding cassette, sub-family F (GCN20), member 1		GO:0005635,GO:0005654,GO:0005737,GO:0005829,GO:0005840,GO:0006413,GO:0008494,GO:0016887,GO:0042788,GO:0043022,GO:0045727,GO:0000166,GO:0005524,GO:0005634	nuclear envelope|nucleoplasm|cytoplasm|cytosol|ribosome|translational initiation|translation activator activity|ATPase activity|polysomal ribosome|ribosome binding|positive regulation of translation|nucleotide binding|ATP binding|nucleus
Abcf2	1194.85185638792	1246.97541842678	1142.72829434907	0.916400016762774	-0.12595060985502	0.232313895698756	0.424485900098813	24.6093809931599	22.3110144617215	22.3708810668026	22.0862302684608	21.2402622141345	21.8201081464957	20.8524947299537	21.4270161390599	20.4261527833298	22.4830126395513	GeneID:27407,Genbank:NM_001190443.1,MGI:MGI:1351657	ATP-binding cassette, sub-family F (GCN20), member 2		GO:0008150,GO:0016887,GO:0000166,GO:0005524,GO:0005739	biological_process|ATPase activity|nucleotide binding|ATP binding|mitochondrion
Abcf3	1048.04420790252	1066.58563798262	1029.50277782243	0.965232177483351	-0.051052084097611	0.638225542479475	0.83167163943031	18.2269177730336	18.665859450092	17.719838686983	16.4597526494336	18.3106660214328	17.8130061674729	18.0875213951731	17.7686183339595	17.5841705559714	18.1494270269432	GeneID:27406,Genbank:NM_013852.2,MGI:MGI:1351656	ATP-binding cassette, sub-family F (GCN20), member 3		GO:0016887,GO:0045296,GO:0051607,GO:0000166,GO:0005515,GO:0005524	ATPase activity|cadherin binding|defense response to virus|nucleotide binding|protein binding|ATP binding
Abcg1	1673.25819907221	1829.01723789702	1517.49916024741	0.829680075619302	-0.269372953962095	0.00734633396361835	0.0292497112274528	15.5034847341008	17.7343084051316	17.4878719878818	18.5592776537111	17.2845981116158	15.8125389497328	14.480371517466	15.5778940220433	14.2504068158392	14.2842098596342	GeneID:11307,Genbank:NM_009593.2,MGI:MGI:107704	ATP-binding cassette, sub-family G (WHITE), member 1		GO:0009897,GO:0010033,GO:0010745,GO:0010872,GO:0010875,GO:0010888,GO:0033993,GO:0016020,GO:0034041,GO:0016021,GO:0016887,GO:0034374,GO:0034375,GO:0034436,GO:0034437,GO:0042626,GO:0042632,GO:0042803,GO:0000166,GO:0005524,GO:0005548,GO:0005739,GO:0005768,GO:0005886,GO:0006355,GO:0006869,GO:0008203,GO:0017127,GO:0019534,GO:0030301,GO:0032367,GO:0033344,GO:0042987,GO:0043531,GO:0043691,GO:0033700,GO:…	external side of plasma membrane|response to organic substance|negative regulation of macrophage derived foam cell differentiation|regulation of cholesterol esterification|positive regulation of cholesterol efflux|negative regulation of lipid storage|response to lipid|membrane|sterol-transporting ATPase activity|integral component of membrane|ATPase activity|low-density lipoprotein particle remod…	mmu02010	ABC transporters
Abcg2	712.575841519564	988.938664334048	436.21301870508	0.441092086331589	-1.1808482177322	1.50042192770116e-14	1.88761414182183e-12	21.6473635490774	14.8642406748292	18.7882259051101	20.7332309729658	17.3163133226877	9.32012447491048	7.6659251076514	8.74185701670956	9.57472332719407	7.39655879199776	GeneID:26357,Genbank:XM_011241362.1,MGI:MGI:1347061	ATP-binding cassette, sub-family G (WHITE), member 2		GO:0046618,GO:0016887,GO:0005739,GO:0046983,GO:0017127,GO:0005886,GO:0055085,GO:0019389,GO:0006855,GO:0008092,GO:0008559,GO:0015238,GO:0033344,GO:0015747,GO:0060136,GO:0042626,GO:0015893,GO:1904479,GO:0042802,GO:0016020,GO:0042803,GO:0016021,GO:0000166,GO:0043235,GO:0016324,GO:0005524,GO:0046415,GO:0005634	drug export|ATPase activity|mitochondrion|protein dimerization activity|cholesterol transporter activity|plasma membrane|transmembrane transport|glucuronoside metabolic process|drug transmembrane transport|cytoskeletal protein binding|xenobiotic transmembrane transporting ATPase activity|drug transmembrane transporter activity|cholesterol efflux|urate transport|embryonic process involved in femal…	mmu02010,mmu04976,mmu01523	ABC transporters|Bile secretion|Antifolate resistance
Abcg3	205.922759522527	190.772958629058	221.072560415996	1.15882545411403	0.212663279504152	0.233354226681312	0.425939060005909	2.31889075988323	3.70576450760385	2.60707385842228	2.68347718769621	2.4880349565448	2.6946045406384	3.86690399828878	3.72877911811573	2.32229300564996	3.9794462010842	GeneID:27405,Genbank:XM_017320904.1,MGI:MGI:1351624	ATP-binding cassette, sub-family G (WHITE), member 3		GO:0016020,GO:0016021,GO:0016324,GO:0016887,GO:0017127,GO:0033344,GO:0042626,GO:0043235,GO:0055085,GO:0005524,GO:0005886,GO:0006855	membrane|integral component of membrane|apical plasma membrane|ATPase activity|cholesterol transporter activity|cholesterol efflux|ATPase activity, coupled to transmembrane movement of substances|receptor complex|transmembrane transport|ATP binding|plasma membrane|drug transmembrane transport	mmu02010	ABC transporters
Abcg4	16.2568448655789	20.4033229838971	12.1103667472607	0.593548744820565	-0.752561579724198	0.0974422134769328	0.223366207686716	0.372265620883725	0.271528307512432	0.217785792663409	0.171787233211824	0.21734303582996	0.199509758069164	0.128788772663137	0.195481848878274	0.102267132871413	0.142987070885419	GeneID:192663,Genbank:NM_138955.3,MGI:MGI:1890594	ATP-binding cassette, sub-family G (WHITE), member 4		GO:0030301,GO:0033344,GO:0034041,GO:0042626,GO:0042803,GO:0046982,GO:0055085,GO:1990830,GO:0005886,GO:0016021,GO:0017127	cholesterol transport|cholesterol efflux|sterol-transporting ATPase activity|ATPase activity, coupled to transmembrane movement of substances|protein homodimerization activity|protein heterodimerization activity|transmembrane transport|cellular response to leukemia inhibitory factor|plasma membrane|integral component of membrane|cholesterol transporter activity	mmu02010	ABC transporters
Abcg5	6.85139704689153	8.02376773321916	5.67902636056389	0.707775517610284	-0.498636235968393	0.448702864708451	0.667052445187781	0.178987936367958	0.0919803293500129	0.135254221020881	0.14936202851134	0.359944667292753	0.13119250004831	0.0479899765079064	0.121402525253865	0.272195272180119	0.0968738618328571	GeneID:27409,Genbank:NM_031884.2,MGI:MGI:1351659	ATP-binding cassette, sub-family G (WHITE), member 5		GO:0007588,GO:0010949,GO:0015238,GO:0016020,GO:0016021,GO:0016324,GO:0043190,GO:0043235,GO:0016887,GO:0045177,GO:0045796,GO:0046872,GO:0046982,GO:0055085,GO:0000166,GO:0005515,GO:0005524,GO:0005886,GO:0005887,GO:0006855,GO:0006869,GO:0017127,GO:0030299,GO:0033344,GO:0042626,GO:0042632	excretion|negative regulation of intestinal phytosterol absorption|drug transmembrane transporter activity|membrane|integral component of membrane|apical plasma membrane|ATP-binding cassette (ABC) transporter complex|receptor complex|ATPase activity|apical part of cell|negative regulation of intestinal cholesterol absorption|metal ion binding|protein heterodimerization activity|transmembrane tran…	mmu02010,mmu04976,mmu04975,mmu04979	ABC transporters|Bile secretion|Fat digestion and absorption|Cholesterol metabolism
Abcg8	1.43229794354634	1.15813888314597	1.7064570039467	1.47344763981265	0.55919579400464	0.853219130873297	0.973221794788497	0	0	0.0288327079470685	0.040937307776526	0.0143870456373148	0	0	0.0465837912552364	0.0522225040763607	0.0309765094004003	GeneID:67470,Genbank:NM_001286005.1,MGI:MGI:1914720	ATP-binding cassette, sub-family G (WHITE), member 8		GO:0015248,GO:0015914,GO:0015918,GO:0016020,GO:0016021,GO:0016324,GO:0042632,GO:0016887,GO:0043190,GO:0017127,GO:0043235,GO:0045796,GO:0046872,GO:0046982,GO:0055085,GO:0005515,GO:0005524,GO:0005886,GO:0005887,GO:0006869,GO:0007588,GO:0010949,GO:0030299,GO:0030301,GO:0033344,GO:0055092,GO:0034041,GO:0042626	sterol transporter activity|phospholipid transport|sterol transport|membrane|integral component of membrane|apical plasma membrane|cholesterol homeostasis|ATPase activity|ATP-binding cassette (ABC) transporter complex|cholesterol transporter activity|receptor complex|negative regulation of intestinal cholesterol absorption|metal ion binding|protein heterodimerization activity|transmembrane transp…	mmu02010,mmu04976,mmu04975,mmu04979	ABC transporters|Bile secretion|Fat digestion and absorption|Cholesterol metabolism
Abhd10	246.713721062224	230.757245089666	262.670197034782	1.13829664127215	0.186876574449089	0.195236510152156	0.374553067660327	3.89603224185808	4.27924511327165	3.75696619624612	3.76345747829414	4.01833841617785	4.19975280158268	4.98537905676322	4.62733289142607	5.04504571308475	4.39830905561078	GeneID:213012,Genbank:XM_006521976.3,MGI:MGI:2442422	abhydrolase domain containing 10		GO:0005829,GO:0016787,GO:0019391,GO:0102390,GO:0004553,GO:0005739	cytosol|hydrolase activity|glucuronoside catabolic process|mycophenolic acid acyl-glucuronide esterase activity|hydrolase activity, hydrolyzing O-glycosyl compounds|mitochondrion
Abhd11	622.601185626131	632.022104328267	613.180266923995	0.970188008812923	-0.0436637464544443	0.686744684341721	0.864984127201183	21.9348451669259	21.1139490047583	21.7665692390087	20.9190983845592	21.1892549542398	19.9471695794174	21.4634875152886	21.89867400832	22.2516625477211	22.0220529575733	GeneID:68758,Genbank:NM_001190437.1,MGI:MGI:1916008	abhydrolase domain containing 11		GO:0008152,GO:0016787,GO:0003824,GO:0005739	metabolic process|hydrolase activity|catalytic activity|mitochondrion
Abhd12	1325.07029497963	1249.94288838644	1400.19770157283	1.12020934282874	0.163768365888972	0.110347572429269	0.245313120889514	27.13946448262	30.7980739031195	27.5025070696186	28.3212408898647	29.4763346373591	28.7809161074452	35.9860571117258	35.0024732058715	31.8990110034722	34.7673643886439	GeneID:76192,Genbank:XM_006500366.3,MGI:MGI:1923442	abhydrolase domain containing 12		GO:0047372,GO:0005739,GO:0006660,GO:0052651,GO:0007628,GO:0008474,GO:0010996,GO:0016020,GO:0016021,GO:0016787,GO:0032281,GO:0032839,GO:0046464,GO:0002084,GO:0004622,GO:0046475,GO:0005737	acylglycerol lipase activity|mitochondrion|phosphatidylserine catabolic process|monoacylglycerol catabolic process|adult walking behavior|palmitoyl-(protein) hydrolase activity|response to auditory stimulus|membrane|integral component of membrane|hydrolase activity|AMPA glutamate receptor complex|dendrite cytoplasm|acylglycerol catabolic process|protein depalmitoylation|lysophospholipase activity…
Abhd12b	20.4758164773353	16.1746570334398	24.7769759212307	1.53183933792267	0.615264992734878	0.121001927446686	0.262995910932713	0.599360992476593	1.07802223502789	0.503237541483556	1.04794453919292	0.903986034211279	1.17150043561658	1.33916473796947	1.78873131792097	1.33683163212758	0.919113188644286	GeneID:100504285,Genbank:NM_001195033.1,MGI:MGI:2685650	abhydrolase domain containing 12B		GO:0003674,GO:0005575,GO:0008150	molecular_function|cellular_component|biological_process
Abhd13	810.247954183174	865.034848089436	755.461060276912	0.8733302039166	-0.195400858579146	0.0743316466778194	0.182242808392932	8.72491913773107	10.454737929909	9.7034221953691	8.70813944080615	8.43790090995126	8.2317068825751	8.67611257683429	8.67765848605553	8.03070094532818	8.02435684162619	GeneID:68904,Genbank:NM_026868.1,MGI:MGI:1916154	abhydrolase domain containing 13		GO:0016020,GO:0016021,GO:0016787,GO:0032839,GO:0002084,GO:0005737,GO:0008474	membrane|integral component of membrane|hydrolase activity|dendrite cytoplasm|protein depalmitoylation|cytoplasm|palmitoyl-(protein) hydrolase activity
Abhd14a	281.359493857247	296.814883557943	265.904104156552	0.895858391496876	-0.158657391657002	0.249701391468805	0.447171847355563	6.03096013324138	5.60914795100396	6.01671394905707	6.3928528174039	5.90507006218658	5.95197801966488	5.72581286791639	5.57935388421098	5.31649849967027	5.2440346238416	GeneID:68644,Genbank:XM_017313555.1,MGI:MGI:1915894	abhydrolase domain containing 14A		GO:0016021,GO:0016787,GO:0005737,GO:0008152,GO:0016020	integral component of membrane|hydrolase activity|cytoplasm|metabolic process|membrane
Abhd14b	934.999840217518	1081.02368039064	788.976000044398	0.729841551444363	-0.454344805904865	2.07780097638538e-05	0.000249919129866409	32.5690501572186	32.983557669435	35.6990065394868	36.4297787011244	37.8650753952649	30.9901928325105	24.5938867491054	25.9220303984302	27.3184868906689	23.7900870706665	GeneID:76491,Genbank:XM_017313683.1,MGI:MGI:1923741	abhydrolase domain containing 14b		GO:0005829,GO:0008152,GO:0016787,GO:0045944,GO:0005634,GO:0005730,GO:0005737	cytosol|metabolic process|hydrolase activity|positive regulation of transcription by RNA polymerase II|nucleus|nucleolus|cytoplasm
Abhd15	85.56912840181	98.9888563734989	72.1494004301211	0.728863864816169	-0.456278717777033	0.0248300220290529	0.0775686634037458	1.67688255512842	1.5357657483579	1.72299612541184	1.96341157683086	1.48577575336665	1.0222233717984	1.47790368866215	1.04504070953832	1.17153716439284	1.63544337950067	GeneID:67477,Genbank:NM_026185.4,MGI:MGI:1914727	abhydrolase domain containing 15		GO:0044255,GO:0005576,GO:0016787,GO:0016788	cellular lipid metabolic process|extracellular region|hydrolase activity|hydrolase activity, acting on ester bonds
Abhd16a	1579.10035675141	1586.90172423243	1571.29898927039	0.990167800107731	-0.0142550607359753	0.903704236007686	1	39.618105303316	37.3928136019128	39.6294569280152	38.9862095641038	37.1324126624413	41.4856881214376	38.8146295856672	39.3281311701372	38.5883685061585	39.6139954556606	GeneID:193742,Genbank:XM_017317351.1,MGI:MGI:99476	abhydrolase domain containing 16A		GO:0047372,GO:0052651,GO:1905344,GO:0016020,GO:0016021,GO:0016787	acylglycerol lipase activity|monoacylglycerol catabolic process|prostaglandin catabolic process|membrane|integral component of membrane|hydrolase activity
Abhd16b	0.315684344081004	0.19752046786565	0.433848220296357	2.19647221872445	1.13518825214548	0.98490145520019	1	0	0	0.0306195236508305	0	0	0	0	0	0.0369725521817615	0.0328961804054956	GeneID:241850,Genbank:NM_183181.2,MGI:MGI:3607711	abhydrolase domain containing 16B		GO:0016787,GO:0003674,GO:0005575,GO:0008150	hydrolase activity|molecular_function|cellular_component|biological_process
Abhd17a	780.592143088058	762.980681522011	798.203604654105	1.04616489510826	0.0651102651658823	0.559166781695741	0.76753033923322	18.5928330887633	21.6076939972582	19.7492991831303	19.8527626247347	21.0092248027626	20.4198254261835	23.2960738309857	24.27485977515	21.8334795805862	19.4822345507906	GeneID:216169,Genbank:NM_145421.2,MGI:MGI:106388	abhydrolase domain containing 17A		GO:0008474,GO:0010008,GO:0014069,GO:0016787,GO:0018345,GO:0055038,GO:0072657,GO:1902817,GO:1905668,GO:0002084,GO:0005576,GO:0005886	palmitoyl-(protein) hydrolase activity|endosome membrane|postsynaptic density|hydrolase activity|protein palmitoylation|recycling endosome membrane|protein localization to membrane|negative regulation of protein localization to microtubule|positive regulation of protein localization to endosome|protein depalmitoylation|extracellular region|plasma membrane
Abhd17b	608.647587398286	646.732383861724	570.562790934848	0.882223938637405	-0.180783187228818	0.109280536759014	0.243609199477	12.8599220113424	14.1583003244597	14.4741063987319	11.8568917822198	13.8922636868229	10.9969024293921	12.1552310791839	13.0948308271242	12.4766673639396	12.7750349782941	GeneID:226016,Genbank:XM_011247228.2,MGI:MGI:1917816	abhydrolase domain containing 17B		GO:0008474,GO:0014069,GO:0016787,GO:0018345,GO:0055038,GO:1902473,GO:1902817,GO:1902950,GO:1905668,GO:0002084,GO:0005576,GO:0005886	palmitoyl-(protein) hydrolase activity|postsynaptic density|hydrolase activity|protein palmitoylation|recycling endosome membrane|regulation of protein localization to synapse|negative regulation of protein localization to microtubule|regulation of dendritic spine maintenance|positive regulation of protein localization to endosome|protein depalmitoylation|extracellular region|plasma membrane
Abhd17c	1252.60300473879	1362.47341259735	1142.73259688024	0.838719189904621	-0.253740229566462	0.0123970744756745	0.044481164824979	33.6236696181574	31.535556611042	33.8774655942416	32.2965115722508	36.3290902220565	29.8449943416797	27.555917417864	29.0347320920148	31.9627548407788	27.2907476987772	GeneID:70178,Genbank:NM_133722.2,MGI:MGI:1917428	abhydrolase domain containing 17C		GO:0014069,GO:0016787,GO:0018345,GO:1902817,GO:1905668,GO:0002084,GO:0008474	postsynaptic density|hydrolase activity|protein palmitoylation|negative regulation of protein localization to microtubule|positive regulation of protein localization to endosome|protein depalmitoylation|palmitoyl-(protein) hydrolase activity
Abhd18	128.31837690887	156.962576849211	99.6741769685289	0.635018734843292	-0.655128938802883	0.000175539061625822	0.00138485333549272	2.08425441725991	1.96364675745651	1.94998760324631	2.36635465068235	1.57178804476478	1.30945080889986	1.4769003568333	1.07709839332868	1.29803589938958	1.38322083317266	GeneID:269423,Genbank:XM_017319591.1,MGI:MGI:1915468	abhydrolase domain containing 18		GO:0008150,GO:0003674,GO:0005575,GO:0005576	biological_process|molecular_function|cellular_component|extracellular region
Abhd2	1935.90079236575	2198.25091354738	1673.55067118413	0.761310122002164	-0.393443835199276	7.39340653301433e-05	0.00069158792272783	41.344140111415	44.6699396084291	40.9635012065898	44.7636698475155	36.8631990113439	37.8265908827145	30.8091847012451	31.0951219492153	32.9148687077315	31.7397714456675	GeneID:54608,Genbank:NM_018811.6,MGI:MGI:1914344	abhydrolase domain containing 2		GO:0047372,GO:0036126,GO:0006629,GO:0048240,GO:0007340,GO:0042562,GO:0009611,GO:0051792,GO:0016020,GO:0016021,GO:0016042,GO:0016298,GO:0043401,GO:0016787,GO:0051793,GO:0016788,GO:0052689,GO:0044255,GO:0030336,GO:0097524,GO:0046464,GO:0031410,GO:0001669,GO:0032570,GO:0003707,GO:0034338,GO:0005886	acylglycerol lipase activity|sperm flagellum|lipid metabolic process|sperm capacitation|acrosome reaction|hormone binding|response to wounding|medium-chain fatty acid biosynthetic process|membrane|integral component of membrane|lipid catabolic process|lipase activity|steroid hormone mediated signaling pathway|hydrolase activity|medium-chain fatty acid catabolic process|hydrolase activity, acting …
Abhd3	147.746403218314	156.388037624724	139.104768811903	0.889484713311034	-0.168958283346442	0.312217735747416	0.524278546475469	2.3525457118758	1.96277008855038	2.18904457501159	2.27000067167868	2.26808194319813	2.28559795096565	1.92938665172821	2.05747069825697	2.12132152269137	1.78257970912027	GeneID:106861,Genbank:NM_134130.1,MGI:MGI:2147183	abhydrolase domain containing 3		GO:0047372,GO:0006629,GO:0051792,GO:0008970,GO:0051793,GO:0016020,GO:0016021,GO:0016298,GO:0016787,GO:0052689,GO:0016788,GO:0052739,GO:0034338,GO:0052740,GO:0044255,GO:0046470,GO:0004623,GO:0005575	acylglycerol lipase activity|lipid metabolic process|medium-chain fatty acid biosynthetic process|phosphatidylcholine 1-acylhydrolase activity|medium-chain fatty acid catabolic process|membrane|integral component of membrane|lipase activity|hydrolase activity|carboxylic ester hydrolase activity|hydrolase activity, acting on ester bonds|phosphatidylserine 1-acylhydrolase activity|short-chain carbo…
Abhd4	1583.25633194006	1762.53054456313	1403.98211931699	0.79657179482526	-0.32812369751783	0.0010656436340384	0.00595104811166453	34.0117779729299	31.7058323390855	33.7885524144099	38.2336041761481	33.6432245017663	31.6938249254235	26.4022170084505	27.1713002995837	29.1852655155023	26.9781215285903	GeneID:105501,Genbank:NM_001205181.1,MGI:MGI:1915938	abhydrolase domain containing 4		GO:0016787,GO:0052689,GO:0055088,GO:0070291,GO:0004622,GO:0006629,GO:0016042	hydrolase activity|carboxylic ester hydrolase activity|lipid homeostasis|N-acylethanolamine metabolic process|lysophospholipase activity|lipid metabolic process|lipid catabolic process
Abhd5	1188.53688100584	1299.65925523661	1077.41450677506	0.828997679533255	-0.270560031442032	0.00920976579482346	0.0351546812345179	21.9883364722891	22.839826327462	21.6320385469956	21.2890497183164	23.2525607931965	18.9887655853661	19.7442530269651	19.7432870034179	18.4306911937693	18.4620380112057	GeneID:67469,Genbank:XM_006512244.2,MGI:MGI:1914719	abhydrolase domain containing 5		GO:0052689,GO:0010898,GO:0005737,GO:0055088,GO:0005811,GO:0016740,GO:0005829,GO:0006629,GO:0006631,GO:0016746,GO:0006654,GO:0030154,GO:0042171,GO:0008654,GO:0010891,GO:0003841,GO:0050996,GO:0004806,GO:0051006,GO:0005515	carboxylic ester hydrolase activity|positive regulation of triglyceride catabolic process|cytoplasm|lipid homeostasis|lipid droplet|transferase activity|cytosol|lipid metabolic process|fatty acid metabolic process|transferase activity, transferring acyl groups|phosphatidic acid biosynthetic process|cell differentiation|lysophosphatidic acid acyltransferase activity|phospholipid biosynthetic proce…	mmu04923	Regulation of lipolysis in adipocyte
Abhd6	165.592424879275	168.280242340146	162.904607418404	0.96805546006479	-0.0468383927713285	0.79932383499561	0.940949924752216	1.71957317200104	1.69236875492346	1.7115521020627	1.81884711541107	2.01196273456606	1.80274361856377	1.82184358942926	1.99055108022118	1.55951167988467	1.81624921858201	GeneID:66082,Genbank:XM_006518075.3,MGI:MGI:1913332	abhydrolase domain containing 6		GO:0047372,GO:0005739,GO:0009395,GO:0016020,GO:0016021,GO:0016787,GO:0030336,GO:0060292,GO:0032281,GO:2000124,GO:0046464,GO:0003824,GO:0046889,GO:0004620	acylglycerol lipase activity|mitochondrion|phospholipid catabolic process|membrane|integral component of membrane|hydrolase activity|negative regulation of cell migration|long term synaptic depression|AMPA glutamate receptor complex|regulation of endocannabinoid signaling pathway|acylglycerol catabolic process|catalytic activity|positive regulation of lipid biosynthetic process|phospholipase acti…	mmu04723	Retrograde endocannabinoid signaling
Abhd8	400.302736122548	404.932866927638	395.672605317457	0.977131365797887	-0.0333755633539152	0.792076347207536	0.937737230820267	11.0602484405126	9.91516672447391	11.9651380392231	11.7920757169545	11.4216472231833	9.82643942217433	13.3190558805484	12.2094122108057	10.5464903572382	11.0898244447594	GeneID:64296,Genbank:NM_022419.3,MGI:MGI:1918946	abhydrolase domain containing 8		GO:0003824,GO:0016787	catalytic activity|hydrolase activity
Abi1	2042.64455401554	2067.37063251669	2017.91847551438	0.976079684878705	-0.034929164018627	0.720389382284838	0.891615361718393	30.9803797452167	33.375410219164	32.7648558963519	32.9949639480501	32.3887492656926	30.6829500683601	34.5791056904961	33.7880234526128	31.9799390725952	33.4518020545699	GeneID:11308,Genbank:NM_001077193.2,MGI:MGI:104913	abl-interactor 1		GO:0045296,GO:0031209,GO:0005634,GO:0048813,GO:0031252,GO:0005737,GO:0072673,GO:0032433,GO:0005856,GO:0005886,GO:0008134,GO:0008154,GO:0016020,GO:0035855,GO:0017124,GO:0042995,GO:0018108,GO:0043005,GO:0030027,GO:0044877,GO:0001756,GO:0045202,GO:0030054,GO:0005515,GO:0045211,GO:0030296,GO:0005622	cadherin binding|SCAR complex|nucleus|dendrite morphogenesis|cell leading edge|cytoplasm|lamellipodium morphogenesis|filopodium tip|cytoskeleton|plasma membrane|transcription factor binding|actin polymerization or depolymerization|membrane|megakaryocyte development|SH3 domain binding|cell projection|peptidyl-tyrosine phosphorylation|neuron projection|lamellipodium|protein-containing complex bindi…
Abi2	444.035895253466	477.254629499634	410.817161007298	0.860792406430942	-0.216262743819897	0.0728657435718138	0.179377063534037	3.16543546669712	3.49106879051293	3.8519516639923	3.43239361638605	3.67698499446067	3.03704895889346	3.33284085912659	3.04309157272729	3.18283941645108	3.1213688863454	GeneID:329165,Genbank:XM_006496075.3,MGI:MGI:106913	abl-interactor 2		GO:0042995,GO:0005913,GO:0043010,GO:0007611,GO:0044877,GO:0008154,GO:0016358,GO:0016477,GO:0016601,GO:0017124,GO:0048365,GO:0018108,GO:0070064,GO:0030027,GO:2000601,GO:0030425,GO:0031209,GO:0005737,GO:0031625,GO:0005829,GO:0032433,GO:0005856	cell projection|cell-cell adherens junction|camera-type eye development|learning or memory|protein-containing complex binding|actin polymerization or depolymerization|dendrite development|cell migration|Rac protein signal transduction|SH3 domain binding|Rac GTPase binding|peptidyl-tyrosine phosphorylation|proline-rich region binding|lamellipodium|positive regulation of Arp2/3 complex-mediated act…	mmu04810	Regulation of actin cytoskeleton
Abi3	1243.97285754186	1280.4325714288	1207.51314365492	0.943050942782161	-0.0845923887652605	0.402414139776774	0.623088423606499	7.97071577432722	8.27984542790129	7.34936019123681	9.35091291462804	6.88099627035201	7.09292429359134	7.95365822411909	8.10781800186502	7.3544136784507	8.47628507482882	GeneID:66610,Genbank:NM_001163464.1,MGI:MGI:1913860	ABI gene family, member 3		GO:0030027,GO:0030334,GO:0042802,GO:0005622,GO:0005737,GO:0018108	lamellipodium|regulation of cell migration|identical protein binding|intracellular|cytoplasm|peptidyl-tyrosine phosphorylation
Abi3bp	2130.50807770222	2357.07229042	1903.94386498443	0.807757943073174	-0.30800506261129	0.0362336701506681	0.104623711898231	18.8745793248842	22.2997405246357	20.8210007271362	23.4848240509302	20.7077245573905	23.6694422546012	14.6237840398487	15.2668042504046	19.1749775309244	15.867458633949	GeneID:320712,Genbank:XM_006522277.3,MGI:MGI:2444583	ABI gene family, member 3 (NESH) binding protein		GO:0005614,GO:0008201,GO:0010811,GO:0030198,GO:0005518,GO:0005539,GO:0005578	interstitial matrix|heparin binding|positive regulation of cell-substrate adhesion|extracellular matrix organization|collagen binding|glycosaminoglycan binding|proteinaceous extracellular matrix
Abl1	2326.34961372296	2615.57445654998	2037.12477089593	0.778844114261218	-0.360593493284914	0.000205669918197077	0.00157677369363447	16.2832297400704	16.4213036445961	16.7960114678559	18.3445682547936	15.4879384410513	14.7728604047033	13.0389371390938	12.1848889878129	14.1913129178745	13.0320142663319	GeneID:11350,Genbank:XM_006497621.3,MGI:MGI:87859	c-abl oncogene 1, non-receptor tyrosine kinase		GO:0043123,GO:0043124,GO:0043542,GO:0045087,GO:0002322,GO:0045184,GO:0002333,GO:0045202,GO:0003677,GO:0045580,GO:0004672,GO:0048668,GO:0045930,GO:0050731,GO:0050798,GO:0045931,GO:0004713,GO:0050853,GO:0005730,GO:0050885,GO:0005737,GO:0051015,GO:0051019,GO:0005739,GO:0071222,GO:0051281,GO:0005783,GO:0071901,GO:0051353,GO:0005829,GO:0072358,GO:0051444,GO:0090050,GO:0006979,GO:0005856,GO:0090135,GO:…	positive regulation of I-kappaB kinase/NF-kappaB signaling|negative regulation of I-kappaB kinase/NF-kappaB signaling|endothelial cell migration|innate immune response|B cell proliferation involved in immune response|establishment of protein localization|transitional one stage B cell differentiation|synapse|DNA binding|regulation of T cell differentiation|protein kinase activity|collateral sprout…	mmu04014,mmu04012,mmu04110,mmu04722,mmu04360,mmu05200,mmu05206,mmu05220,mmu05416	Ras signaling pathway|ErbB signaling pathway|Cell cycle|Neurotrophin signaling pathway|Axon guidance|Pathways in cancer|MicroRNAs in cancer|Chronic myeloid leukemia|Viral myocarditis
Abl2	927.521605871308	921.002461641801	934.040750100815	1.01415662715578	0.0202804805176668	0.828675657181482	0.960438701201362	4.10455465412485	4.55163573116646	3.83516584678233	3.94332674820051	3.89687852312784	4.40403467726585	4.48543494966056	4.05585562602826	4.06320500879378	4.34948897111508	GeneID:11352,Genbank:XM_011238737.2,MGI:MGI:87860	v-abl Abelson murine leukemia viral oncogene 2 (arg, Abelson-related gene)		GO:0004713,GO:0004715,GO:0005102,GO:0005515,GO:0005524,GO:0007628,GO:0005737,GO:0008542,GO:0005856,GO:0009791,GO:0006468,GO:0010863,GO:0010976,GO:0015629,GO:0030145,GO:0016301,GO:0030154,GO:0016310,GO:0030182,GO:0016322,GO:0031223,GO:0031234,GO:0031410,GO:0032092,GO:0000166,GO:0048008,GO:0034613,GO:0000287,GO:0048813,GO:0035024,GO:0035264,GO:0001784,GO:0050885,GO:0001843,GO:0001891,GO:0051017,GO:…	protein tyrosine kinase activity|non-membrane spanning protein tyrosine kinase activity|signaling receptor binding|protein binding|ATP binding|adult walking behavior|cytoplasm|visual learning|cytoskeleton|post-embryonic development|protein phosphorylation|positive regulation of phospholipase C activity|positive regulation of neuron projection development|actin cytoskeleton|manganese ion binding|k…	mmu04014,mmu04012,mmu05416	Ras signaling pathway|ErbB signaling pathway|Viral myocarditis
Ablim1	4714.17701702889	4646.9138553739	4781.44017868388	1.02894960558703	0.0411723257206654	0.65604843896161	0.84447335276536	24.0957319038591	26.0513171900127	25.5759923896573	25.2245883885172	25.4436819421836	24.9172244677145	28.2977539141948	28.5420069327489	25.4083189181581	27.7139765860395	GeneID:226251,Genbank:NM_001290813.1,MGI:MGI:1194500	actin-binding LIM protein 1		GO:0051015,GO:0005515,GO:0060271,GO:0005737,GO:0005856,GO:0007010,GO:0007411,GO:0014069,GO:0015629,GO:0030027,GO:0030032,GO:0001725,GO:0045944,GO:0046872,GO:0003779	actin filament binding|protein binding|cilium assembly|cytoplasm|cytoskeleton|cytoskeleton organization|axon guidance|postsynaptic density|actin cytoskeleton|lamellipodium|lamellipodium assembly|stress fiber|positive regulation of transcription by RNA polymerase II|metal ion binding|actin binding	mmu04360	Axon guidance
Ablim2	112.162598185643	112.579079807081	111.746116564204	0.992601083218085	-0.0107140658492398	1	1	1.05356424458776	1.74527496821086	1.61100768105444	1.39486601849459	1.33354557436498	2.03505130819424	1.20967932396728	1.12991383384714	1.417479396031	1.51611934394124	GeneID:231148,Genbank:XM_006503906.1,MGI:MGI:2385758	actin-binding LIM protein 2		GO:0006351,GO:0007010,GO:0015629,GO:0030016,GO:0030032,GO:0030036,GO:0045944,GO:0046872,GO:0051015,GO:0003674,GO:0003779,GO:0005737	transcription, DNA-templated|cytoskeleton organization|actin cytoskeleton|myofibril|lamellipodium assembly|actin cytoskeleton organization|positive regulation of transcription by RNA polymerase II|metal ion binding|actin filament binding|molecular_function|actin binding|cytoplasm	mmu04360	Axon guidance
Ablim3	1962.58348536515	1899.80182487526	2025.36514585505	1.06609285207316	0.0923330960630997	0.339359547832349	0.555339469019257	22.9314739444512	22.2019369374631	21.5718286008828	20.5584759457825	22.0605073149283	28.0602130661786	23.2036097819385	22.3301824856815	25.4306976451791	21.5778533671916	GeneID:319713,Genbank:XM_017317925.1,MGI:MGI:2442582	actin binding LIM protein family, member 3		GO:0060271,GO:0003779,GO:1903955,GO:0005737,GO:0006351,GO:0007010,GO:0015629,GO:0030027,GO:0030032,GO:0030036,GO:0045944,GO:0046872,GO:0001725,GO:0051015,GO:0003674	cilium assembly|actin binding|positive regulation of protein targeting to mitochondrion|cytoplasm|transcription, DNA-templated|cytoskeleton organization|actin cytoskeleton|lamellipodium|lamellipodium assembly|actin cytoskeleton organization|positive regulation of transcription by RNA polymerase II|metal ion binding|stress fiber|actin filament binding|molecular_function	mmu04360	Axon guidance
Abo	0.0982244219813089	0.196448843962618	0	0	-Inf	1	1	0	0.0232165592611894	0	0	0	0	0	0	0	0	GeneID:80908,Genbank:XM_006498456.3,MGI:MGI:2135738	ABO blood group (transferase A, alpha 1-3-N-acetylgalactosaminyltransferase, transferase B, alpha 1-3-galactosyltransferase)		GO:0016757,GO:0004380,GO:0016758,GO:0030145,GO:0004381,GO:0005576,GO:0005794,GO:0030259,GO:0005975,GO:0031410,GO:0009247,GO:0031982,GO:0016020,GO:0046872,GO:0016021,GO:0000166,GO:0016740,GO:0001962,GO:0003823	transferase activity, transferring glycosyl groups|glycoprotein-fucosylgalactoside alpha-N-acetylgalactosaminyltransferase activity|transferase activity, transferring hexosyl groups|manganese ion binding|fucosylgalactoside 3-alpha-galactosyltransferase activity|extracellular region|Golgi apparatus|lipid glycosylation|carbohydrate metabolic process|cytoplasmic vesicle|glycolipid biosynthetic proce…	mmu00601	Glycosphingolipid biosynthesis - lacto and neolacto series
Abr	1984.15208933157	1937.82422135371	2030.47995730942	1.0478143140821	0.0673830757607726	0.493885508850429	0.709759628616085	15.42001922362	15.8889166780373	15.7269450080812	16.5545346016875	14.3718726210277	15.7166896741462	17.8389418802328	17.5039423525659	16.0758503893726	17.6127428065722	GeneID:109934,Genbank:NM_198894.2,MGI:MGI:107771	active BCR-related gene		GO:0042472,GO:0005096,GO:0043114,GO:0043314,GO:0005829,GO:0005886,GO:0007165,GO:0007420,GO:0050728,GO:0016020,GO:0050766,GO:0030036,GO:0050885,GO:0030336,GO:0060313,GO:0032496,GO:0002692,GO:0035023,GO:0005085,GO:0035556,GO:0005089	inner ear morphogenesis|GTPase activator activity|regulation of vascular permeability|negative regulation of neutrophil degranulation|cytosol|plasma membrane|signal transduction|brain development|negative regulation of inflammatory response|membrane|positive regulation of phagocytosis|actin cytoskeleton organization|neuromuscular process controlling balance|negative regulation of cell migration|n…
Abra	44.7281667109294	39.0509003081348	50.4054331137239	1.29076238232653	0.36822343798724	0.240840836987227	0.435958493491267	0.979659283957201	0.943946824898756	0.863672148380406	1.28465391864739	2.03165987257473	2.36361183235922	1.1163252934901	1.82730781626433	1.37807739190533	1.45811106110625	GeneID:223513,Genbank:NM_175456.4,MGI:MGI:2444891	actin-binding Rho activating protein		GO:1902531,GO:0035025,GO:0003779,GO:0005737,GO:0045893,GO:0005856,GO:0005886,GO:0006351,GO:0006355,GO:0015031,GO:0015629,GO:0045944,GO:0030016,GO:0030017,GO:0000060,GO:0051091,GO:0032970	regulation of intracellular signal transduction|positive regulation of Rho protein signal transduction|actin binding|cytoplasm|positive regulation of transcription, DNA-templated|cytoskeleton|plasma membrane|transcription, DNA-templated|regulation of transcription, DNA-templated|protein transport|actin cytoskeleton|positive regulation of transcription by RNA polymerase II|myofibril|sarcomere|prot…
Abracl	630.044625956213	478.393164908811	781.696087003616	1.63400346063184	0.708411038949391	0.000513921255707755	0.00330031813839124	25.7480589625149	30.6749184077908	30.4407361828012	27.1804539107923	35.4829892340073	32.5151141313989	64.5422743916062	55.4208033567352	42.5603540024291	58.9203412648318	GeneID:73112,Genbank:NM_028440.1,MGI:MGI:1920362	ABRA C-terminal like		GO:0008150,GO:0015629,GO:0032970,GO:1902531,GO:0003674,GO:0003779,GO:0005575	biological_process|actin cytoskeleton|regulation of actin filament-based process|regulation of intracellular signal transduction|molecular_function|actin binding|cellular_component
Abt1	284.674605745761	274.276767860479	295.072443631043	1.07582004094908	0.105436769582518	0.432225403530056	0.652298851245459	3.48640864564481	3.4090828822503	3.43954276557971	3.14024183769904	3.48123885706139	3.40723645547371	3.86891184262203	4.0725970107716	3.59353957583503	3.98356798626692	GeneID:30946,Genbank:NM_013924.3,MGI:MGI:1353636	activator of basal transcription 1		GO:0003676,GO:0003677,GO:0003723,GO:0005634,GO:0005667,GO:0005730,GO:0006351,GO:0006355,GO:0006357,GO:0006366,GO:0021522,GO:0000447,GO:0034462,GO:0000472,GO:0000480	nucleic acid binding|DNA binding|RNA binding|nucleus|transcription factor complex|nucleolus|transcription, DNA-templated|regulation of transcription, DNA-templated|regulation of transcription by RNA polymerase II|transcription by RNA polymerase II|spinal cord motor neuron differentiation|endonucleolytic cleavage in ITS1 to separate SSU-rRNA from 5.8S rRNA and LSU-rRNA from tricistronic rRNA trans…
Abtb1	640.417241119882	698.623442474	582.211039765763	0.833368885681832	-0.262972857710447	0.0194511585370465	0.0636864608814628	17.061757217027	15.5496785221024	16.0270933919403	19.4406010666434	15.9234237218868	15.7991343151961	14.7346734052442	15.1401730996194	14.5931745663683	12.2954683905294	GeneID:80283,Genbank:XM_006506791.3,MGI:MGI:1933148	ankyrin repeat and BTB (POZ) domain containing 1		GO:0005829,GO:0005886,GO:0006412,GO:0006414,GO:0006511,GO:0006950,GO:0019005,GO:0030162,GO:0031625,GO:0043161,GO:0003746,GO:0005730,GO:0005737	cytosol|plasma membrane|translation|translational elongation|ubiquitin-dependent protein catabolic process|response to stress|SCF ubiquitin ligase complex|regulation of proteolysis|ubiquitin protein ligase binding|proteasome-mediated ubiquitin-dependent protein catabolic process|translation elongation factor activity|nucleolus|cytoplasm
Abtb2	236.219390779262	160.465201960745	311.973579597779	1.94418213909143	0.959163382963665	2.25487013611197e-11	1.45370915963717e-09	1.71602916889415	2.35971519132289	1.7409060013411	2.21218337445009	1.67786789149351	3.22689512267796	4.30272043760757	4.28970149720407	3.26835576740593	4.49652101736154	GeneID:99382,Genbank:NM_178890.3,MGI:MGI:2139365	ankyrin repeat and BTB (POZ) domain containing 2		GO:0005829,GO:0006511,GO:0006950,GO:0019005,GO:0022008,GO:0030162,GO:0031625,GO:0043161,GO:0046982,GO:0097237,GO:0005634,GO:0005654,GO:0005737	cytosol|ubiquitin-dependent protein catabolic process|response to stress|SCF ubiquitin ligase complex|neurogenesis|regulation of proteolysis|ubiquitin protein ligase binding|proteasome-mediated ubiquitin-dependent protein catabolic process|protein heterodimerization activity|cellular response to toxic substance|nucleus|nucleoplasm|cytoplasm
Acaa1a	1498.62746651037	1440.7866986949	1556.46823432584	1.08029053553571	0.111419365914137	0.270567833009402	0.473676735871505	45.0724602805108	43.0581993025144	42.3560510277054	39.8440382715781	42.2408899971034	47.0702223769565	45.1784116335565	51.297229244911	48.7188132029783	45.7555563371725	GeneID:113868,Genbank:XM_006511923.1,MGI:MGI:2148491	acetyl-Coenzyme A acyltransferase 1A		GO:0008775,GO:0003988,GO:0010124,GO:0016401,GO:0005739,GO:0005777,GO:0016740,GO:0006629,GO:0016746,GO:0006631,GO:0016747,GO:0006635,GO:0043231,GO:0000038,GO:0008152,GO:0003824,GO:0008206,GO:0003985	acetate CoA-transferase activity|acetyl-CoA C-acyltransferase activity|phenylacetate catabolic process|palmitoyl-CoA oxidase activity|mitochondrion|peroxisome|transferase activity|lipid metabolic process|transferase activity, transferring acyl groups|fatty acid metabolic process|transferase activity, transferring acyl groups other than amino-acyl groups|fatty acid beta-oxidation|intracellular mem…	mmu00071,mmu00592,mmu01040,mmu00280,mmu04146,mmu03320	Fatty acid degradation|alpha-Linolenic acid metabolism|Biosynthesis of unsaturated fatty acids|Valine, leucine and isoleucine degradation|Peroxisome|PPAR signaling pathway
Acaa1b	98.9664661880988	123.810474420043	74.1224579561545	0.598676794539083	-0.740150744226086	0.000128069754558265	0.00107362872446901	2.27336184207388	2.82842063037686	1.82839872743083	2.70060115158169	2.98766548829902	2.0268473340797	1.51847914391865	1.38505695059315	1.74679932304219	1.12248334618382	GeneID:235674,Genbank:NM_146230.3,MGI:MGI:3605455	acetyl-Coenzyme A acyltransferase 1B		GO:0005739,GO:0005777,GO:0006629,GO:0006631,GO:0006635,GO:0008152,GO:0010124,GO:0016740,GO:0016746,GO:0016747,GO:0003824,GO:0003988	mitochondrion|peroxisome|lipid metabolic process|fatty acid metabolic process|fatty acid beta-oxidation|metabolic process|phenylacetate catabolic process|transferase activity|transferase activity, transferring acyl groups|transferase activity, transferring acyl groups other than amino-acyl groups|catalytic activity|acetyl-CoA C-acyltransferase activity	mmu00071,mmu00592,mmu01040,mmu00280,mmu04146,mmu03320	Fatty acid degradation|alpha-Linolenic acid metabolism|Biosynthesis of unsaturated fatty acids|Valine, leucine and isoleucine degradation|Peroxisome|PPAR signaling pathway
Acaa2	1821.10711893071	1860.19092067827	1782.02331718316	0.957978720019445	-0.0619344857561742	0.583720071707626	0.788272293630663	72.7144756072603	69.1905471076189	71.1618142661067	60.1215308903517	68.4498225104781	72.0472767904196	71.2349934056529	67.7896647104451	59.9824200320807	68.1225069230471	GeneID:52538,Genbank:NM_177470.3,MGI:MGI:1098623	acetyl-Coenzyme A acyltransferase 2 (mitochondrial 3-oxoacyl-Coenzyme A thiolase)		GO:0016747,GO:0005739,GO:0071456,GO:1901029,GO:0005743,GO:0005759,GO:0006084,GO:0006629,GO:1902109,GO:0006631,GO:0006635,GO:0008152,GO:0003824,GO:0016740,GO:0003988,GO:0016746	transferase activity, transferring acyl groups other than amino-acyl groups|mitochondrion|cellular response to hypoxia|negative regulation of mitochondrial outer membrane permeabilization involved in apoptotic signaling pathway|mitochondrial inner membrane|mitochondrial matrix|acetyl-CoA metabolic process|lipid metabolic process|negative regulation of mitochondrial membrane permeability involved …	mmu00062,mmu00071,mmu00280	Fatty acid elongation|Fatty acid degradation|Valine, leucine and isoleucine degradation
Acaca	2328.70883838018	1661.67504159094	2995.74263516942	1.80284505705833	0.85027541173475	0.0533029297574463	0.140907029838888	8.52669206416181	9.00981538915006	9.76505349498323	7.92413278101374	10.9989377777155	10.9138621888798	31.5916896376624	11.8297845917212	10.3669252439599	22.0254488201497	GeneID:107476,Genbank:XM_006531953.1,MGI:MGI:108451	acetyl-Coenzyme A carboxylase alpha		GO:0019900,GO:0006629,GO:0003824,GO:0042802,GO:0006631,GO:0003989,GO:0046872,GO:0006633,GO:0051289,GO:0004075,GO:0005515,GO:0005524,GO:0005737,GO:0055088,GO:0008152,GO:0005739,GO:0071380,GO:0009374,GO:0005829,GO:0014070,GO:0000166,GO:0015629,GO:0006084,GO:0001650,GO:0016874,GO:0001894	kinase binding|lipid metabolic process|catalytic activity|identical protein binding|fatty acid metabolic process|acetyl-CoA carboxylase activity|metal ion binding|fatty acid biosynthetic process|protein homotetramerization|biotin carboxylase activity|protein binding|ATP binding|cytoplasm|lipid homeostasis|metabolic process|mitochondrion|cellular response to prostaglandin E stimulus|biotin binding…	mmu00620,mmu00640,mmu00061,mmu04152,mmu04910,mmu04922	Pyruvate metabolism|Propanoate metabolism|Fatty acid biosynthesis|AMPK signaling pathway|Insulin signaling pathway|Glucagon signaling pathway
Acacb	735.989467293657	707.104004811603	764.874929775712	1.08170074638384	0.11330143130705	0.664418445595409	0.851546130909546	3.40665419950261	3.41932915969803	4.51718006927198	4.54737442587214	4.66838283587829	3.17340650264709	7.42928827576533	3.91958482706519	3.23661134409828	5.38953315789054	GeneID:100705,Genbank:XM_006530111.3,MGI:MGI:2140940	acetyl-Coenzyme A carboxylase beta		GO:0042802,GO:0009374,GO:0003989,GO:0043086,GO:0010629,GO:0046322,GO:0010884,GO:0004075,GO:0046872,GO:0005524,GO:0005634,GO:0005739,GO:0010906,GO:0050995,GO:0014070,GO:0006084,GO:0051289,GO:0016020,GO:0006629,GO:0060421,GO:0016874,GO:0006631,GO:0000166,GO:0097009,GO:0031667,GO:0006633,GO:0003824,GO:2001295,GO:0031999,GO:0008152	identical protein binding|biotin binding|acetyl-CoA carboxylase activity|negative regulation of catalytic activity|negative regulation of gene expression|negative regulation of fatty acid oxidation|positive regulation of lipid storage|biotin carboxylase activity|metal ion binding|ATP binding|nucleus|mitochondrion|regulation of glucose metabolic process|negative regulation of lipid catabolic proce…	mmu00620,mmu00640,mmu00061,mmu04152,mmu04910,mmu04922,mmu04920,mmu04931	Pyruvate metabolism|Propanoate metabolism|Fatty acid biosynthesis|AMPK signaling pathway|Insulin signaling pathway|Glucagon signaling pathway|Adipocytokine signaling pathway|Insulin resistance
Acad10	223.460399589612	272.175695743047	174.745103436176	0.642030519878408	-0.639286215249013	1.17202029020638e-05	0.000158096199384801	3.55385812009651	3.17427723658634	4.23429987845929	4.49215156479703	4.12643036792913	2.85294811967802	2.61657034919964	2.4334398250219	2.40200763847522	2.73253305080682	GeneID:71985,Genbank:XM_006530463.1,MGI:MGI:1919235	acyl-Coenzyme A dehydrogenase family, member 10		GO:0016491,GO:0016627,GO:0016787,GO:0033539,GO:0050660,GO:0055114,GO:0003995,GO:0005739,GO:0008152	oxidoreductase activity|oxidoreductase activity, acting on the CH-CH group of donors|hydrolase activity|fatty acid beta-oxidation using acyl-CoA dehydrogenase|flavin adenine dinucleotide binding|oxidation-reduction process|acyl-CoA dehydrogenase activity|mitochondrion|metabolic process
Acad11	593.847524321036	633.163422453347	554.531626188724	0.875811214804633	-0.19130817119929	0.0949926121980447	0.219081624771455	9.97323801997342	10.5483896115633	10.6653891856354	10.4640796362226	10.4493009330874	10.2506288116451	10.0912542835377	8.20053751813232	9.72241187001876	8.98184615088818	GeneID:102632,Genbank:NM_175324.3,MGI:MGI:2143169	acyl-Coenzyme A dehydrogenase family, member 11		GO:0005739,GO:0005777,GO:0008152,GO:0016491,GO:0016627,GO:0017099,GO:0031966,GO:0033539,GO:0050660,GO:0055114,GO:0003995,GO:0070991,GO:0004466,GO:0005634	mitochondrion|peroxisome|metabolic process|oxidoreductase activity|oxidoreductase activity, acting on the CH-CH group of donors|very-long-chain-acyl-CoA dehydrogenase activity|mitochondrial membrane|fatty acid beta-oxidation using acyl-CoA dehydrogenase|flavin adenine dinucleotide binding|oxidation-reduction process|acyl-CoA dehydrogenase activity|medium-chain-acyl-CoA dehydrogenase activity|long…
Acad12	166.151570556128	184.702525214228	147.600615898029	0.799126139325024	-0.323504849286787	0.0430035825176497	0.119578342423598	3.98996098710658	4.16954054539714	4.33449723747242	4.29413186833823	4.23603373056029	4.09541061376705	2.98821883679138	3.09634632343345	3.63385187455866	3.57100272418334	GeneID:338350,Genbank:XM_011248231.1,MGI:MGI:2443320	acyl-Coenzyme A dehydrogenase family, member 12		GO:0050660,GO:0003995,GO:0005739,GO:0033539	flavin adenine dinucleotide binding|acyl-CoA dehydrogenase activity|mitochondrion|fatty acid beta-oxidation using acyl-CoA dehydrogenase
Acad8	516.563673006627	544.734670068588	488.392675944667	0.896569839924404	-0.157512126084689	0.186765025666867	0.363068484277387	7.38326327312861	6.94026979227477	7.95522219742199	6.97871758620305	7.27856266220772	7.11288501215814	6.67847260264327	7.01457049617329	6.61697028026484	6.52736010250058	GeneID:66948,Genbank:NM_025862.2,MGI:MGI:1914198	acyl-Coenzyme A dehydrogenase family, member 8		GO:0006629,GO:0008152,GO:0009083,GO:0016491,GO:0016627,GO:0050660,GO:0055114,GO:0003995,GO:0005739	lipid metabolic process|metabolic process|branched-chain amino acid catabolic process|oxidoreductase activity|oxidoreductase activity, acting on the CH-CH group of donors|flavin adenine dinucleotide binding|oxidation-reduction process|acyl-CoA dehydrogenase activity|mitochondrion	mmu00280	Valine, leucine and isoleucine degradation
Acad9	605.645565280404	616.210593496225	595.080537064583	0.965709683256571	-0.0503385512470685	0.666813415502135	0.852873951844825	8.80890638316608	8.60024894302127	8.47260138843258	8.70337136980892	8.78804721221494	8.86484229455837	8.38283586959351	8.82667406840636	8.53661553345693	8.80412086114369	GeneID:229211,Genbank:NM_172678.3,MGI:MGI:1914272	acyl-Coenzyme A dehydrogenase family, member 9		GO:0050660,GO:0004466,GO:0051791,GO:0005634,GO:0055114,GO:0005739,GO:0008152,GO:0016491,GO:0070991,GO:0016627,GO:0017099,GO:0030425,GO:0031966,GO:0000062,GO:0032981,GO:0001676,GO:0042760,GO:0003995	flavin adenine dinucleotide binding|long-chain-acyl-CoA dehydrogenase activity|medium-chain fatty acid metabolic process|nucleus|oxidation-reduction process|mitochondrion|metabolic process|oxidoreductase activity|medium-chain-acyl-CoA dehydrogenase activity|oxidoreductase activity, acting on the CH-CH group of donors|very-long-chain-acyl-CoA dehydrogenase activity|dendrite|mitochondrial membrane|…
Acadl	1973.63348750718	1878.02448328696	2069.2424917274	1.10181869839405	0.139886851453173	0.151096901980656	0.31091225309877	54.1917102694571	51.940496363547	54.2938540136119	47.1663072325565	57.9980362195717	53.0963929469137	67.7116889276391	58.3900402398433	57.1366381355107	67.3231815264727	GeneID:11363,Genbank:NM_007381.4,MGI:MGI:87866	acyl-Coenzyme A dehydrogenase, long-chain		GO:0050660,GO:0033539,GO:0009409,GO:0003995,GO:0051289,GO:0016401,GO:0004466,GO:0055114,GO:0042413,GO:0090181,GO:0042758,GO:0005739,GO:0016491,GO:0016627,GO:0005759,GO:0044242,GO:0019254,GO:0006629,GO:0045717,GO:0006631,GO:0000062,GO:0046322,GO:0031966,GO:0008152,GO:0001659,GO:0009062	flavin adenine dinucleotide binding|fatty acid beta-oxidation using acyl-CoA dehydrogenase|response to cold|acyl-CoA dehydrogenase activity|protein homotetramerization|palmitoyl-CoA oxidase activity|long-chain-acyl-CoA dehydrogenase activity|oxidation-reduction process|carnitine catabolic process|regulation of cholesterol metabolic process|long-chain fatty acid catabolic process|mitochondrion|oxi…	mmu00071,mmu03320	Fatty acid degradation|PPAR signaling pathway
Acadm	1405.47526146679	1414.19347695882	1396.75704597477	0.98767040630003	-0.0178984119106946	0.90226528567566	1	36.1535015733456	39.6315448798117	37.2698406571469	34.1549898617299	41.8236021647701	42.2609407872644	40.7095689151736	34.8346000243388	36.3777100776733	39.1064910880122	GeneID:11364,Genbank:NM_007382.5,MGI:MGI:87867	acyl-Coenzyme A dehydrogenase, medium chain		GO:0006082,GO:0006111,GO:0006629,GO:0006631,GO:0006635,GO:0007507,GO:0033539,GO:0008152,GO:0009409,GO:0042594,GO:0009437,GO:0042802,GO:0045329,GO:0050660,GO:0051289,GO:0051791,GO:0051793,GO:0000062,GO:0001889,GO:0003995,GO:0005739,GO:0005759,GO:0005978,GO:0009791,GO:0016491,GO:0016607,GO:0016627,GO:0016853,GO:0019254,GO:0055007,GO:0030424,GO:0055114,GO:0031966,GO:0070991	organic acid metabolic process|regulation of gluconeogenesis|lipid metabolic process|fatty acid metabolic process|fatty acid beta-oxidation|heart development|fatty acid beta-oxidation using acyl-CoA dehydrogenase|metabolic process|response to cold|response to starvation|carnitine metabolic process|identical protein binding|carnitine biosynthetic process|flavin adenine dinucleotide binding|protein…	mmu00640,mmu00071,mmu00280,mmu00410,mmu03320	Propanoate metabolism|Fatty acid degradation|Valine, leucine and isoleucine degradation|beta-Alanine metabolism|PPAR signaling pathway
Acads	476.899980180027	402.134507796722	551.665452563333	1.3718431068895	0.456115494735678	0.000231365911762715	0.0017413480920205	11.0192678723772	11.8294204613756	11.3640186640469	10.8391191132079	14.2124007517709	14.9413290852703	20.9751869033319	17.8751390234242	14.3886496525545	16.1745417507128	GeneID:11409,Genbank:NM_007383.3,MGI:MGI:87868	acyl-Coenzyme A dehydrogenase, short chain		GO:0046359,GO:0004085,GO:0005654,GO:0050660,GO:0005739,GO:0005759,GO:0006629,GO:0051289,GO:0006631,GO:0055114,GO:0008152,GO:0016491,GO:0016627,GO:0000062,GO:0031966,GO:0003995,GO:0033539	butyrate catabolic process|butyryl-CoA dehydrogenase activity|nucleoplasm|flavin adenine dinucleotide binding|mitochondrion|mitochondrial matrix|lipid metabolic process|protein homotetramerization|fatty acid metabolic process|oxidation-reduction process|metabolic process|oxidoreductase activity|oxidoreductase activity, acting on the CH-CH group of donors|fatty-acyl-CoA binding|mitochondrial membr…	mmu00650,mmu00071,mmu00280	Butanoate metabolism|Fatty acid degradation|Valine, leucine and isoleucine degradation
Acadsb	1920.95492169877	2253.37311330453	1588.536730093	0.704959476401775	-0.504387766275934	3.68144829969403e-07	8.46359357833212e-06	36.3805677691437	37.8218553733289	36.6227062447388	36.7702534059921	37.8280894244326	30.4684589101893	26.3167470442259	25.493355440164	27.8931292157998	25.131728744524	GeneID:66885,Genbank:NM_025826.4,MGI:MGI:1914135	acyl-Coenzyme A dehydrogenase, short/branched chain		GO:0005739,GO:0006629,GO:0006631,GO:0006637,GO:0008152,GO:0009055,GO:0016491,GO:0016627,GO:0016937,GO:0050660,GO:0055114,GO:0003995	mitochondrion|lipid metabolic process|fatty acid metabolic process|acyl-CoA metabolic process|metabolic process|electron transfer activity|oxidoreductase activity|oxidoreductase activity, acting on the CH-CH group of donors|short-branched-chain-acyl-CoA dehydrogenase activity|flavin adenine dinucleotide binding|oxidation-reduction process|acyl-CoA dehydrogenase activity	mmu00071,mmu00280	Fatty acid degradation|Valine, leucine and isoleucine degradation
Acadvl	1716.26712817057	1710.02750335134	1722.50675298981	1.00729768943132	0.0104901099564806	0.854514755687419	0.973609390819703	44.5987034666884	42.6704230715141	44.2149839921384	38.1601941598579	45.6620367920615	46.8386005976866	50.4221229932798	42.1928927958324	38.8418796886661	46.5150938496491	GeneID:11370,Genbank:NM_017366.3,MGI:MGI:895149	acyl-Coenzyme A dehydrogenase, very long chain		GO:0033539,GO:0009062,GO:0003995,GO:0042645,GO:0009409,GO:0004466,GO:0042760,GO:0016020,GO:0005634,GO:0005730,GO:0005739,GO:0016491,GO:0005743,GO:0045717,GO:0016627,GO:0005829,GO:0046322,GO:0017099,GO:0006629,GO:0050660,GO:0006631,GO:0000062,GO:0055114,GO:0031966,GO:0006635,GO:0090181,GO:0008152,GO:0001659	fatty acid beta-oxidation using acyl-CoA dehydrogenase|fatty acid catabolic process|acyl-CoA dehydrogenase activity|mitochondrial nucleoid|response to cold|long-chain-acyl-CoA dehydrogenase activity|very long-chain fatty acid catabolic process|membrane|nucleus|nucleolus|mitochondrion|oxidoreductase activity|mitochondrial inner membrane|negative regulation of fatty acid biosynthetic process|oxidor…	mmu00071	Fatty acid degradation
Acan	1.44937279669547	0.387586822454859	2.51115877093608	6.47895806939761	2.69576182098396	0.377316988899815	0.597036821635867	0.00696032120295398	0	0	0.00663800646526894	0	0.0816271271268326	0	0	0.00846790711259699	0	GeneID:11595,Genbank:XM_006540566.1,MGI:MGI:99602	aggrecan		GO:0030166,GO:0005201,GO:0030199,GO:0005509,GO:0030246,GO:0005515,GO:0005540,GO:0005576,GO:0005578,GO:0030336,GO:0005604,GO:0043005,GO:0005615,GO:0043025,GO:0046872,GO:0007155,GO:0001501,GO:0072534,GO:0007417,GO:0001502,GO:0007507,GO:0002063	proteoglycan biosynthetic process|extracellular matrix structural constituent|collagen fibril organization|calcium ion binding|carbohydrate binding|protein binding|hyaluronic acid binding|extracellular region|proteinaceous extracellular matrix|negative regulation of cell migration|basement membrane|neuron projection|extracellular space|neuronal cell body|metal ion binding|cell adhesion|skeletal s…
Acap1	654.92951071912	390.363673503064	919.495347935177	2.35548389962561	1.23602347082576	8.57557543667505e-05	0.000779503886657326	7.62719807332799	10.4030955421841	7.89079517283011	8.13206118049011	6.76447472150517	11.0311110010295	25.1101003028514	25.3423123379858	13.8566482290762	24.6799291300328	GeneID:216859,Genbank:NM_153788.3,MGI:MGI:2388270	ArfGAP with coiled-coil, ankyrin repeat and PH domains 1		GO:0032012,GO:0005096,GO:0043231,GO:0005737,GO:0046872,GO:0005768,GO:0005829,GO:0006629,GO:0007165,GO:0008150,GO:0016020,GO:0016042,GO:0016192,GO:0003674,GO:0016787,GO:0004871,GO:0031267	regulation of ARF protein signal transduction|GTPase activator activity|intracellular membrane-bounded organelle|cytoplasm|metal ion binding|endosome|cytosol|lipid metabolic process|signal transduction|biological_process|membrane|lipid catabolic process|vesicle-mediated transport|molecular_function|hydrolase activity|signal transducer activity|small GTPase binding	mmu04144	Endocytosis
Acap2	2394.09664549541	2819.54240740034	1968.65088359048	0.698216447613429	-0.518253752590165	9.58067133353834e-08	2.67020679812893e-06	16.6871620471547	16.541203685572	16.1169235851903	17.5508947628359	15.9915206649758	13.0555770151976	11.2826058683682	11.4668495130288	12.8478434825894	11.2817254053967	GeneID:78618,Genbank:XM_006522743.3,MGI:MGI:1925868	ArfGAP with coiled-coil, ankyrin repeat and PH domains 2		GO:0036010,GO:0005515,GO:0043231,GO:0005737,GO:0046872,GO:0005768,GO:0005829,GO:0010008,GO:0016020,GO:0080025,GO:1990090,GO:0016192,GO:0017137,GO:0030029,GO:0001726,GO:0031267,GO:0005096,GO:0032012	protein localization to endosome|protein binding|intracellular membrane-bounded organelle|cytoplasm|metal ion binding|endosome|cytosol|endosome membrane|membrane|phosphatidylinositol-3,5-bisphosphate binding|cellular response to nerve growth factor stimulus|vesicle-mediated transport|Rab GTPase binding|actin filament-based process|ruffle|small GTPase binding|GTPase activator activity|regulation o…	mmu04144	Endocytosis
Acap3	636.303002056807	661.287137989605	611.318866124009	0.92443785914617	-0.113351750179193	0.307299491145872	0.518546600656944	7.66440646304951	9.01637974131091	8.06311915515435	7.71000718497906	6.96757401801254	7.36494759156011	7.55678150408517	7.39349780354879	7.89104925349922	7.53876729480829	GeneID:140500,Genbank:NM_207223.1,MGI:MGI:2153589	ArfGAP with coiled-coil, ankyrin repeat and PH domains 3		GO:0005737,GO:0005829,GO:0008150,GO:0016020,GO:0016192,GO:0031267,GO:0032012,GO:0043231,GO:0003674,GO:0005096,GO:0005575	cytoplasm|cytosol|biological_process|membrane|vesicle-mediated transport|small GTPase binding|regulation of ARF protein signal transduction|intracellular membrane-bounded organelle|molecular_function|GTPase activator activity|cellular_component	mmu04144	Endocytosis
Acat1	1382.24964333992	1421.64859112494	1342.8506955549	0.944572874012638	-0.0822659897285137	0.466953660647822	0.683085636005809	23.3489577264822	24.1948897880641	23.9924801426189	21.0475775707238	23.5577742090636	25.4600769145785	24.2007276714725	19.6812029546953	20.0789567407503	24.1837640518818	GeneID:110446,Genbank:NM_144784.3,MGI:MGI:87870	acetyl-Coenzyme A acetyltransferase 1		GO:0046356,GO:0015936,GO:0003985,GO:0046872,GO:0015937,GO:0003988,GO:0046952,GO:0016740,GO:0005739,GO:0050662,GO:0005743,GO:0005759,GO:0016746,GO:0005829,GO:0051260,GO:0016747,GO:0006085,GO:1902860,GO:0016830,GO:0006550,GO:0016885,GO:0006635,GO:0003824,GO:0019899,GO:0006696,GO:0042803,GO:0008152	acetyl-CoA catabolic process|coenzyme A metabolic process|acetyl-CoA C-acetyltransferase activity|metal ion binding|coenzyme A biosynthetic process|acetyl-CoA C-acyltransferase activity|ketone body catabolic process|transferase activity|mitochondrion|coenzyme binding|mitochondrial inner membrane|mitochondrial matrix|transferase activity, transferring acyl groups|cytosol|protein homooligomerizatio…	mmu00620,mmu00630,mmu00640,mmu00650,mmu00071,mmu00072,mmu00280,mmu00310,mmu00380,mmu00900	Pyruvate metabolism|Glyoxylate and dicarboxylate metabolism|Propanoate metabolism|Butanoate metabolism|Fatty acid degradation|Synthesis and degradation of ketone bodies|Valine, leucine and isoleucine degradation|Lysine degradation|Tryptophan metabolism|Terpenoid backbone biosynthesis
Acat2	548.165919103323	574.991437334222	521.340400872423	0.906692460133778	-0.141314807064166	0.237654701165752	0.431527770504036	16.6556530134753	13.4596995818512	16.2054123907797	13.7532395514152	16.1724669126238	12.9000481494196	17.2496803589085	12.9713569034732	12.8028147638072	15.86337485739	GeneID:110460,Genbank:NM_009338.3,MGI:MGI:87871	acetyl-Coenzyme A acetyltransferase 2		GO:0003988,GO:0005634,GO:0005730,GO:0005737,GO:0005739,GO:0005829,GO:0006635,GO:0008152,GO:0016740,GO:0016746,GO:0003824,GO:0016747,GO:0003985,GO:0045797	acetyl-CoA C-acyltransferase activity|nucleus|nucleolus|cytoplasm|mitochondrion|cytosol|fatty acid beta-oxidation|metabolic process|transferase activity|transferase activity, transferring acyl groups|catalytic activity|transferase activity, transferring acyl groups other than amino-acyl groups|acetyl-CoA C-acetyltransferase activity|positive regulation of intestinal cholesterol absorption	mmu00620,mmu00630,mmu00640,mmu00650,mmu00071,mmu00072,mmu00280,mmu00310,mmu00380,mmu00900,mmu04975	Pyruvate metabolism|Glyoxylate and dicarboxylate metabolism|Propanoate metabolism|Butanoate metabolism|Fatty acid degradation|Synthesis and degradation of ketone bodies|Valine, leucine and isoleucine degradation|Lysine degradation|Tryptophan metabolism|Terpenoid backbone biosynthesis|Fat digestion and absorption
Acat3	12.2958524215099	11.1573218420869	13.434383000933	1.20408671463225	0.267939294311109	0.604407184373216	0.803453555049621	0.135465819494961	0.334150538517651	0.464060334587549	0.232546936691366	0.381390391128817	0.370690745574307	0.552077557471292	0.441036898624413	0.329614666612891	0.234618664870938	GeneID:224530,Genbank:NM_153151.3,MGI:MGI:109182	acetyl-Coenzyme A acetyltransferase 3		GO:0005634,GO:0005730,GO:0005737,GO:0005739,GO:0005829,GO:0006635,GO:0003985,GO:0003988	nucleus|nucleolus|cytoplasm|mitochondrion|cytosol|fatty acid beta-oxidation|acetyl-CoA C-acetyltransferase activity|acetyl-CoA C-acyltransferase activity
Acbd3	908.14970197344	897.1793198971	919.120084049779	1.02445527183484	0.0348569970278031	0.737631138255837	0.903545661036021	14.7483210508285	14.599021945655	13.9984416898071	13.5317989762681	14.3293896866334	15.7955114914595	14.9004936652755	14.3694421265216	15.2957823737266	15.2074938284812	GeneID:170760,Genbank:NM_133225.3,MGI:MGI:2181074	acyl-Coenzyme A binding domain containing 3		GO:0005794,GO:0006629,GO:0006694,GO:0016020,GO:0034237,GO:0000062,GO:0000139,GO:0005739	Golgi apparatus|lipid metabolic process|steroid biosynthetic process|membrane|protein kinase A regulatory subunit binding|fatty-acyl-CoA binding|Golgi membrane|mitochondrion
Acbd4	515.054074032498	553.315304939215	476.792843125782	0.861701888362116	-0.214739249434131	0.0675905903901117	0.169467041166537	15.1818861515999	12.2638481319111	15.3488662773067	16.065575165581	14.5073421393906	13.6176339793118	13.6892969108521	12.3569399434733	13.0303746556733	12.888168607541	GeneID:67131,Genbank:NM_025988.2,MGI:MGI:1914381	acyl-Coenzyme A binding domain containing 4		GO:0003674,GO:0005575,GO:0008150	molecular_function|cellular_component|biological_process
Acbd5	1325.41914190596	1561.62425385888	1089.21402995303	0.697487905468624	-0.519759894249077	4.25894095459722e-07	9.49015674458589e-06	17.9847999288075	17.1256700769469	19.7526012970742	18.8444488022917	21.245368399525	15.0388684757668	12.9780409245232	13.8563036233578	13.3744880885812	13.3696570695265	GeneID:74159,Genbank:XM_017319291.1,MGI:MGI:1921409	acyl-Coenzyme A binding domain containing 5		GO:0005654,GO:0005777,GO:0006914,GO:0008289,GO:0016020,GO:0016021,GO:0030242,GO:0000062,GO:0003674,GO:0005634	nucleoplasm|peroxisome|autophagy|lipid binding|membrane|integral component of membrane|autophagy of peroxisome|fatty-acyl-CoA binding|molecular_function|nucleus
Acbd6	380.244338374173	337.936974349222	422.551702399124	1.25038612070445	0.322373669613054	0.00975952543625317	0.0367498571613308	5.65755659784963	5.70502532219813	6.25594637651656	5.7518807671101	7.33445133298069	7.30255878402155	9.29217791005835	8.05122167924852	7.53230391908775	7.64548678339136	GeneID:72482,Genbank:NM_028250.3,MGI:MGI:1919732	acyl-Coenzyme A binding domain containing 6		GO:0008150,GO:0008289,GO:0000062,GO:0003674,GO:0005737	biological_process|lipid binding|fatty-acyl-CoA binding|molecular_function|cytoplasm
Acbd7	5.44425011209272	5.10065783743294	5.7878423867525	1.13472469066174	0.182342310206633	0.9314348511486	1	0.201654165693059	0.518141528184302	1.11746953136909	0.288474112742996	0.506908056567072	0.197074839636434	0.21626884740292	0.76594782007831	1.47199132985331	0.436566132484147	GeneID:78245,Genbank:NM_030063.2,MGI:MGI:1925495	acyl-Coenzyme A binding domain containing 7		GO:0008150,GO:0008289,GO:0000062,GO:0003674,GO:0005575	biological_process|lipid binding|fatty-acyl-CoA binding|molecular_function|cellular_component
Accs	246.498514345876	249.482913307923	243.514115383828	0.976075323776873	-0.0349356099616569	0.814008690648701	0.951515127099747	1.87970950645632	2.31300167161173	2.15452594486822	2.50808628233367	2.13280592470564	1.99713109748255	2.52454815436649	2.36743850901305	1.96165511236112	2.27738742545079	GeneID:329470,Genbank:NM_001290782.1,MGI:MGI:1919717	1-aminocyclopropane-1-carboxylate synthase (non-functional)		GO:0009058,GO:0030170,GO:0042802,GO:0003824,GO:0005575,GO:0008150	biosynthetic process|pyridoxal phosphate binding|identical protein binding|catalytic activity|cellular_component|biological_process
Accsl	1.3802867856449	1.56171022413638	1.19886334715342	0.767660561239131	-0.381459563717695	0.924494223400551	1	0.0152898212366478	0	0.0462156925852246	0.0291635771575024	0.0307478242929007	0.0149426075971502	0.0163979355669731	0.0497791646916783	0	0.0165506576586606	GeneID:381411,Genbank:NM_001033452.4,MGI:MGI:3584519	1-aminocyclopropane-1-carboxylate synthase (non-functional)-like		GO:0009058,GO:0030170,GO:0003824,GO:0005575,GO:0008150	biosynthetic process|pyridoxal phosphate binding|catalytic activity|cellular_component|biological_process
Acd	484.631815859762	479.768079058952	489.495552660572	1.02027536642433	0.0289585798042058	0.82738614648662	0.960286862614027	12.4985230658626	13.1669066485465	14.5962737150681	14.2766076386386	15.052152923518	12.7421492878675	16.0547446500833	15.9375112686798	14.5836178050281	14.3593819603083	GeneID:497652,Genbank:XM_006531170.2,MGI:MGI:87873	adrenocortical dysplasia		GO:0051973,GO:0030326,GO:0000783,GO:0060381,GO:0031848,GO:0000784,GO:0070182,GO:0032202,GO:0070187,GO:0001501,GO:0001655,GO:0003677,GO:0005515,GO:0032211,GO:0005634,GO:0070198,GO:0032212,GO:0005694,GO:0070200,GO:0035282,GO:0006886,GO:0042162,GO:0016233,GO:0000723,GO:0000781,GO:0044877,GO:0016604	positive regulation of telomerase activity|embryonic limb morphogenesis|nuclear telomere cap complex|positive regulation of single-stranded telomeric DNA binding|protection from non-homologous end joining at telomere|nuclear chromosome, telomeric region|DNA polymerase binding|telomere assembly|shelterin complex|skeletal system development|urogenital system development|DNA binding|protein binding|…
Ace	24207.1444742817	32007.3552452262	16406.9337033371	0.512598856657615	-0.964097834159216	1.27865526990396e-08	4.51542278159456e-07	330.296993919052	273.346753929314	340.489740059388	414.572820467028	306.414846262408	212.904194922987	144.733743508621	165.478484734055	209.490207987435	151.195188161233	GeneID:11421,Genbank:NM_001281819.1,MGI:MGI:87874	angiotensin I converting enzyme (peptidyl-dipeptidase A) 1		GO:0005515,GO:0005576,GO:0005615,GO:0005737,GO:0005764,GO:0005768,GO:0005886,GO:0008241,GO:0008270,GO:0006508,GO:0009792,GO:0006518,GO:0009897,GO:0009925,GO:0010608,GO:0010629,GO:0032092,GO:0010815,GO:0032496,GO:0014910,GO:0035814,GO:0016020,GO:0042310,GO:0042447,GO:0042755,GO:0001822,GO:0060978,GO:0043065,GO:0061098,GO:0043171,GO:0002446,GO:0070062,GO:0045777,GO:0003081,GO:0070573,GO:0003084,GO:…	protein binding|extracellular region|extracellular space|cytoplasm|lysosome|endosome|plasma membrane|peptidyl-dipeptidase activity|zinc ion binding|proteolysis|embryo development ending in birth or egg hatching|peptide metabolic process|external side of plasma membrane|basal plasma membrane|posttranscriptional regulation of gene expression|negative regulation of gene expression|positive regulatio…	mmu04924,mmu04614,mmu05410,mmu05142	Renin secretion|Renin-angiotensin system|Hypertrophic cardiomyopathy (HCM)|Chagas disease (American trypanosomiasis)
Ace2	430.580596370343	518.618994614966	342.542198125719	0.660489109890837	-0.598393320297933	4.42182159796902e-05	0.000463934006083928	8.90902018446689	6.92063657054945	8.76751627829129	6.50643006825504	8.06519227230475	6.52279872176639	4.85670411636928	5.01085675592677	5.94147392056702	4.43737434866174	GeneID:70008,Genbank:NM_001130513.1,MGI:MGI:1917258	angiotensin I converting enzyme (peptidyl-dipeptidase A) 2		GO:0060452,GO:0009986,GO:0004175,GO:0070373,GO:0015827,GO:0004180,GO:1903598,GO:0016020,GO:1903779,GO:0004181,GO:0005576,GO:0005615,GO:0005737,GO:0016021,GO:0005886,GO:0016787,GO:0032800,GO:0006508,GO:0046813,GO:0008233,GO:0001618,GO:0046872,GO:0008237,GO:0003051,GO:0048662,GO:0008241,GO:0003081	positive regulation of cardiac muscle contraction|cell surface|endopeptidase activity|negative regulation of ERK1 and ERK2 cascade|tryptophan transport|carboxypeptidase activity|positive regulation of gap junction assembly|membrane|regulation of cardiac conduction|metallocarboxypeptidase activity|extracellular region|extracellular space|cytoplasm|integral component of membrane|plasma membrane|hyd…	mmu04614,mmu04974	Renin-angiotensin system|Protein digestion and absorption
Ace3	143.434035573862	161.832898248775	125.035172898948	0.772619005480208	-0.372170928351942	0.0706992759776742	0.175402366969535	1.21353508932998	2.07289446605038	1.1452002607525	1.36924658076365	1.28036044769468	1.02729006830446	1.20983095719219	1.24277564777779	1.35161857033293	0.823316555696794	GeneID:217246,Genbank:XM_006533054.3,MGI:MGI:3644400	angiotensin I converting enzyme (peptidyl-dipeptidase A) 3		GO:0008150,GO:0008237,GO:0008241,GO:0016020,GO:0016021,GO:0031410,GO:0001669,GO:0005515,GO:0006508	biological_process|metallopeptidase activity|peptidyl-dipeptidase activity|membrane|integral component of membrane|cytoplasmic vesicle|acrosomal vesicle|protein binding|proteolysis	mmu04924,mmu04614,mmu05410,mmu05142	Renin secretion|Renin-angiotensin system|Hypertrophic cardiomyopathy (HCM)|Chagas disease (American trypanosomiasis)
Acer1	0.0993300215529514	0.198660043105903	0	0	-Inf	1	1	0.0222076942457363	0	0	0	0	0	0	0	0	0	GeneID:171168,Genbank:NM_175731.4,MGI:MGI:2181962	alkaline ceramidase 1		GO:0046514,GO:0006665,GO:0071277,GO:0006672,GO:0071633,GO:0010446,GO:0016020,GO:0016021,GO:0016787,GO:0016811,GO:0017040,GO:0019216,GO:0030148,GO:0005783,GO:0030154,GO:0046512,GO:0006629	ceramide catabolic process|sphingolipid metabolic process|cellular response to calcium ion|ceramide metabolic process|dihydroceramidase activity|response to alkaline pH|membrane|integral component of membrane|hydrolase activity|hydrolase activity, acting on carbon-nitrogen (but not peptide) bonds, in linear amides|N-acylsphingosine amidohydrolase activity|regulation of lipid metabolic process|sph…	mmu00600,mmu04071	Sphingolipid metabolism|Sphingolipid signaling pathway
Acer2	6889.10730972586	7883.06856094681	5895.14605850492	0.747823771026148	-0.419229764107864	0.000118860886925539	0.00101589422181949	75.2008374357973	92.9984244922979	86.2944092021448	101.651826221781	102.138979004682	74.5163251768774	61.6843010342069	68.7292735389889	81.2575185737755	68.5290245954631	GeneID:230379,Genbank:XM_006537878.3,MGI:MGI:1920932	alkaline ceramidase 2		GO:0071633,GO:0006672,GO:0090285,GO:0006919,GO:0008284,GO:0010942,GO:0016020,GO:0016021,GO:0016787,GO:0016811,GO:0017040,GO:0030173,GO:0032526,GO:0001953,GO:0033629,GO:0005794,GO:0046512,GO:0006629	dihydroceramidase activity|ceramide metabolic process|negative regulation of protein glycosylation in Golgi|activation of cysteine-type endopeptidase activity involved in apoptotic process|positive regulation of cell proliferation|positive regulation of cell death|membrane|integral component of membrane|hydrolase activity|hydrolase activity, acting on carbon-nitrogen (but not peptide) bonds, in l…	mmu00600,mmu04071	Sphingolipid metabolism|Sphingolipid signaling pathway
Acer3	709.27818798799	709.915206623919	708.641169352061	0.998205366979082	-0.00259143419232598	0.992930193911235	1	9.77026359101198	10.1100163138573	9.16095703905206	8.51915664640726	10.6526890478027	9.69129364801591	10.4783535633333	10.199110512058	9.18573856817445	10.3313299945253	GeneID:66190,Genbank:NM_025408.2,MGI:MGI:1913440	alkaline ceramidase 3		GO:0008284,GO:0016020,GO:0016021,GO:0016787,GO:0016811,GO:0030173,GO:0030176,GO:0046512,GO:0070774,GO:0071602,GO:0005783,GO:0005794,GO:0006672	positive regulation of cell proliferation|membrane|integral component of membrane|hydrolase activity|hydrolase activity, acting on carbon-nitrogen (but not peptide) bonds, in linear amides|integral component of Golgi membrane|integral component of endoplasmic reticulum membrane|sphingosine biosynthetic process|phytoceramidase activity|phytosphingosine biosynthetic process|endoplasmic reticulum|Go…	mmu00600	Sphingolipid metabolism
Ache	25.6866693241912	24.4418772920968	26.9314613562855	1.10185731784987	0.139937417958401	0.676725510673648	0.859656561433216	0.469575532734654	0.331802273489077	0.384409960959148	0.391851850642916	0.250833992082564	0.530617036262678	0.299016979577079	0.493674980413445	0.321347399947573	0.444760654557435	GeneID:11423,Genbank:XM_006504548.3,MGI:MGI:87876	acetylcholinesterase		GO:0005635,GO:0005737,GO:0005788,GO:0005791,GO:0005794,GO:0005886,GO:0030425,GO:0006581,GO:0031225,GO:0031594,GO:0007155,GO:0031623,GO:0033265,GO:0042135,GO:0042166,GO:0050772,GO:0042734,GO:0050775,GO:0042803,GO:0051262,GO:0043005,GO:0052689,GO:0060041,GO:0070997,GO:0001919,GO:0003990,GO:0004104,GO:0005515,GO:0005518,GO:0005576,GO:0005605,GO:0005615,GO:0007416,GO:0008291,GO:0009986,GO:0016020,GO:…	nuclear envelope|cytoplasm|endoplasmic reticulum lumen|rough endoplasmic reticulum|Golgi apparatus|plasma membrane|dendrite|acetylcholine catabolic process|anchored component of membrane|neuromuscular junction|cell adhesion|receptor internalization|choline binding|neurotransmitter catabolic process|acetylcholine binding|positive regulation of axonogenesis|presynaptic membrane|positive regulation …	mmu00564,mmu04725	Glycerophospholipid metabolism|Cholinergic synapse
Acin1	3762.69731500695	3794.75276525594	3730.64186475796	0.983105381440137	-0.0245820240667874	0.799608092509545	0.94105763684161	33.9500043693124	34.5471098004152	34.8044937019736	36.2486734686912	32.1496462438077	35.5693860700638	35.6786750809554	34.4298120067588	34.4680823972462	34.8214743548069	GeneID:56215,Genbank:NM_001085473.2,MGI:MGI:1891824	apoptotic chromatin condensation inducer 1		GO:0005654,GO:0005730,GO:0005829,GO:0005886,GO:0006397,GO:0006915,GO:0008380,GO:0016607,GO:0030263,GO:0035145,GO:0043065,GO:0003676,GO:0048025,GO:0005634,GO:0061574	nucleoplasm|nucleolus|cytosol|plasma membrane|mRNA processing|apoptotic process|RNA splicing|nuclear speck|apoptotic chromosome condensation|exon-exon junction complex|positive regulation of apoptotic process|nucleic acid binding|negative regulation of mRNA splicing, via spliceosome|nucleus|ASAP complex	mmu03040,mmu03013,mmu03015	Spliceosome|RNA transport|mRNA surveillance pathway
Ackr1	21.5716854080876	8.78911374781056	34.3542570683647	3.90872823519011	1.96669928087351	0.000538320287780519	0.00343387687796897	0.279494763331054	0.526642986764182	0.516274783490902	0.444253455145374	0.327870582356422	0.637344796578968	2.0982560453988	2.47709377046051	0.850081348738687	2.47076449979963	GeneID:13349,Genbank:NM_010045.2,MGI:MGI:1097689	atypical chemokine receptor 1 (Duffy blood group)		GO:0005768,GO:0006954,GO:0007165,GO:0007186,GO:0016020,GO:0016021,GO:0019956,GO:0019957,GO:0032642,GO:0004871,GO:0004888,GO:0070098,GO:0004930	endosome|inflammatory response|signal transduction|G-protein coupled receptor signaling pathway|membrane|integral component of membrane|chemokine binding|C-C chemokine binding|regulation of chemokine production|signal transducer activity|transmembrane signaling receptor activity|chemokine-mediated signaling pathway|G-protein coupled receptor activity	mmu05144	Malaria
[truncated: 21,141 more rows]
