# Supplementary material for: Transcriptomic profiling reveals SARS-CoV-2-infected humanized MHC mice recapitulate human post vaccination immune responses
Source: Front Cell Infect Microbiol. 2025 Aug 1;15:1634577. doi: 10.3389/fcimb.2025.1634577 (PMC12353716; doi:10.3389/fcimb.2025.1634577)
Supplement: Supplementary file 2 [file SupplementaryFile1.zip › Supplementary file 1/original RNAseq data/1.1.different_expressed_gene/WT_6D-vs-WT_0D-diff-pval-0.05-FC-2.gene.xls]

gene_id	BaseMean	BaseMean_control_WT_0D	BaseMean_case_WT_6D	FoldChange	log2FoldChange	pValue	qValue	Regulation	Expression_WT_0D_1	Expression_WT_0D_2	Expression_WT_0D_3	Expression_WT_0D_4	Expression_WT_0D_5	Expression_WT_6D_1	Expression_WT_6D_2	Expression_WT_6D_3	Expression_WT_6D_4	Expression_WT_6D_5	Dbxref	product	TF_Family	GO_id	GO_term	pathway	pathway_description
1500009L16Rik	90.7809514123076	47.3094060964896	134.252496728126	2.83775485268853	1.50474996357513	5.64711381630793e-06	8.60413068933848e-05	Up	1.81481531723406	1.82554946436874	1.98413198174046	1.87807591653368	1.82479643269564	2.30191030477273	6.91572661818679	6.87230409384098	5.54323625946309	5.93520563436303	GeneID:69784,Genbank:XM_011243557.2,MGI:MGI:1917034	RIKEN cDNA 1500009L16 gene		GO:0003674,GO:0005575,GO:0008150	molecular_function|cellular_component|biological_process
1500015O10Rik	22.0917407162573	14.6853048929305	29.498176539584	2.00868669426021	1.00625255666153	0.0072977824772348	0.0290947683445391	Up	0.668206511882688	1.31110812368257	1.10168218540995	0.695196623051815	0.794041786807205	1.84036386000578	2.01960519942423	2.10956027666356	1.55197284073779	1.9726594668836	GeneID:78896,Genbank:NM_024283.3,MGI:MGI:1926146	RIKEN cDNA 1500015O10 gene		GO:0005615,GO:0031045,GO:0031145,GO:0031410,GO:0070314,GO:0090398,GO:0003674,GO:0005576	extracellular space|dense core granule|anaphase-promoting complex-dependent catabolic process|cytoplasmic vesicle|G1 to G0 transition|cellular senescence|molecular_function|extracellular region
1700016G14Rik	7.47400616135601	4.28720061741595	10.6608117052961	2.48666033075021	1.31420945383165	0.0435337496715104	0.120479286441962	Up	0.0824808705243018	0.21193097674205	0.249310341652404	0.235984174797405	0.12440174782724	0.806078281387555	0.398063646882668	0.4028002133767	0.351210979249531	0.357129787276787	GeneID:666145,Genbank:XM_011244363.1,MGI:MGI:1916676	RIKEN cDNA 1700016G14 gene		GO:0003674,GO:0005575,GO:0008150	molecular_function|cellular_component|biological_process
1700017B05Rik	732.170491957051	482.91993671838	981.421047195722	2.03226450716622	1.02308818672737	4.45407532058688e-18	9.84024737899413e-16	Up	4.30729544070785	4.72571471508916	4.24218400417164	4.06583315663354	4.39298242621288	6.97276141055263	10.0513454193042	10.2569790019374	8.73373910841618	9.83984703899197	GeneID:74211,Genbank:NM_028820.2,MGI:MGI:1921461	RIKEN cDNA 1700017B05 gene		GO:0003674,GO:0005829,GO:0008150	molecular_function|cytosol|biological_process
1700020L24Rik	11.6869281575118	3.89303678773527	19.4808195272882	5.00401629613702	2.32308648780865	0.000936885378410279	0.00535413738652385	Up	0.14942517817976	0.15357657483579	0.150553059502006	0.28501135792706	0.250411643825839	0.0973546068379429	1.76280078527172	0.97296893646671	1.15133824776538	1.18614574776972	GeneID:66330,Genbank:NM_025492.3,MGI:MGI:1913580	RIKEN cDNA 1700020L24 gene		GO:0003674,GO:0005575,GO:0008150	molecular_function|cellular_component|biological_process
1700029H14Rik	2.03494198402415	0.188926779348956	3.88095718869934	20.5421232610494	4.36051340311951	0.0132991704900133	0.0471114142739698	Up	0	0	0	0.0309906928348399	0	0.190545251576191	0.104551656651111	0.105795718694121	0.158135614753317	0.105525397987508	GeneID:66501,Genbank:NM_025601.3,MGI:MGI:1913751	RIKEN cDNA 1700029H14 gene		GO:0003674,GO:0005575,GO:0008150	molecular_function|cellular_component|biological_process
1700056E22Rik	8.29784454669828	3.32385073269271	13.2718383607039	3.99291046079921	1.99744072055365	0.00194840548852707	0.00978849523853479	Up	0.167350018581882	0.17199941111392	0.0562043996693114	0.159600465685112	0.392630955913896	0.599682229193595	0.957218890263183	0.786994694732552	0.678658532808962	0.9057505721782	GeneID:73363,Genbank:NM_028516.1,MGI:MGI:1920613	RIKEN cDNA 1700056E22 gene		GO:0003674,GO:0005575,GO:0008150	molecular_function|cellular_component|biological_process
1700066B19Rik	10.2937851259919	6.25127932404488	14.3362909279389	2.29333712105871	1.19744844699463	0.0324292023265822	0.0958380798284441	Up	0.0780079382832876	0.100218986832466	0.176842693536521	0.130192281540434	0.137264690661149	0.114354706296629	0.418307423573978	0.359792140461328	0.237260593357291	0.358872828537899	GeneID:73449,Genbank:XM_006526290.3,MGI:MGI:1920699	RIKEN cDNA 1700066B19 gene		GO:0003674,GO:0005575,GO:0008150	molecular_function|cellular_component|biological_process
2610318N02Rik	32.6736935656615	11.1680727826485	54.1793143486745	4.8512680211801	2.27836188725192	0.000119336498207161	0.00101880301673937	Up	0.368093909771605	0.447105996094518	0.26972533240806	0.255307940971882	0.572001088644854	0.42514128711892	2.9428394341086	2.10628862611042	1.54702149172445	2.64424477421966	GeneID:70458,Genbank:XM_006522540.1,MGI:MGI:1917708	RIKEN cDNA 2610318N02 gene		GO:0003674,GO:0005575,GO:0008150	molecular_function|cellular_component|biological_process
2810417H13Rik	261.612841284127	72.4588349869454	450.766847581309	6.22100600516861	2.63714789889466	1.93374145608719e-05	0.000236700406881592	Up	1.22031605506336	2.02068683949211	1.34337227244794	1.7026055544034	2.09049137362642	2.40729352186817	16.6745365211703	13.7337941765193	8.02801583402052	13.4785449690343	GeneID:68026,Genbank:NM_026515.2,MGI:MGI:1915276	RIKEN cDNA 2810417H13 gene		GO:0005634,GO:0005737,GO:0005813,GO:0006260,GO:0006281,GO:0006974,GO:0007098,GO:0009411,GO:0019985,GO:0048471,GO:0003682,GO:0051726	nucleus|cytoplasm|centrosome|DNA replication|DNA repair|cellular response to DNA damage stimulus|centrosome cycle|response to UV|translesion synthesis|perinuclear region of cytoplasm|chromatin binding|regulation of cell cycle
4930427A07Rik	99.2528237665935	54.3926912108314	144.112956322356	2.64949119292075	1.40571533177805	0.000264206700128649	0.0019370168270055	Up	0.99685077139177	1.12369530821728	0.82617954649521	0.828019584415813	0.695166607530581	0.927074115219678	3.3797244916051	2.42536553715663	2.30816722935021	3.28937291252865	GeneID:104732,Genbank:NM_134041.3,MGI:MGI:2144738	RIKEN cDNA 4930427A07 gene		GO:0003674,GO:0005575,GO:0008150	molecular_function|cellular_component|biological_process
5430427O19Rik	76.1261613874893	49.5399839985015	102.712338776477	2.07332200146823	1.05194419452045	0.000139255099148906	0.00115193852793679	Up	0.684420682198365	0.755541899415361	0.587425776806933	0.519764016576803	0.662696528839096	0.82990456141541	1.79427937072301	1.62306276455235	0.986861355227468	1.68751376574949	GeneID:71398,Genbank:XM_011247682.2,MGI:MGI:1918648	RIKEN cDNA 5430427O19 gene		GO:0003674,GO:0005575,GO:0008150	molecular_function|cellular_component|biological_process
8030474K03Rik	2.37010738711632	0.392766453330423	4.34744832090222	11.0687872755896	3.46842526033707	0.0147717979464826	0.051127076136133	Up	0	0.0235318945312904	0	0	0.0230217156420529	0.223758572167853	0.0736654287100354	0.0248473249904133	0.0278549576072269	0.173486859736113	GeneID:382231,Genbank:XM_017318680.1,MGI:MGI:2685988	RIKEN cDNA 8030474K03 gene		GO:0003674,GO:0005575,GO:0008150	molecular_function|cellular_component|biological_process
9330182L06Rik	199.392488311799	272.03423330084	126.750743322759	0.465936738125846	-1.10179400650502	2.88391198029799e-13	2.870601617312e-11	Down	2.60548332838759	2.11459391490672	2.71567227582732	2.45055651736652	2.58367760610685	1.38730314744069	0.982827365321232	1.08227399103813	1.59584225481404	0.962805013616874	GeneID:231014,Genbank:XM_006503570.1,MGI:MGI:2443264	RIKEN cDNA 9330182L06 gene		GO:0016020,GO:0016021,GO:0003674,GO:0005575,GO:0008150	membrane|integral component of membrane|molecular_function|cellular_component|biological_process
A2m	20.4979192644477	13.091366780761	27.9044717481344	2.131517068878	1.09188060823971	0.022551687445996	0.071737729547263	Up	0.103586153284481	0.328264091867763	0.00869733629064236	0.107021787706168	0.0347186186927039	0.219339975943575	0.324022577021898	0.24356660899548	0.210037702424793	0.280320308304151	GeneID:232345,Genbank:XM_011241322.1,MGI:MGI:2449119	alpha-2-macroglobulin		GO:0043120,GO:0004867,GO:0048306,GO:0005102,GO:0048403,GO:0005515,GO:0005576,GO:0005615,GO:0007565,GO:0010466,GO:0048406,GO:0019838,GO:0048863,GO:0019899,GO:0019959,GO:0019966,GO:0001869,GO:0030414,GO:0002020,GO:0042803,GO:0004866	tumor necrosis factor binding|serine-type endopeptidase inhibitor activity|calcium-dependent protein binding|signaling receptor binding|brain-derived neurotrophic factor binding|protein binding|extracellular region|extracellular space|female pregnancy|negative regulation of peptidase activity|nerve growth factor binding|growth factor binding|stem cell differentiation|enzyme binding|interleukin-8 …	mmu04610	Complement and coagulation cascades
A530016L24Rik	107.779250218946	41.3627665596051	174.195733878288	4.21141399299938	2.07430470317023	0.030755483898994	0.0919545624878579	Up	0.159174558657718	0.545322723105445	0.926617059990706	0.337341312169405	1.77833318205498	1.19262585330803	7.22674762465151	1.78499924065557	0.96825659197318	5.26473706899427	GeneID:319942,Genbank:XM_006515980.3,MGI:MGI:2443020	RIKEN cDNA A530016L24 gene		GO:0008150,GO:0016020,GO:0016021,GO:0003674,GO:0005886	biological_process|membrane|integral component of membrane|molecular_function|plasma membrane
A530032D15Rik	18.2518256347527	7.83104162027999	28.6726096492254	3.66140432391166	1.87239709729547	0.00642101620843311	0.0262343549012121	Up	0.181808187808876	0.261602969066425	0.0732722001755633	0.121372379757614	0.0914040479485621	0.319823172514132	0.72144284367051	0.453800757189253	0.199068594911911	1.08240297003253	GeneID:381287,Genbank:NM_213615.2,MGI:MGI:3037746	RIKEN cDNA A530032D15Rik gene		GO:0005634,GO:0006338,GO:0006355,GO:0008150,GO:0003674,GO:0003682,GO:0005575	nucleus|chromatin remodeling|regulation of transcription, DNA-templated|biological_process|molecular_function|chromatin binding|cellular_component
A530064D06Rik	30.4136056022846	17.5740929318962	43.253118272673	2.46118638613606	1.29935391751654	7.26698761730583e-05	0.00068496603368749	Up	0.340689406249853	1.02128422265801	0.314655894359192	0.514445501058343	0.371110056149894	1.02660432910611	1.09614157920533	1.66377688135807	1.0707445704218	1.65952573256145	GeneID:328830,Genbank:NM_001113556.1,MGI:MGI:2443476	RIKEN cDNA A530064D06 gene		GO:0005515,GO:0005575,GO:0008150	protein binding|cellular_component|biological_process
A730017C20Rik	13.9699094041663	8.83147222161266	19.1083465867198	2.16366491420958	1.11347708694652	0.0179488128183216	0.0596625124801309	Up	0.170781286865786	0.4012023049532	0.319559252936641	0.116337743342004	0.0981260281369095	0.381492679169578	0.758799449899662	0.450106314118513	0.356180624817512	0.5281838102194	GeneID:225583,Genbank:XM_006525876.3,MGI:MGI:2442934	RIKEN cDNA A730017C20 gene		GO:0016020,GO:0016021,GO:0003674,GO:0005575,GO:0008150	membrane|integral component of membrane|molecular_function|cellular_component|biological_process
AA467197	108.566489544561	44.1154300058576	173.017549083264	3.92192820199851	1.97156312462521	0.00102789194969053	0.00576510543671631	Up	1.99786997492198	2.87472596007438	1.91230265763751	2.57222750529171	1.9084149611127	1.51318806267142	11.4632501570187	11.2202237215043	6.98798353157598	14.9220729450484	GeneID:433470,Genbank:XM_006499873.3,MGI:MGI:3034182	expressed sequence AA467197		GO:0005739,GO:0005751,GO:0008150,GO:0004129,GO:0005634	mitochondrion|mitochondrial respiratory chain complex IV|biological_process|cytochrome-c oxidase activity|nucleus
AB124611	349.955805114544	225.221369841188	474.6902403879	2.10766074605896	1.07564266613693	7.88578927968633e-05	0.000730736361078249	Up	6.23689298444278	11.456472460813	6.51794749301581	7.08707209330067	6.97170041144492	10.2776468106215	19.8888200641311	20.4495012796869	12.5521359890141	20.540892967835	GeneID:382062,Genbank:XM_011242566.2,MGI:MGI:3043001	cDNA sequence AB124611		GO:0016020,GO:0016021,GO:0003674,GO:0005575,GO:0008150	membrane|integral component of membrane|molecular_function|cellular_component|biological_process
Aaed1	620.804738448527	831.424640468815	410.184836428239	0.493351792168378	-1.01931134519481	6.85425784441987e-19	1.70098267273302e-16	Down	48.8368216092039	44.7749975924284	48.869956806292	46.7870188205324	46.2595322445155	28.4197327899578	22.3194122994912	22.2838581693859	24.9136804169231	22.347065763116	GeneID:66129,Genbank:NM_025370.2,MGI:MGI:1913379	AhpC/TSA antioxidant enzyme domain containing 1		GO:0005575,GO:0016209,GO:0055114	cellular_component|antioxidant activity|oxidation-reduction process
Abca1	2450.47477809623	3381.2876574293	1519.66189876317	0.449432894425352	-1.15382237426899	4.90027395609676e-25	2.39928008077429e-22	Down	16.6071517869797	15.9780490576948	17.2076253067376	20.9757282881162	17.6674123447906	8.46566021746873	8.01483224247909	7.52057035916603	8.91729195888979	8.28367020981506	GeneID:11303,Genbank:NM_013454.3,MGI:MGI:99607	ATP-binding cassette, sub-family A (ABC1), member 1		GO:0005886,GO:0005887,GO:0006497,GO:0006869,GO:0006911,GO:0016197,GO:0007040,GO:0016887,GO:0007186,GO:0017127,GO:0007189,GO:0019905,GO:0030139,GO:0034364,GO:0030301,GO:0034380,GO:0031267,GO:0042157,GO:0032367,GO:0042158,GO:0042626,GO:0000166,GO:0055091,GO:0042632,GO:0002790,GO:0060155,GO:0043231,GO:0005102,GO:0071222,GO:0005515,GO:0071300,GO:0005524,GO:0071403,GO:0005548,GO:0090554,GO:0090556,GO:…	plasma membrane|integral component of plasma membrane|protein lipidation|lipid transport|phagocytosis, engulfment|endosomal transport|lysosome organization|ATPase activity|G-protein coupled receptor signaling pathway|cholesterol transporter activity|adenylate cyclase-activating G-protein coupled receptor signaling pathway|syntaxin binding|endocytic vesicle|high-density lipoprotein particle|choles…	mmu02010,mmu04975,mmu04979	ABC transporters|Fat digestion and absorption|Cholesterol metabolism
Abca6	200.741472104324	276.629999339931	124.852944868717	0.451335520972527	-1.14772776899754	1.10300653981353e-11	7.59774390694367e-10	Down	1.47383850608998	1.87971090161347	2.13294719520005	2.14671744107803	1.83222206635967	1.17193691118872	0.783141942144889	0.676136076005896	0.749828337218287	1.03699366510493	GeneID:76184,Genbank:XM_006534413.1,MGI:MGI:1923434	ATP-binding cassette, sub-family A (ABC1), member 6		GO:0006869,GO:0016020,GO:0016021,GO:0016887,GO:0042626,GO:0043231,GO:0055085,GO:0000166,GO:0005524,GO:0005654	lipid transport|membrane|integral component of membrane|ATPase activity|ATPase activity, coupled to transmembrane movement of substances|intracellular membrane-bounded organelle|transmembrane transport|nucleotide binding|ATP binding|nucleoplasm	mmu02010	ABC transporters
Abca8a	2951.19380657141	3956.64366182257	1945.74395132026	0.491766284160141	-1.02395526874226	1.01935949193067e-13	1.07364631138465e-11	Down	32.4789120166513	30.1932573558853	36.6111323346396	38.3088996089161	35.8887351332939	24.0747258204959	15.6286796256382	14.1921524474393	17.8752690362682	16.4438982715078	GeneID:217258,Genbank:XM_006533063.2,MGI:MGI:2386846	ATP-binding cassette, sub-family A (ABC1), member 8a		GO:0005886,GO:0006869,GO:0016020,GO:0016021,GO:0016887,GO:0042626,GO:0043231,GO:0055085,GO:0000166,GO:0005524,GO:0005743	plasma membrane|lipid transport|membrane|integral component of membrane|ATPase activity|ATPase activity, coupled to transmembrane movement of substances|intracellular membrane-bounded organelle|transmembrane transport|nucleotide binding|ATP binding|mitochondrial inner membrane	mmu02010	ABC transporters
Abcb1a	1223.54904426193	1636.86660344352	810.231485080332	0.494989318846036	-1.01453070063272	2.03139644797903e-22	7.66682876074751e-20	Down	15.6521163376925	15.223717554509	17.004801218579	17.1513246368599	17.5365673242305	9.44453822522178	7.69380683456386	9.24376929802722	8.48729689807188	7.46596862307909	GeneID:18671,Genbank:XM_006503555.3,MGI:MGI:97570	ATP-binding cassette, sub-family B (MDR/TAP), member 1A		GO:0016020,GO:0016021,GO:0016324,GO:0016787,GO:0016887,GO:0050892,GO:0031526,GO:0055085,GO:0033231,GO:0035633,GO:0060548,GO:0060856,GO:0072089,GO:0090554,GO:0090555,GO:0000086,GO:0000166,GO:0005524,GO:0005886,GO:0006855,GO:0008559,GO:0009914,GO:0009986,GO:0015893,GO:0042623,GO:0042626,GO:0043215,GO:0045177,GO:0045332,GO:0099038,GO:0046581,GO:0046618,GO:0099040,GO:0047484,GO:1901529,GO:1904478,GO:…	membrane|integral component of membrane|apical plasma membrane|hydrolase activity|ATPase activity|intestinal absorption|brush border membrane|transmembrane transport|carbohydrate export|maintenance of permeability of blood-brain barrier|negative regulation of cell death|establishment of blood-brain barrier|stem cell proliferation|phosphatidylcholine-translocating ATPase activity|phosphatidylethan…	mmu02010,mmu04976,mmu05206,mmu05226	ABC transporters|Bile secretion|MicroRNAs in cancer|Gastric cancer
Abcc8	53.6537512821293	34.2272293706611	73.0802731935975	2.13515012863532	1.09433751350991	0.0380503190478779	0.108845662382971	Up	0.424315668332562	0.436104194657743	0.241164259492725	0.352786346026294	0.448528770504184	0.839992748813421	0.735109066328704	0.413253412406107	0.542694127678034	1.68412121650361	GeneID:20927,Genbank:XM_006540749.1,MGI:MGI:1352629	ATP-binding cassette, sub-family C (CFTR/MRP), member 8		GO:0007613,GO:0008076,GO:0008282,GO:0008542,GO:0009268,GO:0010043,GO:0050768,GO:0010989,GO:0055085,GO:0016020,GO:0060253,GO:0016525,GO:0061045,GO:0061855,GO:0071310,GO:1900721,GO:1903818,GO:1905075,GO:1905604,GO:0001678,GO:0005267,GO:0005524,GO:0005739,GO:0005886,GO:0005887,GO:0006813,GO:0019905,GO:0030672,GO:0032760,GO:0042383,GO:0042493,GO:0042626,GO:0043268,GO:0044325,GO:0046676	memory|voltage-gated potassium channel complex|inward rectifying potassium channel|visual learning|response to pH|response to zinc ion|negative regulation of neurogenesis|negative regulation of low-density lipoprotein particle clearance|transmembrane transport|membrane|negative regulation of glial cell proliferation|negative regulation of angiogenesis|negative regulation of wound healing|negative…	mmu02010,mmu04911,mmu04930	ABC transporters|Insulin secretion|Type II diabetes mellitus
Abcg2	712.575841519564	988.938664334048	436.21301870508	0.441092086331589	-1.1808482177322	1.50042192770116e-14	1.88761414182183e-12	Down	21.6473635490774	14.8642406748292	18.7882259051101	20.7332309729658	17.3163133226877	9.32012447491048	7.6659251076514	8.74185701670956	9.57472332719407	7.39655879199776	GeneID:26357,Genbank:XM_011241362.1,MGI:MGI:1347061	ATP-binding cassette, sub-family G (WHITE), member 2		GO:0046618,GO:0016887,GO:0005739,GO:0046983,GO:0017127,GO:0005886,GO:0055085,GO:0019389,GO:0006855,GO:0008092,GO:0008559,GO:0015238,GO:0033344,GO:0015747,GO:0060136,GO:0042626,GO:0015893,GO:1904479,GO:0042802,GO:0016020,GO:0042803,GO:0016021,GO:0000166,GO:0043235,GO:0016324,GO:0005524,GO:0046415,GO:0005634	drug export|ATPase activity|mitochondrion|protein dimerization activity|cholesterol transporter activity|plasma membrane|transmembrane transport|glucuronoside metabolic process|drug transmembrane transport|cytoskeletal protein binding|xenobiotic transmembrane transporting ATPase activity|drug transmembrane transporter activity|cholesterol efflux|urate transport|embryonic process involved in femal…	mmu02010,mmu04976,mmu01523	ABC transporters|Bile secretion|Antifolate resistance
Acap1	654.92951071912	390.363673503064	919.495347935177	2.35548389962561	1.23602347082576	8.57557543667505e-05	0.000779503886657326	Up	7.62719807332799	10.4030955421841	7.89079517283011	8.13206118049011	6.76447472150517	11.0311110010295	25.1101003028514	25.3423123379858	13.8566482290762	24.6799291300328	GeneID:216859,Genbank:NM_153788.3,MGI:MGI:2388270	ArfGAP with coiled-coil, ankyrin repeat and PH domains 1		GO:0032012,GO:0005096,GO:0043231,GO:0005737,GO:0046872,GO:0005768,GO:0005829,GO:0006629,GO:0007165,GO:0008150,GO:0016020,GO:0016042,GO:0016192,GO:0003674,GO:0016787,GO:0004871,GO:0031267	regulation of ARF protein signal transduction|GTPase activator activity|intracellular membrane-bounded organelle|cytoplasm|metal ion binding|endosome|cytosol|lipid metabolic process|signal transduction|biological_process|membrane|lipid catabolic process|vesicle-mediated transport|molecular_function|hydrolase activity|signal transducer activity|small GTPase binding	mmu04144	Endocytosis
Ackr1	21.5716854080876	8.78911374781056	34.3542570683647	3.90872823519011	1.96669928087351	0.000538320287780519	0.00343387687796897	Up	0.279494763331054	0.526642986764182	0.516274783490902	0.444253455145374	0.327870582356422	0.637344796578968	2.0982560453988	2.47709377046051	0.850081348738687	2.47076449979963	GeneID:13349,Genbank:NM_010045.2,MGI:MGI:1097689	atypical chemokine receptor 1 (Duffy blood group)		GO:0005768,GO:0006954,GO:0007165,GO:0007186,GO:0016020,GO:0016021,GO:0019956,GO:0019957,GO:0032642,GO:0004871,GO:0004888,GO:0070098,GO:0004930	endosome|inflammatory response|signal transduction|G-protein coupled receptor signaling pathway|membrane|integral component of membrane|chemokine binding|C-C chemokine binding|regulation of chemokine production|signal transducer activity|transmembrane signaling receptor activity|chemokine-mediated signaling pathway|G-protein coupled receptor activity	mmu05144	Malaria
Ackr3	1083.93068228289	620.986911831518	1546.87445273426	2.49099364779196	1.31672134261018	1.83402042852739e-29	1.74869021490537e-26	Up	15.7341944298142	13.7587671973524	14.0967221012904	15.2937266579171	14.76912986527	36.4093855765627	36.5656017966275	46.2571761914592	32.8272775624169	38.4156095543151	GeneID:12778,Genbank:NM_001271607.1,MGI:MGI:109562	atypical chemokine receptor 3		GO:0070374,GO:0015026,GO:0004930,GO:1902230,GO:0016020,GO:0005044,GO:1905322,GO:0016021,GO:0005634,GO:0005737,GO:0005768,GO:0005886,GO:0005905,GO:0016494,GO:0006935,GO:0019956,GO:0007155,GO:0019958,GO:0007165,GO:0031623,GO:0007186,GO:0001525,GO:0043231,GO:0007275,GO:0001570,GO:0070098,GO:0009986,GO:0004871	positive regulation of ERK1 and ERK2 cascade|coreceptor activity|G-protein coupled receptor activity|negative regulation of intrinsic apoptotic signaling pathway in response to DNA damage|membrane|scavenger receptor activity|positive regulation of mesenchymal stem cell migration|integral component of membrane|nucleus|cytoplasm|endosome|plasma membrane|clathrin-coated pit|C-X-C chemokine receptor …	mmu04060	Cytokine-cytokine receptor interaction
Acod1	67.4534002319903	31.0968382031777	103.809962260803	3.33828029661855	1.73910509477368	0.00165951214511851	0.00855784856845061	Up	1.16722542584313	0.321335839542428	0.210006392891129	0.178902994958466	1.42514027031763	0.97775925074645	2.39186827078442	3.03106641760952	1.47075898265547	3.65506053925821	GeneID:16365,Genbank:NM_008392.1,MGI:MGI:103206	aconitate decarboxylase 1		GO:2000379,GO:0071219,GO:0034144,GO:0005739,GO:0071222,GO:0035458,GO:0045087,GO:0006952,GO:0071346,GO:0006954,GO:0007566,GO:0045824,GO:0016829,GO:0071347,GO:0047547,GO:0019679,GO:0071356,GO:0047613,GO:0032088,GO:0071393,GO:0032480,GO:0002376,GO:0072573,GO:0032496,GO:0002760,GO:0050728,GO:0034136	positive regulation of reactive oxygen species metabolic process|cellular response to molecule of bacterial origin|negative regulation of toll-like receptor 4 signaling pathway|mitochondrion|cellular response to lipopolysaccharide|cellular response to interferon-beta|innate immune response|defense response|cellular response to interferon-gamma|inflammatory response|embryo implantation|negative re…
Acsbg1	87.9767225692012	37.0925507693371	138.860894369065	3.74363292599052	1.90443898144496	0.000407172050938009	0.002730962189853	Up	0.465298093505029	0.775054653551116	0.58197131507676	0.673277871700389	0.548522162341169	0.909463455371586	3.94053804871635	2.75115021803431	1.40544085925911	2.86569566813192	GeneID:94180,Genbank:XM_006511588.2,MGI:MGI:2385656	acyl-CoA synthetase bubblegum family member 1		GO:0016874,GO:0001676,GO:0031410,GO:0031957,GO:0003824,GO:0004467,GO:0005524,GO:0005737,GO:0005777,GO:0043231,GO:0005783,GO:0051384,GO:0005794,GO:0102391,GO:0006629,GO:0000038,GO:0006631,GO:0008152,GO:0000166	ligase activity|long-chain fatty acid metabolic process|cytoplasmic vesicle|very long-chain fatty acid-CoA ligase activity|catalytic activity|long-chain fatty acid-CoA ligase activity|ATP binding|cytoplasm|peroxisome|intracellular membrane-bounded organelle|endoplasmic reticulum|response to glucocorticoid|Golgi apparatus|decanoate-CoA ligase activity|lipid metabolic process|very long-chain fatty …	mmu00061,mmu00071,mmu04920,mmu03320	Fatty acid biosynthesis|Fatty acid degradation|Adipocytokine signaling pathway|PPAR signaling pathway
Acvr1c	46.2149478508993	14.4859793406913	77.9439163611073	5.38064527968514	2.42777919991525	7.6544398830898e-05	0.000712212803913995	Up	0.0322526094606238	0.0773468868181449	0.140816244791811	0.0615181466138527	0.0864799793565349	0.315201910928228	0.570736397742684	0.565860376154373	0.0980960838903238	0.680788666239292	GeneID:269275,Genbank:XM_006498086.3,MGI:MGI:2661081	activin A receptor, type IC		GO:0005737,GO:0005886,GO:0006468,GO:0006915,GO:0007178,GO:0007181,GO:0007368,GO:0038092,GO:0009749,GO:0038100,GO:0009986,GO:0042981,GO:0016020,GO:0043065,GO:0043280,GO:0046332,GO:0046676,GO:0046872,GO:0048179,GO:0048185,GO:0000166,GO:0001701,GO:0001834,GO:0002021,GO:0004672,GO:0004674,GO:0004675,GO:0004702,GO:0005524,GO:0016021,GO:0016301,GO:0016310,GO:0016361,GO:0016740,GO:0019838,GO:0019915,GO:…	cytoplasm|plasma membrane|protein phosphorylation|apoptotic process|transmembrane receptor protein serine/threonine kinase signaling pathway|transforming growth factor beta receptor complex assembly|determination of left/right symmetry|nodal signaling pathway|response to glucose|nodal binding|cell surface|regulation of apoptotic process|membrane|positive regulation of apoptotic process|positive r…	mmu04350,mmu04550	TGF-beta signaling pathway|Signaling pathways regulating pluripotency of stem cells
Adam11	75.6909841359457	47.5249051987797	103.857063073112	2.18531867951582	1.12784367964937	6.95576482233249e-05	0.000660972732580051	Up	0.239036141755805	0.563010135407056	0.521820907121797	0.645906463662617	0.450657734928075	0.661889093978348	1.26043688483626	1.18896468694895	0.908783421195901	1.47701784898567	GeneID:11488,Genbank:NM_001110778.2,MGI:MGI:1098667	a disintegrin and metallopeptidase domain 11		GO:0008237,GO:0016020,GO:0016021,GO:0004222,GO:0005515,GO:0006508	metallopeptidase activity|membrane|integral component of membrane|metalloendopeptidase activity|protein binding|proteolysis
Adamts1	3753.47174247871	2183.01294203491	5323.93054292251	2.43879934947145	1.2861710662807	1.376178011345e-06	2.58083238649338e-05	Up	18.3011271105721	27.822736027238	26.0508888489362	21.5300287502714	29.6294194014213	70.4627289039161	45.7935114426632	88.1700306541882	56.3413170667841	50.2848831376511	GeneID:11504,Genbank:NM_009621.5,MGI:MGI:109249	a disintegrin-like and metallopeptidase (reprolysin type) with thrombospondin type 1 motif, 1		GO:0016787,GO:0004222,GO:0031012,GO:0031410,GO:0005515,GO:0005576,GO:0005578,GO:0005604,GO:0006508,GO:0046872,GO:0008201,GO:0060347,GO:0008233,GO:0008237,GO:0008270,GO:0001542,GO:0010976,GO:0001822,GO:0016525	hydrolase activity|metalloendopeptidase activity|extracellular matrix|cytoplasmic vesicle|protein binding|extracellular region|proteinaceous extracellular matrix|basement membrane|proteolysis|metal ion binding|heparin binding|heart trabecula formation|peptidase activity|metallopeptidase activity|zinc ion binding|ovulation from ovarian follicle|positive regulation of neuron projection development|…
Adamts4	36.6248775976879	10.3350244935763	62.9147307017995	6.08752603739871	2.60585603786367	8.654593777461e-16	1.3400565886537e-13	Up	0.0440586626650368	0.256602079980192	0.118376595655266	0.168073673092843	0.191970897545548	0.889868286242923	0.976536573421571	1.11566045124393	0.678954164078359	1.23998806891937	GeneID:240913,Genbank:NM_172845.2,MGI:MGI:1339949	a disintegrin-like and metallopeptidase (reprolysin type) with thrombospondin type 1 motif, 4		GO:0005576,GO:0005578,GO:0005615,GO:0006508,GO:0008233,GO:0008237,GO:0016607,GO:0016787,GO:0031012,GO:0042742,GO:0002020,GO:0046872,GO:0004222,GO:0005515	extracellular region|proteinaceous extracellular matrix|extracellular space|proteolysis|peptidase activity|metallopeptidase activity|nuclear speck|hydrolase activity|extracellular matrix|defense response to bacterium|protease binding|metal ion binding|metalloendopeptidase activity|protein binding
Adap1	303.431444996927	149.551261973858	457.311628019996	3.0578921366771	1.61253751833196	2.58826418556584e-05	0.000300900501725382	Up	3.03552982850796	4.87623229754772	2.922511641496	3.28095713471974	3.0974427683271	5.20802507121752	15.3130333855684	12.347390839838	7.93314765967558	13.9222559256772	GeneID:231821,Genbank:NM_172723.4,MGI:MGI:2442201	ArfGAP with dual PH domains 1		GO:0005634,GO:0005737,GO:0005829,GO:0005886,GO:0016020,GO:0016192,GO:0031267,GO:0032012,GO:0005096,GO:0043087,GO:0043231,GO:0005547	nucleus|cytoplasm|cytosol|plasma membrane|membrane|vesicle-mediated transport|small GTPase binding|regulation of ARF protein signal transduction|GTPase activator activity|regulation of GTPase activity|intracellular membrane-bounded organelle|phosphatidylinositol-3,4,5-trisphosphate binding
Adarb1	2333.69519290622	3114.4610471652	1552.92933864723	0.498618963322951	-1.00399034288079	1.68978315693372e-14	2.11118011524215e-12	Down	15.0506824560293	16.2943816866119	15.3008566591603	18.4424762222125	14.7397257509368	9.96456792118914	7.50002046864883	6.77204188115637	10.2730016906708	6.63518561082554	GeneID:110532,Genbank:NM_130895.3,MGI:MGI:891999	adenosine deaminase, RNA-specific, B1		GO:0005634,GO:0005654,GO:0005730,GO:0005829,GO:0006382,GO:0042803,GO:0006396,GO:0044387,GO:0045070,GO:0006397,GO:0046872,GO:0050685,GO:0050884,GO:0051726,GO:0060384,GO:0060415,GO:0061744,GO:0003723,GO:0003725,GO:0003726,GO:0004000,GO:0007274,GO:0008285,GO:0016553,GO:0016556,GO:0016787,GO:0021610,GO:0021618,GO:0097049,GO:0021965,GO:0030336,GO:0035264	nucleus|nucleoplasm|nucleolus|cytosol|adenosine to inosine editing|protein homodimerization activity|RNA processing|negative regulation of protein kinase activity by regulation of protein phosphorylation|positive regulation of viral genome replication|mRNA processing|metal ion binding|positive regulation of mRNA processing|neuromuscular process controlling posture|regulation of cell cycle|innerva…
Adgrl3	1345.67871999165	2018.49548656017	672.861953423127	0.333348257602393	-1.58489790866025	1.36971869409059e-09	6.12687008941854e-08	Down	6.56561419144484	5.13769932994918	6.19232750734227	8.86760312163154	5.21386135914389	2.9378654596505	1.79703683095156	1.88251994605791	2.67013334293306	1.74310702361877	GeneID:319387,Genbank:XM_011249475.2,MGI:MGI:2441950	adhesion G protein-coupled receptor L3		GO:0098742,GO:0016021,GO:0004930,GO:0030054,GO:0005509,GO:0030246,GO:0005515,GO:0005886,GO:0005887,GO:0030424,GO:0005911,GO:0031987,GO:0007165,GO:0042220,GO:0007166,GO:0042995,GO:0007186,GO:0001764,GO:0046872,GO:0007416,GO:0004871,GO:0051965,GO:0016020,GO:0004888	cell-cell adhesion via plasma-membrane adhesion molecules|integral component of membrane|G-protein coupled receptor activity|cell junction|calcium ion binding|carbohydrate binding|protein binding|plasma membrane|integral component of plasma membrane|axon|cell-cell junction|locomotion involved in locomotory behavior|signal transduction|response to cocaine|cell surface receptor signaling pathway|ce…
Adgrl4	5060.88912733967	6954.30856120927	3167.46969347007	0.455468673210452	-1.13457626491741	2.88970946723362e-17	5.56914645834087e-15	Down	104.981595757243	79.0839692088587	92.5373683563679	104.943875228073	84.3045134486564	48.4292459672572	41.3107208247892	43.498891430538	48.1088902019255	38.6237691468226	GeneID:170757,Genbank:NM_133222.3,MGI:MGI:2655562	adhesion G protein-coupled receptor L4		GO:0005509,GO:0005886,GO:0007165,GO:0007166,GO:0007186,GO:0016020,GO:0016021,GO:0031410,GO:0046983,GO:0004871,GO:0004888,GO:0004930	calcium ion binding|plasma membrane|signal transduction|cell surface receptor signaling pathway|G-protein coupled receptor signaling pathway|membrane|integral component of membrane|cytoplasmic vesicle|protein dimerization activity|signal transducer activity|transmembrane signaling receptor activity|G-protein coupled receptor activity
Adig	80.2928992734307	38.7418267227425	121.843971824119	3.14502392197716	1.65307099070919	0.0106685579331935	0.0394190486473045	Up	1.53633672122165	2.63169985042976	4.38581072546112	2.60478734713085	5.75003774925529	3.92044845147004	18.8567956268005	10.5594840747234	4.67275728721234	17.4617818378697	GeneID:246747,Genbank:NM_145635.2,MGI:MGI:2675492	adipogenin		GO:0005811,GO:0007283,GO:0016020,GO:0016021,GO:0045444,GO:0045600,GO:0050872,GO:0050873,GO:0003674,GO:0005634,GO:0005737	lipid droplet|spermatogenesis|membrane|integral component of membrane|fat cell differentiation|positive regulation of fat cell differentiation|white fat cell differentiation|brown fat cell differentiation|molecular_function|nucleus|cytoplasm
Adipoq	630.691499585426	262.911106505001	998.471892665852	3.79775470857433	1.92514672693252	0.000976197216290621	0.00552649649072528	Up	3.19626763033378	11.7002413263695	14.4255982264881	6.47232570325026	23.201329871559	25.8880676620628	58.13366302775	58.5402976774137	15.3944764248694	74.9789930094577	GeneID:11450,Genbank:NM_009605.4,MGI:MGI:106675	adiponectin, C1Q and collagen domain containing		GO:0005615,GO:0005783,GO:0006006,GO:0006635,GO:0009749,GO:0032270,GO:0009967,GO:0032720,GO:0009986,GO:0032757,GO:0010642,GO:0032869,GO:0032991,GO:0033034,GO:0045599,GO:0033211,GO:0033691,GO:0045650,GO:0034115,GO:0045715,GO:0045721,GO:0045776,GO:0045777,GO:0001934,GO:0051899,GO:0045860,GO:0005102,GO:0060081,GO:0045892,GO:0005179,GO:0070208,GO:0070373,GO:0070994,GO:0005515,GO:0071320,GO:0005576,GO:…	extracellular space|endoplasmic reticulum|glucose metabolic process|fatty acid beta-oxidation|response to glucose|positive regulation of cellular protein metabolic process|positive regulation of signal transduction|negative regulation of tumor necrosis factor production|cell surface|positive regulation of interleukin-8 production|negative regulation of platelet-derived growth factor receptor sign…	mmu04152,mmu04920,mmu03320,mmu04211,mmu04930,mmu04932	AMPK signaling pathway|Adipocytokine signaling pathway|PPAR signaling pathway|Longevity regulating pathway - mammal|Type II diabetes mellitus|Non-alcoholic fatty liver disease (NAFLD)
Adm	205.053172829124	113.755231520529	296.351114137719	2.605164704748	1.3813745860207	2.27709882131268e-12	1.80139398458081e-10	Up	4.29665012709506	5.01820632835991	3.50262074492393	5.43874316832137	4.43810667049419	10.4595223542016	11.143091844283	15.3874931621297	9.74177221226536	14.6716726403004	GeneID:11535,Genbank:NM_009627.1,MGI:MGI:108058	adrenomedullin		GO:0097755,GO:0045766,GO:0010460,GO:0002031,GO:1990410,GO:0045906,GO:0030816,GO:0003073,GO:2001214,GO:0046879,GO:0031102,GO:0005179,GO:0048589,GO:0005576,GO:0005615,GO:0005737,GO:0007189,GO:0031623,GO:0007204,GO:0055074,GO:0031700,GO:0007507,GO:0060670,GO:0032496,GO:0008209,GO:0060712,GO:0035809,GO:0008284,GO:0001570,GO:0097084,GO:0043065,GO:0008285,GO:0001843,GO:0097647,GO:0043116,GO:0009611,GO:…	positive regulation of blood vessel diameter|positive regulation of angiogenesis|positive regulation of heart rate|G-protein coupled receptor internalization|adrenomedullin receptor signaling pathway|negative regulation of vasoconstriction|positive regulation of cAMP metabolic process|regulation of systemic arterial blood pressure|positive regulation of vasculogenesis|hormone secretion|neuron pro…	mmu04270	Vascular smooth muscle contraction
Adm2	3.37656137751454	0.986598666762439	5.76652408826664	5.84485290983588	2.54716671869697	0.0194220037001818	0.0636255007292032	Up	0.0415581581840473	0.08542549077923	0.0837436894918707	0	0	0	0.267420262004381	0.360803067349237	0.202238151379435	0.449851465483472	GeneID:223780,Genbank:NM_182928.5,MGI:MGI:2675256	adrenomedullin 2		GO:0006468,GO:0007189,GO:0007586,GO:0007631,GO:0010628,GO:0044877,GO:0045766,GO:0045776,GO:0001525,GO:0005179,GO:0005576	protein phosphorylation|adenylate cyclase-activating G-protein coupled receptor signaling pathway|digestion|feeding behavior|positive regulation of gene expression|protein-containing complex binding|positive regulation of angiogenesis|negative regulation of blood pressure|angiogenesis|hormone activity|extracellular region
Adora2a	186.899306391568	102.77784398654	271.020768796596	2.63695713282417	1.39887411850446	8.67913790031545e-07	1.74120999116406e-05	Up	1.22235776276127	2.15368774104623	1.63144931047171	1.65022247249439	1.6919809233619	2.71499880237804	5.73752087146991	5.54737370574668	3.47637740496551	5.39572870777015	GeneID:11540,Genbank:XM_006513093.3,MGI:MGI:99402	adenosine A2a receptor		GO:0004871,GO:0004930,GO:0005882,GO:0005886,GO:0005887,GO:0006355,GO:0014049,GO:0006469,GO:0014057,GO:0007165,GO:0014061,GO:0007186,GO:0014069,GO:0016020,GO:0016021,GO:0042311,GO:0019899,GO:0042734,GO:0030424,GO:0042755,GO:0030425,GO:0042802,GO:0043025,GO:0043116,GO:0001609,GO:0051393,GO:0043154,GO:0051881,GO:0043279,GO:0051899,GO:0043524,GO:0001963,GO:0051924,GO:0001973,GO:0051968,GO:0060079,GO:…	signal transducer activity|G-protein coupled receptor activity|intermediate filament|plasma membrane|integral component of plasma membrane|regulation of transcription, DNA-templated|positive regulation of glutamate secretion|negative regulation of protein kinase activity|positive regulation of acetylcholine secretion, neurotransmission|signal transduction|regulation of norepinephrine secretion|G-…	mmu04015,mmu04020,mmu04024,mmu04080,mmu04270,mmu05012,mmu05034	Rap1 signaling pathway|Calcium signaling pathway|cAMP signaling pathway|Neuroactive ligand-receptor interaction|Vascular smooth muscle contraction|Parkinson's disease|Alcoholism
Adprhl1	56.159811056157	22.1389508498786	90.1806712624355	4.07339407697949	2.02623139337448	0.00386369988763083	0.0173555138022118	Up	0.129432389828698	0.177371117280641	0.105569484250892	0.0940485376706294	0.192117690086035	0.752935323393882	0.396608203932458	0.160530980833858	0.47989967182908	1.147532435763	GeneID:234072,Genbank:XM_017312667.1,MGI:MGI:2442168	ADP-ribosylhydrolase like 1		GO:0005622,GO:0005769,GO:0006886,GO:0012505,GO:0016787,GO:0017137,GO:0031338,GO:0051725,GO:0090630,GO:0000287,GO:0003875,GO:0005096	intracellular|early endosome|intracellular protein transport|endomembrane system|hydrolase activity|Rab GTPase binding|regulation of vesicle fusion|protein de-ADP-ribosylation|activation of GTPase activity|magnesium ion binding|ADP-ribosylarginine hydrolase activity|GTPase activator activity
Adra1b	52.6441277592125	34.1931984232283	71.0950570951968	2.07921634633922	1.05603988111678	3.04499498742467e-05	0.000343054286021053	Up	0.382764749376841	0.730597937865548	0.35810720133954	0.469337000458701	0.453596641596131	0.921821807549285	0.996941290993188	1.00880391334621	0.96460320504621	1.25778287346152	GeneID:11548,Genbank:NM_001284380.1,MGI:MGI:104774	adrenergic receptor, alpha 1b		GO:0004935,GO:0004937,GO:0005622,GO:0007610,GO:0005634,GO:0007626,GO:0005737,GO:0008542,GO:0005886,GO:0009725,GO:0014704,GO:0016020,GO:0016021,GO:0046982,GO:0019229,GO:0048148,GO:0030315,GO:0048545,GO:0031965,GO:0055117,GO:0061049,GO:0071880,GO:0001974,GO:0001975,GO:0001987,GO:0001994,GO:0001996,GO:0001997,GO:0004871,GO:0004930,GO:0005887,GO:0006937,GO:0007165,GO:0007186,GO:0007188,GO:0007200,GO:…	adrenergic receptor activity|alpha1-adrenergic receptor activity|intracellular|behavior|nucleus|locomotory behavior|cytoplasm|visual learning|plasma membrane|response to hormone|intercalated disc|membrane|integral component of membrane|protein heterodimerization activity|regulation of vasoconstriction|behavioral response to cocaine|T-tubule|response to steroid hormone|nuclear membrane|regulation …	mmu04020,mmu04022,mmu04080,mmu04261,mmu04270,mmu04970	Calcium signaling pathway|cGMP - PKG signaling pathway|Neuroactive ligand-receptor interaction|Adrenergic signaling in cardiomyocytes|Vascular smooth muscle contraction|Salivary secretion
Adtrp	12.5703432193926	8.26959768411855	16.8710887546667	2.04013416360835	1.02866403004379	0.0428834977045778	0.119317684597778	Up	0.156491120751069	0.144754943905275	0.1892068041087	0.0298488831481487	0.141616611103595	0.122349914946901	0.386015109848119	0.27172752040575	0.152309324334498	0.474308142197021	GeneID:109254,Genbank:XM_006516835.2,MGI:MGI:1924596	androgen dependent TFPI regulating protein		GO:0010628,GO:0012505,GO:0016020,GO:0016021,GO:0016787,GO:0030195,GO:0042758,GO:0005886,GO:0005901,GO:0009986	positive regulation of gene expression|endomembrane system|membrane|integral component of membrane|hydrolase activity|negative regulation of blood coagulation|long-chain fatty acid catabolic process|plasma membrane|caveola|cell surface
Agap2	243.430514346605	121.883143426053	364.977885267156	2.99449025523853	1.58231043746176	0.000199011586753042	0.00153547440614059	Up	0.690558568508145	1.06799569318261	0.861430758647785	0.884379610451431	0.59516271455022	1.12479467574745	3.47732198529366	2.89775187235186	1.68026320723623	3.60225608768542	GeneID:216439,Genbank:XM_006513561.3,MGI:MGI:3580016	ArfGAP with GTPase domain, ankyrin repeat and PH domain 2		GO:0046872,GO:0033601,GO:0016020,GO:0005096,GO:0060749,GO:0035014,GO:0016192,GO:0005515,GO:2001240,GO:0042177,GO:0016197,GO:0005524,GO:0043066,GO:0005525,GO:0005634,GO:0005730,GO:0019901,GO:0005737,GO:0043231,GO:0030036,GO:0043524,GO:0030295,GO:0005739,GO:0045860,GO:0031267,GO:0005768,GO:0000166,GO:0045944,GO:0032012,GO:0005829,GO:0003924,GO:0046427,GO:0014068	metal ion binding|positive regulation of mammary gland epithelial cell proliferation|membrane|GTPase activator activity|mammary gland alveolus development|phosphatidylinositol 3-kinase regulator activity|vesicle-mediated transport|protein binding|negative regulation of extrinsic apoptotic signaling pathway in absence of ligand|negative regulation of protein catabolic process|endosomal transport|A…	mmu04068,mmu04144	FoxO signaling pathway|Endocytosis
Aif1	278.605570371152	78.6477909948454	478.563349747459	6.08489245144627	2.6052317639848	4.5837900005909e-05	0.000477790216632363	Up	2.46384547927696	5.33398756856784	4.54234235694779	4.69950214766611	4.05871280666289	6.0965838996373	38.7928304270107	31.0621987676073	17.9212679440798	39.9485588286757	GeneID:11629,Genbank:XM_006523504.3,MGI:MGI:1343098	allograft inflammatory factor 1		GO:0005737,GO:0005829,GO:0005856,GO:0005884,GO:0005886,GO:0043066,GO:0006911,GO:0043204,GO:0010629,GO:0045429,GO:0014739,GO:0046872,GO:0048471,GO:0048661,GO:0048662,GO:0051015,GO:0051017,GO:0001726,GO:0001774,GO:0001891,GO:0001934,GO:0003779,GO:0005509,GO:0005515,GO:0005634,GO:0016020,GO:0016601,GO:0030027,GO:0030041,GO:0030335,GO:0032587,GO:0071672,GO:0071673,GO:0042102,GO:0090026,GO:0042995,GO:…	cytoplasm|cytosol|cytoskeleton|actin filament|plasma membrane|negative regulation of apoptotic process|phagocytosis, engulfment|perikaryon|negative regulation of gene expression|positive regulation of nitric oxide biosynthetic process|positive regulation of muscle hyperplasia|metal ion binding|perinuclear region of cytoplasm|positive regulation of smooth muscle cell proliferation|negative regulat…
Akr1c14	2395.53199831976	3830.53085739139	960.533139248122	0.250757186146844	-1.9956370490056	1.12429193433039e-08	4.08989411291754e-07	Down	118.364603360868	44.7610704703607	88.7599878689304	97.1870662326579	80.8596096858923	23.1353368236182	21.4371519477852	21.5246329701411	23.3516824976218	22.6637192182197	GeneID:105387,Genbank:NM_134072.1,MGI:MGI:2145458	aldo-keto reductase family 1, member C14		GO:0047023,GO:0005829,GO:0047086,GO:0006693,GO:0008106,GO:0008202,GO:0008207,GO:0016229,GO:0016491,GO:0032052,GO:0042448,GO:0044597,GO:0004032,GO:0044598,GO:0005496,GO:0005575	androsterone dehydrogenase activity|cytosol|ketosteroid monooxygenase activity|prostaglandin metabolic process|alcohol dehydrogenase (NADP+) activity|steroid metabolic process|C21-steroid hormone metabolic process|steroid dehydrogenase activity|oxidoreductase activity|bile acid binding|progesterone metabolic process|daunorubicin metabolic process|alditol:NADP+ 1-oxidoreductase activity|doxorubici…
Aldh18a1	393.249102647388	260.789089191827	525.709116102949	2.01584014780717	1.01138124047007	1.70284771383378e-15	2.50803164096039e-13	Up	3.73177414085228	5.07725811045581	3.86780926411575	3.58813703601793	4.13675491697478	6.9652294116472	9.46429144443499	9.31134306692064	7.36830363724416	9.53588172570986	GeneID:56454,Genbank:NM_153554.2,MGI:MGI:1888908	aldehyde dehydrogenase 18 family, member A1		GO:0019240,GO:0008152,GO:0004349,GO:0031966,GO:0008652,GO:0004350,GO:0042802,GO:0009266,GO:0055114,GO:0005524,GO:0005737,GO:0005739,GO:0016020,GO:0016301,GO:0005743,GO:0016310,GO:0005829,GO:0016491,GO:0006536,GO:0000166,GO:0016740,GO:0006561,GO:0003824,GO:0017084,GO:0006592	citrulline biosynthetic process|metabolic process|glutamate 5-kinase activity|mitochondrial membrane|cellular amino acid biosynthetic process|glutamate-5-semialdehyde dehydrogenase activity|identical protein binding|response to temperature stimulus|oxidation-reduction process|ATP binding|cytoplasm|mitochondrion|membrane|kinase activity|mitochondrial inner membrane|phosphorylation|cytosol|oxidored…	mmu00330	Arginine and proline metabolism
Aldh3b2	20.8445512310252	9.55784922146673	32.1312532405838	3.3617660726869	1.74921933863828	0.00604622560909569	0.0249791158801317	Up	0.124809091445843	0.128276593048867	0.15090140068549	0.261864901047745	0.552180270781531	0.243949651100167	1.49917044613408	0.731415102864493	0.637738029882073	1.16186995347036	GeneID:621603,Genbank:NM_001177438.1,MGI:MGI:2147613	aldehyde dehydrogenase 3 family, member B2		GO:0005811,GO:0006081,GO:0008152,GO:0016491,GO:0055114,GO:0004028,GO:0004029,GO:0004030	lipid droplet|cellular aldehyde metabolic process|metabolic process|oxidoreductase activity|oxidation-reduction process|3-chloroallyl aldehyde dehydrogenase activity|aldehyde dehydrogenase (NAD) activity|aldehyde dehydrogenase [NAD(P)+] activity	mmu00010,mmu00340,mmu00350,mmu00360,mmu00410,mmu00980,mmu00982,mmu05204	Glycolysis / Gluconeogenesis|Histidine metabolism|Tyrosine metabolism|Phenylalanine metabolism|beta-Alanine metabolism|Metabolism of xenobiotics by cytochrome P450|Drug metabolism - cytochrome P450|Chemical carcinogenesis
Aldh3b3	1.41366381232971	0	2.82732762465942	Inf	Inf	0.0185866138701421	0.0613995435578945	Up	0	0	0	0	0	0.120469651743021	0	0.0535103269446195	0.059987458978635	0.133434004158489	GeneID:73458,Genbank:XM_006531843.2,MGI:MGI:1920708	aldehyde dehydrogenase 3 family, member B3		GO:0005737,GO:0005886,GO:0006081,GO:0008152,GO:0016020,GO:0016491,GO:0055114,GO:0004028,GO:0004029,GO:0004030	cytoplasm|plasma membrane|cellular aldehyde metabolic process|metabolic process|membrane|oxidoreductase activity|oxidation-reduction process|3-chloroallyl aldehyde dehydrogenase activity|aldehyde dehydrogenase (NAD) activity|aldehyde dehydrogenase [NAD(P)+] activity	mmu00010,mmu00340,mmu00350,mmu00360,mmu00410,mmu00980,mmu00982,mmu05204	Glycolysis / Gluconeogenesis|Histidine metabolism|Tyrosine metabolism|Phenylalanine metabolism|beta-Alanine metabolism|Metabolism of xenobiotics by cytochrome P450|Drug metabolism - cytochrome P450|Chemical carcinogenesis
Alox12e	11.3763367665466	7.03298272213563	15.7196908109576	2.23513855102777	1.16036426348255	0.0343913448374338	0.10026289074267	Up	0.0639634260745771	0.306788936450626	0.150374538087577	0.142336699897565	0.10719201986695	0.229206606968461	0.251530072522962	0.277661490960065	0.622541787724522	0.392348712939063	GeneID:11685,Genbank:XM_006532035.2,MGI:MGI:1274790	arachidonate lipoxygenase, epidermal		GO:0006629,GO:0006631,GO:0016491,GO:0016702,GO:0019369,GO:0019372,GO:0046872,GO:0051213,GO:0055114,GO:0004052,GO:0005506,GO:0005737	lipid metabolic process|fatty acid metabolic process|oxidoreductase activity|oxidoreductase activity, acting on single donors with incorporation of molecular oxygen, incorporation of two atoms of oxygen|arachidonic acid metabolic process|lipoxygenase pathway|metal ion binding|dioxygenase activity|oxidation-reduction process|arachidonate 12-lipoxygenase activity|iron ion binding|cytoplasm	mmu00590,mmu04726,mmu04750,mmu01523	Arachidonic acid metabolism|Serotonergic synapse|Inflammatory mediator regulation of TRP channels|Antifolate resistance
Alpk2	22.6585965504743	10.7339468600022	34.5832462409464	3.22185741107157	1.68789264646784	0.0298543364636845	0.0898556503366186	Up	0.0520824034841729	0.0305882171121215	0.0974545528610915	0.0922454001897719	0.134662747165266	0.269041134524359	0.20746894257756	0.104968809628466	0.162934212718245	0.620149718196015	GeneID:225638,Genbank:NM_001037294.1,MGI:MGI:2449492	alpha-kinase 2		GO:0006468,GO:0008150,GO:0016301,GO:0016310,GO:0016740,GO:0004674,GO:0005524,GO:0005737	protein phosphorylation|biological_process|kinase activity|phosphorylation|transferase activity|protein serine/threonine kinase activity|ATP binding|cytoplasm
Als2cr12	19.2352010487389	10.5194844052278	27.9509176922499	2.65706156457242	1.40983165570736	0.00082487639178838	0.00482825871199945	Up	0.104002228771645	0.190029626446342	0.0582151397603086	0.165310250982758	0.104574219895906	0.101640461959022	0.408978845426152	0.42638605849016	0.393645210675567	0.387770421339416	GeneID:108812,Genbank:XM_006495613.3,MGI:MGI:1918359	amyotrophic lateral sclerosis 2 (juvenile) chromosome region, candidate 12 (human)		GO:0008150,GO:0035686,GO:0036126,GO:0042995,GO:0001520,GO:0003674,GO:0005737	biological_process|sperm fibrous sheath|sperm flagellum|cell projection|outer dense fiber|molecular_function|cytoplasm
Amica1	220.67831894228	147.097217361964	294.259420522597	2.00044178808977	1.00031864755074	0.00124948016351421	0.0067771205515639	Up	1.89822937110941	2.42818172866319	1.95383568004856	2.20104530832557	1.78508634603746	2.21547044406477	5.87306799716272	4.29789527251898	3.33946387459442	5.6469000313788	GeneID:270152,Genbank:XM_006510382.3,MGI:MGI:2685484	adhesion molecule, interacts with CXADR antigen 1		GO:0060054,GO:0005886,GO:0072672,GO:0005923,GO:0007155,GO:0007157,GO:0016020,GO:0016021,GO:0030054,GO:0030593,GO:0035696,GO:0042803,GO:0046629,GO:0002376,GO:0050839,GO:0005178,GO:0050900	positive regulation of epithelial cell proliferation involved in wound healing|plasma membrane|neutrophil extravasation|bicellular tight junction|cell adhesion|heterophilic cell-cell adhesion via plasma membrane cell adhesion molecules|membrane|integral component of membrane|cell junction|neutrophil chemotaxis|monocyte extravasation|protein homodimerization activity|gamma-delta T cell activation|…
Amigo3	47.6008329287699	25.8159380982447	69.385727759295	2.68770894535159	1.42637691570859	1.00940920736492e-07	2.77909683900045e-06	Up	0.615152257319665	0.76305152302407	0.3847006608903	0.525976524872864	0.511891423226206	1.92793131067848	1.75170962814851	1.17402877764377	1.67743146204118	1.23991305224803	GeneID:320844,Genbank:NM_177275.4,MGI:MGI:2444854	adhesion molecule with Ig like domain 3		GO:0007157,GO:0007399,GO:0007420,GO:0016020,GO:0016021,GO:0051965,GO:0098609,GO:0003674,GO:0007155	heterophilic cell-cell adhesion via plasma membrane cell adhesion molecules|nervous system development|brain development|membrane|integral component of membrane|positive regulation of synapse assembly|cell-cell adhesion|molecular_function|cell adhesion
Ankle1	58.0074466145612	33.8735085346348	82.1413846944876	2.42494469123268	1.27795184231243	0.00880217869952303	0.0338916619172283	Up	0.63440427631091	0.652029577637839	0.693980803174905	0.518594255099136	0.637893370915217	0.42514128711892	2.25498062329053	1.57366391605951	1.19079943770895	2.49180828894786	GeneID:234396,Genbank:XM_006509662.3,MGI:MGI:1918775	ankyrin repeat and LEM domain containing 1		GO:0046637,GO:0005639,GO:0070197,GO:0005737,GO:1905453,GO:0006281,GO:0006611,GO:0006974,GO:0006998,GO:0008340,GO:1905456,GO:0016787,GO:2001020,GO:0031490,GO:2001022,GO:0033081,GO:0043249,GO:0004518,GO:0045577,GO:0004519,GO:0045950,GO:0005634	regulation of alpha-beta T cell differentiation|integral component of nuclear inner membrane|meiotic attachment of telomere to nuclear envelope|cytoplasm|regulation of myeloid progenitor cell differentiation|DNA repair|protein export from nucleus|cellular response to DNA damage stimulus|nuclear envelope organization|determination of adult lifespan|regulation of lymphoid progenitor cell differenti…
Ankrd63	325.06039593508	456.39257826507	193.728213605091	0.424477134009342	-1.23624125498381	1.34218855915757e-11	9.00558812507354e-10	Down	6.11444386276779	4.14012242258927	5.26613603377608	5.32330975174545	4.97647938191603	3.02575354230943	1.89229680151506	1.80642761810575	2.90262296366277	1.70571534071285	GeneID:383787,Genbank:NM_001081971.1,MGI:MGI:2686183	ankyrin repeat domain 63		GO:0003674,GO:0005575,GO:0008150	molecular_function|cellular_component|biological_process
Ano7	8.71282277147198	5.06716018941679	12.3584853535272	2.43893717418663	1.28625259550319	0.0373005843359228	0.107056652374123	Up	0.0383204991637888	0.0393851362886954	0.0772194948807352	0.0852739405022117	0.0899062596184554	0.0749005724879177	0.150691708141864	0.138622537715874	0.170942240433079	0.304190349238599	GeneID:404545,Genbank:XM_006529733.2,MGI:MGI:3052714	anoctamin 7		GO:0061590,GO:0005622,GO:0061591,GO:0005634,GO:0005783,GO:0005886,GO:0006821,GO:0006869,GO:0016020,GO:0016021,GO:0017128,GO:0046983,GO:0005229,GO:0061588,GO:0061589	calcium activated phosphatidylcholine scrambling|intracellular|calcium activated galactosylceramide scrambling|nucleus|endoplasmic reticulum|plasma membrane|chloride transport|lipid transport|membrane|integral component of membrane|phospholipid scramblase activity|protein dimerization activity|intracellular calcium activated chloride channel activity|calcium activated phospholipid scrambling|calc…
Aoah	79.6770567777956	47.8004701824098	111.553643373181	2.33373527388926	1.22264091892541	0.00184663157057141	0.00936026232022149	Up	0.551103028840069	0.917051267105079	0.634586089771529	0.4504995874021	0.659683313703196	0.679646932363304	1.98421801311594	1.99358834221307	1.02166916269718	2.11632627408014	GeneID:27052,Genbank:XM_011244309.1,MGI:MGI:1350928	acyloxyacyl hydrolase		GO:0016788,GO:0031410,GO:0050528,GO:0050728,GO:0005576,GO:0008653,GO:0016787	hydrolase activity, acting on ester bonds|cytoplasmic vesicle|acyloxyacyl hydrolase activity|negative regulation of inflammatory response|extracellular region|lipopolysaccharide metabolic process|hydrolase activity
Aoc1	141.81431731346	78.5498662858169	205.078768341104	2.61080989743369	1.38449741360082	1.15471535531763e-15	1.74323528141119e-13	Up	1.14451890389443	1.77411659250305	1.6257635774954	1.52096930747684	1.47153204873349	4.01569975408744	4.24582762418759	3.27825666993517	4.61095950774629	4.20413185582233	GeneID:76507,Genbank:NM_029638.2,MGI:MGI:1923757	amine oxidase, copper-containing 1		GO:0055114,GO:0042803,GO:0005615,GO:0070062,GO:0044877,GO:0005886,GO:0071280,GO:0046677,GO:0005923,GO:0071420,GO:0008131,GO:0008144,GO:0008201,GO:0008270,GO:0046872,GO:0009308,GO:0097185,GO:0048038,GO:0015898,GO:0052597,GO:0016491,GO:0052598,GO:0035874,GO:0005507,GO:0052599,GO:0038023,GO:0005509,GO:0052600,GO:0042493,GO:0005576	oxidation-reduction process|protein homodimerization activity|extracellular space|extracellular exosome|protein-containing complex binding|plasma membrane|cellular response to copper ion|response to antibiotic|bicellular tight junction|cellular response to histamine|primary amine oxidase activity|drug binding|heparin binding|zinc ion binding|metal ion binding|amine metabolic process|cellular resp…	mmu00330,mmu00340,mmu00380	Arginine and proline metabolism|Histidine metabolism|Tryptophan metabolism
Aoc3	317.953237219254	167.825890809073	468.080583629436	2.78908445754624	1.47979162193821	0.000500088339508964	0.00322865301444918	Up	1.10681133599889	2.03563593902213	2.35945584244601	1.6555589558897	2.84667740362861	4.26977750562198	9.7461112333951	5.03218973555306	3.33092350514412	6.59575522136753	GeneID:11754,Genbank:NM_009675.2,MGI:MGI:1306797	amine oxidase, copper containing 3		GO:1902283,GO:0046677,GO:0009986,GO:0005507,GO:0046872,GO:0010828,GO:0005509,GO:0046982,GO:0016020,GO:0005615,GO:0048038,GO:0005737,GO:0005769,GO:0005783,GO:0005794,GO:0016021,GO:0005886,GO:0052593,GO:0016491,GO:0005902,GO:0052594,GO:0035902,GO:0007155,GO:0052595,GO:0042755,GO:0008131,GO:0002523,GO:0052596,GO:0042803,GO:0008217,GO:0002675,GO:0055114,GO:0043231,GO:0009308,GO:0002687	negative regulation of primary amine oxidase activity|response to antibiotic|cell surface|copper ion binding|metal ion binding|positive regulation of glucose transmembrane transport|calcium ion binding|protein heterodimerization activity|membrane|extracellular space|quinone binding|cytoplasm|early endosome|endoplasmic reticulum|Golgi apparatus|integral component of membrane|plasma membrane|trypta…	mmu00260,mmu00350,mmu00360,mmu00410	Glycine, serine and threonine metabolism|Tyrosine metabolism|Phenylalanine metabolism|beta-Alanine metabolism
Aox3	3075.91118876401	4310.89108905577	1840.93128847224	0.427041938764327	-1.22755033446501	3.38167187161514e-10	1.74040817119829e-08	Down	50.7545288778885	44.380030921082	51.602820506086	45.5316244364456	49.6188299275455	35.3562985556628	15.4091002855365	15.4731538796832	26.6544072313827	13.517802765364	GeneID:71724,Genbank:XM_006496285.3,MGI:MGI:1918974	aldehyde oxidase 3		GO:0051536,GO:0005506,GO:0051537,GO:0005737,GO:0055114,GO:0005829,GO:0009055,GO:0009115,GO:0016491,GO:0016614,GO:0016903,GO:0030151,GO:0046872,GO:0003824,GO:0050660,GO:0004031,GO:0051287,GO:0004854	iron-sulfur cluster binding|iron ion binding|2 iron, 2 sulfur cluster binding|cytoplasm|oxidation-reduction process|cytosol|electron transfer activity|xanthine catabolic process|oxidoreductase activity|oxidoreductase activity, acting on CH-OH group of donors|oxidoreductase activity, acting on the aldehyde or oxo group of donors|molybdenum ion binding|metal ion binding|catalytic activity|flavin ad…	mmu00280,mmu00350,mmu00380,mmu00750,mmu00760,mmu00830,mmu00982,mmu04630	Valine, leucine and isoleucine degradation|Tyrosine metabolism|Tryptophan metabolism|Vitamin B6 metabolism|Nicotinate and nicotinamide metabolism|Retinol metabolism|Drug metabolism - cytochrome P450|Jak-STAT signaling pathway
Apitd1	30.8671143524313	13.8995821364969	47.8346465683657	3.44144493687789	1.78301442701532	0.00276890724843315	0.0131311473626094	Up	0.812037473677965	1.13266852343945	0.701285864260956	0.663800646526894	0.816503514771478	0.623540554441083	4.23003261748292	3.33616750204616	1.90527910033432	4.70892904998021	GeneID:69928,Genbank:NM_027263.2,MGI:MGI:1917178	apoptosis-inducing, TAF9-like domain 1		GO:0043240,GO:0003677,GO:0003682,GO:0046982,GO:0003690,GO:0005634,GO:0005694,GO:0051301,GO:0006281,GO:0051382,GO:0006312,GO:0071821,GO:0006974,GO:0007049,GO:0000712,GO:0031297,GO:0000775,GO:0036297,GO:0000776	Fanconi anaemia nuclear complex|DNA binding|chromatin binding|protein heterodimerization activity|double-stranded DNA binding|nucleus|chromosome|cell division|DNA repair|kinetochore assembly|mitotic recombination|FANCM-MHF complex|cellular response to DNA damage stimulus|cell cycle|resolution of meiotic recombination intermediates|replication fork processing|chromosome, centromeric region|interst…
Apob	29.6571513585136	43.7289893777629	15.5853133392644	0.356406895312102	-1.48840284630939	0.00358436531410749	0.016323369037298	Down	0.215043259380563	0.0724023456456585	0.183045781121107	0.21215705590419	0.14166527995063	0.0797158176685967	0.0159054001457918	0.0241419881823137	0.166896169120708	0.0160535350112735	GeneID:238055,Genbank:XM_006515078.2,MGI:MGI:88052	apolipoprotein B		GO:0006629,GO:0006642,GO:0006869,GO:0007283,GO:0007399,GO:0017127,GO:0008201,GO:0019433,GO:0008202,GO:0008203,GO:0030301,GO:0030317,GO:0031983,GO:0042632,GO:0033344,GO:0034359,GO:0034361,GO:0042953,GO:0043025,GO:0043231,GO:0001701,GO:0045540,GO:0005319,GO:0048844,GO:0005543,GO:0050750,GO:0005576,GO:0005615,GO:0005737,GO:0005783,GO:0005829,GO:0008289,GO:0009566,GO:0009743,GO:0009791,GO:0010628,GO:…	lipid metabolic process|triglyceride mobilization|lipid transport|spermatogenesis|nervous system development|cholesterol transporter activity|heparin binding|triglyceride catabolic process|steroid metabolic process|cholesterol metabolic process|cholesterol transport|flagellated sperm motility|vesicle lumen|cholesterol homeostasis|cholesterol efflux|mature chylomicron|very-low-density lipoprotein …	mmu04975,mmu04979,mmu04977	Fat digestion and absorption|Cholesterol metabolism|Vitamin digestion and absorption
Apod	641.269287487407	221.624997439719	1060.91357753509	4.7869761524697	2.25911461892599	3.29000503592592e-06	5.48313994763882e-05	Up	3.12106977760232	8.66100795520413	5.13622578501636	6.5483901774061	6.06725438583462	10.6756789938059	34.8115679927632	29.6653099609266	26.2631689979653	45.4681837776778	GeneID:11815,Genbank:NM_001301354.1,MGI:MGI:88056	apolipoprotein D		GO:2000098,GO:0042308,GO:0005615,GO:2000405,GO:0043025,GO:0005622,GO:0048471,GO:0005737,GO:0005783,GO:0006006,GO:0006629,GO:0006869,GO:0048662,GO:0007568,GO:0051895,GO:0008289,GO:0060588,GO:0010642,GO:0015485,GO:0000302,GO:0071638,GO:0022626,GO:1900016,GO:0030425,GO:0005576	negative regulation of smooth muscle cell-matrix adhesion|negative regulation of protein import into nucleus|extracellular space|negative regulation of T cell migration|neuronal cell body|intracellular|perinuclear region of cytoplasm|cytoplasm|endoplasmic reticulum|glucose metabolic process|lipid metabolic process|lipid transport|negative regulation of smooth muscle cell proliferation|aging|negat…
Apol10b	104.800290701635	61.9663505278426	147.634230875427	2.38249032931336	1.25247035815202	8.35524226083288e-05	0.000763691063558267	Up	1.16307226049361	1.38087606526143	1.41430327643706	1.28133266062859	1.10897914977592	1.50901450163994	4.34427032320327	3.5254751761119	2.63480975957014	3.73353304007353	GeneID:328561,Genbank:XM_006521088.3,MGI:MGI:3043522	apolipoprotein L 10B		GO:0008289,GO:0016020,GO:0050896,GO:0003674,GO:0005575,GO:0008150	lipid binding|membrane|response to stimulus|molecular_function|cellular_component|biological_process
Apol11a	3.16200906916709	0.984324184361561	5.33969395397261	5.42473103760624	2.43955160938552	0.0296237418662072	0.0892802707782747	Up	0.0255047230841103	0.0786399198804543	0	0	0.0256449938783342	0.049851082366663	0.136765760473478	0.166071766460748	0.124115896213005	0.248471149871296	GeneID:626615,Genbank:XM_006521234.1,MGI:MGI:3649094	apolipoprotein L 11a		GO:0008289,GO:0016020,GO:0050896,GO:0003674,GO:0005575,GO:0008150	lipid binding|membrane|response to stimulus|molecular_function|cellular_component|biological_process
Apol6	151.85664765581	55.3831396887188	248.330155622902	4.48385839117541	2.16474071579387	0.000151245779143638	0.00123366435613064	Up	0.588519837573916	0.700376202897414	1.20152839361965	0.723739005221327	1.16794061267607	1.66492309971348	5.99613606706331	3.76486554112566	2.52481238484983	6.53815127352981	GeneID:71939,Genbank:XM_006521421.3,MGI:MGI:1919189	apolipoprotein L 6		GO:0008289,GO:0016020,GO:0050896,GO:0003674,GO:0005575,GO:0008150	lipid binding|membrane|response to stimulus|molecular_function|cellular_component|biological_process
Apol7e	65.2669421535508	35.9620406220799	94.5718436850216	2.62976855732031	1.39493583529746	0.00184014186562588	0.00932997762039699	Up	0.730748008068753	1.04691814520654	0.825507888246425	0.823619644551534	0.645704310150914	0.865640715972842	3.58605887468081	2.37910076767814	1.58947065978447	2.73257065067817	GeneID:666348,Genbank:XM_011245711.2,MGI:MGI:3704456	apolipoprotein L 7e		GO:0050896,GO:0005575,GO:0008289,GO:0016020	response to stimulus|cellular_component|lipid binding|membrane
Apol8	25.0398447399981	2.37607939326351	47.7036100867327	20.0766061192983	4.32744350218956	8.25287867051807e-13	7.08574170592916e-11	Up	0.109894477665964	0.0322707470987895	0.0474531325496718	0	0	1.15070255244644	0.555620852866495	0.749642927184576	1.01227964100676	0.475826590847826	GeneID:239552,Genbank:XM_006520941.3,MGI:MGI:2444921	apolipoprotein L 8		GO:0016020,GO:0050896,GO:0003674,GO:0008150,GO:0008289	membrane|response to stimulus|molecular_function|biological_process|lipid binding
Apol9a	124.01002455473	48.7874671624388	199.232581947021	4.08368364940267	2.02987110933144	0.00107807625339316	0.00600936289429862	Up	1.02827001800467	1.77091751570049	1.14803494780484	1.56374469667399	1.42514027031763	1.00491922993385	8.67331672022762	6.33357161888556	4.29394001832745	9.23542045722034	GeneID:223672,Genbank:NM_001162883.1,MGI:MGI:3606001	apolipoprotein L 9a		GO:0008289,GO:0016020,GO:0050896,GO:0003674,GO:0005575,GO:0008150	lipid binding|membrane|response to stimulus|molecular_function|cellular_component|biological_process
Apol9b	207.806354449453	85.5396488892911	330.073060009615	3.85871422545595	1.94812020252546	0.000335602925183049	0.00234740640641549	Up	2.3192269056378	2.80430670286901	1.81440424668426	2.60215225623846	2.38685235133175	2.26656002338564	14.484926027688	9.59385758597979	8.06635613039872	13.5861058680259	GeneID:71898,Genbank:NM_173743.4,MGI:MGI:1919148	apolipoprotein L 9b		GO:0008289,GO:0016020,GO:0050896,GO:0003674,GO:0005575,GO:0008150	lipid binding|membrane|response to stimulus|molecular_function|cellular_component|biological_process
Apold1	158.852898109884	45.2800365574431	272.425759662326	6.01646509972936	2.58891609812208	1.96161313152342e-06	3.44680732208324e-05	Up	0.361368686085157	0.877874379664268	0.728192690965244	0.798925717234333	1.04051985667437	3.13030338688657	3.85796886509792	8.64556771423436	3.85684289393025	4.28506807946433	GeneID:381823,Genbank:NM_001109914.1,MGI:MGI:2685921	apolipoprotein L domain containing 1		GO:0005829,GO:0008150,GO:0008289,GO:0016020,GO:0045601,GO:0050896,GO:0001525,GO:0003674,GO:0005654	cytosol|biological_process|lipid binding|membrane|regulation of endothelial cell differentiation|response to stimulus|angiogenesis|molecular_function|nucleoplasm
Aqp7	23.5176075799381	3.32775955373321	43.7074556061431	13.1341988206781	3.715256294393	0.000437676978317751	0.00289166890561793	Up	0.0170326773990822	0.0525176604190593	0.0343224846733338	0.0324878750273662	0.154137182972558	0.299625940274528	1.75364193284086	0.646956242093299	0.3108286080958	0.958736170327516	GeneID:11832,Genbank:NM_007473.4,MGI:MGI:1314647	aquaporin 7		GO:0016021,GO:0005911,GO:0031526,GO:0006833,GO:0055085,GO:0015204,GO:0015250,GO:0015254,GO:0070295,GO:0015265,GO:0015267,GO:0015793,GO:0005737,GO:0015840,GO:0005886,GO:0016020,GO:0005887	integral component of membrane|cell-cell junction|brush border membrane|water transport|transmembrane transport|urea transmembrane transporter activity|water channel activity|glycerol channel activity|renal water absorption|urea channel activity|channel activity|glycerol transport|cytoplasm|urea transport|plasma membrane|membrane|integral component of plasma membrane	mmu04923,mmu03320	Regulation of lipolysis in adipocyte|PPAR signaling pathway
Arc	47.0352152017238	19.9294473987961	74.1409830046515	3.72017254272341	1.89536953551574	8.5679069754014e-12	5.94698094890313e-10	Up	0.211608326863263	0.45309859035404	0.42641114989388	0.353166247866139	0.354620216101188	0.947846870922208	1.22928230932274	1.74147338628462	1.41593150967419	1.60340650489029	GeneID:11838,Genbank:NM_001276684.1,MGI:MGI:88067	activity regulated cytoskeletal-associated protein		GO:0061001,GO:0016020,GO:0005737,GO:1900271,GO:0016477,GO:0005768,GO:0022604,GO:0005856,GO:2000969,GO:0005886,GO:0006897,GO:0007010,GO:0030054,GO:0031410,GO:0007275,GO:0042995,GO:0007492,GO:0045202,GO:0009952,GO:0003779,GO:0045211,GO:0015629,GO:0005515,GO:0048168	regulation of dendritic spine morphogenesis|membrane|cytoplasm|regulation of long-term synaptic potentiation|cell migration|endosome|regulation of cell morphogenesis|cytoskeleton|positive regulation of AMPA receptor activity|plasma membrane|endocytosis|cytoskeleton organization|cell junction|cytoplasmic vesicle|multicellular organism development|cell projection|endoderm development|synapse|anteri…	mmu05031	Amphetamine addiction
Arhgap11a	328.636998519976	206.675766625706	450.598230414247	2.18021801864313	1.12447240962984	0.000483683679897515	0.00314065001613741	Up	2.06437272274178	2.97262659073724	1.91745841000591	2.12258757662103	2.29194784834911	2.09104771794827	5.90396279455929	6.11423479827881	4.89221223158508	6.77364942553263	GeneID:228482,Genbank:NM_181416.3,MGI:MGI:2444300	Rho GTPase activating protein 11A		GO:0003674,GO:0005096,GO:0007165	molecular_function|GTPase activator activity|signal transduction
Arhgap9	719.707094854082	450.23650321035	989.177686497814	2.19701796599036	1.13554666736666	0.000195759596017368	0.00151479509481741	Up	7.94378928331996	12.3179918571468	8.70233174931241	8.25606624908174	8.42569428875588	11.3837317394105	28.1292463035961	24.6802283267245	15.3039617619787	24.7243850214385	GeneID:216445,Genbank:XM_006513569.3,MGI:MGI:2143764	Rho GTPase activating protein 9		GO:0005096,GO:0005547,GO:0005575	GTPase activator activity|phosphatidylinositol-3,4,5-trisphosphate binding|cellular_component
Arhgdib	2814.04815872224	1560.41820934023	4067.67810810425	2.60678713165244	1.38227277825207	0.000152282570399019	0.00124097851189754	Up	55.4388641958559	75.246910617412	53.099391792587	56.28270468277	51.1932551173776	79.4686290087404	214.459168803289	197.801249391748	103.279247337774	195.16248842056	GeneID:11857,Genbank:XM_006505404.3,MGI:MGI:101940	Rho, GDP dissociation inhibitor (GDI) beta		GO:0005737,GO:0005829,GO:0016020,GO:0035023,GO:0048365,GO:1901164,GO:2000249,GO:0003924,GO:0005094,GO:0005096	cytoplasm|cytosol|membrane|regulation of Rho protein signal transduction|Rac GTPase binding|negative regulation of trophoblast cell migration|regulation of actin cytoskeleton reorganization|GTPase activity|Rho GDP-dissociation inhibitor activity|GTPase activator activity	mmu04962,mmu04722	Vasopressin-regulated water reabsorption|Neurotrophin signaling pathway
Arid5a	645.109417301682	362.947652501482	927.271182101882	2.55483449393049	1.35322983420804	1.81757826875071e-10	9.74178932446386e-09	Up	2.78813854278	3.61394120695066	3.16704159440318	3.01469297739539	3.89272010781351	5.98766889315141	8.5230395767657	10.5998892913835	7.74552145644828	10.8611545429338	GeneID:214855,Genbank:NM_001290726.1,MGI:MGI:2443039	AT rich interactive domain 5A (MRF1-like)	ARID	GO:1905078,GO:0045087,GO:0006357,GO:0003677,GO:2000318,GO:0045944,GO:0008134,GO:0003682,GO:2000556,GO:0046965,GO:0003714,GO:2000778,GO:0046966,GO:0003723,GO:0005515,GO:0005634,GO:0030331,GO:0050681,GO:0035066,GO:0005654,GO:0071222,GO:0035613,GO:0005667,GO:0071391,GO:0005730,GO:0000122,GO:1902715,GO:0043565,GO:0006351,GO:0002062,GO:1904469,GO:0044212,GO:0006355,GO:0002376	positive regulation of interleukin-17 secretion|innate immune response|regulation of transcription by RNA polymerase II|DNA binding|positive regulation of T-helper 17 type immune response|positive regulation of transcription by RNA polymerase II|transcription factor binding|chromatin binding|positive regulation of T-helper 1 cell cytokine production|retinoid X receptor binding|transcription corep…
Arl5c	249.09500946772	140.049437932835	358.140581002605	2.5572439724775	1.35458980668544	9.28887562799599e-07	1.8360625441403e-05	Up	3.71905651806519	6.11580959645835	4.04038198773848	4.81136080126508	4.48741268781139	7.64846507425932	15.7462650916353	15.1264198435044	9.24590877027414	13.7925322341627	GeneID:217151,Genbank:NM_207231.1,MGI:MGI:3028577	ADP-ribosylation factor-like 5C		GO:0005622,GO:0008150,GO:0000166,GO:0005525,GO:0005575	intracellular|biological_process|nucleotide binding|GTP binding|cellular_component
Arnt2	37.5010963531114	24.8111721540015	50.1910205522213	2.02292016840996	1.01643938716679	0.00050824201159007	0.0032708036525633	Up	0.172235407599325	0.252886468826457	0.1735354635981	0.211190946154406	0.230910223122236	0.384740906329909	0.483785223873417	0.534045592313338	0.319300739535358	0.461656903060247	GeneID:11864,Genbank:XM_006507244.3,MGI:MGI:107188	aryl hydrocarbon receptor nuclear translocator 2	bHLH	GO:0045944,GO:0007420,GO:0001666,GO:0046982,GO:0008284,GO:0009410,GO:0001701,GO:0046983,GO:0003677,GO:0003700,GO:0005634,GO:0009636,GO:0005667,GO:0017162,GO:0005737,GO:0043066,GO:0006351,GO:0045893,GO:0006355,GO:0000978,GO:0007165,GO:0000981,GO:0007417,GO:0001077	positive regulation of transcription by RNA polymerase II|brain development|response to hypoxia|protein heterodimerization activity|positive regulation of cell proliferation|response to xenobiotic stimulus|in utero embryonic development|protein dimerization activity|DNA binding|DNA binding transcription factor activity|nucleus|response to toxic substance|transcription factor complex|aryl hydrocar…	mmu05200,mmu05202,mmu05211	Pathways in cancer|Transcriptional misregulation in cancers|Renal cell carcinoma
Arntl	396.656879314496	145.605336198117	647.708422430876	4.44838382536735	2.153281275261	3.60365961914951e-50	7.2537664067236e-47	Up	1.63055177540752	1.52798315166014	0.879412972564081	1.21659409034068	1.88062528454338	7.35833088338472	5.63706442759496	6.94281268684832	6.09120167567765	6.83163120636532	GeneID:11865,Genbank:XM_006507246.3,MGI:MGI:1096381	aryl hydrocarbon receptor nuclear translocator-like	bHLH	GO:0003677,GO:0003700,GO:0005515,GO:0005634,GO:0005654,GO:0032922,GO:0005667,GO:0005737,GO:0033391,GO:0042176,GO:0042634,GO:0042753,GO:0046983,GO:0043161,GO:0048511,GO:0043231,GO:0050767,GO:0043425,GO:0050796,GO:0051726,GO:0051775,GO:0000060,GO:0051879,GO:0000976,GO:0060137,GO:0000982,GO:0070491,GO:0001046,GO:0001047,GO:0001077,GO:0001190,GO:0006351,GO:0006355,GO:0007283,GO:0007623,GO:0008134,GO:…	DNA binding|DNA binding transcription factor activity|protein binding|nucleus|nucleoplasm|circadian regulation of gene expression|transcription factor complex|cytoplasm|chromatoid body|regulation of protein catabolic process|regulation of hair cycle|positive regulation of circadian rhythm|protein dimerization activity|proteasome-mediated ubiquitin-dependent protein catabolic process|rhythmic proc…	mmu04728,mmu04710,mmu05168	Dopaminergic synapse|Circadian rhythm|Herpes simplex infection
Arrdc2	409.832083196482	567.681087746265	251.9830786467	0.443881404693419	-1.17175382307615	7.68165504001933e-07	1.57600071013579e-05	Down	14.719565000269	9.40177179587448	13.3056087828771	16.2973991591887	9.70525876501739	5.61691343469682	5.38759207799284	4.7375027400591	6.45854403809502	7.05247820466333	GeneID:70807,Genbank:XM_017312963.1,MGI:MGI:1918057	arrestin domain containing 2		GO:0031410,GO:0003674,GO:0005886,GO:0008150	cytoplasmic vesicle|molecular_function|plasma membrane|biological_process
Arsi	57.3798422660924	20.5703322896656	94.1893522425193	4.57889308330908	2.19499887862129	5.36207905707681e-09	2.08901987522588e-07	Up	0.273958808140647	0.464590588120561	0.276026686034658	0.209017979099378	0.220372420732054	0.910307601063162	1.64535669583329	1.97711010439208	0.916568158137244	1.40861310839936	GeneID:545260,Genbank:NM_001038499.1,MGI:MGI:2670959	arylsulfatase i		GO:0005783,GO:0008152,GO:0008484,GO:0016787,GO:0046872,GO:0003824,GO:0005575,GO:0005576	endoplasmic reticulum|metabolic process|sulfuric ester hydrolase activity|hydrolase activity|metal ion binding|catalytic activity|cellular_component|extracellular region
Asb2	154.148047184378	96.0771213912946	212.218972977461	2.20883983516902	1.14328881145702	4.7090715664201e-12	3.49629264333059e-10	Up	2.12561482090212	1.85490814736611	1.81838992684765	2.27579980022092	1.75420338237282	4.56623868678061	3.87113197117123	4.15657875702082	4.09859295933133	5.83907202197546	GeneID:65256,Genbank:NM_023049.1,MGI:MGI:1929743	ankyrin repeat and SOCS box-containing 2		GO:0016567,GO:0031466,GO:0035556,GO:0035914,GO:0045445,GO:0061630,GO:0000151,GO:0000209,GO:0006511	protein ubiquitination|Cul5-RING ubiquitin ligase complex|intracellular signal transduction|skeletal muscle cell differentiation|myoblast differentiation|ubiquitin protein ligase activity|ubiquitin ligase complex|protein polyubiquitination|ubiquitin-dependent protein catabolic process
Asf1b	177.802896763888	74.5732926037782	281.032500923998	3.76854086914435	1.91400603852655	0.000321641169540529	0.00226637550657185	Up	2.46266524113272	2.98182510466038	2.31130488096012	2.123414826132	2.98501955011604	2.96721498702135	15.1594453339824	12.3377612991172	6.60777429627448	13.4747815891741	GeneID:66929,Genbank:NM_024184.2,MGI:MGI:1914179	anti-silencing function 1B histone chaperone		GO:0005654,GO:0006325,GO:0006333,GO:0006334,GO:0006335,GO:0006336,GO:0006351,GO:0006355,GO:0032991,GO:0042393,GO:0000785,GO:0000790,GO:0005634	nucleoplasm|chromatin organization|chromatin assembly or disassembly|nucleosome assembly|DNA replication-dependent nucleosome assembly|DNA replication-independent nucleosome assembly|transcription, DNA-templated|regulation of transcription, DNA-templated|protein-containing complex|histone binding|chromatin|nuclear chromatin|nucleus
Aspm	149.200686448283	68.5016873382273	229.899685558339	3.35611711903108	1.74679306264814	0.00067308709089261	0.0041144630202658	Up	0.254445704353271	0.623612281925736	0.241575931561228	0.25666275905487	0.344406870798927	0.310834431619965	1.73702688871309	1.37535713882893	0.946532886384038	1.62608409900804	GeneID:12316,Genbank:XM_017312957.1,MGI:MGI:1334448	asp (abnormal spindle)-like, microcephaly associated (Drosophila)		GO:0097150,GO:0048477,GO:0016324,GO:0002052,GO:0097431,GO:0048589,GO:0019901,GO:0051301,GO:0021873,GO:0005516,GO:0051445,GO:0005634,GO:0005737,GO:0005813,GO:0005856,GO:0021987,GO:0005874,GO:0051653,GO:0030496,GO:0007049,GO:0051661,GO:0007051,GO:0072687,GO:0036449,GO:0007283,GO:0000922,GO:0090263,GO:0045665,GO:0007420,GO:0001764,GO:0090306,GO:0045769,GO:0008584	neuronal stem cell population maintenance|oogenesis|apical plasma membrane|positive regulation of neuroblast proliferation|mitotic spindle pole|developmental growth|protein kinase binding|cell division|forebrain neuroblast division|calmodulin binding|regulation of meiotic cell cycle|nucleus|cytoplasm|centrosome|cytoskeleton|cerebral cortex development|microtubule|spindle localization|midbody|cell…
Atcay	6.37354654180033	2.90455267427677	9.8425404093239	3.38865963647042	1.76071473701785	0.01723569368799	0.0578219456309964	Up	0	0.0603112793208815	0.0443429326735579	0.0839454176325825	0.0295018558894081	0.129033907104899	0.141601101474716	0.127365347136065	0.160630003019755	0.206439859357305	GeneID:16467,Genbank:NM_178662.3,MGI:MGI:2448730	ataxia, cerebellar, Cayman type		GO:0043005,GO:0005739,GO:0006798,GO:0045202,GO:0006915,GO:0007399,GO:0019894,GO:0030054,GO:0030424,GO:0048311,GO:0030425,GO:0050699,GO:0031175,GO:2000212,GO:0031966,GO:0004309,GO:0032880,GO:0005737,GO:0042995	neuron projection|mitochondrion|polyphosphate catabolic process|synapse|apoptotic process|nervous system development|kinesin binding|cell junction|axon|mitochondrion distribution|dendrite|WW domain binding|neuron projection development|negative regulation of glutamate metabolic process|mitochondrial membrane|exopolyphosphatase activity|regulation of protein localization|cytoplasm|cell projection
Atf3	1018.98093468457	163.973498964708	1873.98837040444	11.4286051236107	3.51457742634427	6.78592891940432e-74	2.04889813839881e-70	Up	3.84718816111683	4.03820165213137	4.39855574953761	4.50172340329253	6.06315367407262	48.3977228522934	47.7270996993114	66.9201177293652	57.5267291110329	50.2390566989391	GeneID:11910,Genbank:NM_007498.3,MGI:MGI:109384	activating transcription factor 3	TF_bZIP	GO:1990622,GO:0042802,GO:0006355,GO:0000977,GO:0042803,GO:0006357,GO:0000978,GO:0044212,GO:0045892,GO:0000982,GO:0001078,GO:0003677,GO:0003700,GO:0008284,GO:0005634,GO:0045944,GO:0010628,GO:0046982,GO:0070373,GO:0030968,GO:0005730,GO:0000122,GO:1903984,GO:0034198,GO:0006094,GO:1990440,GO:0035914,GO:0006351,GO:0000976	CHOP-ATF3 complex|identical protein binding|regulation of transcription, DNA-templated|RNA polymerase II regulatory region sequence-specific DNA binding|protein homodimerization activity|regulation of transcription by RNA polymerase II|RNA polymerase II proximal promoter sequence-specific DNA binding|transcription regulatory region DNA binding|negative regulation of transcription, DNA-templated|t…	mmu05166	HTLV-I infection
Atg9b	14.8140793815014	9.61661142448907	20.0115473385137	2.08093542051138	1.05723219335116	0.0193874673814003	0.0635238486311172	Up	0.0967702268734633	0.213125872049155	0.181072657161177	0.0659207459070147	0.125103141587414	0.310738839278104	0.370655539981299	0.315055420611401	0.185004890145795	0.284321805273024	GeneID:213948,Genbank:NM_001002897.3,MGI:MGI:2685420	autophagy related 9B		GO:0000422,GO:0003674,GO:0005737,GO:0005776,GO:0006914,GO:0016020,GO:0016021,GO:0031410,GO:0034497,GO:0044805,GO:0000045,GO:0000407	autophagy of mitochondrion|molecular_function|cytoplasm|autophagosome|autophagy|membrane|integral component of membrane|cytoplasmic vesicle|protein localization to phagophore assembly site|late nucleophagy|autophagosome assembly|phagophore assembly site	mmu04140,mmu04136,mmu04137	Autophagy - animal|Autophagy - other eukaryotes|Mitophagy - animal
Atp10b	41.7192940548319	22.6390164152695	60.7995716943942	2.68561012453643	1.42524988100384	2.29883868772724e-06	3.9776276663674e-05	Up	0.0909300260889022	0.265990963444197	0.0916163781435313	0.166767862116942	0.196926418241046	0.355460453752956	0.51010507446306	0.296041443130074	0.553126064311558	0.53757016799826	GeneID:319767,Genbank:XM_017314606.1,MGI:MGI:2442688	ATPase, class V, type 10B		GO:0045332,GO:0004012,GO:0005783,GO:0005886	phospholipid translocation|phospholipid-translocating ATPase activity|endoplasmic reticulum|plasma membrane
Atp1a3	242.508846381028	132.352546072962	352.665146689093	2.66458906271949	1.41391305535216	3.03263384560306e-11	1.90761092871337e-09	Up	1.4321014864485	3.12601137901533	1.49787922587723	1.69097130562793	1.50854812283045	3.8921657962078	5.49995465784721	5.09174776258668	4.61292183921371	6.42224103554824	GeneID:232975,Genbank:NM_001290469.1,MGI:MGI:88107	ATPase, Na+/K+ transporting, alpha 3 polypeptide		GO:0005886,GO:0005890,GO:0006811,GO:0006813,GO:0006814,GO:0006883,GO:0030424,GO:0031748,GO:0035235,GO:0007613,GO:0036376,GO:0042383,GO:1904646,GO:0042493,GO:1990535,GO:0043025,GO:0043209,GO:0000166,GO:0001540,GO:0005391,GO:0005524,GO:0005634,GO:0005737,GO:0005783,GO:0005794,GO:0008344,GO:0008542,GO:0010107,GO:0015991,GO:0016020,GO:0016021,GO:0016787,GO:0043395,GO:0030007,GO:0044326,GO:0044327,GO:…	plasma membrane|sodium:potassium-exchanging ATPase complex|ion transport|potassium ion transport|sodium ion transport|cellular sodium ion homeostasis|axon|D1 dopamine receptor binding|ionotropic glutamate receptor signaling pathway|memory|sodium ion export across plasma membrane|sarcolemma|cellular response to amyloid-beta|response to drug|neuron projection maintenance|neuronal cell body|myelin s…	mmu04024,mmu04022,mmu04911,mmu04918,mmu04919,mmu04925,mmu04260,mmu04261,mmu04970,mmu04971,mmu04972,mmu04976,mmu04973,mmu04974,mmu04978,mmu04960,mmu04961,mmu04964	cAMP signaling pathway|cGMP - PKG signaling pathway|Insulin secretion|Thyroid hormone synthesis|Thyroid hormone signaling pathway|Aldosterone synthesis and secretion|Cardiac muscle contraction|Adrenergic signaling in cardiomyocytes|Salivary secretion|Gastric acid secretion|Pancreatic secretion|Bile secretion|Carbohydrate digestion and absorption|Protein digestion and absorption|Mineral absorption…
Atp7b	1644.15970571813	2289.00354558007	999.315865856183	0.436572441220461	-1.19570703228528	5.0940870319112e-14	5.69657288087057e-12	Down	19.189338671506	15.8588020962011	18.7478178306182	19.1707639700412	18.8757661203877	11.7594117206884	6.74756281443722	6.16213659762249	10.5438344795356	6.188956640875	GeneID:11979,Genbank:XM_017312538.1,MGI:MGI:103297	ATPase, Cu++ transporting, beta polypeptide		GO:0005794,GO:0005802,GO:0005886,GO:0005923,GO:0016021,GO:0006811,GO:0016323,GO:0006812,GO:0006825,GO:0016787,GO:0019829,GO:0030001,GO:0031410,GO:0060003,GO:0032588,GO:0070160,GO:0043682,GO:0071280,GO:0071287,GO:0000166,GO:0004008,GO:0005375,GO:0005507,GO:0005524,GO:0005768,GO:0005770,GO:0005783,GO:0006878,GO:0006882,GO:0007595,GO:0008270,GO:0015677,GO:0015680,GO:0045177,GO:0016020,GO:0046688,GO:…	Golgi apparatus|trans-Golgi network|plasma membrane|bicellular tight junction|integral component of membrane|ion transport|basolateral plasma membrane|cation transport|copper ion transport|hydrolase activity|cation-transporting ATPase activity|metal ion transport|cytoplasmic vesicle|copper ion export|trans-Golgi network membrane|occluding junction|copper-transporting ATPase activity|cellular resp…	mmu01524	Platinum drug resistance
Atp8b4	284.423606707518	155.055951966673	413.791261448362	2.66865770839483	1.41611427210795	0.000188856973339013	0.00146712389751696	Up	1.33181119168622	1.53885093947943	1.40020578940004	1.30958370151334	0.973160858789017	1.68152799837006	5.35846613631189	4.0038295911864	2.68704443992353	4.48608355008389	GeneID:241633,Genbank:XM_006499495.1,MGI:MGI:1859664	ATPase, class I, type 8B, member 4		GO:0005886,GO:0007030,GO:0045332,GO:0004012,GO:0005794	plasma membrane|Golgi organization|phospholipid translocation|phospholipid-translocating ATPase activity|Golgi apparatus
Aunip	21.1991504106323	7.22303771559165	35.175263105673	4.86987116649601	2.28388360600046	0.000416033661239672	0.00277600950534729	Up	0.339795208333187	0.349235549705325	0.213975017638678	0.364567677915361	0.298956011313966	0.4566084375041	2.82426679856491	2.02816779354819	1.13683319897463	1.51723918681252	GeneID:69885,Genbank:NM_001081099.1,MGI:MGI:1917135	aurora kinase A and ninein interacting protein		GO:2001033,GO:0003677,GO:0003684,GO:0005634,GO:0005694,GO:0005737,GO:0005813,GO:0005856,GO:0006281,GO:0006974,GO:0007051,GO:0000724,GO:0000922,GO:0090734	negative regulation of double-strand break repair via nonhomologous end joining|DNA binding|damaged DNA binding|nucleus|chromosome|cytoplasm|centrosome|cytoskeleton|DNA repair|cellular response to DNA damage stimulus|spindle organization|double-strand break repair via homologous recombination|spindle pole|site of DNA damage
Aurka	138.519364487298	60.5478351865369	216.490893788059	3.57553483326184	1.83815905827791	0.000368310235483762	0.00253218528501853	Up	0.99747668820922	2.5090152539961	1.50750866441497	1.62719988169306	1.50444391095016	1.41093118158201	8.7270531245193	6.97925690071355	5.04571886100974	8.12639707194639	GeneID:20878,Genbank:NM_001291185.1,MGI:MGI:894678	aurora kinase A		GO:0005515,GO:0005524,GO:0005634,GO:0005737,GO:0005813,GO:0005815,GO:0007057,GO:0005819,GO:0007098,GO:0005829,GO:0007100,GO:0005856,GO:0009611,GO:0009948,GO:0015630,GO:0035174,GO:0016301,GO:0016310,GO:0042585,GO:0016740,GO:0042995,GO:0043066,GO:0043203,GO:0045120,GO:0000166,GO:1990138,GO:0046982,GO:0000212,GO:0048471,GO:0000226,GO:0051233,GO:0000278,GO:0000780,GO:0004672,GO:0004674,GO:0004712,GO:…	protein binding|ATP binding|nucleus|cytoplasm|centrosome|microtubule organizing center|spindle assembly involved in female meiosis I|spindle|centrosome cycle|cytosol|mitotic centrosome separation|cytoskeleton|response to wounding|anterior/posterior axis specification|microtubule cytoskeleton|histone serine kinase activity|kinase activity|phosphorylation|germinal vesicle|transferase activity|cell …	mmu04114,mmu04914	Oocyte meiosis|Progesterone-mediated oocyte maturation
Aurkb	151.08134507522	67.8830304867633	234.279659663676	3.45122570373989	1.78710882643019	0.000295355221180153	0.00211823245720493	Up	1.58654380361451	1.70705726817705	1.47363493305755	2.12776172312734	1.69497381414615	1.91391730175411	8.72032567607179	7.58656431297365	4.28259732417876	8.45270076710603	GeneID:20877,Genbank:XM_006532725.3,MGI:MGI:107168	aurora kinase B		GO:0000780,GO:0002903,GO:0004672,GO:0004674,GO:0004712,GO:0005515,GO:0010369,GO:0005524,GO:0016301,GO:0005634,GO:0016310,GO:0016740,GO:0019900,GO:0030496,GO:0036089,GO:0031577,GO:0043988,GO:0031616,GO:0046872,GO:0032091,GO:0051233,GO:0051256,GO:0051301,GO:0051973,GO:0000122,GO:0097431,GO:0000166,GO:1904355,GO:0000278,GO:1990023,GO:0000775,GO:0000776,GO:0000779,GO:0005654,GO:0005694,GO:0005737,GO:…	condensed nuclear chromosome, centromeric region|negative regulation of B cell apoptotic process|protein kinase activity|protein serine/threonine kinase activity|protein serine/threonine/tyrosine kinase activity|protein binding|chromocenter|ATP binding|kinase activity|nucleus|phosphorylation|transferase activity|kinase binding|midbody|cleavage furrow formation|spindle checkpoint|histone H3-S28 ph…
Avpr1a	14.2835543272775	6.26593441756739	22.3011742369875	3.55911389280794	1.83151810029927	0.00118714124393555	0.00650325091476757	Up	0.121173693724208	0.10378349591112	0.101740274204837	0.0963020406324116	0.223373561429968	0.848690880912797	0.281570541686131	0.328754947645528	0.343979004761053	0.56838589506313	GeneID:54140,Genbank:NM_016847.2,MGI:MGI:1859216	arginine vasopressin receptor 1A		GO:0005886,GO:0005887,GO:0007165,GO:0007186,GO:0007204,GO:0007621,GO:0031894,GO:0007625,GO:0032849,GO:0008284,GO:0032870,GO:0010033,GO:0035176,GO:0035815,GO:0042277,GO:0042711,GO:0042713,GO:0043084,GO:0001992,GO:0002125,GO:0003084,GO:0004871,GO:0004930,GO:0005000,GO:0010035,GO:0010460,GO:0014049,GO:0016020,GO:0016021,GO:0017046,GO:0019722,GO:0045777,GO:0030307,GO:0045907,GO:0031394,GO:0031410,GO:…	plasma membrane|integral component of plasma membrane|signal transduction|G-protein coupled receptor signaling pathway|positive regulation of cytosolic calcium ion concentration|negative regulation of female receptivity|V1A vasopressin receptor binding|grooming behavior|positive regulation of cellular pH reduction|positive regulation of cell proliferation|cellular response to hormone stimulus|res…	mmu04020,mmu04072,mmu04080,mmu04270	Calcium signaling pathway|Phospholipase D signaling pathway|Neuroactive ligand-receptor interaction|Vascular smooth muscle contraction
B2m	40963.9781077073	26719.0394482911	55208.9167671236	2.06627625495177	1.0470331511077	0.00124826322629572	0.00677254765126485	Up	1445.44495573734	1908.77783153191	1620.10112236155	1905.90665992326	1703.85563497179	1622.93771886589	4847.55908835913	4363.09435416696	2941.0210920689	4697.93496294884	GeneID:12010,Genbank:NM_009735.3,MGI:MGI:88127	beta-2 microglobulin		GO:1904437,GO:0045646,GO:0009897,GO:0002474,GO:1990712,GO:0048260,GO:0010977,GO:0002481,GO:0055072,GO:0019885,GO:0002726,GO:0071281,GO:0005515,GO:0005576,GO:0005615,GO:0032092,GO:0005794,GO:0071283,GO:0033077,GO:0005829,GO:1900121,GO:0033216,GO:0005886,GO:1900122,GO:0042026,GO:0006826,GO:0001916,GO:1900390,GO:0042612,GO:0006955,GO:0002237,GO:1904434,GO:0042802,GO:0006968,GO:0002376	positive regulation of transferrin receptor binding|regulation of erythrocyte differentiation|external side of plasma membrane|antigen processing and presentation of peptide antigen via MHC class I|HFE-transferrin receptor complex|positive regulation of receptor-mediated endocytosis|negative regulation of neuron projection development|antigen processing and presentation of exogenous protein antig…	mmu04612	Antigen processing and presentation
B3galt2	75.4728171267868	19.5836166827394	131.362017570834	6.70775065193214	2.74582906041283	3.35599855596864e-09	1.37862289886458e-07	Up	0.0942638520277735	0.363310245843514	0.249310341652404	0.146085441541251	0.331737994205974	1.63518737081475	2.07245835202405	1.49611507825631	0.688086816488877	2.32134361729911	GeneID:26878,Genbank:NM_020025.4,MGI:MGI:1349461	UDP-Gal:betaGlcNAc beta 1,3-galactosyltransferase, polypeptide 2		GO:0009312,GO:0005794,GO:0016020,GO:0006486,GO:0006487,GO:0006493,GO:0006682,GO:0008375,GO:0016021,GO:0008376,GO:0016740,GO:0008378,GO:0016757,GO:0008499,GO:0016758,GO:0005575,GO:0047275,GO:0005783	oligosaccharide biosynthetic process|Golgi apparatus|membrane|protein glycosylation|protein N-linked glycosylation|protein O-linked glycosylation|galactosylceramide biosynthetic process|acetylglucosaminyltransferase activity|integral component of membrane|acetylgalactosaminyltransferase activity|transferase activity|galactosyltransferase activity|transferase activity, transferring glycosyl groups…	mmu00601	Glycosphingolipid biosynthesis - lacto and neolacto series
B430306N03Rik	82.6888514510922	47.7064305305038	117.671272371681	2.46657046153224	1.30250650081352	0.00228258220783803	0.0112245546355032	Up	0.551433898121354	1.07053548360659	0.518556448925355	0.572644923940455	0.283394077058511	0.802379330618807	1.62963145578257	1.94159097249032	0.954130378884167	2.34783223055351	GeneID:320148,Genbank:XM_006524395.3,MGI:MGI:2443478	RIKEN cDNA B430306N03 gene		GO:0003674,GO:0005575,GO:0008150	molecular_function|cellular_component|biological_process
B4galnt4	23.2836790931972	7.47082106452432	39.0965371218701	5.23323163333714	2.38770211694442	0.000731778932341161	0.0043940693199511	Up	0.225846171078137	0.19640984820384	0.122527401404692	0.066273172439078	0.0524049874905089	0.135826137462792	0.894329146748308	0.829556553238712	0.486120593500938	1.27876617550509	GeneID:330671,Genbank:NM_177897.3,MGI:MGI:2652891	beta-1,4-N-acetyl-galactosaminyl transferase 4		GO:0016020,GO:0016021,GO:0016740,GO:0032580,GO:0033842,GO:0005794,GO:0008376	membrane|integral component of membrane|transferase activity|Golgi cisterna membrane|N-acetyl-beta-glucosaminyl-glycoprotein 4-beta-N-acetylgalactosaminyltransferase activity|Golgi apparatus|acetylgalactosaminyltransferase activity
BC021614	134.860098077674	72.3648483656134	197.355347789734	2.72722671638339	1.44743463754922	0.000200460400731833	0.00154336617920012	Up	3.67544015426528	5.16635906509217	3.64872429877256	3.65988282316056	3.85869790154314	6.02184091654614	18.085969944136	10.7343431612893	8.54851344282712	13.3397637375792	GeneID:225884,Genbank:XM_011248620.1,MGI:MGI:2385078	cDNA sequence BC021614		GO:0003674,GO:0005575,GO:0008150	molecular_function|cellular_component|biological_process
BC030500	12.7296394173806	8.41933827540934	17.0399405593518	2.02390496758171	1.01714154990506	0.0422680436015044	0.117967628698945	Up	0.256624592401967	0.237378825709554	0.103424651722596	0.171318673045119	0.335446768165936	0.576832992798839	0.330267840229959	0.389897320401423	0.593196632887681	0.416679735155242	GeneID:234290,Genbank:NM_173411.2,MGI:MGI:2447770	cDNA sequence BC030500		GO:0003674,GO:0005575,GO:0008150	molecular_function|cellular_component|biological_process
BC030867	30.1942406796364	9.18481552459555	51.2036658346773	5.57481701157324	2.47892445062424	4.6912669652437e-05	0.000486617427816249	Up	0.164898706374913	0.360144990358137	0.186911306962941	0.196578334374606	0.062177105906775	0.282019592830892	1.61375235676749	1.27504660588941	0.827538113888681	1.62878203134967	GeneID:217216,Genbank:XM_006533040.1,MGI:MGI:2387601	cDNA sequence BC030867		GO:0003674,GO:0005575,GO:0008150	molecular_function|cellular_component|biological_process
BC035044	60.3932523615268	39.5459080510193	81.2405966720343	2.05433635680393	1.0386724136741	0.00060114145815176	0.00374464398229834	Up	0.929330788487826	0.955149869145258	0.769884079543756	0.709036678334623	0.809849663114239	0.968775245379714	1.99336619495609	2.46532647186658	1.30649562265566	2.1907697479081	GeneID:232406,Genbank:NM_001254946.1,MGI:MGI:2448540	cDNA sequence BC035044		GO:0003674,GO:0005575,GO:0008150	molecular_function|cellular_component|biological_process
BC094916	28.3357270367477	14.4999403433542	42.1715137301413	2.90839222310799	1.54022184290797	0.00482035728384312	0.0207769670602194	Up	0.458552845866945	0.771206014901828	0.378011507204031	0.357805989916931	1.13172903819341	0.692579469278735	2.63776127058469	1.90007148566567	1.11574819373863	3.02332168062099	GeneID:545384,Genbank:NM_001024721.2,MGI:MGI:3584522	cDNA sequence BC094916		GO:0003690,GO:0005634,GO:0005730,GO:0005829,GO:0008134,GO:0042802,GO:0000978,GO:0001047,GO:0001078	double-stranded DNA binding|nucleus|nucleolus|cytosol|transcription factor binding|identical protein binding|RNA polymerase II proximal promoter sequence-specific DNA binding|core promoter binding|transcriptional repressor activity, RNA polymerase II proximal promoter sequence-specific DNA binding
BC147527	98.4529650779492	50.7900115510422	146.115918604856	2.87686326784972	1.5244966539994	0.00267840306251954	0.0128026252983124	Up	0.600194596082263	1.14120851743068	0.634961192814857	0.787051531521804	0.739282041886276	0.733206114085481	3.12191149818485	2.75196392419553	1.46039010008627	3.62201129596809	GeneID:625360,Genbank:XM_011244688.1,MGI:MGI:4840510	cDNA sequence BC147527
Bard1	85.8311876437224	46.5634387943761	125.098936493069	2.68663440098368	1.42580001179622	0.00124291962327903	0.00675164374672351	Up	0.411555543095177	0.570544060310819	0.395375414068344	0.392497454675457	0.510055995172439	0.33673362414813	1.81685401923523	1.39183816337357	1.16441235135959	1.66801028306964	GeneID:12021,Genbank:XM_006495631.3,MGI:MGI:1328361	BRCA1 associated RING domain 1		GO:0046826,GO:0005634,GO:0046872,GO:0005737,GO:0046982,GO:0006281,GO:0006974,GO:0016567,GO:0016607,GO:0016740,GO:0070531,GO:0031436,GO:0085020,GO:0036464,GO:0042325,GO:0042803,GO:0003723,GO:0043065,GO:0004842,GO:0043066	negative regulation of protein export from nucleus|nucleus|metal ion binding|cytoplasm|protein heterodimerization activity|DNA repair|cellular response to DNA damage stimulus|protein ubiquitination|nuclear speck|transferase activity|BRCA1-A complex|BRCA1-BARD1 complex|protein K6-linked ubiquitination|cytoplasmic ribonucleoprotein granule|regulation of phosphorylation|protein homodimerization acti…	mmu03440	Homologous recombination
Basp1	382.769090866152	240.070296488334	525.46788524397	2.18880841541138	1.13014568214243	6.96174469485775e-19	1.70431036340599e-16	Up	5.72866328658221	8.15926263061544	6.44578112433925	7.37695435479888	7.98236724548828	14.1811548688789	16.4979320344306	16.662683112493	16.4861706399698	17.1237476008337	GeneID:70350,Genbank:NM_027395.2,MGI:MGI:1917600	brain abundant, membrane attached signal protein 1		GO:0042995,GO:0005515,GO:0044212,GO:0005634,GO:0005737,GO:0045892,GO:0005886,GO:0008180,GO:0016020,GO:0072112,GO:0016607,GO:0003714,GO:0019904,GO:0030054	cell projection|protein binding|transcription regulatory region DNA binding|nucleus|cytoplasm|negative regulation of transcription, DNA-templated|plasma membrane|COP9 signalosome|membrane|glomerular visceral epithelial cell differentiation|nuclear speck|transcription corepressor activity|protein domain specific binding|cell junction
Batf	155.878317656584	77.8783507459257	233.878284567243	3.00312323421255	1.5864636776055	3.98342823752778e-06	6.40886198499585e-05	Up	4.83334251676368	6.62349944656835	3.60727795222726	4.09735354825229	4.61992862616826	9.27221860269538	20.9905184415179	15.9302137484997	9.72778931021236	18.2793958210073	GeneID:53314,Genbank:NM_016767.2,MGI:MGI:1859147	basic leucine zipper transcription factor, ATF-like	TF_bZIP	GO:0045190,GO:0006357,GO:0001077,GO:0045944,GO:0060218,GO:0006974,GO:0001816,GO:0072539,GO:0002320,GO:0003677,GO:0003700,GO:0005515,GO:0030154,GO:0005634,GO:0072540,GO:0030330,GO:0042832,GO:0005654,GO:0043011,GO:0005737,GO:0000978,GO:0043565,GO:0006351,GO:0045064,GO:0006355,GO:0000982	isotype switching|regulation of transcription by RNA polymerase II|transcriptional activator activity, RNA polymerase II proximal promoter sequence-specific DNA binding|positive regulation of transcription by RNA polymerase II|hematopoietic stem cell differentiation|cellular response to DNA damage stimulus|cytokine production|T-helper 17 cell differentiation|lymphoid progenitor cell differentiati…
Batf2	157.113459735309	72.6254466805099	241.601472790108	3.32667795976455	1.73408221237705	0.000214369151759105	0.00163516275927071	Up	1.47648153880501	2.09310593735612	1.48762621984568	2.0393309150024	2.35488575216907	2.28882104929336	9.47362675226879	7.59725429980593	4.64556017857197	8.76274140154883	GeneID:74481,Genbank:XM_006531851.2,MGI:MGI:1921731	basic leucine zipper transcription factor, ATF-like 2	TF_bZIP	GO:0003700,GO:0005634,GO:0006351,GO:0006355,GO:0006357,GO:0030154,GO:0042832,GO:0043011,GO:0000978,GO:0000982,GO:0003677	DNA binding transcription factor activity|nucleus|transcription, DNA-templated|regulation of transcription, DNA-templated|regulation of transcription by RNA polymerase II|cell differentiation|defense response to protozoan|myeloid dendritic cell differentiation|RNA polymerase II proximal promoter sequence-specific DNA binding|transcription factor activity, RNA polymerase II proximal promoter seque…
Batf3	44.6375197461596	28.1689708286988	61.1060686636204	2.16926876864684	1.11720881150355	0.000201490771464448	0.00154892270793977	Up	2.12133384977671	2.56960356182411	1.83201082517609	1.95084670345158	2.43771514843491	3.40590716534595	6.58146804930165	5.01539067180089	3.04166747759365	6.56075508087131	GeneID:381319,Genbank:NM_030060.2,MGI:MGI:1925491	basic leucine zipper transcription factor, ATF-like 3	TF_bZIP	GO:0097028,GO:0000982,GO:0001078,GO:0003677,GO:0003700,GO:0005634,GO:0006351,GO:0006355,GO:0006357,GO:0009615,GO:0000122,GO:0030154,GO:0000978,GO:0043011	dendritic cell differentiation|transcription factor activity, RNA polymerase II proximal promoter sequence-specific DNA binding|transcriptional repressor activity, RNA polymerase II proximal promoter sequence-specific DNA binding|DNA binding|DNA binding transcription factor activity|nucleus|transcription, DNA-templated|regulation of transcription, DNA-templated|regulation of transcription by RNA …
Bcat1	13.8826793589636	4.5211851400561	23.244173577871	5.14116826845596	2.36209623171364	0.000297513575578542	0.00212949661603353	Up	0.0433422205303321	0.0318188381059001	0.0187154457576529	0.0118100436422944	0.037354794802119	0.084715940592108	0.225776534335349	0.141109532968972	0.0602628834918518	0.254688632730794	GeneID:12035,Genbank:NM_007532.5,MGI:MGI:104861	branched chain aminotransferase 1, cytosolic		GO:0016740,GO:0004084,GO:0042802,GO:0005737,GO:0052654,GO:0005739,GO:0005829,GO:0008152,GO:0008483,GO:0052655,GO:0008652,GO:0052656,GO:0009081,GO:0009082,GO:0009083,GO:0003824,GO:0009098,GO:0009099	transferase activity|branched-chain-amino-acid transaminase activity|identical protein binding|cytoplasm|L-leucine transaminase activity|mitochondrion|cytosol|metabolic process|transaminase activity|L-valine transaminase activity|cellular amino acid biosynthetic process|L-isoleucine transaminase activity|branched-chain amino acid metabolic process|branched-chain amino acid biosynthetic process|br…	mmu00270,mmu00280,mmu00290,mmu00770	Cysteine and methionine metabolism|Valine, leucine and isoleucine degradation|Valine, leucine and isoleucine biosynthesis|Pantothenate and CoA biosynthesis
Bcl11b	216.282764706824	101.884532266711	330.680997146938	3.24564474891331	1.69850509876795	3.75784636440363e-06	6.09500929509513e-05	Up	0.403063724198233	0.677882977484789	0.553781050016839	0.619031946930951	0.473704472075779	0.941292926434282	2.48698681119501	2.26662579071209	1.30552037119248	2.20983802869523	GeneID:58208,Genbank:NM_001286343.1,MGI:MGI:1929913	B cell leukemia/lymphoma 11B	zf-C2H2	GO:0005634,GO:0006351,GO:0006355,GO:0007165,GO:0007275,GO:0042475,GO:0007409,GO:0043005,GO:0008285,GO:0043066,GO:0009791,GO:0043368,GO:0043565,GO:0043588,GO:0044212,GO:0045664,GO:0045944,GO:0000978,GO:0001077,GO:0003334,GO:0003382,GO:0003676,GO:0003700,GO:0005515,GO:0005622,GO:0010468,GO:0010837,GO:0019216,GO:0021773,GO:0021902,GO:0021953,GO:0031077,GO:0033077,GO:0033153,GO:0035701,GO:0046632,GO:…	nucleus|transcription, DNA-templated|regulation of transcription, DNA-templated|signal transduction|multicellular organism development|odontogenesis of dentin-containing tooth|axonogenesis|neuron projection|negative regulation of cell proliferation|negative regulation of apoptotic process|post-embryonic development|positive T cell selection|sequence-specific DNA binding|skin development|transcrip…	mmu05202	Transcriptional misregulation in cancers
Bcl2a1b	344.943788706357	176.607745892462	513.279831520252	2.90632683706178	1.53919695338162	4.52947336490094e-05	0.000473381464898735	Up	10.7320135825652	16.6178296663612	12.0223712135574	11.4470857565338	12.9918411723035	17.1814952631987	46.0392216513232	55.0156200685642	29.720802254488	44.9394548288164	GeneID:12045,Genbank:NM_007534.3,MGI:MGI:1278326	B cell leukemia/lymphoma 2 related protein A1b		GO:0008630,GO:0015267,GO:0042803,GO:0043065,GO:0043066,GO:0046982,GO:0051400,GO:0097192,GO:2001243,GO:0001836,GO:0005741,GO:0008053	intrinsic apoptotic signaling pathway in response to DNA damage|channel activity|protein homodimerization activity|positive regulation of apoptotic process|negative regulation of apoptotic process|protein heterodimerization activity|BH domain binding|extrinsic apoptotic signaling pathway in absence of ligand|negative regulation of intrinsic apoptotic signaling pathway|release of cytochrome c from…	mmu04064,mmu04210,mmu05202,mmu05221	NF-kappa B signaling pathway|Apoptosis|Transcriptional misregulation in cancers|Acute myeloid leukemia
Bcl2a1d	208.910505406008	126.890181044594	290.930829767422	2.29277653615434	1.1970957505174	8.07239169714737e-05	0.000742824271217932	Up	7.11552937048217	9.95990392305025	8.73964293149332	8.20786163748864	9.94838901971207	9.93420595529135	25.5827571249484	25.3723651993816	17.7256912391517	26.2611530636585	GeneID:12047,Genbank:NM_007536.2,MGI:MGI:1278325	B cell leukemia/lymphoma 2 related protein A1d		GO:2001243,GO:0008630,GO:0015267,GO:0030217,GO:0042803,GO:0043027,GO:0043065,GO:0043066,GO:0043154,GO:0046982,GO:0050852,GO:0001836,GO:0051400,GO:0005741,GO:0097192,GO:0008053	negative regulation of intrinsic apoptotic signaling pathway|intrinsic apoptotic signaling pathway in response to DNA damage|channel activity|T cell differentiation|protein homodimerization activity|cysteine-type endopeptidase inhibitor activity involved in apoptotic process|positive regulation of apoptotic process|negative regulation of apoptotic process|negative regulation of cysteine-type endo…	mmu04064,mmu04210,mmu05202,mmu05221	NF-kappa B signaling pathway|Apoptosis|Transcriptional misregulation in cancers|Acute myeloid leukemia
Bcl3	372.646508913956	233.55534912645	511.737668701462	2.19107663607567	1.13163994555715	4.29915621796583e-11	2.64909911716561e-09	Up	6.80487277327242	8.88499105611976	6.1794409533552	6.35049129622643	6.6661016707946	11.5025232268038	17.1958322996613	18.6048482602284	13.7861378925713	18.2411724779634	GeneID:12051,Genbank:XM_006539487.3,MGI:MGI:88140	B cell leukemia/lymphoma 3		GO:0005654,GO:0005737,GO:0005829,GO:0005886,GO:0006351,GO:0006355,GO:0006974,GO:0042536,GO:0007249,GO:0042742,GO:0008134,GO:0042771,GO:0009615,GO:0042832,GO:0042981,GO:0043066,GO:0043231,GO:0045064,GO:0000060,GO:0002268,GO:0002315,GO:0002455,GO:0002467,GO:0003677,GO:0003700,GO:0005515,GO:0005634,GO:0010225,GO:0019730,GO:0030198,GO:0030330,GO:0030496,GO:0032729,GO:0032991,GO:0045082,GO:0032996,GO:…	nucleoplasm|cytoplasm|cytosol|plasma membrane|transcription, DNA-templated|regulation of transcription, DNA-templated|cellular response to DNA damage stimulus|negative regulation of tumor necrosis factor biosynthetic process|I-kappaB kinase/NF-kappaB signaling|defense response to bacterium|transcription factor binding|intrinsic apoptotic signaling pathway in response to DNA damage by p53 class me…	mmu04668,mmu04625	TNF signaling pathway|C-type lectin receptor signaling pathway
Bdkrb1	73.9690725036404	34.7270486962009	113.21109631108	3.26002642209745	1.70488365736264	4.68334693993076e-14	5.26978342632209e-12	Up	1.45136742572807	2.40327826899236	1.42170247145579	0.807425674306816	1.09451223873115	4.09762484206696	4.36699819484932	5.16274673089299	6.08195720120008	4.45131051002614	GeneID:12061,Genbank:NM_007539.2,MGI:MGI:88144	bradykinin receptor, beta 1		GO:0019233,GO:0004930,GO:0030308,GO:0004947,GO:0032496,GO:0005623,GO:0005886,GO:0006950,GO:0006954,GO:0007165,GO:0042277,GO:0007186,GO:0007205,GO:0043005,GO:0009612,GO:0045776,GO:0016020,GO:0001933,GO:0051281,GO:0016021,GO:0002687,GO:0016477,GO:0004871	sensory perception of pain|G-protein coupled receptor activity|negative regulation of cell growth|bradykinin receptor activity|response to lipopolysaccharide|cell|plasma membrane|response to stress|inflammatory response|signal transduction|peptide binding|G-protein coupled receptor signaling pathway|protein kinase C-activating G-protein coupled receptor signaling pathway|neuron projection|respons…	mmu04020,mmu04080,mmu04810,mmu04610,mmu04750,mmu05200	Calcium signaling pathway|Neuroactive ligand-receptor interaction|Regulation of actin cytoskeleton|Complement and coagulation cascades|Inflammatory mediator regulation of TRP channels|Pathways in cancer
Bean1	7.55122392691108	3.88216394873807	11.2202839050841	2.89021382230169	1.53117622939138	0.0213559835486727	0.068633137833556	Up	0.0129888007038029	0.0400489839988348	0.0523473676669628	0.0867112571010932	0.0653011823412915	0.101550724012032	0.264672867066059	0.0422877180429186	0.126417105942936	0.239018117923388	GeneID:65115,Genbank:XM_006531267.3,MGI:MGI:1929597	brain expressed, associated with Nedd4, 1		GO:0016020,GO:0016021,GO:0005515,GO:0005575,GO:0008150	membrane|integral component of membrane|protein binding|cellular_component|biological_process
Bex6	5.76474360555065	2.53663156526784	8.99285564583346	3.54519582936907	1.82586532119018	0.0343321103296077	0.100140038796544	Up	0.109750741246986	0.338399655233288	0.0552895772942259	0.157002696152088	0.0551771740108614	0	0.588524076096451	0.893290401995122	0.26704488351018	0.89100793824651	GeneID:328660,Genbank:NM_001033539.2,MGI:MGI:3588247	brain expressed family member 6		GO:0005737,GO:0008150,GO:0003674,GO:0005634	cytoplasm|biological_process|molecular_function|nucleus
Bid	194.766732219788	122.520841058954	267.012623380622	2.17932411394518	1.1238807732361	2.40709363117032e-07	5.83760484903367e-06	Up	2.31985510120176	3.56441756747463	3.02204855493861	2.94990469764124	2.82741070648185	4.44274491873707	8.01683814987389	7.37475513746741	5.35957457126577	8.04077250636934	GeneID:12122,Genbank:XM_006505411.3,MGI:MGI:108093	BH3 interacting domain death agonist		GO:0005829,GO:0006626,GO:0006915,GO:0006919,GO:0008637,GO:0010918,GO:0016020,GO:0051260,GO:0031625,GO:0090150,GO:0032459,GO:0090200,GO:0032461,GO:0097191,GO:0097284,GO:0097345,GO:1902108,GO:1902230,GO:2000045,GO:0001836,GO:0005515,GO:0005737,GO:0005739,GO:0032464,GO:0032592,GO:0042127,GO:0042770,GO:0042775,GO:0042981,GO:2000271,GO:0043065,GO:2001235,GO:2001238,GO:0046982	cytosol|protein targeting to mitochondrion|apoptotic process|activation of cysteine-type endopeptidase activity involved in apoptotic process|apoptotic mitochondrial changes|positive regulation of mitochondrial membrane potential|membrane|protein homooligomerization|ubiquitin protein ligase binding|establishment of protein localization to membrane|regulation of protein oligomerization|positive re…	mmu04071,mmu04210,mmu04215,mmu04217,mmu04115,mmu04650,mmu05200,mmu05010,mmu05014,mmu05416,mmu04932,mmu05152,mmu05167,mmu01524	Sphingolipid signaling pathway|Apoptosis|Apoptosis - multiple species|Necroptosis|p53 signaling pathway|Natural killer cell mediated cytotoxicity|Pathways in cancer|Alzheimer's disease|Amyotrophic lateral sclerosis (ALS)|Viral myocarditis|Non-alcoholic fatty liver disease (NAFLD)|Tuberculosis|Kaposi's sarcoma-associated herpesvirus infection|Platinum drug resistance
Bin2	532.442485750575	316.556792478195	748.328179022954	2.36396184445956	1.24120674987534	4.89879121347481e-05	0.00050395514834361	Up	6.54532297223392	10.0443578001284	6.41280441984234	8.00726888676584	5.53738725558708	9.70531741640514	22.8018851518096	22.2649081961377	13.7018886113769	21.3529244652994	GeneID:668218,Genbank:XM_006521280.3,MGI:MGI:3611448	bridging integrator 2		GO:0006911,GO:0060326,GO:0071800,GO:0097320,GO:0001891,GO:0002102,GO:0005543	phagocytosis, engulfment|cell chemotaxis|podosome assembly|plasma membrane tubulation|phagocytic cup|podosome|phospholipid binding
Birc5	286.022586589957	99.6458988427393	472.399274337174	4.74077989986032	2.24512441463127	0.000193519818689507	0.00150013052433851	Up	1.46857479713966	1.57429476610798	1.55921139902282	1.28008980064283	2.15940457820961	1.63584809071753	12.3460325702356	9.236891231887	5.78264353539538	10.7858736705694	GeneID:11799,Genbank:NM_001012273.1,MGI:MGI:1203517	baculoviral IAP repeat-containing 5		GO:0005515,GO:0005634,GO:0005694,GO:0005737,GO:0005814,GO:0008017,GO:0005829,GO:0008270,GO:0005856,GO:0008536,GO:0005874,GO:0009790,GO:0009966,GO:0010466,GO:0015631,GO:0043066,GO:0016324,GO:0043154,GO:0019899,GO:0043524,GO:0030414,GO:0045787,GO:0045892,GO:0045931,GO:0046872,GO:0000086,GO:0046982,GO:0000226,GO:0048037,GO:0000228,GO:0051087,GO:0000281,GO:0000775,GO:0000776,GO:0000777,GO:0004842,GO:…	protein binding|nucleus|chromosome|cytoplasm|centriole|microtubule binding|cytosol|zinc ion binding|cytoskeleton|Ran GTPase binding|microtubule|embryo development|regulation of signal transduction|negative regulation of peptidase activity|tubulin binding|negative regulation of apoptotic process|apical plasma membrane|negative regulation of cysteine-type endopeptidase activity involved in apoptoti…	mmu04390,mmu04210,mmu04215,mmu05200,mmu05210,mmu05161,mmu01524	Hippo signaling pathway|Apoptosis|Apoptosis - multiple species|Pathways in cancer|Colorectal cancer|Hepatitis B|Platinum drug resistance
Bmpr2	10208.8870359377	13619.4422643364	6798.33180753904	0.499163745151372	-1.00241494151603	6.51336560644223e-27	4.37022708615954e-24	Down	64.2924856971219	68.6368951401811	69.7101912907849	67.6901975076767	67.828281600842	40.5216046045261	31.730962952072	33.9075786925683	38.609260692187	29.8426256638634	GeneID:12168,Genbank:XM_006495633.1,MGI:MGI:1095407	bone morphogenetic protein receptor, type II (serine/threonine kinase)		GO:0003085,GO:0003148,GO:0003151,GO:0003181,GO:0003183,GO:0003186,GO:0005901,GO:0003197,GO:0003252,GO:0005913,GO:0004672,GO:0006366,GO:0006468,GO:0007178,GO:0009925,GO:0016324,GO:0009952,GO:0016740,GO:0019838,GO:0009986,GO:0030308,GO:0030425,GO:0030501,GO:0030509,GO:0000166,GO:0048738,GO:0001707,GO:0048842,GO:0030513,GO:0001893,GO:0060173,GO:0036122,GO:0001934,GO:0060412,GO:0001935,GO:0060413,GO:…	negative regulation of systemic arterial blood pressure|outflow tract septum morphogenesis|outflow tract morphogenesis|atrioventricular valve morphogenesis|mitral valve morphogenesis|tricuspid valve morphogenesis|caveola|endocardial cushion development|negative regulation of cell proliferation involved in heart valve morphogenesis|cell-cell adherens junction|protein kinase activity|transcription …	mmu04350,mmu04390,mmu04060,mmu04550,mmu04360,mmu05206,mmu05418	TGF-beta signaling pathway|Hippo signaling pathway|Cytokine-cytokine receptor interaction|Signaling pathways regulating pluripotency of stem cells|Axon guidance|MicroRNAs in cancer|Fluid shear stress and atherosclerosis
Brca1	104.952181416002	58.0746513098993	151.829711522105	2.61438868934241	1.38647364706284	0.000877532415304717	0.0050774120842096	Up	0.357684278121392	0.570447343822433	0.254754296751936	0.341120830700628	0.310044369799227	0.397777100009288	1.31616913448908	0.977121694398354	0.817796333984944	1.47528857534764	GeneID:12189,Genbank:XM_006532064.3,MGI:MGI:104537	breast cancer 1, early onset		GO:0003723,GO:0004842,GO:0005634,GO:0005694,GO:0005737,GO:0006629,GO:0005759,GO:0006631,GO:0005813,GO:0006633,GO:0005886,GO:0006974,GO:0007049,GO:0007059,GO:0007098,GO:0031625,GO:0008270,GO:0032991,GO:0008630,GO:0033147,GO:0009048,GO:0033160,GO:0035066,GO:0000724,GO:0045766,GO:0035067,GO:0045892,GO:0000793,GO:0045893,GO:0042127,GO:0000794,GO:0045944,GO:0000800,GO:0001105,GO:0003677,GO:0046872,GO:…	RNA binding|ubiquitin-protein transferase activity|nucleus|chromosome|cytoplasm|lipid metabolic process|mitochondrial matrix|fatty acid metabolic process|centrosome|fatty acid biosynthetic process|plasma membrane|cellular response to DNA damage stimulus|cell cycle|chromosome segregation|centrosome cycle|ubiquitin protein ligase binding|zinc ion binding|protein-containing complex|intrinsic apoptot…	mmu04120,mmu03440,mmu03460,mmu04151,mmu05206,mmu05224,mmu01524	Ubiquitin mediated proteolysis|Homologous recombination|Fanconi anemia pathway|PI3K-Akt signaling pathway|MicroRNAs in cancer|Breast cancer|Platinum drug resistance
Brip1	83.2502182787351	53.5983278020284	112.902108755442	2.106448342427	1.07481253634251	0.0128711606696012	0.0458552500866263	Up	0.359769688970624	0.550713785454863	0.416472448124323	0.372310494593096	0.400232216083325	0.276791290662921	1.32992911908692	0.947012052678468	0.717074438689123	1.33402950977444	GeneID:237911,Genbank:XM_006533239.2,MGI:MGI:2442836	BRCA1 interacting protein C-terminal helicase 1		GO:0046872,GO:0007286,GO:0003682,GO:0051026,GO:0008026,GO:0004003,GO:0051536,GO:0008285,GO:0004386,GO:0051539,GO:0005524,GO:0005634,GO:0005737,GO:0006139,GO:0008584,GO:0006281,GO:0072520,GO:0010629,GO:0006357,GO:1990918,GO:0010705,GO:0006974,GO:0016787,GO:0007129,GO:0000166,GO:0016818,GO:0007283,GO:0003676,GO:0031965,GO:0007284,GO:0003677	metal ion binding|spermatid development|chromatin binding|chiasma assembly|ATP-dependent helicase activity|ATP-dependent DNA helicase activity|iron-sulfur cluster binding|negative regulation of cell proliferation|helicase activity|4 iron, 4 sulfur cluster binding|ATP binding|nucleus|cytoplasm|nucleobase-containing compound metabolic process|male gonad development|DNA repair|seminiferous tubule de…	mmu03440,mmu03460	Homologous recombination|Fanconi anemia pathway
Bst2	2371.12179839045	1236.00541087862	3506.23818590228	2.83674986779374	1.50423894567649	0.000105492075666632	0.000922342877787983	Up	74.9863733240221	100.28430511101	81.0650893222588	91.9847287327986	94.8656345394671	107.148872742643	346.283969413959	315.919681874209	196.452141537434	343.738349069999	GeneID:69550,Genbank:NM_198095.2,MGI:MGI:1916800	bone marrow stromal cell antigen 2		GO:1901253,GO:0032956,GO:0005768,GO:0034341,GO:0005794,GO:0035455,GO:0005886,GO:0008191,GO:0009615,GO:0009986,GO:0035456,GO:0045071,GO:0045087,GO:0016020,GO:0016021,GO:0002376,GO:0051607,GO:0016324,GO:0005622,GO:0031225,GO:0005737	negative regulation of intracellular transport of viral material|regulation of actin cytoskeleton organization|endosome|response to interferon-gamma|Golgi apparatus|response to interferon-alpha|plasma membrane|metalloendopeptidase inhibitor activity|response to virus|cell surface|response to interferon-beta|negative regulation of viral genome replication|innate immune response|membrane|integral c…
Btg2	6835.25449488755	3472.67646007111	10197.832529704	2.93659160217165	1.55414264104923	3.29041446944318e-13	3.15392320256257e-11	Up	56.3570412290106	67.7234338242629	61.0133487369626	58.9868584573871	66.4486912335258	189.632595651785	151.788567637624	258.52291692442	178.678882695209	166.062223446905	GeneID:12227,Genbank:NM_007570.2,MGI:MGI:108384	B cell translocation gene 2, anti-proliferative		GO:0030182,GO:0005634,GO:0031175,GO:0005737,GO:0035914,GO:0006351,GO:0006355,GO:0006479,GO:0006974,GO:0008285,GO:0043066,GO:0043524,GO:0008306,GO:0045930,GO:0009952,GO:0060213,GO:0017148,GO:0000122,GO:2000178,GO:0021542,GO:0001078,GO:0021954,GO:0005515	neuron differentiation|nucleus|neuron projection development|cytoplasm|skeletal muscle cell differentiation|transcription, DNA-templated|regulation of transcription, DNA-templated|protein methylation|cellular response to DNA damage stimulus|negative regulation of cell proliferation|negative regulation of apoptotic process|negative regulation of neuron apoptotic process|associative learning|negati…	mmu03018	RNA degradation
Bub1	136.310606070971	71.1568393886605	201.464372753281	2.83127208128058	1.501450396878	1.30841261530828e-05	0.00017339577863149	Up	0.981902455416723	1.07305439062684	0.851561406602589	0.616386314632116	0.999800222169156	1.23898317960371	3.30582381030178	3.06190036239007	2.17746182895351	3.53842382898513	GeneID:12235,Genbank:XM_006498620.3,MGI:MGI:1100510	BUB1, mitotic checkpoint serine/threonine kinase		GO:0051754,GO:0006915,GO:0000776,GO:0051983,GO:0007049,GO:0000777,GO:0071174,GO:0007059,GO:0000778,GO:2001244,GO:0000780,GO:0000942,GO:0004672,GO:0004674,GO:0007063,GO:0005524,GO:0007094,GO:0005634,GO:0016301,GO:0005654,GO:0016310,GO:0005694,GO:0000166,GO:0016740,GO:0005829,GO:0000775,GO:0051301,GO:0006468	meiotic sister chromatid cohesion, centromeric|apoptotic process|kinetochore|regulation of chromosome segregation|cell cycle|condensed chromosome kinetochore|mitotic spindle checkpoint|chromosome segregation|condensed nuclear chromosome kinetochore|positive regulation of intrinsic apoptotic signaling pathway|condensed nuclear chromosome, centromeric region|condensed nuclear chromosome outer kinet…	mmu04110,mmu04114,mmu04914	Cell cycle|Oocyte meiosis|Progesterone-mediated oocyte maturation
Bub1b	281.961462167874	187.700272753131	376.222651582617	2.00437988748923	1.0031559665455	0.00551485908295483	0.0231755518467658	Up	2.6817374480004	3.46413013002327	2.03755835867181	2.62743151858105	3.25641260897625	2.29144339484905	7.65386672732869	6.52038088773149	4.67103650967894	8.21689570057944	GeneID:12236,Genbank:XM_006498622.3,MGI:MGI:1333889	BUB1B, mitotic checkpoint serine/threonine kinase		GO:0016740,GO:0005737,GO:0000776,GO:0034501,GO:0005829,GO:0048471,GO:0006468,GO:0000777,GO:0051301,GO:0000778,GO:0000940,GO:0006915,GO:0004672,GO:0051754,GO:0007049,GO:0004674,GO:0071459,GO:0007091,GO:0005515,GO:0007094,GO:0005524,GO:0000166,GO:0016301,GO:0005634,GO:0000775,GO:0016310,GO:0005694	transferase activity|cytoplasm|kinetochore|protein localization to kinetochore|cytosol|perinuclear region of cytoplasm|protein phosphorylation|condensed chromosome kinetochore|cell division|condensed nuclear chromosome kinetochore|condensed chromosome outer kinetochore|apoptotic process|protein kinase activity|meiotic sister chromatid cohesion, centromeric|cell cycle|protein serine/threonine kina…	mmu04110,mmu05166	Cell cycle|HTLV-I infection
C130026I21Rik	24.2923744602159	16.0511176267077	32.5336312937241	2.02687638645118	1.01925810553304	0.00443765112429161	0.0194231668924056	Up	0.183835163223103	0.215934346701929	0.238143568803319	0.175322225287653	0.264066027520335	0.410652538288188	0.535144312037654	0.456010108490077	0.351455248952723	0.511700566677499	GeneID:620078,Genbank:XM_006496519.3,MGI:MGI:3612702	RIKEN cDNA C130026I21 gene		GO:0005575	cellular_component
C1qa	1774.91460974821	872.636136386073	2677.19308311035	3.06793745007817	1.61726906909184	0.00015254058973656	0.00124198890951349	Up	39.2354335463189	49.497361031595	44.7555842346393	39.7482845549699	49.1761718795526	53.0098533528537	193.338752972178	158.79461523402	107.052111290606	198.647172947243	GeneID:12259,Genbank:NM_007572.2,MGI:MGI:88223	complement component 1, q subcomponent, alpha polypeptide		GO:0005581,GO:0005615,GO:0006958,GO:0045087,GO:0002376,GO:0005515,GO:0005576	collagen trimer|extracellular space|complement activation, classical pathway|innate immune response|immune system process|protein binding|extracellular region	mmu04610,mmu05322,mmu05020,mmu05133,mmu05150,mmu05142	Complement and coagulation cascades|Systemic lupus erythematosus|Prion diseases|Pertussis|Staphylococcus aureus infection|Chagas disease (American trypanosomiasis)
C1qb	1999.81701518615	951.026231091692	3048.60779928061	3.20559801571517	1.68059352184455	0.000107588777230944	0.000939314837742542	Up	43.4282753023294	54.710280983498	45.8031457248593	48.9740491120513	53.9837987661764	62.0001713595385	218.824057725696	186.755676582936	122.16869661246	234.992408869333	GeneID:12260,Genbank:NM_009777.2,MGI:MGI:88224	complement component 1, q subcomponent, beta polypeptide		GO:0005602,GO:0005615,GO:0006958,GO:0042803,GO:0045087,GO:0048839,GO:0002376,GO:0005576,GO:0005581	complement component C1 complex|extracellular space|complement activation, classical pathway|protein homodimerization activity|innate immune response|inner ear development|immune system process|extracellular region|collagen trimer	mmu04610,mmu05322,mmu05020,mmu05133,mmu05150,mmu05142	Complement and coagulation cascades|Systemic lupus erythematosus|Prion diseases|Pertussis|Staphylococcus aureus infection|Chagas disease (American trypanosomiasis)
C1qc	1599.25162982154	876.717783352876	2321.78547629021	2.64827008231873	1.40505026208178	0.000238357241354189	0.00178433048941012	Up	37.8847429469162	45.1632844682427	41.9490203029181	40.8071743263748	49.5983781337311	48.8647240524563	150.610916776383	123.967689199229	97.5035730520665	173.194578334531	GeneID:12262,Genbank:NM_007574.2,MGI:MGI:88225	complement component 1, q subcomponent, C chain		GO:0005615,GO:0006958,GO:0030853,GO:0045087,GO:0045650,GO:0002376,GO:0005576,GO:0005581	extracellular space|complement activation, classical pathway|negative regulation of granulocyte differentiation|innate immune response|negative regulation of macrophage differentiation|immune system process|extracellular region|collagen trimer	mmu04610,mmu05322,mmu05020,mmu05133,mmu05150,mmu05142	Complement and coagulation cascades|Systemic lupus erythematosus|Prion diseases|Pertussis|Staphylococcus aureus infection|Chagas disease (American trypanosomiasis)
C2cd4b	150.130499490064	78.0968120032786	222.164186976848	2.84472798924906	1.50829070971192	1.82465306138357e-06	3.24390724828506e-05	Up	3.04352575244239	3.04576438022517	3.95416936827169	2.78801199534217	3.14079780260489	6.88810946554069	7.47307609678465	14.3851807952665	10.3287092694854	8.10620985975807	GeneID:75697,Genbank:XM_006511533.2,MGI:MGI:1922947	C2 calcium-dependent domain containing 4B		GO:0006906,GO:0008150,GO:0016079,GO:0017158,GO:0019905,GO:0030276,GO:0030672,GO:0048488,GO:0048791,GO:0005509,GO:0005544,GO:0005886	vesicle fusion|biological_process|synaptic vesicle exocytosis|regulation of calcium ion-dependent exocytosis|syntaxin binding|clathrin binding|synaptic vesicle membrane|synaptic vesicle endocytosis|calcium ion-regulated exocytosis of neurotransmitter|calcium ion binding|calcium-dependent phospholipid binding|plasma membrane
C330027C09Rik	150.521325026659	90.3866056769631	210.656044376356	2.33061129797516	1.22070841019622	0.00282024353138242	0.0133328632083831	Up	1.1402035991754	1.45090058521261	1.28557310547083	1.11329423983436	1.28295954528224	1.07451411369462	4.35272347443484	3.49120547296101	2.22937791055727	4.08470564194559	GeneID:224171,Genbank:NM_172616.2,MGI:MGI:2146335	RIKEN cDNA C330027C09 gene		GO:0007283,GO:0016020,GO:0016021,GO:0042803,GO:0045296,GO:2000179,GO:0005737,GO:0005829,GO:0005886	spermatogenesis|membrane|integral component of membrane|protein homodimerization activity|cadherin binding|positive regulation of neural precursor cell proliferation|cytoplasm|cytosol|plasma membrane
C3ar1	361.099760006655	182.426738246172	539.772781767138	2.95884686069842	1.56503502974298	0.00215998080611248	0.0106971602743394	Up	2.13310611418746	2.77270199020234	2.13656469112767	2.2138268828982	2.44763838990912	2.09692855363331	10.038969491391	7.84350115426618	4.86968675485413	11.2598062484709	GeneID:12267,Genbank:NM_009779.2,MGI:MGI:1097680	complement component 3a receptor 1		GO:0030335,GO:0007186,GO:0002462,GO:0045766,GO:0007200,GO:0004871,GO:0048661,GO:0007204,GO:0004875,GO:0050900,GO:0004876,GO:0004930,GO:0072126,GO:0008217,GO:0005886,GO:0090023,GO:0010575,GO:0005887,GO:2000573,GO:0010759,GO:0006935,GO:0001850,GO:0016020,GO:0006954,GO:0002430,GO:0016021,GO:0007165	positive regulation of cell migration|G-protein coupled receptor signaling pathway|tolerance induction to nonself antigen|positive regulation of angiogenesis|phospholipase C-activating G-protein coupled receptor signaling pathway|signal transducer activity|positive regulation of smooth muscle cell proliferation|positive regulation of cytosolic calcium ion concentration|complement receptor activit…	mmu04080,mmu04610,mmu05150	Neuroactive ligand-receptor interaction|Complement and coagulation cascades|Staphylococcus aureus infection
Cabp4	9.07042507027878	1.95467586339883	16.1861742771587	8.28074596931578	3.0497607384681	0.000381661428707104	0.00260029275759981	Up	0.0718754021624162	0.110808414754937	0.0362089636776976	0.0685470354508119	0.0722707022687232	0.105364796008153	0.80938724202925	0.585012968128718	0.437217056113435	1.16703638014166	GeneID:73660,Genbank:XM_017318298.1,MGI:MGI:1920910	calcium binding protein 4		GO:0005829,GO:0007165,GO:0007601,GO:0007602,GO:0008594,GO:0044325,GO:0046549,GO:0046872,GO:0060040,GO:0005246,GO:0005509,GO:0005737	cytosol|signal transduction|visual perception|phototransduction|photoreceptor cell morphogenesis|ion channel binding|retinal cone cell development|metal ion binding|retinal bipolar neuron differentiation|calcium channel regulator activity|calcium ion binding|cytoplasm
Cacna1g	41.9386880079748	24.577963677797	59.2994123381526	2.41270648437494	1.27065241646826	0.000207036646607211	0.00158658032569215	Up	0.108919715947286	0.167918657796225	0.12620313508785	0.166201474344947	0.114994689864332	0.468363626960288	0.286193227393617	0.206856175538564	0.278273979318558	0.465710943701223	GeneID:12291,Genbank:NM_001177890.1,MGI:MGI:1201678	calcium channel, voltage-dependent, T type, alpha 1G subunit		GO:0005886,GO:0005891,GO:0006816,GO:0007204,GO:0007268,GO:0008332,GO:0051924,GO:0060371,GO:0060402,GO:0010045,GO:0070509,GO:0070588,GO:0086002,GO:0086010,GO:0086015,GO:0001508,GO:0002027,GO:0005245,GO:0005248,GO:0005261,GO:0005515,GO:0005737,GO:0014824,GO:0016020,GO:0019228,GO:0030425,GO:0042391,GO:0043025,GO:0044297,GO:0086016,GO:0045956,GO:0086018,GO:0086027,GO:0048471,GO:0086045,GO:0086046,GO:…	plasma membrane|voltage-gated calcium channel complex|calcium ion transport|positive regulation of cytosolic calcium ion concentration|chemical synaptic transmission|low voltage-gated calcium channel activity|regulation of calcium ion transport|regulation of atrial cardiac muscle cell membrane depolarization|calcium ion transport into cytosol|response to nickel cation|calcium ion import|calcium i…	mmu04010,mmu04020,mmu04925,mmu04927,mmu04713,mmu04930,mmu04934	MAPK signaling pathway|Calcium signaling pathway|Aldosterone synthesis and secretion|Cortisol synthesis and secretion|Circadian entrainment|Type II diabetes mellitus|Cushing's syndrome
Cacna1h	85.975821220241	43.5331666057281	128.418475834754	2.94989971664171	1.56066591014808	0.00722614179577158	0.0288599613695322	Up	0.202153913081443	0.415540485731946	0.275953274681989	0.317175055052895	0.242607470496741	0.841237014937437	0.608452218470075	0.580307593030455	0.610882926673386	1.8000040686699	GeneID:58226,Genbank:XM_006524734.3,MGI:MGI:1928842	calcium channel, voltage-dependent, T type, alpha 1H subunit		GO:0005737,GO:0005886,GO:0005887,GO:0005891,GO:0005901,GO:0006811,GO:0006816,GO:0042391,GO:0043204,GO:0008332,GO:0045956,GO:0046872,GO:0055085,GO:0070509,GO:0070588,GO:0086010,GO:0097110,GO:0005216,GO:0005244,GO:0005245,GO:0005248,GO:0005261,GO:0005262,GO:0005515,GO:0005634,GO:0016020,GO:0016021,GO:0019228,GO:0019233,GO:0030425,GO:0032342,GO:0098662,GO:0034651,GO:2000344,GO:0034765,GO:0042383	cytoplasm|plasma membrane|integral component of plasma membrane|voltage-gated calcium channel complex|caveola|ion transport|calcium ion transport|regulation of membrane potential|perikaryon|low voltage-gated calcium channel activity|positive regulation of calcium ion-dependent exocytosis|metal ion binding|transmembrane transport|calcium ion import|calcium ion transmembrane transport|membrane depo…	mmu04010,mmu04020,mmu04925,mmu04927,mmu04713,mmu04934	MAPK signaling pathway|Calcium signaling pathway|Aldosterone synthesis and secretion|Cortisol synthesis and secretion|Circadian entrainment|Cushing's syndrome
Cacna2d2	17.5510910388073	8.01070920197894	27.0914728756356	3.38190691892087	1.75783695263398	0.0471973643149687	0.127921521832731	Up	0.0569313871481724	0.0682652602656186	0.105162040331128	0.0814425595343023	0.0763259976115064	0.370923620775698	0.244229727410158	0.0720812812210899	0.0577188039776839	0.616260899416936	GeneID:56808,Genbank:XM_017313496.1,MGI:MGI:1929813	calcium channel, voltage-dependent, alpha 2/delta subunit 2		GO:0060024,GO:0005262,GO:0070588,GO:0005891,GO:0006811,GO:0006816,GO:0007528,GO:0016020,GO:0016021,GO:0034765,GO:0040014,GO:0046622,GO:0005244,GO:0046872,GO:0005245,GO:0048747	rhythmic synaptic transmission|calcium channel activity|calcium ion transmembrane transport|voltage-gated calcium channel complex|ion transport|calcium ion transport|neuromuscular junction development|membrane|integral component of membrane|regulation of ion transmembrane transport|regulation of multicellular organism growth|positive regulation of organ growth|voltage-gated ion channel activity|m…	mmu04010,mmu04921,mmu04260,mmu04261,mmu05410,mmu05412,mmu05414	MAPK signaling pathway|Oxytocin signaling pathway|Cardiac muscle contraction|Adrenergic signaling in cardiomyocytes|Hypertrophic cardiomyopathy (HCM)|Arrhythmogenic right ventricular cardiomyopathy (ARVC)|Dilated cardiomyopathy (DCM)
Cadm3	40.8205139240598	27.1581036781186	54.4829241700011	2.00613875017711	1.00442139023223	0.000329605963141431	0.00231260326424096	Up	0.35446836447806	0.33829376470517	0.318878517250787	0.374273891875349	0.369147078039809	0.655721318691749	0.719584976309528	0.78310184642398	0.446646825523627	1.05517142851939	GeneID:94332,Genbank:NM_053199.3,MGI:MGI:2137858	cell adhesion molecule 3		GO:0030054,GO:0005886,GO:0038023,GO:0005887,GO:0042803,GO:0005911,GO:0005913,GO:0007155,GO:0007156,GO:0007157,GO:0050839,GO:0008037,GO:0008104,GO:0002860,GO:0016020,GO:0005102,GO:0016021,GO:0005515	cell junction|plasma membrane|signaling receptor activity|integral component of plasma membrane|protein homodimerization activity|cell-cell junction|cell-cell adherens junction|cell adhesion|homophilic cell adhesion via plasma membrane adhesion molecules|heterophilic cell-cell adhesion via plasma membrane cell adhesion molecules|cell adhesion molecule binding|cell recognition|protein localization…	mmu04514	Cell adhesion molecules (CAMs)
Calcr	10.810758923175	14.8348235760229	6.78669427032696	0.457483989313905	-1.12820684098056	0.0364288394673907	0.105103496701903	Down	0.245565201773414	0.0981507346004153	0.13745486717305	0.247204464342653	0.301785929478728	0.0933289421394088	0.0585249536472242	0.14805335780833	0.116182084182698	0.0738375318914449	GeneID:12311,Genbank:NM_007588.2,MGI:MGI:101950	calcitonin receptor		GO:0007165,GO:0007166,GO:0007186,GO:0007188,GO:0007189,GO:0007204,GO:0033138,GO:0038023,GO:0008565,GO:0043005,GO:0010628,GO:0043025,GO:0043488,GO:0045124,GO:0045762,GO:0051384,GO:0051897,GO:0070374,GO:0001669,GO:0004871,GO:0004888,GO:0004930,GO:0004948,GO:0005623,GO:0005886,GO:0005929,GO:0010739,GO:0010942,GO:0015031,GO:0016020,GO:0016021,GO:0030279,GO:0030316,GO:0072659,GO:0030424,GO:0097643,GO:…	signal transduction|cell surface receptor signaling pathway|G-protein coupled receptor signaling pathway|adenylate cyclase-modulating G-protein coupled receptor signaling pathway|adenylate cyclase-activating G-protein coupled receptor signaling pathway|positive regulation of cytosolic calcium ion concentration|positive regulation of peptidyl-serine phosphorylation|signaling receptor activity|prot…	mmu04080,mmu04380	Neuroactive ligand-receptor interaction|Osteoclast differentiation
Calcrl	16610.7176014043	23520.006359572	9701.42884323662	0.412475604594741	-1.27761929957971	1.17502418605083e-42	1.93515801404517e-39	Down	265.449480846045	277.126467424505	246.288172875363	274.293894887346	259.9758243211	134.436672411495	99.9797367500959	112.31082227472	125.248767413941	92.4807894679226	GeneID:54598,Genbank:XM_006499918.3,MGI:MGI:1926944	calcitonin receptor-like		GO:1990409,GO:0016021,GO:0007166,GO:0001635,GO:1990410,GO:0031623,GO:0007186,GO:0004871,GO:0045986,GO:0007189,GO:0004888,GO:0048661,GO:0004930,GO:0004948,GO:0005737,GO:0005764,GO:0005768,GO:0050728,GO:0007507,GO:0005783,GO:0071329,GO:0008284,GO:0005886,GO:1903143,GO:0008565,GO:0001525,GO:1990406,GO:0015031,GO:0006816,GO:0001605,GO:1990408,GO:0016020,GO:0007165	adrenomedullin binding|integral component of membrane|cell surface receptor signaling pathway|calcitonin gene-related peptide receptor activity|adrenomedullin receptor signaling pathway|receptor internalization|G-protein coupled receptor signaling pathway|signal transducer activity|negative regulation of smooth muscle contraction|adenylate cyclase-activating G-protein coupled receptor signaling p…	mmu04080,mmu04270	Neuroactive ligand-receptor interaction|Vascular smooth muscle contraction
Camk4	126.073574262194	60.5880334749962	191.559115049392	3.16166582842543	1.66068489041903	0.000544815791540231	0.00346798414600943	Up	0.167601333922304	0.443563599667484	0.282851238944774	0.247752222041458	0.160096951841053	0.331685496956846	1.3121609189562	1.12769875904914	0.596417179924446	0.907110769298658	GeneID:12326,Genbank:XM_006525544.3,MGI:MGI:88258	calcium/calmodulin-dependent protein kinase IV		GO:0046777,GO:0009931,GO:0005737,GO:0002376,GO:0046827,GO:0016301,GO:0006468,GO:0004672,GO:0016310,GO:0004674,GO:0016740,GO:0004683,GO:0005515,GO:0005516,GO:0018105,GO:0006913,GO:0005524,GO:0035556,GO:0006954,GO:0005634,GO:0043011,GO:0007165,GO:0000166,GO:0045893,GO:0007270,GO:0005654,GO:0001650,GO:0007616,GO:0002250	protein autophosphorylation|calcium-dependent protein serine/threonine kinase activity|cytoplasm|immune system process|positive regulation of protein export from nucleus|kinase activity|protein phosphorylation|protein kinase activity|phosphorylation|protein serine/threonine kinase activity|transferase activity|calmodulin-dependent protein kinase activity|protein binding|calmodulin binding|peptidy…	mmu04371,mmu04020,mmu04024,mmu04921,mmu04925,mmu04725,mmu04720,mmu04722,mmu04380,mmu04211,mmu05031,mmu05034	Apelin signaling pathway|Calcium signaling pathway|cAMP signaling pathway|Oxytocin signaling pathway|Aldosterone synthesis and secretion|Cholinergic synapse|Long-term potentiation|Neurotrophin signaling pathway|Osteoclast differentiation|Longevity regulating pathway - mammal|Amphetamine addiction|Alcoholism
Capn11	28.0015333475047	51.1489672499724	4.85409944503711	0.0949012210024579	-3.39742954064363	0.039607743945849	0.112254988942897	Down	0.583793174490188	0.0150003093927815	0.0294099861905975	2.19919884110439	0.953881367268395	0.0427901944827484	0.172178323453218	0.0633553005166815	0.0355120563434127	0.0631934201512496	GeneID:268958,Genbank:XM_011246479.2,MGI:MGI:1352490	calpain 11		GO:0005622,GO:0005737,GO:0006508,GO:0008233,GO:0008234,GO:0016787,GO:0031410,GO:0046872,GO:0001669,GO:0004198,GO:0005509	intracellular|cytoplasm|proteolysis|peptidase activity|cysteine-type peptidase activity|hydrolase activity|cytoplasmic vesicle|metal ion binding|acrosomal vesicle|calcium-dependent cysteine-type endopeptidase activity|calcium ion binding
Car3	3112.57927655024	1706.33327393654	4518.82527916393	2.64826651873167	1.40504832074926	0.0118269981181857	0.042800219318628	Up	14.8806867097637	51.9422554734139	92.3979487032046	30.525328364685	116.982968252845	115.004452327916	195.461941002407	180.724601482972	55.9339147434228	297.006278905688	GeneID:12350,Genbank:NM_007606.3,MGI:MGI:88270	carbonic anhydrase 3		GO:0005829,GO:0006730,GO:0006979,GO:0008270,GO:0016151,GO:0016791,GO:0016829,GO:0046872,GO:0004089,GO:0005737	cytosol|one-carbon metabolic process|response to oxidative stress|zinc ion binding|nickel cation binding|phosphatase activity|lyase activity|metal ion binding|carbonate dehydratase activity|cytoplasm	mmu00910	Nitrogen metabolism
Casc5	91.6619086967702	44.2037724664921	139.120044927048	3.14724371166524	1.65408890027507	0.00209851308695477	0.0104298115454794	Up	0.289065751174831	0.456514447979398	0.248626049772297	0.282403751724616	0.319012193487185	0.220488906977895	1.51983208113142	1.2242122112647	0.763395494826006	1.50345992462314	GeneID:76464,Genbank:XM_006500376.2,MGI:MGI:1923714	cancer susceptibility candidate 5		GO:0001669,GO:0003674,GO:0005634,GO:0005654,GO:0005694,GO:0005829,GO:0007049,GO:0007059,GO:0008608,GO:0010923,GO:0016604,GO:0000775,GO:0034501,GO:0000776,GO:0051301,GO:0000777	acrosomal vesicle|molecular_function|nucleus|nucleoplasm|chromosome|cytosol|cell cycle|chromosome segregation|attachment of spindle microtubules to kinetochore|negative regulation of phosphatase activity|nuclear body|chromosome, centromeric region|protein localization to kinetochore|kinetochore|cell division|condensed chromosome kinetochore
Casp1	266.10683655478	175.140897422197	357.072775687364	2.03877438646783	1.02770213360217	0.000928098590431806	0.00531398042486176	Up	6.02530118676073	7.98821499433379	6.03485918881536	5.47427135957655	6.41692664073307	6.89892193082863	16.4034846370394	16.2891376881634	9.88948570255048	18.2543361956008	GeneID:12362,Genbank:NM_009807.2,MGI:MGI:96544	caspase 1		GO:0005634,GO:0005737,GO:0006508,GO:0006915,GO:0032496,GO:0006919,GO:0007520,GO:0032611,GO:0007613,GO:0032991,GO:0033198,GO:0042493,GO:0042802,GO:0050727,GO:0042981,GO:0043005,GO:0051882,GO:0043065,GO:0060081,GO:0070269,GO:0071222,GO:0071310,GO:0001666,GO:0097194,GO:0071346,GO:0097199,GO:0072557,GO:0001774,GO:0097200,GO:0004175,GO:0004197,GO:0097300,GO:1901998,GO:1903265,GO:0005515,GO:0005576,GO:…	nucleus|cytoplasm|proteolysis|apoptotic process|response to lipopolysaccharide|activation of cysteine-type endopeptidase activity involved in apoptotic process|myoblast fusion|interleukin-1 beta production|memory|protein-containing complex|response to ATP|response to drug|identical protein binding|regulation of inflammatory response|regulation of apoptotic process|neuron projection|mitochondrial …	mmu04217,mmu04621,mmu04623,mmu04625,mmu05014,mmu05132,mmu05133,mmu05134,mmu05164	Necroptosis|NOD-like receptor signaling pathway|Cytosolic DNA-sensing pathway|C-type lectin receptor signaling pathway|Amyotrophic lateral sclerosis (ALS)|Salmonella infection|Pertussis|Legionellosis|Influenza A
Casq1	37.6072648565738	24.6551310289134	50.5593986842342	2.05066436779194	1.03609138526209	0.000439801160752312	0.00290464375799814	Up	0.834755704569855	0.976284811109269	0.406027301346391	0.631389889239162	0.781460712605268	1.74412284704923	1.69789510000825	1.2495260977036	1.75096798619602	1.24633340917299	GeneID:12372,Genbank:NM_009813.2,MGI:MGI:1309468	calsequestrin 1		GO:0051281,GO:0033018,GO:0014809,GO:0005737,GO:0051282,GO:0016020,GO:0005739,GO:1901341,GO:0042383,GO:0016529,GO:0005759,GO:2001256,GO:0042802,GO:0005783,GO:0005794,GO:0006937,GO:0007029,GO:0009408,GO:0043231,GO:0010880,GO:0045214,GO:0030016,GO:0046872,GO:0030018,GO:0014802,GO:0005509,GO:0051258,GO:0030315,GO:0014804,GO:0051279,GO:0031674	positive regulation of release of sequestered calcium ion into cytosol|sarcoplasmic reticulum lumen|regulation of skeletal muscle contraction by regulation of release of sequestered calcium ion|cytoplasm|regulation of sequestering of calcium ion|membrane|mitochondrion|positive regulation of store-operated calcium channel activity|sarcolemma|sarcoplasmic reticulum|mitochondrial matrix|regulation o…
Cass4	178.302354801799	110.241338941757	246.36337066184	2.23476395539789	1.16012245630306	9.30396012100242e-07	1.8360625441403e-05	Up	1.88965874750098	2.12143421698525	1.53778327146956	1.7467025904972	0.891562620644916	4.8867762714483	3.27375437964404	4.46426953454812	3.05937657267971	3.2413064848476	GeneID:320664,Genbank:NM_001276422.1,MGI:MGI:2444482	Cas scaffolding protein family member 4		GO:0005886,GO:0007155,GO:0007169,GO:0016477,GO:0030054,GO:0090527,GO:0005737,GO:0005856	plasma membrane|cell adhesion|transmembrane receptor protein tyrosine kinase signaling pathway|cell migration|cell junction|actin filament reorganization|cytoplasm|cytoskeleton
Ccbe1	332.856155535486	472.645542459655	193.066768611318	0.408481094747229	-1.2916587855386	1.48785763536293e-08	5.16724677942848e-07	Down	4.60640132550941	3.4590661465614	4.58122973797383	5.04962261161726	2.7773322305215	1.56150837959922	1.75916494710797	1.54029143093242	1.77843393431413	2.05154098140937	GeneID:320924,Genbank:XM_006526021.3,MGI:MGI:2445053	collagen and calcium binding EGF domains 1		GO:0010954,GO:0001946,GO:0030324,GO:0002020,GO:0045766,GO:0003016,GO:0005509,GO:0005518,GO:0005576,GO:0005578,GO:1900748,GO:0005581,GO:1901492,GO:0005615,GO:0007275,GO:0007585,GO:0001525,GO:0010575,GO:0001945,GO:0010595	positive regulation of protein processing|lymphangiogenesis|lung development|protease binding|positive regulation of angiogenesis|respiratory system process|calcium ion binding|collagen binding|extracellular region|proteinaceous extracellular matrix|positive regulation of vascular endothelial growth factor signaling pathway|collagen trimer|positive regulation of lymphangiogenesis|extracellular sp…
Ccdc190	24.5494626713846	16.2101713627469	32.8887539800223	2.0288961321905	1.02069500929894	0.00587510110258715	0.0244281229227608	Up	0.252249050790509	0.418800004974865	0.254153060519034	0.333094209318352	0.351188819046108	0.47407841369376	0.582681175197076	0.505383864840982	1.03868932568186	0.777142679183785	GeneID:78465,Genbank:XM_006497035.2,MGI:MGI:1925715	coiled-coil domain containing 190		GO:0003674,GO:0005575,GO:0008150	molecular_function|cellular_component|biological_process
Ccdc42	53.6564743546324	33.7126569506771	73.6002917585877	2.18316497172761	1.12642115227129	8.43314327480571e-06	0.000120770611514925	Up	1.1904080241496	2.06243850405265	0.959514707090968	0.778479951160166	0.889166591027488	2.29351125636159	2.51688666515725	2.98976299613525	3.06200802589809	2.39306230408831	GeneID:276920,Genbank:NM_177779.3,MGI:MGI:3045254	coiled-coil domain containing 42		GO:0003674,GO:0005575,GO:0007286	molecular_function|cellular_component|spermatid development
Ccdc67	184.028531881141	122.40514511301	245.651918649272	2.00687576018537	1.00495130643025	0.00371565080226792	0.0168071735165757	Up	1.78555278246511	2.63545505512757	1.39323404964238	1.30595921124816	1.29590830190567	1.43011688320043	3.98829788960624	3.45297425324715	4.70392450854068	3.93824917360714	GeneID:234964,Genbank:NM_181816.2,MGI:MGI:2443026	coiled-coil domain containing 67		GO:0007099,GO:0030030,GO:0042802,GO:0098535,GO:0098536,GO:1903251,GO:0005515,GO:0005737,GO:0005814	centriole replication|cell projection organization|identical protein binding|de novo centriole assembly involved in multi-ciliated epithelial cell differentiation|deuterosome|multi-ciliated epithelial cell differentiation|protein binding|cytoplasm|centriole
Ccdc85a	703.333208250824	1002.84731016735	403.8191063343	0.402672572624154	-1.3123208860422	2.95126510836233e-31	3.14500698253482e-28	Down	5.37373848007531	4.88008544634572	5.28514225601419	5.85841929912448	4.8413092364509	2.51059670351481	1.71026103493987	1.95876281201993	2.66372829014844	2.09251915616421	GeneID:216613,Genbank:NM_001166661.2,MGI:MGI:2445069	coiled-coil domain containing 85A		GO:0003674,GO:0005575,GO:0008150	molecular_function|cellular_component|biological_process
Ccdc88b	548.58458675456	340.595962514167	756.573210994953	2.22132172504389	1.15141836069717	3.69477052568377e-05	0.000402734433473449	Up	3.37010938676285	4.28437902601299	3.32241255761462	3.98541977944083	3.08627296570402	4.69208219455429	10.3426148621033	9.81298338614086	6.39610227262047	10.4726147568303	GeneID:78317,Genbank:XM_011247402.2,MGI:MGI:1925567	coiled-coil domain containing 88B		GO:0005794,GO:0005813,GO:0005856,GO:0008017,GO:0016020,GO:0030705,GO:0031122,GO:0042102,GO:0042832,GO:0050870,GO:0051959,GO:0001819,GO:0005737,GO:0005783	Golgi apparatus|centrosome|cytoskeleton|microtubule binding|membrane|cytoskeleton-dependent intracellular transport|cytoplasmic microtubule organization|positive regulation of T cell proliferation|defense response to protozoan|positive regulation of T cell activation|dynein light intermediate chain binding|positive regulation of cytokine production|cytoplasm|endoplasmic reticulum
Ccin	2.61274578585543	0.393838077233455	4.83165349447741	12.2681217834947	3.61684248805682	0.0085846935796019	0.0332006182774109	Up	0	0	0.0267732288079922	0	0.0267187990407275	0.285661436271038	0.0569969622465824	0.0576751701255307	0.129312867236703	0.14381950793043	GeneID:442829,Genbank:NM_001002787.2,MGI:MGI:3045316	calicin		GO:0005737,GO:0005856,GO:0006511,GO:0007275,GO:0007283,GO:0015629,GO:0016567,GO:0030154,GO:0031463,GO:0003779,GO:0004842	cytoplasm|cytoskeleton|ubiquitin-dependent protein catabolic process|multicellular organism development|spermatogenesis|actin cytoskeleton|protein ubiquitination|cell differentiation|Cul3-RING ubiquitin ligase complex|actin binding|ubiquitin-protein transferase activity
Ccl1	3.67116993024193	1.38050469533311	5.96183516515076	4.31859100900209	2.11056069296915	0.0363760774956969	0.104980276595887	Up	0.213633621080766	0.32935332781616	0.107623078178662	0	0.107404281292429	0	1.26014075937246	1.15921381539433	0.519812119783181	0.462500754215878	GeneID:20290,Genbank:NM_011329.3,MGI:MGI:98258	chemokine (C-C motif) ligand 1		GO:0048245,GO:0005576,GO:0048247,GO:0005615,GO:0070098,GO:0006935,GO:0006954,GO:0006955,GO:0007186,GO:0070374,GO:0007204,GO:0071346,GO:0008009,GO:0071347,GO:0071356,GO:0030593,GO:0002548,GO:0090026,GO:0043547,GO:0005125,GO:0048020,GO:0005515	eosinophil chemotaxis|extracellular region|lymphocyte chemotaxis|extracellular space|chemokine-mediated signaling pathway|chemotaxis|inflammatory response|immune response|G-protein coupled receptor signaling pathway|positive regulation of ERK1 and ERK2 cascade|positive regulation of cytosolic calcium ion concentration|cellular response to interferon-gamma|chemokine activity|cellular response to i…	mmu04060,mmu04062	Cytokine-cytokine receptor interaction|Chemokine signaling pathway
Ccl12	100.312934316623	33.2342003423487	167.391668290898	5.0367292297266	2.33248717502416	8.70867868258328e-05	0.00078922672843261	Up	2.01277945234677	5.17174846228734	3.65034992777624	3.07131642422891	3.23815892851801	5.50780055551078	25.9038432896781	21.4065267626364	10.6520268109487	26.3629744275758	GeneID:20293,Genbank:NM_011331.2,MGI:MGI:108224	chemokine (C-C motif) ligand 12		GO:0006935,GO:0006954,GO:0006955,GO:0007010,GO:0007186,GO:0048246,GO:0008009,GO:0048247,GO:0008360,GO:0070098,GO:0019221,GO:0070374,GO:0070664,GO:0071346,GO:0071347,GO:0071356,GO:0071407,GO:0090280,GO:0000165,GO:0001525,GO:0002548,GO:0002687,GO:0005125,GO:0005576,GO:0005615,GO:0030593,GO:0031663,GO:0031727,GO:0034351,GO:0043491,GO:0043524,GO:0043547,GO:2000502,GO:0043615,GO:0048020,GO:0048245	chemotaxis|inflammatory response|immune response|cytoskeleton organization|G-protein coupled receptor signaling pathway|macrophage chemotaxis|chemokine activity|lymphocyte chemotaxis|regulation of cell shape|chemokine-mediated signaling pathway|cytokine-mediated signaling pathway|positive regulation of ERK1 and ERK2 cascade|negative regulation of leukocyte proliferation|cellular response to inter…	mmu04668,mmu04060,mmu04621,mmu04657,mmu04062,mmu05323,mmu05418,mmu04933,mmu05164,mmu05168,mmu05144,mmu05142	TNF signaling pathway|Cytokine-cytokine receptor interaction|NOD-like receptor signaling pathway|IL-17 signaling pathway|Chemokine signaling pathway|Rheumatoid arthritis|Fluid shear stress and atherosclerosis|AGE-RAGE signaling pathway in diabetic complications|Influenza A|Herpes simplex infection|Malaria|Chagas disease (American trypanosomiasis)
Ccl19	38.3072614508231	20.7236482895748	55.8908746120715	2.69696116393695	1.43133474700957	0.0054484886014747	0.022959948710006	Up	1.19872198495319	1.84803811719068	0.603885049780268	3.21528438161464	1.05465037324649	1.68403187619883	4.41924363529925	5.61011186075214	3.37246161741276	7.21774180494189	GeneID:24047,Genbank:NM_011888.2,MGI:MGI:1346316	chemokine (C-C motif) ligand 19		GO:0007186,GO:0007257,GO:0008009,GO:0009897,GO:0010560,GO:0045627,GO:0030593,GO:0045807,GO:0031295,GO:0045860,GO:0031732,GO:0046330,GO:0048020,GO:0048247,GO:0071731,GO:0048260,GO:0072610,GO:0048469,GO:0090023,GO:0050718,GO:0097029,GO:0098586,GO:1901224,GO:2000147,GO:0001768,GO:2000549,GO:0001771,GO:2000669,GO:0002407,GO:0002408,GO:0002548,GO:0002606,GO:0005615,GO:0006954,GO:0031735,GO:0032735,GO:…	G-protein coupled receptor signaling pathway|activation of JUN kinase activity|chemokine activity|external side of plasma membrane|positive regulation of glycoprotein biosynthetic process|positive regulation of T-helper 1 cell differentiation|neutrophil chemotaxis|positive regulation of endocytosis|T cell costimulation|positive regulation of protein kinase activity|CCR7 chemokine receptor binding…	mmu04064,mmu04060,mmu04062	NF-kappa B signaling pathway|Cytokine-cytokine receptor interaction|Chemokine signaling pathway
Ccl2	135.610212748748	32.0964097608469	239.12401573665	7.45017955336387	2.89727519572595	1.71522829027834e-05	0.000214889873490196	Up	1.67315413532548	3.37049135517406	1.95550865995843	1.72332860156021	2.28800435457942	4.513038278647	22.8249497572325	23.2418055294943	9.52639550167161	25.2833267452784	GeneID:20296,Genbank:NM_011333.3,MGI:MGI:98259	chemokine (C-C motif) ligand 2		GO:0005515,GO:0005576,GO:0005615,GO:0005737,GO:0005791,GO:0009611,GO:0006874,GO:0010574,GO:0006935,GO:0010759,GO:0006954,GO:0016525,GO:0019221,GO:0022409,GO:0043547,GO:0030139,GO:0043679,GO:0030425,GO:0044299,GO:0030593,GO:0045202,GO:0045785,GO:0048010,GO:0048020,GO:0001525,GO:0071222,GO:0048245,GO:0001664,GO:0071346,GO:0001912,GO:0048246,GO:0001938,GO:0071347,GO:0002523,GO:0002548,GO:0071356,GO:…	protein binding|extracellular region|extracellular space|cytoplasm|rough endoplasmic reticulum|response to wounding|cellular calcium ion homeostasis|regulation of vascular endothelial growth factor production|chemotaxis|positive regulation of macrophage chemotaxis|inflammatory response|negative regulation of angiogenesis|cytokine-mediated signaling pathway|positive regulation of cell-cell adhesio…	mmu04668,mmu04060,mmu04621,mmu04657,mmu04062,mmu05323,mmu05418,mmu04933,mmu05164,mmu05168,mmu05144,mmu05142	TNF signaling pathway|Cytokine-cytokine receptor interaction|NOD-like receptor signaling pathway|IL-17 signaling pathway|Chemokine signaling pathway|Rheumatoid arthritis|Fluid shear stress and atherosclerosis|AGE-RAGE signaling pathway in diabetic complications|Influenza A|Herpes simplex infection|Malaria|Chagas disease (American trypanosomiasis)
Ccl20	24.2409665721904	6.84195325597184	41.639979888409	6.08597842320313	2.60548921903275	0.0269459236419757	0.0828922317368027	Up	0.672599617492436	0.276514431499852	0.338838244889178	0.513162594571913	0.541039022969344	0.72305824891547	1.73122942684133	1.75182935693009	2.78216150145799	7.93589589021603	GeneID:20297,Genbank:NM_016960.2,MGI:MGI:1329031	chemokine (C-C motif) ligand 20		GO:0070374,GO:0031731,GO:0005515,GO:0071346,GO:0035584,GO:0005576,GO:0071347,GO:0043547,GO:0005615,GO:0071356,GO:0006935,GO:0006954,GO:0048020,GO:0006955,GO:0072678,GO:0048247,GO:0007186,GO:0072679,GO:0050726,GO:0008009,GO:2000319,GO:0051770,GO:0002548,GO:2000406,GO:0060326,GO:0030593,GO:0002724,GO:0070098,GO:0005125	positive regulation of ERK1 and ERK2 cascade|CCR6 chemokine receptor binding|protein binding|cellular response to interferon-gamma|calcium-mediated signaling using intracellular calcium source|extracellular region|cellular response to interleukin-1|positive regulation of GTPase activity|extracellular space|cellular response to tumor necrosis factor|chemotaxis|inflammatory response|CCR chemokine r…	mmu04668,mmu04060,mmu04657,mmu04062,mmu05323	TNF signaling pathway|Cytokine-cytokine receptor interaction|IL-17 signaling pathway|Chemokine signaling pathway|Rheumatoid arthritis
Ccl3	58.6114239999627	26.0823041755871	91.1405438243383	3.4943440276893	1.80502165250427	2.12743879929535e-07	5.22940044613767e-06	Up	2.79954691422611	2.45625319373444	1.10075249580201	1.30239367356543	1.44180051026103	4.13732432325349	9.88608702764298	6.74324947929702	5.56577312432403	6.72601967088313	GeneID:20302,Genbank:NM_011337.2,MGI:MGI:98260	chemokine (C-C motif) ligand 3		GO:0071346,GO:0048020,GO:0030593,GO:0005576,GO:0071347,GO:0048245,GO:0005615,GO:0071356,GO:0048246,GO:0030595,GO:0048247,GO:0006935,GO:0006954,GO:0006955,GO:0032760,GO:0007186,GO:0050718,GO:0043525,GO:0007204,GO:0050729,GO:0043547,GO:0008009,GO:0043615,GO:0002548,GO:0070098,GO:0045672,GO:0005125,GO:0070374,GO:0045944,GO:0008360,GO:0005515	cellular response to interferon-gamma|CCR chemokine receptor binding|neutrophil chemotaxis|extracellular region|cellular response to interleukin-1|eosinophil chemotaxis|extracellular space|cellular response to tumor necrosis factor|macrophage chemotaxis|leukocyte chemotaxis|lymphocyte chemotaxis|chemotaxis|inflammatory response|immune response|positive regulation of tumor necrosis factor producti…	mmu04060,mmu04620,mmu04062,mmu05323,mmu05132,mmu05142	Cytokine-cytokine receptor interaction|Toll-like receptor signaling pathway|Chemokine signaling pathway|Rheumatoid arthritis|Salmonella infection|Chagas disease (American trypanosomiasis)
Ccl4	95.4738268870971	36.2600927186752	154.687561055519	4.26605530922565	2.09290267027959	0.000535647737533879	0.00342292067621985	Up	1.77161063461371	2.51149007998733	2.7082500533747	1.4565274661901	2.88702221571439	2.74632604952018	15.9207426424783	12.463845938113	5.72278999936835	13.5561694734425	GeneID:20303,Genbank:XM_011248832.1,MGI:MGI:98261	chemokine (C-C motif) ligand 4		GO:0071356,GO:0048245,GO:0031726,GO:0005576,GO:2000503,GO:0048247,GO:0031730,GO:0005615,GO:0050729,GO:0032760,GO:0050850,GO:0006935,GO:0006954,GO:0006955,GO:0035690,GO:0007186,GO:0051928,GO:0042802,GO:0008009,GO:0070098,GO:0043117,GO:0070374,GO:0043547,GO:0009636,GO:0002548,GO:0071346,GO:0043922,GO:0030593,GO:0005125,GO:0071347,GO:0048020,GO:0030595,GO:0005515	cellular response to tumor necrosis factor|eosinophil chemotaxis|CCR1 chemokine receptor binding|extracellular region|positive regulation of natural killer cell chemotaxis|lymphocyte chemotaxis|CCR5 chemokine receptor binding|extracellular space|positive regulation of inflammatory response|positive regulation of tumor necrosis factor production|positive regulation of calcium-mediated signaling|ch…	mmu04064,mmu04060,mmu04620,mmu04623,mmu04062,mmu05132	NF-kappa B signaling pathway|Cytokine-cytokine receptor interaction|Toll-like receptor signaling pathway|Cytosolic DNA-sensing pathway|Chemokine signaling pathway|Salmonella infection
Ccl5	1351.34526362891	644.908761539148	2057.78176571866	3.19081068275074	1.67392301314274	2.15828732706542e-05	0.000257742473415407	Up	61.040185286432	80.2437603517004	52.817239410293	74.0724161298291	66.0657462596514	94.9311725177269	306.006190861487	295.452442225293	176.524824916313	237.623889616107	GeneID:20304,Genbank:NM_013653.3,MGI:MGI:98262	chemokine (C-C motif) ligand 5		GO:0005615,GO:0005737,GO:0006816,GO:0006874,GO:0006887,GO:0006935,GO:0006954,GO:0010759,GO:0010820,GO:0006955,GO:0014068,GO:0014911,GO:0016004,GO:0030298,GO:0034112,GO:0030335,GO:0034341,GO:0030593,GO:0034612,GO:0031269,GO:0035688,GO:0042056,GO:0042102,GO:0042119,GO:0000165,GO:0045766,GO:0042327,GO:0002230,GO:0045785,GO:0042379,GO:0002548,GO:0046817,GO:0042531,GO:0004435,GO:0048020,GO:0004672,GO:…	extracellular space|cytoplasm|calcium ion transport|cellular calcium ion homeostasis|exocytosis|chemotaxis|inflammatory response|positive regulation of macrophage chemotaxis|positive regulation of T cell chemotaxis|immune response|positive regulation of phosphatidylinositol 3-kinase signaling|positive regulation of smooth muscle cell migration|phospholipase activator activity|receptor signaling p…	mmu04668,mmu04060,mmu04620,mmu04621,mmu04623,mmu04062,mmu05323,mmu05020,mmu05164,mmu05168,mmu05142	TNF signaling pathway|Cytokine-cytokine receptor interaction|Toll-like receptor signaling pathway|NOD-like receptor signaling pathway|Cytosolic DNA-sensing pathway|Chemokine signaling pathway|Rheumatoid arthritis|Prion diseases|Influenza A|Herpes simplex infection|Chagas disease (American trypanosomiasis)
Ccl7	121.383495311084	26.985617503159	215.781373119008	7.99616214428845	2.99930772700864	0.000160614178672184	0.00129032659016642	Up	0.740783249128373	3.46074553781025	1.35704505568599	1.41295892924888	2.37000083875616	2.30351209250451	24.3396952824654	18.8556764054591	8.27497414779687	23.8374101271658	GeneID:20306,Genbank:NM_013654.3,MGI:MGI:99512	chemokine (C-C motif) ligand 7		GO:0048247,GO:0005615,GO:0070098,GO:0070374,GO:0006935,GO:0006954,GO:0006955,GO:0007186,GO:0008009,GO:0071346,GO:0008201,GO:0071347,GO:0030593,GO:0071356,GO:0031727,GO:0071361,GO:0043547,GO:0002548,GO:0048020,GO:0005125,GO:0048245,GO:0005576	lymphocyte chemotaxis|extracellular space|chemokine-mediated signaling pathway|positive regulation of ERK1 and ERK2 cascade|chemotaxis|inflammatory response|immune response|G-protein coupled receptor signaling pathway|chemokine activity|cellular response to interferon-gamma|heparin binding|cellular response to interleukin-1|neutrophil chemotaxis|cellular response to tumor necrosis factor|CCR2 che…	mmu04060,mmu04657,mmu04062	Cytokine-cytokine receptor interaction|IL-17 signaling pathway|Chemokine signaling pathway
Ccl8	201.30008711222	93.3337668156518	309.266407408789	3.31355326116471	1.72837910909312	2.69056823168395e-05	0.000311055099458752	Up	6.96713169336783	18.9866929848357	7.23243934374802	7.75191850909832	9.65902885869586	12.5861788484051	45.8513233963089	34.8263219059369	37.6291586613104	42.7360652880396	GeneID:20307,Genbank:NM_021443.3,MGI:MGI:101878	chemokine (C-C motif) ligand 8		GO:0048247,GO:0005615,GO:0070098,GO:0070374,GO:0006935,GO:0006954,GO:0006955,GO:0007186,GO:0008009,GO:0071346,GO:0008201,GO:0071347,GO:0030593,GO:0071356,GO:0043547,GO:1901741,GO:0045663,GO:0002548,GO:0048020,GO:0005125,GO:0048245,GO:0005576	lymphocyte chemotaxis|extracellular space|chemokine-mediated signaling pathway|positive regulation of ERK1 and ERK2 cascade|chemotaxis|inflammatory response|immune response|G-protein coupled receptor signaling pathway|chemokine activity|cellular response to interferon-gamma|heparin binding|cellular response to interleukin-1|neutrophil chemotaxis|cellular response to tumor necrosis factor|positive…	mmu04060,mmu04062	Cytokine-cytokine receptor interaction|Chemokine signaling pathway
Ccna1	83.0803408083616	44.0654634457851	122.095218170938	2.77076895653565	1.47028641520143	0.00476006484306631	0.0205415280364434	Up	1.20317820051063	2.26710995789191	0.757662469519852	0.860596563108752	0.579693646473776	0.587927727911666	3.52165477932938	4.24362752680136	4.48283604926864	3.44592075646322	GeneID:12427,Genbank:XM_006500951.2,MGI:MGI:108042	cyclin A1		GO:0005856,GO:0007049,GO:0007275,GO:0007283,GO:0015630,GO:0030154,GO:0051301,GO:0051321,GO:0097123,GO:0005515,GO:0005634,GO:0005737	cytoskeleton|cell cycle|multicellular organism development|spermatogenesis|microtubule cytoskeleton|cell differentiation|cell division|meiotic cell cycle|cyclin A1-CDK2 complex|protein binding|nucleus|cytoplasm	mmu04152,mmu04110,mmu04218,mmu04914,mmu05202,mmu05203,mmu05221,mmu05161,mmu05169,mmu05165	AMPK signaling pathway|Cell cycle|Cellular senescence|Progesterone-mediated oocyte maturation|Transcriptional misregulation in cancers|Viral carcinogenesis|Acute myeloid leukemia|Hepatitis B|Epstein-Barr virus infection|Human papillomavirus infection
Ccna2	474.998996535977	192.410354936412	757.587638135541	3.93735377904121	1.97722634732998	0.00016843090234013	0.00134063893971608	Up	2.47015859522021	3.84114969942397	2.52112580996579	2.7840939991858	4.17720576022696	3.41731170782	19.8172488895878	14.3783187277858	10.3230158147099	16.8244448090818	GeneID:12428,Genbank:XM_017319444.1,MGI:MGI:108069	cyclin A2		GO:0044843,GO:0001940,GO:0045893,GO:0005515,GO:0005634,GO:0005654,GO:0005737,GO:0048146,GO:0005829,GO:0051301,GO:0007049,GO:0097124,GO:0016572,GO:0019901,GO:0000086,GO:0097472,GO:0000307,GO:0019904,GO:0001939	cell cycle G1/S phase transition|male pronucleus|positive regulation of transcription, DNA-templated|protein binding|nucleus|nucleoplasm|cytoplasm|positive regulation of fibroblast proliferation|cytosol|cell division|cell cycle|cyclin A2-CDK2 complex|histone phosphorylation|protein kinase binding|G2/M transition of mitotic cell cycle|cyclin-dependent protein kinase activity|cyclin-dependent prote…	mmu04152,mmu04110,mmu04218,mmu04914,mmu05203,mmu05161,mmu05169,mmu05165	AMPK signaling pathway|Cell cycle|Cellular senescence|Progesterone-mediated oocyte maturation|Viral carcinogenesis|Hepatitis B|Epstein-Barr virus infection|Human papillomavirus infection
Ccnb1	178.75935321416	65.6003930299487	291.918313398372	4.44994762859273	2.15378835710956	6.87875372097835e-05	0.000655179771399088	Up	1.21114397443457	2.36989344043882	1.19681881627436	1.08842096510617	1.96722349413853	1.9120343897369	10.7660518519867	8.34123412502008	5.63887294663329	9.58051540738634	GeneID:268697,Genbank:NM_172301.3,MGI:MGI:88302	cyclin B1		GO:0005737,GO:0005759,GO:0005813,GO:0005829,GO:0005856,GO:0044877,GO:0006468,GO:0045787,GO:0007049,GO:0045931,GO:0007052,GO:0048146,GO:0051301,GO:0051987,GO:0060045,GO:0060623,GO:0061575,GO:0065003,GO:0000922,GO:0000942,GO:0001556,GO:0001701,GO:0001933,GO:0005113,GO:0005515,GO:0005634,GO:0007080,GO:0010629,GO:0010971,GO:0016020,GO:0016301,GO:0019901,GO:0031442,GO:0090266,GO:0033129,GO:0097125,GO:…	cytoplasm|mitochondrial matrix|centrosome|cytosol|cytoskeleton|protein-containing complex binding|protein phosphorylation|positive regulation of cell cycle|cell cycle|positive regulation of mitotic cell cycle|mitotic spindle organization|positive regulation of fibroblast proliferation|cell division|positive regulation of attachment of spindle microtubules to kinetochore|positive regulation of car…	mmu04068,mmu04110,mmu04114,mmu04115,mmu04218,mmu04914	FoxO signaling pathway|Cell cycle|Oocyte meiosis|p53 signaling pathway|Cellular senescence|Progesterone-mediated oocyte maturation
Ccnb2	241.409062459748	90.1732082431047	392.644916676391	4.35434120983952	2.12245446275254	2.79725184754041e-05	0.000320647561871559	Up	2.38033048277531	3.66969282193606	2.71571926993981	3.57207453687493	3.80131700304289	4.34466254999919	20.3851984149206	17.0568420877085	11.370679294446	20.0824670450811	GeneID:12442,Genbank:NM_007630.2,MGI:MGI:88311	cyclin B2		GO:0005829,GO:0007049,GO:0015630,GO:0016020,GO:0040007,GO:0043029,GO:0045296,GO:0048538,GO:0051301,GO:0001701,GO:0005634,GO:0005813	cytosol|cell cycle|microtubule cytoskeleton|membrane|growth|T cell homeostasis|cadherin binding|thymus development|cell division|in utero embryonic development|nucleus|centrosome	mmu04068,mmu04110,mmu04114,mmu04115,mmu04218,mmu04914,mmu05166	FoxO signaling pathway|Cell cycle|Oocyte meiosis|p53 signaling pathway|Cellular senescence|Progesterone-mediated oocyte maturation|HTLV-I infection
Ccne1	71.7280174556412	30.9168584048672	112.539176506415	3.64005860597718	1.86396167841079	0.000394199187412835	0.00266268175957156	Up	0.854916753072441	1.19045400187129	0.805797535749744	0.762725947376889	0.748700089684188	1.02416449125989	4.90972299024881	4.63892951942695	2.18083241716295	3.7912175193808	GeneID:12447,Genbank:NM_007633.2,MGI:MGI:88316	cyclin E1		GO:0097134,GO:0016301,GO:0000723,GO:1903827,GO:0016538,GO:0005515,GO:0019901,GO:0005634,GO:0005654,GO:0005737,GO:0005813,GO:0006270,GO:0044877,GO:0006468,GO:0045597,GO:0051301,GO:0007049,GO:0000082,GO:0051726,GO:0007129,GO:0000122,GO:0070192,GO:0016055,GO:0000307	cyclin E1-CDK2 complex|kinase activity|telomere maintenance|regulation of cellular protein localization|cyclin-dependent protein serine/threonine kinase regulator activity|protein binding|protein kinase binding|nucleus|nucleoplasm|cytoplasm|centrosome|DNA replication initiation|protein-containing complex binding|protein phosphorylation|positive regulation of cell differentiation|cell division|cel…	mmu04151,mmu04110,mmu04114,mmu04115,mmu04218,mmu05200,mmu05206,mmu05203,mmu05226,mmu05215,mmu05222,mmu04934,mmu05162,mmu05161,mmu05165	PI3K-Akt signaling pathway|Cell cycle|Oocyte meiosis|p53 signaling pathway|Cellular senescence|Pathways in cancer|MicroRNAs in cancer|Viral carcinogenesis|Gastric cancer|Prostate cancer|Small cell lung cancer|Cushing's syndrome|Measles|Hepatitis B|Human papillomavirus infection
Ccnf	160.458390903221	76.788858517919	244.127923288523	3.17921021356965	1.66866841252742	0.00071565152343773	0.00431439034895106	Up	1.12415141046154	1.56925165161137	1.13263665635304	1.32811746774005	1.43400583965086	1.09862327010388	6.10009323627226	4.95270947690716	3.47012989761945	6.21139232197701	GeneID:12449,Genbank:XM_006523554.1,MGI:MGI:102551	cyclin F		GO:0051726,GO:0005634,GO:0005737,GO:0005813,GO:0005814,GO:0005856,GO:0007049,GO:0010826,GO:0016567,GO:0019005,GO:0030054,GO:0000320,GO:0031146,GO:0001890,GO:0051301,GO:0004842	regulation of cell cycle|nucleus|cytoplasm|centrosome|centriole|cytoskeleton|cell cycle|negative regulation of centrosome duplication|protein ubiquitination|SCF ubiquitin ligase complex|cell junction|re-entry into mitotic cell cycle|SCF-dependent proteasomal ubiquitin-dependent protein catabolic process|placenta development|cell division|ubiquitin-protein transferase activity
Ccno	134.323711007967	88.6216663496256	180.025755666309	2.03139664465438	1.02247196361512	0.0186885040975796	0.061646201790195	Up	2.87539921763824	4.1669516181858	2.02797218209791	1.67277055248182	2.31297066322715	2.02327367345294	4.28646930626817	5.64807776098714	8.15081197685075	7.37665282093915	GeneID:218630,Genbank:NM_001081062.1,MGI:MGI:2145534	cyclin O		GO:0005654,GO:0005737,GO:0006284,GO:0007049,GO:0030030,GO:0051301,GO:0060271,GO:1903251,GO:0000278,GO:0004844,GO:0005634	nucleoplasm|cytoplasm|base-excision repair|cell cycle|cell projection organization|cell division|cilium assembly|multi-ciliated epithelial cell differentiation|mitotic cell cycle|uracil DNA N-glycosylase activity|nucleus
Ccr2	1134.45232787187	720.48582149423	1548.4188342495	2.14913158323949	1.10375381625827	0.000310364691064859	0.00220061320678316	Up	8.72759025839152	12.966073886741	10.3686210790145	9.26987230989706	8.77559023130506	12.6080962961205	29.8736333865666	25.478602340951	15.6127037388507	28.386012929412	GeneID:12772,Genbank:XM_011243063.1,MGI:MGI:106185	chemokine (C-C motif) receptor 2		GO:0005515,GO:0005886,GO:0005887,GO:0006935,GO:0006954,GO:0006955,GO:0019725,GO:0006959,GO:0019955,GO:0006968,GO:0030097,GO:0007165,GO:0030334,GO:0032729,GO:0032743,GO:0035705,GO:0090026,GO:0035715,GO:0090265,GO:0035716,GO:0097350,GO:0035717,GO:1903238,GO:2000439,GO:2000451,GO:2000464,GO:0001525,GO:2000473,GO:0001974,GO:0002246,GO:0002548,GO:0002827,GO:0002829,GO:0004871,GO:0004930,GO:0004950,GO:…	protein binding|plasma membrane|integral component of plasma membrane|chemotaxis|inflammatory response|immune response|cellular homeostasis|humoral immune response|cytokine binding|cellular defense response|hemopoiesis|signal transduction|regulation of cell migration|positive regulation of interferon-gamma production|positive regulation of interleukin-2 production|T-helper 17 cell chemotaxis|posi…	mmu04060,mmu04062	Cytokine-cytokine receptor interaction|Chemokine signaling pathway
Ccr5	524.169027406524	204.243115955059	844.09493885799	4.13279505118655	2.0471178210151	0.000813269339338741	0.00477374932855666	Up	2.7469005157591	5.81696208452704	3.80781926467735	3.67461072184531	3.24396902228928	3.96372327840196	26.3358691107773	18.1262849267727	10.496616232874	24.086670986071	GeneID:12774,Genbank:NM_009917.5,MGI:MGI:107182	chemokine (C-C motif) receptor 5		GO:0006952,GO:0006954,GO:0006955,GO:0007165,GO:0007186,GO:0007204,GO:0007267,GO:0019957,GO:0009897,GO:0022409,GO:0030336,GO:0009986,GO:0030517,GO:0031622,GO:0032755,GO:0032760,GO:0045666,GO:0050718,GO:0050729,GO:0003779,GO:0004871,GO:0004930,GO:0004950,GO:0005737,GO:0005768,GO:0005886,GO:0006816,GO:0006935,GO:0010628,GO:0014808,GO:0016020,GO:0016021,GO:0016493,GO:0060139,GO:0019722,GO:0070723,GO:…	defense response|inflammatory response|immune response|signal transduction|G-protein coupled receptor signaling pathway|positive regulation of cytosolic calcium ion concentration|cell-cell signaling|C-C chemokine binding|external side of plasma membrane|positive regulation of cell-cell adhesion|negative regulation of cell migration|cell surface|negative regulation of axon extension|positive regul…	mmu04060,mmu04144,mmu04062,mmu05203,mmu05167,mmu05145	Cytokine-cytokine receptor interaction|Endocytosis|Chemokine signaling pathway|Viral carcinogenesis|Kaposi's sarcoma-associated herpesvirus infection|Toxoplasmosis
Ccr7	544.114439182368	293.889337435932	794.339540928804	2.70285253578474	1.4344828024033	9.01382317832879e-19	2.12896941104454e-16	Up	6.58234933003408	10.526799401719	7.12737241031799	9.4814259435563	7.33258545218465	16.7361441979351	23.8144851954778	26.8840759460325	23.2599473852348	24.3910603449608	GeneID:12775,Genbank:NM_001301713.1,MGI:MGI:103011	chemokine (C-C motif) receptor 7		GO:0004950,GO:0005515,GO:0005622,GO:0005739,GO:0005886,GO:0016021,GO:0006935,GO:0016493,GO:0006954,GO:0030036,GO:0032496,GO:0032649,GO:0032735,GO:0032760,GO:0050718,GO:0034695,GO:0050766,GO:0035757,GO:0050862,GO:0035758,GO:0051491,GO:0071345,GO:0071731,GO:0072610,GO:0001768,GO:0090023,GO:0002408,GO:0002518,GO:0097022,GO:0002606,GO:0002649,GO:0002885,GO:0002922,GO:0004871,GO:0004930,GO:0006955,GO:…	chemokine receptor activity|protein binding|intracellular|mitochondrion|plasma membrane|integral component of membrane|chemotaxis|C-C chemokine receptor activity|inflammatory response|actin cytoskeleton organization|response to lipopolysaccharide|regulation of interferon-gamma production|positive regulation of interleukin-12 production|positive regulation of tumor necrosis factor production|posit…	mmu04060,mmu04062	Cytokine-cytokine receptor interaction|Chemokine signaling pathway
Ccr8	21.3863848752694	7.63340232880481	35.1393674217341	4.60336897075828	2.20269008256823	6.4482694437609e-06	9.61455549326522e-05	Up	0.279978318284914	0.0959189334182012	0.564183264500596	0.311515441817336	0.563036284283842	0.912067813196299	1.8016167824309	1.4179310856121	1.70310415543149	2.87912720806749	GeneID:12776,Genbank:NM_007720.2,MGI:MGI:1201402	chemokine (C-C motif) receptor 8		GO:0005515,GO:0005886,GO:0006935,GO:0006955,GO:0007165,GO:0007186,GO:0007204,GO:0016020,GO:0016021,GO:0016493,GO:0004871,GO:0004930,GO:0004950	protein binding|plasma membrane|chemotaxis|immune response|signal transduction|G-protein coupled receptor signaling pathway|positive regulation of cytosolic calcium ion concentration|membrane|integral component of membrane|C-C chemokine receptor activity|signal transducer activity|G-protein coupled receptor activity|chemokine receptor activity	mmu04060,mmu04062,mmu05203,mmu05167	Cytokine-cytokine receptor interaction|Chemokine signaling pathway|Viral carcinogenesis|Kaposi's sarcoma-associated herpesvirus infection
Cd160	41.4999018137904	13.2580966130052	69.7417070145755	5.2603106652703	2.39514800522285	0.000536305366114523	0.00342464152715217	Up	0.0996586131259367	0.167608428498986	0.0456412953310582	0.146885682196705	0.154864923563236	0.115103754591149	1.13682805703609	0.865224419820693	0.4408886807029	0.81397880051052	GeneID:54215,Genbank:NM_001163497.1,MGI:MGI:1860383	CD160 antigen		GO:0031225,GO:0032393,GO:0046658,GO:0050829,GO:0005102,GO:0005886,GO:0016020	anchored component of membrane|MHC class I receptor activity|anchored component of plasma membrane|defense response to Gram-negative bacterium|signaling receptor binding|plasma membrane|membrane
Cd177	250.978330095621	131.637372035036	370.319288156205	2.81317746192655	1.49220056415845	0.00074000837708594	0.00443613228302081	Up	3.457348186755	2.84675937207449	2.15736064761268	2.15445129722176	2.58752011249113	3.70520075867807	5.83575415893586	6.94979499010811	9.51174781092695	12.6307675930569	GeneID:68891,Genbank:XM_011250689.1,MGI:MGI:1916141	CD177 antigen		GO:0048306,GO:0005886,GO:0070821,GO:0007155,GO:0072672,GO:0007159,GO:0016020,GO:0016021,GO:0030100,GO:0030667,GO:0098742,GO:0032930,GO:2001044,GO:0034394,GO:0043315,GO:0044853,GO:0002020,GO:0045087,GO:0002376,GO:0045217,GO:0005178	calcium-dependent protein binding|plasma membrane|tertiary granule membrane|cell adhesion|neutrophil extravasation|leukocyte cell-cell adhesion|membrane|integral component of membrane|regulation of endocytosis|secretory granule membrane|cell-cell adhesion via plasma-membrane adhesion molecules|positive regulation of superoxide anion generation|regulation of integrin-mediated signaling pathway|pro…
Cd180	250.645542069186	152.331160206141	348.959923932231	2.29079804460233	1.19585027710902	0.00135361338286541	0.00722299264918698	Up	2.96846028947994	5.00543428129891	3.4348233914845	3.89262287989116	2.77491843691682	4.01160832746606	10.6451506187276	10.5704750750274	5.78391548802169	12.0747792027953	GeneID:17079,Genbank:NM_008533.2,MGI:MGI:1194924	CD180 antigen		GO:0005515,GO:0005886,GO:0005887,GO:0006954,GO:0016020,GO:0016021,GO:0031666,GO:0038023,GO:0045087,GO:0071222,GO:0002224,GO:0002322,GO:0002376	protein binding|plasma membrane|integral component of plasma membrane|inflammatory response|membrane|integral component of membrane|positive regulation of lipopolysaccharide-mediated signaling pathway|signaling receptor activity|innate immune response|cellular response to lipopolysaccharide|toll-like receptor signaling pathway|B cell proliferation involved in immune response|immune system process
Cd2	619.410834760427	304.195350362223	934.626319158631	3.07245432267692	1.61939156261182	3.86570125349611e-05	0.000418095784527376	Up	12.3539617155577	18.9003898349046	13.587413620056	13.8954248100549	14.6502631768157	20.6446230612152	61.1895272579897	58.8984987995657	33.2146994676581	60.6875579906366	GeneID:12481,Genbank:NM_013486.2,MGI:MGI:88320	CD2 antigen		GO:2000484,GO:0034113,GO:0005576,GO:0042110,GO:0005911,GO:0042803,GO:0007155,GO:0009897,GO:0009898,GO:0009986,GO:0016020,GO:0043621,GO:0016021,GO:0045121,GO:0019901,GO:0046658,GO:0030971,GO:0003823,GO:0098609,GO:0032760,GO:0005102,GO:1902715,GO:0032991,GO:0005515	positive regulation of interleukin-8 secretion|heterotypic cell-cell adhesion|extracellular region|T cell activation|cell-cell junction|protein homodimerization activity|cell adhesion|external side of plasma membrane|cytoplasmic side of plasma membrane|cell surface|membrane|protein self-association|integral component of membrane|membrane raft|protein kinase binding|anchored component of plasma me…	mmu04514,mmu04640	Cell adhesion molecules (CAMs)|Hematopoietic cell lineage
Cd207	23.3588346058584	35.1226343754128	11.5950348363041	0.3301299871863	-1.59889390391841	2.64329807376397e-05	0.000305980753382161	Down	1.2339785139224	1.08708124540628	1.38538334949591	1.5803227810289	1.02806254871087	1.03367685495581	0.151246840994199	0.0765232649377957	0.643394903163006	0.228983216548057	GeneID:246278,Genbank:NM_144943.3,MGI:MGI:2180021	CD207 antigen		GO:0030246,GO:0051607,GO:0005887,GO:0016020,GO:0016021	carbohydrate binding|defense response to virus|integral component of plasma membrane|membrane|integral component of membrane
Cd209c	20.1080145957965	30.170854317651	10.045174873942	0.332943004138443	-1.58665286859567	8.29547526968614e-05	0.000759377614884457	Down	0.597464280475085	0.789509955128928	0.687970309876254	1.2481272705002	1.05846466031068	0.472678182092133	0.152563071414244	0.21612979100311	0.415356203307764	0.246374346918796	GeneID:170776,Genbank:XM_017312590.1,MGI:MGI:2157945	CD209c antigen		GO:0030246,GO:0046872,GO:0005537,GO:0005575,GO:0008150	carbohydrate binding|metal ion binding|mannose binding|cellular_component|biological_process	mmu04145,mmu04625,mmu05152,mmu05162	Phagosome|C-type lectin receptor signaling pathway|Tuberculosis|Measles
Cd247	454.613790025619	202.666257326523	706.561322724714	3.4863293576609	1.80170886901	0.000233296968021572	0.00175224206993317	Up	1.65130069355796	2.18334860465289	1.59444139419025	1.79629408054492	1.68632598856377	2.27781374559059	9.53744927414074	7.89621999921747	4.16442275012841	8.50910686875889	GeneID:12503,Genbank:XM_011238745.2,MGI:MGI:88334	CD247 antigen		GO:0051289,GO:0005515,GO:0070207,GO:0005737,GO:1990782,GO:0005886,GO:0007166,GO:0016020,GO:0016021,GO:0032623,GO:2000010,GO:0042101,GO:0042105,GO:0042802,GO:0002250,GO:0042803,GO:0002376,GO:0050852,GO:0004888	protein homotetramerization|protein binding|protein homotrimerization|cytoplasm|protein tyrosine kinase binding|plasma membrane|cell surface receptor signaling pathway|membrane|integral component of membrane|interleukin-2 production|positive regulation of protein localization to cell surface|T cell receptor complex|alpha-beta T cell receptor complex|identical protein binding|adaptive immune respo…	mmu04650,mmu04660,mmu04658,mmu04659,mmu05142	Natural killer cell mediated cytotoxicity|T cell receptor signaling pathway|Th1 and Th2 cell differentiation|Th17 cell differentiation|Chagas disease (American trypanosomiasis)
Cd27	190.509310543592	93.9369905201778	287.081630567006	3.05610845075286	1.61169574055532	0.0018178576045367	0.00923508366903726	Up	2.59454926273425	3.28677920171496	2.67492706614078	3.16493317205916	2.76049426554451	2.91892306525272	14.9483140415492	10.4770107700069	5.87259777383684	11.9524628637753	GeneID:21940,Genbank:XM_006505901.3,MGI:MGI:88326	CD27 antigen		GO:0046330,GO:0042981,GO:0005887,GO:0048305,GO:0043027,GO:0006915,GO:0070233,GO:0043066,GO:0006954,GO:0097190,GO:0006955,GO:0007275,GO:0009897,GO:0009986,GO:0016020,GO:0097191,GO:0043154,GO:0016021,GO:0043410,GO:0032496,GO:0045078,GO:0033209,GO:0004888,GO:0045579,GO:0042100,GO:0005031,GO:0045582,GO:0042127,GO:0005515	positive regulation of JNK cascade|regulation of apoptotic process|integral component of plasma membrane|immunoglobulin secretion|cysteine-type endopeptidase inhibitor activity involved in apoptotic process|apoptotic process|negative regulation of T cell apoptotic process|negative regulation of apoptotic process|inflammatory response|apoptotic signaling pathway|immune response|multicellular organ…	mmu04060	Cytokine-cytokine receptor interaction
Cd274	855.528113367902	424.821387523395	1286.23483921241	3.02770735416794	1.59822576704954	0.00157407734953109	0.00820603892492235	Up	5.78114065290696	6.91681207918027	6.3027079391741	7.73294006812074	5.42540670161427	6.70739532181133	27.8846556353979	23.1329892992913	12.5337358299603	31.3856138361748	GeneID:60533,Genbank:NM_021893.3,MGI:MGI:1926446	CD274 antigen		GO:0070062,GO:0031295,GO:0006955,GO:0071222,GO:0032689,GO:0007165,GO:1901998,GO:0032693,GO:1903556,GO:0007166,GO:0009897,GO:0034097,GO:0009986,GO:1905404,GO:0042102,GO:2001181,GO:0016020,GO:0042130,GO:0016021,GO:0005515,GO:0030335,GO:0005886,GO:0046007	extracellular exosome|T cell costimulation|immune response|cellular response to lipopolysaccharide|negative regulation of interferon-gamma production|signal transduction|toxin transport|negative regulation of interleukin-10 production|negative regulation of tumor necrosis factor superfamily cytokine production|cell surface receptor signaling pathway|external side of plasma membrane|response to cy…	mmu04514	Cell adhesion molecules (CAMs)
Cd28	316.115752545281	101.302430276156	530.929074814407	5.24102998681341	2.38985036345078	5.34212025387428e-06	8.20846908559682e-05	Up	0.887170892269036	1.74658223723372	1.37227526947983	1.45384181443405	1.01769101836155	2.23472459747568	9.90330470853087	9.45160701439827	5.21422610193675	8.54828241345493	GeneID:12487,Genbank:NM_007642.4,MGI:MGI:88327	CD28 antigen		GO:0009986,GO:0010628,GO:0010629,GO:0014068,GO:0016020,GO:0016021,GO:0019901,GO:0045086,GO:0031295,GO:0045121,GO:0045589,GO:0045840,GO:0045944,GO:0046641,GO:0048304,GO:0050852,GO:0001772,GO:0002020,GO:0002863,GO:0005070,GO:0005886,GO:0006955,GO:0009897,GO:0032733,GO:0032753,GO:0042102,GO:0042110,GO:0051897,GO:0042803,GO:0097190,GO:0045060,GO:0098636,GO:0045066	cell surface|positive regulation of gene expression|negative regulation of gene expression|positive regulation of phosphatidylinositol 3-kinase signaling|membrane|integral component of membrane|protein kinase binding|positive regulation of interleukin-2 biosynthetic process|T cell costimulation|membrane raft|regulation of regulatory T cell differentiation|positive regulation of mitotic nuclear di…	mmu04514,mmu04660,mmu04672,mmu05322,mmu05323,mmu05320,mmu05330,mmu05332,mmu05416,mmu04940,mmu05162	Cell adhesion molecules (CAMs)|T cell receptor signaling pathway|Intestinal immune network for IgA production|Systemic lupus erythematosus|Rheumatoid arthritis|Autoimmune thyroid disease|Allograft rejection|Graft-versus-host disease|Viral myocarditis|Type I diabetes mellitus|Measles
Cd300a	268.544260367565	154.998656965787	382.089863769342	2.46511725487842	1.30165627094735	1.39229118126743e-05	0.00018093792711507	Up	1.20714162646788	2.21873246673497	1.23400881619588	1.14283874785911	1.19606123441871	2.2561238379483	4.25242772070018	4.88632670910787	2.63705731953057	3.86282941669399	GeneID:217303,Genbank:XM_011248947.2,MGI:MGI:2443411	CD300A molecule		GO:1902567,GO:0043305,GO:0005515,GO:1902569,GO:0005886,GO:2000417,GO:0043407,GO:0006898,GO:0008429,GO:0014063,GO:0016020,GO:0016021,GO:0048147,GO:0019902,GO:0050856,GO:0030889,GO:0050859,GO:0032516,GO:0051134,GO:0033007,GO:0001786,GO:0060101,GO:0034125,GO:0002376,GO:1902564,GO:0038023,GO:0002552	negative regulation of eosinophil activation|negative regulation of mast cell degranulation|protein binding|negative regulation of activation of Janus kinase activity|plasma membrane|negative regulation of eosinophil migration|negative regulation of MAP kinase activity|receptor-mediated endocytosis|phosphatidylethanolamine binding|negative regulation of serotonin secretion|membrane|integral compo…
Cd300ld	200.316210448652	129.253717977509	271.378702919796	2.09958140598337	1.07010172612562	0.000912421873356379	0.00524410998024244	Up	2.38761837986577	4.97606984833719	2.40564044420664	2.63547900132348	2.24514564234441	4.64519127647148	6.40164651789996	7.50947261189774	4.06129848299862	9.26115111682174	GeneID:217305,Genbank:NM_145437.2,MGI:MGI:2442358	CD300 molecule like family member d		GO:0005886,GO:0016020,GO:0016021,GO:0032675,GO:0032680,GO:0001618,GO:0002376,GO:0005515	plasma membrane|membrane|integral component of membrane|regulation of interleukin-6 production|regulation of tumor necrosis factor production|virus receptor activity|immune system process|protein binding
Cd300ld4	14.9573960092195	5.09423087864864	24.8205611397903	4.87228822781085	2.28459948064444	0.00282202894993383	0.0133378232342816	Up	0.404752648398245	0.0378179696560166	0.259514039127946	0.210550682561396	0.0369980641559869	0.251720762086782	1.06548550502564	1.75700757012701	0.447655389649568	1.35421861355502	GeneID:100043123,Genbank:XM_017314198.1,MGI:MGI:3702658	CD300 molecule like family member D4		GO:0003674,GO:0005575,GO:0008150	molecular_function|cellular_component|biological_process
Cd37	988.719770549583	643.382753277569	1334.0567878216	2.07350411714573	1.05207091185918	9.90004091100005e-05	0.000874447299579117	Up	16.2920716640078	24.5278415455114	15.5016068388973	16.3259521344269	15.1483571723986	26.1893757789223	37.376398962495	50.7561453910942	26.6657450621844	48.0287486137774	GeneID:12493,Genbank:NM_001290804.1,MGI:MGI:88330	CD37 antigen		GO:0005887,GO:0007166,GO:0008285,GO:0016020,GO:0016021,GO:0030886,GO:0042832,GO:0050688,GO:0001772,GO:0002639,GO:0002920	integral component of plasma membrane|cell surface receptor signaling pathway|negative regulation of cell proliferation|membrane|integral component of membrane|negative regulation of myeloid dendritic cell activation|defense response to protozoan|regulation of defense response to virus|immunological synapse|positive regulation of immunoglobulin production|regulation of humoral immune response	mmu04640	Hematopoietic cell lineage
Cd3d	507.349426000597	151.886495475051	862.812356526142	5.68063904448876	2.50605323509187	3.47464184400322e-05	0.000382654174139588	Up	5.0660274364093	7.44348686090689	4.88859326012598	5.4098435627167	4.91452724948195	9.2395123642379	52.3804721794345	41.1563071634198	21.5716013366041	39.7767472396477	GeneID:12500,Genbank:XM_006509965.1,MGI:MGI:88331	CD3 antigen, delta polypeptide		GO:0005515,GO:0007166,GO:0016020,GO:0016021,GO:0042101,GO:0042105,GO:0042110,GO:0042803,GO:0045059,GO:0046982,GO:0002250,GO:0051260,GO:0002376,GO:0065003,GO:0004888	protein binding|cell surface receptor signaling pathway|membrane|integral component of membrane|T cell receptor complex|alpha-beta T cell receptor complex|T cell activation|protein homodimerization activity|positive thymic T cell selection|protein heterodimerization activity|adaptive immune response|protein homooligomerization|immune system process|protein-containing complex assembly|transmembran…	mmu04640,mmu04660,mmu04658,mmu04659,mmu05340,mmu05166,mmu05162,mmu05142	Hematopoietic cell lineage|T cell receptor signaling pathway|Th1 and Th2 cell differentiation|Th17 cell differentiation|Primary immunodeficiency|HTLV-I infection|Measles|Chagas disease (American trypanosomiasis)
Cd3e	334.378736342333	107.581714835414	561.175757849252	5.21627451939932	2.38301979697588	2.16672505091194e-05	0.000258409420818438	Up	2.91388941006407	4.01747416780582	3.68775652929057	5.11734325822199	3.78745136863224	6.87619820905384	32.7751306620829	27.2648158484397	14.1368864295777	25.2334074203946	GeneID:12501,Genbank:XM_006509966.3,MGI:MGI:88332	CD3 antigen, epsilon polypeptide		GO:0005911,GO:0007166,GO:0007584,GO:0009897,GO:0010628,GO:0010629,GO:0043197,GO:0016020,GO:0044297,GO:0016021,GO:0045060,GO:0016358,GO:0045086,GO:0045879,GO:0046641,GO:0046649,GO:0046982,GO:0050731,GO:0050850,GO:0001772,GO:0002250,GO:0002376,GO:0002669,GO:0004871,GO:0004888,GO:0005515,GO:0005886,GO:0017124,GO:0021549,GO:0031295,GO:0032729,GO:0032753,GO:0042101,GO:0042102,GO:0050852,GO:0050870,GO:…	cell-cell junction|cell surface receptor signaling pathway|response to nutrient|external side of plasma membrane|positive regulation of gene expression|negative regulation of gene expression|dendritic spine|membrane|cell body|integral component of membrane|negative thymic T cell selection|dendrite development|positive regulation of interleukin-2 biosynthetic process|negative regulation of smoothe…	mmu04640,mmu04660,mmu04658,mmu04659,mmu05340,mmu05166,mmu05162,mmu05142	Hematopoietic cell lineage|T cell receptor signaling pathway|Th1 and Th2 cell differentiation|Th17 cell differentiation|Primary immunodeficiency|HTLV-I infection|Measles|Chagas disease (American trypanosomiasis)
Cd3g	565.709306832317	200.97048013935	930.448133525284	4.62977514349434	2.2109421271263	0.000103205857642826	0.000905851413303017	Up	9.17496885843934	13.2776932173524	8.87232873724088	12.773133652866	10.073744662765	14.8412958412423	82.3951540597944	65.8649879048907	35.2829463024874	63.1852661615527	GeneID:12502,Genbank:NM_009850.2,MGI:MGI:88333	CD3 antigen, gamma polypeptide		GO:0005515,GO:0007163,GO:0007166,GO:0015031,GO:0016020,GO:0016021,GO:0042105,GO:0042803,GO:0046982,GO:0051260,GO:0070228,GO:0002250,GO:0002376,GO:0004888	protein binding|establishment or maintenance of cell polarity|cell surface receptor signaling pathway|protein transport|membrane|integral component of membrane|alpha-beta T cell receptor complex|protein homodimerization activity|protein heterodimerization activity|protein homooligomerization|regulation of lymphocyte apoptotic process|adaptive immune response|immune system process|transmembrane si…	mmu04640,mmu04660,mmu04658,mmu04659,mmu05166,mmu05162,mmu05142	Hematopoietic cell lineage|T cell receptor signaling pathway|Th1 and Th2 cell differentiation|Th17 cell differentiation|HTLV-I infection|Measles|Chagas disease (American trypanosomiasis)
Cd4	339.248394208736	169.681807274112	508.814981143361	2.99864192465488	1.58430925666237	0.000923850907835716	0.00529635539441514	Up	2.02847801074947	3.56738277218144	2.40712954383165	2.82300177460985	2.22093504783941	2.83411734911699	10.9741379552288	10.7296701592586	5.00880243832861	11.2064641313122	GeneID:12504,Genbank:NM_013488.2,MGI:MGI:88335	CD4 antigen		GO:0005886,GO:0005887,GO:0006948,GO:0006955,GO:0007155,GO:0007166,GO:0008270,GO:0033674,GO:0009897,GO:0035397,GO:0035723,GO:0009986,GO:0042011,GO:0042012,GO:0042102,GO:0042110,GO:0050731,GO:0042289,GO:0050829,GO:0042802,GO:0050850,GO:0042803,GO:0050863,GO:0050870,GO:0051924,GO:0070374,GO:0001816,GO:0097011,GO:1990782,GO:0001934,GO:0002250,GO:0002376,GO:0005515,GO:0005788,GO:0005789,GO:0010524,GO:…	plasma membrane|integral component of plasma membrane|induction by virus of host cell-cell fusion|immune response|cell adhesion|cell surface receptor signaling pathway|zinc ion binding|positive regulation of kinase activity|external side of plasma membrane|helper T cell enhancement of adaptive immune response|interleukin-15-mediated signaling pathway|cell surface|interleukin-16 binding|interleuki…	mmu04514,mmu04640,mmu04612,mmu04660,mmu04658,mmu04659,mmu05340	Cell adhesion molecules (CAMs)|Hematopoietic cell lineage|Antigen processing and presentation|T cell receptor signaling pathway|Th1 and Th2 cell differentiation|Th17 cell differentiation|Primary immunodeficiency
Cd40lg	18.3143499504405	7.43586478187425	29.1928351190067	3.92595023919309	1.97304188698536	1.19038759435284e-05	0.000159978202220297	Up	0.345231931666518	0.532234977750915	0.260878341505076	0.288089480592672	0.216956648210707	0.80130629796174	1.6661352003921	1.77962504939338	0.682513313275317	1.77507789468054	GeneID:21947,Genbank:NM_011616.2,MGI:MGI:88337	CD40 ligand		GO:2000353,GO:0042995,GO:0030168,GO:0005174,GO:2001200,GO:0043066,GO:0030183,GO:0005576,GO:0044297,GO:0030890,GO:0005615,GO:0045190,GO:0005886,GO:0006954,GO:0006955,GO:0007165,GO:0032729,GO:0007257,GO:0045348,GO:0032733,GO:0009897,GO:0048305,GO:0032735,GO:0009986,GO:0051023,GO:0032753,GO:0010628,GO:0002839,GO:0051092,GO:0042100,GO:0016020,GO:0005125,GO:0097028,GO:0042102,GO:0016021,GO:0005164	positive regulation of endothelial cell apoptotic process|cell projection|platelet activation|CD40 receptor binding|positive regulation of dendritic cell differentiation|negative regulation of apoptotic process|B cell differentiation|extracellular region|cell body|positive regulation of B cell proliferation|extracellular space|isotype switching|plasma membrane|inflammatory response|immune respons…	mmu04064,mmu04060,mmu04514,mmu04660,mmu04672,mmu05310,mmu05322,mmu05320,mmu05330,mmu05340,mmu05416,mmu05144,mmu05145	NF-kappa B signaling pathway|Cytokine-cytokine receptor interaction|Cell adhesion molecules (CAMs)|T cell receptor signaling pathway|Intestinal immune network for IgA production|Asthma|Systemic lupus erythematosus|Autoimmune thyroid disease|Allograft rejection|Primary immunodeficiency|Viral myocarditis|Malaria|Toxoplasmosis
Cd48	808.790496837914	431.423117460672	1186.15787621516	2.74940731780161	1.45912065433793	0.000155598905558502	0.00125690463901251	Up	12.5242535707176	21.465766488755	14.0050777404894	15.6116881943147	14.2958680884426	19.1700071282713	61.9760886345981	52.7590125568843	32.9633637241186	55.9084463058998	GeneID:12506,Genbank:XM_006496637.2,MGI:MGI:88339	CD48 antigen		GO:0005886,GO:0007165,GO:0009897,GO:0016020,GO:0031225,GO:0032991,GO:0038023,GO:0042110,GO:0045121,GO:0045576,GO:0046658,GO:0002819,GO:0003823,GO:0005515	plasma membrane|signal transduction|external side of plasma membrane|membrane|anchored component of membrane|protein-containing complex|signaling receptor activity|T cell activation|membrane raft|mast cell activation|anchored component of plasma membrane|regulation of adaptive immune response|antigen binding|protein binding	mmu04650	Natural killer cell mediated cytotoxicity
Cd5	299.552878578683	97.6587993831393	501.446957774228	5.13468280320474	2.36027515631407	0.000161081136043419	0.00129293126298741	Up	2.21095262539845	3.4452187023872	1.82043796407978	2.53935196644048	1.86454589691881	3.6709423081683	19.6069298929644	18.3438306075986	7.14398025133926	14.822853612419	GeneID:12507,Genbank:XM_006526621.2,MGI:MGI:88340	CD5 antigen		GO:0005886,GO:0009897,GO:0016020,GO:0016021,GO:0031295,GO:0044214,GO:0097190,GO:0005044,GO:0005515	plasma membrane|external side of plasma membrane|membrane|integral component of membrane|T cell costimulation|spanning component of plasma membrane|apoptotic signaling pathway|scavenger receptor activity|protein binding	mmu04640	Hematopoietic cell lineage
Cd52	2260.84285352974	956.276368077281	3565.4093389822	3.72842983263397	1.89856819091035	4.36685703478144e-05	0.000460745381724522	Up	86.4366727519922	136.784212928447	98.2183616749974	103.093651106722	100.175311226514	165.90821775576	576.218891785703	515.573595846804	259.11290720385	520.060490227636	GeneID:23833,Genbank:NM_013706.2,MGI:MGI:1346088	CD52 antigen		GO:0031225,GO:0097225,GO:0005886,GO:0007204,GO:0016020	anchored component of membrane|sperm midpiece|plasma membrane|positive regulation of cytosolic calcium ion concentration|membrane
Cd53	1665.63975331968	1041.75110192014	2289.52840471922	2.19776912210526	1.13603983765716	0.000240368285291056	0.00179567499230217	Up	17.6535555706971	28.9671071045733	19.2221654496439	18.3048595487212	18.5249386454003	25.7378896561587	56.8815240735812	59.2924214163098	33.3049858438169	59.2451169110501	GeneID:12508,Genbank:NM_007651.3,MGI:MGI:88341	CD53 antigen		GO:0005911,GO:0007166,GO:0009986,GO:0016020,GO:0016021,GO:0030054,GO:0045661,GO:0098609,GO:1901741,GO:0001772,GO:0005886,GO:0005887	cell-cell junction|cell surface receptor signaling pathway|cell surface|membrane|integral component of membrane|cell junction|regulation of myoblast differentiation|cell-cell adhesion|positive regulation of myoblast fusion|immunological synapse|plasma membrane|integral component of plasma membrane
Cd5l	123.001859777767	45.39469977877	200.609019776764	4.41921679743291	2.14379070839956	0.0246921864578018	0.077217961310122	Up	1.61536173230069	1.11589930493104	1.06724898341137	1.18698765585381	1.14496022006141	1.03519920673041	5.68010963969378	4.31077302484637	3.5438835608684	13.7878922070211	GeneID:11801,Genbank:NM_009690.2,MGI:MGI:1334419	CD5 antigen-like		GO:0005615,GO:0005737,GO:0006915,GO:0006954,GO:0016020,GO:0002376,GO:0005044,GO:0005576	extracellular space|cytoplasm|apoptotic process|inflammatory response|membrane|immune system process|scavenger receptor activity|extracellular region
Cd6	311.226781705178	102.573691448765	519.87987196159	5.06835490288724	2.34151755026966	2.80612981678384e-05	0.000320730900699408	Up	1.61525716629921	2.29864563441288	1.60956528569272	2.35300837930601	1.42781604613825	3.19184718884675	13.4778404112007	14.0042107309904	6.11129887288692	12.4121109779406	GeneID:12511,Genbank:NM_001037801.2,MGI:MGI:103566	CD6 antigen		GO:0042802,GO:0031226,GO:0001772,GO:0044214,GO:0031663,GO:0001934,GO:0070891,GO:0002438,GO:1900017,GO:0005044,GO:0005515,GO:0005886,GO:0006952,GO:0032496,GO:0006954,GO:0007155,GO:0042101,GO:0007157,GO:0016020,GO:0001530,GO:0042102,GO:0016021,GO:0019901,GO:0001771	identical protein binding|intrinsic component of plasma membrane|immunological synapse|spanning component of plasma membrane|lipopolysaccharide-mediated signaling pathway|positive regulation of protein phosphorylation|lipoteichoic acid binding|acute inflammatory response to antigenic stimulus|positive regulation of cytokine production involved in inflammatory response|scavenger receptor activity|…	mmu04514	Cell adhesion molecules (CAMs)
Cd69	299.261279881512	147.635265414324	450.887294348699	3.0540622735586	1.61072947956705	6.41037897830494e-06	9.56593291358916e-05	Up	2.70482111158414	4.85929305172436	3.1462091056632	3.0409538382984	2.87447658656664	4.68504658516047	12.3109256042017	12.0755770993768	9.22994971149865	14.4489063079458	GeneID:12515,Genbank:XM_006505463.1,MGI:MGI:88343	CD69 antigen		GO:0016020,GO:0016021,GO:0030246,GO:0032991,GO:0035690,GO:0042803,GO:0005509,GO:0009897,GO:0009986	membrane|integral component of membrane|carbohydrate binding|protein-containing complex|cellular response to drug|protein homodimerization activity|calcium ion binding|external side of plasma membrane|cell surface
Cd7	143.665551728977	81.6578655484224	205.673237909531	2.51871925047525	1.33269032075419	1.96858865308495e-05	0.000239831553727552	Up	4.08968968954758	4.62896303826071	3.49465148769195	4.5421291840084	4.84092329260934	6.88059756811273	16.1008213409612	12.9215628270683	7.87263437171625	12.8325095300612	GeneID:12516,Genbank:NM_009854.2,MGI:MGI:88344	CD7 antigen		GO:0016021,GO:0048873,GO:0002250,GO:0002376,GO:0016020	integral component of membrane|homeostasis of number of cells within a tissue|adaptive immune response|immune system process|membrane	mmu04640	Hematopoietic cell lineage
Cd72	586.83374025139	199.601890898187	974.065589604592	4.8800418934981	2.28689353288704	9.79187196700135e-05	0.000866583060841214	Up	4.59652877682709	9.90564686234694	5.07940696076861	5.54322804878698	5.21817117054339	8.69447821925444	41.9497955477135	38.6192178190744	19.0492995628075	45.7431425580816	GeneID:12517,Genbank:NM_001110322.1,MGI:MGI:88345	CD72 antigen		GO:0030246,GO:0005887,GO:0016020,GO:0016021	carbohydrate binding|integral component of plasma membrane|membrane|integral component of membrane	mmu04662	B cell receptor signaling pathway
Cd80	87.124271975184	51.7516485443153	122.496895406053	2.36701436285953	1.24306846026068	2.30917647596454e-08	7.53748487181508e-07	Up	0.941485507495421	0.856601359041172	0.65312889504132	0.942046124970929	0.682839236142425	1.29719790724926	2.35049275210298	2.22771375997025	1.72750150823509	2.43921177455914	GeneID:12519,Genbank:XM_006521737.3,MGI:MGI:101775	CD80 antigen		GO:0046641,GO:0007166,GO:0050731,GO:0009897,GO:0071222,GO:0009986,GO:0016020,GO:0016021,GO:0031295,GO:0098636,GO:0042102,GO:0005515,GO:0006955,GO:0042130,GO:0007165	positive regulation of alpha-beta T cell proliferation|cell surface receptor signaling pathway|positive regulation of peptidyl-tyrosine phosphorylation|external side of plasma membrane|cellular response to lipopolysaccharide|cell surface|membrane|integral component of membrane|T cell costimulation|protein complex involved in cell adhesion|positive regulation of T cell proliferation|protein bindin…	mmu04514,mmu04620,mmu04672,mmu05322,mmu05323,mmu05320,mmu05330,mmu05332,mmu05416,mmu04940	Cell adhesion molecules (CAMs)|Toll-like receptor signaling pathway|Intestinal immune network for IgA production|Systemic lupus erythematosus|Rheumatoid arthritis|Autoimmune thyroid disease|Allograft rejection|Graft-versus-host disease|Viral myocarditis|Type I diabetes mellitus
Cd83	516.850294588941	283.54705292786	750.153536250023	2.64560512445487	1.40359774509981	3.7378679257656e-14	4.27646103681975e-12	Up	5.76965439278028	9.39987627099788	6.98092245775882	7.23251264916213	7.16939881406236	14.9460693128757	20.9412589571312	25.83866478522	18.6978191848679	19.85448123306	GeneID:12522,Genbank:NM_009856.3,MGI:MGI:1328316	CD83 antigen		GO:0007165,GO:0009897,GO:0014070,GO:0016020,GO:0016021,GO:0032713,GO:0032733,GO:0032743,GO:0043372,GO:0001817,GO:0006952,GO:0006959	signal transduction|external side of plasma membrane|response to organic cyclic compound|membrane|integral component of membrane|negative regulation of interleukin-4 production|positive regulation of interleukin-10 production|positive regulation of interleukin-2 production|positive regulation of CD4-positive, alpha-beta T cell differentiation|regulation of cytokine production|defense response|hum…
Cd8a	734.584884779648	200.834902529488	1268.33486702981	6.31531098955064	2.65885377946578	4.10981589930898e-05	0.000438735561767127	Up	2.96425180943695	4.6053346051397	2.79562120489332	4.45414475357224	2.87658175742631	6.0633568872168	38.3707920218095	25.9971290005128	15.3687103290368	30.7623954128995	GeneID:12525,Genbank:NM_001081110.2,MGI:MGI:88346	CD8 antigen, alpha chain		GO:0042803,GO:0002456,GO:0044853,GO:0005515,GO:0045065,GO:0005886,GO:0007166,GO:0009897,GO:0050850,GO:0009986,GO:0051607,GO:0016020,GO:0016021,GO:0002250,GO:0019901,GO:0002376,GO:0042110	protein homodimerization activity|T cell mediated immunity|plasma membrane raft|protein binding|cytotoxic T cell differentiation|plasma membrane|cell surface receptor signaling pathway|external side of plasma membrane|positive regulation of calcium-mediated signaling|cell surface|defense response to virus|membrane|integral component of membrane|adaptive immune response|protein kinase binding|immu…	mmu04514,mmu04640,mmu04612,mmu04660,mmu05340	Cell adhesion molecules (CAMs)|Hematopoietic cell lineage|Antigen processing and presentation|T cell receptor signaling pathway|Primary immunodeficiency
Cd8b1	677.401336859884	149.487158664652	1205.31551505512	8.06300371096777	3.01131738610426	1.24278849005152e-05	0.000166280327073658	Up	5.25710701028198	6.77352953970311	5.06649321425818	6.86653952683805	5.13280205865726	11.541264884782	82.3654406973494	58.8296918043501	33.1375637624845	59.0092659847944	GeneID:12526,Genbank:NM_009858.2,MGI:MGI:88347	CD8 antigen, beta chain 1		GO:0009897,GO:0009986,GO:0016020,GO:0016021,GO:0002250,GO:0002376,GO:0005515	external side of plasma membrane|cell surface|membrane|integral component of membrane|adaptive immune response|immune system process|protein binding	mmu04514,mmu04640,mmu04612,mmu04660,mmu05340	Cell adhesion molecules (CAMs)|Hematopoietic cell lineage|Antigen processing and presentation|T cell receptor signaling pathway|Primary immunodeficiency
Cd96	134.283753538539	70.3255838559074	198.24192322117	2.81891613765135	1.4951405585773	0.000157572101885777	0.00126757380007226	Up	1.75202046748647	2.20648649856709	1.49175629863378	1.90622532414116	1.51353562910031	2.3392494974686	6.98669076102206	6.64135124611098	3.48245585280178	6.59767058292745	GeneID:84544,Genbank:XM_017317168.1,MGI:MGI:1934368	CD96 antigen		GO:0005737,GO:0005912,GO:0007155,GO:0007160,GO:0016020,GO:0016021,GO:0032496,GO:0032689,GO:0002534,GO:0002728,GO:0005515	cytoplasm|adherens junction|cell adhesion|cell-matrix adhesion|membrane|integral component of membrane|response to lipopolysaccharide|negative regulation of interferon-gamma production|cytokine production involved in inflammatory response|negative regulation of natural killer cell cytokine production|protein binding
Cdc20	261.133993054793	134.117328218884	388.150657890702	2.89411266273682	1.53312108455381	0.000548316452862085	0.00348659208846948	Up	3.71912902842819	5.40737610523281	2.92464508413762	3.83527195295738	4.86449883880509	3.66422221454065	16.2465304130162	14.8319588285824	10.3736608714017	17.4124793480434	GeneID:107995,Genbank:NM_023223.2,MGI:MGI:1859866	cell division cycle 20		GO:0090129,GO:0030154,GO:0005654,GO:0090307,GO:0031145,GO:0005680,GO:0097027,GO:0031915,GO:0005737,GO:1904668,GO:0005813,GO:0005829,GO:0005856,GO:0007049,GO:0032991,GO:0007064,GO:0040020,GO:0007399,GO:0042826,GO:0008022,GO:0048471,GO:0008284,GO:0000089,GO:0050773,GO:0010997,GO:0005515,GO:0051301,GO:0019899,GO:0005634	positive regulation of synapse maturation|cell differentiation|nucleoplasm|mitotic spindle assembly|anaphase-promoting complex-dependent catabolic process|anaphase-promoting complex|ubiquitin-protein transferase activator activity|positive regulation of synaptic plasticity|cytoplasm|positive regulation of ubiquitin protein ligase activity|centrosome|cytosol|cytoskeleton|cell cycle|protein-contain…	mmu04120,mmu04110,mmu04114,mmu05203,mmu05166	Ubiquitin mediated proteolysis|Cell cycle|Oocyte meiosis|Viral carcinogenesis|HTLV-I infection
Cdc20b	76.7365039112584	44.833260555107	108.63974726741	2.42319532245206	1.27691069838222	0.0101822356671318	0.0380019327041122	Up	0.291985715974024	0.677143737596584	0.248929715176599	0.257044247579464	0.248423642989359	0.168286322118412	0.8992941940585	0.958744639269232	1.04747011993089	1.25615012270118	GeneID:238896,Genbank:XM_006517655.2,MGI:MGI:3644472	cell division cycle 20B		GO:0003674,GO:0005575,GO:0008150	molecular_function|cellular_component|biological_process
Cdc25c	30.9747255952484	9.92899829809974	52.020452892397	5.23924481912268	2.38935887775081	4.23981652904754e-06	6.73162311188934e-05	Up	0.168966293885336	0.28219845955535	0.12768125563091	0.302141053871384	0.191132520937389	0.392182017404924	1.54030161873889	1.37526149594551	0.899342131672644	1.64609704613247	GeneID:12532,Genbank:XM_006525551.2,MGI:MGI:88350	cell division cycle 25C		GO:1902751,GO:0005515,GO:0005622,GO:0005634,GO:0005737,GO:0006470,GO:0007049,GO:0016607,GO:0016787,GO:0019901,GO:0048471,GO:0000086,GO:0050699,GO:0004721,GO:0051301,GO:0004725	positive regulation of cell cycle G2/M phase transition|protein binding|intracellular|nucleus|cytoplasm|protein dephosphorylation|cell cycle|nuclear speck|hydrolase activity|protein kinase binding|perinuclear region of cytoplasm|G2/M transition of mitotic cell cycle|WW domain binding|phosphoprotein phosphatase activity|cell division|protein tyrosine phosphatase activity	mmu04110,mmu04114,mmu04914,mmu05206	Cell cycle|Oocyte meiosis|Progesterone-mediated oocyte maturation|MicroRNAs in cancer
Cdc45	124.33518504357	65.9355027649618	182.734867322178	2.77141842648212	1.4706245441785	0.000289929424161825	0.00208758404138141	Up	1.57290249240586	1.2642653287697	1.11746953136909	1.25005448855298	1.58155313648927	1.67513613690969	5.70949757143709	4.46438157988501	2.7722503378904	4.99868221694348	GeneID:12544,Genbank:NM_009862.2,MGI:MGI:1338073	cell division cycle 45		GO:1902977,GO:0003697,GO:0005634,GO:0005656,GO:0005813,GO:0006260,GO:0006267,GO:0006270,GO:0007049,GO:0031261,GO:0031298,GO:0031938,GO:0000727,GO:0043138,GO:0003682,GO:1900087,GO:0003688	mitotic DNA replication preinitiation complex assembly|single-stranded DNA binding|nucleus|nuclear pre-replicative complex|centrosome|DNA replication|pre-replicative complex assembly involved in nuclear cell cycle DNA replication|DNA replication initiation|cell cycle|DNA replication preinitiation complex|replication fork protection complex|regulation of chromatin silencing at telomere|double-stra…	mmu04110	Cell cycle
Cdc6	102.99060497232	64.0962300385407	141.8849799061	2.21362441786022	1.1464104631062	0.000580790659524506	0.00364195347453996	Up	0.604243770419376	0.632322614435914	0.852326557021844	0.743902863037523	0.762220403591588	0.815994193443728	2.43897082542122	1.85993613801966	1.30985243421943	1.86707598258686	GeneID:23834,Genbank:XM_017314546.1,MGI:MGI:1345150	cell division cycle 6		GO:0051233,GO:0003682,GO:0051301,GO:0005524,GO:0051984,GO:0005634,GO:0005737,GO:0005819,GO:0006260,GO:0006270,GO:0007049,GO:0019900,GO:0030071,GO:0032467,GO:0000166,GO:0045737,GO:0000278,GO:0048146,GO:0000922	spindle midzone|chromatin binding|cell division|ATP binding|positive regulation of chromosome segregation|nucleus|cytoplasm|spindle|DNA replication|DNA replication initiation|cell cycle|kinase binding|regulation of mitotic metaphase/anaphase transition|positive regulation of cytokinesis|nucleotide binding|positive regulation of cyclin-dependent protein serine/threonine kinase activity|mitotic cel…	mmu04110	Cell cycle
Cdca2	123.685171388738	55.8862261513679	191.484116626109	3.42632039793623	1.77666006528676	0.000139885585537243	0.00115557102945403	Up	0.275148303338968	0.551790430611797	0.304271516746714	0.364809574027439	0.425114109146384	0.400070750904144	1.90008783324138	1.64594516983024	1.13486600361347	1.76523326864896	GeneID:108912,Genbank:XM_011244913.2,MGI:MGI:1919787	cell division cycle associated 2		GO:0005694,GO:0005829,GO:0007049,GO:0007059,GO:0035307,GO:0051301,GO:0003674,GO:0005634,GO:0005654	chromosome|cytosol|cell cycle|chromosome segregation|positive regulation of protein dephosphorylation|cell division|molecular_function|nucleus|nucleoplasm
Cdca3	191.463237765743	72.2579410810274	310.668534450458	4.29943795522883	2.10414807558179	6.77414332225535e-05	0.000647600952115978	Up	1.50024101184325	1.9954276602795	1.37819164735129	1.22036151580302	2.06308469157421	2.00520626709832	10.5292854489673	8.882801815264	5.42188490174666	9.69596417555026	GeneID:14793,Genbank:XM_017321395.1,MGI:MGI:1315198	cell division cycle associated 3		GO:0007049,GO:0051301,GO:0003674,GO:0005737,GO:0005913	cell cycle|cell division|molecular_function|cytoplasm|cell-cell adherens junction
Cdca5	101.468495798502	33.2446803858854	169.692311211119	5.10434479265336	2.35172578479446	5.10168178154553e-05	0.000519809151599993	Up	0.650932452479826	1.07624465376792	0.798420947243586	0.809725342694139	1.47976727530912	1.2169836634422	7.4667216701727	5.95845632183539	3.8563186640788	7.10736993231011	GeneID:67849,Genbank:NM_026410.3,MGI:MGI:1915099	cell division cycle associated 5		GO:0031536,GO:0007064,GO:0000790,GO:0051301,GO:0007076,GO:0003682,GO:0071922,GO:0005515,GO:0005634,GO:0005654,GO:0005694,GO:0007080,GO:0005737,GO:0006302,GO:0008278,GO:0007049,GO:0000278,GO:0000785	positive regulation of exit from mitosis|mitotic sister chromatid cohesion|nuclear chromatin|cell division|mitotic chromosome condensation|chromatin binding|regulation of cohesin loading|protein binding|nucleus|nucleoplasm|chromosome|mitotic metaphase plate congression|cytoplasm|double-strand break repair|cohesin complex|cell cycle|mitotic cell cycle|chromatin	mmu05206	MicroRNAs in cancer
Cdca8	164.622003955539	57.8531939772587	271.390813933819	4.69102559904469	2.2299033736785	6.11327491870383e-05	0.000598962079108916	Up	1.45969835806108	2.55724831714577	1.63784321619371	1.83504545272964	2.3350192765605	2.20466871647401	14.0182381131801	12.3129039395298	7.5070652538798	11.958247129876	GeneID:52276,Genbank:NM_026560.4,MGI:MGI:1196274	cell division cycle associated 8		GO:0045171,GO:0005515,GO:0051233,GO:0005634,GO:0051276,GO:0005694,GO:0005730,GO:0005737,GO:0005856,GO:0007049,GO:0051301,GO:0007080,GO:0010369,GO:0030496,GO:0032133,GO:0000070,GO:0000775,GO:0032991	intercellular bridge|protein binding|spindle midzone|nucleus|chromosome organization|chromosome|nucleolus|cytoplasm|cytoskeleton|cell cycle|cell division|mitotic metaphase plate congression|chromocenter|midbody|chromosome passenger complex|mitotic sister chromatid segregation|chromosome, centromeric region|protein-containing complex
Cdk1	259.896766712561	103.399965552456	416.393567872667	4.02701843900932	2.0097120781457	8.73683209360948e-05	0.000790196955605738	Up	1.77293496375943	3.17914249530704	1.48226330400611	1.43900839456879	2.12405110136356	2.08289500528332	11.550155393161	9.80447642918922	7.04449929987636	11.3718990078333	GeneID:12534,Genbank:NM_007659.3,MGI:MGI:88351	cyclin-dependent kinase 1		GO:0005515,GO:0005524,GO:0005634,GO:0005737,GO:0005739,GO:0007346,GO:0005759,GO:0007569,GO:0008283,GO:0005813,GO:0008353,GO:0010243,GO:0010468,GO:0010628,GO:0033160,GO:0010971,GO:0034501,GO:0016301,GO:0035173,GO:0016310,GO:0043066,GO:0044772,GO:0045471,GO:0000166,GO:0045740,GO:0000226,GO:0045931,GO:0000307,GO:0051301,GO:0003682,GO:0004672,GO:0004674,GO:0004693,GO:0005829,GO:0005856,GO:0005876,GO:…	protein binding|ATP binding|nucleus|cytoplasm|mitochondrion|regulation of mitotic cell cycle|mitochondrial matrix|cell aging|cell proliferation|centrosome|RNA polymerase II carboxy-terminal domain kinase activity|response to organonitrogen compound|regulation of gene expression|positive regulation of gene expression|positive regulation of protein import into nucleus, translocation|positive regula…	mmu04110,mmu04114,mmu04115,mmu04218,mmu04540,mmu04914,mmu05203,mmu05168,mmu05169	Cell cycle|Oocyte meiosis|p53 signaling pathway|Cellular senescence|Gap junction|Progesterone-mediated oocyte maturation|Viral carcinogenesis|Herpes simplex infection|Epstein-Barr virus infection
Cdkn1a	2540.67361734426	1668.39342485518	3412.95380983334	2.04565287718609	1.03256135776699	4.96646160673083e-11	2.99908061558453e-09	Up	47.2659140235962	42.9151484188483	32.7806363957344	51.2929453412788	51.3353955184224	69.8843739724026	92.3755310056945	102.503026139479	106.562122831731	108.120341467817	GeneID:12575,Genbank:NM_001111099.2,MGI:MGI:104556	cyclin-dependent kinase inhibitor 1A (P21)		GO:0005634,GO:0005654,GO:0005730,GO:0005737,GO:0005829,GO:0010942,GO:0006974,GO:0016604,GO:0019901,GO:0006977,GO:0019912,GO:0030308,GO:0030332,GO:0030890,GO:0046872,GO:0031625,GO:0048146,GO:0031668,GO:0048471,GO:0032991,GO:0051726,GO:0070557,GO:0071479,GO:0071480,GO:0000079,GO:0071493,GO:0000082,GO:0071850,GO:0000086,GO:0072331,GO:0000307,GO:0004693,GO:0004860,GO:0004861,GO:0005515,GO:0006978,GO:…	nucleus|nucleoplasm|nucleolus|cytoplasm|cytosol|positive regulation of cell death|cellular response to DNA damage stimulus|nuclear body|protein kinase binding|DNA damage response, signal transduction by p53 class mediator resulting in cell cycle arrest|cyclin-dependent protein kinase activating kinase activity|negative regulation of cell growth|cyclin binding|positive regulation of B cell prolife…	mmu04012,mmu04630,mmu04066,mmu04068,mmu04151,mmu04110,mmu04115,mmu04218,mmu04921,mmu05200,mmu05202,mmu05206,mmu05205,mmu05203,mmu05210,mmu05212,mmu05225,mmu05226,mmu05214,mmu05216,mmu05220,mmu05217,mmu05218,mmu05211,mmu05219,mmu05215,mmu05213,mmu05224,mmu05222,mmu05223,mmu04934,mmu05166,mmu05161,mmu05160,mmu05167,mmu05169,mmu05165,mmu01524,mmu01522	ErbB signaling pathway|Jak-STAT signaling pathway|HIF-1 signaling pathway|FoxO signaling pathway|PI3K-Akt signaling pathway|Cell cycle|p53 signaling pathway|Cellular senescence|Oxytocin signaling pathway|Pathways in cancer|Transcriptional misregulation in cancers|MicroRNAs in cancer|Proteoglycans in cancer|Viral carcinogenesis|Colorectal cancer|Pancreatic cancer|Hepatocellular carcinoma|Gastric c…
Cdkn3	45.8618894671375	18.3816463967264	73.3421325375486	3.9899653684237	1.99637622438742	0.000820680054666399	0.00480991260767922	Up	0.727314462780585	1.74421575105637	1.09920649510566	0.982648709886723	1.15791469550658	0.888497521394597	7.02023258592176	5.59092730626985	3.39192009622565	6.82318528410616	GeneID:72391,Genbank:XM_006519594.3,MGI:MGI:1919641	cyclin-dependent kinase inhibitor 3		GO:0016787,GO:0004722,GO:0016791,GO:0004725,GO:0048471,GO:0005515,GO:0005634,GO:0005737,GO:0005829,GO:0006974,GO:0007049,GO:0007050,GO:0000082,GO:0008138,GO:0004721,GO:0016311	hydrolase activity|protein serine/threonine phosphatase activity|phosphatase activity|protein tyrosine phosphatase activity|perinuclear region of cytoplasm|protein binding|nucleus|cytoplasm|cytosol|cellular response to DNA damage stimulus|cell cycle|cell cycle arrest|G1/S transition of mitotic cell cycle|protein tyrosine/serine/threonine phosphatase activity|phosphoprotein phosphatase activity|de…
Cdsn	9.38531028083067	3.92159176716523	14.8490287944961	3.78647999998988	1.92085730848234	0.00135064849421611	0.00720929526258666	Up	0.0388634649300385	0.07988637394196	0.0783136231703517	0.0370637969062207	0.156308824359299	0.246875992375972	0.521000690564492	0.2530560418332	0.236405908222718	0.273443574516142	GeneID:386463,Genbank:XM_006524543.3,MGI:MGI:3505689	corneodesmosin		GO:0042803,GO:0043589,GO:0098609,GO:0005576,GO:0005615,GO:0030057	protein homodimerization activity|skin morphogenesis|cell-cell adhesion|extracellular region|extracellular space|desmosome
Cdt1	219.544347940407	136.660507651978	302.428188228836	2.21298891263454	1.14599622306517	8.17002806806641e-05	0.000750548825969021	Up	3.69300474597627	3.54256508087669	3.42320963864488	3.49851116648531	3.02016329092951	4.18660356498303	10.9049938790306	8.28274408032782	6.61953806805134	9.59409369197246	GeneID:67177,Genbank:NM_026014.3,MGI:MGI:1914427	chromatin licensing and DNA replication factor 1		GO:2001178,GO:0051315,GO:0016604,GO:0000278,GO:0051383,GO:0030174,GO:0000775,GO:0071163,GO:0000776,GO:0072708,GO:0003677,GO:0003682,GO:0005515,GO:0005634,GO:0031334,GO:1902426,GO:0033044,GO:0005694,GO:1902595,GO:0033262,GO:0005737,GO:1905341,GO:0035563,GO:0006260,GO:0000076,GO:1905342,GO:0051276,GO:0007049,GO:2000105,GO:0051301,GO:0007059	positive regulation of mediator complex assembly|attachment of mitotic spindle microtubules to kinetochore|nuclear body|mitotic cell cycle|kinetochore organization|regulation of DNA-dependent DNA replication initiation|chromosome, centromeric region|DNA replication preinitiation complex assembly|kinetochore|response to sorbitol|DNA binding|chromatin binding|protein binding|nucleus|positive regula…
Ceacam16	29.9142694901345	17.1867742965627	42.6417646837063	2.4810801577952	1.3109683460266	0.0105782137010183	0.0391571147134549	Up	0.235082923633126	0.390299702926626	0.273296955146953	0.327672293667734	0.36365512606555	0.300435076515817	1.04726902471847	1.21672760844775	0.374001596407862	1.17446973288142	GeneID:330483,Genbank:XM_006540110.2,MGI:MGI:2685615	carcinoembryonic antigen-related cell adhesion molecule 16		GO:0007605,GO:0032426,GO:0042802,GO:0005515,GO:0005576,GO:0005615	sensory perception of sound|stereocilium tip|identical protein binding|protein binding|extracellular region|extracellular space
Cemip	29.2553216934569	12.3321900653721	46.1784533215417	3.74454602765226	1.90479082326228	2.33751658552586e-08	7.58896961709435e-07	Up	0.0274074803910035	0.122065351122765	0.0506263188485447	0.0392074647262688	0.0505233959335629	0.249994165276804	0.308635003036473	0.173504142493817	0.166719316087628	0.217562172044136	GeneID:80982,Genbank:XM_006508352.3,MGI:MGI:2443629	cell migration inducing protein, hyaluronan binding		GO:0032050,GO:0010800,GO:0005540,GO:0045334,GO:0016020,GO:0046923,GO:0016787,GO:0051281,GO:0005576,GO:0005634,GO:0005737,GO:0016798,GO:0005783,GO:0090314,GO:0030214,GO:0005886,GO:1900020,GO:0005905,GO:0004415,GO:0030335,GO:0007605,GO:0030665,GO:0008152	clathrin heavy chain binding|positive regulation of peptidyl-threonine phosphorylation|hyaluronic acid binding|clathrin-coated endocytic vesicle|membrane|ER retention sequence binding|hydrolase activity|positive regulation of release of sequestered calcium ion into cytosol|extracellular region|nucleus|cytoplasm|hydrolase activity, acting on glycosyl bonds|endoplasmic reticulum|positive regulation…
Cenpa	284.837053658577	150.038306859096	419.635800458059	2.79685774415028	1.48380687625666	6.79254879694471e-06	0.000100452093065674	Up	4.44152489082277	6.37695113977172	4.61169286915792	5.36756462449308	5.21595964428632	6.92518013637582	19.7081953744264	17.9557921222991	13.0757578874121	18.0200148509739	GeneID:12615,Genbank:NM_001302131.1,MGI:MGI:88375	centromere protein A		GO:0006334,GO:0000775,GO:0031492,GO:0000776,GO:0031618,GO:0000778,GO:0000780,GO:0000786,GO:0000788,GO:0046982,GO:0000939,GO:0051382,GO:0003677,GO:0071459,GO:0005634,GO:0000132,GO:0005654,GO:0000281,GO:0005694	nucleosome assembly|chromosome, centromeric region|nucleosomal DNA binding|kinetochore|nuclear pericentric heterochromatin|condensed nuclear chromosome kinetochore|condensed nuclear chromosome, centromeric region|nucleosome|nuclear nucleosome|protein heterodimerization activity|condensed chromosome inner kinetochore|kinetochore assembly|DNA binding|protein localization to chromosome, centromeric …
Cenpe	211.903907123947	84.4717485149488	339.336065732944	4.01715451258704	2.00617395310756	0.000212042954868756	0.00161946465868566	Up	0.461046917289687	0.87698708967334	0.464526961369437	0.525011354569045	0.650399442907465	0.625427901907818	3.55716594462247	2.83030652120676	1.87527576826998	3.56050060786359	GeneID:229841,Genbank:XM_017319565.1,MGI:MGI:1098230	centromere protein E		GO:0003777,GO:0005524,GO:0005634,GO:0005654,GO:0005694,GO:0005737,GO:0005828,GO:0007094,GO:0005829,GO:0007275,GO:0005856,GO:0008017,GO:0005871,GO:0008608,GO:0015630,GO:0051315,GO:0016887,GO:0051984,GO:0019901,GO:0051987,GO:0030071,GO:0099606,GO:0099607,GO:1990023,GO:0000166,GO:0000278,GO:0000775,GO:0000776,GO:0000778,GO:0000779,GO:0000940,GO:0005874,GO:0007018,GO:0007049,GO:0007052,GO:0007059,GO:…	microtubule motor activity|ATP binding|nucleus|nucleoplasm|chromosome|cytoplasm|kinetochore microtubule|mitotic spindle assembly checkpoint|cytosol|multicellular organism development|cytoskeleton|microtubule binding|kinesin complex|attachment of spindle microtubules to kinetochore|microtubule cytoskeleton|attachment of mitotic spindle microtubules to kinetochore|ATPase activity|positive regulatio…
Cenpf	203.34529683416	96.990903392273	309.699690276048	3.19307975742311	1.67494858930065	0.000122206803263822	0.00103549974178082	Up	0.312045025432305	0.693309068210198	0.314400383211845	0.380746563947902	0.581381064962762	0.443984214434016	1.79141622046979	1.82269238195946	1.46270398912192	2.04653141050948	GeneID:108000,Genbank:NM_001081363.2,MGI:MGI:1313302	centromere protein F		GO:0042803,GO:0008022,GO:0000922,GO:0045120,GO:0008134,GO:0000940,GO:0045892,GO:0010389,GO:0001822,GO:0051310,GO:0005634,GO:0005635,GO:0015031,GO:0005654,GO:0070840,GO:0016202,GO:0005737,GO:0097539,GO:0016363,GO:0005813,GO:0021591,GO:0005819,GO:0000278,GO:0030496,GO:0005930,GO:0000775,GO:0036064,GO:0007059,GO:0000776	protein homodimerization activity|protein C-terminus binding|spindle pole|pronucleus|transcription factor binding|condensed chromosome outer kinetochore|negative regulation of transcription, DNA-templated|regulation of G2/M transition of mitotic cell cycle|kidney development|metaphase plate congression|nucleus|nuclear envelope|protein transport|nucleoplasm|dynein complex binding|regulation of str…
Cenph	36.6037761660161	13.3585082196094	59.8490441124228	4.48021913289454	2.16356929795446	4.83743090428784e-06	7.56778050622439e-05	Up	0.69769046775696	0.490629588634693	0.443972671043355	0.245140810579197	0.627682610548335	0.789506760558484	3.386837872365	2.4308768947054	2.1890318080386	2.90164913277201	GeneID:26886,Genbank:NM_021886.1,MGI:MGI:1349448	centromere protein H		GO:0000776,GO:0005515,GO:0005634,GO:0005694,GO:0005730,GO:0007059,GO:0043515,GO:0051382,GO:0051383,GO:0000278,GO:0000775	kinetochore|protein binding|nucleus|chromosome|nucleolus|chromosome segregation|kinetochore binding|kinetochore assembly|kinetochore organization|mitotic cell cycle|chromosome, centromeric region
Cenpi	59.7186858340397	35.1665590949891	84.2708125730902	2.39633375404926	1.26082885628149	0.000565990764346043	0.00356891357009847	Up	0.405313731928923	0.514591829317183	0.324296280876475	0.44338949262487	0.455489095690987	0.442710661857315	1.44469979776172	1.08671491821055	0.913691855850934	1.45815500217288	GeneID:102920,Genbank:NM_145924.3,MGI:MGI:2147897	centromere protein I		GO:0005634,GO:0005694,GO:0005829,GO:0008150,GO:0016604,GO:0034508,GO:0000775,GO:0000776,GO:0003674	nucleus|chromosome|cytosol|biological_process|nuclear body|centromere complex assembly|chromosome, centromeric region|kinetochore|molecular_function
Cenpk	30.6071231299522	18.4363487551449	42.7778975047594	2.3203020333851	1.21431261298448	0.00554428275442406	0.0232662094925055	Up	0.398532081047018	0.457793014688694	0.566880359637279	0.268289700682317	0.518583904893042	0.435303290939668	1.63423493447122	1.27206209642359	0.655977593576885	1.34494053526597	GeneID:60411,Genbank:XM_017315552.1,MGI:MGI:1926210	centromere protein K		GO:0005634,GO:0005694,GO:0045944,GO:0051382,GO:0000775,GO:0000776,GO:0005515	nucleus|chromosome|positive regulation of transcription by RNA polymerase II|kinetochore assembly|chromosome, centromeric region|kinetochore|protein binding
Cenpm	29.6172968768041	14.7010995616933	44.5334941919149	3.02926281160329	1.59896674833761	0.00110713737521897	0.00613924110482609	Up	0.398519710037207	0.614387342390568	0.372847233901273	0.271475198447674	0.486578234773353	0.41728907337266	2.04542396706007	1.26657108431344	1.14283231875814	1.87959574322165	GeneID:66570,Genbank:NM_178269.3,MGI:MGI:1913820	centromere protein M		GO:0005634,GO:0005694,GO:0005737,GO:0005829,GO:0008150,GO:0000775,GO:0000776,GO:0003674	nucleus|chromosome|cytoplasm|cytosol|biological_process|chromosome, centromeric region|kinetochore|molecular_function
Cenpn	60.9580773978749	38.1437935803662	83.7723612153836	2.19622521391013	1.13502600440293	3.27318476745556e-05	0.000364680290573339	Up	1.20067430088959	1.32432698951775	1.00319666250142	1.06128822151015	1.11894036807911	1.63132389650191	3.8002616277492	2.79671346124452	2.1732915784366	2.63106936929405	GeneID:72155,Genbank:XM_006531387.3,MGI:MGI:1919405	centromere protein N		GO:0005634,GO:0005694,GO:0007059,GO:0051382,GO:0000775,GO:0000776,GO:0003674	nucleus|chromosome|chromosome segregation|kinetochore assembly|chromosome, centromeric region|kinetochore|molecular_function
Cenpp	21.1443406445587	10.9170207564366	31.3716605326807	2.87364668736975	1.52288269446287	0.00289661146666766	0.0136157273819801	Up	0.137014196908543	0.112656628937201	0.110438718781253	0.196004127911485	0.20665162072394	0.147293044356161	0.602471065250578	0.327123837669063	0.48340414619156	0.726732357319781	GeneID:66336,Genbank:XM_006516942.1,MGI:MGI:1913586	centromere protein P		GO:0005694,GO:0005730,GO:0008150,GO:0034080,GO:0000775,GO:0003674,GO:0005634	chromosome|nucleolus|biological_process|CENP-A containing nucleosome assembly|chromosome, centromeric region|molecular_function|nucleus
Cenpw	28.1221335579558	15.2590077128211	40.9852594030905	2.68597147170019	1.42544398166214	0.00069935773663588	0.00423731262772428	Up	0.546253056434363	0.421071976068762	0.515977732407191	0.488397627587035	0.68657167155287	0.533848299774644	2.08706281694685	1.59318531653721	1.20453298959251	2.03258836208007	GeneID:66311,Genbank:NM_001109747.1,MGI:MGI:1913561	centromere protein W		GO:0003674,GO:0003677,GO:0005634,GO:0005654,GO:0005694,GO:0007049,GO:0007059,GO:0046982,GO:0051276,GO:0051301,GO:0051382,GO:0000278,GO:0000775,GO:0000776	molecular_function|DNA binding|nucleus|nucleoplasm|chromosome|cell cycle|chromosome segregation|protein heterodimerization activity|chromosome organization|cell division|kinetochore assembly|mitotic cell cycle|chromosome, centromeric region|kinetochore
Cep55	127.082974148068	52.1980309753981	201.967917320739	3.86926314166773	1.95205884722768	6.26092875001603e-05	0.000610457401696934	Up	0.533141440536892	1.3503137672378	0.978408887571983	0.871633746939656	1.35932951138018	1.3025860826658	5.63612036842838	4.7733176009469	3.1504320849549	5.62677960465691	GeneID:74107,Genbank:XM_006527396.2,MGI:MGI:1921357	centrosomal protein 55		GO:0045184,GO:0000920,GO:0051301,GO:0005515,GO:0072001,GO:0005737,GO:0005813,GO:0005815,GO:0005856,GO:0005886,GO:0090543,GO:0007049,GO:1904888,GO:0030496,GO:0000281,GO:0045171	establishment of protein localization|cell separation after cytokinesis|cell division|protein binding|renal system development|cytoplasm|centrosome|microtubule organizing center|cytoskeleton|plasma membrane|Flemming body|cell cycle|cranial skeletal system development|midbody|mitotic cytokinesis|intercellular bridge
Ces1g	111.113995902966	164.579444862179	57.6485469437536	0.350277928036694	-1.51342801201499	8.82405774483028e-07	1.76442196584267e-05	Down	3.81768600712483	2.30096489034226	5.10492604335875	4.76463286257618	3.76759579133928	2.09580353160764	0.834038117277972	1.38102930300583	1.74888732524256	1.09689863235013	GeneID:12623,Genbank:NM_021456.4,MGI:MGI:88378	carboxylesterase 1G		GO:0005783,GO:0010468,GO:0016042,GO:0016787,GO:0034378,GO:0052689,GO:0090207,GO:0090320,GO:0004771,GO:0004806,GO:0005615	endoplasmic reticulum|regulation of gene expression|lipid catabolic process|hydrolase activity|chylomicron assembly|carboxylic ester hydrolase activity|regulation of triglyceride metabolic process|regulation of chylomicron remnant clearance|sterol esterase activity|triglyceride lipase activity|extracellular space
Ces2b	55.8697667440843	74.7537068833908	36.9858266047777	0.494769131147868	-1.01517260210969	4.02595203944022e-05	0.000431052879116425	Down	1.22990767821856	1.50716935017889	1.19152998714318	1.06768870433038	1.03055993376907	0.739678731637478	0.507324612805739	0.54758536266508	0.671417656910825	0.614459493689321	GeneID:234669,Genbank:XM_006530885.1,MGI:MGI:2448547	carboxyesterase 2B		GO:0008150,GO:0016042,GO:0052689,GO:0004771,GO:0004806,GO:0005615	biological_process|lipid catabolic process|carboxylic ester hydrolase activity|sterol esterase activity|triglyceride lipase activity|extracellular space	mmu00983	Drug metabolism - other enzymes
Cfb	3242.90714882023	1507.94543274395	4977.8688648965	3.3010934990124	1.72294400152658	8.1809815497063e-05	0.000750793625909216	Up	27.7802845266075	31.9182297146883	28.4220997589029	26.0662303029923	36.0679646465216	34.5607446907775	129.022109806294	101.826690538992	97.455144569524	153.710880405021	GeneID:14962,Genbank:NM_001142706.1,MGI:MGI:105975	complement factor B		GO:0005615,GO:0006508,GO:0006956,GO:0006957,GO:0008233,GO:0008236,GO:0008283,GO:0016787,GO:0045087,GO:0097066,GO:0002376,GO:0004252,GO:0005576	extracellular space|proteolysis|complement activation|complement activation, alternative pathway|peptidase activity|serine-type peptidase activity|cell proliferation|hydrolase activity|innate immune response|response to thyroid hormone|immune system process|serine-type endopeptidase activity|extracellular region	mmu04610,mmu05150	Complement and coagulation cascades|Staphylococcus aureus infection
Cfd	2778.06888913139	1269.63541693392	4286.50236132886	3.3761679173069	1.75538665980383	0.000989008918702885	0.00558158429010014	Up	24.0326300866828	75.1176658638022	110.165049372536	53.1094222775442	115.909147816993	177.089920218933	277.402124750647	330.339047627347	96.7049607847983	446.15045449463	GeneID:11537,Genbank:NM_013459.3,MGI:MGI:87931	complement factor D (adipsin)		GO:0005576,GO:0005615,GO:0006508,GO:0006957,GO:0007219,GO:0008233,GO:0008236,GO:0016787,GO:0045087,GO:0002376,GO:0004175,GO:0004252	extracellular region|extracellular space|proteolysis|complement activation, alternative pathway|Notch signaling pathway|peptidase activity|serine-type peptidase activity|hydrolase activity|innate immune response|immune system process|endopeptidase activity|serine-type endopeptidase activity	mmu04610,mmu05150	Complement and coagulation cascades|Staphylococcus aureus infection
Chaf1a	261.441437009432	173.861338765667	349.021535253198	2.0074706529415	1.00537889724932	0.000863660859945641	0.00501637708841784	Up	2.90258860322703	2.66479498760566	3.00664654470405	2.78372867864097	3.1153085822275	2.82073789893774	8.13214669175657	6.17610758446716	5.35643761581294	7.78425260487055	GeneID:27221,Genbank:NM_013733.3,MGI:MGI:1351331	chromatin assembly factor 1, subunit A (p150)		GO:0006260,GO:0006281,GO:0006334,GO:0006335,GO:0006974,GO:0007049,GO:0031497,GO:0032991,GO:0033186,GO:0042802,GO:0000790,GO:0070087,GO:0005515,GO:0005634	DNA replication|DNA repair|nucleosome assembly|DNA replication-dependent nucleosome assembly|cellular response to DNA damage stimulus|cell cycle|chromatin assembly|protein-containing complex|CAF-1 complex|identical protein binding|nuclear chromatin|chromo shadow domain binding|protein binding|nucleus
Chaf1b	120.131592685121	77.4143198630721	162.848865507171	2.10360132072738	1.07286130771478	0.0233903387807882	0.0738994379757165	Up	2.09305336763683	2.26012520226168	2.16224067431147	2.12246670377705	1.83816413636282	1.60534686413077	7.64349979714913	5.00295274846266	2.61086870821845	6.13733503292117	GeneID:110749,Genbank:XM_006522847.3,MGI:MGI:1314881	chromatin assembly factor 1, subunit B (p60)		GO:0042393,GO:0005654,GO:0006260,GO:0006281,GO:0006334,GO:0006335,GO:0006351,GO:0006355,GO:0006974,GO:0007049,GO:0031497,GO:0032991,GO:0000790,GO:0033186,GO:0005515,GO:0005634	histone binding|nucleoplasm|DNA replication|DNA repair|nucleosome assembly|DNA replication-dependent nucleosome assembly|transcription, DNA-templated|regulation of transcription, DNA-templated|cellular response to DNA damage stimulus|cell cycle|chromatin assembly|protein-containing complex|nuclear chromatin|CAF-1 complex|protein binding|nucleus
Chek1	56.7261309575844	36.0512234622597	77.4010384529091	2.14697397257368	1.10230470173861	0.00368758135188035	0.0167261451604067	Up	0.509541002028863	0.509543315436796	0.596639045864089	0.380876168769261	0.540037610430021	0.390300757845197	1.59510007696461	1.21056015110301	0.988498985763332	1.49070003114002	GeneID:12649,Genbank:NM_007691.5,MGI:MGI:1202065	checkpoint kinase 1		GO:0004672,GO:0004674,GO:0005515,GO:0005524,GO:0005634,GO:0006915,GO:0006974,GO:0005654,GO:0006975,GO:0006997,GO:0007049,GO:0007093,GO:0042127,GO:0010468,GO:0043231,GO:0010569,GO:0045787,GO:0010767,GO:0045839,GO:0046602,GO:0048096,GO:0072425,GO:0000077,GO:1902742,GO:2000279,GO:2000615,GO:0000086,GO:0000166,GO:0000781,GO:0000785,GO:0000794,GO:0001833,GO:0005657,GO:0005737,GO:0005813,GO:0005856,GO:…	protein kinase activity|protein serine/threonine kinase activity|protein binding|ATP binding|nucleus|apoptotic process|cellular response to DNA damage stimulus|nucleoplasm|DNA damage induced protein phosphorylation|nucleus organization|cell cycle|mitotic cell cycle checkpoint|regulation of cell proliferation|regulation of gene expression|intracellular membrane-bounded organelle|regulation of doub…	mmu04110,mmu04115,mmu04218,mmu05203,mmu05166	Cell cycle|p53 signaling pathway|Cellular senescence|Viral carcinogenesis|HTLV-I infection
Chil5	9.07893545972109	3.6883879590404	14.4694829604018	3.92298291857733	1.97195105365681	0.00137386985773053	0.00731599833705066	Up	0.0278293152138745	0.0476708026790372	0.0186929164162422	0.0619280912709957	0.0186549138616257	0.0815920337789707	0.228820994608163	0.211409501500548	0.10157119881404	0.0903725678379694	GeneID:229687,Genbank:XM_006502522.3,MGI:MGI:2676649	chitinase-like 5		GO:0006032,GO:0008061,GO:0004568,GO:0005576,GO:0005737	chitin catabolic process|chitin binding|chitinase activity|extracellular region|cytoplasm
Chl1	17.1868175000164	8.95043527319703	25.4231997268358	2.84044283331875	1.50611586762756	0.000477770998838952	0.00310894375537588	Up	0.0678521878275388	0.063397534037416	0.0186448214340391	0.0882410807990297	0.0434161388643496	0.210990644493552	0.105846845841566	0.160659479046075	0.105062083672587	0.247050502930923	GeneID:12661,Genbank:XM_006505473.2,MGI:MGI:1098266	cell adhesion molecule L1-like		GO:0031175,GO:0005576,GO:0035640,GO:0005578,GO:0043524,GO:0005886,GO:0007155,GO:0007156,GO:0007275,GO:0007399,GO:0045177,GO:0007411,GO:0050890,GO:0008344,GO:0016020,GO:0016021,GO:0001764,GO:0030154,GO:0002020,GO:0030425,GO:0005515	neuron projection development|extracellular region|exploration behavior|proteinaceous extracellular matrix|negative regulation of neuron apoptotic process|plasma membrane|cell adhesion|homophilic cell adhesion via plasma membrane adhesion molecules|multicellular organism development|nervous system development|apical part of cell|axon guidance|cognition|adult locomotory behavior|membrane|integral …
Chrm4	8.82012900671867	1.37158058628957	16.2686774271478	11.8612625388335	3.56818567657318	4.80006686264583e-07	1.05374836967568e-05	Up	0.0128987301106871	0	0.0259921829173716	0.0123014227895347	0.03890901151555	0.13866396834773	0.24900394553923	0.265965006186241	0.141233027523587	0.321134998817398	GeneID:12672,Genbank:XM_011239271.2,MGI:MGI:88399	cholinergic receptor, muscarinic 4		GO:0045211,GO:0016907,GO:0005737,GO:0005886,GO:0030054,GO:0005887,GO:0007165,GO:0007186,GO:0007197,GO:0032279,GO:0007207,GO:0040012,GO:0007271,GO:0042383,GO:0014069,GO:0043025,GO:0016020,GO:0004871,GO:0043679,GO:0004930,GO:0045202,GO:0016021,GO:0005085	postsynaptic membrane|G-protein coupled acetylcholine receptor activity|cytoplasm|plasma membrane|cell junction|integral component of plasma membrane|signal transduction|G-protein coupled receptor signaling pathway|adenylate cyclase-inhibiting G-protein coupled acetylcholine receptor signaling pathway|asymmetric synapse|phospholipase C-activating G-protein coupled acetylcholine receptor signaling…	mmu04080,mmu04810,mmu04725	Neuroactive ligand-receptor interaction|Regulation of actin cytoskeleton|Cholinergic synapse
Chrna3	2.51318817778329	0.395108887068521	4.63126746849805	11.7214965799919	3.55108487716383	0.0110508560482794	0.0406079732597626	Up	0.0172726510800171	0.0177525275426578	0	0	0	0.101282458410655	0.0185244689978486	0.0749795679505779	0.0420277170173722	0.186969965481123	GeneID:110834,Genbank:NM_145129.2,MGI:MGI:87887	cholinergic receptor, nicotinic, alpha polypeptide 3		GO:0005892,GO:0006811,GO:0006937,GO:0006940,GO:0007165,GO:0007171,GO:0022848,GO:0007268,GO:0007271,GO:0022850,GO:0030054,GO:0030425,GO:0034220,GO:0045211,GO:0035094,GO:0046982,GO:0035095,GO:0048814,GO:0050877,GO:0051291,GO:0060079,GO:0060084,GO:0004888,GO:0005216,GO:0095500,GO:0005230,GO:1905144,GO:0005515,GO:0005886,GO:0005887,GO:0007274,GO:0007399,GO:0007626,GO:0008144,GO:0014056,GO:0014069,GO:…	acetylcholine-gated channel complex|ion transport|regulation of muscle contraction|regulation of smooth muscle contraction|signal transduction|activation of transmembrane receptor protein tyrosine kinase activity|acetylcholine-gated cation-selective channel activity|chemical synaptic transmission|synaptic transmission, cholinergic|serotonin-gated cation-selective channel activity|cell junction|de…	mmu04080,mmu04725	Neuroactive ligand-receptor interaction|Cholinergic synapse
Chrna7	13.6318679145541	6.65538027149416	20.608355557614	3.09649557454775	1.63063638418475	0.000779501812756204	0.00461334689313668	Up	0.180582221549619	0.265141767172263	0.15595309750423	0.147617073474417	0.129696705051833	0.529444242782242	0.719344731557776	0.531930012372482	0.313851172274637	0.726044345152377	GeneID:11441,Genbank:NM_007390.3,MGI:MGI:99779	cholinergic receptor, nicotinic, alpha polypeptide 7		GO:0095500,GO:0097061,GO:0097110,GO:0098793,GO:0005230,GO:0098815,GO:0005515,GO:0005737,GO:0140059,GO:0005886,GO:1900273,GO:0005887,GO:0005892,GO:1901214,GO:0008144,GO:0006811,GO:0008179,GO:0006816,GO:0008284,GO:0006874,GO:0008306,GO:0009409,GO:0009897,GO:0022848,GO:0014061,GO:0030054,GO:0014069,GO:0030317,GO:0015464,GO:0030424,GO:0030425,GO:0030426,GO:0030673,GO:0000187,GO:0035094,GO:0032094,GO:…	acetylcholine receptor signaling pathway|dendritic spine organization|scaffold protein binding|presynapse|extracellular ligand-gated ion channel activity|modulation of excitatory postsynaptic potential|protein binding|cytoplasm|dendrite arborization|plasma membrane|positive regulation of long-term synaptic potentiation|integral component of plasma membrane|acetylcholine-gated channel complex|regu…	mmu04020,mmu04080,mmu04725,mmu05204,mmu05033	Calcium signaling pathway|Neuroactive ligand-receptor interaction|Cholinergic synapse|Chemical carcinogenesis|Nicotine addiction
Chrne	10.0663818299343	5.268987850187	14.8637758096816	2.82099261419896	1.49620288872657	0.00946700078642319	0.0358795368717244	Up	0.0916869506904703	0.219879889297474	0.123172021484927	0.174882323305952	0.21511282400495	0.14934141530523	0.852209537499892	0.563844226921265	0.520548397573242	0.330825610310225	GeneID:11448,Genbank:XM_006532007.3,MGI:MGI:87894	cholinergic receptor, nicotinic, epsilon polypeptide		GO:0042166,GO:0016020,GO:0005230,GO:0042391,GO:0016021,GO:0022848,GO:0005886,GO:0043005,GO:0005887,GO:0005892,GO:0006811,GO:0006812,GO:0045202,GO:0030054,GO:0007165,GO:0034220,GO:0007268,GO:0045211,GO:0007271,GO:0003009,GO:0050877,GO:0035094,GO:0007274,GO:0004888,GO:0015464,GO:0005216	acetylcholine binding|membrane|extracellular ligand-gated ion channel activity|regulation of membrane potential|integral component of membrane|acetylcholine-gated cation-selective channel activity|plasma membrane|neuron projection|integral component of plasma membrane|acetylcholine-gated channel complex|ion transport|cation transport|synapse|cell junction|signal transduction|ion transmembrane tra…	mmu04080	Neuroactive ligand-receptor interaction
Chst10	52.4374355123604	26.3182319418438	78.556639082877	2.98487524756473	1.57767063551662	7.75585446153386e-06	0.000112314196183171	Up	0.323881653094526	0.549251797063575	0.310010037563572	0.540546158422156	0.455928110920129	0.664706041223457	1.68467004442728	1.51139765843818	1.0835921365189	1.82306661748859	GeneID:98388,Genbank:NM_145142.2,MGI:MGI:2138283	carbohydrate sulfotransferase 10		GO:0007616,GO:0008146,GO:0016020,GO:0016021,GO:0016051,GO:0016232,GO:0016740,GO:0005794,GO:0005975,GO:0007612	long-term memory|sulfotransferase activity|membrane|integral component of membrane|carbohydrate biosynthetic process|HNK-1 sulfotransferase activity|transferase activity|Golgi apparatus|carbohydrate metabolic process|learning	mmu00515	Mannose type O-glycan biosyntheis
Chtf18	69.7884583459936	42.9835707861471	96.5933459058401	2.24721548580535	1.16813847137901	0.000186288333885477	0.00145215122920366	Up	0.792258783158715	0.531045435974332	0.850297914920492	0.837698612834467	0.761980565235561	1.07724177987731	2.19807729404644	1.4392091063732	1.55055706547713	2.57277119742214	GeneID:214901,Genbank:NM_145409.2,MGI:MGI:2384887	CTF18, chromosome transmission fidelity factor 18		GO:1900264,GO:0005524,GO:0005634,GO:0005654,GO:0005737,GO:0005829,GO:0006260,GO:0007049,GO:0007131,GO:0007140,GO:0007283,GO:0031390,GO:0000166,GO:0043142,GO:0003677,GO:0051985,GO:0003689	positive regulation of DNA-directed DNA polymerase activity|ATP binding|nucleus|nucleoplasm|cytoplasm|cytosol|DNA replication|cell cycle|reciprocal meiotic recombination|male meiotic nuclear division|spermatogenesis|Ctf18 RFC-like complex|nucleotide binding|single-stranded DNA-dependent ATPase activity|DNA binding|negative regulation of chromosome segregation|DNA clamp loader activity
Cilp2	11.9730559935811	7.61874242567447	16.3273695614877	2.14305309843078	1.09966759611513	0.0295749784978783	0.0891882948318583	Up	0.0402355713497464	0.110275770294819	0.0675654580808355	0.0895355173398409	0.215769913685437	0.380111404395732	0.129454811069749	0.189215283392933	0.179485102274712	0.275838807602023	GeneID:68709,Genbank:NM_026818.2,MGI:MGI:1915959	cartilage intermediate layer protein 2		GO:0008150,GO:0030246,GO:0003674,GO:0005576,GO:0005578	biological_process|carbohydrate binding|molecular_function|extracellular region|proteinaceous extracellular matrix
Ckap2	112.322151032569	59.4375609273115	165.206741137826	2.7795006820664	1.47482573611177	0.00131522863528207	0.00705889496779624	Up	0.765280859800961	1.97643945599876	0.731515902425715	0.991837452022269	1.51924899165373	0.997202989939176	4.71401576441723	3.57758094209003	3.17508012233879	4.80040115302457	GeneID:80986,Genbank:XM_006509226.3,MGI:MGI:1931797	cytoskeleton associated protein 2		GO:0005813,GO:0005829,GO:0005856,GO:0005874,GO:0005881,GO:0006915,GO:0007026,GO:0007049,GO:0015630,GO:0045944,GO:0000281,GO:0003674,GO:0005737	centrosome|cytosol|cytoskeleton|microtubule|cytoplasmic microtubule|apoptotic process|negative regulation of microtubule depolymerization|cell cycle|microtubule cytoskeleton|positive regulation of transcription by RNA polymerase II|mitotic cytokinesis|molecular_function|cytoplasm
Ckap2l	206.662272410082	106.435662085375	306.888882734789	2.88332760582281	1.52773476622732	0.000462949980270749	0.00303100897816584	Up	1.33252260907422	2.84053434298292	1.47518122864896	1.44339695325915	1.88571652150203	1.51126771657766	5.89281493480143	5.87366817196374	5.86413543029265	7.72844543317277	GeneID:70466,Genbank:XM_006500158.3,MGI:MGI:1917716	cytoskeleton associated protein 2-like		GO:0005829,GO:0005856,GO:0008150,GO:0072686,GO:0003674,GO:0005737,GO:0005813	cytosol|cytoskeleton|biological_process|mitotic spindle|molecular_function|cytoplasm|centrosome
Cks1b	201.913573502458	108.150039922613	295.677107082304	2.73395282418644	1.45098834868667	3.66672649777036e-05	0.000400400344988595	Up	7.98092312307009	9.081508316974	7.89757198523732	5.77646863803952	8.66966791066564	9.95852748109998	32.0210740938412	24.6688969076552	19.5925222030563	25.8400148924938	GeneID:54124,Genbank:NM_016904.1,MGI:MGI:1889208	CDC28 protein kinase 1b		GO:0061575,GO:0007346,GO:0008283,GO:0009790,GO:0016538,GO:0019005,GO:0019901,GO:0032147,GO:0042393,GO:0043130,GO:0044772,GO:0045737,GO:0000307,GO:0045893,GO:0006355,GO:0051301,GO:0007049	cyclin-dependent protein serine/threonine kinase activator activity|regulation of mitotic cell cycle|cell proliferation|embryo development|cyclin-dependent protein serine/threonine kinase regulator activity|SCF ubiquitin ligase complex|protein kinase binding|activation of protein kinase activity|histone binding|ubiquitin binding|mitotic cell cycle phase transition|positive regulation of cyclin-de…	mmu05200,mmu05222	Pathways in cancer|Small cell lung cancer
Cks2	154.019258436094	81.2895451663613	226.748971705828	2.78939894720508	1.47995428717848	0.000591428163094678	0.00369907060362425	Up	4.89679658118485	8.46795563784777	4.77713101339145	6.15259028643263	8.0499044545039	6.30483303606329	27.4254763513148	21.3410595279332	15.3191028528322	23.474079166155	GeneID:66197,Genbank:NM_025415.3,MGI:MGI:1913447	CDC28 protein kinase regulatory subunit 2		GO:0045893,GO:0007049,GO:0051301,GO:0007127,GO:0061575,GO:0007346,GO:0008283,GO:0009790,GO:0016538,GO:0019005,GO:0019901,GO:0032147,GO:0042393,GO:0043130,GO:0000307,GO:0044772,GO:0003682,GO:0045737,GO:0006357	positive regulation of transcription, DNA-templated|cell cycle|cell division|meiosis I|cyclin-dependent protein serine/threonine kinase activator activity|regulation of mitotic cell cycle|cell proliferation|embryo development|cyclin-dependent protein serine/threonine kinase regulator activity|SCF ubiquitin ligase complex|protein kinase binding|activation of protein kinase activity|histone binding…	mmu05200,mmu05222	Pathways in cancer|Small cell lung cancer
Clca3a2	2.29462283048806	0.575374026563562	4.01387163441255	6.97610849482643	2.80242247757626	0.0429631059360419	0.11950247614576	Up	0	0	0.0115834728218721	0.0219286232335185	0	0.0786493259205504	0.0123299055158314	0.049906477133345	0.0279736914418698	0.0746684401787144	GeneID:80797,Genbank:XM_017319812.1,MGI:MGI:1931471	chloride channel accessory 3A2		GO:0005887,GO:0006821,GO:0043276,GO:0097192,GO:1902476,GO:0005229	integral component of plasma membrane|chloride transport|anoikis|extrinsic apoptotic signaling pathway in absence of ligand|chloride transmembrane transport|intracellular calcium activated chloride channel activity	mmu04924,mmu04972	Renin secretion|Pancreatic secretion
Clca3b	6.37071260734712	2.53194669779164	10.2094785169026	4.03226439395715	2.01159023887382	0.0156573988290841	0.0535258765416238	Up	0	0.100619135237242	0.0164397018996443	0.0466828948328805	0.0492188403381822	0.255136211023574	0.0699962694256275	0.123951023515395	0.337461210551922	0.088310224167808	GeneID:229927,Genbank:NM_139148.2,MGI:MGI:2181989	chloride channel accessory 3B		GO:0005229,GO:0005887,GO:1902476	intracellular calcium activated chloride channel activity|integral component of plasma membrane|chloride transmembrane transport	mmu04924,mmu04972	Renin secretion|Pancreatic secretion
Cldn1	251.820042596129	353.574677365139	150.065407827119	0.424423516258053	-1.23642350025354	7.37013856793716e-10	3.52948455867304e-08	Down	6.08974432207865	6.15632685553957	6.63863762312423	6.74396477328179	4.40003072790067	3.7725060295611	2.24840885308927	1.66122991558361	3.23880469451581	2.23332797879382	GeneID:12737,Genbank:NM_016674.4,MGI:MGI:1276109	claudin 1		GO:0061772,GO:0016328,GO:0005737,GO:0070673,GO:0016338,GO:0005886,GO:0070830,GO:0030054,GO:0005887,GO:0090557,GO:0005923,GO:0008065,GO:0042802,GO:0016020,GO:1903348,GO:0045216,GO:0016021,GO:0051260,GO:0016323,GO:0051291,GO:0016324,GO:0001618,GO:0061436,GO:0005198,GO:0005515	drug transport across blood-nerve barrier|lateral plasma membrane|cytoplasm|response to interleukin-18|calcium-independent cell-cell adhesion via plasma membrane cell-adhesion molecules|plasma membrane|bicellular tight junction assembly|cell junction|integral component of plasma membrane|establishment of endothelial intestinal barrier|bicellular tight junction|establishment of blood-nerve barrier…	mmu04514,mmu04530,mmu04670,mmu05160	Cell adhesion molecules (CAMs)|Tight junction|Leukocyte transendothelial migration|Hepatitis C
Cldn19	3.72912574925445	0.779344935139842	6.67890656336907	8.5698979517595	3.09927802518176	0.00386342059777721	0.0173555138022118	Up	0	0.0261761772973184	0.0128304189046799	0.0121446057851356	0	0.0746707076526148	0.0409716123798025	0.124377402997338	0.0464775354976109	0.165412805155112	GeneID:242653,Genbank:NM_153105.7,MGI:MGI:3033992	claudin 19		GO:0005737,GO:0005886,GO:0005923,GO:0016020,GO:0016021,GO:0016323,GO:0019227,GO:0030054,GO:0043296,GO:0043297,GO:0005198,GO:0005515,GO:0005634	cytoplasm|plasma membrane|bicellular tight junction|membrane|integral component of membrane|basolateral plasma membrane|neuronal action potential propagation|cell junction|apical junction complex|apical junction assembly|structural molecule activity|protein binding|nucleus	mmu04514,mmu04530,mmu04670,mmu05160	Cell adhesion molecules (CAMs)|Tight junction|Leukocyte transendothelial migration|Hepatitis C
Cldn2	38.3054342634056	24.9589376001145	51.6519309266967	2.06947634367497	1.04926575711719	0.00464676961755089	0.0201437852097516	Up	0.29656835913625	0.694284326250621	0.265606130630295	0.502817838542058	0.347899328987847	0.483056074551736	0.724474216216105	0.983419783829491	1.32294883570353	0.998741701987251	GeneID:12738,Genbank:NM_016675.4,MGI:MGI:1276110	claudin 2		GO:0005923,GO:0016020,GO:0016021,GO:0016338,GO:0030054,GO:0042802,GO:0005198,GO:0005515,GO:0005886	bicellular tight junction|membrane|integral component of membrane|calcium-independent cell-cell adhesion via plasma membrane cell-adhesion molecules|cell junction|identical protein binding|structural molecule activity|protein binding|plasma membrane	mmu04514,mmu04530,mmu04670,mmu05160	Cell adhesion molecules (CAMs)|Tight junction|Leukocyte transendothelial migration|Hepatitis C
Cldn22	22.0152881927489	13.9054633180813	30.1251130674165	2.16642282089549	1.11531484132029	0.0284585747699357	0.0866188744173647	Up	0.325608587462133	1.00396436949996	0.437421766440435	0.414040644714964	1.69156340405732	1.27285761616288	1.51322920894096	0.883404894528376	2.57487416980125	2.40847035111664	GeneID:75677,Genbank:NM_029383.1,MGI:MGI:1922927	claudin 22		GO:0005886,GO:0005923,GO:0008150,GO:0016020,GO:0016021,GO:0030054,GO:0003674,GO:0005198,GO:0005575	plasma membrane|bicellular tight junction|biological_process|membrane|integral component of membrane|cell junction|molecular_function|structural molecule activity|cellular_component	mmu04514,mmu04530,mmu04670,mmu05160	Cell adhesion molecules (CAMs)|Tight junction|Leukocyte transendothelial migration|Hepatitis C
Cldnd2	36.3404820367711	11.6991744485158	60.9817896250263	5.21248656419194	2.38197175984293	1.44824096431241e-05	0.000186205346412233	Up	0.352565289692114	0.388243301930814	0.0761199642580169	0.384273016663562	0.303860851835724	0.541449781167327	2.67382808186173	1.74910319857819	1.43997906898387	1.77189393757425	GeneID:74276,Genbank:XM_017312347.1,MGI:MGI:1921526	claudin domain containing 2		GO:0016020,GO:0016021,GO:0003674,GO:0005575,GO:0008150	membrane|integral component of membrane|molecular_function|cellular_component|biological_process
Clec12a	451.228493521927	231.260727011732	671.196260032123	2.90233568278143	1.53721439048555	5.50069826128377e-05	0.000551775469000093	Up	4.72231722730905	7.43722656918199	5.7284914565393	4.81732503168744	5.10263893875356	7.02594120141128	22.5763577288902	19.8873833573095	13.0909565749839	21.3624586169834	GeneID:232413,Genbank:XM_011241323.2,MGI:MGI:3040968	C-type lectin domain family 12, member a		GO:0016021,GO:0019903,GO:0030246,GO:0050776,GO:0005886,GO:0009986,GO:0016020	integral component of membrane|protein phosphatase binding|carbohydrate binding|regulation of immune response|plasma membrane|cell surface|membrane
Clec12b	274.348943068599	400.66375993377	148.034126203428	0.369472213378864	-1.43646222612594	9.34501858399369e-25	4.34088094019563e-22	Down	7.57969380347775	8.2242173385228	8.3459029615551	8.85850993249923	8.12677716927919	4.06728533647724	2.30717669951177	3.25102659483214	3.62008552297754	2.45924390042202	GeneID:71183,Genbank:NM_001204223.1,MGI:MGI:1918433	C-type lectin domain family 12, member B		GO:0016020,GO:0016021,GO:0019903,GO:0030246,GO:0030547,GO:0032991,GO:0045953,GO:2000272,GO:0002769,GO:0005886,GO:0009897	membrane|integral component of membrane|protein phosphatase binding|carbohydrate binding|receptor inhibitor activity|protein-containing complex|negative regulation of natural killer cell mediated cytotoxicity|negative regulation of signaling receptor activity|natural killer cell inhibitory signaling pathway|plasma membrane|external side of plasma membrane
Clec1a	2179.70051172438	3294.94910728058	1064.45191616819	0.323055647146767	-1.63014540071768	4.70876184401004e-59	1.2186275652298e-55	Down	57.3427808775188	56.1367025377963	55.746646823045	57.048668783214	51.4010663638739	22.164587495157	17.4016016207822	17.8952745960025	20.4228662437917	14.919293569001	GeneID:243653,Genbank:NM_175526.3,MGI:MGI:2444151	C-type lectin domain family 1, member a		GO:0016021,GO:0030246,GO:0005575,GO:0008150,GO:0016020	integral component of membrane|carbohydrate binding|cellular_component|biological_process|membrane
Clec4a1	340.56817434311	172.386787873242	508.749560812978	2.95120970168009	1.56130643680691	0.000333242836109971	0.00233450395165052	Up	4.74333827807214	8.96737366236297	5.47682654261565	5.84447071163843	5.53531884876483	7.41022900706123	27.5892003167194	20.7408500115099	13.4790819250581	24.5855664083177	GeneID:269799,Genbank:NM_199311.2,MGI:MGI:3036291	C-type lectin domain family 4, member a1		GO:0003674,GO:0005575,GO:0008150	molecular_function|cellular_component|biological_process
Clec4a4	2.91981413843236	0.974459686009801	4.86516859085491	4.99268328972819	2.31981539238191	0.045414368397355	0.124316515244256	Up	0	0.101540555889598	0	0.0471103938698116	0.0993391246386021	0.0965522337046631	0.582757402457045	0.107216662412846	0.120194652239243	0.374299488588171	GeneID:474145,Genbank:NM_001005860.2,MGI:MGI:3624119	C-type lectin domain family 4, member a4		GO:0005575,GO:0008150,GO:0097367	cellular_component|biological_process|carbohydrate derivative binding
Clec4d	122.098705449354	77.8773733399201	166.320037558787	2.13566573223819	1.0946858585516	2.46431770657869e-09	1.0455170860042e-07	Up	4.03761147626447	4.0667904674705	2.19676747150606	2.96499278304584	2.80127408804992	6.27401618026694	6.45204759383375	8.93878796870688	5.94369752607622	7.99813008998136	GeneID:17474,Genbank:NM_010819.4,MGI:MGI:1298389	C-type lectin domain family 4, member d		GO:0005886,GO:0016020,GO:0016021,GO:0030246,GO:0034987,GO:0038094,GO:0042742,GO:0045087,GO:0002250,GO:0002292,GO:0002376	plasma membrane|membrane|integral component of membrane|carbohydrate binding|immunoglobulin receptor binding|Fc-gamma receptor signaling pathway|defense response to bacterium|innate immune response|adaptive immune response|T cell differentiation involved in immune response|immune system process	mmu04625	C-type lectin receptor signaling pathway
Clec4e	105.599226328319	64.1674065043639	147.031046152274	2.29136650773434	1.19620823847699	0.000181600891281293	0.00142050161763899	Up	0.879203060679055	1.32068922617689	0.695043224295744	0.786890059291849	0.761633168242201	1.24258947910184	2.03090981324959	2.78903123337728	1.61268190873054	2.89903776417037	GeneID:56619,Genbank:NM_019948.2,MGI:MGI:1861232	C-type lectin domain family 4, member e		GO:0006955,GO:0016020,GO:0016021,GO:0030246,GO:0038023,GO:0038094,GO:0042742,GO:0045087,GO:0050715,GO:0002292,GO:0002376,GO:0005515	immune response|membrane|integral component of membrane|carbohydrate binding|signaling receptor activity|Fc-gamma receptor signaling pathway|defense response to bacterium|innate immune response|positive regulation of cytokine secretion|T cell differentiation involved in immune response|immune system process|protein binding	mmu04625,mmu05152	C-type lectin receptor signaling pathway|Tuberculosis
Clec7a	1063.71296916062	693.193968482151	1434.23196983908	2.06901969008695	1.04894737485265	1.71141374854303e-05	0.000214574396618044	Up	13.7372197622667	23.505596761096	17.8968545070141	16.8682456736947	17.25331554101	23.8015666863145	45.5745742877775	47.3182536730214	30.2725704483572	44.8007158402502	GeneID:56644,Genbank:NM_001309637.1,MGI:MGI:1861431	C-type lectin domain family 7, member a				mmu04145,mmu04625,mmu05152	Phagosome|C-type lectin receptor signaling pathway|Tuberculosis
Clmp	251.929841879278	140.165344564654	363.694339193902	2.59475222155317	1.37559677912124	5.08429147632695e-13	4.62849368769543e-11	Up	1.70283317646323	2.66117488875457	1.22213277101477	1.34590066222831	1.44246852594146	4.12621450728521	5.05344310028834	4.16427198613386	3.66088222089463	5.47925893521589	GeneID:71566,Genbank:NM_133733.4,MGI:MGI:1918816	CXADR-like membrane protein		GO:0005923,GO:0016020,GO:0016021,GO:0030054,GO:0048565,GO:0003674,GO:0005881,GO:0005886	bicellular tight junction|membrane|integral component of membrane|cell junction|digestive tract development|molecular_function|cytoplasmic microtubule|plasma membrane
Clspn	137.973247715144	54.5493440466184	221.39715138367	4.0586583624995	2.02100290631518	0.000166660312928996	0.00133205355376685	Up	0.37621264255468	0.641698945574445	0.322597741387292	0.404594324916044	0.490961401574905	0.571060829648385	2.92736364267337	1.8850340697431	1.45100396769126	2.60804374330704	GeneID:269582,Genbank:XM_006503124.2,MGI:MGI:2445153	claspin		GO:0003677,GO:0005634,GO:0005654,GO:0005694,GO:0005794,GO:0006281,GO:0006974,GO:0007049,GO:0007095,GO:0010997,GO:0018105,GO:0000076,GO:0032147,GO:0000077,GO:0033314,GO:0000217	DNA binding|nucleus|nucleoplasm|chromosome|Golgi apparatus|DNA repair|cellular response to DNA damage stimulus|cell cycle|mitotic G2 DNA damage checkpoint|anaphase-promoting complex binding|peptidyl-serine phosphorylation|DNA replication checkpoint|activation of protein kinase activity|DNA damage checkpoint|mitotic DNA replication checkpoint|DNA secondary structure binding
Cma1	51.9005073252757	32.9055768670242	70.8954377835272	2.15451131794544	1.10736067714445	0.00314169182976355	0.0145748755923166	Up	1.13823601323536	1.78022020463322	2.09420686988019	1.17992087398703	2.13971006262853	2.56332893481242	4.98906437426278	3.54464187771496	1.98685068261163	5.57122468151787	GeneID:17228,Genbank:NM_010780.3,MGI:MGI:96941	chymase 1, mast cell		GO:0031012,GO:0005576,GO:0005615,GO:0034769,GO:0005622,GO:0005737,GO:0006508,GO:0006955,GO:0042277,GO:0008233,GO:0043231,GO:0008236,GO:0045766,GO:0016485,GO:0050720,GO:0016787,GO:0004175,GO:0022617,GO:0004252,GO:0030141	extracellular matrix|extracellular region|extracellular space|basement membrane disassembly|intracellular|cytoplasm|proteolysis|immune response|peptide binding|peptidase activity|intracellular membrane-bounded organelle|serine-type peptidase activity|positive regulation of angiogenesis|protein processing|interleukin-1 beta biosynthetic process|hydrolase activity|endopeptidase activity|extracellul…	mmu04614	Renin-angiotensin system
Cmpk2	830.308577426896	523.483324417207	1137.13383043658	2.17224461104382	1.11918657057762	0.00202324818888197	0.0101112177075271	Up	7.79789513259763	12.2565086793925	7.41364054527986	8.19499261642014	9.66065978235196	8.53002198652147	26.5585468861498	22.4689007077938	16.0515830967854	28.7833841911114	GeneID:22169,Genbank:NM_020557.4,MGI:MGI:99830	cytidine monophosphate (UMP-CMP) kinase 2, mitochondrial		GO:0009041,GO:0004798,GO:0009142,GO:0016301,GO:0005524,GO:0005737,GO:0005739,GO:0006165,GO:0006221,GO:0016310,GO:0006227,GO:0016740,GO:0033862,GO:0006233,GO:0071222,GO:0000166,GO:0006235,GO:0004127,GO:0004550	uridylate kinase activity|thymidylate kinase activity|nucleoside triphosphate biosynthetic process|kinase activity|ATP binding|cytoplasm|mitochondrion|nucleoside diphosphate phosphorylation|pyrimidine nucleotide biosynthetic process|phosphorylation|dUDP biosynthetic process|transferase activity|UMP kinase activity|dTDP biosynthetic process|cellular response to lipopolysaccharide|nucleotide bindin…	mmu00240	Pyrimidine metabolism
Cmtm7	590.987472341243	350.198717946224	831.776226736262	2.37515497376546	1.2480216492704	6.01977274136608e-07	1.28601654460599e-05	Up	16.6524307408404	19.504360075891	16.7303245981341	15.3383487122936	16.696311977517	24.8055171393748	51.3900051425541	47.9340520120248	34.4004071706996	51.2010097265571	GeneID:102545,Genbank:NM_001252479.1,MGI:MGI:2447166	CKLF-like MARVEL transmembrane domain containing 7		GO:0005615,GO:0006935,GO:0016020,GO:0016021,GO:0002337,GO:0003674,GO:0005125	extracellular space|chemotaxis|membrane|integral component of membrane|B-1a B cell differentiation|molecular_function|cytokine activity
Cnga1	12.23453943702	7.81723345782823	16.6518454162119	2.13014559511928	1.09095204180228	0.0337153666534431	0.0988329421187339	Up	0.114852709700979	0.177065398027496	0.135006238950166	0.146045564530403	0.19247396044243	0.205781659201635	0.349000207084734	0.332379262895181	0.349323705407878	0.455853741956921	GeneID:12788,Genbank:NM_007723.2,MGI:MGI:88436	cyclic nucleotide gated channel alpha 1		GO:0071805,GO:0030553,GO:0005221,GO:0098655,GO:0005222,GO:0042391,GO:0005223,GO:0005249,GO:0005737,GO:0005887,GO:0042622,GO:0006811,GO:0043195,GO:0007165,GO:0050896,GO:0007601,GO:0051480,GO:0016020,GO:0000166,GO:0051899,GO:0016021,GO:0001750,GO:0055085,GO:0017071,GO:0005216	potassium ion transmembrane transport|cGMP binding|intracellular cyclic nucleotide activated cation channel activity|cation transmembrane transport|intracellular cAMP activated cation channel activity|regulation of membrane potential|intracellular cGMP activated cation channel activity|voltage-gated potassium channel activity|cytoplasm|integral component of plasma membrane|photoreceptor outer seg…	mmu04024,mmu04022,mmu04744	cAMP signaling pathway|cGMP - PKG signaling pathway|Phototransduction
Cngb3	4.32922009113289	1.56474660720587	7.09369357505991	4.53344557028753	2.18060796366229	0.0297071196451433	0.0895166632553919	Up	0	0.0353278314671115	0.0115441067290196	0.0109270497251135	0.0345619129477549	0.0223948681405039	0.0860160188534342	0.099473742867313	0.0278786236714642	0.198439151129158	GeneID:30952,Genbank:NM_013927.2,MGI:MGI:1353562	cyclic nucleotide gated channel beta 3		GO:0016021,GO:0005222,GO:0030553,GO:0005223,GO:0005249,GO:0005515,GO:0005886,GO:0005887,GO:0042391,GO:0006811,GO:0050896,GO:0006812,GO:0071805,GO:0007601,GO:0000166,GO:0098655,GO:0009187,GO:0001750,GO:1902495,GO:0016020,GO:0005221	integral component of membrane|intracellular cAMP activated cation channel activity|cGMP binding|intracellular cGMP activated cation channel activity|voltage-gated potassium channel activity|protein binding|plasma membrane|integral component of plasma membrane|regulation of membrane potential|ion transport|response to stimulus|cation transport|potassium ion transmembrane transport|visual percepti…	mmu04024	cAMP signaling pathway
Cntfr	90.9232278436382	127.13283356855	54.7136221187266	0.430365788152005	-1.21636469920754	0.000110791017788193	0.000960789889062188	Down	0.712447972189158	0.640711328365635	0.826781300465673	1.22544800959652	0.716366291261768	0.590585420077934	0.252419919477642	0.26232680562992	0.355991613872739	0.371827699512589	GeneID:12804,Genbank:NM_016673.2,MGI:MGI:99605	ciliary neurotrophic factor receptor		GO:0060538,GO:0004897,GO:0070110,GO:0070120,GO:0005102,GO:0005515,GO:0005886,GO:0007548,GO:0008284,GO:0097059,GO:0016020,GO:0016324,GO:0019955,GO:0001967,GO:0031225,GO:0003360,GO:0043524,GO:0004896	skeletal muscle organ development|ciliary neurotrophic factor receptor activity|ciliary neurotrophic factor receptor complex|ciliary neurotrophic factor-mediated signaling pathway|signaling receptor binding|protein binding|plasma membrane|sex differentiation|positive regulation of cell proliferation|CNTFR-CLCF1 complex|membrane|apical plasma membrane|cytokine binding|suckling behavior|anchored co…	mmu04630,mmu04060	Jak-STAT signaling pathway|Cytokine-cytokine receptor interaction
Col11a1	7.53925041725172	3.71668046928073	11.3618203652227	3.05698067378429	1.61210743154327	0.0146509544680646	0.0508169042970437	Up	0.0135960905665768	0.0279476463847361	0.0205480735274949	0.0194497353897294	0.0478480320565516	0.159448074412843	0.0656165406581639	0.0959072299692978	0.0413524134358076	0.0441517733230659	GeneID:12814,Genbank:XM_006500969.1,MGI:MGI:88446	collagen, type XI, alpha 1		GO:0035989,GO:0003674,GO:0005201,GO:0042472,GO:0005576,GO:0005578,GO:0005581,GO:0005592,GO:0005615,GO:0046872,GO:0006029,GO:0048704,GO:0007601,GO:0048705,GO:0007605,GO:0050910,GO:0030199,GO:0001502,GO:0051216,GO:0002063,GO:0055010,GO:0031012,GO:0003007	tendon development|molecular_function|extracellular matrix structural constituent|inner ear morphogenesis|extracellular region|proteinaceous extracellular matrix|collagen trimer|collagen type XI trimer|extracellular space|metal ion binding|proteoglycan metabolic process|embryonic skeletal system morphogenesis|visual perception|skeletal system morphogenesis|sensory perception of sound|detection of…	mmu04974	Protein digestion and absorption
Col15a1	537.775611750935	341.886069216825	733.665154285045	2.14593462660145	1.10160612674007	4.05649655532532e-11	2.50810551523117e-09	Up	2.48080994081731	4.49830927011079	3.27174962472091	3.50080692438282	3.89378168409569	8.54479145552082	8.29546085133215	7.0480373348765	6.0240238437483	9.25693227637912	GeneID:12819,Genbank:NM_009928.3,MGI:MGI:88449	collagen, type XV, alpha 1		GO:0005581,GO:0005604,GO:0005615,GO:0007155,GO:0031012,GO:0005198,GO:0005576,GO:0005578	collagen trimer|basement membrane|extracellular space|cell adhesion|extracellular matrix|structural molecule activity|extracellular region|proteinaceous extracellular matrix	mmu04974	Protein digestion and absorption
Col5a3	204.059636894207	99.4052561161606	308.714017672253	3.10561060585672	1.63487695006748	1.95019856258474e-12	1.57722308749041e-10	Up	0.55636118215634	1.32022744304081	0.750162074579159	0.647641082782382	0.89671904500861	3.4702568644914	2.72894677499885	2.32633975299293	2.58802257422765	2.22297448432556	GeneID:53867,Genbank:NM_001317388.1,MGI:MGI:1858212	collagen, type V, alpha 3		GO:0007160,GO:0008201,GO:0030198,GO:0031012,GO:0043394,GO:0005198,GO:0005588	cell-matrix adhesion|heparin binding|extracellular matrix organization|extracellular matrix|proteoglycan binding|structural molecule activity|collagen type V trimer	mmu04974	Protein digestion and absorption
Col6a6	29.8239345689224	17.3788007422388	42.2690683956061	2.43222009519173	1.2822737862956	0.0493393919570328	0.132517779791491	Up	0.076583296663891	0.171733020699185	0.105220033196097	0.126154678886274	0.140008162242325	0.23814057641922	0.291200922887321	0.135999659033744	0.211752323575847	0.685797049560877	GeneID:245026,Genbank:NM_001102607.1,MGI:MGI:2444259	collagen, type VI, alpha 6		GO:0005581,GO:0007155,GO:0031012,GO:0003674,GO:0005576,GO:0005578	collagen trimer|cell adhesion|extracellular matrix|molecular_function|extracellular region|proteinaceous extracellular matrix	mmu04151,mmu04512,mmu04510,mmu04974,mmu05165	PI3K-Akt signaling pathway|ECM-receptor interaction|Focal adhesion|Protein digestion and absorption|Human papillomavirus infection
Colq	377.437345341346	233.035875513803	521.83881516889	2.23930677634218	1.1630521853544	0.00345022813018446	0.0157839224258641	Up	2.15218115968577	6.69263931954475	2.50203012952438	2.88142109288433	2.28886489480605	11.3255029325593	5.77039578140912	5.74922616576134	9.21453396095193	5.85400571001121	GeneID:382864,Genbank:XM_006519194.1,MGI:MGI:1338761	collagen-like tail subunit (single strand of homotrimer) of asymmetric acetylcholinesterase		GO:0030054,GO:0031594,GO:0042135,GO:0045202,GO:0071340,GO:0090150,GO:0005515,GO:0005581,GO:0008582	cell junction|neuromuscular junction|neurotransmitter catabolic process|synapse|skeletal muscle acetylcholine-gated channel clustering|establishment of protein localization to membrane|protein binding|collagen trimer|regulation of synaptic growth at neuromuscular junction
Coro1a	4369.31252374	2100.56736414584	6638.05768333417	3.16012606719396	1.65998211311367	2.71129497151693e-05	0.000312679504795947	Up	48.4572408772196	76.6147761142732	49.332371475255	50.5043732294859	46.8683293463617	84.6592969440538	245.8570910841	226.42531257234	121.380940789132	214.874566956763	GeneID:12721,Genbank:NM_009898.3,MGI:MGI:1345961	coronin, actin binding protein 1A		GO:0005856,GO:0005884,GO:0005886,GO:0005911,GO:0006816,GO:0030595,GO:0006909,GO:0030833,GO:0007015,GO:0030864,GO:0008022,GO:0031252,GO:0031339,GO:0031410,GO:0043524,GO:0031589,GO:0043548,GO:0032036,GO:0045335,GO:0032426,GO:0048873,GO:0050870,GO:0050918,GO:0051015,GO:0001772,GO:0051126,GO:0001845,GO:0051279,GO:0001891,GO:0003779,GO:0003785,GO:0005515,GO:0005737,GO:0005769,GO:0008064,GO:0008092,GO:…	cytoskeleton|actin filament|plasma membrane|cell-cell junction|calcium ion transport|leukocyte chemotaxis|phagocytosis|regulation of actin filament polymerization|actin filament organization|cortical actin cytoskeleton|protein C-terminus binding|cell leading edge|negative regulation of vesicle fusion|cytoplasmic vesicle|negative regulation of neuron apoptotic process|cell-substrate adhesion|phosp…	mmu04145,mmu05152	Phagosome|Tuberculosis
Cotl1	2466.49190402446	1327.44503703383	3605.53877101509	2.71614919670922	1.44156272827217	3.59593170677879e-05	0.000393618723867097	Up	42.6208198127803	50.6378229670734	42.5777647056789	42.185158842124	45.2710028603184	59.343394549766	168.79064402996	154.476380387318	94.7356795424861	154.152926412983	GeneID:72042,Genbank:NM_028071.3,MGI:MGI:1919292	coactosin-like 1 (Dictyostelium)		GO:0005622,GO:0005634,GO:0005737,GO:0005856,GO:0019899,GO:0050832,GO:0003779,GO:0005515	intracellular|nucleus|cytoplasm|cytoskeleton|enzyme binding|defense response to fungus|actin binding|protein binding
Cplx1	2.47757484052154	0.387586822454859	4.56756285858821	11.784618552454	3.55883315670928	0.0114178371059174	0.0416439575218039	Up	0.0246087998735827	0	0	0.0234692290628806	0	0.264549596546627	0.0791768932668081	0.0267063401813019	0.0598779928126155	0.159828613740204	GeneID:12889,Genbank:NM_007756.3,MGI:MGI:104727	complexin 1		GO:0032991,GO:0005737,GO:0043025,GO:0006836,GO:0043195,GO:0006887,GO:0016079,GO:0017075,GO:0045202,GO:0019905,GO:0046928,GO:0030073,GO:0070032,GO:0030425,GO:0000149,GO:0031201,GO:0005326	protein-containing complex|cytoplasm|neuronal cell body|neurotransmitter transport|terminal bouton|exocytosis|synaptic vesicle exocytosis|syntaxin-1 binding|synapse|syntaxin binding|regulation of neurotransmitter secretion|insulin secretion|synaptobrevin 2-SNAP-25-syntaxin-1a-complexin I complex|dendrite|SNARE binding|SNARE complex|neurotransmitter transporter activity	mmu04721	Synaptic vesicle cycle
Cpne5	85.1247448539755	113.691137336738	56.5583523712132	0.497473714276382	-1.00730779693955	0.000264805621305127	0.00194062242538984	Down	1.07271995812572	1.31627714921657	1.4447655716131	1.36753978568675	1.15566396419056	1.27300828586177	0.457837814636965	0.558318585803256	0.57263190853753	0.391009287185857	GeneID:240058,Genbank:NM_153166.2,MGI:MGI:2385908	copine V		GO:0043005,GO:0043025,GO:1903861,GO:0003674,GO:0030154,GO:0042995	neuron projection|neuronal cell body|positive regulation of dendrite extension|molecular_function|cell differentiation|cell projection
Cpxm2	74.2840362223737	48.9355499917612	99.6325224529863	2.03599474144585	1.02573383523493	2.80457705432826e-06	4.77965361394269e-05	Up	0.551173593511683	1.11806554549046	0.643018229935429	0.553315946284854	0.772970042697464	1.64432166547958	1.18223868451233	1.7629775046707	1.74697545903201	1.30315401404669	GeneID:55987,Genbank:XM_006508034.3,MGI:MGI:1926006	carboxypeptidase X 2 (M14 family)		GO:0005576,GO:0005615,GO:0006508,GO:0006518,GO:0008270,GO:0016485,GO:0031012,GO:0004180,GO:0004181	extracellular region|extracellular space|proteolysis|peptide metabolic process|zinc ion binding|protein processing|extracellular matrix|carboxypeptidase activity|metallocarboxypeptidase activity
Crabp1	8.07571892048022	2.16851127032687	13.9829265706336	6.44816873307089	2.68888949622004	0.000237112287006974	0.0017764789873525	Up	0.201779885247731	0.414771647249778	0.0677676489778355	0	0.067629877871168	0.394395408499347	1.87549854574478	1.02190045820922	0.98193935345576	0.728063843139085	GeneID:12903,Genbank:NM_013496.3,MGI:MGI:88490	cellular retinoic acid binding protein I		GO:0005829,GO:0008289,GO:0016918,GO:0019841,GO:0034653,GO:0001972,GO:0005501,GO:0005737	cytosol|lipid binding|retinal binding|retinol binding|retinoic acid catabolic process|retinoic acid binding|retinoid binding|cytoplasm
Creg2	13.1399470757676	8.57661710205481	17.7032770494805	2.06413284385041	1.04553582298832	0.032592359994502	0.096187171388303	Up	0.0651142309467587	0.0956046620378001	0.0749779678982226	0.106455354590449	0.065472345985297	0.136361923442178	0.129690449533308	0.232182591236509	0.124485097663199	0.251727540178283	GeneID:263764,Genbank:NM_170597.4,MGI:MGI:1928333	cellular repressor of E1A-stimulated genes 2		GO:0005794,GO:0008150,GO:0048037,GO:0003674,GO:0005576,GO:0005783	Golgi apparatus|biological_process|cofactor binding|molecular_function|extracellular region|endoplasmic reticulum
Crhr2	10.8165795700694	5.62744283270824	16.0057163074306	2.84422548273632	1.50803584257005	0.00589524152114158	0.0244949989442662	Up	0.0352680544772104	0.144991548913293	0.0355342624911566	0.168174403745781	0.124117075635416	0.36190516889757	0.302592568448675	0.114822421073711	0.235988584945699	0.477204316931633	GeneID:12922,Genbank:XM_006505482.3,MGI:MGI:894312	corticotropin releasing hormone receptor 2		GO:0005886,GO:0007015,GO:0007165,GO:0007166,GO:0007186,GO:0007205,GO:0009986,GO:0030425,GO:0030816,GO:0010460,GO:0030855,GO:0010628,GO:0032755,GO:0032811,GO:0032874,GO:0033685,GO:0051092,GO:0035482,GO:0060291,GO:0042423,GO:0061179,GO:0043025,GO:0070372,GO:0070852,GO:0090281,GO:2000252,GO:0004871,GO:2000293,GO:0004888,GO:0004930,GO:0005179,GO:0005515,GO:0005783,GO:0005791,GO:0005794,GO:0010629,GO:…	plasma membrane|actin filament organization|signal transduction|cell surface receptor signaling pathway|G-protein coupled receptor signaling pathway|protein kinase C-activating G-protein coupled receptor signaling pathway|cell surface|dendrite|positive regulation of cAMP metabolic process|positive regulation of heart rate|epithelial cell differentiation|positive regulation of gene expression|posi…	mmu04080,mmu04934	Neuroactive ligand-receptor interaction|Cushing's syndrome
Crispld1	43.9376678821676	62.0110770241491	25.8642587401861	0.417090945382448	-1.26156610175308	4.81848154302306e-06	7.54465096226498e-05	Down	0.530195563057197	0.474287176053668	0.672693211622723	0.552462405577762	0.878646782433242	0.297459611882987	0.179010299156312	0.319659433986606	0.322517212106101	0.223189866147588	GeneID:83691,Genbank:XM_006495592.3,MGI:MGI:1934666	cysteine-rich secretory protein LCCL domain containing 1		GO:0060325,GO:0003674,GO:0005576,GO:0005615	face morphogenesis|molecular_function|extracellular region|extracellular space
Crmp1	48.4409826145691	23.2595682001141	73.622397029024	3.16525209735678	1.66232040806517	0.00131541741720516	0.00705889496779624	Up	0.329683432997893	0.403384338734868	0.395442771247265	0.374305515903917	0.363067732017336	0.47562372167786	1.54900358980962	1.53336053287754	0.649386939513768	1.95428778383929	GeneID:12933,Genbank:NM_001136058.2,MGI:MGI:107793	collapsin response mediator protein 1		GO:0051219,GO:0005829,GO:0071526,GO:0005856,GO:0007399,GO:0007411,GO:0010977,GO:0016787,GO:0016810,GO:1904530,GO:0030425,GO:0030426,GO:0030496,GO:0031005,GO:0000226,GO:0031941,GO:0005737,GO:0043025,GO:0005813	phosphoprotein binding|cytosol|semaphorin-plexin signaling pathway|cytoskeleton|nervous system development|axon guidance|negative regulation of neuron projection development|hydrolase activity|hydrolase activity, acting on carbon-nitrogen (but not peptide) bonds|negative regulation of actin filament binding|dendrite|growth cone|midbody|filamin binding|microtubule cytoskeleton organization|filamen…
Crtam	38.5264581466264	13.6812044578207	63.3717118354322	4.63202724809851	2.21164374006743	4.9964166147622e-05	0.000511095897193857	Up	0.194738228602503	0.657630892656816	0.364386543704442	0.344909309631689	0.391618498575283	0.652511846552814	3.01343145162888	2.23413204132471	1.35381702161169	2.13808207096575	GeneID:54698,Genbank:NM_019465.4,MGI:MGI:1859822	cytotoxic and regulatory T cell molecule		GO:0005102,GO:0005515,GO:0005886,GO:0042802,GO:0042803,GO:0005887,GO:0045954,GO:0050715,GO:0050839,GO:0051606,GO:0002250,GO:0002355,GO:0002376,GO:0002860,GO:0005913,GO:0007156,GO:0007157,GO:0008037,GO:0016020,GO:0016021,GO:0038023	signaling receptor binding|protein binding|plasma membrane|identical protein binding|protein homodimerization activity|integral component of plasma membrane|positive regulation of natural killer cell mediated cytotoxicity|positive regulation of cytokine secretion|cell adhesion molecule binding|detection of stimulus|adaptive immune response|detection of tumor cell|immune system process|positive re…
Csrnp1	2114.49915525697	957.228077021794	3271.77023349214	3.41796308740916	1.7731368165871	5.84190793715407e-13	5.23359443769726e-11	Up	7.8506062588106	5.54333249931542	7.77190095091626	8.49549685149231	7.45778916956139	20.4075012423548	21.3507919831189	36.4979066467136	27.1815519278176	26.5397392847651	GeneID:215418,Genbank:XM_011242954.2,MGI:MGI:2387989	cysteine-serine-rich nuclear protein 1		GO:0005634,GO:0006351,GO:0006355,GO:0006915,GO:0009791,GO:0043565,GO:0045944,GO:0048008,GO:0048705,GO:0060021,GO:0060325,GO:0001228,GO:0003677,GO:0003700	nucleus|transcription, DNA-templated|regulation of transcription, DNA-templated|apoptotic process|post-embryonic development|sequence-specific DNA binding|positive regulation of transcription by RNA polymerase II|platelet-derived growth factor receptor signaling pathway|skeletal system morphogenesis|roof of mouth development|face morphogenesis|transcriptional activator activity, RNA polymerase II…
Cst7	80.6620805166514	31.4098041119946	129.914356921308	4.13610847294961	2.04827402204897	0.000878781481369522	0.00508139333434097	Up	1.86008583872046	1.51816518755015	1.70876195627479	2.24352500461549	1.43024159570953	2.13864176887408	12.5560955066736	9.32132528940563	4.12660179270066	9.77126656821452	GeneID:13011,Genbank:NM_009977.3,MGI:MGI:1298217	cystatin F (leukocystatin)		GO:0005615,GO:0010466,GO:0030414,GO:2000117,GO:0002020,GO:0004869,GO:0005576	extracellular space|negative regulation of peptidase activity|peptidase inhibitor activity|negative regulation of cysteine-type endopeptidase activity|protease binding|cysteine-type endopeptidase inhibitor activity|extracellular region
Ctla4	430.066163968061	39.5965052024353	820.535822733687	20.7224303897209	4.37312131150132	2.02788254545556e-07	5.01206340431324e-06	Up	0.781370771361104	1.54879552501236	0.955969090702338	1.33069193238061	1.03820434348114	4.30903678077283	34.5076357642857	33.8279940536322	13.8178458406151	35.7956562133519	GeneID:12477,Genbank:NM_009843.4,MGI:MGI:88556	cytotoxic T-lymphocyte-associated protein 4		GO:0048471,GO:0005886,GO:0050777,GO:0005887,GO:0050853,GO:0006955,GO:0006974,GO:0009897,GO:0016020,GO:0098636,GO:0016021,GO:0030889,GO:0042130,GO:0043065,GO:0002250,GO:0045334,GO:0002376,GO:0045590,GO:0005794	perinuclear region of cytoplasm|plasma membrane|negative regulation of immune response|integral component of plasma membrane|B cell receptor signaling pathway|immune response|cellular response to DNA damage stimulus|external side of plasma membrane|membrane|protein complex involved in cell adhesion|integral component of membrane|negative regulation of B cell proliferation|negative regulation of T…	mmu04514,mmu04660,mmu05323,mmu05320	Cell adhesion molecules (CAMs)|T cell receptor signaling pathway|Rheumatoid arthritis|Autoimmune thyroid disease
Ctss	5429.27439211146	3486.10545504965	7372.44332917326	2.11480789214056	1.08052661575943	0.00120629174995346	0.00659022356518604	Up	111.501026651537	173.066790090192	126.878460839113	127.420364602149	126.058259836318	140.373602646428	359.945270126172	325.268827454323	220.462576141042	416.442455195486	GeneID:13040,Genbank:NM_001267695.2,MGI:MGI:107341	cathepsin S		GO:2001259,GO:0043236,GO:0010447,GO:0004197,GO:0043394,GO:0016020,GO:0005518,GO:0045453,GO:0016485,GO:0005615,GO:0048002,GO:0005764,GO:0016787,GO:0006508,GO:0050729,GO:0019882,GO:0051603,GO:0030574,GO:0006955,GO:0034769,GO:0008233,GO:0001968,GO:0008234,GO:0051930,GO:0043231,GO:0009986	positive regulation of cation channel activity|laminin binding|response to acidic pH|cysteine-type endopeptidase activity|proteoglycan binding|membrane|collagen binding|bone resorption|protein processing|extracellular space|antigen processing and presentation of peptide antigen|lysosome|hydrolase activity|proteolysis|positive regulation of inflammatory response|antigen processing and presentation…	mmu04145,mmu04142,mmu04210,mmu04612,mmu05152	Phagosome|Lysosome|Apoptosis|Antigen processing and presentation|Tuberculosis
Ctsw	508.572233000818	182.109181226509	835.035284775126	4.585355220155	2.19703350143325	7.38603198578943e-05	0.000691500544984813	Up	2.53884817188476	3.66634907968123	2.7199112161685	2.62049987134277	3.42529113946007	4.14579242631068	22.092986947906	17.9788641362566	9.81364093582323	17.4980829732121	GeneID:13041,Genbank:NM_009985.5,MGI:MGI:1338045	cathepsin W		GO:0006508,GO:0008233,GO:0008234,GO:0016787,GO:0051603,GO:0004197,GO:0005615,GO:0005764	proteolysis|peptidase activity|cysteine-type peptidase activity|hydrolase activity|proteolysis involved in cellular protein catabolic process|cysteine-type endopeptidase activity|extracellular space|lysosome	mmu04142,mmu04210	Lysosome|Apoptosis
Cx3cr1	507.35129569827	333.794033173696	680.908558222843	2.03990632111905	1.02850290064765	3.55985407941384e-06	5.83102176293945e-05	Up	4.21133742915208	6.57375669184533	4.72101981362991	4.92102144630816	4.1188812110346	6.91100976406903	13.0563744812678	12.5410070164244	8.67323073296638	10.7975379249959	GeneID:13051,Genbank:NM_009987.4,MGI:MGI:1333815	chemokine (C-X3-C motif) receptor 1		GO:0045766,GO:0016021,GO:0002881,GO:0048246,GO:0016495,GO:0004871,GO:0048471,GO:0016525,GO:0004896,GO:1900272,GO:0004930,GO:0005634,GO:0005654,GO:0005886,GO:0019221,GO:0006935,GO:2001240,GO:0019960,GO:0007155,GO:0021795,GO:0007165,GO:0030336,GO:0007186,GO:0001774,GO:0032809,GO:0007613,GO:0002052,GO:0043005,GO:0016020,GO:0002282	positive regulation of angiogenesis|integral component of membrane|negative regulation of chronic inflammatory response to non-antigenic stimulus|macrophage chemotaxis|C-X3-C chemokine receptor activity|signal transducer activity|perinuclear region of cytoplasm|negative regulation of angiogenesis|cytokine receptor activity|negative regulation of long-term synaptic potentiation|G-protein coupled r…	mmu04060,mmu04062	Cytokine-cytokine receptor interaction|Chemokine signaling pathway
Cxcl1	63.5493802607528	12.1570440581289	114.941716463377	9.45474211607548	3.24103810831434	4.42970973772317e-10	2.22912837801647e-08	Up	0.903748512216015	1.04496396155284	0.569106329635854	0.484817749688491	0.511154406779153	4.25052252294392	8.72322094446124	10.7885784201307	4.46671016541438	6.29763788757563	GeneID:14825,Genbank:NM_008176.3,MGI:MGI:108068	chemokine (C-X-C motif) ligand 1		GO:0070965,GO:0008083,GO:0005125,GO:0090023,GO:0010765,GO:0005576,GO:1902035,GO:0030593,GO:0005615,GO:0006935,GO:0006952,GO:0032496,GO:0006954,GO:0032930,GO:0006955,GO:0042127,GO:0007186,GO:0043268,GO:0007204,GO:0002237,GO:0045236,GO:0008009,GO:0002526,GO:0070098,GO:0002690	positive regulation of neutrophil mediated killing of fungus|growth factor activity|cytokine activity|positive regulation of neutrophil chemotaxis|positive regulation of sodium ion transport|extracellular region|positive regulation of hematopoietic stem cell proliferation|neutrophil chemotaxis|extracellular space|chemotaxis|defense response|response to lipopolysaccharide|inflammatory response|pos…	mmu04668,mmu04060,mmu04621,mmu04657,mmu04062,mmu05132,mmu05134,mmu05167	TNF signaling pathway|Cytokine-cytokine receptor interaction|NOD-like receptor signaling pathway|IL-17 signaling pathway|Chemokine signaling pathway|Salmonella infection|Legionellosis|Kaposi's sarcoma-associated herpesvirus infection
Cxcl10	1063.17629735187	166.303122121151	1960.04947258258	11.7860052630563	3.55900291042705	3.58498706822315e-05	0.000392895497446646	Up	4.26248553232672	15.0562233525889	6.76285437219864	8.6441796272292	7.09395035021385	12.1618982553111	152.853065960888	122.982478226937	56.0893093509461	168.914117983577	GeneID:15945,Genbank:NM_021274.2,MGI:MGI:1352450	chemokine (C-X-C motif) ligand 10		GO:0006954,GO:0006955,GO:0007186,GO:0008009,GO:0043950,GO:0008201,GO:0045236,GO:0008284,GO:0045662,GO:0009897,GO:0048248,GO:0051281,GO:0051607,GO:0070098,GO:0071222,GO:0002690,GO:0005125,GO:0005576,GO:0005615,GO:0006935,GO:0006952,GO:0010818,GO:0010819,GO:0016525,GO:0030335,GO:0030816,GO:0032496,GO:0090026,GO:0042118,GO:1901509,GO:0042127,GO:1901740,GO:2000406	inflammatory response|immune response|G-protein coupled receptor signaling pathway|chemokine activity|positive regulation of cAMP-mediated signaling|heparin binding|CXCR chemokine receptor binding|positive regulation of cell proliferation|negative regulation of myoblast differentiation|external side of plasma membrane|CXCR3 chemokine receptor binding|positive regulation of release of sequestered …	mmu04668,mmu04060,mmu04620,mmu04622,mmu04623,mmu04657,mmu04062,mmu05164	TNF signaling pathway|Cytokine-cytokine receptor interaction|Toll-like receptor signaling pathway|RIG-I-like receptor signaling pathway|Cytosolic DNA-sensing pathway|IL-17 signaling pathway|Chemokine signaling pathway|Influenza A
Cxcl13	284.026060148628	84.660237188697	483.391883108559	5.70978654396089	2.51343681253641	0.033883346200803	0.0991323373727612	Up	4.54936656940065	3.29211609516756	4.02243570163449	4.11733490520016	4.06093554094912	6.44224421995692	18.4707926750295	22.4186165804209	7.62439571132065	64.9232448570766	GeneID:55985,Genbank:NM_018866.2,MGI:MGI:1888499	chemokine (C-X-C motif) ligand 13		GO:0006955,GO:0007166,GO:0007186,GO:0007204,GO:0007267,GO:0008009,GO:0035768,GO:0035769,GO:0008201,GO:0042127,GO:0010820,GO:0042742,GO:0045236,GO:0046982,GO:0048018,GO:0048248,GO:0048535,GO:0002518,GO:0002690,GO:0005125,GO:0005576,GO:0005615,GO:0006935,GO:0006952,GO:0006954,GO:0017134,GO:0031724,GO:0031735,GO:0032496,GO:0033625,GO:0033634,GO:0070098,GO:0035754,GO:0090630,GO:2000545	immune response|cell surface receptor signaling pathway|G-protein coupled receptor signaling pathway|positive regulation of cytosolic calcium ion concentration|cell-cell signaling|chemokine activity|endothelial cell chemotaxis to fibroblast growth factor|B cell chemotaxis across high endothelial venule|heparin binding|regulation of cell proliferation|positive regulation of T cell chemotaxis|defen…	mmu04060,mmu04062	Cytokine-cytokine receptor interaction|Chemokine signaling pathway
Cxcl2	119.658027857102	21.0546417141106	218.261414000093	10.3664273637967	3.3738468711412	5.37060100461695e-19	1.3703353211217e-16	Up	2.04214410179005	0.358345341283511	0.451659178506017	0.380015143902746	2.10345780813705	8.46985079490103	7.90589443091562	15.4593953238599	13.0283012247135	12.7780246464283	GeneID:20310,Genbank:NM_009140.2,MGI:MGI:1340094	chemokine (C-X-C motif) ligand 2		GO:0030595,GO:0005576,GO:0032496,GO:0005615,GO:0042127,GO:0006935,GO:0006952,GO:0006954,GO:0045236,GO:0006955,GO:0070098,GO:0007186,GO:0070997,GO:0007204,GO:0090023,GO:0008009,GO:0002237,GO:0002690,GO:0030593,GO:0005125	leukocyte chemotaxis|extracellular region|response to lipopolysaccharide|extracellular space|regulation of cell proliferation|chemotaxis|defense response|inflammatory response|CXCR chemokine receptor binding|immune response|chemokine-mediated signaling pathway|G-protein coupled receptor signaling pathway|neuron death|positive regulation of cytosolic calcium ion concentration|positive regulation o…	mmu04064,mmu04668,mmu04060,mmu04621,mmu04657,mmu04062,mmu05132,mmu05134,mmu05167	NF-kappa B signaling pathway|TNF signaling pathway|Cytokine-cytokine receptor interaction|NOD-like receptor signaling pathway|IL-17 signaling pathway|Chemokine signaling pathway|Salmonella infection|Legionellosis|Kaposi's sarcoma-associated herpesvirus infection
Cxcl5	40.0926383912983	11.3999961545869	68.7852806280097	6.03379858161911	2.59306653769288	0.00153159198232358	0.00800528573334503	Up	0.716627273613318	0.401747416780582	0.131279358647884	0.186393297484907	0.458543640541953	0.986861780003097	1.64193241785822	2.26242696337831	4.99330392237377	1.97456541805934	GeneID:20311,Genbank:NM_009141.3,MGI:MGI:1096868	chemokine (C-X-C motif) ligand 5		GO:0061844,GO:0030593,GO:0005125,GO:0070098,GO:0031100,GO:0005576,GO:0070951,GO:0032496,GO:0005615,GO:0071222,GO:0006935,GO:0006952,GO:0006954,GO:0090023,GO:0032642,GO:0006955,GO:0042119,GO:0007186,GO:0042127,GO:0008009,GO:0001776,GO:0045236,GO:0001816,GO:0046427,GO:0010976,GO:0002690	antimicrobial humoral immune response mediated by antimicrobial peptide|neutrophil chemotaxis|cytokine activity|chemokine-mediated signaling pathway|animal organ regeneration|extracellular region|regulation of neutrophil mediated killing of gram-negative bacterium|response to lipopolysaccharide|extracellular space|cellular response to lipopolysaccharide|chemotaxis|defense response|inflammatory re…	mmu04060,mmu04657,mmu04062,mmu05323,mmu05133	Cytokine-cytokine receptor interaction|IL-17 signaling pathway|Chemokine signaling pathway|Rheumatoid arthritis|Pertussis
Cxcl9	856.889058711851	136.994060315327	1576.78405710838	11.5098716942837	3.52479984607668	0.00012205531764568	0.00103549974178082	Up	1.15126827470547	4.79026747760612	1.73993730349771	4.07306248686468	1.2882967923011	2.26839585209751	48.6115416924497	39.0537338722299	15.3391546310718	51.2350932324112	GeneID:17329,Genbank:NM_008599.4,MGI:MGI:1352449	chemokine (C-X-C motif) ligand 9		GO:0045663,GO:0005615,GO:0048248,GO:0051607,GO:0006935,GO:0006952,GO:0006954,GO:0006955,GO:0007186,GO:0070098,GO:0008009,GO:1901741,GO:0009897,GO:0010818,GO:0032496,GO:0002690,GO:0042127,GO:0005125,GO:0045236,GO:0005576	positive regulation of myoblast differentiation|extracellular space|CXCR3 chemokine receptor binding|defense response to virus|chemotaxis|defense response|inflammatory response|immune response|G-protein coupled receptor signaling pathway|chemokine-mediated signaling pathway|chemokine activity|positive regulation of myoblast fusion|external side of plasma membrane|T cell chemotaxis|response to lip…	mmu04060,mmu04620,mmu04062	Cytokine-cytokine receptor interaction|Toll-like receptor signaling pathway|Chemokine signaling pathway
Cxcr3	332.869772161128	71.175811102378	594.563733219879	8.35345216318882	3.06237253165406	1.0706231539119e-05	0.000146712625236521	Up	1.97800302675619	3.10112051983519	2.2293829681136	3.06940758866382	1.82033234981016	4.22657553061171	32.1799039334069	27.7602530316138	13.7452183973432	28.4514137055859	GeneID:12766,Genbank:NM_009910.3,MGI:MGI:1277207	chemokine (C-X-C motif) receptor 3		GO:1900119,GO:0030816,GO:0009986,GO:0004871,GO:0038023,GO:0010818,GO:0004930,GO:0043950,GO:0016020,GO:0004950,GO:0045766,GO:0005886,GO:0006935,GO:0006954,GO:0007165,GO:0016021,GO:0007166,GO:0045944,GO:0016494,GO:0007186,GO:0050921,GO:0016525,GO:0007204,GO:0051281,GO:0019722,GO:0008284,GO:0001525,GO:0071954,GO:0019956,GO:0009897,GO:0001937,GO:1900118,GO:0019958,GO:0002685	positive regulation of execution phase of apoptosis|positive regulation of cAMP metabolic process|cell surface|signal transducer activity|signaling receptor activity|T cell chemotaxis|G-protein coupled receptor activity|positive regulation of cAMP-mediated signaling|membrane|chemokine receptor activity|positive regulation of angiogenesis|plasma membrane|chemotaxis|inflammatory response|signal tra…	mmu04060,mmu04062	Cytokine-cytokine receptor interaction|Chemokine signaling pathway
Cxcr6	250.795513050486	99.8078936212295	401.783132479742	4.02556469135104	2.00919117335623	0.000705667524123934	0.00426698026269332	Up	2.67860221677336	2.8994575848158	3.24432697108575	3.23396802038789	2.4641140710672	3.11905028817092	19.7118258102384	14.8128909601063	7.41892443013318	16.0088662409153	GeneID:80901,Genbank:NM_030712.4,MGI:MGI:1934582	chemokine (C-X-C motif) receptor 6		GO:0005886,GO:0006935,GO:0006954,GO:0007165,GO:0007186,GO:0015026,GO:0016020,GO:0016021,GO:0016494,GO:0019958,GO:0004871,GO:0004930,GO:0004950	plasma membrane|chemotaxis|inflammatory response|signal transduction|G-protein coupled receptor signaling pathway|coreceptor activity|membrane|integral component of membrane|C-X-C chemokine receptor activity|C-X-C chemokine binding|signal transducer activity|G-protein coupled receptor activity|chemokine receptor activity	mmu04060,mmu04062	Cytokine-cytokine receptor interaction|Chemokine signaling pathway
Cyfip2	1419.8447615594	942.749446863762	1896.94007625505	2.0121359737368	1.00872780117097	3.93174493265351e-08	1.20929526655265e-06	Up	6.77505526938731	8.85810675581691	6.8949913278709	7.45258602095771	6.58345947277919	10.202434173471	17.8193667411836	17.9819986114587	13.7159848470075	16.6959682428637	GeneID:76884,Genbank:NM_001252459.1,MGI:MGI:1924134	cytoplasmic FMR1 interacting protein 2		GO:0097484,GO:0043005,GO:0005515,GO:0098609,GO:0005634,GO:0045202,GO:0005737,GO:0006417,GO:0006915,GO:0007155,GO:0007411,GO:0045862,GO:0030031,GO:0048471,GO:0030054,GO:0051388,GO:0031175,GO:0000340,GO:0097202,GO:0031209,GO:0000902	dendrite extension|neuron projection|protein binding|cell-cell adhesion|nucleus|synapse|cytoplasm|regulation of translation|apoptotic process|cell adhesion|axon guidance|positive regulation of proteolysis|cell projection assembly|perinuclear region of cytoplasm|cell junction|positive regulation of neurotrophin TRK receptor signaling pathway|neuron projection development|RNA 7-methylguanosine cap …	mmu03013,mmu04810	RNA transport|Regulation of actin cytoskeleton
Cyp11a1	10.6748518618334	3.71417369267011	17.6355300309967	4.74817051927331	2.247371746878	9.95321667394841e-05	0.000877006192924365	Up	0.0881701361930261	0.108743661684969	0.0177671312455783	0.0672697614983123	0.0531930324151782	0.310204430483632	0.359328675032802	0.325330193042181	0.364709631279717	0.28632259015898	GeneID:13070,Genbank:XM_017313122.1,MGI:MGI:88582	cytochrome P450, family 11, subfamily a, polypeptide 1		GO:0006700,GO:0006704,GO:0007617,GO:0008202,GO:0008203,GO:0042542,GO:0043204,GO:0008386,GO:0043231,GO:0044281,GO:0044550,GO:0046872,GO:0055114,GO:0071375,GO:1900560,GO:1900563,GO:0004497,GO:0005506,GO:0005739,GO:0005743,GO:0006629,GO:0006694,GO:0015485,GO:0016020,GO:0016491,GO:0016705,GO:0016709,GO:0020037,GO:0030061,GO:0034650	C21-steroid hormone biosynthetic process|glucocorticoid biosynthetic process|mating behavior|steroid metabolic process|cholesterol metabolic process|response to hydrogen peroxide|perikaryon|cholesterol monooxygenase (side-chain-cleaving) activity|intracellular membrane-bounded organelle|small molecule metabolic process|secondary metabolite biosynthetic process|metal ion binding|oxidation-reductio…	mmu00140,mmu04913,mmu04925,mmu04927,mmu04934	Steroid hormone biosynthesis|Ovarian Steroidogenesis|Aldosterone synthesis and secretion|Cortisol synthesis and secretion|Cushing's syndrome
Cyp2a5	1797.49636368176	2439.47991573101	1155.51281163252	0.473671787244972	-1.07804034995539	0.00183567521925808	0.00931254334138317	Down	57.5910775219929	74.6111715651792	89.5263987793779	108.768477366621	61.1020764348522	69.9621426331487	23.107033776089	20.5147049003648	50.4346572604209	26.7609948062549	GeneID:13087,Genbank:NM_007812.4,MGI:MGI:88597	cytochrome P450, family 2, subfamily a, polypeptide 5		GO:0043231,GO:0006805,GO:0055114,GO:0008389,GO:0071276,GO:0008392,GO:0008395,GO:0009804,GO:0016712,GO:0019373,GO:0019899,GO:0020037,GO:0035634,GO:0005737,GO:0042168,GO:0005881,GO:0042738,GO:0006082	intracellular membrane-bounded organelle|xenobiotic metabolic process|oxidation-reduction process|coumarin 7-hydroxylase activity|cellular response to cadmium ion|arachidonic acid epoxygenase activity|steroid hydroxylase activity|coumarin metabolic process|oxidoreductase activity, acting on paired donors, with incorporation or reduction of molecular oxygen, reduced flavin or flavoprotein as one d…	mmu00830	Retinol metabolism
Cyp2b10	6014.32474457404	8399.09022904258	3629.5592601055	0.432137191187103	-1.21043869540558	2.01320674952974e-08	6.72901355617725e-07	Down	310.729419326443	175.268407376374	252.850336098891	270.974169141061	219.064986245768	134.292126613172	89.1806702819031	99.3127733760597	119.581006698418	108.231148607543	GeneID:13088,Genbank:NM_009999.4,MGI:MGI:88598	cytochrome P450, family 2, subfamily b, polypeptide 10		GO:0046872,GO:0017144,GO:0005783,GO:0055114,GO:0019373,GO:0006082,GO:0020037,GO:0006805,GO:0070330,GO:0008202,GO:0008392,GO:0008395,GO:0042180,GO:0016020,GO:0042738,GO:0016491,GO:0016705,GO:0004497,GO:0043231,GO:0016712,GO:0005506,GO:0005737	metal ion binding|drug metabolic process|endoplasmic reticulum|oxidation-reduction process|epoxygenase P450 pathway|organic acid metabolic process|heme binding|xenobiotic metabolic process|aromatase activity|steroid metabolic process|arachidonic acid epoxygenase activity|steroid hydroxylase activity|cellular ketone metabolic process|membrane|exogenous drug catabolic process|oxidoreductase activit…	mmu00140,mmu00590,mmu00830,mmu05204	Steroid hormone biosynthesis|Arachidonic acid metabolism|Retinol metabolism|Chemical carcinogenesis
Cyp3a13	114.600309200599	174.606472598612	54.5941458025856	0.312669656457052	-1.67728887755292	3.36127108927855e-08	1.04806862398227e-06	Down	3.24932761403554	2.47655869511847	4.21186831674156	3.79523246127644	2.51464135404965	1.94457178906914	0.861416018251225	0.614128334348502	1.06601064158581	0.750878974061143	GeneID:13113,Genbank:NM_007819.4,MGI:MGI:88610	cytochrome P450, family 3, subfamily a, polypeptide 13		GO:0101020,GO:0005783,GO:0008202,GO:0008395,GO:0010628,GO:0016020,GO:0016491,GO:0016705,GO:0016712,GO:0020037,GO:0043231,GO:0046872,GO:0002933,GO:0055114,GO:0004497,GO:0070330,GO:0005506	estrogen 16-alpha-hydroxylase activity|endoplasmic reticulum|steroid metabolic process|steroid hydroxylase activity|positive regulation of gene expression|membrane|oxidoreductase activity|oxidoreductase activity, acting on paired donors, with incorporation or reduction of molecular oxygen|oxidoreductase activity, acting on paired donors, with incorporation or reduction of molecular oxygen, reduce…	mmu00140,mmu00591,mmu00830,mmu05204	Steroid hormone biosynthesis|Linoleic acid metabolism|Retinol metabolism|Chemical carcinogenesis
Cyp46a1	36.4537125264205	48.8622903378995	24.0451347149415	0.492100033556781	-1.02297648004053	0.000568513348843783	0.00358232620092312	Down	0.948971009129894	0.89883882208998	0.993629419610858	0.976009056854393	0.823222880413169	0.436433415131392	0.618630361189622	0.36347890934579	0.565938945521099	0.382691853803152	GeneID:13116,Genbank:XM_006515456.3,MGI:MGI:1341877	cytochrome P450, family 46, subfamily a, polypeptide 1		GO:0033781,GO:0006629,GO:0043231,GO:0006707,GO:0046872,GO:0006805,GO:0008202,GO:0008203,GO:0016020,GO:0055114,GO:0016021,GO:0016491,GO:0016705,GO:0020037,GO:0004497,GO:0005506,GO:0005783	cholesterol 24-hydroxylase activity|lipid metabolic process|intracellular membrane-bounded organelle|cholesterol catabolic process|metal ion binding|xenobiotic metabolic process|steroid metabolic process|cholesterol metabolic process|membrane|oxidation-reduction process|integral component of membrane|oxidoreductase activity|oxidoreductase activity, acting on paired donors, with incorporation or r…	mmu00120	Primary bile acid biosynthesis
Cyp4f18	447.673335000293	284.366235592904	610.980434407681	2.14856884515064	1.10337600516219	0.000408265986504673	0.00273728594060646	Up	5.61238199779051	10.4623556423937	5.08240239874042	6.39264628526585	5.55186031120491	9.17116073965212	15.9373013938096	18.7407861140836	10.1176152168835	19.8489095271028	GeneID:72054,Genbank:XM_006509748.2,MGI:MGI:1919304	cytochrome P450, family 4, subfamily f, polypeptide 18		GO:0042377,GO:0019369,GO:0005506,GO:0043231,GO:0019373,GO:0005737,GO:0046872,GO:0020037,GO:0005783,GO:0050051,GO:0008217,GO:0008392,GO:0016020,GO:0016021,GO:0032304,GO:0016324,GO:0052869,GO:0032305,GO:0016491,GO:0052870,GO:0036101,GO:0016705,GO:0052871,GO:0042360,GO:0016709,GO:0000038,GO:0052872,GO:0042361,GO:0017144,GO:0001676,GO:0055114,GO:0042376,GO:0018685,GO:0004497	vitamin K catabolic process|arachidonic acid metabolic process|iron ion binding|intracellular membrane-bounded organelle|epoxygenase P450 pathway|cytoplasm|metal ion binding|heme binding|endoplasmic reticulum|leukotriene-B4 20-monooxygenase activity|regulation of blood pressure|arachidonic acid epoxygenase activity|membrane|integral component of membrane|negative regulation of icosanoid secretion…	mmu00590	Arachidonic acid metabolism
Cyp8b1	5.89474890521306	9.1609785209195	2.62851928950661	0.286925603362596	-1.80125138437523	0.0196162965874097	0.0641575788007788	Down	0.193639705261669	0.369607623438135	0.278716176821662	0.342963667372229	0.111259819595234	0.18924237806114	0.0593352991592627	0.0300206654755968	0.100963507880964	0	GeneID:13124,Genbank:NM_010012.3,MGI:MGI:1338044	cytochrome P450, family 8, subfamily b, polypeptide 1		GO:0005783,GO:0008397,GO:0016020,GO:0016021,GO:0016491,GO:0016705,GO:0020037,GO:0043231,GO:0046872,GO:0004497,GO:0055114,GO:0005506	endoplasmic reticulum|sterol 12-alpha-hydroxylase activity|membrane|integral component of membrane|oxidoreductase activity|oxidoreductase activity, acting on paired donors, with incorporation or reduction of molecular oxygen|heme binding|intracellular membrane-bounded organelle|metal ion binding|monooxygenase activity|oxidation-reduction process|iron ion binding	mmu00120,mmu03320	Primary bile acid biosynthesis|PPAR signaling pathway
Cyr61	4730.14008513955	1863.95384758625	7596.32632269285	4.07538326795473	2.02693574346061	1.01712848450508e-16	1.8426299625294e-14	Up	46.042627720872	59.2137657076184	49.6329191801652	43.7075738818306	54.934535925147	245.235246514944	177.064520135358	277.979815894228	202.897818722322	165.267620345854	GeneID:16007,Genbank:NM_010516.2,MGI:MGI:88613	cysteine rich protein 61		GO:0005520,GO:0005576,GO:0005578,GO:0005615,GO:0006935,GO:0007155,GO:0043065,GO:0043066,GO:0007165,GO:0043280,GO:0007267,GO:0044319,GO:0045597,GO:0045669,GO:0045860,GO:0045944,GO:0050840,GO:0060413,GO:0001558,GO:0001649,GO:0001934,GO:0002041,GO:0003181,GO:0003278,GO:0003281,GO:0005178,GO:0008201,GO:0010518,GO:0010811,GO:0019838,GO:0030198,GO:0030335,GO:0060548,GO:0030513,GO:0060591,GO:0031012,GO:…	insulin-like growth factor binding|extracellular region|proteinaceous extracellular matrix|extracellular space|chemotaxis|cell adhesion|positive regulation of apoptotic process|negative regulation of apoptotic process|signal transduction|positive regulation of cysteine-type endopeptidase activity involved in apoptotic process|cell-cell signaling|wound healing, spreading of cells|positive regulati…
Cys1	544.735914011506	860.885854304503	228.585973718509	0.265524137230922	-1.9130850810122	6.02916473355685e-13	5.3280169908837e-11	Down	17.1644470376668	11.1175959376965	21.1599676353199	21.4692920040618	18.6132879234876	6.56226407465133	4.26830259275627	4.05330097425906	5.31366778140072	4.41851836698862	GeneID:12879,Genbank:XM_006514952.3,MGI:MGI:2177632	cystin 1		GO:0042995,GO:0001822,GO:0043433,GO:0003682,GO:0045121,GO:0005515,GO:0005634,GO:0005737,GO:0005829,GO:0005856,GO:0045944,GO:0005886,GO:0048839,GO:0005929,GO:0005930,GO:0000978,GO:0016020,GO:0001077,GO:0036064,GO:0001191	cell projection|kidney development|negative regulation of DNA binding transcription factor activity|chromatin binding|membrane raft|protein binding|nucleus|cytoplasm|cytosol|cytoskeleton|positive regulation of transcription by RNA polymerase II|plasma membrane|inner ear development|cilium|axoneme|RNA polymerase II proximal promoter sequence-specific DNA binding|membrane|transcriptional activator …
Dapl1	25.5766873428907	16.240095278329	34.9132794074524	2.14981986306701	1.10421577909492	0.00174285250382498	0.0089127679997989	Up	1.60038799038253	2.61240990388211	1.0433616043324	1.34671597135692	1.23055690520907	2.57607425632965	4.64430744728261	3.98441816652554	2.97780677694292	3.26091282204563	GeneID:76747,Genbank:NM_029723.3,MGI:MGI:1923997	death associated protein-like 1		GO:0030154,GO:0034198,GO:0070513,GO:0097190,GO:0005575,GO:0006915,GO:0010507	cell differentiation|cellular response to amino acid starvation|death domain binding|apoptotic signaling pathway|cellular_component|apoptotic process|negative regulation of autophagy
Dbh	3.61005255083862	0.582764856582411	6.63734024509483	11.3893968898864	3.50961944799071	0.0019641401248575	0.00985388050454678	Up	0	0	0.02381667593349	0.0225436240604007	0.0237682568153711	0.207913092210655	0.126757047941019	0.0513061329337543	0.0862746890306222	0.358225277421808	GeneID:13166,Genbank:NM_138942.3,MGI:MGI:94864	dopamine beta hydroxylase		GO:0005507,GO:0005615,GO:0005737,GO:0005783,GO:0005815,GO:0030667,GO:0006589,GO:0031410,GO:0007613,GO:0031418,GO:0007626,GO:0034774,GO:0042127,GO:0042309,GO:0045177,GO:0042420,GO:0045202,GO:0045907,GO:0042421,GO:0046333,GO:0046872,GO:0048149,GO:0048265,GO:0001816,GO:0050900,GO:0001974,GO:0055114,GO:0001975,GO:2001236,GO:0002443,GO:0003824,GO:0004497,GO:0004500,GO:0008306,GO:0008542,GO:0016020,GO:…	copper ion binding|extracellular space|cytoplasm|endoplasmic reticulum|microtubule organizing center|secretory granule membrane|octopamine biosynthetic process|cytoplasmic vesicle|memory|L-ascorbic acid binding|locomotory behavior|secretory granule lumen|regulation of cell proliferation|homoiothermy|apical part of cell|dopamine catabolic process|synapse|positive regulation of vasoconstriction|nor…	mmu00350	Tyrosine metabolism
Dbp	826.268007861187	1364.45164165361	288.08437406876	0.211135642535212	-2.24375794932287	9.73627726967328e-07	1.91096857006935e-05	Down	26.2758337518894	40.5307526772997	43.4409178015278	24.9366284130621	14.1998599582573	9.1173496813952	7.41220511215026	2.50787471208278	9.08511374962186	4.33124342764543	GeneID:13170,Genbank:XM_006540596.2,MGI:MGI:94866	D site albumin promoter binding protein	TF_bZIP	GO:0001077,GO:0003677,GO:0003700,GO:0005634,GO:0006351,GO:0006355,GO:0006357,GO:0007275,GO:0007623,GO:0045944,GO:0000977,GO:0048511	transcriptional activator activity, RNA polymerase II proximal promoter sequence-specific DNA binding|DNA binding|DNA binding transcription factor activity|nucleus|transcription, DNA-templated|regulation of transcription, DNA-templated|regulation of transcription by RNA polymerase II|multicellular organism development|circadian rhythm|positive regulation of transcription by RNA polymerase II|RNA …
Ddias	34.7828065129575	22.1476031535732	47.4180098723419	2.14099961713878	1.09828453773555	0.00371120163774662	0.0168030816693534	Up	0.276391917965295	0.426106141453017	0.371304215065579	0.219660760486056	0.447747139062803	0.285121796883625	0.971609189905092	0.849859146469712	0.67251525317807	1.09700755323194	GeneID:74041,Genbank:XM_006508245.2,MGI:MGI:1921291	DNA damage-induced apoptosis suppressor		GO:2000270,GO:0006915,GO:0006974,GO:0007049,GO:0007050,GO:0007286,GO:0030097,GO:0034644,GO:0071345,GO:0071447,GO:0071480,GO:0071850,GO:0003674,GO:0097752,GO:0005634,GO:1902230,GO:0005737	negative regulation of fibroblast apoptotic process|apoptotic process|cellular response to DNA damage stimulus|cell cycle|cell cycle arrest|spermatid development|hemopoiesis|cellular response to UV|cellular response to cytokine stimulus|cellular response to hydroperoxide|cellular response to gamma radiation|mitotic cell cycle arrest|molecular_function|regulation of DNA stability|nucleus|negative …
Ddx3y	687.904223544279	29.896188304411	1345.91225878415	45.0195270741443	5.49247899638466	1.00221376781828e-294	1.81561046177959e-290	Up	0.222535021959131	0.30876874482765	0.426008017790535	0.339567987497256	0.40276605484661	16.2784915109965	15.7398263410253	16.5308720132796	16.1629080995083	14.5254143120924	GeneID:26900,Genbank:NM_012008.2,MGI:MGI:1349406	DEAD (Asp-Glu-Ala-Asp) box polypeptide 3, Y-linked		GO:0004004,GO:0004386,GO:0005524,GO:0005634,GO:0005730,GO:0005737,GO:0005829,GO:0006413,GO:0007059,GO:0010468,GO:0010501,GO:0000166,GO:0016787,GO:0003676,GO:0036464,GO:0003723	ATP-dependent RNA helicase activity|helicase activity|ATP binding|nucleus|nucleolus|cytoplasm|cytosol|translational initiation|chromosome segregation|regulation of gene expression|RNA secondary structure unwinding|nucleotide binding|hydrolase activity|nucleic acid binding|cytoplasmic ribonucleoprotein granule|RNA binding
Def6	369.26022070379	194.878325984894	543.642115422685	2.78964893953791	1.48008357902412	1.843029682887e-06	3.2701592296945e-05	Up	3.81411540666923	6.18447538559199	4.60671203982576	4.56381164750923	4.45442393669326	7.73282896237031	18.0644324811945	16.6082706629817	10.2315895667688	15.8478107579308	GeneID:23853,Genbank:NM_027185.3,MGI:MGI:1346328	differentially expressed in FDCP 6		GO:0005654,GO:0005737,GO:0005829,GO:0005856,GO:0005886,GO:0005911,GO:0016020,GO:0042995,GO:0005515,GO:0005634	nucleoplasm|cytoplasm|cytosol|cytoskeleton|plasma membrane|cell-cell junction|membrane|cell projection|protein binding|nucleus
Dennd1c	553.276349882803	368.01622253265	738.536477232956	2.00680413529171	1.00489981608643	0.000572845750063509	0.00360210815971903	Up	5.84228936684099	10.4269110014929	6.56252688564726	8.15056355500412	6.19195702906518	9.20097213703252	20.6387189035032	18.3353438755456	11.0217572544038	18.3098599445041	GeneID:70785,Genbank:XM_006524900.1,MGI:MGI:1918035	DENN/MADD domain containing 1C		GO:0005829,GO:0006897,GO:0017112,GO:0017137,GO:0031410,GO:0032456,GO:0043231,GO:1901981,GO:0005085,GO:0005575,GO:0005737	cytosol|endocytosis|Rab guanyl-nucleotide exchange factor activity|Rab GTPase binding|cytoplasmic vesicle|endocytic recycling|intracellular membrane-bounded organelle|phosphatidylinositol phosphate binding|guanyl-nucleotide exchange factor activity|cellular_component|cytoplasm
Depdc1a	55.2292293600674	23.2538257129737	87.2046330071611	3.75011983333599	1.90693669699447	6.75113447873723e-05	0.000646013957854494	Up	0.40582673279336	0.483837845909085	0.196267184400448	0.387033930979795	0.457025741039708	0.475933068938424	2.29805988618631	1.53265299366085	1.40218654490114	1.82745558316415	GeneID:76131,Genbank:NM_001172092.1,MGI:MGI:1923381	DEP domain containing 1a		GO:0006351,GO:0006355,GO:0007165,GO:0017053,GO:0035556,GO:0045892,GO:0005096,GO:0005634	transcription, DNA-templated|regulation of transcription, DNA-templated|signal transduction|transcriptional repressor complex|intracellular signal transduction|negative regulation of transcription, DNA-templated|GTPase activator activity|nucleus
Depdc1b	45.5348546493382	17.6244153364651	73.4452939622114	4.16724711487321	2.05909465339574	2.57603591904329e-05	0.000299919451859822	Up	0.176244247406535	0.326053338036255	0.130221345955667	0.145671782046579	0.283541687925124	0.26410432386477	1.27271696465005	1.00733685831315	0.843378463784572	1.20825929446236	GeneID:218581,Genbank:XM_006517612.3,MGI:MGI:2145425	DEP domain containing 1B		GO:0016477,GO:0030177,GO:0035556,GO:0003674,GO:0005096,GO:0007165	cell migration|positive regulation of Wnt signaling pathway|intracellular signal transduction|molecular_function|GTPase activator activity|signal transduction
Dhtkd1	69.3056285387945	94.7422380633779	43.8690190142111	0.46303549410417	-1.11080530700581	7.38572901316387e-05	0.000691500544984813	Down	0.829282649489006	0.699547423621126	0.748834978335212	1.05202053153338	0.448387561566726	0.451099877673969	0.385959125060614	0.348100392280488	0.323610373338551	0.304868154881968	GeneID:209692,Genbank:XM_017316878.1,MGI:MGI:2445096	dehydrogenase E1 and transketolase domain containing 1		GO:0005739,GO:0005829,GO:0006091,GO:0006096,GO:0006099,GO:0008152,GO:0016491,GO:0016624,GO:0030976,GO:0045252,GO:0055114,GO:0002244,GO:0004591	mitochondrion|cytosol|generation of precursor metabolites and energy|glycolytic process|tricarboxylic acid cycle|metabolic process|oxidoreductase activity|oxidoreductase activity, acting on the aldehyde or oxo group of donors, disulfide as acceptor|thiamine pyrophosphate binding|oxoglutarate dehydrogenase complex|oxidation-reduction process|hematopoietic progenitor cell differentiation|oxoglutara…
Dhx58	463.245059677918	236.148514283079	690.341605072757	2.92333664333463	1.54761597546758	0.000876352204801198	0.0050751341799367	Up	4.80830646949506	7.90702876011931	4.07847738844136	5.67340395031174	4.56490460061915	5.63893866397533	21.2267604734862	18.7610489654398	11.7267523768043	24.9104689494724	GeneID:80861,Genbank:NM_030150.2,MGI:MGI:1931560	DEXH (Asp-Glu-X-His) box polypeptide 58		GO:1900245,GO:0039534,GO:0003723,GO:1900246,GO:0039536,GO:0003725,GO:0003727,GO:0004386,GO:0005524,GO:0005737,GO:0045087,GO:0008270,GO:0045088,GO:0009615,GO:0045824,GO:0016787,GO:0032480,GO:0000166,GO:0046872,GO:0002376,GO:0051607,GO:0032481,GO:0003677	positive regulation of MDA-5 signaling pathway|negative regulation of MDA-5 signaling pathway|RNA binding|positive regulation of RIG-I signaling pathway|negative regulation of RIG-I signaling pathway|double-stranded RNA binding|single-stranded RNA binding|helicase activity|ATP binding|cytoplasm|innate immune response|zinc ion binding|regulation of innate immune response|response to virus|negative…	mmu04622	RIG-I-like receptor signaling pathway
Dio2	40.6994330666161	20.7155032188622	60.68336291437	2.92936948107134	1.5505901716711	1.05005351556511e-07	2.87353013413559e-06	Up	0.168202336522898	0.233381801516128	0.127103962769467	0.176454646449697	0.186040156713266	0.427394920383972	0.649413470686037	0.584125202892809	0.624135186697884	0.418767248223997	GeneID:13371,Genbank:NM_010050.3,MGI:MGI:1338833	deiodinase, iodothyronine, type II		GO:0004800,GO:0006590,GO:0009409,GO:0016020,GO:0016021,GO:0016491,GO:0031625,GO:0042403,GO:0042404,GO:0042446,GO:0055114,GO:0070460	thyroxine 5'-deiodinase activity|thyroid hormone generation|response to cold|membrane|integral component of membrane|oxidoreductase activity|ubiquitin protein ligase binding|thyroid hormone metabolic process|thyroid hormone catabolic process|hormone biosynthetic process|oxidation-reduction process|thyroid-stimulating hormone secretion	mmu04919	Thyroid hormone signaling pathway
Dlgap5	106.392309716263	41.4882664450259	171.2963529875	4.1287903223066	2.04571915412817	0.000226612662808919	0.00171126094182842	Up	0.818964918869839	1.01006131911231	0.568434307991547	0.659545514177363	0.805169747070775	0.871510951597354	4.84051124720301	4.32534588102348	2.21411201493342	4.37339402455652	GeneID:218977,Genbank:NM_144553.2,MGI:MGI:2183453	discs, large (Drosophila) homolog-associated protein 5		GO:0005739,GO:0005815,GO:0005829,GO:0005856,GO:0007049,GO:0023052,GO:0031616,GO:0065003,GO:0004721,GO:0005634,GO:0005737	mitochondrion|microtubule organizing center|cytosol|cytoskeleton|cell cycle|signaling|spindle pole centrosome|protein-containing complex assembly|phosphoprotein phosphatase activity|nucleus|cytoplasm
Dlk1	2.69999456649769	0.198660043105903	5.20132908988948	26.1820596057997	4.71050668591378	0.0054009653588434	0.0227968053217165	Up	0.00694687563720456	0	0	0	0	0.0407347221656763	0.0298013736923535	0.0150779903869707	0.00845154927528997	0.0977565180755712	GeneID:13386,Genbank:XM_011243992.2,MGI:MGI:94900	delta-like 1 homolog (Drosophila)		GO:0045746,GO:0005509,GO:0005515,GO:0005615,GO:0009790,GO:0009791,GO:0009897,GO:0010468,GO:0045780,GO:0016020,GO:0048706,GO:0016021,GO:1905563,GO:0030154,GO:0030282,GO:0001503,GO:0035264,GO:0001649,GO:0045599,GO:0001819	negative regulation of Notch signaling pathway|calcium ion binding|protein binding|extracellular space|embryo development|post-embryonic development|external side of plasma membrane|regulation of gene expression|positive regulation of bone resorption|membrane|embryonic skeletal system development|integral component of membrane|negative regulation of vascular endothelial cell proliferation|cell di…
Dlx4	5.69376879188722	1.76568113271266	9.62185645106179	5.44937377015493	2.44609044812779	0.00292551717850744	0.0137300356375294	Up	0.0296387303971942	0.0609243335337585	0.0895873425498199	0.028266236321887	0.0596034747831613	0.115862680445596	0.254294139253983	0.35381498596239	0.468759143733047	0.320828133075575	GeneID:13394,Genbank:NM_007867.4,MGI:MGI:94904	distal-less homeobox 4	Homeobox	GO:0003677,GO:0005575,GO:0005634,GO:0006355,GO:0007275,GO:0043565,GO:0000122,GO:0000978,GO:0001078	DNA binding|cellular_component|nucleus|regulation of transcription, DNA-templated|multicellular organism development|sequence-specific DNA binding|negative regulation of transcription by RNA polymerase II|RNA polymerase II proximal promoter sequence-specific DNA binding|transcriptional repressor activity, RNA polymerase II proximal promoter sequence-specific DNA binding
Dmbt1	14.7044700608689	3.92350272076155	25.4854374009763	6.49558295604535	2.69945900836059	3.73539390527876e-07	8.54424191768055e-06	Up	0.0396519327571989	0.0244521362168716	0.0479414770481248	0.0226894516785509	0.0239220061978874	0.10850415678307	0.161597532626484	0.197945728694577	0.270146404503609	0.334789486705444	GeneID:12945,Genbank:XM_006507307.3,MGI:MGI:106210	deleted in malignant brain tumors 1		GO:0050830,GO:0030670,GO:0005515,GO:0050840,GO:0030858,GO:0005576,GO:0031012,GO:0005578,GO:0005615,GO:0005622,GO:0005737,GO:0006952,GO:0007275,GO:0031410,GO:0015031,GO:0035375,GO:0016020,GO:0042494,GO:0016021,GO:0001824,GO:0042589,GO:0019898,GO:0001833,GO:0050829,GO:0030154,GO:0005044	defense response to Gram-positive bacterium|phagocytic vesicle membrane|protein binding|extracellular matrix binding|positive regulation of epithelial cell differentiation|extracellular region|extracellular matrix|proteinaceous extracellular matrix|extracellular space|intracellular|cytoplasm|defense response|multicellular organism development|cytoplasmic vesicle|protein transport|zymogen binding|…	mmu04970	Salivary secretion
Dmrta1	2.92075370697325	0.778142076641996	5.0633653373045	6.50699337472536	2.70199108481237	0.0234198202612393	0.0739796798348057	Up	0	0.0272237385296932	0	0.0126306285553239	0.0133167596495646	0.064715835505458	0.142037605402114	0.0431183140270663	0.0483375498079745	0.0573441887746179	GeneID:242523,Genbank:NM_175647.3,MGI:MGI:2653627	doublesex and mab-3 related transcription factor like family A1	DM	GO:0005634,GO:0006351,GO:0006355,GO:0042803,GO:0043565,GO:0046872,GO:0060179,GO:0001541,GO:0003677,GO:0003700	nucleus|transcription, DNA-templated|regulation of transcription, DNA-templated|protein homodimerization activity|sequence-specific DNA binding|metal ion binding|male mating behavior|ovarian follicle development|DNA binding|DNA binding transcription factor activity
Dnajc15	344.266436041005	216.056724627848	472.476147454162	2.18681528319931	1.12883136338235	4.93194563244159e-05	0.000505929371898708	Up	15.8997152170874	21.9882313017594	17.6133139519245	15.1634399231703	21.3441146966552	24.568967469181	55.5306978011341	51.5841203299432	31.9016639484991	45.5051137515063	GeneID:66148,Genbank:NM_025384.3,MGI:MGI:1913398	DnaJ heat shock protein family (Hsp40) member C15		GO:0005739,GO:0005743,GO:0008565,GO:0009267,GO:0015031,GO:0016020,GO:0016021,GO:0019216,GO:0030150,GO:0031333,GO:0001405,GO:1902957,GO:0001671,GO:0005515	mitochondrion|mitochondrial inner membrane|protein transporter activity|cellular response to starvation|protein transport|membrane|integral component of membrane|regulation of lipid metabolic process|protein import into mitochondrial matrix|negative regulation of protein complex assembly|presequence translocase-associated import motor|negative regulation of mitochondrial electron transport, NADH …
Dnase1l2	101.140181096711	141.929718467352	60.3506437260706	0.425214989346669	-1.23373564036325	3.40219554370462e-10	1.7460106082083e-08	Down	2.55938649087252	3.11241479353011	2.65744417052889	2.73898908567825	3.10387091790037	1.35564791444946	1.32005460009334	1.31455938283218	0.879453953110172	1.37464571325029	GeneID:66705,Genbank:XM_006524798.3,MGI:MGI:1913955	deoxyribonuclease 1-like 2		GO:0004518,GO:0004519,GO:0004520,GO:0004536,GO:0005576,GO:0005634,GO:0005737,GO:0006308,GO:0016787,GO:0046872,GO:0000737,GO:0001942,GO:0003335	nuclease activity|endonuclease activity|endodeoxyribonuclease activity|deoxyribonuclease activity|extracellular region|nucleus|cytoplasm|DNA catabolic process|hydrolase activity|metal ion binding|DNA catabolic process, endonucleolytic|hair follicle development|corneocyte development
Dnase1l3	140.170617501234	46.8476871975383	233.49354780493	4.98409978747466	2.31733295308376	0.00173053215105183	0.00885852513378211	Up	0.362464531087357	0.678545313007376	0.586929314041297	0.987656349524057	0.481605230609321	0.670513208290267	4.69257207533838	3.77905929331036	1.46466139942507	5.53499747703458	GeneID:13421,Genbank:XM_006517921.3,MGI:MGI:1314633	deoxyribonuclease 1-like 3		GO:0006309,GO:0002673,GO:0003677,GO:0004518,GO:0004519,GO:0004520,GO:0004536,GO:0006915,GO:0005576,GO:0010623,GO:0005634,GO:0012501,GO:0016787,GO:0000737,GO:0070948,GO:0005783,GO:0006308,GO:0002283	apoptotic DNA fragmentation|regulation of acute inflammatory response|DNA binding|nuclease activity|endonuclease activity|endodeoxyribonuclease activity|deoxyribonuclease activity|apoptotic process|extracellular region|programmed cell death involved in cell development|nucleus|programmed cell death|hydrolase activity|DNA catabolic process, endonucleolytic|regulation of neutrophil mediated cytotox…
Doc2b	57.5314038504041	83.3810219585428	31.6817857422654	0.379963989383791	-1.39606539948694	0.00211202837652915	0.0104883514444085	Down	1.45819278556361	0.371941373230957	1.06168425286941	0.954180684678063	0.663541445790442	0.301659050607663	0.41094494879442	0.311876092598692	0.33667783804031	0.426293734832463	GeneID:13447,Genbank:NM_007873.3,MGI:MGI:1100497	double C2, beta		GO:0032024,GO:0005544,GO:0045956,GO:0005737,GO:0048791,GO:0005886,GO:0006906,GO:0008104,GO:0016020,GO:0070382,GO:0017158,GO:0019905,GO:0030276,GO:0005509,GO:0031201,GO:0005515,GO:0031340	positive regulation of insulin secretion|calcium-dependent phospholipid binding|positive regulation of calcium ion-dependent exocytosis|cytoplasm|calcium ion-regulated exocytosis of neurotransmitter|plasma membrane|vesicle fusion|protein localization|membrane|exocytic vesicle|regulation of calcium ion-dependent exocytosis|syntaxin binding|clathrin binding|calcium ion binding|SNARE complex|protein…
Dock2	1472.5686228215	940.318797530948	2004.81844811205	2.13206250196872	1.09224973169868	0.000549713104181836	0.00349258775568755	Up	6.75607036142122	10.8768965572363	6.73307623949531	8.26412225266919	6.62913975776173	9.36172561089455	21.4220983260215	21.287380973605	12.2298558631184	22.7256577106986	GeneID:94176,Genbank:NM_033374.3,MGI:MGI:2149010	dedicator of cyto-kinesis 2		GO:0042110,GO:0002277,GO:0042608,GO:0005085,GO:0044351,GO:0005096,GO:0005737,GO:0005856,GO:0006935,GO:0007010,GO:0045059,GO:0007264,GO:0045060,GO:0016020,GO:0046631,GO:0030036,GO:0046633,GO:0030676,GO:0001766,GO:0050766,GO:0035022,GO:0001768,GO:0042098,GO:0001771	T cell activation|myeloid dendritic cell activation involved in immune response|T cell receptor binding|guanyl-nucleotide exchange factor activity|macropinocytosis|GTPase activator activity|cytoplasm|cytoskeleton|chemotaxis|cytoskeleton organization|positive thymic T cell selection|small GTPase mediated signal transduction|negative thymic T cell selection|membrane|alpha-beta T cell activation|act…	mmu04666,mmu04062	Fc gamma R-mediated phagocytosis|Chemokine signaling pathway
Dock3	9.93040690268743	6.25830662525917	13.6025071801157	2.17351242031104	1.12002833977056	0.046226417109748	0.126063190179165	Up	0.0411057506270688	0.0301769777464186	0.0532491716004808	0.0392022480667146	0.023618185087166	0.0573889828029023	0.081871861184809	0.101964376533706	0.0500091400890906	0.133486297040589	GeneID:208869,Genbank:NM_153413.2,MGI:MGI:2429763	dedicator of cyto-kinesis 3		GO:0005829,GO:0007264,GO:0017124,GO:0005085,GO:0005515,GO:0005737	cytosol|small GTPase mediated signal transduction|SH3 domain binding|guanyl-nucleotide exchange factor activity|protein binding|cytoplasm
Dok2	332.935531949498	183.129506612008	482.741557286988	2.63606649861053	1.39838676488525	7.06805001452277e-06	0.000103932462713551	Up	1.97619844224272	2.65518370500994	1.75752055011777	1.8004539639987	2.1535811375807	2.93474525827813	7.37653378874645	6.60165862060068	4.51298201416344	6.91940790160416	GeneID:13449,Genbank:XM_011244944.2,MGI:MGI:1332623	docking protein 2		GO:0005515,GO:0005622,GO:0007169,GO:0007265,GO:0000165,GO:0005057,GO:0005068	protein binding|intracellular|transmembrane receptor protein tyrosine kinase signaling pathway|Ras protein signal transduction|MAPK cascade|signal transducer activity, downstream of receptor|transmembrane receptor protein tyrosine kinase adaptor activity
Dpcr1	32.8201598391247	48.3959933175497	17.2443263606997	0.356317231625999	-1.48876584049208	3.10423836382433e-06	5.2312913673527e-05	Down	1.21107539517722	1.10188507539525	1.22021675498479	0.814175802190237	0.558960816148307	0.2910426183442	0.298096000560889	0.344734914552307	0.386463188061106	0.494290233733661	GeneID:268949,Genbank:NM_001033366.3,MGI:MGI:2685476	diffuse panbronchiolitis critical region 1 (human)		GO:0016021,GO:1903955,GO:0003674,GO:0005575,GO:0016020	integral component of membrane|positive regulation of protein targeting to mitochondrion|molecular_function|cellular_component|membrane
Dppa3	1.8121657207572	0	3.6243314415144	Inf	Inf	0.00589128276293242	0.0244841657566607	Up	0	0	0	0	0	0	0.495065301664998	0.286260624339431	0	0.499676089900101	GeneID:73708,Genbank:NM_139218.1,MGI:MGI:1920958	developmental pluripotency-associated 3		GO:2000653,GO:0005515,GO:0005634,GO:0005737,GO:0006325,GO:0007275,GO:0035064,GO:0040016,GO:0044726,GO:0001939,GO:1901536,GO:0001940	regulation of genetic imprinting|protein binding|nucleus|cytoplasm|chromatin organization|multicellular organism development|methylated histone binding|embryonic cleavage|protection of DNA demethylation of female pronucleus|female pronucleus|negative regulation of DNA demethylation|male pronucleus
Dpysl4	4.78474866799483	2.14802504103436	7.42147229495531	3.45502131175416	1.78869460967785	0.0336951546361848	0.0987896781662281	Up	0.0614904409494367	0.0157996989215504	0.0154886447649541	0.0439822314954411	0.0309143129396847	0.16525868214027	0.0989203477006802	0.116780303146736	0.0561068225613793	0.166402736448432	GeneID:26757,Genbank:XM_006536192.3,MGI:MGI:1349764	dihydropyrimidinase-like 4		GO:0016810,GO:0031005,GO:0051219,GO:0070997,GO:0097485,GO:0005515,GO:0005737,GO:0016787	hydrolase activity, acting on carbon-nitrogen (but not peptide) bonds|filamin binding|phosphoprotein binding|neuron death|neuron projection guidance|protein binding|cytoplasm|hydrolase activity
Dpysl5	207.301693343285	281.726428248878	132.876958437692	0.471652444052242	-1.08420395127814	0.000748610108208485	0.00447584842254287	Down	3.83357881853366	1.59677129257919	3.45593464059775	3.49249517269831	2.07948910057953	1.69579453369597	1.29834112617051	1.22620410321121	1.5710050225727	1.28859266615505	GeneID:65254,Genbank:XM_006504045.1,MGI:MGI:1929772	dihydropyrimidinase-like 5		GO:0007411,GO:0008017,GO:0016787,GO:0016810,GO:0030425,GO:0032991,GO:0043025,GO:0005515,GO:0005737,GO:0007399	axon guidance|microtubule binding|hydrolase activity|hydrolase activity, acting on carbon-nitrogen (but not peptide) bonds|dendrite|protein-containing complex|neuronal cell body|protein binding|cytoplasm|nervous system development	mmu04360	Axon guidance
Draxin	21.9821161254668	30.0655944604838	13.8986377904497	0.462277165639188	-1.11316999303751	0.0034415065468903	0.0157519789296273	Down	0.398892128098757	0.262804055345659	0.288545757574189	0.390174820673753	0.226253614933426	0.139940325073653	0.197446814608468	0.133197491871248	0.149320318822814	0.132857156358941	GeneID:70433,Genbank:XM_006539170.3,MGI:MGI:1917683	dorsal inhibitory axon guidance protein		GO:0090090,GO:0007275,GO:0007411,GO:0016055,GO:0021516,GO:0021528,GO:0030517,GO:0030900,GO:0005515,GO:0043524,GO:0005576	negative regulation of canonical Wnt signaling pathway|multicellular organism development|axon guidance|Wnt signaling pathway|dorsal spinal cord development|commissural neuron differentiation in spinal cord|negative regulation of axon extension|forebrain development|protein binding|negative regulation of neuron apoptotic process|extracellular region
Drp2	26.3323313378247	13.2452429856288	39.4194196900206	2.97611902875554	1.57343222764262	1.31112802157486e-05	0.000173628620167033	Up	0.0891365838439439	0.0534409259997304	0.0898093987555342	0.141681492993209	0.126971324001033	0.326671492994158	0.390353059396003	0.298263703396352	0.135554145116965	0.402029194572808	GeneID:13497,Genbank:XM_006528496.1,MGI:MGI:107432	dystrophin related protein 2		GO:0008270,GO:0016020,GO:0030054,GO:0030425,GO:0042995,GO:0045202,GO:0045211,GO:0046872,GO:0050808,GO:0005515,GO:0005886,GO:0007417	zinc ion binding|membrane|cell junction|dendrite|cell projection|synapse|postsynaptic membrane|metal ion binding|synapse organization|protein binding|plasma membrane|central nervous system development
Dscc1	23.4968547005032	13.9128938007675	33.0808156002388	2.37770920082879	1.24957228103136	0.00193336099808078	0.00972910217811983	Up	0.291187526709276	0.399036570513506	0.36673181160745	0.231419478658724	0.439183498402241	0.426862506904827	1.40530971692991	0.869019263767275	0.649472857713804	0.919332077234104	GeneID:72107,Genbank:XM_017316754.1,MGI:MGI:1919357	DNA replication and sister chromatid cohesion 1		GO:0031390,GO:0000785,GO:0003677,GO:0034088,GO:0003689,GO:0005634,GO:0005654,GO:0034421,GO:0006260,GO:0043142,GO:0006275,GO:1900264,GO:0000775,GO:0007049,GO:0007064	Ctf18 RFC-like complex|chromatin|DNA binding|maintenance of mitotic sister chromatid cohesion|DNA clamp loader activity|nucleus|nucleoplasm|post-translational protein acetylation|DNA replication|single-stranded DNA-dependent ATPase activity|regulation of DNA replication|positive regulation of DNA-directed DNA polymerase activity|chromosome, centromeric region|cell cycle|mitotic sister chromatid c…
Dtl	111.036819428566	53.2119769463491	168.861661910784	3.17337696513396	1.66601890903569	0.000756153158530738	0.00450755861136652	Up	0.472488957572789	0.774672912524142	0.646075141892132	0.525710731008526	0.644761676121496	0.52772490947483	2.83528684460189	2.05104692592398	1.72448619300333	2.98346745648381	GeneID:76843,Genbank:NM_029766.3,MGI:MGI:1924093	denticleless E3 ubiquitin protein ligase		GO:0019985,GO:0005694,GO:0031464,GO:0005730,GO:0031465,GO:0005737,GO:0005813,GO:0005829,GO:0005856,GO:0006260,GO:0045732,GO:0006511,GO:0051726,GO:0006513,GO:0072425,GO:0006974,GO:0080008,GO:0009411,GO:0000209,GO:0010971,GO:0004842,GO:0016020,GO:0005634	translesion synthesis|chromosome|Cul4A-RING E3 ubiquitin ligase complex|nucleolus|Cul4B-RING E3 ubiquitin ligase complex|cytoplasm|centrosome|cytosol|cytoskeleton|DNA replication|positive regulation of protein catabolic process|ubiquitin-dependent protein catabolic process|regulation of cell cycle|protein monoubiquitination|signal transduction involved in G2 DNA damage checkpoint|cellular respons…
Dtna	942.0483808673	1299.65837467508	584.438387059516	0.449686162492991	-1.15300960405341	1.3020751784889e-11	8.80163952742721e-10	Down	7.90236936108364	6.08737911918654	6.90642691130702	8.32973927635947	5.65895610329021	3.74569141819238	3.09981478210759	2.66248084302897	3.62526591346932	3.12298601214382	GeneID:13527,Genbank:NM_001285813.1,MGI:MGI:106039	dystrobrevin alpha		GO:0008270,GO:0016014,GO:0016020,GO:0030054,GO:0030165,GO:0030424,GO:0031234,GO:0032991,GO:0042383,GO:0042995,GO:0005515,GO:0045202,GO:0005737,GO:0046872,GO:0005886	zinc ion binding|dystrobrevin complex|membrane|cell junction|PDZ domain binding|axon|extrinsic component of cytoplasmic side of plasma membrane|protein-containing complex|sarcolemma|cell projection|protein binding|synapse|cytoplasm|metal ion binding|plasma membrane
Dtx1	215.301849926243	119.572041389353	311.031658463133	2.60120722912428	1.37918133835077	8.48061542206685e-10	4.01135323723663e-08	Up	1.38793144225159	2.12602108979135	1.45219264816037	1.66730234138157	1.52975370460296	3.05192963558698	4.85200389772769	5.73526914405141	3.63688440066016	4.76717903822836	GeneID:14357,Genbank:XM_011248180.1,MGI:MGI:1352744	deltex 1, E3 ubiquitin ligase		GO:0045665,GO:0005654,GO:0046872,GO:0005737,GO:1990830,GO:0005829,GO:0007219,GO:0008270,GO:0008593,GO:0010001,GO:0016604,GO:0016740,GO:0017124,GO:0005112,GO:0031625,GO:0005515,GO:0045581,GO:0005634	negative regulation of neuron differentiation|nucleoplasm|metal ion binding|cytoplasm|cellular response to leukemia inhibitory factor|cytosol|Notch signaling pathway|zinc ion binding|regulation of Notch signaling pathway|glial cell differentiation|nuclear body|transferase activity|SH3 domain binding|Notch binding|ubiquitin protein ligase binding|protein binding|negative regulation of T cell diffe…	mmu04330	Notch signaling pathway
Dusp1	9074.70138324592	4291.81564880596	13857.5871176859	3.22884025122123	1.6910160645282	2.04345813004285e-11	1.32685618221707e-09	Up	99.6630544235538	140.743994609939	114.212636423169	138.280407596527	116.410312788649	356.779794098296	292.625838079507	570.210232165787	405.112176163774	415.049177092427	GeneID:19252,Genbank:NM_013642.3,MGI:MGI:105120	dual specificity phosphatase 1		GO:2000279,GO:0017017,GO:0005634,GO:0019838,GO:0005737,GO:0006470,GO:0007049,GO:0035556,GO:0008138,GO:0042981,GO:0043065,GO:0008330,GO:0043066,GO:0016311,GO:0001706,GO:0043407,GO:0016787,GO:0004721,GO:0070373,GO:0016791,GO:0004725	negative regulation of DNA biosynthetic process|MAP kinase tyrosine/serine/threonine phosphatase activity|nucleus|growth factor binding|cytoplasm|protein dephosphorylation|cell cycle|intracellular signal transduction|protein tyrosine/serine/threonine phosphatase activity|regulation of apoptotic process|positive regulation of apoptotic process|protein tyrosine/threonine phosphatase activity|negati…	mmu04010,mmu04726,mmu05418	MAPK signaling pathway|Serotonergic synapse|Fluid shear stress and atherosclerosis
Dusp10	209.055198661815	116.962181111999	301.148216211631	2.57474863540089	1.36443159339806	1.22044060011529e-19	3.40146183256748e-17	Up	2.3334890839031	2.4183051064896	1.84169701555193	2.61488160235135	2.40498086967528	6.29037454524476	5.71428448824695	7.09067772877109	5.20467975017226	6.7147223324087	GeneID:63953,Genbank:NM_022019.5,MGI:MGI:1927070	dual specificity phosphatase 10		GO:0005829,GO:0006470,GO:0008138,GO:0008330,GO:0043508,GO:0008432,GO:0010633,GO:0044387,GO:0016311,GO:0045088,GO:0045591,GO:0046329,GO:0048273,GO:0048709,GO:0000188,GO:0002819,GO:0004721,GO:0004725,GO:0005634,GO:0005654,GO:0005737,GO:0005794,GO:0016607,GO:0016787,GO:0016791,GO:0017017,GO:0032496,GO:0032873,GO:0033549,GO:0048715,GO:0050680,GO:0035970,GO:0060266,GO:0070373,GO:0090335,GO:1903753,GO:…	cytosol|protein dephosphorylation|protein tyrosine/serine/threonine phosphatase activity|protein tyrosine/threonine phosphatase activity|negative regulation of JUN kinase activity|JUN kinase binding|negative regulation of epithelial cell migration|negative regulation of protein kinase activity by regulation of protein phosphorylation|dephosphorylation|regulation of innate immune response|positive…	mmu04010	MAPK signaling pathway
Dusp15	2.93908189893958	0.781556134283127	5.09660766359602	6.52110250311173	2.7051158971722	0.0231412776212488	0.0732658834999203	Up	0.0132732503255151	0.0136420136603642	0.0133734386024173	0.0126585999276167	0	0.0389154918327358	0.0711760785928656	0.115236806451602	0.0484445965472146	0.0862067719779842	GeneID:252864,Genbank:NM_001159376.1,MGI:MGI:1934928	dual specificity phosphatase-like 15		GO:0046330,GO:0005737,GO:0048713,GO:0005829,GO:0070374,GO:0005886,GO:0006470,GO:0007179,GO:0008138,GO:0016020,GO:0016311,GO:0016787,GO:0000122,GO:0016791,GO:0004721,GO:0042127,GO:0004725	positive regulation of JNK cascade|cytoplasm|regulation of oligodendrocyte differentiation|cytosol|positive regulation of ERK1 and ERK2 cascade|plasma membrane|protein dephosphorylation|transforming growth factor beta receptor signaling pathway|protein tyrosine/serine/threonine phosphatase activity|membrane|dephosphorylation|hydrolase activity|negative regulation of transcription by RNA polymeras…
Dusp2	301.392956564329	74.2789416397257	528.506971488932	7.11516561520684	2.83089733784197	9.11992934596716e-08	2.56149829506265e-06	Up	2.10035650639202	3.97476677863013	1.94825708272744	2.38463612975128	2.2795197896057	5.92990640772546	20.8095275079874	27.3525741929078	16.2646095977585	23.4934232775403	GeneID:13537,Genbank:NM_010090.2,MGI:MGI:101911	dual specificity phosphatase 2		GO:0031965,GO:0005515,GO:0051019,GO:0005634,GO:0005737,GO:0006470,GO:0008138,GO:0016311,GO:0016787,GO:0016791,GO:0001706,GO:0017017,GO:0004721,GO:0004725	nuclear membrane|protein binding|mitogen-activated protein kinase binding|nucleus|cytoplasm|protein dephosphorylation|protein tyrosine/serine/threonine phosphatase activity|dephosphorylation|hydrolase activity|phosphatase activity|endoderm formation|MAP kinase tyrosine/serine/threonine phosphatase activity|phosphoprotein phosphatase activity|protein tyrosine phosphatase activity	mmu04010	MAPK signaling pathway
Dusp27	12.6848265434523	7.42788106213893	17.9417720247656	2.41546302029762	1.27229976589703	0.00999001447775974	0.0374001037981185	Up	0.0938130249093798	0.0964193800273396	0.108024157973116	0.102250037477435	0.107804545694761	0.314340489556747	0.143731470013121	0.261795120048061	0.14674199282078	0.406196314572206	GeneID:240892,Genbank:NM_001160049.1,MGI:MGI:2685055	dual specificity phosphatase 27 (putative)		GO:0006470,GO:0008138,GO:0016311,GO:0016791,GO:0005575,GO:0005737	protein dephosphorylation|protein tyrosine/serine/threonine phosphatase activity|dephosphorylation|phosphatase activity|cellular_component|cytoplasm
Dusp5	208.258605349725	69.4725347647828	347.044675934668	4.99542268192282	2.32060675515771	1.42673262500789e-14	1.8074607157093e-12	Up	2.66209687567526	4.08008415483656	3.199806497537	3.87504403394596	2.77065849446574	10.9999326616985	19.3340604663104	22.3517500222852	13.5229910555716	19.9185660316739	GeneID:240672,Genbank:NM_001085390.1,MGI:MGI:2685183	dual specificity phosphatase 5		GO:0005634,GO:0005737,GO:0006470,GO:0008138,GO:0016311,GO:0016791,GO:0017017,GO:0035335,GO:0035970,GO:0001706,GO:0045892,GO:0004721,GO:0045906,GO:0004725	nucleus|cytoplasm|protein dephosphorylation|protein tyrosine/serine/threonine phosphatase activity|dephosphorylation|phosphatase activity|MAP kinase tyrosine/serine/threonine phosphatase activity|peptidyl-tyrosine dephosphorylation|peptidyl-threonine dephosphorylation|endoderm formation|negative regulation of transcription, DNA-templated|phosphoprotein phosphatase activity|negative regulation of …	mmu04010	MAPK signaling pathway
Dut	313.999177109879	205.864176439586	422.134177780171	2.05054704067977	1.03600884026448	5.91730993108211e-05	0.000583867030018973	Up	5.00342357174927	4.39203326418325	4.8681020135551	3.62487474869931	4.68546901490082	5.72925272752774	12.5975312197905	11.0928271076628	7.44565678142858	11.3201754566164	GeneID:110074,Genbank:NM_001159646.1,MGI:MGI:1346051	deoxyuridine triphosphatase		GO:0070207,GO:0005634,GO:0005654,GO:0005737,GO:0005739,GO:0005829,GO:0006226,GO:0030547,GO:0032556,GO:0042975,GO:0043497,GO:0000287,GO:0046081,GO:0004170	protein homotrimerization|nucleus|nucleoplasm|cytoplasm|mitochondrion|cytosol|dUMP biosynthetic process|receptor inhibitor activity|pyrimidine deoxyribonucleotide binding|peroxisome proliferator activated receptor binding|regulation of protein heterodimerization activity|magnesium ion binding|dUTP catabolic process|dUTP diphosphatase activity	mmu00240,mmu00983	Pyrimidine metabolism|Drug metabolism - other enzymes
E2f7	85.9669658553716	55.8035609282398	116.130370782503	2.08105663600644	1.0573162285878	0.000344817803680546	0.00240073763700107	Up	0.454884953717319	0.679231193430463	0.47561352369329	0.38470864836503	0.457386728526948	0.545209033282179	1.2150283216861	1.00594306271451	1.04417311253185	1.48647815993011	GeneID:52679,Genbank:XM_006513882.3,MGI:MGI:1289147	E2F transcription factor 7	E2F	GO:0071930,GO:0016607,GO:0005515,GO:0000977,GO:2000134,GO:0030330,GO:0005634,GO:0001047,GO:0032466,GO:0005667,GO:0032877,GO:0001227,GO:0001890,GO:0002040,GO:0006351,GO:0003677,GO:0042802,GO:0006355,GO:0003700,GO:0045944,GO:0006974,GO:0060707,GO:0007049,GO:0000122,GO:0060718,GO:0008285,GO:0003714,GO:0070365	negative regulation of transcription involved in G1/S transition of mitotic cell cycle|nuclear speck|protein binding|RNA polymerase II regulatory region sequence-specific DNA binding|negative regulation of G1/S transition of mitotic cell cycle|DNA damage response, signal transduction by p53 class mediator|nucleus|core promoter binding|negative regulation of cytokinesis|transcription factor comple…
E2f8	94.3038344205314	47.0434382494831	141.56423059158	3.00922372724607	1.58939137094164	5.81691022283654e-05	0.000576472350092488	Up	0.517107617121581	0.79721119586177	0.466167571222911	0.713786643748962	0.779927405903778	0.85114057885362	2.75832801528081	2.45148572513892	1.57277916540099	2.62198491400513	GeneID:108961,Genbank:XM_006540554.3,MGI:MGI:1922038	E2F transcription factor 8	E2F	GO:0042803,GO:0005829,GO:0001047,GO:0045944,GO:0006351,GO:0001078,GO:0060707,GO:0006355,GO:0001890,GO:0060718,GO:0002040,GO:0003677,GO:0003700,GO:0007049,GO:0070365,GO:0008283,GO:0003714,GO:0032466,GO:0005634,GO:0032877,GO:0000122,GO:0033301,GO:0005667,GO:0042802,GO:0005730,GO:0000978	protein homodimerization activity|cytosol|core promoter binding|positive regulation of transcription by RNA polymerase II|transcription, DNA-templated|transcriptional repressor activity, RNA polymerase II proximal promoter sequence-specific DNA binding|trophoblast giant cell differentiation|regulation of transcription, DNA-templated|placenta development|chorionic trophoblast cell differentiation|…
Ebf2	23.8253022241903	14.8770244000061	32.7735800483746	2.20296607487995	1.13944727807133	0.0183587860129523	0.0607910377281381	Up	0.159260562432995	0.182942293643398	0.141584719903328	0.125082268405988	0.103617711458743	0.30213236312793	0.492313983559183	0.193168748848708	0.12537149728185	0.517180745260071	GeneID:13592,Genbank:NM_001276387.1,MGI:MGI:894332	early B cell factor 2	COE	GO:0045944,GO:0001709,GO:0046872,GO:0003677,GO:0050873,GO:0003682,GO:0005515,GO:0005634,GO:0006351,GO:0060612,GO:0006355,GO:0007275,GO:0035563,GO:0045893,GO:0000978,GO:0001077	positive regulation of transcription by RNA polymerase II|cell fate determination|metal ion binding|DNA binding|brown fat cell differentiation|chromatin binding|protein binding|nucleus|transcription, DNA-templated|adipose tissue development|regulation of transcription, DNA-templated|multicellular organism development|positive regulation of chromatin binding|positive regulation of transcription, D…
Ebf3	15.0206468803561	4.1334624149268	25.9078313457855	6.26782797207175	2.64796558388758	0.00317372804020031	0.0147114683627352	Up	0.0346562732559546	0.0267143319221267	0.0611062610603226	0.00826285738930843	0.0522703135746965	0.135477082178596	0.418139455607557	0.16924596180428	0.0421627241391755	0.4314123241421	GeneID:13593,Genbank:NM_010096.3,MGI:MGI:894289	early B cell factor 3	COE	GO:0003677,GO:0005515,GO:0005634,GO:0006351,GO:0006355,GO:0007275,GO:0045893,GO:0045944,GO:0000978,GO:0046872,GO:0001077	DNA binding|protein binding|nucleus|transcription, DNA-templated|regulation of transcription, DNA-templated|multicellular organism development|positive regulation of transcription, DNA-templated|positive regulation of transcription by RNA polymerase II|RNA polymerase II proximal promoter sequence-specific DNA binding|metal ion binding|transcriptional activator activity, RNA polymerase II proximal…
Ebi3	77.5003525798024	49.6211650729597	105.379540086645	2.12368129469959	1.08656727411954	6.12286075386797e-05	0.000599577002254444	Up	2.30326598304412	2.41460146823376	2.36706437104306	2.54806482163825	2.03802146056172	3.28640386934284	6.91653999593455	6.59890631376482	3.81091976800906	5.18585388800554	GeneID:50498,Genbank:NM_015766.2,MGI:MGI:1354171	Epstein-Barr virus induced gene 3		GO:0005576,GO:0005615,GO:0016020,GO:0042098,GO:0045523,GO:0004896,GO:0005125,GO:0005515	extracellular region|extracellular space|membrane|T cell proliferation|interleukin-27 receptor binding|cytokine receptor activity|cytokine activity|protein binding
Ect2	179.95154428161	103.752188168775	256.150900394445	2.46887227070103	1.30385219930252	0.000318502483098791	0.00225038649914887	Up	1.39066493287497	1.62599380225859	1.04123037201943	1.09508266545059	1.61639886911951	1.4089592514452	4.39225762875361	3.83530332465553	2.96466875672225	4.79223744471496	GeneID:13605,Genbank:XM_006535385.3,MGI:MGI:95281	ect2 oncogene		GO:0005737,GO:0005829,GO:0005856,GO:0005911,GO:0005923,GO:0007049,GO:0043065,GO:0007399,GO:0043547,GO:0015031,GO:0045666,GO:0017048,GO:0045859,GO:0051260,GO:0051301,GO:0051988,GO:0070301,GO:0070830,GO:0071277,GO:0000281,GO:0000902,GO:0000910,GO:0005085,GO:0005089,GO:0005096,GO:0005515,GO:0005634,GO:0030054,GO:0030154,GO:0030496,GO:0032147,GO:0032154,GO:0032467,GO:0035023,GO:0071479,GO:0035556,GO:…	cytoplasm|cytosol|cytoskeleton|cell-cell junction|bicellular tight junction|cell cycle|positive regulation of apoptotic process|nervous system development|positive regulation of GTPase activity|protein transport|positive regulation of neuron differentiation|Rho GTPase binding|regulation of protein kinase activity|protein homooligomerization|cell division|regulation of attachment of spindle microt…
Edil3	357.816179935445	477.44244437791	238.189915492981	0.498887181686022	-1.00321449340148	7.58473756562192e-15	9.88525940566955e-13	Down	5.28551827072024	5.22541572889861	4.53420969627849	4.93514347786466	4.56548377860344	3.27639679501949	2.12706748525856	2.45829917458344	2.6823731517087	2.11418434539612	GeneID:13612,Genbank:NM_001037987.3,MGI:MGI:1329025	EGF-like repeats and discoidin I-like domains 3		GO:0007155,GO:0007275,GO:0010811,GO:0031012,GO:0046872,GO:0005178,GO:0005509,GO:0005576	cell adhesion|multicellular organism development|positive regulation of cell-substrate adhesion|extracellular matrix|metal ion binding|integrin binding|calcium ion binding|extracellular region
Edn2	3.95022271286993	0.385244388716761	7.5152010370231	19.5076197269376	4.28596584937765	0.000324699185498912	0.00228373496920271	Up	0	0	0	0.0351877907700645	0.0370992900497105	0.216350969641913	0.316563155569254	0.0400412432814047	0.493768181497191	0.399389331188472	GeneID:13615,Genbank:NM_007902.3,MGI:MGI:95284	endothelin 2		GO:0046887,GO:0019221,GO:0001659,GO:0046888,GO:0019229,GO:0002690,GO:0048016,GO:0019722,GO:0003100,GO:0048246,GO:0005179,GO:0005576,GO:0005615,GO:0007204,GO:0030593,GO:0007205,GO:0048286,GO:0031708,GO:0008217,GO:0050880,GO:0042116,GO:0008284,GO:0060585,GO:0042310,GO:0010460,GO:0001516,GO:0045987,GO:0014824,GO:0097009,GO:0014826,GO:0001543	positive regulation of hormone secretion|cytokine-mediated signaling pathway|temperature homeostasis|negative regulation of hormone secretion|regulation of vasoconstriction|positive regulation of leukocyte chemotaxis|inositol phosphate-mediated signaling|calcium-mediated signaling|regulation of systemic arterial blood pressure by endothelin|macrophage chemotaxis|hormone activity|extracellular reg…	mmu04080,mmu04270	Neuroactive ligand-receptor interaction|Vascular smooth muscle contraction
Ednrb	1832.72906124855	2463.8811319214	1201.5769905757	0.487676525871472	-1.03600356443252	8.12434008842115e-16	1.27983082645076e-13	Down	29.9733867653477	29.6089277146511	33.0187460099135	31.826448073044	26.6124472760685	20.4438822680284	12.5955419664548	14.6872029123876	16.3043028977852	12.1019057267568	GeneID:13618,Genbank:NM_001136061.2,MGI:MGI:102720	endothelin receptor type B		GO:0005515,GO:0005886,GO:0006885,GO:0007165,GO:0007186,GO:0007200,GO:0019934,GO:0007204,GO:0030318,GO:0007422,GO:0007497,GO:0031620,GO:0031702,GO:0031965,GO:0048246,GO:0032269,GO:0048265,GO:0032496,GO:0048484,GO:0035645,GO:0050678,GO:0051930,GO:0060406,GO:0000122,GO:0086100,GO:1990839,GO:0001755,GO:0001934,GO:0004871,GO:0004930,GO:0004962,GO:0008217,GO:0008284,GO:0014043,GO:0014826,GO:0016020,GO:…	protein binding|plasma membrane|regulation of pH|signal transduction|G-protein coupled receptor signaling pathway|phospholipase C-activating G-protein coupled receptor signaling pathway|cGMP-mediated signaling|positive regulation of cytosolic calcium ion concentration|melanocyte differentiation|peripheral nervous system development|posterior midgut development|regulation of fever generation|type …	mmu04020,mmu04022,mmu04080,mmu04926,mmu04916,mmu05200	Calcium signaling pathway|cGMP - PKG signaling pathway|Neuroactive ligand-receptor interaction|Relaxin signaling pathway|Melanogenesis|Pathways in cancer
Efhd1	20.7958462769242	13.8448175446729	27.7468750091754	2.00413439322294	1.00297925600579	0.0110276032771951	0.0405554325963594	Up	0.29885035635952	0.337868464638739	0.361327342804814	0.513020444268708	0.600987945182014	0.846985079490103	0.865374930951574	0.71351055340892	1.05438344795356	0.905784025569601	GeneID:98363,Genbank:NM_028889.2,MGI:MGI:1921607	EF hand domain containing 1		GO:0016020,GO:0031175,GO:0046872,GO:0005509,GO:0005739,GO:0005743	membrane|neuron projection development|metal ion binding|calcium ion binding|mitochondrion|mitochondrial inner membrane
Egln3	70.0313386535876	42.4808502791498	97.5818270280255	2.2970780101339	1.19979985232848	9.80610156336018e-05	0.000867418632430826	Up	0.866788879254266	0.745844980032111	0.934261624099517	0.730527991039501	1.09451223873115	1.33960812144497	1.94569226503188	1.94696804681981	1.96192167780648	3.2512022842838	GeneID:112407,Genbank:NM_028133.2,MGI:MGI:1932288	egl-9 family hypoxia-inducible factor 3		GO:0043523,GO:0005829,GO:0046872,GO:0006915,GO:0051213,GO:0006974,GO:0016491,GO:0016705,GO:0016706,GO:0018126,GO:0055114,GO:0018401,GO:1990830,GO:0031418,GO:0031543,GO:0031545,GO:0005506,GO:0042127,GO:0005634,GO:0005737	regulation of neuron apoptotic process|cytosol|metal ion binding|apoptotic process|dioxygenase activity|cellular response to DNA damage stimulus|oxidoreductase activity|oxidoreductase activity, acting on paired donors, with incorporation or reduction of molecular oxygen|oxidoreductase activity, acting on paired donors, with incorporation or reduction of molecular oxygen, 2-oxoglutarate as one don…	mmu04066,mmu05200,mmu05211	HIF-1 signaling pathway|Pathways in cancer|Renal cell carcinoma
Egr1	4813.90617687743	757.275619567012	8870.53673418785	11.7137492677498	3.55013101395867	7.31991306101e-18	1.5242246553248e-15	Up	8.34071693631978	24.3457365243186	13.3043425029715	10.1314950566503	12.1473123347141	170.491066814219	129.884332468717	253.674623268793	132.833401628416	138.126746040676	GeneID:13653,Genbank:NM_007913.5,MGI:MGI:95295	early growth response 1	zf-C2H2	GO:0001666,GO:0002931,GO:0003676,GO:0003677,GO:0003690,GO:0009749,GO:0003700,GO:0010385,GO:0010628,GO:0005634,GO:0010942,GO:0014911,GO:0030217,GO:0030509,GO:0045893,GO:0032868,GO:0045944,GO:0033233,GO:0035035,GO:0046872,GO:0046886,GO:0048169,GO:0000122,GO:1902949,GO:0048661,GO:0000976,GO:1990841,GO:0050725,GO:0000977,GO:2000182,GO:0061418,GO:0000979,GO:0000982,GO:0001077,GO:0005654,GO:0005737,GO:…	response to hypoxia|response to ischemia|nucleic acid binding|DNA binding|double-stranded DNA binding|response to glucose|DNA binding transcription factor activity|double-stranded methylated DNA binding|positive regulation of gene expression|nucleus|positive regulation of cell death|positive regulation of smooth muscle cell migration|T cell differentiation|BMP signaling pathway|positive regulatio…	mmu04371,mmu05020,mmu04933,mmu05166	Apelin signaling pathway|Prion diseases|AGE-RAGE signaling pathway in diabetic complications|HTLV-I infection
Egr2	157.215695602562	81.7098658527179	232.721525352405	2.84814474878573	1.510022469004	3.87351461412738e-12	2.92385794789715e-10	Up	0.404255514241654	0.544229084543169	0.435990472925589	0.456126473389284	0.538155080531097	1.12401720073408	1.11136255391716	1.8846095410187	1.42003244934964	1.48534553229479	GeneID:13654,Genbank:XM_011243367.2,MGI:MGI:95296	early growth response 2		GO:0005515,GO:0005634,GO:0005654,GO:0005737,GO:0006351,GO:0006355,GO:0032868,GO:0006366,GO:0035284,GO:0006611,GO:0035914,GO:0007622,GO:0042552,GO:0043231,GO:0044212,GO:0045444,GO:0045893,GO:0045944,GO:0000978,GO:0001077,GO:0001102,GO:0003676,GO:0003677,GO:0003682,GO:0003700,GO:0008045,GO:0014037,GO:0016874,GO:0021569,GO:0021612,GO:0021660,GO:0046872,GO:0021666,GO:0071310,GO:0030278,GO:0071837,GO:…	protein binding|nucleus|nucleoplasm|cytoplasm|transcription, DNA-templated|regulation of transcription, DNA-templated|response to insulin|transcription by RNA polymerase II|brain segmentation|protein export from nucleus|skeletal muscle cell differentiation|rhythmic behavior|myelination|intracellular membrane-bounded organelle|transcription regulatory region DNA binding|fat cell differentiation|po…	mmu04625,mmu05203,mmu05166,mmu05161	C-type lectin receptor signaling pathway|Viral carcinogenesis|HTLV-I infection|Hepatitis B
Egr3	92.1295069428164	54.4274645683569	129.831549317276	2.38540505876802	1.25423426692574	4.33906452021839e-10	2.18959590106619e-08	Up	0.507418495801457	0.762215431836965	0.799645181691671	0.868576581622866	0.680278925889819	2.02172832051052	1.6744404248996	1.807322263075	1.61453945308922	1.81678796631653	GeneID:13655,Genbank:NM_001289925.1,MGI:MGI:1306780	early growth response 3	zf-C2H2	GO:0045944,GO:0003677,GO:0046872,GO:0005634,GO:0006351,GO:0006355,GO:0007274,GO:0007422,GO:0033089,GO:0035767,GO:0035924,GO:0043066,GO:0043565,GO:0001938,GO:0044344,GO:0002042,GO:0045586,GO:0003676	positive regulation of transcription by RNA polymerase II|DNA binding|metal ion binding|nucleus|transcription, DNA-templated|regulation of transcription, DNA-templated|neuromuscular synaptic transmission|peripheral nervous system development|positive regulation of T cell differentiation in thymus|endothelial cell chemotaxis|cellular response to vascular endothelial growth factor stimulus|negative…	mmu04625,mmu05203,mmu05161	C-type lectin receptor signaling pathway|Viral carcinogenesis|Hepatitis B
Eid3	3.19486297081137	0.58921529729304	5.80051064432971	9.84446715992996	3.29931312115677	0.00618047502507624	0.0254274019098813	Up	0	0.0849672697558932	0	0	0.0415625762855761	0.201982833726996	0.177323882544923	0.358867725225525	0.352018360811024	0.178975387646758	GeneID:66341,Genbank:NM_025499.2,MGI:MGI:1913591	EP300 interacting inhibitor of differentiation 3		GO:0005694,GO:0005730,GO:0005737,GO:0006281,GO:0006310,GO:0006351,GO:0006355,GO:0006974,GO:0008150,GO:0030915,GO:0000781,GO:0005634,GO:2001022	chromosome|nucleolus|cytoplasm|DNA repair|DNA recombination|transcription, DNA-templated|regulation of transcription, DNA-templated|cellular response to DNA damage stimulus|biological_process|Smc5-Smc6 complex|chromosome, telomeric region|nucleus|positive regulation of response to DNA damage stimulus
Eif2s3y	531.264242925958	22.8822234090544	1039.64626244286	45.4346696934826	5.50572168549911	3.33878667335751e-262	3.02427296872723e-258	Up	0.455852022446986	0.566124352801369	0.248783629662998	0.398514120538153	0.55385059842522	19.0265695749348	22.387062123813	21.4991304498389	22.4608254504201	19.1825851989546	GeneID:26908,Genbank:XM_011248593.1,MGI:MGI:1349430	eukaryotic translation initiation factor 2, subunit 3, structural gene Y-linked		GO:0003743,GO:0003924,GO:0005525,GO:0005737,GO:0005829,GO:0005850,GO:0006412,GO:0006413,GO:0000166,GO:0001731	translation initiation factor activity|GTPase activity|GTP binding|cytoplasm|cytosol|eukaryotic translation initiation factor 2 complex|translation|translational initiation|nucleotide binding|formation of translation preinitiation complex	mmu03013	RNA transport
Eln	10165.292344719	5353.23994862629	14977.3447408117	2.79780934248148	1.48429765298576	1.36882157106629e-06	2.57236219724448e-05	Up	36.6038320405348	168.564003076462	33.9813041757228	61.6947800141396	48.5297765734476	194.148120830226	195.426928127914	240.983556228451	212.206030791257	162.015041136063	GeneID:13717,Genbank:NM_007925.4,MGI:MGI:95317	elastin		GO:0005578,GO:0005739,GO:0007519,GO:0030198,GO:0030833,GO:0043149,GO:0050840,GO:0071953,GO:0005201,GO:0005515,GO:0005576	proteinaceous extracellular matrix|mitochondrion|skeletal muscle tissue development|extracellular matrix organization|regulation of actin filament polymerization|stress fiber assembly|extracellular matrix binding|elastic fiber|extracellular matrix structural constituent|protein binding|extracellular region	mmu04974	Protein digestion and absorption
Eme1	36.8839402394731	17.3572475571229	56.4106329218234	3.24997570819772	1.70042893481997	0.000493645399325263	0.00319616871128537	Up	0.325515021776081	0.501837936995744	0.234265752069931	0.487836251003601	0.514336881534004	0.454461375885742	1.89514899469887	1.74106919816446	0.961764450072977	1.93796786936255	GeneID:268465,Genbank:XM_011249045.1,MGI:MGI:3576783	essential meiotic structure-specific endonuclease 1		GO:0031297,GO:0003677,GO:0031573,GO:0004518,GO:0046872,GO:0004519,GO:0005515,GO:0005634,GO:0005720,GO:0006281,GO:0048476,GO:0006302,GO:0072429,GO:0006310,GO:0006974,GO:0008821,GO:0000712,GO:0000790,GO:0016787	replication fork processing|DNA binding|intra-S DNA damage checkpoint|nuclease activity|metal ion binding|endonuclease activity|protein binding|nucleus|nuclear heterochromatin|DNA repair|Holliday junction resolvase complex|double-strand break repair|response to intra-S DNA damage checkpoint signaling|DNA recombination|cellular response to DNA damage stimulus|crossover junction endodeoxyribonuclea…	mmu03440,mmu03460	Homologous recombination|Fanconi anemia pathway
Emilin2	497.034184549315	330.14857562575	663.919793472879	2.01097276344298	1.00789354195563	2.03610351663963e-08	6.79301129050527e-07	Up	4.32579997637576	4.95617584452539	3.92975152902584	3.2800973007883	3.45828136663649	6.88423349764169	7.59274717166705	8.52964460023666	7.46276060114882	11.1433648797998	GeneID:246707,Genbank:XM_011246461.2,MGI:MGI:2389136	elastin microfibril interfacer 2		GO:0005615,GO:0007155,GO:0031012,GO:0005576,GO:0005578,GO:0005581	extracellular space|cell adhesion|extracellular matrix|extracellular region|proteinaceous extracellular matrix|collagen trimer
Entpd8	64.3620894703803	95.8657529443097	32.8584259964508	0.342754581143684	-1.54475214617212	9.6522596422595e-06	0.000134611497828463	Down	2.80930143309101	1.06270546341164	1.90666057308562	1.99080175816429	1.74585367909158	0.495716278362169	0.920609162362521	0.677500732613829	0.569631364536362	0.739123040756388	GeneID:72090,Genbank:XM_006498362.3,MGI:MGI:1919340	ectonucleoside triphosphate diphosphohydrolase 8		GO:0009124,GO:0009133,GO:0016020,GO:0016021,GO:0016787,GO:0017110,GO:0017111,GO:0046872,GO:0102490,GO:0000166,GO:0005524,GO:0005886	nucleoside monophosphate biosynthetic process|nucleoside diphosphate biosynthetic process|membrane|integral component of membrane|hydrolase activity|nucleoside-diphosphatase activity|nucleoside-triphosphatase activity|metal ion binding|8-oxo-dGTP phosphohydrolase activity|nucleotide binding|ATP binding|plasma membrane	mmu00230,mmu00240,mmu05169	Purine metabolism|Pyrimidine metabolism|Epstein-Barr virus infection
Eomes	119.584360352719	50.3529757289108	188.815744976527	3.7498428294103	1.90683012787992	0.000167918905295601	0.00133715115970774	Up	0.638888164254996	1.20881093533603	0.629080792099498	0.498520539383589	0.773802311922441	0.964950560696294	4.32916092520004	3.81339220401995	2.01383470632017	3.48929741286286	GeneID:13813,Genbank:NM_010136.3,MGI:MGI:1201683	eomesodermin	T-box	GO:0001829,GO:0002250,GO:0002302,GO:0002376,GO:0003677,GO:0003682,GO:0021796,GO:0003700,GO:0021895,GO:0005622,GO:0030154,GO:0005634,GO:0032609,GO:0035914,GO:0043565,GO:0045597,GO:0045664,GO:0045944,GO:0000122,GO:0000977,GO:0001102,GO:0001191,GO:0001706,GO:0001707,GO:0001714,GO:0001824,GO:0006351,GO:0006355,GO:0006357,GO:0007275,GO:0007369,GO:0007420,GO:0010002,GO:0050767,GO:0010468,GO:0060706,GO:…	trophectodermal cell differentiation|adaptive immune response|CD8-positive, alpha-beta T cell differentiation involved in immune response|immune system process|DNA binding|chromatin binding|cerebral cortex regionalization|DNA binding transcription factor activity|cerebral cortex neuron differentiation|intracellular|cell differentiation|nucleus|interferon-gamma production|skeletal muscle cell diff…
Eppin	8.93827273248217	15.8658643822942	2.01068108267014	0.126730005641167	-2.98016994558956	0.00211315220052168	0.0104910565263499	Down	1.00025808015961	0.807751759831686	0.863835567897602	2.58926212453206	0.502879648170513	0.209473587825481	0.153250110411341	0.155073636231559	0.0869222253279823	0.154677404555641	GeneID:75526,Genbank:NM_029325.2,MGI:MGI:1922776	epididymal peptidase inhibitor		GO:0005576,GO:0005737,GO:0010466,GO:0030414,GO:0001669,GO:0003674,GO:0004867	extracellular region|cytoplasm|negative regulation of peptidase activity|peptidase inhibitor activity|acrosomal vesicle|molecular_function|serine-type endopeptidase inhibitor activity
Epsti1	593.72861609723	220.666912780464	966.790319413995	4.38122012599065	2.13133270192336	3.09243700614436e-05	0.000346889094757345	Up	4.95390208067388	6.74156762138435	4.82953987515597	4.65888145091101	4.7044171168138	7.53107422896372	34.1896956571389	29.5688238268569	16.7134956604819	30.163573582909	GeneID:108670,Genbank:NM_029495.2,MGI:MGI:1915168	epithelial stromal interaction 1 (breast)		GO:0003674,GO:0005575,GO:0008150	molecular_function|cellular_component|biological_process
Epyc	1.91044005962619	0.387586822454859	3.43329329679753	8.85812699991213	3.14700168144427	0.048631757675245	0.130966689764343	Up	0.0313073066296537	0	0	0.029857545041111	0	0.0611927099277378	0.134305088056369	0.135903186714832	0.0380883808024531	0.203333906743197	GeneID:13516,Genbank:NM_007884.2,MGI:MGI:107942	epiphycan		GO:0007409,GO:0005576,GO:0005578,GO:0005615	axonogenesis|extracellular region|proteinaceous extracellular matrix|extracellular space
Ereg	7.90849217590465	4.29850493655492	11.5184794152544	2.67964782762026	1.42204340712658	0.0284765419787149	0.0866444465042659	Up	0.0260843758814765	0.0804271907868283	0.0394218963831413	0.0497529498122189	0.091797421269037	0.191190230667599	0.0279748146423023	0.169846124789401	0.206272157058546	0.19764750557944	GeneID:13874,Genbank:NM_007950.2,MGI:MGI:107508	epiregulin		GO:0005615,GO:0005886,GO:0007143,GO:0007173,GO:0007267,GO:0007275,GO:0030154,GO:0008083,GO:0030728,GO:0042108,GO:0008284,GO:0042327,GO:0042700,GO:0043616,GO:0048160,GO:0045089,GO:0048661,GO:0045410,GO:0045740,GO:0051151,GO:0051781,GO:0001525,GO:0001550,GO:0001556,GO:0001819,GO:0005154,GO:0005576,GO:0008285,GO:0009299,GO:0009653,GO:0009887,GO:0016020,GO:0016021,GO:0019221,GO:0045741,GO:0045840,GO:…	extracellular space|plasma membrane|female meiotic nuclear division|epidermal growth factor receptor signaling pathway|cell-cell signaling|multicellular organism development|cell differentiation|growth factor activity|ovulation|positive regulation of cytokine biosynthetic process|positive regulation of cell proliferation|positive regulation of phosphorylation|luteinizing hormone signaling pathway…	mmu04010,mmu04012,mmu04151,mmu05210	MAPK signaling pathway|ErbB signaling pathway|PI3K-Akt signaling pathway|Colorectal cancer
Esco2	78.6850439224955	36.0022191287064	121.367868716285	3.37112188230396	1.75322878864421	0.00130431473379162	0.00702406828697059	Up	0.39075276846525	0.937087282604448	0.599927196746178	0.514622957250498	0.991609378679499	0.672834848327563	4.0111194386811	2.16068018333331	2.08265531951764	3.10181818345713	GeneID:71988,Genbank:NM_028039.2,MGI:MGI:1919238	establishment of sister chromatid cohesion N-acetyltransferase 2		GO:0034421,GO:0004468,GO:0035861,GO:0005634,GO:0046872,GO:0005694,GO:0005794,GO:0006275,GO:0006302,GO:0007049,GO:0071168,GO:0007059,GO:0010369,GO:0016740,GO:0016746,GO:0000785,GO:0030054,GO:0001741,GO:0031618,GO:0002244	post-translational protein acetylation|lysine N-acetyltransferase activity, acting on acetyl phosphate as donor|site of double-strand break|nucleus|metal ion binding|chromosome|Golgi apparatus|regulation of DNA replication|double-strand break repair|cell cycle|protein localization to chromatin|chromosome segregation|chromocenter|transferase activity|transferase activity, transferring acyl groups|…
Espl1	198.668074909296	100.104153304782	297.23199651381	2.96922741665717	1.57008759528438	7.87724706631919e-05	0.000730456492747292	Up	0.700649651819705	0.929181176241122	0.599667975410294	0.71849930315411	0.909036235519722	0.993975579102056	3.25619028242365	2.62450217240919	1.83313631627449	3.21312063779097	GeneID:105988,Genbank:XM_011245396.2,MGI:MGI:2146156	extra spindle pole bodies 1, separase		GO:0051307,GO:0000278,GO:0072686,GO:0004197,GO:0005634,GO:0005737,GO:0005813,GO:0006508,GO:0007059,GO:0007127,GO:0008233,GO:0008234,GO:0000070,GO:0016787,GO:0045143,GO:0000212	meiotic chromosome separation|mitotic cell cycle|mitotic spindle|cysteine-type endopeptidase activity|nucleus|cytoplasm|centrosome|proteolysis|chromosome segregation|meiosis I|peptidase activity|cysteine-type peptidase activity|mitotic sister chromatid segregation|hydrolase activity|homologous chromosome segregation|meiotic spindle organization	mmu04110,mmu04114	Cell cycle|Oocyte meiosis
Esr2	84.1534628290672	117.527855794205	50.7790698639293	0.432059868026905	-1.21069686277348	1.92052719359388e-08	6.4790075678113e-07	Down	2.48693808597516	1.73150507708228	1.77824568495677	2.0045318452898	1.61330047747403	1.17603033022188	0.688303589295433	0.679081382932521	1.07360065637848	0.677346248831181	GeneID:13983,Genbank:NM_010157.3,MGI:MGI:109392	estrogen receptor 2 (beta)	ESR-like	GO:0003707,GO:0005496,GO:0005515,GO:0005634,GO:0005737,GO:0030284,GO:0005739,GO:0030518,GO:0005886,GO:0030520,GO:0005929,GO:0032993,GO:0033574,GO:0034056,GO:0045742,GO:0038052,GO:0045893,GO:0042127,GO:0045944,GO:0042562,GO:0046872,GO:0048471,GO:0048521,GO:0048662,GO:0000122,GO:1901215,GO:0050680,GO:0000978,GO:1903924,GO:0001046,GO:1990239,GO:0051091,GO:0001077,GO:1990841,GO:0001541,GO:2000252,GO:…	steroid hormone receptor activity|steroid binding|protein binding|nucleus|cytoplasm|estrogen receptor activity|mitochondrion|intracellular steroid hormone receptor signaling pathway|plasma membrane|intracellular estrogen receptor signaling pathway|cilium|protein-DNA complex|response to testosterone|estrogen response element binding|positive regulation of epidermal growth factor receptor signaling…	mmu04915,mmu04917,mmu05200,mmu05224,mmu01522	Estrogen signaling pathway|Prolactin signaling pathway|Pathways in cancer|Breast cancer|Endocrine resistance
Evi2a	232.748584225939	130.17485777682	335.322310675059	2.57593759963968	1.36509764555627	1.04009407651054e-05	0.000143396836301865	Up	2.63019538709798	4.07903929218839	2.91032107142689	3.04591154305332	2.97524354315946	4.77372402149377	9.84767062341747	9.99033377864439	6.05693138267168	11.2104081919512	GeneID:14017,Genbank:NM_010161.3,MGI:MGI:95458	ecotropic viral integration site 2a		GO:0016020,GO:0016021	membrane|integral component of membrane
Exo1	39.0777341056431	24.0708537321269	54.0846144791593	2.24689224075894	1.16793093562125	0.0151880913792316	0.0522200537912621	Up	0.256507082021508	0.302690286894563	0.210583374174873	0.208387575279005	0.191050236184138	0.167121407687466	0.835480304294303	0.474260953356997	0.427645714078405	0.832977868580508	GeneID:26909,Genbank:XM_006496862.3,MGI:MGI:1349427	exonuclease 1		GO:0046872,GO:0006974,GO:0003682,GO:0048256,GO:0008409,GO:0003824,GO:0051321,GO:0016446,GO:0004518,GO:0051908,GO:0004519,GO:0004527,GO:0005634,GO:0005654,GO:0016604,GO:0005886,GO:0090305,GO:0016787,GO:0006139,GO:0016788,GO:0006259,GO:0035312,GO:0006281,GO:0002376,GO:0045145,GO:0006298,GO:0002455,GO:0045190,GO:0006310,GO:0003677	metal ion binding|cellular response to DNA damage stimulus|chromatin binding|flap endonuclease activity|5'-3' exonuclease activity|catalytic activity|meiotic cell cycle|somatic hypermutation of immunoglobulin genes|nuclease activity|double-stranded DNA 5'-3' exodeoxyribonuclease activity|endonuclease activity|exonuclease activity|nucleus|nucleoplasm|nuclear body|plasma membrane|nucleic acid phosp…	mmu03430	Mismatch repair
Ezh2	388.65183644097	246.860712113515	530.442960768425	2.14875407361099	1.10350037476922	8.68025167116574e-05	0.000787044240614807	Up	4.33497645887154	4.99437391360021	4.08591051179909	4.03421293765778	4.6048802520419	4.91984628826665	12.2790037023928	11.7801441534912	8.33619630851252	11.9960196433326	GeneID:14056,Genbank:XM_006505521.2,MGI:MGI:107940	enhancer of zeste 2 polycomb repressive complex 2 subunit		GO:0003682,GO:0003723,GO:0005515,GO:0005634,GO:0014898,GO:0005694,GO:0016279,GO:0005737,GO:0016571,GO:0006306,GO:0016740,GO:0018024,GO:0021695,GO:0043021,GO:0031490,GO:0043406,GO:0043433,GO:0032259,GO:0043547,GO:0043565,GO:0044212,GO:0045120,GO:0000122,GO:0071168,GO:0045605,GO:0071707,GO:0045814,GO:0000790,GO:0071902,GO:0045892,GO:0097421,GO:0000978,GO:0098532,GO:0000979,GO:1900006,GO:1904772,GO:…	chromatin binding|RNA binding|protein binding|nucleus|cardiac muscle hypertrophy in response to stress|chromosome|protein-lysine N-methyltransferase activity|cytoplasm|histone methylation|DNA methylation|transferase activity|histone-lysine N-methyltransferase activity|cerebellar cortex development|ribonucleoprotein complex binding|chromatin DNA binding|positive regulation of MAP kinase activity|n…	mmu00310,mmu05206	Lysine degradation|MicroRNAs in cancer
F830016B08Rik	65.3622635905185	35.0736544989076	95.6508726821293	2.72714303794914	1.44739037122055	0.02589364503412	0.0801614168586694	Up	0.243752775973309	0.776626953902995	0.294711185613506	0.546293234291507	0.330876045056998	0.285860928708971	1.80378773201057	1.30941922052959	0.607925324226772	2.2163671479708	GeneID:240328,Genbank:XM_006525926.2,MGI:MGI:3588218	RIKEN cDNA F830016B08 gene		GO:0035458,GO:0003924,GO:0005789,GO:0006952	cellular response to interferon-beta|GTPase activity|endoplasmic reticulum membrane|defense response
Fabp1	77.6430807807743	115.637332683031	39.6488288785178	0.342872219192375	-1.54425707850251	4.55197579324324e-05	0.000475020699714254	Down	10.4157245643798	19.2691779292442	11.9304119590736	10.7698956522377	12.5676107195227	8.14335668660305	2.23411873358809	2.61765558720142	8.93691213052029	0.830762279549355	GeneID:14080,Genbank:NM_017399.4,MGI:MGI:95479	fatty acid binding protein 1, liver		GO:0032052,GO:0005543,GO:0032991,GO:0005634,GO:0043066,GO:0005654,GO:0005737,GO:0005782,GO:0043154,GO:0005829,GO:0045179,GO:0008144,GO:0050892,GO:0008289,GO:0051345,GO:0015909,GO:0003682,GO:0070301,GO:0016209,GO:0005324,GO:0071456,GO:0032000,GO:0005504	bile acid binding|phospholipid binding|protein-containing complex|nucleus|negative regulation of apoptotic process|nucleoplasm|cytoplasm|peroxisomal matrix|negative regulation of cysteine-type endopeptidase activity involved in apoptotic process|cytosol|apical cortex|drug binding|intestinal absorption|lipid binding|positive regulation of hydrolase activity|long-chain fatty acid transport|chromati…	mmu03320,mmu04975	PPAR signaling pathway|Fat digestion and absorption
Fabp4	1573.71994052295	776.536153420558	2370.90372762534	3.05317880845827	1.61031208300097	0.00822016987290245	0.0320388548660716	Up	20.8888910817583	41.2967059900695	49.1499153272186	24.6676031828659	108.292996672372	72.0512796392885	253.612787360367	171.35371871407	54.7134818334427	224.78432157491	GeneID:11770,Genbank:NM_024406.2,MGI:MGI:88038	fatty acid binding protein 4, adipocyte		GO:0071356,GO:0005737,GO:0005829,GO:0006469,GO:0006631,GO:0008284,GO:0008289,GO:0042632,GO:0045892,GO:0050727,GO:0050729,GO:0050872,GO:0001816,GO:0050873,GO:0005504,GO:0071285,GO:0005634	cellular response to tumor necrosis factor|cytoplasm|cytosol|negative regulation of protein kinase activity|fatty acid metabolic process|positive regulation of cell proliferation|lipid binding|cholesterol homeostasis|negative regulation of transcription, DNA-templated|regulation of inflammatory response|positive regulation of inflammatory response|white fat cell differentiation|cytokine productio…	mmu04923,mmu03320	Regulation of lipolysis in adipocyte|PPAR signaling pathway
Fabp7	8.18291078048067	2.35730681508101	14.0085147458803	5.94259290146705	2.57109255221704	0.00549890542625728	0.0231239950561924	Up	0.212372005208242	0.363787030943046	0.0713250058795592	0.0675125329472891	0.142360005387603	1.38366193183061	0.379605752495283	0.921894451612814	0.344494908780192	2.22221901098804	GeneID:12140,Genbank:NM_021272.3,MGI:MGI:101916	fatty acid binding protein 7, brain		GO:0005737,GO:0005829,GO:0005911,GO:0008289,GO:0021846,GO:0022008,GO:0042995,GO:0043025,GO:0044297,GO:0050673,GO:0060134,GO:0001964,GO:0071944,GO:0005504,GO:0005634	cytoplasm|cytosol|cell-cell junction|lipid binding|cell proliferation in forebrain|neurogenesis|cell projection|neuronal cell body|cell body|epithelial cell proliferation|prepulse inhibition|startle response|cell periphery|fatty acid binding|nucleus	mmu03320	PPAR signaling pathway
Fam107a	693.983566102152	1150.18025592369	237.78687628061	0.206738791642399	-2.27411897918007	3.34616048866876e-06	5.54611559128301e-05	Down	21.3871360358884	7.79103026113771	15.0783720504141	24.9101328281615	12.4368264955154	3.01515834166845	3.26390213154795	2.28767726430887	5.50282473077925	3.47563810831873	GeneID:268709,Genbank:XM_006518019.2,MGI:MGI:3041256	family with sequence similarity 107, member A		GO:0016607,GO:0043005,GO:0001558,GO:0003674,GO:0005634	nuclear speck|neuron projection|regulation of cell growth|molecular_function|nucleus
Fam150b	3.49122339121671	0.979144553485997	6.00330222894742	6.13117052796155	2.61616253128558	0.0169233583498698	0.0569940845064987	Up	0.0550714541326119	0.0566014737271264	0	0.0262606177160971	0	0.107641693931079	0.147656755181932	0.239061960908274	0	0.387483084664018	GeneID:100294583,Genbank:XM_017314913.1,MGI:MGI:3697448	family with sequence similarity 150, member B		GO:0030298,GO:0030971,GO:0070374,GO:0070378,GO:0005575,GO:0005576,GO:0010976	receptor signaling protein tyrosine kinase activator activity|receptor tyrosine kinase binding|positive regulation of ERK1 and ERK2 cascade|positive regulation of ERK5 cascade|cellular_component|extracellular region|positive regulation of neuron projection development
Fam169b	155.033574148906	90.6934643702544	219.373683927557	2.41884776869884	1.27431997549636	3.47823127910413e-05	0.00038281675487394	Up	1.35283844655282	1.99773506470598	1.19071021634391	1.42366007787838	1.25083106492192	1.88439678026535	4.63615821191068	4.26944229241443	2.87552452540768	4.47735127657963	GeneID:434197,Genbank:NM_001013811.2,MGI:MGI:3644026	family with sequence similarity 169, member B		GO:0003674,GO:0005575,GO:0008150	molecular_function|cellular_component|biological_process
Fam26f	64.7076002991263	17.9349376022004	111.480262996052	6.21581549201349	2.63594367995093	0.000399121479059785	0.002688912128913	Up	0.648107542696501	1.48594562103132	0.703230279781088	1.14109907813311	0.601543386905842	1.07189041706138	8.28747420096449	7.68273777282139	3.03263771361491	9.60586709715002	GeneID:215900,Genbank:NM_175449.4,MGI:MGI:2443082	family with sequence similarity 26, member F		GO:0016020,GO:0016021,GO:0034220,GO:0005261,GO:0005887,GO:0006811	membrane|integral component of membrane|ion transmembrane transport|cation channel activity|integral component of plasma membrane|ion transport
Fam64a	68.2643212695574	36.091939944583	100.436702594532	2.78280144399958	1.47653797443439	0.00279632403060415	0.0132335961699124	Up	0.769108726573982	1.58095289351373	0.986254261468746	1.43364591999409	1.68728436716039	0.819974381377774	4.98658776310913	4.47683417105302	3.06227619496378	5.37361132288085	GeneID:109212,Genbank:XM_006531976.2,MGI:MGI:1924434	family with sequence similarity 64, member A		GO:0007049,GO:0051301,GO:0003674,GO:0005634,GO:0005730	cell cycle|cell division|molecular_function|nucleus|nucleolus
Fam71a	14.8149587085212	0.393838077233455	29.236079339809	74.2337550121613	6.21400344231478	2.10674858745162e-10	1.11270721312751e-08	Up	0	0	0.0243284039750332	0	0.0242789445177604	1.29787984697898	0.517922262133224	0.707514788402046	0.822531711474282	0.36592214998951	GeneID:619288,Genbank:NM_001109759.1,MGI:MGI:3588202	family with sequence similarity 71, member A		GO:0003674,GO:0005634,GO:0008150	molecular_function|nucleus|biological_process
Fam78a	354.579602533926	232.041931322416	477.117273745436	2.05616834434331	1.03995838690863	0.00389668037707739	0.0174776582597509	Up	2.30456688635098	2.61950370340387	2.05631386429523	2.30029034687565	2.29760389578681	2.29994971474689	7.38334562990554	5.7332188710139	3.35021922421809	6.03568089165096	GeneID:241303,Genbank:XM_011239100.2,MGI:MGI:2443569	family with sequence similarity 78, member A		GO:0003674,GO:0005575,GO:0008150	molecular_function|cellular_component|biological_process
Fam83d	48.3689102731993	26.2586540911802	70.4791664552183	2.68403575485962	1.42440389024714	1.17189444974107e-07	3.1358995349349e-06	Up	0.677559630879131	0.58406391061942	0.572565241687936	0.437737257788703	0.659309101126541	1.04666064041108	1.75806067707499	1.80269960432878	1.32954376261399	2.2476168642126	GeneID:71878,Genbank:NM_027975.2,MGI:MGI:1919128	family with sequence similarity 83, member D		GO:1902808,GO:0007049,GO:0008017,GO:0008283,GO:0016477,GO:0019894,GO:0019901,GO:0032006,GO:0042176,GO:0051301,GO:0051310,GO:0070372,GO:0001837,GO:0097431,GO:0005737,GO:1902480,GO:0005856	positive regulation of cell cycle G1/S phase transition|cell cycle|microtubule binding|cell proliferation|cell migration|kinesin binding|protein kinase binding|regulation of TOR signaling|regulation of protein catabolic process|cell division|metaphase plate congression|regulation of ERK1 and ERK2 cascade|epithelial to mesenchymal transition|mitotic spindle pole|cytoplasm|protein localization to m…
Fancd2	88.4822357874122	57.8592177474354	119.105253827389	2.05853550159116	1.04161832965401	0.00552615331381561	0.023217020740511	Up	0.458131007982651	0.701279372262454	0.599083650757801	0.557765270392132	0.568462486276699	0.457253512998159	1.64126326686016	1.44922674047808	0.936840645046531	1.69875423841353	GeneID:211651,Genbank:XM_006505854.2,MGI:MGI:2448480	Fanconi anemia, complementation group D2		GO:0034599,GO:0005634,GO:0045589,GO:0048854,GO:0005730,GO:0005829,GO:0006281,GO:0006974,GO:0050727,GO:0007049,GO:0051090,GO:0007129,GO:0070182,GO:0007275,GO:0007276,GO:0000793,GO:0097150,GO:0010332,GO:2000348,GO:0016604,GO:0005515	cellular response to oxidative stress|nucleus|regulation of regulatory T cell differentiation|brain morphogenesis|nucleolus|cytosol|DNA repair|cellular response to DNA damage stimulus|regulation of inflammatory response|cell cycle|regulation of DNA binding transcription factor activity|synapsis|DNA polymerase binding|multicellular organism development|gamete generation|condensed chromosome|neuron…	mmu03460	Fanconi anemia pathway
Fanci	65.4095293780762	37.5685433356839	93.2505154204684	2.48214349401979	1.31158652083762	0.000976986383105703	0.00552923627502122	Up	0.30384428833774	0.56211448551425	0.357160703493774	0.318751437005733	0.407353826907073	0.386027650113987	1.33604689291674	1.05517622550351	0.825565296322941	1.42523350142097	GeneID:208836,Genbank:XM_006540738.2,MGI:MGI:2384790	Fanconi anemia, complementation group I		GO:0006281,GO:0006974,GO:0007049,GO:0007095,GO:0031398,GO:0043240,GO:0070182,GO:0005634,GO:0005654,GO:0005829	DNA repair|cellular response to DNA damage stimulus|cell cycle|mitotic G2 DNA damage checkpoint|positive regulation of protein ubiquitination|Fanconi anaemia nuclear complex|DNA polymerase binding|nucleus|nucleoplasm|cytosol	mmu03460	Fanconi anemia pathway
Fasl	80.2650464879733	26.7820903370459	133.748002638901	4.99393441496596	2.32017687456515	3.42916980771579e-05	0.000379028921516651	Up	0.585422364744579	0.974159627666403	0.75836727181708	0.717830931709316	0.78485609171832	1.03527945473093	5.85993574642641	4.8405414100187	2.95063895124988	5.19028624175597	GeneID:14103,Genbank:NM_001205243.1,MGI:MGI:99255	Fas ligand (TNF superfamily, member 6)		GO:0005886,GO:0005901,GO:0006351,GO:0006355,GO:0006915,GO:0006919,GO:0006925,GO:0045121,GO:0006955,GO:0045742,GO:0008284,GO:0046666,GO:0008625,GO:0048388,GO:0048471,GO:0070062,GO:0070231,GO:0070266,GO:0097190,GO:0000122,GO:0005123,GO:0005125,GO:0005164,GO:0005515,GO:0005576,GO:0005615,GO:0005634,GO:0005764,GO:0009897,GO:0009986,GO:0016020,GO:0016021,GO:0016525,GO:0030644,GO:0097191,GO:0031410,GO:…	plasma membrane|caveola|transcription, DNA-templated|regulation of transcription, DNA-templated|apoptotic process|activation of cysteine-type endopeptidase activity involved in apoptotic process|inflammatory cell apoptotic process|membrane raft|immune response|positive regulation of epidermal growth factor receptor signaling pathway|positive regulation of cell proliferation|retinal cell programme…	mmu04014,mmu04010,mmu04068,mmu04151,mmu04060,mmu04210,mmu04217,mmu04650,mmu04722,mmu05200,mmu05205,mmu05320,mmu05330,mmu05332,mmu04940,mmu04932,mmu05162,mmu05164,mmu05161,mmu05168,mmu05165,mmu05142,mmu05143,mmu01524	Ras signaling pathway|MAPK signaling pathway|FoxO signaling pathway|PI3K-Akt signaling pathway|Cytokine-cytokine receptor interaction|Apoptosis|Necroptosis|Natural killer cell mediated cytotoxicity|Neurotrophin signaling pathway|Pathways in cancer|Proteoglycans in cancer|Autoimmune thyroid disease|Allograft rejection|Graft-versus-host disease|Type I diabetes mellitus|Non-alcoholic fatty liver dis…
Fcer1g	1344.64809303148	778.604410091288	1910.69177597168	2.45399557362854	1.29513264675554	9.518731193677e-05	0.000848657510672365	Up	57.057709071024	80.3812323920929	65.5830177162582	59.7319700316982	63.7186508612753	80.758753433994	212.680526519149	196.528142202746	125.56760892764	217.94469431568	GeneID:14127,Genbank:NM_010185.4,MGI:MGI:95496	Fc receptor, IgE, high affinity I, gamma polypeptide		GO:0002554,GO:0004888,GO:0005515,GO:0005886,GO:0005887,GO:0006911,GO:0016064,GO:0007165,GO:0019767,GO:0007166,GO:0019863,GO:0032760,GO:0019864,GO:0032765,GO:0032998,GO:0033026,GO:0001798,GO:0045087,GO:0001805,GO:0045121,GO:0038094,GO:0001812,GO:0045576,GO:0002283,GO:0050766,GO:0002292,GO:0050776,GO:0002431,GO:0050778,GO:0051260,GO:0071404,GO:0007229,GO:0009897,GO:0009986,GO:0010543,GO:0019886,GO:…	serotonin secretion by platelet|transmembrane signaling receptor activity|protein binding|plasma membrane|integral component of plasma membrane|phagocytosis, engulfment|immunoglobulin mediated immune response|signal transduction|IgE receptor activity|cell surface receptor signaling pathway|IgE binding|positive regulation of tumor necrosis factor production|IgG binding|positive regulation of mast …	mmu04072,mmu04071,mmu04611,mmu04625,mmu04650,mmu04664,mmu05310,mmu05152	Phospholipase D signaling pathway|Sphingolipid signaling pathway|Platelet activation|C-type lectin receptor signaling pathway|Natural killer cell mediated cytotoxicity|Fc epsilon RI signaling pathway|Asthma|Tuberculosis
Fcgr1	304.237277936227	112.010977287612	496.463578584842	4.43227610906443	2.14804775701219	0.000187714406955268	0.00146012631876412	Up	1.58347979472379	3.94019714441581	1.78436486319778	2.1062658598758	2.55588171897511	3.07467959058117	14.4797381262349	12.6396393980974	7.50304322761587	17.4563219196949	GeneID:14129,Genbank:NM_010186.5,MGI:MGI:95498	Fc receptor, IgG, high affinity I		GO:0019884,GO:0002376,GO:0031774,GO:0005886,GO:0042590,GO:0006898,GO:0006910,GO:0006911,GO:0007166,GO:0009617,GO:0042742,GO:0009897,GO:0045087,GO:0016020,GO:0045121,GO:0016021,GO:0050766,GO:0019770,GO:0001788,GO:0050776,GO:0019864,GO:0001798,GO:0060100,GO:0001805	antigen processing and presentation of exogenous antigen|immune system process|leukotriene receptor binding|plasma membrane|antigen processing and presentation of exogenous peptide antigen via MHC class I|receptor-mediated endocytosis|phagocytosis, recognition|phagocytosis, engulfment|cell surface receptor signaling pathway|response to bacterium|defense response to bacterium|external side of plas…	mmu04145,mmu04640,mmu04666,mmu04380,mmu05202,mmu05221,mmu05322,mmu05150,mmu05152,mmu05140	Phagosome|Hematopoietic cell lineage|Fc gamma R-mediated phagocytosis|Osteoclast differentiation|Transcriptional misregulation in cancers|Acute myeloid leukemia|Systemic lupus erythematosus|Staphylococcus aureus infection|Tuberculosis|Leishmaniasis
Fcgr4	387.582839077435	170.085355444983	605.080322709887	3.5575098227996	1.83086774024711	0.00132798541053715	0.00711347832563306	Up	6.99094661624698	12.3744632327088	5.47844517160659	7.11992573464747	5.64087285347838	6.32610235232953	37.8120127422318	31.0497738881002	19.7928860849842	44.2835222146619	GeneID:246256,Genbank:NM_144559.2,MGI:MGI:2179523	Fc receptor, IgG, low affinity IV		GO:0009986,GO:0016020,GO:0016021,GO:0019767,GO:0019770,GO:0019863,GO:0019864,GO:0042119,GO:0045780,GO:0051930,GO:0071222,GO:0005886,GO:0009897	cell surface|membrane|integral component of membrane|IgE receptor activity|IgG receptor activity|IgE binding|IgG binding|neutrophil activation|positive regulation of bone resorption|regulation of sensory perception of pain|cellular response to lipopolysaccharide|plasma membrane|external side of plasma membrane	mmu04145,mmu04650,mmu04380,mmu05322,mmu05150,mmu05152,mmu05140	Phagosome|Natural killer cell mediated cytotoxicity|Osteoclast differentiation|Systemic lupus erythematosus|Staphylococcus aureus infection|Tuberculosis|Leishmaniasis
Fcho1	278.624347686654	160.549555379544	396.699139993764	2.47088283150928	1.30502660014127	6.99313320422905e-05	0.000663285869779128	Up	2.45490697768022	3.43142999915259	2.47343694539855	2.91872902602883	2.15574339469073	3.43879451292185	8.09154538519709	9.0758774615165	5.25647389331718	8.68065925597081	GeneID:74015,Genbank:NM_028715.3,MGI:MGI:1921265	FCH domain only 1		GO:0005886,GO:0005905,GO:0006897,GO:0016020,GO:0035612,GO:0048268,GO:0072583,GO:0005515,GO:0005654,GO:0005829	plasma membrane|clathrin-coated pit|endocytosis|membrane|AP-2 adaptor complex binding|clathrin coat assembly|clathrin-dependent endocytosis|protein binding|nucleoplasm|cytosol
Fen1	295.417090437235	193.30920776954	397.52497310493	2.05642026932753	1.04013513734978	0.000230863749326465	0.00173829080748056	Up	4.57216089041643	4.69918669465187	4.28897064582979	4.01675610429688	4.66524734148284	4.99660832978011	12.5607501769295	9.99706962424309	7.86419306688678	12.1901294822035	GeneID:14156,Genbank:NM_001271615.1,MGI:MGI:102779	flap structure specific endonuclease 1		GO:0046872,GO:0007613,GO:0003677,GO:0048256,GO:0008409,GO:0003824,GO:0016787,GO:0004518,GO:0090305,GO:0004519,GO:0004523,GO:0004527,GO:0005634,GO:0016788,GO:0017108,GO:0005730,GO:0030145,GO:0005739,GO:0032991,GO:0006260,GO:0000287,GO:0043137,GO:0006281,GO:0000784,GO:0045876,GO:0006974	metal ion binding|memory|DNA binding|flap endonuclease activity|5'-3' exonuclease activity|catalytic activity|hydrolase activity|nuclease activity|nucleic acid phosphodiester bond hydrolysis|endonuclease activity|RNA-DNA hybrid ribonuclease activity|exonuclease activity|nucleus|hydrolase activity, acting on ester bonds|5'-flap endonuclease activity|nucleolus|manganese ion binding|mitochondrion|pr…	mmu03030,mmu03410,mmu03450	DNA replication|Base excision repair|Non-homologous end-joining
Fermt3	897.466544433307	579.00548253592	1215.92760633069	2.10002779421914	1.07040842232795	7.08194097202241e-05	0.000670305342994556	Up	11.1009061039005	14.8770636075002	11.2266660798918	13.0696965133741	11.3713764457928	15.4081707873663	31.8743957925719	31.5529944238106	20.7774323168162	35.0344321318528	GeneID:108101,Genbank:NM_153795.2,MGI:MGI:2147790	fermitin family member 3		GO:0070527,GO:0005515,GO:0007155,GO:0007159,GO:0007229,GO:0030054,GO:0030335,GO:0033622,GO:0033632,GO:0002102,GO:0034446,GO:0005178,GO:0042995	platelet aggregation|protein binding|cell adhesion|leukocyte cell-cell adhesion|integrin-mediated signaling pathway|cell junction|positive regulation of cell migration|integrin activation|regulation of cell-cell adhesion mediated by integrin|podosome|substrate adhesion-dependent cell spreading|integrin binding|cell projection	mmu04611	Platelet activation
Ffar2	43.4059507982681	24.7862304181447	62.0256711783914	2.50242453701171	1.32332656387825	2.00721663761719e-06	3.51670566799545e-05	Up	0.399573994984395	0.513343921441854	0.318717109606252	0.492216374469402	0.385031088645545	0.715916932876798	1.32130920812988	1.46350744193534	0.850711038626642	1.13537511538412	GeneID:233079,Genbank:XM_011250554.2,MGI:MGI:2441731	free fatty acid receptor 2		GO:0042995,GO:0007186,GO:0002673,GO:0045444,GO:0008289,GO:0002720,GO:0071398,GO:0016020,GO:0002752,GO:0002879,GO:0004871,GO:0004930,GO:0016021,GO:0019915,GO:0005886,GO:0090276,GO:0006954,GO:0032722,GO:0007165,GO:0002232,GO:2000484,GO:0042593,GO:0002376,GO:0002385	cell projection|G-protein coupled receptor signaling pathway|regulation of acute inflammatory response|fat cell differentiation|lipid binding|positive regulation of cytokine production involved in immune response|cellular response to fatty acid|membrane|cell surface pattern recognition receptor signaling pathway|positive regulation of acute inflammatory response to non-antigenic stimulus|signal t…	mmu04024	cAMP signaling pathway
Fgf13	29.1878705034478	16.2302431909625	42.145497815933	2.59672620551989	1.37669390667627	0.000741111042830186	0.00443980411769565	Up	0.177685937928828	0.228278109452595	0.298378558771475	0.225943673261968	0.297771957467344	0.289418169655482	0.92105714176676	0.626700963332181	0.522416174459559	0.961691796098073	GeneID:14168,Genbank:XM_006527793.2,MGI:MGI:109178	fibroblast growth factor 13		GO:0005829,GO:0005874,GO:0005886,GO:0006814,GO:0006915,GO:0007026,GO:0007399,GO:0030424,GO:0007612,GO:0030425,GO:0007613,GO:0030426,GO:0008017,GO:0042995,GO:0043005,GO:0044325,GO:0045200,GO:0046785,GO:0048487,GO:0000165,GO:0001764,GO:0005576,GO:0005634,GO:0005737,GO:0008083,GO:0008283,GO:0014704,GO:0016328,GO:0017080,GO:0021766,GO:0048671,GO:0021795,GO:0072659,GO:0030175,GO:0098909,GO:0030295	cytosol|microtubule|plasma membrane|sodium ion transport|apoptotic process|negative regulation of microtubule depolymerization|nervous system development|axon|learning|dendrite|memory|growth cone|microtubule binding|cell projection|neuron projection|ion channel binding|establishment of neuroblast polarity|microtubule polymerization|beta-tubulin binding|MAPK cascade|neuron migration|extracellular …
[truncated: 864 more rows]
