# Supplementary material for: Transcriptomic profiling reveals SARS-CoV-2-infected humanized MHC mice recapitulate human post vaccination immune responses
Source: Front Cell Infect Microbiol. 2025 Aug 1;15:1634577. doi: 10.3389/fcimb.2025.1634577 (PMC12353716; doi:10.3389/fcimb.2025.1634577)
Supplement: Supplementary file 2 [file SupplementaryFile1.zip › Supplementary file 1/original RNAseq data/1.1.different_expressed_gene/gene_diff_stat.xls]

Case	Control	Up_diff	Down_diff	Total_diff(pValue<0.05&|log2FC|>1)
MHC_0D_1,MHC_0D_2,MHC_0D_3,MHC_0D_4,MHC_0D_5(MHC_0D)	WT_0D_1,WT_0D_2,WT_0D_3,WT_0D_4,WT_0D_5(WT_0D)	190	153	343
WT_3D_1,WT_3D_2,WT_3D_3,WT_3D_4,WT_3D_5(WT_3D)	WT_0D_1,WT_0D_2,WT_0D_3,WT_0D_4,WT_0D_5(WT_0D)	1312	832	2144
WT_1D_1,WT_1D_2,WT_1D_3,WT_1D_4,WT_1D_5(WT_1D)	WT_0D_1,WT_0D_2,WT_0D_3,WT_0D_4,WT_0D_5(WT_0D)	389	53	442
MHC_3D_1,MHC_3D_2,MHC_3D_3,MHC_3D_4,MHC_3D_5(MHC_3D)	WT_3D_1,WT_3D_2,WT_3D_3,WT_3D_4,WT_3D_5(WT_3D)	209	214	423
MHC_1D_1,MHC_1D_2,MHC_1D_3,MHC_1D_4(MHC_1D)	WT_1D_1,WT_1D_2,WT_1D_3,WT_1D_4,WT_1D_5(WT_1D)	322	152	474
MHC_6D_1,MHC_6D_2,MHC_6D_3,MHC_6D_4,MHC_6D_5(MHC_6D)	WT_6D_1,WT_6D_2,WT_6D_3,WT_6D_4,WT_6D_5(WT_6D)	632	387	1019
MHC_1D_1,MHC_1D_2,MHC_1D_3,MHC_1D_4(MHC_1D)	MHC_0D_1,MHC_0D_2,MHC_0D_3,MHC_0D_4,MHC_0D_5(MHC_0D)	704	197	901
MHC_3D_1,MHC_3D_2,MHC_3D_3,MHC_3D_4,MHC_3D_5(MHC_3D)	MHC_0D_1,MHC_0D_2,MHC_0D_3,MHC_0D_4,MHC_0D_5(MHC_0D)	708	424	1132
WT_6D_1,WT_6D_2,WT_6D_3,WT_6D_4,WT_6D_5(WT_6D)	WT_0D_1,WT_0D_2,WT_0D_3,WT_0D_4,WT_0D_5(WT_0D)	1056	231	1287
MHC_6D_1,MHC_6D_2,MHC_6D_3,MHC_6D_4,MHC_6D_5(MHC_6D)	MHC_0D_1,MHC_0D_2,MHC_0D_3,MHC_0D_4,MHC_0D_5(MHC_0D)	1355	412	1767
